# Supplementary material for: Diagnosis of autism spectrum disorder based on functional brain networks and machine learning
Source: Sci Rep. 2023 May 18;13:8072. doi: 10.1038/s41598-023-34650-6 (PMC10195805; doi:10.1038/s41598-023-34650-6)
Supplement: Supplementary file 1 — Supplementary Information. [file 41598_2023_34650_MOESM1_ESM.zip › matrices-bold-time-series/ASD/ASD60.csv]

-0.5078374667281236	0.05938425012666538	-1.0254348568453668	0.2549963465720216	-0.25233708466953386	0.11936028048067801	0.2583256228367395	-0.01497279964396071	0.23804641158978346	0.7546201441081606	0.2239267235583535	0.5529715812080599	0.02541904880805248	-0.887898870441508	-0.881614606650187	-0.20254433344724923	0.614747851559614	1.1994852068839372	0.3543493461856351	0.7557611146585852	-0.11468269016963584	0.05867812333005685	-0.6862882639928211	0.929386149644746	-0.5012255290061008	0.08276666255990285	0.13724884121124778	-0.9830723022205273	-0.7150572974904509	0.1709014811554947	0.202335616620878	-0.15452407740989757	-0.14039564242026795	0.7153254047868074	-0.32319719089367943	-0.8032169597900668	0.09665042396306717	0.014884506723793477	-0.25962625294254044	-0.19732183506141132	-0.5325163968525828	-1.398488359740221	-0.007168829439765761	-0.35824600471372314	-0.07491246047794192	0.7065856115834394	0.1866376207209141	-0.521641766616253	-0.030697250038724033	0.6346514318248534
-0.48414503840342976	0.024855605492208485	-1.767696431120135	0.39983885665516006	-0.1096246122659934	-0.3672412110870981	0.04206812319919515	0.40433239200515175	0.16378020500753251	0.43593007879110574	0.4671774476149224	1.358833467224062	0.026313907119239026	-0.8096679897497017	-1.2525183217161768	-0.38537460464757467	0.18320105476802903	1.049587135027968	0.33861133120175835	0.9023679455809309	0.06178330153930329	-0.08700291044325585	-0.8319673105912331	0.9368337599043017	-0.7203074825137212	0.6462652150484863	0.7682281745914709	-1.2342989587814996	-0.9709198687034947	0.44525537696441675	-0.03880768297786338	-0.08217417656868699	-0.3075420903971632	0.548251186235716	-0.07973022695222025	-1.1122573015860382	0.16397161526078458	0.10489977964974843	-0.2050928532128068	-0.2945799236225535	-0.6542540717725166	-1.2864290939312988	-0.1486547234914196	-0.5911283987342473	-0.17860656355541163	0.24180093561885857	0.20341209793949228	-0.8999926999234046	0.04485483928948069	0.5030412741528206
0.024491081793021067	0.11094977990442652	-1.3806864608812355	0.9526751627493726	0.5852538862439027	-0.9037576148088776	-0.1749500584992401	0.8246496204721909	0.014853757445524274	-0.25308655836582045	0.6382819476618017	1.498521880309426	-0.060229439789820705	-0.35418406810915354	-0.7326318024387173	-0.15266979032397338	-0.1012647427022411	0.3493934957894005	0.6903542031759821	0.5630434108806971	0.13536763279366057	-0.06590225391440868	-0.8914096234108084	0.7639542244156644	-0.494773255460002	1.074797161835637	1.1618402753448394	-0.5955287578511627	-0.14940120512027924	0.6741576327619058	-0.017827269540724305	0.5092598356117706	0.18547212300503546	0.16952231000310145	0.6174293620910867	-0.25168537005880676	0.45167072553529314	0.1775669143155776	0.29585628707614403	0.19389335076127487	-0.17920984998253406	-0.11458211593456645	0.023104172356106848	-0.13637211201098592	-0.07340538719415433	-0.3509651253847024	0.2812399912064004	-0.4286757920551201	0.15815982098230905	0.3247481757487608
0.694844359545698	0.4477534879922208	0.04648418691347764	1.9552317553779186	1.2751660722932043	-0.8686990180422042	-0.02185690505444751	0.6918019638087005	0.13191399413640872	-0.6740386307953682	0.8196644502208914	0.7828499407062286	-0.18924532092454613	0.14192641310990523	0.40015757312662215	0.40270350110537073	0.46672726572471784	-0.1802601021874968	1.2767334459535904	0.164125349514452	0.183985983269734	0.17886707970717272	-0.8894655872819632	0.888857387313816	-0.004928126960045288	1.19230927804647	1.0791220337406409	0.40569627383062484	1.1429873887982067	0.7589547630693333	0.29945332491772964	1.5330257023614544	1.1119289195199293	0.24780462553328234	1.5472334748670689	1.2047361961667147	0.8438105883522116	0.21122206150101305	0.9077030723429509	0.9867948243232433	0.7206987320743687	1.1423231160308616	0.5169841881516635	0.8550579449851122	0.2505284662528148	-0.5219438966670422	0.46099042954519936	0.6960868708133019	0.29956089342175285	0.6645270082152208
0.9506874334166963	1.0003492524627513	1.4872099181485017	2.7789229392737456	1.229103920249751	-0.12707887267706328	0.4968277818930474	-0.15952892753193643	0.6945017622848852	-0.4209986417196968	1.025427496778875	-0.2306927190609815	-0.18945141460730425	0.504876365558097	1.224385172353948	0.7233439033691819	1.7053861245970532	-0.020893640849489987	1.52356111964203	0.015237264351798391	0.3105863808054141	0.41376987685940064	-0.7572015684504418	1.3958807146693297	0.35313622103897235	1.005818641721091	0.7141225922514502	0.8150169867407344	1.6788141906850784	0.668831600006505	0.5511961287777828	2.335620155174775	1.649219278125424	0.9615603559100647	2.2025697819386023	2.0148549929445143	0.9106097826795615	0.16220353834686524	1.0500329889087623	1.3486728537010344	1.4502592009083295	1.4095957241741799	0.9147079204788572	1.574582814939761	0.5904868807237382	-0.23121485636851388	0.5656663974473662	1.5016734551832769	0.4168023992396614	1.4784104342677853
0.5200130053979538	1.4251744120478262	1.9002231515069674	2.545652485440805	0.32737872419718483	0.6909943728881188	0.866241322901991	-1.1617216714393117	1.3755007621000142	0.14912786704868883	0.9817784527558003	-0.8526124976761856	-0.044680840919236194	0.8526977920951802	1.0207387318200611	0.40669332809916464	2.4945817643120836	0.48299024787586786	0.9532433272678469	-0.13632595519747182	0.43125284927213875	0.24372099312944379	-0.4311276684050858	1.6813304864124443	0.31439937900652865	0.5250265012460261	0.44839467857591203	0.27610038935499426	0.9002188970433489	0.3352369336843337	0.2789524119269422	2.2105136386918116	1.1608900044359123	1.6264525347181322	2.0790331192004126	1.482790241720073	0.25207360232995385	-0.05799380156930079	0.49795335185691614	0.8697208062610159	1.5047026983183531	0.6581303064543367	0.7402047981687762	1.3471920674718758	0.6647795817946558	-0.009334629916780232	0.323331135131443	1.1880351545689347	0.43079990714714705	1.933776334745419
-0.2827837861261568	1.238448630307969	1.1830630043255879	1.04319729939409	-0.8097180499096562	0.7924536614799002	0.5439707422171878	-1.4828747773997155	1.5271213527594383	0.2565389506881756	0.366311075357377	-0.9243079643500165	-0.009538022587279645	1.2898795102104355	-0.049848019875802875	-0.26860885813550356	1.854137627861976	0.4442342266508359	-0.2661585945651454	-0.723683240730248	0.3745969634115241	-0.4852675063141867	0.047847941844658445	1.0066601857436033	-0.030746273258310065	-0.275530750860741	0.42275450895352235	-0.5838046008132498	-0.4812519391057585	-0.3477507814937612	-0.5772281866683382	1.109367127657341	-0.1406407070153537	1.3831268793170302	1.0624756368407424	0.10229777247057449	-1.0365368293866268	-0.45421482403298835	-0.3621705909778668	-0.06772530833258135	0.9016390716716051	-0.0982306132585836	-0.030060937042029227	0.3803819187395699	0.3634595067414441	-0.326659942152055	-0.30045593007842913	0.04794881964138824	0.2840715463674953	1.2380261096236889
-0.8589416903054632	0.2686168169163783	0.18270128790813087	-0.871017646227461	-1.5044001642514977	0.06929588313667223	-0.433215627756622	-0.8719064097624204	0.8055788666498679	-0.3976787596623704	-0.683529595817125	-0.7799917625301459	-0.3311267381615586	1.6129230938838077	-1.112858583106732	-0.5976553149109246	0.020021347200514492	-0.5605208055191321	-1.3860087148392068	-1.60109863508251	0.16320708148470242	-1.404687629187039	0.5793423752218997	-0.634370475645875	-0.34711122085637514	-1.2532639881587402	0.4046478673968456	-0.8726940337611463	-1.259216796563448	-1.3213160131482307	-1.5136734138902495	-0.24166851242120962	-1.354492047066788	0.20342466300683543	-0.4002771540730407	-1.028621817485293	-2.2860167836678045	-0.8047856585378753	-0.9298874640287902	-0.6999367708513966	0.08464865174096108	0.010459763773521584	-0.8860944937718901	-0.4227776454699252	-0.12911102782287148	-1.0140694152975276	-0.9574047722436997	-0.7267864854964302	-0.026596125161176456	-0.4147447487557657
-0.8592950683108085	-1.0363527129486292	-0.21793454605015583	-1.9450220064856505	-1.6580170723873255	-0.7750126189166021	-1.4069512290090254	0.09415039384265782	-0.41674690246936924	-1.2146529093333784	-1.4884200186734684	-0.6738077118701277	-0.8821696610697091	1.4597955812069898	-1.3561834036808813	-0.2255474087023043	-1.706526158045535	-1.9260526419377018	-1.735037974470428	-1.94835119237432	0.03754410562591157	-1.834473889148505	1.0967147545009326	-2.316728248914632	-0.39125758066145794	-1.9524734110185553	0.09397237661034685	-0.4097667742156351	-0.9664372373024425	-2.16760187844842	-1.8689456872729358	-0.9961342520995873	-1.6780553506490852	-0.982811525766919	-1.5389325185088085	-1.2978374062811089	-2.7206223561263316	-0.7616127617610384	-0.9606307567532982	-0.6753919627648872	-0.5375632597749957	0.7030393254712496	-1.2350620983199754	-0.42802539464667844	-0.4883649431863092	-1.423667044688255	-1.1870286175010067	-0.287077603554433	-0.4353958435114416	-1.9105646783996464
-0.3856071513209485	-1.8638708748539097	0.049403312029223476	-1.6620541035753462	-1.574546901510177	-0.9596472966405469	-1.6872521972637187	0.6706341822817979	-1.3437745617937997	-1.3189924139753655	-1.4570487829674863	-0.47426392485494856	-1.1912251161962746	0.7417551296393989	-0.6150207742764607	0.47574492175049626	-2.2095610152296645	-2.5594941117220666	-1.3033217021542105	-1.1291198952227257	0.12120700480181956	-1.3732360823802314	1.5350276001611276	-2.9537962782454152	-0.23004086367380278	-1.8330369665607236	-0.48090238908218585	0.18880925016441757	-0.18073380454495103	-2.243085545624262	-1.4338818176476513	-0.9135830626788604	-1.0094759204565094	-1.22892067295766	-1.758164533413965	-0.9756041131526847	-2.0659411303364847	-0.1986662814317288	-0.6466412702797077	-0.3003906554355437	-0.8665704456404598	0.9109094858334003	-0.9069521717150085	0.07549663092665347	-0.5440513200320658	-1.1316035947484628	-0.8500311277995906	0.8850547217431382	-0.7940121194367887	-2.2835067607679758
0.2436356505561163	-1.7223878674649629	0.3257638322051505	-0.6465073076595336	-1.3086769253665875	-0.3779429092155887	-1.1451804982115195	0.7180847415129638	-1.4826776638030439	-0.5454875588520083	-0.7794090646665615	0.008922053545760361	-0.9047554313052684	-0.19346700599870528	0.6769957842158452	0.8609935222998146	-1.5535195905547505	-1.9527900156583702	-0.6719030629011158	0.4340098518124834	0.17661492193976053	-0.30609712399264627	1.7210851911948437	-2.2754214827932704	-0.11425960330298286	-0.7604793310631345	-0.9292832832707998	0.35819303973147565	0.3034396792418334	-1.170944346035913	-0.6375743734054411	-0.3951137135583828	0.12709060722695498	-0.5129618913307863	-1.0164689640288234	-0.6442536484637194	-0.7389382726087766	0.5506957099037217	-0.21134916289049482	-0.032546665542384376	-0.9601540162752671	0.10034714266736372	-0.22422825772011168	0.27642617400040975	-0.4148440445763042	-0.36027093801266846	-0.2646945970687003	1.4006728586048869	-0.9000565361517678	-1.6062267874361593
0.7716678908494883	-0.895576138641257	0.07651684502888523	0.05372588821727458	-0.5270508412897006	0.4287009861699873	-0.22388555722043468	0.6621730542391597	-1.0384962290666981	0.35704975635097985	-0.2960932808927174	0.5840792189389858	-0.1778277465688267	-0.8870648744119635	1.8968097939930295	0.7092835968513073	-0.7007031659082863	-0.6377206203977498	-0.40803814467109534	1.4677276272622075	-0.14090125708294823	0.6084786126424028	1.4211749370645477	-1.0184534870092001	-0.1598515834594036	0.730982812986683	-0.8830513900990398	0.26796309880177555	0.32795470903905827	0.7069881878616627	-0.10653099811124936	0.10035928468750706	1.078061061471661	0.3547938087343077	0.1890829889269259	-0.50693383668598	0.5194108476340331	0.9104956624423137	0.3557391710342962	0.05442407281062763	-0.7798162301551815	-1.012146449220867	0.3440189932903981	-0.19059933619781705	-0.343238895858834	0.32230032878462417	0.09029736438589989	0.4504738936242433	-0.6247299136853138	-0.7523278030144737
1.0307353216644737	-0.15279391643513845	-0.4801358831783111	-0.015305602869724055	0.8512958124770525	0.9143531357612296	0.533072755473265	0.7721186897859004	-0.5785215871580491	0.5574230723503465	-0.5696337416750182	0.7829407323783517	0.45758237927132184	-1.1848207885183077	2.5329378203991992	0.33747547401204	-0.39111402669196355	0.4028408569093672	-0.5661525484698421	1.048023796743647	-0.7837448248710276	0.7921578370285218	0.6061346768157028	-0.1738224192563814	-0.21452570403142493	1.7500426725888234	-0.39197184292214865	0.486314088655614	0.28467527632938394	2.4074690971531685	-0.0676815771705564	0.49020678673186663	1.4434668946141458	0.647722962806142	1.176323121206612	-0.38560663615140245	1.191029204950269	0.5977764140712308	1.0559258491566388	0.17523014007209078	-0.25163142373738817	-1.224893764144437	0.5317275622423345	-0.8462669160543419	-0.41518315324134414	0.6001218967545179	-0.014391754925753912	-1.241229796685365	-0.07422504103025448	-0.402818011573617
0.8794680860913779	0.025181576959350117	-0.6498761868967137	-0.4702916860120349	2.1328767617396647	0.9827271467454107	0.8684895919505724	0.7704938830637613	-0.3882955590773158	0.04354428822541751	-1.2036609578854611	0.40518733620114206	0.6097340351647736	-1.2460000849560813	2.300703513799401	0.1046238720154093	-0.479253296171486	0.6603602945101125	-0.7455773527991147	-0.4658073416414834	-1.2309223270273555	0.30437182468234664	-0.359886235016327	-0.09447515336748143	-0.07168693012389095	1.7297040823193968	0.1053040032871435	1.0897649625793528	0.41048115338707086	2.9687503212334696	-0.2249176228288868	0.8783142720421305	1.1604805418474593	0.3539557119918668	1.48188482865319	-0.20721361906046487	1.2404449710335161	-0.07285853676055459	1.5477470282106625	0.35637935375113444	0.4535442432045311	-0.22654886291406143	0.35041636769528306	-0.9644668233856287	-0.47459266711000514	0.6027727125660507	-0.42041364184473906	-2.0993273807781985	0.40866159714674277	-0.4673495003494875
0.3162332630687506	-0.11400548765524089	-0.08935651722408537	-0.7349434547087748	2.330638354485977	0.8334153996390744	0.7945519037167075	0.3094664999391643	-0.2566922576254652	-0.44297048359511504	-1.259914311954202	-0.2228237792758552	0.37441318178998967	-1.189621244148216	1.2679343263612033	0.030497966127232354	-0.3500196638075387	0.40147845530760573	-0.5501303278447067	-1.7722192265077426	-1.0268130581147445	-0.3160921453789926	-0.9238939497494708	-0.32754365483309655	0.23451316188424612	0.8734079467665907	0.2172986735606192	1.401190663958216	0.48996168733588824	2.1773246297195783	-0.19070445056081733	1.1305545950981937	0.45752620808029787	-0.09186215869924089	1.0645570704813268	-0.17611516305586453	0.9673538289550173	-0.48146265554327533	1.3411463875943503	0.3243389121210124	0.8940276056671919	1.0164038302027596	-0.022241019510578854	-0.41282188537371195	-0.32353214105920974	0.5787585692638465	-0.7611016299048105	-1.340898314907822	0.49577401697208334	-0.46009667620492745
-0.3588719683446212	0.026964844237838282	0.7607087968733861	-0.7067039832147566	1.235957901040999	0.5808446755609706	0.3947434829721758	-0.3760312683004835	0.1142801213382345	-0.31671121733955526	-0.34290587514802734	-0.6272129114373092	0.17661125841129682	-0.8887672815257193	-0.044997333405634554	-0.025533593416128802	0.23721914265822855	0.18215137371406348	0.04519542683831267	-1.8668712715357503	-0.3371278946164853	-0.599395449674424	-0.8267974186508227	-0.22462367910731576	0.4332322069602511	-0.05984399076321198	-0.022725205765064007	0.7477849261418636	0.28802416579806345	0.7066269239138071	0.06525248088812761	0.8915465680039585	-0.22855001398622052	-0.4466947322736121	0.24612348367547174	-0.3888331188552783	0.6894830121857506	-0.3171614100844895	0.40918753874463465	-0.06753706091773526	0.7521541423726147	1.306775461317721	-0.3448530154012955	0.2417416293502805	0.020394676928300815	0.5619930305395004	-0.7231083755291757	0.19640492666155354	0.17475347147694856	-0.1958275173085545
-0.702872325559968	0.6252339034788584	1.0985767848769856	-0.7097635276208495	-0.2347784223320107	0.18738683976694817	-0.2143683582979563	-0.6308184416161535	0.616263722717519	0.1994466109952803	0.9057937941751119	-0.7019823224297289	0.3224620225269332	-0.20845958690134628	-0.8946110681649655	-0.022936228299835076	0.8813440989149413	0.2405820247838428	0.7128781078079425	-0.8786106703152639	0.17455347115108827	-0.49824500861040216	-0.36455461492928604	0.36528932617563475	0.33009370887136597	-0.44431379696185525	-0.24863014847555087	-0.6658889108991468	-0.013478867307135505	-0.4746651435814838	0.25635537989544244	0.06646951189815295	-0.48531408885244565	-0.8152890153858529	-0.5248628407068239	-0.5248346763588272	0.5411812068787933	0.1360585411678723	-0.5853681506237546	-0.5140513832740449	0.20395700137981373	0.4864358835878083	-0.3946879627103144	0.40062896907825746	0.3004711417291577	0.4352068126970573	-0.2106853573890517	0.9513151683756956	-0.23510429775721495	0.07793577319182947
-0.5899874554161366	1.1626739205925396	0.548982810544242	-0.9527803029834153	-0.9557752267537984	-0.3121444212127372	-0.7870764299033197	-0.24723093692115322	0.7656354069508601	0.4187592959699522	1.4852579523341993	-0.6902062471246128	0.7254034228851752	0.6276671194433237	-0.8973752405643695	0.17198601406612726	1.0271805154867188	0.39043641672880236	1.0612645730674972	0.2614793491334746	0.04689166981794643	-0.2563508161738981	-0.10972923951596612	0.9797785106110953	0.03740885955055591	-0.30194929710415513	-0.21257955332172257	-1.8429778089844353	-0.05304733807483699	-0.8827567113164309	0.19442324620443505	-0.9035777847098433	-0.27992835500019303	-1.2616380722733567	-0.9440880796872604	-0.187709737058581	0.4827788179918544	0.3452783389251238	-0.8903812284521688	-0.5732380997845213	-0.24931779593635242	-0.4946476932267168	-0.1085428958162676	0.022539043326215653	0.2654652022486949	0.19172235927069645	0.5854397660250696	0.278183793972646	-0.411995191542956	0.13553251344275333
-0.41655710239046567	0.9802765559641468	-0.5216311524884318	-1.254307947045567	-0.735019183365884	-0.7311323753918564	-1.002461594404575	0.13126498251651975	0.22299709266986265	0.054648918115374284	1.0825582444504804	-0.70826232258027	1.0195099839873312	1.066905907108271	-0.4271206683525483	0.39403077240896633	0.5237750676411728	0.3537415430356185	0.9049354981570791	0.7952651739142929	-0.5121500955126919	-0.05795980489944558	-0.3621651838865498	1.0214386086321856	-0.17221002894989648	-0.1530506370085148	-0.07022292220032006	-1.9573751999816962	0.13703518974423878	-0.7743629180593509	0.029037699716708564	-1.4227160034947508	-0.07870286320459748	-1.5552478007144042	-1.0021610957021956	0.47847923725821634	0.43450427490473365	0.11205038429125735	-0.47882583163042425	-0.2561530395415222	-0.3524587519869271	-0.700019111781545	0.3048463779802467	-0.5001963587643615	-0.07053680520115745	-0.03737610011795209	1.2122171217951094	-0.9513078408543008	-0.35233535402047744	0.08512698165145285
-0.6604866797346729	0.04446357369523981	-1.41655136477658	-1.332298430559309	-0.31917154597477404	-0.9428858291569834	-0.7251301525430986	-0.254422892949446	-0.8003208756206976	-0.44787138070127736	0.28400546108927954	-0.5273049237641193	0.8906223076017679	0.7121036809634653	-0.28502821555525126	0.17000882662978584	-0.3377412333524655	0.051097870514867194	0.35126040223134347	0.6825944573550113	-0.9147968107669242	0.10550969308694519	-0.8995283622139391	0.3166772253580025	-0.1873509722716667	-0.37664804792526435	-0.15994528683615106	-1.094088410996988	0.08429446163980286	-0.7008749337851371	0.028474689055535178	-1.3598682229331396	-0.44728564491765727	-1.4510737046874893	-0.9110671311981619	0.7919157098021745	0.392705580773477	-0.25187138112130386	-0.08580046138212462	-0.07788596326120042	-0.3810653259364812	-0.1741707502713037	0.480008809239486	-0.8752201158647847	-0.420134646021821	-0.2109629497376432	1.168948300119017	-1.3787564037187945	-0.3052087291025335	0.11892666106434409
-1.2278659221695971	-0.9476386584838483	-1.7265517198631823	-1.1865277491416495	-0.31105930096768064	-1.037206191886161	-0.16661496199003073	-1.246984080653855	-1.6966240943916353	-0.4607969168158026	-0.20844114523043356	0.03814041154983308	0.329801476907794	-0.2438739732740379	-0.8710660976591708	-0.7027011884436847	-1.1689997786048612	-0.40448561785934517	-0.2896142672822343	0.3140998065740363	-0.8464443709882141	0.26984383635160664	-1.252127364751071	-0.7373277918975418	-0.11719504532669486	-0.7745727056438982	-0.5438744506499429	-0.0061944693127055205	-0.49777311581141914	-0.8841510715697707	0.22126757631362948	-1.1340747667698032	-1.424635055129179	-1.079650351109707	-0.8667455108653007	0.32328534988922353	0.4255912306457292	-0.3215429070030592	-0.36107589764043896	-0.43205622869894594	-0.7552899691471717	0.2842376453428214	0.218967376246476	-1.1307836698846636	-0.4781121145900883	-0.4643026970941274	0.3004368279212762	-0.6219852171678778	-0.4024798911567189	0.13281316546493604
-1.4360497948242685	-1.2528489289371136	-1.5281758091034914	-1.042995813858555	-0.42834338587049464	-1.1458799411249923	0.30262693162183996	-1.8178869882543744	-1.9875050751122778	0.10297303198705221	-0.3410287589542182	0.670459043043378	-0.3554335615034695	-1.1164201369134354	-1.7458037961391748	-1.7022077959129802	-1.7202445176416947	-0.8482407583448439	-0.695471404456151	-0.05189648090075058	-0.5011527340509547	0.3397006333007701	-1.1534373520653078	-1.5060280744231593	-0.022313967545181605	-0.8367679820444434	-0.8946007854343878	0.6873547715568454	-1.2369685048253276	-1.0691327890091336	0.37447359622971865	-1.155177850173668	-2.351970179556152	-0.8472913578325854	-0.8800762044523411	-0.4589819121087811	0.5501498995813198	-0.045964399772970066	-1.1231627228784078	-1.0728950704532045	-1.436698241836086	0.11937597056446701	-0.30112107310852776	-1.3477704983916265	-0.19914179518201666	-0.8613083814437316	-0.9413365621441879	0.4143538422441623	-0.4635587288397916	-0.1674211617185056
-0.791854542072719	-0.8004705483396923	-1.1049371340660736	-0.9795602913056906	-0.05753875165919061	-1.1866566784194972	0.505429168439456	-1.2677786602231729	-1.665309654554585	0.7256680026714354	-0.5663077739385641	0.7342549011445351	-0.7601323878610621	-1.2780796333591822	-2.109809620075524	-1.9816875157960518	-1.8562790302632228	-1.1256554538791388	-0.7270198857938515	-0.43407253305224425	-0.20827253026303663	0.18954033840211693	-0.6923403980842632	-1.6037584023520433	0.25563439006795874	-0.42658443635540716	-0.9063968417192438	0.9117525930888872	-1.4686195715195394	-0.942836941870387	0.3167084014829962	-1.3380393806457147	-2.433974286650058	-0.9441705311555872	-0.8610880773295801	-0.6017223023447802	0.6258207942051762	0.22837269486333875	-1.6008463306883023	-1.3918104619654903	-1.8729870305058525	-0.4510528369289782	-0.6956712581809539	-1.4050289565269376	0.15776740074186743	-1.154599824897567	-1.7275541718078	0.5989464222840454	-0.2497486428700584	-0.7713486956579272
0.3231280529532335	-0.17626261773723134	-0.6295344654628079	-0.7910084476189906	0.6888506950980489	-0.9432907272129324	0.5636226435841036	-0.12289033017571059	-1.0615189181394273	0.8713468167788183	-1.0930751700294614	-0.0068534905201840845	-0.6893209584286613	-0.6324174827385507	-1.6726794104106713	-1.2898659027989947	-1.5197518078993502	-1.1020151330311594	-0.5045024819755227	-0.8322302794655767	-0.012647321533561134	-0.10921049555162966	-0.10661597935066276	-1.1256814222524558	0.8359830246398978	-0.06660115917628345	-0.7229591937620439	0.8719408627137488	-1.0207481934766198	-0.5793518416432759	0.15768977414617733	-1.3054938771231133	-1.4931911053554319	-1.1229226692885994	-0.8446547151169237	0.2159897737298071	0.433074611485748	0.19019659757450727	-1.3413741795095793	-1.1448140075940432	-1.5992445211946966	-0.8811358118122958	-0.7423973195288508	-1.1315509408915227	0.26001791798839274	-0.9656564759442641	-1.498672546631014	-0.2510941406177715	0.15158875795966173	-1.1837439931061264
0.9672629070659298	0.05137750229548605	-0.1366998434818414	-0.301934537261109	0.9228074283639682	-0.4103793462556457	0.6515608658765912	0.45799511662414594	-0.47129711114481215	0.4977731122507701	-1.5343816419177572	-1.0160688039346248	-0.32387090225496956	0.383024141837963	-0.9129445035226683	-0.30247710817787254	-0.8219187655135936	-0.7319170159681596	-0.2901552213099505	-1.015389406946282	0.2729746280160289	-0.26667915996727637	0.4485423692577483	-0.46635841703268976	1.4166194708598976	-0.387852128232635	-0.776376101044891	0.685909839876351	-0.41365983261622397	-0.37859884504394703	0.11540115597552113	-0.981345235319069	-0.13121598432825224	-1.040123721891044	-1.0288225225570442	1.1878136511198274	-0.07815911681761575	-0.07486791258939172	-0.6684963712160703	-0.6924999156360613	-0.7804061424878412	-0.9972996329511045	-0.5319145823233451	-0.6007423418543649	0.00795170415226308	-0.2405170085131277	-0.44694631473107105	-1.2929119661533872	0.3497511637230006	-0.9006272267869782
0.6738169765522096	-0.12013894022337626	0.3275925474842627	0.2991758465414854	0.12777887275170557	0.11092036067235377	0.7309689387311976	0.08860116012234548	0.050553574125521056	-0.015483197891766073	-1.3651361681581964	-1.471772269906555	-0.0637045539196014	1.1857484199011967	-0.4653398665618438	0.11181504289953566	-0.06823785449407857	-0.1330103233101617	-0.2634871012992453	-0.7171824068824001	0.7171236098199493	-0.047862485808774224	0.9068895842231489	0.06425648161327524	1.3803123230859473	-1.2935498176700868	-1.149914586636471	0.41919731822561396	-0.2166922832901222	-0.5860850039786881	0.2067455750713417	-0.7537774218575907	0.8344481817273917	-0.6756402894670387	-1.4936653470652719	1.1998018616465902	-0.6390070878465943	-0.20794602110428637	-0.1921588468865978	-0.4695538476225575	-0.03678551430162651	-1.0480897552744892	-0.26843280000082803	-0.0822198661844098	-0.35599504592888576	0.5985401973449189	0.6653112103794984	-1.5684774933242218	0.11525198197013348	-0.015481669332356661
-0.029957742130161936	-0.2698448796661987	0.6624509764611608	0.5859506670510148	-0.9802998555175426	0.3715288802622987	0.5984113042853105	-0.39565312571610506	0.5733413985535214	-0.29829364926878116	-0.5603222351905224	-1.0785458112943767	-0.14267404733602787	1.455501572028766	-0.42201519844130747	-0.1636836546409336	0.4402256720741428	0.4772867754162515	-0.3998597405516566	0.019288370232453028	1.1518891933692879	0.4467187948485985	1.1850823168185203	0.43672376412556535	0.4518255353007059	-1.858968959060079	-1.2789948364287977	0.28590325974235725	-0.40025801271686295	-0.9797997465952686	0.23879123432428503	-0.9622119146685865	1.015255768086422	-0.2624355528265819	-1.9191547568237222	0.08588198630764796	-0.8586026179532094	-0.020566869108735293	-0.08232526782935205	-0.43273894117649553	0.22280075735367294	-1.1705230681035117	-0.04248553175674432	0.29936614480311474	-0.4552761429132433	1.0524208076958155	1.180414717366725	-0.8236371184613525	-0.29243953836623293	0.7943036977600589
-0.28888762436555615	-0.12819188554250158	0.808059319268756	0.3667970075478226	-1.1302606069412593	0.5093855197297383	0.15645893104025915	-0.04597183949795417	1.0570351949585706	-0.25300264899146807	0.37044473264990363	-0.2604616541959813	-0.4009176949609705	1.271558784766931	-0.3844119984334974	-0.4922375976193317	0.6266818074130398	0.940485355940689	-0.5623073864670619	0.8028367719926486	1.4045306084576594	0.8246008568017759	1.1982397253352468	0.7307770649687104	-0.8278104192995187	-1.2558820409586011	-0.525898082388068	0.5180585524484626	-0.5000768666993265	-1.1034610203552944	0.10734413630316969	-1.3801529009858313	0.5616741366457771	0.11647196924712197	-1.7473472697669483	-1.1490775430482858	-0.6271182711751452	0.2653365090459854	-0.044714798379540045	-0.23889525325965735	0.1449879548532875	-1.1145059808920963	0.11530683471809958	0.6668849486780668	-0.14626794832217171	1.032922083744357	1.0257866739042956	0.4775050387412383	-0.40407668198284674	0.9239634754330617
0.03910674504940931	0.12072102981832296	0.786111149720802	-0.06496137011466506	-0.011570159101346922	0.8318218905696239	-0.4465174411955479	0.9368021238396882	1.2856251523919549	0.013342363408085409	0.9182937020069616	0.42065485161513877	-0.5042991450361677	0.9476941834997001	-0.10501160019920082	-0.38727276832012414	0.5874410736467977	1.206869542721859	-0.6715311004395673	1.2376987623050164	1.473918985402637	0.7580006441112213	0.9879521925623165	0.8519335348178937	-1.496226304436094	0.24167971989825146	0.9198029770143854	0.9899592471478014	-0.30756912013874194	-0.767876614963063	-0.0320391452681639	-1.408642754528773	-0.16790316741538452	0.6232580065637059	-0.757350270139532	-1.423274725939699	-0.25554298557835187	0.252043546323321	0.08039273502910811	0.13814755739435428	0.08803589138947696	-0.6386356098912176	0.05916351039658385	1.0549632567447234	0.2968768479842261	0.8416097389937467	0.5723443689402965	1.6576644903010889	-0.12389297207958248	0.409801657252619
0.2937364468972082	0.12134787808168951	0.6140575061861493	-0.2047412824027622	1.2513734685384181	1.2813929715397996	-0.9462067539601027	1.4350652318085109	1.0537962674905255	0.34200669938298706	0.9930468833219295	0.8342344247199458	-0.38846538801539376	0.7194127488778794	0.18593914281119456	-0.1129053912512092	0.3656547589119534	1.232960646100658	-0.7322684232692847	1.2800851872844856	1.3893492283364226	0.3082562183316333	0.7415024453707121	0.5625584805644686	-1.1254964880770988	1.3816951197037235	1.9536692827764754	1.2041353034410534	-0.11106283069361621	-0.22764570470531165	0.02121050168335579	-0.7796622843298114	-0.847297306134602	1.2870875282508984	0.5611417477359991	-0.7135807966925302	-0.10900629789008182	-0.19163316139422995	0.03411078657264826	0.2918667712217817	0.1207433544933953	0.005467113232927707	-0.372072371154402	1.152282662989783	0.40943910479980944	0.7037834999323419	0.1621316480307435	2.210467282709398	0.14476305443257279	-0.1778616465452677
0.007694824404219677	-0.17472936993452806	0.2684289929589159	0.1914054420616229	1.346912295283682	1.3693300591028386	-1.1437190908802009	0.8862059083437204	0.4419008676747786	0.5771416961205578	0.8241278638861996	1.1637929531268187	-0.3587670022719566	0.5151448317850984	0.19960290117005183	-0.18406401123316635	-0.060436421547314725	0.9527781024778524	-0.6989605770919417	1.2414213909144773	1.0453867541239874	-0.09437390096799082	0.619653219986745	-0.12145769819456155	-0.26751218219402745	1.211290650577115	1.6217180781367555	0.8390669098773799	-0.16913390097716408	0.1569483518831875	0.2187435307817428	0.11367955609558404	-1.139425447578331	1.7524983227409443	1.3661519790759262	0.0735726215942085	-0.12138205540209752	-0.7569214012528931	-0.3706724555378272	0.020105951753522568	0.05885387231042834	0.2639643256645731	-0.9903997979637189	0.6524984462764027	0.02431614969951493	0.5100241059237509	-0.10534343117504671	1.9100472823406935	0.06545635231426022	-0.30696003465170185
-0.32147325329342835	-0.40600571366675237	-0.18370776703473782	0.9530218146633619	0.2828224712433394	0.8166038234517827	-0.9258377651752915	0.09188947232861215	-0.0973322238524804	0.6145780105566243	0.640209918766588	1.4061566309875995	-0.6382542412887969	0.01670305054892174	0.134734365502889	-0.46540292422352814	-0.5030092690817025	0.46512231419443967	-0.4050148819431946	1.458193927254369	0.3862191210360458	0.004660394909675111	0.5938252501319072	-0.6639353548706701	0.17335935421757415	0.1441594633048015	0.26203512143695945	0.2146730772040728	-0.19653010517709718	0.342758612915041	0.34308936715931593	0.6882329016610981	-0.708761842368559	1.6596275924885653	1.2862975052310883	0.25987078477487424	0.16269182869737991	-0.9558143065602083	-0.6938074221540954	-0.16229746559126754	-0.04801475873971225	-0.002246838249983123	-1.1632717381243212	-0.1195187681357297	-0.4529562658701033	0.11823283923801194	-0.189877888024636	0.9050598240193845	-0.066065743197296	0.12647024059264173
0.2146234729205861	-0.1724653785273572	-0.47556078378125866	1.742916865041655	-0.67778665866901	0.11406489944176301	-0.2246196341187631	0.2501957902071586	-0.00935115138795257	0.517870342601774	0.5600398577120381	1.2872886484411572	-0.9017221037638872	-0.979592500657559	0.5219962369322375	-0.17173764238868677	-0.4656340775114316	0.17618025878172816	0.2790970079770491	1.961217446967739	-0.2722545660752518	0.7124936171749167	0.5034502065295586	-0.36452033732680644	-0.06469939528360551	-0.4448048271190612	-0.6676638737051281	-0.02006268774945941	0.3374099719524621	0.6014005449139673	0.3839072716204888	0.854135317409442	0.4647590281556627	1.2365745167140156	0.8203716079775197	0.12864865806684356	0.9464011572943123	-0.5372165102401749	-0.1806346883807538	0.5089024652357593	0.256108953214244	-0.21747539611049324	-0.3450095243098929	-0.237213872264018	-0.34264167697027315	-0.2429169163291666	0.04961268411403861	-0.19824120617526705	0.4311759842904866	0.87368295494588
1.6516675018985834	0.5438567891146427	-0.31651396157862033	2.3358431056006617	-0.559425492676697	0.12881436607783214	0.8739026618476494	1.3770263470996384	0.8649946533119088	0.5189582008413682	0.6603070075457795	0.74431055988123	-0.4979306859132254	-2.199019353966259	1.4803310096696691	1.0870676825902703	0.41448617703553414	0.524928292573312	1.209471346920371	2.4326960663205734	-0.3732136623217951	1.6781583079622693	0.2562499508060029	0.879683669546956	-0.4130285737420776	0.26890905848359886	-0.08719449014020768	0.29391069786369756	1.4204828438988446	1.1239169676514078	0.6433953044059164	1.054684034407659	1.8148289595086815	1.214601781369371	0.8035199180147301	0.3791697097460402	1.6834462606858234	0.3259369685417328	1.2555324942980615	2.0186616979222554	1.2998441429870062	0.2857979660402838	1.2176419975992299	0.8683190204498572	0.624820973244496	-0.13052495855968016	0.6637875843230747	-0.6193318679309618	1.7187849092007095	1.5937364176617654
2.790720493469461	1.3384921631896156	0.25401941093166036	2.6360241439895096	0.2061665455306458	1.0491488407111167	1.9565774054879064	2.1390849537347423	1.9936325672671595	0.746645042701349	0.9266572515805014	0.2397800896768439	0.7357501945050124	-2.9365921533828994	2.358300812145061	2.534211309672465	1.780807936290706	1.4258931220521325	1.9686361315365732	2.459161830356103	0.23184892470439183	2.310253476486041	-0.0883752912332954	2.2593224552669557	-0.288571404545427	1.6293116667500143	1.4731877385577075	0.5279486396087256	2.2902409382381688	1.7419659124594944	1.3048559925231453	1.6313755583825955	2.482127149314206	1.9589938381688157	1.478032671667465	1.0797319337817386	1.4624258803849979	1.1897699461086524	2.6140765624324223	3.286477986920542	2.644981389796205	1.3987820265958746	2.4782930507107515	2.513412479182	1.8979596731445239	0.4925564212480241	1.3363036990541617	-0.08670719354680781	2.950990140935325	1.9813914010490135
2.3819422189327697	1.7255204041761563	0.7860320865267229	2.557736290532462	0.4159347676119794	1.9518245800340408	2.3871538521243623	1.395127223191713	2.4529986631924707	0.9381676344407414	1.1244167994806236	0.32204051969634584	2.029297591332691	-2.599236086426583	2.331169653154852	2.851637605944685	2.647488155066065	2.1079271397875625	2.177603120457099	1.857225804703017	0.8795681304778458	2.1663647491907416	-0.4361950758970574	2.7102053985509946	0.13895480649492978	2.230973085952623	2.3629494437523757	-0.03287641532492978	2.192186364572868	2.1007931159626523	1.9802863599618246	2.331992564899005	2.0623182414171586	2.8290262962784745	2.212803507303825	1.5047757702109146	0.011824982304186412	1.6402990142394154	2.6674844530044037	3.1547977078159954	3.24453472031532	2.2154402146420087	2.491188161951557	3.148751568057398	2.467828364932148	1.007900890991411	1.525931736559373	0.7543312128491634	2.939266608570833	1.8158453720718326
0.5524253212055942	1.5154077688470224	0.8276742524791488	2.045814192410708	-0.3785579589257931	1.6905575882559003	1.7826025440975304	-0.41392972869189837	1.7158181034043372	0.5938696407936155	0.9361849428836507	0.8919727436122801	2.3142878061746317	-1.2796462130930988	1.318466735068378	1.6142168631862723	2.3134621873062327	1.7615445839739925	1.818942551786322	0.819619574740283	0.6236727482687369	1.2562480228060562	-0.7796179812259626	1.976226699356037	0.21402578644619036	1.4796659873146143	1.590918523224348	-1.2777341854766373	1.226127391158476	2.0400187382088575	1.9417761475695652	2.5756190043228044	1.0265778088553248	2.700280911883396	2.215064418626838	1.0740286518046642	-1.7994213074537095	1.5032336681558012	1.265658130192508	1.6167790993518023	2.4199096484336304	1.987262108214247	1.3469232671162141	1.8858857193281648	1.764764806605535	0.7455769860439767	1.0132211909737139	0.8754259405915461	1.3814749830722082	1.1070151384355074
-1.2333214303168392	0.9218540284534358	0.4159930324586009	1.2310736927794352	-1.3605134307171929	0.19825421660867185	0.4365734625170128	-1.7297342839084942	0.23878812557867785	-0.4290532104546582	0.38120644801071574	1.1682857101349784	1.3734805315051648	0.241521940235451	0.12071927352589039	-0.1493862938096291	1.1660731890278009	0.44072765633495226	1.2251013698743063	-0.22361800295234135	-0.7186266151737177	0.04620289127701058	-1.1429032226373448	0.9069679656911073	-0.2594056340987574	0.1854532306226592	-0.06711138315291622	-2.2899581725089178	0.2351384157531009	1.7014867801351974	0.9356448240883326	2.1240544415048985	0.2755350037361696	1.215036774116144	1.4346536973645905	0.17243171947276834	-2.6709682003174593	0.8811371113054086	-0.410749172534689	-0.13671588247294092	0.6362143268132204	0.9759810318395008	0.10181437548241294	-0.4306161480197987	0.24349323148765695	-0.18151952133999438	0.21876189470964624	-0.02645961482899336	-0.6946671039061012	0.2180470107999747
-1.6917247197772736	0.35817401050307884	0.04083343065860874	0.4470914821823977	-1.4932464728519674	-1.3405748477526365	-0.8284079668968926	-1.615670987457221	-0.822157814239844	-1.5457946850706468	-0.02730250088050105	0.5490890778811485	0.16573616762172233	1.1360380871416784	-0.41620076123562194	-0.9876429033077391	0.36197066851786613	-0.8378608028031829	0.7508684165529989	-0.9179033579106285	-2.202840472177809	-0.8647429384914789	-1.4462690828885345	0.5598893318852901	-0.6607212364306306	-0.4483028526170385	-0.9054911895176411	-2.336810360706939	-0.12606851853001422	1.2719735898960214	-0.3718943293211149	1.328938507465496	0.2628758441209277	-0.6756776624242542	0.6228664087789905	-0.23984535535972173	-2.13012478072096	0.06608117906866966	-1.005685151121445	-0.9208305335065351	-0.8373958717339873	0.18357085844539534	-0.2752266089312028	-1.9056321681636537	-0.9691145132953982	-0.8769900404925667	-0.18163759623386003	-1.080742814143357	-1.8435935152077385	-0.3306957495147254
-0.9704207587369221	0.10097248164346385	0.06561263036707361	-0.0157875696009417	-0.7189057937691277	-1.7339044349780668	-1.33100506730359	-0.6613516196251145	-0.6456286936536234	-1.880907068725448	0.21867685735569262	-0.6068736543531295	-0.18543389027868393	1.1969770121561636	-0.2352050856689796	-0.4908943803245088	0.6007057256054118	-1.084964211764157	0.49090589682696345	-1.217756787259277	-2.6158034564844352	-1.177500300743126	-1.5119617107189978	1.0406135679573143	-0.3162008109285294	-0.17556646589282512	-0.1459891413815718	-1.6492705971405561	0.0020453120359056865	0.7488743232291293	-0.9848400960295739	0.6991205755947105	0.64469137270581	-1.6043488389577727	0.4834678280717548	0.22291956124164755	-0.9615970083953704	-0.6142797843064067	-0.29958959388161166	-0.6353371670781754	-1.0881613006256547	0.2448918826400389	0.18870538655226354	-1.4372567843087896	-1.084936012994266	-0.6359516568723025	0.01659043268336039	-1.1217181544381754	-1.549381484678827	-0.3232153022876047
-0.23419845352168156	0.06676098658021887	0.29824491000708714	-0.1755967902783939	0.1478116443596655	-1.0296405414922087	-1.0728993993536218	-0.06312099276773392	0.44036172213348707	-1.180885567158644	0.9378352809705507	-1.2725108477044595	0.34821654595011226	0.8738389297151382	0.039558445729918824	0.452302488246932	1.3416616265755104	-0.40740016387350086	0.3180844678508723	-1.3475699123761486	-1.6666014149822095	-1.0869879114150374	-1.2276348470872966	1.3979522178473627	0.5686615485015831	0.2026242595510129	1.2695816189732427	-1.0487416553237372	0.08101635814562717	0.052855447066269344	-0.6417974084725344	0.37151438754518845	0.7940576837360159	-1.1721193102246918	0.9002026436312965	0.9015287862186568	-0.30430482583220336	-0.9698656146052387	0.7252840356535591	-0.07255964278694343	-0.33630531364931754	0.7631805696303406	0.6598490007843335	0.2258819656339905	-0.3579873376033677	0.19807437339594455	0.32031955667430567	-0.010942022773323137	-0.6011904600105249	-0.07863506563481296
-0.20804428406602832	-0.10753839336690592	0.28163757371905707	-0.32481737377771075	0.5197345800891894	-0.3183570440785665	-0.6095331142876893	-0.16900895511668398	1.2402039175610566	-0.17297058136499402	1.296654004019055	-0.856758908672085	0.6976511504068695	0.698867239956639	-0.07376023413692255	0.7778206981882821	1.4025013835554363	0.09631232307285512	0.13066631834680517	-1.5400980474072932	-0.1859135552647162	-1.054290345261928	-0.6506131255901728	0.7325968329312592	1.0652625928454151	-0.0007508386061791705	1.7870200963161955	-0.9114962123188959	-0.04826536126180825	-0.6954020647233571	-0.1096932343271338	0.10773970874043999	0.5119040486130763	-0.2763375805133834	1.1094161174837045	0.9044320343612169	-0.43222368107946935	-1.048359278624928	1.0145832152386092	0.1275376598483109	0.4331336299382941	0.8453182202023626	0.4838936419550869	1.3429830884765175	0.2166330356960039	0.5648920604584393	0.11440163868337652	1.1420376666555554	-0.1659227151650784	-0.10871593849285888
-0.48126031016017023	-0.6816887295432739	-0.03121810655050528	-0.7153973813605103	0.6117730957847146	-0.37284075694785596	-0.430900370727031	-0.3101707489876971	0.8587104171902613	0.16067287558305712	0.7011943693529158	0.1388471706960582	0.034042008794609474	0.7741654205770084	-0.4178536702881082	0.3433078104104203	0.2957051514245467	-0.40994560606627084	-0.013903927020965027	-1.8139018658570172	0.825108348423079	-1.3484880224134226	0.06873937702069585	-0.7324143304996856	0.6700556424861459	-0.4853156125626728	0.9042765572728027	-0.7826544461917645	-0.05290523659364033	-1.1681257710916524	-0.28508937854801525	-0.2860808552783165	0.11002754678140124	-0.050158095910666264	0.5719188040421929	0.19406237788500083	-0.5989646837435372	-1.0575780756766797	0.4320123948481933	0.042371066117180084	0.49143584460415424	0.17844147499122553	-0.17897487663745107	0.978895212313089	-0.08394381159589964	-0.09407778342659756	-0.6113490177143112	1.204271984062649	-0.619444117771543	-0.5372571119233419
-0.3073536252571755	-1.4230157837761912	-0.11268876504989142	-1.3027704605881003	0.8371133273550055	-0.7910056285787983	-0.5317626076313393	0.04483471327815714	-0.4255668363686036	-0.328421365859615	-0.45981604959644	0.6631530227381655	-1.11864969127434	0.8453443171261685	-0.5538130246633817	-0.1937892113799705	-1.2185348962777702	-1.4972527139684075	-0.008659726480683758	-1.9988429098733127	1.11484516896882	-1.786895677451774	0.7895798359262	-1.8542885439546466	0.016706397506287503	-0.463743753535066	-0.4884648500852299	-0.10509947077442713	0.269462158995993	-1.1657844597050113	-1.1168230456442627	-0.711913098266794	-0.10889011395815694	-0.669356622033599	-0.47186964102292256	-0.4074722088438959	-0.06662818166438075	-1.1340960696922566	-0.37408363111888204	0.0167466946615171	-0.0622088312764068	-0.6232545944054998	-0.6966195601298363	-0.21231044971170904	-0.9869121807328832	-1.1348514307351163	-1.2343352965582741	0.29330876787084925	-1.3432174743786833	-0.9623278343067918
0.26764682055658406	-1.6461297401931017	0.4843951555409058	-1.803830819927204	1.0255227545092502	-0.6430305694325433	-0.5670588879742334	0.4747830094392145	-1.4943317531386644	-0.7513634173144579	-1.1941245465135304	0.21326977195495353	-1.3860140787812953	0.7551981431504706	-0.39158080940541895	-0.32932486445482156	-1.9735157506983643	-1.9143465880651833	0.13083413703770602	-1.947084956398987	1.0496721132255278	-1.9269822601955584	1.336176368931898	-1.8107223312318577	0.16825183014213957	0.1878349925237985	-1.308231900474838	0.9077672809455541	0.5800520762220404	-0.8722670734182951	-1.6452829593903808	-0.9705994141655558	-0.2174362714275999	-1.342686929410515	-1.3301171386939692	-0.2789380695186514	0.9463156654762847	-1.1679893907722105	-0.8191690166852289	0.014928082425722272	-0.6396659610423083	-0.7746650183903933	-0.7358927540158315	-0.9344301876235814	-1.5004896978394806	-1.3835638107325197	-1.2003310634159388	-0.4239223885724151	-1.5344218881092013	-0.9431126736691178
0.44430425179109106	-0.8111419478066861	1.4245355422954193	-1.9662461126881636	0.6415305711138228	0.24947301811050904	-0.31309446214079745	0.21877475945724084	-1.5565701961237048	-0.17564668370027145	-1.0403279919000314	-0.7417266818169362	-0.1523292624145844	0.6531530212465028	-0.24715067126185386	-0.20942310760499838	-1.622609712667262	-1.0171594520769915	0.25303204734649876	-1.6811903478777233	0.8261559104648908	-1.5171058101346213	1.4322478367716314	-0.9473796498050773	1.2663173847787526	0.6817985793350112	-1.4467377266932302	1.4119566401791457	0.4262749243689142	-0.6627028205642225	-1.1469217085214325	-1.0423604377959939	-0.4230913841221059	-1.3447348222909372	-1.589352457657046	0.23642692944739876	1.5173668861456375	-0.8997739036904823	-0.8562862512163156	-0.279856405503558	-0.8502002824017237	-0.24910673317855764	-0.5208518775730878	-0.6971923470203586	-0.9090975350073028	-0.44246767266924875	-0.6294867229105581	-0.179876688791352	-1.023224840112086	-0.5292345898083519
-0.21359219942592503	0.7951159525441118	1.7933473973879412	-1.7579331743391122	-0.3026065517133303	1.0206438780431082	0.1081096843568691	-0.677004096764484	-0.8852609198307801	1.256935451413006	-0.5810096771792838	-1.369104912681804	1.602643235194882	0.7176795716328347	-0.32589160437040515	-0.18385055486202118	-0.8573223787657811	0.4489916367914449	0.20516034438004782	-1.3397938703896317	0.21980379724840066	-0.752909216270844	0.8794801459649754	-0.2983785440177363	2.2019256860583707	0.3193183424165457	-1.55905778917775	0.9386764100850399	-0.07464740744923916	-0.6678881788759063	-0.02213297855115685	-1.0553354295513044	-0.6415122592164532	-0.7940201232040128	-1.3966653468265686	0.3363953282473906	1.1215136899800087	-0.24293312732815642	-0.6921315912712898	-0.8309691021685464	-0.7535901114073548	0.20953528866138632	-0.398450535643361	-0.13467765832575176	0.4901788603569579	0.8581044979181222	-0.14038861451761667	0.460727151704476	-0.2760207691001248	-0.19324995014520743
-1.0853191487688618	2.040450362746097	1.0892053277396059	-1.3365833194213144	-0.9989013162343697	0.7988269002720976	0.41202218160153	-1.2896704046384275	-0.37831066244717987	2.366299697095508	-0.6629920104180032	-1.296760961431215	2.2624097001079053	0.8074482234683246	-0.402802463139952	-0.2149816385520669	-0.4845673116390245	1.1237383602211586	-0.06055434199176644	-1.0306771992665746	-0.7969278312359274	-0.09165146225361279	-0.09405058679441405	-0.4132005012334291	1.8036523126608166	-0.5723235151298093	-1.9472581342479873	-0.00019164767041111158	-0.29953172879739864	-0.6442958844435153	0.6526875697846302	-1.0443757221468668	-0.5494772958746011	-0.350282789715424	-1.1065435904100813	-0.13513287618088404	0.2405607460864926	0.5036389969524036	-0.3625650634285737	-1.0862702234763908	-0.5783746772774278	-0.03569708032115321	-0.38493141902946254	-0.03605688601032808	1.6178408852925756	1.354675891019017	-0.13983551400627395	0.3377146354492007	0.21241726219657533	-0.26575855308907903
-1.1622227153818572	1.809829128999331	-0.1600921377356037	-0.8981037214640455	-0.7558683971056817	-0.23596355443284323	0.4472437868253093	-0.9625754434617437	-0.5232442317541945	2.1321822589992023	-1.2859507927452898	-0.7690044766191328	1.2520873360373572	0.5477409542068626	-0.15284453412889562	-0.006996063340453453	-0.552604290060252	0.47820386057511594	-0.4948466534818601	-0.7727352389937798	-1.5591008948284926	0.17106232338508684	-0.7973355042257054	-0.8722331778141974	0.19113923590264867	-1.0169674304964607	-2.0869937795929645	-0.4777237402428279	0.05276599901237521	-0.33566258849120506	0.3726203648986698	-0.8964215035828171	-0.0839593804134168	-0.36921510008887043	-0.8683723005464662	-0.44777499993100534	-0.20570452476190892	0.8485047965711573	0.2071687493401616	-0.6339395267002214	-0.4195491975919405	-0.8006253895969149	-0.2589114802020604	-0.408441174561553	1.580670199754381	0.7463657876693963	-0.4170452695147466	-0.8039705207144155	0.34938018121434383	-0.573097249801075
-0.25642977613845136	0.04133477054486424	-0.9605977522726874	-0.5553366296313014	0.06989858013648963	-1.0677572204536276	0.2862382229853406	-0.14024749929686836	-0.9519272818494677	0.7576811323732571	-1.5914857691913415	-0.1947666502824744	-0.4643117294676393	-0.21470227752715978	0.34126372937272315	0.3958134641785787	-0.5211786170532966	-0.696093441578442	-0.9931243256006264	-0.541863350721087	-1.2597910729472006	0.1372544609110421	-0.6318980117862434	-0.9580743543331632	-1.3069496209654667	-0.6225969658510905	-1.389053968645678	-0.19045725842280928	0.44716855890105506	0.12171449332235176	-0.2621319368079844	-0.5606382704944989	0.31975023100960515	-0.586916502497741	-0.6553340722267976	0.02218344989610367	0.13455154987033985	0.5902725249795736	0.8511366761580013	0.17116157401409415	-0.2755287755927305	-1.3295510843598661	0.0321658769659606	-0.6597368555518753	0.46343073707984445	-0.224967192886613	-0.46090927158644285	-1.9202360155088896	0.32040395752604606	-0.6907232380417682
0.7619375186069373	-2.0978661290611385	-0.9730858813117165	-0.3003560519135037	0.42116328757080784	-1.020944589851978	0.1098660453446399	0.2331717827733304	-1.0040391371293378	-0.546076710212045	-1.001443376595251	0.20612149397723717	-1.5430279178798785	-1.1450864710371145	0.6319532137614454	0.48513205956968186	-0.11780957883278272	-1.2337189358895126	-1.400226991009965	-0.29659379857106827	-0.0099833590273594	0.15079583483270417	0.22822171990473294	-0.5606330432170444	-1.5818929978640095	-0.07563688513009027	-0.12921395893169185	0.3007662229179482	0.08226121564326559	0.28493311313053865	-0.36074140954253187	-0.1793747686057193	0.1630545592660061	-0.5907478455099896	-0.5411448890741513	0.818424490761864	0.7839594043355059	0.09952262226601367	1.1425199723409678	0.5171518204216877	-0.22230512479185505	-1.1564450014662828	0.2630487111547436	-0.5019945034200314	-0.7805870352237513	-0.6862620902664626	-0.0627368236199537	-1.88839171272632	0.25515043171432655	-0.45101450681734373
0.9793567748328508	-3.1630497572999725	-0.8290523371732254	-0.04350014265995805	-0.16051238346871083	-0.44243268592436114	0.06792375700743543	-0.03591917643773621	-0.5393764813529259	-0.7864467892095914	-0.041913528632493695	0.3392071470579199	-1.6330715594479635	-1.6860863873182916	0.47320762585756704	-0.08832785175040339	0.25984709124994954	-0.8206849185552199	-1.5413258419420794	0.0515709573098596	1.0246009384246149	0.44083238488568355	0.8657811814675522	-0.2215540492837882	-0.8516715026935646	-0.23540304401803916	0.7278922666871129	0.37267668015383704	-1.0740220942662049	-0.08227279034457945	0.12340670422200502	0.08628434520658718	-0.49558926787473967	-0.3508383082976325	-0.7081792784411346	0.7737134915089252	1.1085403166007284	0.02818485876535349	0.8170122602456455	0.07831186549196636	-0.36704333148980595	-0.5649985726838211	0.24392338499723387	-0.3392607644370655	-1.2110520540132994	-0.5049516372258426	0.49197982067097573	-0.8373968447967571	0.15058677310516208	-0.08011497007210909
0.4437878124606028	-2.6351989739484925	-1.2290846083803841	0.27780044614849436	-0.9094951544026807	-0.12901598486589283	0.19742973211628218	-0.15908895601009146	-0.0383193760136973	-0.10337961105237521	0.2607411664639772	0.12524687198961082	-1.411298449563616	-1.5649051610499547	0.15234871807979006	-0.9521755206893617	0.05718493175124637	-0.1447292809628602	-1.3459131245907263	0.6025150625288302	0.8305303194375749	0.9138357660795444	0.5259966806488756	-0.3739115991559834	-0.21356267513591531	-0.9784259498713995	0.6267061440801488	0.1354134224757383	-2.0809630218649837	-0.677878343698377	0.3543006618481503	0.27804434512444226	-1.030519767955476	-0.1583888300709881	-1.1245194970855772	-0.5976109082795958	1.0106241222451804	0.6516121948064734	0.09043669339893036	-0.5887590548381452	-0.6267223411183732	-0.1803726477692742	0.07558092326820334	-0.6703135241075641	-0.7186592056385033	-0.20011647718864597	0.779413355073092	0.05674709037468659	0.04301341928791263	0.13030425979033644
-0.020884715865199226	-1.2173353976309351	-1.9410103314096125	0.5819290262641159	-0.730881948210239	-0.3056636775406049	0.3739005227979395	0.5212378732004409	0.03894880762167408	0.5200117797990376	-0.3140921543674585	-0.32782835342478	-1.4569865791992542	-0.9849174783506751	0.12115671963245365	-1.3105166362764604	-0.7135188037638855	0.029599769532081786	-0.9606751580737285	1.308737545831212	-0.23792839339214147	1.2529532768512934	-0.504128035536583	-0.798287009296105	-0.2897745738972886	-1.2867718802599184	0.05780962776653268	0.23475846289136737	-1.990421447995034	-0.9252812920706176	-0.28116271131326276	0.5403269170269952	-0.9192836934981973	-0.1802332380074299	-1.3784867307285116	-2.3424253687571515	0.8505157342003592	1.5019590165995806	-0.5550351255288517	-0.724522924709683	-0.7051107678068192	-0.24424622705254204	-0.01929806839957152	-1.330492442921483	-0.029550374584064062	-0.19638139916297945	0.6581786598850069	0.030783283589689545	0.07863092366432417	0.1342802434484678
0.14275357418960735	-0.002034174956612498	-1.9984993628710468	0.6590128857065255	0.45268866352142456	-0.42805730491648325	0.3417747538563189	1.543642124266818	-0.20909457234680132	0.31265449813191726	-0.8676228812697316	-0.5774891419022169	-1.503135419208827	-0.34233176595610376	0.39277212309252796	-0.8027085418830795	-1.4303153876507193	-0.330936261543141	-0.6664615039886106	1.871601701390207	-0.7777694626027828	1.1904972519537906	-1.094271279182524	-0.938972792151868	-0.6261678758915801	-0.4965287746890982	-0.05586355573947488	0.9557052371922328	-0.8835161081051822	-0.5483254387383039	-1.3071272649568642	0.804914048876508	-0.31651329898770314	-0.2776283326489125	-1.0115598906843153	-2.94275878435978	0.8537758353662975	1.7387156824036394	-0.837565314961239	-0.28410187893092703	-0.40081628323606255	-0.41487031207541214	-0.02840299318367979	-1.5800462956367762	0.06886343279788204	-0.40594082492730615	0.307347687715534	-0.4016678251697329	0.3425059650350626	0.05962049189969754
0.6464773648902883	0.5549200580824208	-0.9274578927627326	0.3798689817682286	1.5674740458267176	0.02967072344521584	-0.08776240248352803	1.8029490485712962	-0.3206071070807943	-0.6144827224294156	-0.5332306147631585	-0.19273622457418746	-0.9636954364315888	0.15415022418157515	0.4983069574568159	0.11046426556148455	-1.4908425899504427	-0.6978043471014844	-0.613997702723105	1.9148471840255263	0.04686092445694122	0.7085005554241334	-0.4619170527606473	-0.5993970321789323	-0.4761833583422865	0.8526746634428346	0.5613817971485853	1.7773976522653243	0.2292441512533836	0.1750200804215322	-1.6356628571263496	0.7507074546288294	0.13655194992194214	-0.2631975512387569	-0.023584376707613593	-1.8995832010765608	0.8330792709731432	0.9611296857611967	-0.8245062162761745	0.051453382479408984	0.1043604259122654	-0.24826490939997486	-0.1541855689490207	-0.9573466408969278	-0.49844984145831034	-0.5366954716285344	-0.04447293636832808	-0.26022888825633156	0.6912131981273717	-0.04519948860286521
0.8510058669346839	0.8073038459101047	0.5066615453518684	-0.09117893463523156	1.6349585967117586	0.8470334378802619	-0.7780859943516976	0.9241437656440361	-0.08670878849477796	-1.5585993606306088	0.33916203632784664	0.6341261104406859	0.07274302791106614	0.5433160766170678	0.07706909281051277	0.6758284186522421	-0.845235053546068	-0.719181538432747	-0.6568588280685678	1.3491089002449648	1.4657388347827172	0.034781085513561134	0.917746976718775	-0.12798535951202278	0.11773028432150168	1.615687759322544	1.3051032933787479	1.924496637357742	0.5006005343080173	0.7176803712664095	-0.8445618721267762	0.20463766079296133	0.014900604086973161	-0.15571356997516483	1.058647032638697	-0.24146645298334016	0.5109796237314389	-0.3422573134022426	-0.6771505051085136	-0.23827527074605642	0.3740910992099483	0.2600578300656788	-0.4798845431985836	0.13830608492011204	-1.0833595321931204	-0.5606840385618818	-0.3183523164884113	0.48751552034127066	0.8432129035580636	-0.23796294859531616
0.5722288973199668	1.207546516089202	1.026358101445204	-0.3719699697086352	0.8679845271351555	1.268181600513389	-1.259130193645145	-0.2221406639325978	0.20075713219623434	-1.9823968100982914	0.522831350189234	1.0381316569197363	0.7626740538784648	0.8704866710845038	-0.6488136392734094	0.6139291728138359	0.07676872520393052	-0.5426861318307996	-0.5097683665019056	0.5342354742327448	1.919090015784023	-0.5209611469665443	1.7395841765340532	0.0584393489567524	0.32481925936402173	1.3191646528668886	1.4878339524708584	1.2246537289901693	0.049640352666341064	0.7847719261270545	0.2759858107009527	-0.5040520126132128	-0.49967796974826767	-0.0821328181341159	1.655920861658847	0.5919768449959204	-0.08035833533481643	-1.1978830308864001	-0.43810598650385446	-0.861668765615188	0.16770337755212014	0.6827324578986061	-0.7830227950569459	0.8313549739920567	-1.046650904966599	-0.6803770910290584	-0.5380334317539367	0.7740707456394671	0.6400213887060224	-0.4744822653877272
0.16968615175524587	1.6443937387549874	0.24811078656153415	-0.23524890656200717	0.3147439692678949	0.8362941178263048	-1.1038820787037538	-0.542901378842915	0.14041512200495593	-1.8844926675991414	-0.5563214799759082	0.32037476289448336	0.48614650040900814	1.0050448919023245	-1.116387032803189	0.2337126613435312	0.7867065664528995	-0.4406053118415726	-0.08700936157119654	-0.005918236719198912	0.8166600036736517	-0.7506778618498519	1.2076955199937953	-0.06155308199323252	-0.41940842620474034	0.5554235731466137	1.0876237620506863	0.26030348742994586	-0.37493108583980417	0.47699622136597103	0.5765324970587996	-0.7793535738067666	-0.9206199652778494	-0.040427126485984476	1.6149185404606825	0.19357481435361723	-0.6482744688482869	-1.0302656247093056	-0.1478024418920971	-1.0987918519011073	-0.29626604551521196	0.6461427459218185	-0.7835255277892463	0.6647403690243048	-0.43827837678620907	-0.9100316403141172	-0.7000045211554042	-0.1824838795208786	0.18718079430781856	-0.5347129970020296
-0.0599204966702917	1.5976179263797217	-0.8976249112535247	0.11694888933180844	0.5577956933740628	-0.14532046846360416	-0.35406742372552563	-0.0104411037142135	-0.27250513639535434	-1.5240994855705223	-1.9755357876765043	-1.1472474715519332	-0.3652840393543119	0.747820477430194	-1.0665574982871815	-0.10060583741024573	1.003464224233311	-0.3786861447924029	0.37422712545363274	-0.05422915628634032	-0.8078843205275951	-0.6271798873852603	-0.18638292528468112	-0.20705823564589743	-1.6329670538199628	0.11613700332854561	0.5713259877972984	-0.2946603603028362	-0.3368315776707078	0.08054304723539231	-0.18136679702978065	-0.40307239438516473	-0.9968859575975266	0.08727456138444915	1.1878943703731486	-0.6171089249386462	-0.9792301469313457	-0.1412880710195874	-0.013961228772165326	-0.6970828026415428	-0.5725059290003793	0.2147928123208069	-0.49757655235754933	-0.007574956216585022	0.1132531959380576	-0.9307869315730197	-0.7510086252849845	-1.677826493276484	-0.24612044697631202	-0.25232947433531927
-0.26921988066369523	0.8542012130771321	-1.2346597155071835	0.2522700431580547	1.0723599249782831	-0.9621470408471027	0.4994876879466219	0.3828425216355019	-0.6376047279736192	-0.9847114700168964	-2.2459198821324313	-2.075709737028466	-0.8093138231569585	0.09063024279957078	-0.7862075426845878	-0.37525916691209493	0.679787357117796	-0.12096317935860443	0.5749360279619724	0.15855467163632148	-1.4788593821009168	-0.24814449138046193	-1.2718338832145881	-0.1954805766426781	-2.2323256484390157	0.06250311799230711	0.19651494006401823	-0.32797625674739284	-0.10760616146268828	-0.1892183432736554	-1.0827238236162948	0.18235748785235742	-0.854555765738493	0.3106475173660071	0.6514662735229299	-0.889774197944332	-1.0612185310171922	0.6764374944655485	-0.2557968324898534	-0.14892291709441305	-0.4544317629510949	-0.21399985205171054	-0.2066855776322451	-0.499505184955651	0.16744144412338233	-0.4744109764369958	-0.6471035839967936	-2.0968344599948794	-0.42662580783138276	0.2558450065797885
-0.7151725321049317	-0.11982737499232003	-0.6166433657738437	0.01841107224954903	0.9431665309203655	-1.1369192921299958	1.0061495821677233	-0.09157124486518084	-0.6038007303528377	-0.1358569381192655	-0.9495418222687201	-1.480893261154709	-0.39701938080001886	-0.6693587760709659	-0.6830195122311119	-0.7350709799102196	0.018893354042282574	0.3563666464867704	0.502137788581204	0.2927993254793294	-0.8671257644061369	0.27405964464163957	-1.427463619093612	-0.06834437939432916	-1.6558177136838157	-0.11886968796167735	-0.19388695041849427	-0.2356464106264713	-0.1615343196286562	-0.25296922255037874	-1.07195215532468	0.3469536795554804	-0.6954906236627862	0.4773813615004688	0.09423550952830297	-0.5322853453289726	-0.9023138403285661	0.9413019213495678	-0.7664165991696931	-0.05238451066255057	-0.1555878378085361	-0.32434698815131374	-0.08104893545058382	-0.5188083998490685	-0.001823643573491028	0.2669976191599466	-0.375333649200256	-0.706921835600993	-0.28610738971459365	0.6975299162928332
-1.2248289835852686	-0.608749099426994	0.08060067399466937	-0.23638351731433063	-0.019607635132109537	-0.6925663143461734	1.1543777957407517	-0.993286081575098	-0.22297360363865806	1.005169108880983	0.8339924641745732	0.29881031336578684	0.3290627361915803	-1.0866604959372381	-0.767664506974873	-1.0841120583505803	-0.5163972510817894	0.7775678361632976	0.4346225469968259	0.2986654100952169	0.041750358970964935	0.8516797243146782	-1.0207653516648307	0.13393566336738236	-0.36601874287511904	-0.6228606146442025	-0.6766430654982892	-0.35727839242608994	-0.5175600659039001	-0.1180815735416487	-0.04781706458660018	-0.03428925129411417	-0.532125702884629	0.49386304218374527	-0.4281320296905563	-0.12032899522848865	-0.4460801056080932	0.8389427926785837	-1.1003974635082547	-0.39879177280776734	-0.03438264601036689	-0.14464283728298646	0.020335829566766567	-0.332749501580317	0.22698220758791282	0.7810860152692588	0.05732875268304235	1.4217749016765324	0.048954733952557186	0.9114494503853242
-1.2693256947649756	-0.3774624338431446	0.1386799481790395	-0.06148197574653694	-1.0820550822191302	0.04592804944394577	1.1992212762617855	-1.2669264421429283	0.16804552998624936	2.0021751673233283	1.7460558166887354	1.915791605374616	0.5600267143457626	-0.8684355179243765	-0.684750009116133	-1.0987804587903314	-0.4581965427186871	0.9265044422136733	0.5789786797286645	0.39127513366956107	0.2545277421441981	1.3539924072359149	-0.684076484715089	0.4890310664169376	0.7474166731157343	-0.9694421591959689	-0.8794373167818285	-0.6062923981086796	-0.7368255435364096	0.13439799144617917	1.1183370829485055	-0.4990624268687799	-0.26370719658875963	0.4601103601132558	-0.7172425357856257	0.01157243910300392	0.2138148025475033	0.8112872056328954	-0.9109741366435866	-0.6445802582251106	-0.1964804696051009	0.060201834340832934	0.29553038407845067	-0.29715152509780857	0.9566492631042198	0.7924734961961498	0.5833283552772625	2.48343662934434	0.3088727808727617	0.9427741599138668
-0.6016102038256428	0.12578023531959898	-0.16603124359636384	0.5002571999439653	-1.407700574871693	0.7149686476010607	1.1618655293501947	-0.5071265201582815	0.3267510846402702	2.2162843042171985	1.5193112541281808	2.306269016145207	0.1969279980055151	-0.09440991436657893	-0.20289213147971819	-0.6386203620455757	0.19006279420894373	0.9185199085951328	0.7732701933542435	0.6621009068532786	-0.11157512629947827	1.5512980376839276	-0.46274236643549044	0.9640547369363288	1.2600251408392	-0.6495226087009658	-0.38280140443214883	-0.6359222560162375	-0.48215496447932965	0.3572753683556215	1.5284916775573436	-0.5995032276850236	0.11353024817270635	0.4555113897562586	-0.5798088812986824	0.15098186827206186	0.6831340377732349	0.9238439011189705	-0.3268688497749594	-0.3939745877645367	-0.40075232832404806	0.08311057710699116	0.6530051672018854	-0.3804442866424913	1.4625093841401928	0.5548523902529924	1.0157993748842153	1.7954258955552818	0.24408454882692132	0.802786459719733
0.3578601662830665	0.29047766849762613	-0.060823027538639	0.8567615225629217	-0.8584386584250846	1.0187541833459548	0.7063879996653014	0.6057138066892219	0.29984459212508663	1.3705046158041416	0.9789721494138306	1.5515405144651324	-0.0974841370006376	0.8011331186997342	0.4751872884074236	0.022075872581800313	0.8010189611582648	0.9882049357542573	0.6448596942977279	0.8534290665087713	-0.18475065063590437	1.2204578797333574	0.07827477628169995	1.2240121495366487	1.394493506178102	0.13667160716710236	0.5943265955312467	-0.2483277150045307	0.1000642579468381	0.43895819926388535	1.0762758660729024	-0.4109172297615087	0.48737804236595317	0.284147243237994	-0.12184013505460299	0.6504757965833998	0.5639963379249817	0.7680392511033977	0.21646127518914568	0.183057589238349	-0.3273699849190634	-0.05582719168699375	0.7719687028882056	-0.22241283803700926	0.9274739584122637	0.5215930683703078	1.1134973761413116	0.37945035306012936	-0.1426934375077272	0.3290240069739581
0.8919210086837958	-0.018374693853846366	0.6239602319796137	0.5019883832029339	0.02241965420223445	0.8115592376199262	-0.36112180170381286	1.117139554478753	0.2927942024235891	-0.08472918003943497	0.9071258977094552	0.49673665956214585	0.2382921328084148	1.2970860481343955	0.9290506802923109	0.45765956532573554	0.6834063931643848	1.10825472118697	0.07514969654515903	0.6129958100664797	0.4219684781918749	0.37875692732211674	1.0118584746950077	0.9102806767351852	1.463030917349905	0.6537113019070474	1.2095216661054775	0.3940302131394338	0.5827759693079396	0.4188306093954867	0.3704158122985719	-0.32288790749786445	0.7715860406720346	-0.3312942138350142	0.26647116003288396	1.2872816441947286	-0.06754238960385904	-0.006031922337320308	0.4733861966697322	0.6301924259258834	0.10179667359387913	-0.17922325209007958	0.5041141884199113	0.40013169748217664	-0.5335181987214734	0.8103704051307673	0.7801208292232749	-0.26872189011316205	-0.521777074319781	-0.5432654385580776
0.6779000037221049	-0.37942356186885334	1.2146156082646964	-0.35542981167971127	0.5854816285174393	0.23904150429177742	-1.5830339759929057	0.7839940738960318	0.44456643697846693	-1.2215962794767683	1.2574314466481118	-0.2220903919190067	0.9835605449212136	1.141993560566908	0.9390063244456841	0.503610707220846	-0.11471502454070169	1.0154783432440793	-0.5638836512232807	-0.07534730148124089	1.0877913695116987	-0.6025605605129107	1.66961385656653	0.1478728955258112	1.3931678844466429	0.47825175048711793	0.8336863367614612	0.8738244694873626	0.7147155700370562	0.4233604154682209	0.042563199669587284	-0.44136744088100094	0.9442966534612769	-1.2189980797145583	0.3026766676234024	1.4521486091373799	-0.659528754897132	-1.174769731132583	0.5672252650703951	0.7291382559197006	0.6587360588627964	-0.1328558299302325	0.06880434210846226	1.2587627941608155	-1.7727092830809994	1.109273370584925	0.1880274970069921	0.27915223222304086	-0.508291961652092	-1.422577315648944
0.019405255719185256	-0.3047835107559298	1.108910264227317	-0.9338892206096023	0.4968065461745632	-0.26759211190110876	-2.0747038562892115	0.12817768794275822	0.7429489650742007	-1.3515658672126647	1.5165091578008596	-0.5695103656867936	1.4262309452359792	0.5236323750102596	0.6109776030330689	0.3271500915524164	-0.7174773194664688	0.6415216728527102	-0.7073772684320795	-0.8222154990679394	0.9734309999317794	-1.2075270149256556	1.3271562981976806	-0.416244513944966	0.9073864532784868	-0.08588559029190357	-0.2622127254749164	0.7906076133051048	0.601495753642723	0.4442275104326081	0.2376313659607794	-0.43183553228209776	0.9437357971775738	-1.617752453632564	0.10935529379289277	0.9351900903038322	-0.7746369917011636	-2.0580751346125012	0.6617342678921493	0.6371671519287231	1.0216800322980821	0.1047574833969507	-0.22490310556584553	1.8434769457559952	-1.678328066492636	1.0978296850595084	-0.3498771033372598	1.1940411337409889	-0.08664892598937782	-1.6099966956412983
-0.5463291706657134	0.2653780717697861	0.6224071346521045	-0.6916287158048429	-0.21701237308437252	-0.3050266696856036	-1.3723838267695656	-0.29140645896129	1.072790072655586	-0.5805159004596417	1.4791052164000487	-0.6871154885922437	1.2021137003177744	-0.12167733430823222	0.1653495230069285	0.16165720533244257	-0.31172572229179835	0.3295549402420072	-0.1435987616057975	-1.2109494283730926	0.07068445269539167	-1.1786975978307757	0.14915493938575972	-0.24367937919413962	0.0326782963746314	-0.49264379098775535	-1.2024303618845409	0.04096867467696467	0.521309964511062	0.2573040213669714	0.6739126992847329	-0.02666084124727627	0.6660530603857446	-0.8334737724985236	0.015778668530953447	0.26983516512056	-0.5693724267312235	-2.142518737838286	0.6484132949750959	0.6111323113835597	1.0437465814717029	0.44400035852387243	-0.33899768085654225	1.8146112426479881	-0.3049482608183572	0.8301170081340316	-0.6369203883092389	1.5081696914870844	0.30134020665788214	-0.7709762971693377
-0.7302265378524	0.9333965043155327	0.6252869035555276	0.08452869250738491	-1.2301092063311734	0.13329494993320543	0.025228346180838464	-0.40804424427170044	1.2763249954260478	0.3324287485826618	1.3568990569953268	-0.48430329088897367	0.6621784149963463	-0.5041088537269633	-0.26007317337569974	0.09972551044776425	0.905973702830219	0.4534332462709264	0.7573756585773715	-1.165206566590924	-0.7880351995555804	-0.725906204756675	-0.8252880757129737	0.4809403553077276	-0.759907503663594	-0.6058179140740436	-1.4106615558665518	-1.0282433048865283	0.6727467104573904	-0.3295794513239895	1.0099377274441022	0.48932186095892655	0.16010848901903937	0.9096896462700351	0.09565074840989059	0.1629758091339193	-0.5218257569245497	-1.5260846840343467	0.3325210911659255	0.759251358189411	0.8476725387328111	0.7652185993265067	-0.4544391248993005	1.2771784358528333	1.1854548244536274	0.6202761510689949	-0.6863235304842774	1.0875815453278028	0.20465440861015588	0.5971255166977875
-0.5872678079257131	1.2105274550950544	1.3942191289449768	0.5805201658615528	-1.9855079702286687	0.6586209235327467	1.076732888335796	-0.49331491872240374	1.2028430570236872	0.7025484171622234	1.2439054861656191	0.12076215902783792	0.39960648942286137	-0.6790905725669301	-0.5936826716063093	0.12956250037550904	1.842517184317364	0.8753335387237382	1.3614201959939982	-0.9029876057583942	-0.9186662159561746	-0.3085555794847645	-0.7445040611236127	1.0186553967236414	-0.9662749976881315	-0.6626273003590185	-1.0487731040966075	-1.7719458036334288	1.0630130016354202	-1.1527903068203338	1.0977489357082335	0.5063344739706572	-0.2675893619282782	2.4466809908324576	0.041381382277230094	0.7084064260140037	-0.7442655168401445	-0.7467175574896588	-0.15595048268948628	1.0411080495186003	0.6796145086336095	0.962525943911488	-0.613791486999062	0.6392556565556855	1.7117748002038655	0.6141005000522834	-0.5778458666906777	0.45731630020874203	-0.3089889552492144	1.5187635927269976
-0.3208306320118068	0.8756733916355822	2.138511768258331	0.31263287921905575	-1.9877489006946787	0.883952591454415	1.1471672147268812	-0.7528525388191283	0.7933126404001709	0.527795078812935	0.8639909938607567	0.7511524626734974	0.5651751391597363	-0.8340013687823126	-0.7633728570753748	0.21142535993362657	1.6262246886675038	0.979197464648014	1.3037849275098612	-0.6204032278068771	-0.5374714053135129	-0.2067431421130706	0.14852012588361613	0.8738506908482562	-0.5174800829553003	-0.7348616556511807	-0.5905102103480921	-1.7344165189974856	1.4937805114154206	-1.7280622805963626	0.9935518339719658	-0.19385822944536554	-0.30735587569847966	2.664659367372287	-0.43198506435644485	1.3359172272907736	-0.8187999284847834	-0.25881575114248323	-0.3873934309074309	1.3215020164857436	0.6495031419235312	0.9321838250963792	-0.6163730218520522	0.22786191144928028	1.2643875353037801	0.5962137789141505	-0.3223155397378661	-0.015490067369781462	-0.6996209789436854	1.4061809331424333
-0.13218065665464132	0.06302624658047301	1.8443411439589923	-0.39604534759345106	-1.2753299620159164	0.7588741851815641	0.46898591008010443	-1.2003376003314665	0.15848477187149823	0.36884553971154893	0.01887101832604137	0.7531545384234329	0.7537783692669273	-0.9347206957266568	-0.7519338452076811	0.23738093851600944	0.48933935839592135	0.33938484019028475	0.728912869767701	-0.34550989078506333	-0.40795546624858625	-0.32683309620586104	0.8150803612066431	0.2837963664790838	0.2045418353746923	-0.5645234898629607	-0.22906029974328154	-1.1002367705730043	1.6093082167865649	-1.680781893248613	0.8396429154573987	-1.104780581564603	-0.02790503206724994	1.5221938824074484	-1.142785716158428	1.5005867554821835	-0.4254340208702435	-0.1367301690911239	-0.161060137734662	1.3414753624965035	0.5952793471986496	0.5767697439805294	-0.3506114622628618	0.04084887319288903	0.6469662520278919	0.25566993562771834	0.05866715116463775	-0.4482663634784866	-0.5893368650175416	0.5175079884518763
-0.16727480323031216	-0.8718771083116583	0.45087503335948814	-0.7922949896647943	-0.5205643137115302	0.4801579498623147	-0.2888358141470657	-1.7315104561433141	-0.45787960911691283	0.6532897458229784	-0.9397752943515748	-0.02946053481700888	0.5081998202090363	-0.7125322969278208	-0.6527303927450473	0.04991425739105983	-0.5630623326850264	-0.7398611398660193	0.07037426836016313	-0.08710516910124214	-0.8742252983981271	-0.41236683012672354	0.5645714577949451	-0.1578966395301607	0.7554898105617365	-0.03253378435528551	0.11095715906993672	-0.5719720163292297	1.101788558845514	-1.094400880557568	0.7293991461946401	-1.4661790535672348	0.14145273746590015	0.019778530471542776	-1.5296119682821643	1.222275346911441	0.08794275762956952	-0.21362739684788723	0.17618124870807508	0.8106401955601059	0.23656303456276187	-0.10886216822631696	-0.061833183787133934	-0.14348733802545496	0.40863327555932305	-0.42656040186187505	0.3883626810677106	-0.9988109481495672	-0.23218547942968726	-0.42909765914212994
-0.3998391950564774	-1.5438831112058213	-1.0338734879913363	-0.4535839530173395	-0.40356907495033706	0.173150936110032	-0.7246118331588061	-2.0822432688923747	-0.8282544502155447	1.1875197002173008	-1.3773304607396952	-0.890263553066735	-0.1773386397696983	-0.0655485205208745	-0.541304733720998	-0.32754571106968006	-0.8581279611052435	-1.480701773424583	-0.3460740640604483	0.039501938235495755	-1.4420819375426421	-0.366561485834055	-0.27781785400123493	-0.2240752181189483	0.9683171175507901	0.47827400447915785	0.34127868535466316	-0.6517344689374062	0.03716722405620449	-0.368350626242903	0.6212201006537894	-0.9980745672312465	-0.08126596878416725	-0.8022557308881166	-1.2050298256095469	0.8685010335976504	0.06496495730505357	-0.34832586873369537	0.14658978023777688	-0.24321963003303895	-0.47924288819502836	-0.9236546120328758	-0.07339900228546287	-0.43663663547902803	0.3098941307506463	-1.1146192928585885	0.4287071812996498	-1.4187450928666963	-0.19227982195647145	-0.9492430643824831
-0.5228537765743977	-1.707000959848665	-1.5856000104169456	0.36895930583721287	-0.8264038788925326	-0.20239638254257009	-0.8802843335718785	-1.7971074505689828	-0.8568229423879586	1.4221659185823685	-1.1048054686355513	-0.9466760535416624	-0.8602729118241196	0.6280522107058836	-0.2978773995475121	-0.5271610650175056	-0.6406955653756204	-1.4181844425044718	-0.4932373103447081	-0.038102496817128614	-1.3462990203451348	-0.29631278389853094	-0.877105944737382	-0.20773192809840774	0.9503329954442737	0.46583214592306316	0.1389581832731303	-1.05940669666869	-1.0333344739746904	0.214457510989316	0.38729644830861787	-0.09116160466105531	-0.42342466713042276	-0.7349880845674851	-0.35304010633643934	0.5899968374052783	-0.534102853046583	-0.4806627656104152	-0.18755282545836502	-1.2338430640973672	-1.1853883463442536	-1.4808683795505997	-0.26623725270585835	-0.6599695097131318	-0.0976143424995651	-1.4204294913230313	0.18600396691012777	-1.2770643102367103	-0.5777075836643644	-1.0126145805232207
-0.14589782857095718	-1.3684639700730072	-1.1438325881956366	1.0741683535052347	-0.9560928445062737	-0.6452726325062929	-0.8728563600994711	-0.5803142509227921	-0.5671476388809559	1.1323292450343159	-0.6036899531571218	-0.1768416265734672	-1.0679455832572378	0.7706029704520596	0.29433363765810616	-0.13780857888861128	-0.5586358508544237	-0.8282315315593172	-0.5196825383204526	-0.138744685888143	-0.4021104693193645	-0.2681546081189157	-0.8677051092401802	-0.3756865511375095	0.8617955824432011	-0.017079795523991387	-0.5677781133029058	-1.0252355981282204	-1.449751205939554	0.6567222944664036	0.007418605046308707	0.6593929561964366	-0.32408892837273406	-0.31154544097430287	0.458212320193809	0.2052940964790261	-0.8899843734553166	-0.5220664126793297	-0.23341447538534443	-1.3821947178417346	-1.3344161157481975	-1.4496907180134078	-0.0876068671215067	-0.5447689248258665	-0.6444716409241433	-1.2264152645411182	0.019371739408131954	-0.5530036836753326	-0.8047233620313979	-0.7277230505771052
0.7270483853296866	-0.7724881954612525	-0.4760389049934459	1.2544427785030972	-0.20522331909277572	-0.9769121837486192	-0.6238869538399263	1.1585828870779542	-0.049601684967042745	0.672967607905753	-0.42999538323514963	0.48403674180747325	-0.6811937000552415	0.1748061389489712	1.187089176401412	0.7196525518991581	-0.801407890872151	-0.34619561971407614	-0.517063341245413	0.063647327507497	0.7984381670280719	-0.13721673141012383	-0.6295210504059526	-0.5136110297288488	0.7638277775016306	-0.3664402746670306	-1.2650730588095105	-0.221331611429782	-1.0419563969454155	0.9936670293225757	-0.2954406617050789	0.9725599896010202	0.37076993908317735	-0.07101295754984091	0.8043736537706886	-0.3718937911298097	-0.24861963252176666	-0.3481142844500408	0.3477807410323414	-0.5083116409544379	-0.7140953974086958	-0.8534516608052806	0.7596578367590602	-0.11858838225833712	-0.6333170767601453	-0.7269826397464191	0.2973479122179777	0.20638304293795787	-0.26798301705486466	-0.0985531877247528
1.4956703652956282	-0.21006136221280425	-0.2541448896956786	0.9346975488603099	0.975632616769444	-1.01762788479893	-0.04937630729081564	2.34858612411888	0.5191569345518128	0.49127538299086054	-0.578248054747459	0.22505016757239932	0.016169247179013694	-0.6738668154729032	1.9103761828604917	1.301781081194826	-0.9494778615738751	-0.26324177627778184	-0.4324642026524523	0.6533978066019885	1.4848142658107024	0.29737412016204756	-0.6331606033776618	-0.20327459414193505	0.6398832355555877	-0.19343004671173333	-1.2729947353105018	0.7624383431210311	-0.3057299908364943	1.072108847920494	-0.2276858700900186	0.9507083229622398	1.1348088366643676	-0.09102735784511894	0.7045206207375969	-0.8517215009627376	1.0592664284181041	0.059396544132190685	1.0829259202120527	0.6366973827873212	0.2774653827133427	-0.10587417821347378	1.7743263511865013	0.19155115861182576	0.21927642364515876	-0.21593021379685778	0.9331251780280418	0.39734088381609806	0.8637863794036075	0.791169074633941
1.4691351424647803	0.2129145627365142	-0.4770952272854265	0.43059394640120163	1.545973888530471	-0.8120306726097275	0.6555907549136215	2.197281627191176	0.8567936000750017	0.5194949240400425	-0.620882690399315	-0.6229122022830546	0.577452488518096	-1.0945571820151585	1.950068902329944	0.9822013205150018	-0.5973777218688181	-0.29967360910205715	-0.1852205672858597	1.2918066603586305	1.409978237030291	0.9938956818979932	-0.7664746522596859	0.5345936971321693	0.47378589559985373	0.16737334938598158	-0.4932196935008734	1.0614946950025415	0.10294627974861918	0.768471841172838	0.18232955898641354	0.8248969349124994	1.3039849899255858	-0.1674406131172543	0.46656074650645335	-0.9039215309096377	1.8643718882027271	0.5538558013539147	1.1798680655119724	1.0455503555656427	0.943114287053383	0.33117714596794606	2.0616978800466814	-0.03928416346237858	1.2250427565501438	0.1415679907961581	1.3812862878855423	-0.058843883534486385	1.7414471052014548	1.5462442653857866
0.6543155668205408	0.6069266844371056	-0.7500984872344646	0.08553698448438112	1.1208366021414435	-0.5382102156006204	1.127442684564195	1.119808740054945	0.7148412282249166	0.2504440289687077	-0.37205392035308993	-0.9045374658507018	0.6953527590510546	-0.9106258946419423	1.3016210585270396	0.06744646777026755	0.12667582408117373	-0.03911890001143254	0.16722513987933563	1.5274280731950738	0.9630121005931223	1.605851821879638	-0.5027609925843978	1.115154263395304	0.25769108981471917	0.156808172717634	0.4712917125932316	0.5985926254803242	0.02102638668664371	0.35846205083137284	0.43785839627018064	0.7689208303791297	0.8130772286658132	-0.1916653298794031	0.3555321403262751	-0.669906934581581	1.5081090384205296	0.976703527607091	0.5331662796966808	0.4984755308488368	0.9132219966961457	0.36241668282231565	1.3289466045865668	-0.7033283293178326	1.3647834356099513	0.3692805183889614	1.1792152409274501	-0.7014692413038799	1.7577913562297047	1.6846811184332076
-0.12846830691127073	1.0605978397878397	-0.8492466002439488	0.07660141970640269	0.4814212970969152	-0.22364358804950418	1.21329759907648	0.43772040644429455	0.11992026440227221	-0.5639741743371621	-0.13623586995087517	-0.0001020009548587978	0.3610189780746002	-0.5500386431913983	0.5060826411428212	-0.4065394519580444	0.7542290492261609	0.5330233516311543	0.41110599132697245	1.2516966756766947	0.6751241270582009	1.7457759854530863	0.33160008034929805	1.001775465900074	-0.05639621325639311	-0.14415988973773072	1.0173773810411504	0.23765165014342238	-0.16646916944507675	0.3929037846893203	-0.015786974215526155	0.8625455527636529	0.22605956850308692	-0.2090402542875278	0.43138187947455325	-0.6855311888117258	0.6534856902378796	1.307653732736062	-0.07558250478696964	-0.23638703841473702	0.43449701533845975	0.2857781244697934	0.2672129150081205	-1.14641583136685	0.42146335664926105	0.559024390604451	0.4334990262620231	-1.0176056921680394	1.1715619338265508	1.1378113635532139
-0.09409693330437482	1.3886467932598245	-0.8363327329319836	0.30918257960753126	0.6366422409146167	0.2577348117113924	1.0665621094966777	0.9524449632939512	-0.5808667450321681	-1.487618524755847	-0.22707659650647047	1.3584042323107928	-0.20397699577504344	-0.44574179003808007	0.05419106211876606	0.13158203368261515	1.0093733108041634	0.9744294857593396	0.35273700031239646	0.7371885934476953	0.677249319372693	1.2788857606828594	1.1836939298246874	0.3091939109813775	-0.5561847395471928	-0.03082554598650411	1.1782950571194055	0.7322002779684514	-0.10253168130733195	1.0356833055244112	-1.1655961454122468	1.0212372255191733	0.03178799365459523	-0.23685652609465258	0.5941835782954272	-1.2074904147244652	0.4641953777234446	1.5585257900224492	0.05125335899651299	-0.3417701743319757	0.01878515058749294	0.36368826953702693	-0.2209958844606393	-0.8228748598452349	-0.7783580348775512	0.685600648732568	-0.3232259292165077	-0.8553630501270983	0.6535892076595011	0.3488465959813029
0.6061508213821418	1.2067008059803845	-0.7583886807130974	0.4454038034772792	1.5458359203474168	0.8207081930366154	0.8207647029354675	1.9891660538560374	-1.0141958165079115	-1.843720427268581	-0.4816225954298825	1.8198967386511784	-0.7582257283902418	-0.5045226409852012	-0.12359934400137468	0.9844875029012247	0.9600219187329312	0.8162535691587416	0.03485030717951785	0.23510103591295173	0.6362059296035533	0.3644609133969929	1.2936930186255777	-0.3454975084163215	-1.2599042768622186	0.8174977023789592	1.3853841092752062	1.7031347071711889	0.08438338287694215	1.6680814089070592	-2.3016074096382786	0.924799525212221	0.1092258940262565	-0.23433882171551088	0.6786949185502622	-1.7877106298993803	1.0950480051083782	1.5464820384329836	0.5833491753019812	0.07471138433852546	-0.1218492070444803	0.43583361248418884	-0.04444121105063861	0.04011468286859664	-1.3216668557171731	0.5393239170507955	-0.7188211060175618	-0.4140644343926014	0.3631350407655525	-0.23294236037138352
1.0501304344496882	0.3463779932535452	-0.5001044643687408	0.16024700710611428	2.1260205050745284	0.9900874523828829	0.36594634308018653	2.158642454806451	-1.1147293789292592	-1.502207848359562	-0.4831124965350088	0.8946182706901566	-1.1766099319139232	-0.3099727195230119	-0.40781108869900407	0.9081198313109577	0.7222019541281517	0.017911308233891563	-0.23095843015376155	-0.2942006616993658	0.19639039046712364	-0.68634255498711	0.5216417534281793	-0.5291558316337046	-1.9673132187035098	1.6705052367464421	1.7145636047617412	1.9718715179560349	0.03380362800806772	1.436771007813558	-2.613383407135053	0.22993286235154595	0.039010442825906586	-0.25520474772238894	0.5423419770359709	-1.7049472991067438	1.4116320317667825	0.9585811606227634	0.5413198826479096	0.18531260538014072	-0.18625305717320556	0.10416816945238858	0.08704887924241764	0.5851084414654865	-1.174250584993425	-0.08678862797149414	-0.8399911068071304	0.015619286293992165	-0.19148627430422113	-0.6180002769403714
0.6727908034098902	-0.7976241028322202	0.008423583343066275	-0.4882648294417225	1.6046573503450836	0.36497665838453774	-0.3499835439172219	1.0568246683986173	-1.0717462403049343	-0.9878261947201843	-0.16735007641608973	-0.5001074996735476	-1.369428973393428	0.24174685418304026	-0.7877838902286997	-0.31530263362641464	0.28822533578342374	-0.9404444264052412	-0.0905353763049828	-0.925434949112288	-0.5274882239107745	-1.493606727548673	-0.4584755778810331	-0.35388099620600266	-2.2414509997632384	1.4786571359578133	1.6819054463411485	0.9684207321632701	-0.22456054310683607	0.27732314372207123	-1.8999202307323495	-0.9459409406078553	-0.18607625397025793	-0.4290216359939277	0.19142725667174876	-0.7806905984985756	0.4148430469007334	-0.20360108341968625	-0.36228702198589124	-0.396511520787736	-0.34514193211963223	-0.638544249173777	-0.28738990509081574	0.25225379128226755	-0.966397066358336	-1.0465742338997597	-0.90351683945061	0.24564191338965952	-1.2632534770388475	-1.0504417439973903
0.016636840026654998	-1.4232145632230497	0.624651354099005	-0.9651545726504374	0.5463151400159443	-0.7001852796474242	-0.8879030638003932	-0.15171137156030423	-0.9321056119611055	-0.7340845478828176	0.08937036232588624	-1.0269063734531978	-1.13209514437758	0.7492750108480415	-0.6866952446550088	-1.352736537444565	-0.23890323056405033	-1.35745772008408	0.5446669399360754	-1.362322228349939	-0.9251108507424453	-1.622959425173878	-0.7914641738264484	-0.138528464249436	-1.6511868862408903	0.24765844001673976	0.9145865755218832	-0.45589314643707507	-0.14249267963068069	-0.8171414108485187	-0.6280495882426776	-1.832112334761995	-0.05465713676875256	-0.6704311876752119	-0.13376933435407706	0.41990369556918433	-1.3230746876901631	-1.3054914175771348	-1.1319942366208464	-0.9650792586177258	-0.36020672271630566	-1.1010753383578964	-0.6488041821991184	-0.4982071002217452	-0.9449419663159265	-1.6980136008784936	-0.8026786157405968	0.25325601597780467	-2.1313351585718983	-1.3864087179829498
0.1200109947355026	-0.9491878531279868	1.173534131798366	-0.6909505285398956	0.21329033084990118	-1.1418103136988373	-0.5181682936461384	-0.09883133488642057	-0.41621521320138105	-0.46653044110852626	0.06521355657468535	-0.30353375950746997	-0.2417196261705228	0.8365910543464201	0.3157449578885817	-0.6877980823352509	-0.455867393588153	-0.7900332853058117	1.390286320621411	-1.0626305816744759	-0.4313859574464024	-0.7662094163538983	-0.19220510439749483	0.07311516300082238	-0.1784262499127624	-0.7169974754729233	-0.19370378795824597	-0.872177013399289	0.7143372115739381	-0.7710953260872799	0.6414973940441675	-1.5715618435027172	0.7457117817819053	-0.5498046927443739	-0.10145860499195647	1.2435323026066878	-2.0662049926277555	-1.4376128191125257	-0.5634916366329084	-0.488276043847988	0.18316311595888576	-0.44393641265367667	-0.10852499001166492	-0.5709506295679951	-0.5420453686336726	-1.2960558484848568	-0.20795918022647014	0.19975226591420603	-1.6560052122738447	-1.0141678738969182
1.197804898448603	0.422282675835274	1.6776074606895766	0.3291842695621876	0.9859949825658182	-0.18811110794369285	0.9270237009651242	1.0364747828934464	0.6950570132690446	0.38560637466376674	0.1039984971473383	0.8361280472512038	1.1604549111185158	0.6885665778926274	1.712120820812225	1.5464392477638704	0.0013172526375301405	0.5706038364805414	1.9891460755874755	0.08653005027964276	0.8430390662106371	0.8764479464366817	0.9189046686528075	0.45677797936193826	1.5620387775096745	-0.2071681013779276	-0.7809679607897925	0.1315296579896295	1.9967454934330098	0.36785205682860933	1.69104490463908	-0.12962639635526282	1.7056240023906069	0.3015146430646623	0.37084354867378444	1.6127847996027382	-0.8485163140673025	-0.270160086524982	1.1970669861457701	1.059255859062758	1.2597717171741416	1.354122863446803	1.328609396961013	0.569500177264779	0.778880369974039	0.27368262013685757	0.8579148040530682	0.366805568453402	0.3471073448722778	0.3862742342995379
2.2090964564120643	1.7617534744311292	2.198252583600372	1.364765694851223	1.796249199426348	1.682786289896828	2.530305240053958	1.5708139583091807	2.0243002940865993	1.6927523367175903	0.6547475981745868	1.3387247450261177	2.3470965455754245	0.8217226943877741	2.3315481791614854	3.4343154509139118	0.9014692769655253	1.9097494475046202	2.0288845706558867	1.3551244712463544	2.0499411832384364	2.425191704020041	1.8717497757494077	0.94534155953259	2.6136867651573326	1.4190827335094414	-0.4716306186325158	1.457287985306245	2.718072276734457	1.4131121739164818	2.4415380212926285	1.4886950552753486	1.8680640558290886	1.6043223336867252	0.9394209281030829	1.8584908346153906	1.292483453778948	1.4722796221556695	2.5532539125754337	2.4294999997272444	2.1862498848493614	3.187013903057213	2.467995345513515	2.1860908533573555	2.4641797217659787	2.143061898843994	1.7614820906208133	0.9148452655538144	2.568146670267222	2.134450278492498
1.918361203315444	2.1042116287999844	2.461912002583624	1.5676241949195053	1.332676694891441	2.992460268751922	2.9263551872466955	0.25549009113441296	2.686870977143641	2.3904324621973343	1.4852572079016946	0.9410446041277258	2.411009407093812	1.3405028202879077	1.5212255756411857	3.157652796021215	1.449895505736791	2.3067805613915318	1.490031719828685	1.6855776724439264	2.273430549112342	2.7894921015522427	2.20154780588753	1.095637703307337	2.369497299167703	2.506594964800392	0.20542481632845616	1.6932436600836647	2.143080482345228	1.3043365231474908	2.544887552504357	2.123541549301021	0.8714453019662307	2.439592856167138	1.112382370589779	2.0025356528322327	2.2878520985176833	2.533343633036016	2.104569378786845	2.320075031722372	2.1709738479089364	3.676284392590657	2.1090692300700375	2.8984851331717505	3.088094566034551	3.028764645544372	1.7865929648821146	1.6131315131123736	3.321549732017102	2.9224006586743494
0.27350939541039276	1.2048401414759933	1.9194958076376056	0.7594723692423753	-0.39083466632306335	2.607996847204105	1.6102022002472562	-2.126934896914749	2.104185971141822	1.5303231941821045	1.705639133028526	0.12595766125288438	1.0957773423861958	1.6829568745118118	-0.08805033401027387	0.8585343755576983	1.072149809732142	1.4601145186598772	0.548896491095715	0.7242745780717347	1.3299334963998508	1.562889692737845	1.7356494823453066	0.5731906611301183	1.0774446124064863	1.8877493086913733	0.4742604450992587	0.6178360684219196	0.48379889785824154	0.2137749305318111	1.5458440070789496	1.5675372456150791	-0.5743046222490645	2.0391116701058385	0.7459575852838984	1.5400892165582378	1.1836245723847172	2.216999154766113	0.19235022262572957	0.7277605369102106	1.0858469562175856	2.4323349457909367	0.38342154926228983	2.043315631751902	1.813043531202544	2.33444565854604	0.9101806102625208	1.8998832310262501	2.187067459209531	2.051503302002128
-1.4907187217585234	-0.29083500899660425	0.40224377213369117	-0.4253194981639005	-1.9715802206025734	0.7981319831198281	-0.4957299801418047	-3.4656134698919923	0.672659742817782	-0.515221493480822	0.7589126583712391	-0.6703938659677324	-0.8016166528757716	1.2839368300603278	-1.2036092014143482	-1.5738987071206831	0.08559438198656888	-0.023779047575878037	-0.5759342162551001	-0.7627559222336359	-0.10798933557203037	-0.4950209321194605	0.5164179743448877	-0.3518564044723744	-0.3654017462730739	0.1258642138425454	0.21203927843430775	-0.6753506463983765	-1.3083767901662244	-0.7798037585747429	-0.41571541938871015	0.6526089065684294	-1.401735919864047	0.5703093132179597	0.18104634711417136	0.12756298311735154	-0.9116449633271058	0.9627709003027234	-1.46337102367281	-1.0863444941262672	-0.39421281494873067	0.420303484596617	-1.3470320466042116	0.30962822016806296	-0.5693147871988862	0.7012395018778258	-0.11545113358499053	1.3666058342074017	0.34142211389685967	0.17829620935210455
-2.1372572229889313	-1.3976143823039469	-1.3769731722472385	-1.182303128724072	-2.1230328194508483	-1.1007352307578226	-1.9117302676498018	-2.610070861207502	-0.5639456514039934	-2.210486177819496	-0.797005854764495	-1.4779655178335656	-2.0285000092858536	0.36014843411362674	-1.2303361705577125	-2.487665742554896	-0.6145680138904178	-1.154376789508476	-1.6491901507037336	-1.6189219159608779	-1.186676505140911	-1.9917153407278414	-1.1236409621721397	-1.0068586605115148	-1.1825895500269838	-1.1904096668857747	-0.03260917172824165	-1.0536967456943942	-2.3667986905481304	-1.0024549991550162	-2.298754410287849	0.22406030671185967	-1.2891900666843026	-0.9816116940940693	-0.18129361478496006	-1.6790046649549077	-2.049073587664104	-0.1561088520877133	-1.618017514656364	-1.9202380526733671	-1.4382955955585357	-0.9844269194229589	-1.9346718841404384	-1.0155819147642882	-2.321036776602346	-0.6320204437112189	-0.5320269915611938	0.22474658575865838	-0.7695140259294093	-1.3221798611550064
-1.6222339247795525	-1.5639719058918413	-2.27539121349593	-1.252735375027265	-0.9838640542791007	-1.9704101407065664	-1.9958143836690851	-0.6369839422318611	-0.9576669765453333	-2.3585823397763366	-1.7651423127390062	-2.376533349790419	-1.9740145886515814	-0.23494020371676605	-0.7998925128808517	-1.962233328283719	-0.5616012638905443	-1.453992578992805	-2.3796970079479927	-1.4152116671408579	-1.6018086814551147	-2.055579388554323	-2.4611809964184372	-1.0450895029457825	-1.296919127919688	-1.1866860774228267	0.1375902480665081	-0.4751257088409203	-2.4865809787841666	-0.8631621327816399	-2.8970698789022555	0.23720393649490354	-0.8797351225892437	-1.738954776214853	-0.36010833777789225	-2.7008641482655626	-1.384982672326599	-0.4380927869553098	-0.7036284625714483	-1.7069859939871113	-1.7702623644265303	-1.2687328244135918	-1.5476918941956637	-1.318383874764982	-2.4683217232741157	-1.031616702823519	-0.3244025091557504	-0.7982004068870509	-0.8627796628050218	-1.6850589854195719
-0.9130432505521457	-0.9998116084690835	-1.8302698956014738	-0.9832691481184985	0.19299318020146763	-1.7486372372402403	-1.3665265002010323	0.3519175345342165	-0.8304739259429321	-1.2761418040574426	-1.558676088039432	-2.961850511783507	-1.1254545645263023	-0.0020792998417115053	-0.8722492436638426	-1.2790670305065124	-0.2198553395985131	-1.295128038890489	-2.5135047804385025	-0.7556929640624284	-1.6182737021879934	-1.0257890419027231	-2.671900564187593	-0.8121522409179617	-1.1560240025588233	-0.44014174325141037	0.4229656770417394	0.21539219746543392	-2.0149113236831857	-1.120496482656027	-1.9832072040086273	0.03885493602288517	-0.9168860884994694	-1.654396337010183	-0.708030820939963	-2.2809869031037264	0.22005823089513668	-0.03662806975464504	-0.08542632800371436	-1.2394972118574241	-1.7086174809676262	-1.0615717139778766	-1.2068828684014454	-1.0621769108366343	-1.6166776340071305	-0.9417542260970905	-0.09813774785026357	-1.1111598873181265	-0.7686572444911131	-1.3087009479077767
-0.8015430017491814	-0.3310869254374134	-0.7984926214042116	-0.8057270510755403	0.4315545416311514	-1.1096862803967087	-1.0094984423789757	-0.4916525954067595	-0.9165289888283247	-0.2814169324701556	-0.7484342631348716	-2.5735652250920764	-0.4030788683321577	0.5681246093643783	-1.5308254686155933	-1.2565991172298412	-0.35982154235917946	-1.2987285044421542	-2.062767927565202	-0.5011837378440528	-1.503090176737843	-0.02951422164793161	-1.528418281888728	-0.8803558151910597	-1.0866572933315743	-0.04992761706198207	0.25833256923239784	0.3356799196983194	-1.3913629171577822	-1.7572400957917051	-0.5616335834456944	-0.6112018983091775	-1.3891172919751618	-1.305765605303045	-1.3439459301460113	-0.999898220144301	1.325074119259477	0.4171583591008765	-0.415221630798673	-1.0935641648111065	-1.6267517639659885	-1.2213472354691508	-1.4500746874866277	-1.0166603886199483	-1.0146930292175407	-1.1387039484314427	-0.29699698771835786	-0.8028238223323306	-1.1538420931429165	-1.0383273409437643
-1.1665827937983508	0.020292196101553386	-0.4066313641307612	-0.8306954045872602	-0.1605019377248774	-0.643065646442692	-1.212272267077184	-1.9709684526016238	-1.3906034404973313	-0.13428525782018158	-0.29321463258596714	-1.1230883155117106	-0.16608219153871864	0.541728322616996	-1.9448200215030642	-1.5023611859309765	-1.0742356718608002	-1.5097948873101408	-1.399461850260617	-0.8422692847086339	-1.2014657251564056	0.07876335895705153	0.14928083064629266	-1.3237366128417163	-0.9770510956037541	-0.3872225020329122	-0.39977622251371725	-0.0747598550422431	-0.87699158511215	-1.9589920227137623	0.14796542778396993	-1.160236415930645	-1.6939314536893442	-1.143458974532166	-1.8544745257856392	-0.07910926341831243	1.291008210344188	0.453470860380754	-1.073664863012917	-1.1125179140683947	-1.553587572894931	-1.83517059304593	-1.7980407968771506	-1.3433292975047562	-1.0766827822817726	-1.6958643424301423	-0.7456981327482474	-0.5020601699932671	-1.694402345377267	-1.1754568452337593
-1.4176062863632937	0.12107297501221295	-1.0685279058179626	-0.9578367868407166	-0.887339874097894	-0.5251260890421859	-1.516131833132036	-2.3092206506084225	-1.7092111634698286	-0.3160997448273572	-0.45509539092439993	0.530121845102612	-0.03516637607115129	-0.35701572404328163	-1.506797248978219	-1.277755275664471	-1.6595901522117849	-1.3795031255973078	-1.000543254977685	-1.2249536980231415	-0.6800141709716478	-0.6417547069038866	0.9721973992252552	-1.6323665114490373	-0.6279162461632404	-1.0071641535703153	-0.9969574776124317	-0.6512361270605194	-0.5786091807083582	-1.2369521188293056	-0.10359677659611345	-1.0414323161156747	-1.5210197693701772	-1.1163019834463639	-1.7229884371456126	-0.12251674711758787	0.5196250700575777	-0.028216178413024474	-1.2017633789145417	-0.9175612146059954	-1.334629907467992	-2.2389903595165186	-1.5810642126018954	-1.5949352139272308	-1.12327693659247	-1.927226223990656	-1.0269222516252903	-0.7180740810256143	-1.6684260635248132	-1.3775995792174967
-1.3609105450731083	0.26054722516402307	-1.9962149604780008	-1.172422667441926	-1.3606210616903665	-0.762873227975587	-1.5224123500848377	-1.0896674130021915	-1.4320923819901872	0.040392951170874075	-0.7003951920777628	1.2747345409357596	0.36081512977808305	-1.4185494326944024	-0.6840887200476936	-0.6458692448898365	-1.5016661485992049	-0.6031670397913824	-1.0277216628957395	-1.0772352216825756	-0.3500770489337878	-1.502946983479392	0.19082924600495224	-1.3537907547644625	-0.22576575647421196	-1.507649781108433	-1.0863895978999594	-1.257037488835448	-0.5102232721182434	-0.21133503026508998	-0.5520527611579603	-0.5581243541836576	-1.2768375068973565	-0.9799823667926507	-0.996454742456405	-0.6233473767332747	-0.3137628502325455	-0.9628496695367509	-0.8595964932110115	-0.5809192668298241	-1.0049456925603504	-1.9185251127125897	-0.9488317447301787	-1.4637656437652664	-0.5073764120932736	-1.362957172476533	-1.112120138960377	-1.3552451115722628	-1.0760743282753709	-1.3580294464116585
-1.3453503524431851	0.5022334792717447	-2.12195939524327	-1.518104634686773	-1.6521233292111757	-1.3220089268968536	-1.395536446828714	0.46952323726737416	-0.89531026197227	0.8468353108762344	-0.5409008222946619	0.8579414918626681	0.7597230337685267	-1.7693602799971906	-0.4837036741789075	-0.3921031524555071	-0.8415856569756085	0.27535432685449296	-1.184381746064454	-0.4190260453079345	-0.7628636924194436	-1.9183946120465858	-1.4798138793736044	-0.6471967772923756	-0.21454029441587705	-1.9632785438834564	-0.8340464111040955	-1.9002997982044691	-0.5628225274747177	0.03966353157760021	-0.46416511581903364	-0.6131586549644307	-1.5062621620630499	-0.7083146714597608	-0.3180244985041956	-0.7218353860775523	-0.9082283931609254	-2.2185589439631324	-0.8453735960405717	-0.5265272668378025	-0.7998349501107497	-1.1493208550909684	-0.7202977126226027	-1.2143751649296282	0.41691123112544737	-0.4926584015318707	-1.3719957289380291	-1.8429084260186888	-0.7539828180021307	-1.308037593145329
-1.613722370288905	0.579870538442114	-1.2475637970499003	-1.80608523817284	-1.7760034499038249	-1.8688253551317253	-1.4606732647425127	0.9977134504006451	-0.7854308865263245	1.1189644502035365	-0.10723514997571092	0.16561246941909208	0.6072563591376932	-1.3122177380729	-1.1773568803285166	-0.9194991724703014	-0.46466338266382057	0.38512825909317283	-1.0387654100384915	0.27339791746822595	-1.7700252114569264	-1.7876264653409992	-2.3732782033155115	-0.08373341260477085	-0.6526829652546775	-2.408352219366473	-0.666986011551201	-2.308017904724612	-0.5327257550151508	-0.6834536695695604	0.053312897144978645	-1.523481395927076	-2.072693300312864	-0.43766720204671944	-0.2109935644898781	-0.2155506423004876	-1.277289017167032	-3.412246606371772	-1.5212791540434571	-0.8603474178249902	-0.795008593321248	-0.6352660462073698	-1.2778948325656214	-1.249179120835453	0.7349063341266652	-0.2566581980815089	-1.9559697803150253	-1.6556876535696428	-1.2988402267942556	-1.4851819791902254
-1.8277533557630379	0.23598702403522867	-0.14176031713647616	-1.5967854975908715	-1.4645545998652276	-1.7178378943296235	-1.565411089248017	0.39010489427409784	-1.1476565454549037	0.355839572287436	0.2267142376114601	0.28471232588945	-0.10422426144762376	-0.6792614886446354	-1.8847605222491588	-1.6308473528715208	-0.7273047343870297	-0.3603349638017552	-0.4832534472411199	0.632587181894977	-2.29602180779848	-1.315626579598816	-1.4087377671571146	0.007535905202898622	-0.9222710242511895	-2.355348056976363	-0.6326718106355793	-1.9907641229282735	-0.3008963498323225	-1.3742142151531413	0.4007990186874319	-2.4466223328017063	-2.1800626262730933	-0.15305631128364205	-0.48253634111415283	0.3696051819887445	-1.417334683702219	-3.8675569997106467	-2.2364733041824247	-1.1073411321932072	-0.724711550310199	-0.6573094938569888	-1.95499546004386	-1.4505166998065153	0.2105303511899791	-0.848087934217965	-2.404745675727085	-0.7091926221984852	-2.186999057383174	-1.643170615149432
-1.4325542496265022	-0.42395000163199126	0.3976549331765378	-0.6569929633647208	-0.6200819354509791	-0.4693374502546359	-1.1642557125835233	-0.3228635342472167	-1.2074749492889836	-0.5857079069543646	0.45820386648654315	1.3175564395080912	-0.6811941172843013	-0.38998735394226425	-1.5735996121119953	-1.6025706114339413	-1.1558558314386496	-0.9879377385745816	0.16935436017906177	0.6793759090161335	-1.34497096739382	-0.6930035593375631	0.7939464724980317	-0.17490591878386968	-0.32975503947931994	-1.314746802598768	-0.4335278413411339	-0.8660717578992874	0.03132549973826897	-0.9898658258863602	0.3887909892647512	-2.27536499719	-1.2696767171336358	0.29260219322725156	-0.5233608436695995	0.5751353070264207	-1.2761007872289356	-3.073450158922059	-2.087454674368806	-0.757318013077309	-0.3040463097081659	-0.8029809662102966	-1.7376048560646673	-1.2477924322595146	-0.33032758223043696	-1.3507571154993094	-2.0876574988657026	0.6036590457113082	-2.262035159035412	-1.2147895868929859
-0.3734131946291193	-1.0010191900328873	0.33753999507590043	0.6278585149087329	0.2811192653289916	1.2592682741191432	-0.05774703275653548	-0.23784207812644623	-0.3813892802502549	-0.4000510631249521	0.8225388032902554	2.233274229037345	-0.5666953083510778	-0.361196236505098	-0.28600348353283805	-0.6662679968179356	-1.0858469977127807	-0.5402225082029983	0.545430371403214	0.6136896135595014	0.7185509568485114	-0.03364707626166648	2.3940986908317154	-0.2639924761549648	0.9942908435177773	0.26990486934430374	-0.08837284504434692	0.4304932422130305	0.2670251912991197	0.27654147842456656	0.4344732135501585	-0.9864806809044807	0.27311819240645707	0.7968952245844426	-0.14504295043211912	0.5434245383581376	-0.9258185086395184	-1.2768042691689612	-1.0110577827412148	0.0807317636105658	0.3329409261826814	-0.5681849588795146	-0.43848407043300414	-0.38097969705990453	-0.02486504637328246	-0.7877449796924471	-0.9742228225943123	1.6221238975929977	-1.047346944939793	-0.08574651747201618
0.781634617180198	-1.2131853079132777	0.21549289141556485	1.4991052089965844	0.5711923071200419	2.1096026693697545	1.2138634697443969	0.5650953289660059	0.7886673034947389	0.976225756956813	1.1370040827886543	1.9448313305648277	-0.10687282057239973	-0.3164775904701496	0.893843279655548	0.45684226792477817	-0.4767473793067991	0.7102158023103182	0.6083894739579058	0.5395883064360776	2.2256791425229228	0.5247292260960169	2.0373812452913618	-0.1674370474701087	2.01436664106844	1.1176445281758172	-0.16845608274106205	1.122618437472681	0.3772656014545919	1.196527050758819	0.8275200946809	0.25265443165638574	1.4597639350911475	0.9023184511017346	0.14725380743707783	0.6385100227046576	-0.5200974005767507	0.5439386855906374	0.17610439922015428	0.778287797004416	0.7040824008933072	-0.018281214617141488	1.0831670011255363	0.6435861154149001	0.8792500134473704	0.6251467274438739	0.2390672095108301	1.74035034358585	0.6969336347145594	1.099370713669872
1.4692801650544371	-1.1347682973170732	0.39163328560239946	1.5701766625902922	0.18463248732477738	1.3225111900123527	1.9038640730923255	1.3514459749052683	1.1245577153609558	2.041447189410946	0.7673213297487037	0.48992891219484913	-0.14881499536953033	-0.36495545119148043	1.096028007955852	1.0615844224624575	0.14002161208966868	1.4676152633062718	0.6612572158350007	0.4860410175956076	1.8414192718562163	0.8587155653600739	0.14776785291079128	-0.014235844698690528	1.793643574853226	0.47415233298876325	-1.0537549174020144	1.1278442129374038	0.5570858548792988	0.9664963601147578	1.1676693137915601	0.442119592711835	1.7071161422505472	0.32834971304213156	-0.1269104098159403	0.8024322588039573	-0.06411692356027215	1.478883789371558	0.7867260199623165	0.933342405146717	0.5682324576156997	0.3493754761464045	1.8924457445688283	1.0791314462759896	1.2633466886394684	1.6079146365776018	0.8616527927097982	0.8010301968745529	1.8244648871719373	1.6099251568909112
1.703528413353976	-0.9632674263523069	0.7410590243898327	1.2261238481697099	-0.18765290591801403	-0.26213605894225017	1.8836492849103463	1.5942751140741536	0.3028269929389819	1.376916274105112	-0.4506306815933458	-0.9182463262997808	-0.8480077963972689	-0.8235551081495512	0.6406336381261887	1.2093861751666874	0.4471992641416859	0.9511010212130956	0.991022555662064	0.5560278321357004	0.08478348413295266	1.024627594565646	-1.4816372099952748	0.21961085832407348	0.5457757858749478	-0.8206672521984114	-2.096944790394073	1.065062783607925	0.9725305570675901	0.1652231436055105	0.875727512251211	-0.05246446808068036	1.3729436570333338	-0.44787638840331745	-0.6048348190017403	0.6386485861343344	0.562150326480029	1.4772083695574396	1.0045443373018328	0.8270929041147783	0.326079674497482	0.34690647479846076	1.9407994572644434	0.8574237133339556	0.5557673001108908	1.2961904159543636	0.9435796257607837	-0.6310710505696957	2.007287191390261	1.4823868235405908
1.8963463016748465	-0.6321830591399038	1.0308090045398128	1.160789410625797	0.1183450912350269	-0.8681853272336846	1.7166155084528978	1.3419335321237265	-0.5129125588339037	-0.5819917554219864	-1.5306493636909948	-1.0300788168870536	-1.2084734253609548	-1.505572943591876	0.586768357344265	1.4326596423727396	0.7621682795753287	-0.05066609802182304	1.568111117150222	0.8549294626851551	-1.0793989674675013	1.2441836575373277	-1.3957380576751848	0.7697223724650836	-0.47457371849708324	-1.0500204611265511	-1.9801644630285549	1.373120827442496	1.5054384209326095	0.05288680515524025	0.1612003832449401	0.03678369485782521	1.2620333475365821	-0.45018926741122894	-0.31253185110741005	0.1380140060307714	1.2503414103583035	1.256911872371532	1.4601197893118012	1.0218577609583888	0.6541289808018548	0.439146114445251	1.9062326706789625	0.727788597963345	-0.410900362556137	0.3333606382232302	1.1249035750156569	-1.490555119884141	1.876699999963399	1.4387665369875549
2.2137217907391293	0.16146977221126924	1.2902782593488789	1.5539882362557327	0.9479217770882629	0.38398238139999125	1.8868198676331114	0.9099099143693373	0.10466389076374377	-1.821634293432295	-1.1171473203718951	0.25074201149702957	-0.12701134364863495	-1.584821980014306	1.4254413612095485	1.8925256526265049	1.4992760905345233	-0.002942038420326415	2.0842909309483426	1.2498585615250477	-0.2910889892715434	1.616148289476043	0.21432179013862013	1.663323408912545	-0.2061456914242358	0.4865624293617597	-0.15637561734870592	1.680333971239493	1.818072737763977	1.064281750384236	0.036695623463001516	1.2688904776225771	1.7211533159372587	0.7503973668228936	1.1541144032082278	-0.04703731470964937	1.5219434610659228	1.4294217014285735	2.2624497559166272	1.6026341168958458	1.689272131563225	1.1637650364454162	2.215619826523826	1.3452558694511618	-0.2511600246253082	0.1874637490273054	1.7790844782621338	-1.010442225736407	2.0459130674587973	1.9177193000181936
2.321563548259072	1.4463987319753526	1.6198512303006845	1.856032614415471	1.5179072947593468	2.4428495350037505	2.164212886900155	0.5036875933293847	2.059770152672377	-0.913443120463024	0.8747094674376229	1.774611624964772	2.1477039325039806	-0.46711163260103644	2.475731725362174	2.1302842865618645	2.390906163145135	1.5120376869314078	2.213185583512082	1.362911347675464	1.7385716578212183	1.9022344779048046	1.8477520127112173	2.4066754781334136	1.1518743864513257	2.572319041640025	2.253943529676557	1.3009578893919194	1.6600871304137752	2.291902461939476	1.1010820971624953	2.68565883113332	2.327700385998356	2.349742512564996	2.8779222416529677	0.6395754426786321	0.9938323778241561	1.835624411644577	2.7567678483845603	1.996392762221282	2.6891965563759985	2.2976275087845037	2.501383189918278	2.3625158710487337	1.3149311625492222	1.4082872486036788	2.483255332049011	0.5083614628643517	2.302332732609822	2.4333446693784966
1.8353733774446255	2.601621567669538	1.8018160342467973	1.4502459768854503	1.3548839196456819	3.319605938216793	1.9087104410252405	0.20746508707302067	3.5663100536482695	1.3530525971187746	2.7540393782524837	2.1890532580134767	3.9129559157022418	1.3193238799686469	2.6630884059385282	1.697423255491127	2.5698955334019082	3.10807292375654	1.8174092166583113	0.9420166662393524	2.9988867735316136	1.740231360960562	2.2165391190490054	2.3334334956424803	2.3526507946130986	3.3023765966182688	3.3463148201197046	0.255871947346609	1.0675028412178051	2.5246969125037104	2.5265188998634396	2.8209502315810417	2.422775216217056	2.9219769749614106	3.336514830049272	1.7431507396983141	-0.020042448917519835	1.8298945626509135	2.2982792901806604	1.597301856243902	2.6465936255622413	2.8569656233065235	2.116498452854253	2.6740820541947143	2.936862154459581	2.8810937354741446	2.4562289896359575	1.8119527972235254	1.9486418071894918	2.114668405493351
0.8827589032797937	2.719018520257045	1.4233057192310479	0.42464480659152837	0.8095088703373761	2.107956333049641	0.9224344713696697	0.1256443368656925	3.001074715775653	2.755436681212444	2.616739891024515	1.0986399719969187	3.5837872911679898	2.4379211015313738	1.729643701101059	0.7986019891006958	1.5427886874175483	3.0304075888949353	1.0068175189153838	0.20718847599940104	2.326419752646566	1.1067514521246928	1.3509139781334156	1.330481460440655	2.3197415308288116	2.1029714653386122	2.302351404162409	-0.5571822123097335	0.29500553830293996	1.5671319838267153	2.6957548878851347	1.3627366095337552	1.8125915245234088	1.8273927024194916	1.9461188381184429	2.0385495200160966	-0.6271960513012181	1.1265261079731785	1.051295332998273	0.48005432019358907	1.2942303129493231	2.0833638506940493	1.0076731218533639	1.6344487366194336	2.938701233625395	3.024587525053772	1.461918170736872	1.7893807810483413	0.7938564793671704	0.8051329751119567
0.06532694816202457	1.4842058872402735	0.47326020288578113	-0.4472644522136834	0.5309661580221319	-0.1313840130223261	-0.22067803856772483	0.31335121407722016	0.7442126586198632	1.9880297638788045	0.4277202655708641	-0.6854072241294442	1.3076930111927036	2.077639240451847	0.4875286076061161	0.11390081336115035	-0.0957885361855705	1.1444199156697494	0.11702333981918285	-0.29192468983517256	0.5306715786723886	0.4610701529152028	0.27054813910507264	0.08918037319905242	1.0885450312378675	0.2670454498227661	0.20635325014536637	-0.38954318758534134	-0.34521918547223085	0.33214149806405296	1.001500214327243	-0.46863035817160653	0.8964145181663312	-0.08235939120500674	-0.25232807427999676	0.8914511195950054	-0.2564274891388283	0.1841751337723052	-0.15065397036330758	-0.5912885394674254	-0.5314705530895141	0.35679592353007555	-0.12988457291051095	-0.11668524888121493	1.0667024190245036	1.5838245576026848	0.14942537830338254	0.5449570428034073	-0.47547321362555567	-0.624297990618992
-0.1374443944405376	-0.3517400007419984	-0.41634742959922644	-0.4927574682904593	0.6090747586363259	-1.5150006054706207	-0.7703264499357187	0.5841797692354228	-1.1440643533116635	-0.03573688362207348	-1.7780758988116596	-1.9131073586604783	-1.1382749545501538	0.7977743406315593	-0.09590037587605514	0.04657948035148149	-1.13095839818445	-0.8353345397981071	-0.3991281444253296	-0.20600341591672316	-0.6593762206589092	0.3197922662463878	-0.21425136256662325	-0.49383766114768723	-0.3870910464372712	-0.5287957953766251	-1.1098439519199397	0.3713315829242286	-0.5692666594747228	-0.2599192467845724	-1.2565542720940421	-1.2259000238441888	0.20692389906380582	-1.2699458763973668	-1.5701874489549337	-0.8258806860258473	0.6588017266763623	-0.3046085720992021	-0.6541809000113558	-0.8480852471826464	-1.5707801833460402	-1.0454193567478818	-0.5619889103424319	-1.2024627555042087	-1.2169378302980782	-0.06582593774675755	-0.5356148369880016	-0.6949177762963581	-0.9908760645385575	-1.1510830948083453
0.17321324628201606	-1.5264826532748617	-0.5714163906406068	0.19396371727373177	0.48853666838401927	-1.1926493906154052	-0.5881939181988586	0.5758942744676333	-1.1083315568198158	-1.3018668693234112	-1.957516563208448	-1.9051161364125155	-2.055022465994293	-0.12952175041625894	0.12699651987814872	0.3331905003611131	-0.9165468024530995	-1.1902954275791506	-0.2497523828789538	0.2810281035364752	-0.4842344419710702	0.7036063463189257	-0.19538456433076734	-0.160514195679465	-1.1884831746772975	0.03598820149098344	-0.8965909172322596	0.5632953886367114	-0.21665415344875408	-0.19584172778414005	-2.0903480565990287	-0.6840385838735722	-0.052778609039938786	-0.9949631444565828	-1.287526898338457	-1.5159047472740517	1.0983172908324872	-0.17787759999725505	-0.5155552212576605	-0.17640501823547808	-1.2205784405094526	-1.1687990783059294	-0.226249439505237	-0.8703895705365522	-2.1804500992433926	-0.45348527795330335	-0.21400533744007652	-0.8121252363340404	-0.6057031171545162	-0.6393343312313302
0.47942826124134486	-1.3786081196070836	-0.0809391894448696	0.9015933774212599	-0.24475983286180625	0.03989631993508374	-0.21078980415426685	0.12455234177364159	0.31201626660327	-0.8782976634148059	-0.15760906314284207	-0.9550217091828268	-1.3082439991048342	-0.11506090024073236	0.5053929939795226	0.43585150073872614	0.03250950286959381	-0.023997495544818327	0.3729447596190544	0.6754710509450912	0.27507336395405463	1.0976214572849121	-0.2372907155244099	0.5253495021364343	-1.132320574620824	0.8383834056875228	0.0017365345328615345	-0.3607682734669684	0.5513021105586818	-0.11989795811262198	-0.9312019659815693	0.15130195472950184	-0.03293832205572334	0.07548332086991096	-0.20863599428379973	-0.6043569411407055	0.5719850690064878	0.07926008381255317	-0.19548854952247546	0.854051210709871	0.0011007152247971249	-0.29191398112497247	0.3237526592095927	0.30371849435977427	-1.439950664416938	0.4025327263300675	0.6666946139937684	0.11122363702032578	0.03676790471175717	0.13836858488458215
0.39101716926823077	-0.39660638034080986	0.23900823043203864	1.018167190514616	-1.2067255243449915	0.8082190591242709	-0.1884003065836308	-0.4846975337551026	1.240160813371437	0.26640101660399124	1.6521114697323471	0.07636810805868724	-0.1336169968051397	0.24375047086970134	0.4410922600500936	0.17183579687381684	0.6696760222228623	0.9826089592789757	0.810374866378545	0.6642408338034647	0.4854959926154462	0.9886035064596146	-0.5362273120212931	0.819964029616354	-0.68358860703109	0.7616201482221744	0.3531277844403845	-1.5671008728401576	1.1737432587501402	-0.41956300702078797	0.7442352015351463	0.2965708659172903	0.05432198385327396	0.6803355540797388	0.330157929525099	0.7588675083169782	-0.35427173963916186	-0.04509650203190975	0.054845685689020075	1.5216375832898383	0.990438540961833	0.45030036725323247	0.5638342710548794	1.090590155835557	-0.11583594762177875	1.1505399561971614	1.3393538139356387	0.9854217557205001	0.26283791303179166	0.42312528076513023
-0.025206837464129907	0.3530854974748826	-0.19594541260716875	0.5098559877403244	-1.5179294994006831	0.556422079196044	-0.5257323169454967	-0.7517126773757641	0.6073097271649761	0.551430466440893	1.7388647773767594	0.5014178300803759	0.30514850912833325	0.06514815729069201	0.01749931958417108	-0.15738014877520415	0.5137238421379607	0.5166620950364504	0.48775787148953254	0.32311460753678356	0.007529037298352305	0.37403350101937327	-0.722502686166962	0.5365377327357851	-0.39191230459992693	-0.10765466378771589	-0.06064903881083974	-1.6818126048322626	1.050603315779532	-0.8212659766179141	1.0319515055299027	-0.23781765290347334	0.13315984667781045	0.23717697745501132	-0.1716390283174201	0.964041101562331	-0.7354290462645275	-0.5020044394257671	0.34820719033125375	1.505316738585057	1.0408225711550851	0.30609706385035373	0.4591223909990589	0.8687979511165542	0.45569725438169423	0.7086729407271999	1.3962392693214642	0.9232940024437025	0.02400643991043393	0.20135768554195285
-0.3942717768375645	0.29042961077856266	-0.9678566876230311	-0.24004260856330356	-0.7271956476433807	-0.1644564782794426	-0.8105794036362628	-0.4685485051604281	-0.7815364007180914	-0.4311941559998794	0.3025181613934982	0.2571502706978095	-0.038359866782776315	-0.6865749018014475	-0.24480900876777556	-0.18190852690683704	0.014261007086019597	-0.9958350190721387	-0.443960054361248	-0.09828763264688754	-0.36266369428180595	-0.30836621000765424	-0.4360190375990366	0.11471958801396985	-0.44952345916126	-0.7823965727573026	-0.40029245140703934	-0.31887104241207714	0.16651847125694988	-0.8602360444134487	-0.3276782856192693	-0.7369552403035466	0.19536769154754058	-0.7386438003110356	-1.057368309024972	-0.2134990601643679	-0.3003996022161243	-0.7897624558330969	0.8024962133807515	1.0202487983316741	0.37826324897063174	-0.3401437194034758	0.3165152958692099	0.12132340636483709	-0.004292569981429382	-0.6096475233527453	1.0079318902100722	0.11272997086178713	-0.225185171587592	-0.015784924938412638
-0.41655504528159265	-0.23565497482464284	-1.0629762603740402	-0.8811534544894449	0.6857167207616839	-0.5286263403532806	-0.7420420326534133	0.05846129168082597	-1.3407359754684613	-1.6051399463766434	-1.034158212304877	-0.20130798020527615	-0.3917297401654527	-1.1991515463054254	-0.09133484992009376	0.1378928352143732	-0.09807554076590533	-2.057036328850642	-1.1325844379185241	-0.45648158655026067	-0.0545931695324074	-0.6883581521499585	0.156191362980889	0.044176819964401794	-0.6428149918860675	-0.581435894345032	0.07573544973177691	1.4486509084869823	-0.7300632687168811	-0.4873652639414683	-1.734259094277774	-0.7336424231730079	0.15701478814562786	-1.3235695369566363	-1.3793503043369255	-1.3355707184339118	0.3547450614077529	-0.5617878048523	1.2463489806053472	0.5159639497541086	-0.16716790339417087	-0.4900562796838795	0.33201441046606733	-0.24592509279012312	-0.6875728698189829	-1.6537700490838374	0.604778551889087	-0.534692742344805	-0.1345278192718016	0.07824108374417296
-0.11915113579962676	-0.5021173593247273	-0.06188497076247261	-1.292771029755027	1.729501055271613	-0.2790182595722537	-0.39278386577732544	0.3117827459476634	-0.5257164587695583	-1.7205286929231403	-1.0929977754852889	-0.37497155632192364	-0.19200309511553085	-0.8288756190249685	0.1665021341384761	0.5219562833427541	0.3506870128082171	-1.8338242340576147	-0.8802347027801266	-0.7336391631035145	0.5741934710035791	-0.7916257223999357	0.5646538194284164	0.32042929497087974	-0.6000995931907037	0.21772897324458138	1.1185754207079235	2.1797794259523733	-0.8127710811651692	-0.059824356017896624	-1.5598978472421243	-0.4139862769572893	-0.11624414162203595	-1.1004451112089313	-0.8620124173522961	-0.9651694539768936	0.560512983956335	-0.0004655120738639184	1.3540055025184554	0.2385879350687698	0.006126328266491327	0.28059942311413244	0.36530319006893763	0.09919318117672071	-0.716635634275519	-1.8156373279475195	0.41513453693612207	-0.4290269611741131	0.19488882422259138	0.2857520691592406
0.16426158837142682	-0.2502317144561286	1.2634763630971992	-1.45039631408712	1.7298519580087044	0.21609524603249708	-0.012969599304687713	0.049393958473424	0.7077169202823672	-0.6823446299219115	-0.17632281945504447	-0.15153975877963635	0.37012371365224805	0.1795392359389777	0.04045516395536284	0.6320153574514277	0.846055250832227	-0.8932972246594458	0.006507910938715545	-0.8998509209991215	0.7740711620655122	-0.864479470858148	0.5791180572886852	0.4707317981415468	-0.1381423449821649	0.8252280583685382	1.7970496938700316	1.4499685742521335	-0.13026223520572702	0.1323189943220832	0.06465817840903126	-0.17515004466420012	-0.6311774693465231	-0.3955141927873375	0.000505254912561091	0.6263820332467801	0.2928915765796858	0.4144853066313129	0.9553669186241751	0.017400933400618313	0.6904690200496044	1.2749839627594377	0.10278900502065488	0.667375925405695	-0.03710186840522858	-1.5182201004421179	0.2661308245605436	0.17409183671860015	0.4031902728523565	0.27132434783203174
0.019919012675429885	0.1195400342761736	1.6820915744505187	-1.3043994507837213	0.7614858041451316	0.4564504817639434	0.24110008557411533	-0.5220777576073106	1.121374160893745	0.49535724402263	0.6339606103311161	0.12790709511465004	0.7021117894199747	1.0734117468778226	-0.5750157571922375	0.25929380315769607	0.7705315088001266	-0.27141339193780106	0.4028488014767413	-0.9082833670604747	0.3312206971536524	-1.005653624227959	0.44437592468444603	0.04342039849097706	0.49499713755259156	0.7418500110985625	1.4748544520906968	0.04950485267452733	0.30588442560062606	0.11192893814086803	1.4582436972550357	-0.10323552329514227	-1.1695401581934999	0.18600448172276376	0.5784159380357075	1.6945251890660546	-0.02405539620450628	0.39428317517281286	0.12048555413395198	-0.5387353848152132	1.0432706678967507	1.3576474192080006	-0.6311393754448451	0.767816105355194	0.6372282287923008	-1.3910866497823065	-0.23162369766594698	0.630022013420615	0.24175785492117047	-0.017830525714094377
-0.7297872869715889	0.10368610856311215	0.775581679216202	-0.8762482462356225	-0.5450007838915282	0.19065411494746415	0.3245075497092422	-0.9937749280576151	0.49390852554305187	0.8391124139578903	0.7467540084769495	0.00021999019027177136	0.4515786903258504	1.4441900825399254	-1.3011489271492918	-0.6033414169074214	0.001430666360561704	-0.22930412570323755	-0.438005126386713	-0.8310033146585154	-0.314666215910127	-1.0886431617644625	0.4012090912958261	-0.9496904967651556	0.7111807771850178	0.046048159620003457	0.3316912637323736	-1.0106221480547029	-0.3977023573427911	-0.006061755055860858	1.2397514412984585	-0.03608899155538941	-1.4294957213129023	0.29737178593192926	0.6508492808378713	0.9561635585475158	-0.2161191142967475	0.0366039492630495	-0.9661048641688904	-1.5748921711706647	0.36952987933390946	0.14224832266653228	-1.68615747212132	0.20568471844421818	0.5928727539024345	-1.3844779380947165	-1.2739449240707845	0.6389186071058615	-0.2820585425651164	-0.4048128012989793
-1.790279234497892	-0.32124869272198003	-0.6497940404874438	-0.37673107481933243	-1.46056585871863	-0.5385914297588066	0.1982045469267449	-1.1034943285379961	-0.42325388501169336	0.307404668002791	0.38863495969249406	-0.6580566248862318	-0.2572224421253755	1.4528578908319616	-1.6726696431901502	-1.6819517378524573	-1.0278064918546206	-0.21710718803820697	-1.9313557331888356	-0.8591271071384654	-0.7582491814576785	-1.011046780003095	0.26448775169716177	-2.002619910502404	0.07379279886521646	-0.8602189117865999	-0.9399833484129387	-1.410204745206112	-1.8759270210923897	-0.2550785316268949	-0.28337312451983093	0.05033385630808478	-1.2960987128467634	-0.0011787197905269097	0.3951124540089188	-0.9659983053385734	-0.5375677338692166	-0.37512025147873085	-2.0484965582005885	-2.6790360043407158	-1.1660407130433128	-1.5482856703440104	-2.6113425731910787	-0.6448237341981401	-0.22702253407908904	-1.0038187575081383	-2.545382167617916	0.38798977329830225	-0.9750351986353311	-0.7898883898469155
-2.475872753587845	-0.7255288261092605	-1.4188920770126714	-0.08568644943531153	-1.5242329735991724	-1.4521343422573787	-0.12935073455826568	-0.8664312009036015	-0.9464650892037335	-0.3973012749193654	-0.050409568481600685	-1.4325582296297006	-1.036270131916032	1.3109158275019996	-1.5494992210772447	-2.417962452031188	-1.714602606797113	0.1317259735566074	-2.6061677838254047	-1.0631800495523869	-1.0755817976567474	-0.8760387728526081	-0.3259771196728042	-2.4689724648988087	-1.1727491208752194	-1.5393796075839936	-1.7070032412818381	-1.4339904685277187	-2.6928920784031862	-0.681208139083417	-1.6011564300825833	-0.009963922850688724	-0.9650511487294527	-0.41450250992432763	0.07679845237383766	-2.2008902377937374	-1.1166156878000788	-0.6316688698856615	-2.728031469075317	-3.1011587075582954	-2.556706234427977	-2.40959315685237	-2.8762449543620354	-1.2974256236117119	-1.2135635510267377	-0.23805846277625706	-3.305896715603634	0.11345175914851346	-1.5338508418502137	-1.1877139921892856
-2.1908555238898106	-0.7208596798970294	-1.1304527602965095	-0.07919057341345744	-0.7563730787739105	-2.078012059525412	-0.47711453059384357	-0.47027671263756043	-1.089426120005822	-0.642656147770578	-0.5140247987167467	-1.6510438602058572	-1.5101882408805507	0.8977048956045538	-1.1383632214926513	-2.2638785072705776	-1.6979121060296507	0.43184776393122487	-1.6129232409338645	-1.2089403969723074	-1.4548907968289275	-0.8489762614144541	-1.2704712969297116	-2.022063123278216	-2.1297855280739437	-1.6400429419276843	-1.6744966392853637	-1.3071421176047677	-1.8357780334501541	-1.073908233081021	-1.6299026156348193	-0.22799720101273035	-0.7618064833487663	-0.6294441857583816	-0.12642072688156653	-1.6151856580787545	-1.524110795699217	-0.6526298500207653	-2.574401342911624	-2.4024580876863637	-2.7557769936247056	-1.8372289206118622	-2.216616622228759	-1.545117331121229	-1.6102403701893777	0.21110522725623188	-2.9314212730250175	-0.20724594045906178	-1.6200350996579966	-1.4769013467917889
-0.9834014750622675	-0.30129563540391663	-0.39783481199406273	-0.14325321711928618	0.30392088740564344	-1.9519225313011153	-0.5721536499247525	-0.11533334138453323	-1.172441253434664	-0.35538480816325657	-1.0133093827451234	-0.9501032793666828	-1.4517700354476504	0.07535567196119136	-0.6997196274679032	-1.1836087428175774	-1.0316403480968708	0.14791395784790157	0.30429383719032177	-0.9463325070780332	-1.6573272513096153	-0.9046248674575117	-1.8710525297834888	-0.9136570609623796	-1.9750706023354188	-1.0541050755349926	-0.9033459749986475	-0.9335258946045357	0.08281975005543099	-1.0568094230953242	-0.6543944388978705	-0.2966037285610113	-0.802187794679936	-0.46985205142201797	-0.1162070014508957	0.07208355299494075	-1.1788550875300479	-0.42412858759486766	-1.5171271816251655	-0.936341778824262	-1.593800069097451	-0.42272698457320956	-0.8993303049548178	-1.4518785341445797	-1.0786988915035742	-0.1716216080764662	-1.5158690661967504	-0.6501086804100383	-1.068007555260148	-1.3487720277011206
0.38762685225738003	0.2730835215990262	-0.0796924856004781	-0.00967322045495994	0.8880870008658103	-0.9995592762011086	-0.3422452776729402	0.08255990202600255	-1.1901512251637145	0.152514559128381	-1.2378612081339029	0.36228454479996963	-0.8673487636841107	-0.8365675717929554	-0.3098578757683703	0.15756887863799665	-0.12149297438218457	-0.5279719104860215	1.4902527945765232	-0.2260786563746346	-1.2006078826000912	-0.8293930206807527	-1.5044091299143012	0.16734373652658446	-0.7442950973786052	-0.11596907353711634	0.19089664818856458	-0.2576518318184918	1.339056850541297	-0.5155200255436473	0.24451676290962096	0.06298840545250554	-0.8377076091511974	-0.00595488719935271	0.10914270182984219	1.1683131926341792	-0.1303243660409842	-0.008887480013954745	-0.10513751611810462	0.37549561519343977	0.03464879924131512	0.6549212920475607	0.3774168826303799	-1.1453181667041874	0.07835824361266465	-0.8687834888788529	0.06607366223789946	-1.0336895913850117	-0.1268050002794138	-0.670297624276255
1.063946126541752	0.7636677703078688	-0.42988146489457785	0.34766121882490786	0.5885083924554696	0.2745757861962891	-0.0396680669726181	0.1332351974222048	-0.8692846439592564	0.5861948530072986	-0.8292425336689745	1.5070367101499467	-0.059219506381243	-1.2487964886391179	0.10048919788558267	0.8725693419667784	0.5106492064878866	-0.7904046051263247	1.0475281472402984	0.5556788078303113	-0.10329077891963995	-0.4838658659329836	-0.3685252055026655	0.5973596494821467	0.6824843386955917	0.5213600277451423	0.9454021481210299	0.4316230656390377	0.8763850113193217	0.20307506329027247	0.3944231471251952	0.6844563420777248	-0.49021248582896676	0.45390571223121	0.384911005811544	0.781380034598115	0.8443456569645613	0.4086985044348617	0.8199740663935317	0.8294551559443057	0.9365789425940305	0.7007545360212133	0.9903669074274963	-0.7356711029466435	1.1368083433763707	-0.7937320767370872	0.8362552030101894	-1.0471455460457897	0.6085277698747342	0.19639637125316659
0.8540869066142379	1.0326150302688661	-0.9952529906222947	0.6931235334771448	-0.22040157044116665	1.1305624754923638	0.04678433547226061	0.1664598928660882	-0.24084051416337066	0.8151456754682272	-0.01734316929402806	1.84867356777449	0.5028712652884929	-1.0214857481707944	0.5453827299145452	0.6408491285969274	0.5637537705091813	-0.2414966447215945	-0.28082416186120196	0.9162562372121069	0.8550449046623387	0.026256255821577746	0.6226818708881565	0.32904071149761915	1.4273821296166445	0.4583090024078894	0.8742952894453663	0.7704092040771234	-0.5733947963919527	0.6475226341552689	0.02112298941464747	1.076541414866089	0.31086031933944924	0.584058313263277	0.45707319630991694	-0.43833381582468867	1.0629628878103075	0.616901122906666	0.8492897903438922	0.53175203594168	0.6584695340030783	0.02575911473875051	0.8998850840023418	-0.3720323443770415	1.4472183629126942	0.3467844897762501	0.5761055182126266	-0.6926011133110249	0.6800788466532035	0.6495071147252703
0.3746943768308402	0.9527400655571092	-1.1761378490469225	0.7894261145963142	-0.6600383805303156	1.2182818320630389	-0.02489486330194463	0.3426323847139618	0.20003698313410978	0.7809177187423458	0.3724866591308928	1.3706243737207149	0.5381974119155143	-0.7306831665410526	0.8787084098024992	0.0008224747872475444	0.20008099566530083	0.5262428951346514	-0.9406713678508353	0.7759170255519708	0.861075047848224	0.49013653931421175	0.7482468350147689	-0.05787127380416964	1.3835769599737044	0.0164674599264248	0.161114614363049	0.7792705442543542	-1.2707507524619785	0.7625039598298603	-0.2745536792100996	0.981272325150594	1.1381856479896697	0.345650552194735	0.24206324920889735	-1.1932447750268882	0.7042171725397449	0.5854663963909283	0.376591663175276	0.20166725117535814	-0.1772768663911596	-0.4929928303006495	0.6370408410266238	-0.21819343692331963	0.8800912889121154	1.496498367988384	0.014631884659374905	-0.4048767386529661	0.22832741457771608	0.48661564867326057
0.3870116907181363	0.45154713274934277	-0.7646830027749698	0.6250839569501818	-0.19902244324270768	0.829386731541086	0.10022520834362933	0.6995851684184462	0.0665014834143614	0.4665571857734334	-0.2205006445677659	0.5884837778186939	0.2221923342287335	-0.9970739160243081	0.8993445743760813	-0.1997577993399579	-0.0661089467693363	0.615759894068412	-0.17911075628486106	0.5205194972262605	-0.010600088843440426	0.8334555584817986	0.17898102915813607	0.10566284394274916	1.0810272270253927	-0.05039858128274309	-0.3967655574252751	0.8129728053086194	-0.29987725316321345	0.8870601103096653	-0.22708492856973053	0.6534525281157276	1.3821782261818645	0.052020356244199616	-0.02883001019495525	-0.8914969890823751	0.5512237938570642	0.5243614431418354	0.15816301885162318	0.4079052054167667	-0.5463021362518771	-0.3036695313382225	0.7293285928327187	-0.29507724340267977	-0.09582422675997407	1.36163958061149	0.08891272881389492	-0.5921670789519612	-0.12097220112830795	0.1558111778569331
1.0089985545929177	-0.27788338349705405	-0.013487908773842237	0.3719006361814326	0.7616271542370698	0.5000874773361851	0.5753048752949552	1.0665596659252448	-0.36770646377207933	0.0032373916789654295	-1.3471485772595695	0.036580666012411195	0.0224536466001176	-1.6520364104858476	0.5508766916619176	0.3609716422690588	0.16442866415304416	-0.03434695965068922	1.2759326573634266	0.5661258117313263	-0.8175002998982268	1.1228381063464346	-0.30947350108450855	0.9090556754478749	0.9074441404333261	0.5856261824811061	-0.14395103785807145	1.013896471534218	1.5284369559439661	1.2329799387570386	-0.014352902686260643	0.4853082604776133	0.814906826884824	0.061726589772998865	-0.03606651740973393	-0.014666969409503103	1.010895386330719	0.6500469515895388	0.5067457764366613	1.037177321995234	-0.025427351742109895	0.34997614495092394	1.1481333744028526	-0.40675423873258026	-0.7755502915097032	-0.012517594758536307	0.9934571359645222	-1.1227315286260882	0.09424202534414498	0.24286439425113476
1.6284120833376607	-0.7491495623874963	0.6442716439794682	0.1676814566912412	1.2491040850752115	0.4363301417552595	1.014750608967397	1.1622522259976942	-0.4313907594300733	-0.314514833141958	-1.9045085285772265	-0.13713289866332234	0.22352150462100298	-1.8408400202353183	0.013348489754862976	1.2169235453755092	0.7577506455467887	-0.5163012312107014	2.082388942083089	0.9228517541985175	-0.7447265283843894	1.3407518030583438	-0.22770633388270733	1.7307593558602552	0.702178322160538	1.3769062501892837	0.709370802270633	1.025300333449771	2.595440725301109	1.5141345315854617	0.14142559769645696	0.4707909438646666	-0.16247137662229358	0.39132770760415253	0.2336115565499632	0.6406238333935907	1.61783092868568	0.8971074346480031	0.9981094079968575	1.4978814807526377	0.8603071466895543	0.7701939998337552	1.3762854055280285	-0.31558878966546267	-0.7447230919309821	-1.1264042562691043	1.9941942352574245	-1.41217134497856	0.6753972788549377	0.7584012844088689
1.5772997050219495	-0.5622577356650165	0.8875420153903967	-0.00749586525614122	0.7065239965913106	0.41258198852249434	0.8182146374199453	0.8212619534844737	0.13123508779922366	-0.2515565989236393	-1.272704201666735	-0.11476214069632977	0.652956112468087	-1.0290576635407402	-0.40653095389239274	1.6363460803928276	1.1308459314364268	-0.06374226435776449	1.6412330551708865	1.2237839953009693	0.06479262906267198	1.280505700641496	0.18085642960995038	1.8160076870140565	0.2003199594572861	1.4621133011319383	1.2583867220934482	0.4327513153755212	2.1119957425266467	1.231464070763588	0.24825129219587894	0.23509003295183362	-0.8674344488440806	0.6769762664995634	0.4093602737965799	0.7937252929006074	1.6198989019818495	0.9404459997335779	0.9916713469840078	1.3565601621800945	1.2359328642280756	0.5465173368665293	1.0150075472604112	-0.0025832567885525444	-0.14731054895443016	-0.65735293359841	2.1856013305135473	-1.0424243938751607	0.9885177167610887	1.0842957295668214
0.8126217364010613	0.13693064884125078	0.6582961818438061	-0.246786268537841	-0.43364815596868295	0.18318452901607596	-0.13719103564541799	0.15041286886306643	0.8144890031865498	0.10627461370438883	0.06036989841862956	-0.07122900929240866	0.9045883144707406	0.2976516205568532	-0.49515573458787426	1.312361258183837	0.809350059108025	0.934565059560987	0.5099830628253162	1.1280081532980293	0.769125769785013	0.7658932006045794	0.38211357326189355	0.995424326932548	-0.355183034473831	0.6393913342497933	0.863831173235233	-0.5793060228681808	0.7263513382610045	0.2910931659372173	0.40185940427315964	-0.3886682242373597	-0.9371796261626426	0.5453192148871365	0.13099377253672695	0.7128307059800936	0.8909239769795559	0.5464370320891829	0.3517061815114922	0.7085595178555498	0.7544301814393783	-0.05890287245288787	0.24127044498220596	0.3053974380615588	0.5016182894812163	0.9883896511262782	1.3726970512569527	-0.1892779752184472	0.6700696253294788	0.6753615990510591
-0.10450423622516347	0.6886514728794134	0.17944909221077818	-0.5558501231908803	-1.2003432222066224	-0.1676838712371392	-1.2360974363874737	-0.5276907915896617	0.9273134422469275	0.3738004698816656	1.0756182330287578	-0.0005986473039719461	0.7714620364577949	1.1263895024831028	-0.2738328130238001	0.5291092543210997	-0.09178438062205985	1.299560072032598	-0.3763456444257028	0.6217371321504503	0.7933245584909675	-0.05411725492955072	0.24423567676188315	-0.18274585076887093	-0.36806807972747574	-0.3937768321106562	-0.16138947004409304	-1.2387386244375473	-0.3584802305574825	-0.7991157468812915	0.5366545823935541	-1.0029049849007259	-0.5686517173328915	-0.0034367958477171607	-0.5084567446577491	0.659157094636638	0.03987047437603869	-0.14099278063846185	-0.4268393917316511	-0.02079185266255621	-0.12999748301321223	-0.42756667218416844	-0.3887190438684202	0.3985479934815731	0.7518343648620345	2.040694301214854	0.17377476723613963	0.6167155370965667	0.015381956798243564	-0.29067936095135094
-0.6259736048935495	0.5300353749942829	-0.17330241236253482	-0.8013158292309858	-1.049858100060767	-0.3609485947407505	-1.6504464669936538	-0.8939597749384496	0.39368382185571615	0.2076240448107041	1.2737460361572321	0.13378614301814593	0.38746642278686794	1.0283404554375581	0.052052209808763066	-0.22838380238283054	-0.9609738315430838	0.42892445486134734	-0.6522078327389116	-0.05246807334062625	0.35357470758900106	-0.7375043697217264	0.11833418977660405	-1.003761046042556	0.29254510075262524	-0.8232974973415566	-0.9255667779100294	-0.9638893491303914	-0.6098195831037793	-1.3997445508261328	0.4564209001402694	-1.0300041809143086	-0.18832005299917226	-0.6010450108717007	-0.9986925095786946	0.5461618497003563	-0.36808893506435414	-0.7200442688664707	-0.7646820817224522	-0.5077735093055102	-0.6853011898601511	-0.2313090865686235	-0.5332460006485427	0.32949911382783	0.5152123555278589	1.3001539806555567	-0.6673817295629294	1.0543204852294497	-0.37571035975010253	-1.0629754659164445
-0.7070433930284792	-0.22260781689140555	-0.14112434544121893	-0.8088473310559233	-0.31534621865644924	-0.30232121867285827	-1.1125347196803732	-0.8370083032567237	-0.18964280159251595	-0.35716997624073327	0.9996516906188534	0.2079993941315592	-0.01435108604244847	0.5544248624526761	0.2756045474917395	-0.6957162030189848	-1.2506035478387394	-0.9417464433246301	-0.6399934682799076	-0.6491705133652735	0.033928867293676196	-0.9313542278974889	0.286018604874754	-1.2024611230644096	0.9005597375633622	-0.5857679963576975	-0.9404269861146298	-0.030694645825854364	-0.4368888361797895	-1.3259246299767908	0.09411065467605732	-0.4084335430840102	0.026016095165074672	-0.865932010420497	-0.9153772781467192	0.1648141026628309	-0.4570015676817991	-0.9228309749287613	-0.5593719298561073	-0.7127405858927295	-0.603560901491576	0.26279762237775633	-0.367616559213122	0.33687095858030436	0.02851219451429234	-0.5352127027130923	-0.9445408575093857	1.2158137471482013	-0.2615930228503381	-1.0806298685489513
-0.6862520028776999	-0.8716499418400628	0.18847152057896702	-0.5092820347848203	0.25576574561992815	-0.18000579317814053	-0.11882597088013733	-0.5004876820242986	-0.27153355554119574	-0.9143568934489362	0.8128512577359688	0.02422487395720866	-0.34864416672174087	0.4780045008561729	0.32958698125910646	-0.8860120433599779	-0.9245371787771195	-1.495577129264815	-0.7327350218616124	-1.0393134092420815	0.061949798831434595	-0.6872199032646205	0.5468994697906707	-1.0291121908404401	0.5755320817164203	-0.309227504461815	-0.5629926714833716	0.6764420990868646	-0.4596005278117771	-0.904473353196523	-0.3569639349452454	0.2630705592562856	0.22535003644544713	-0.7152196795680189	-0.3409317584459759	-0.43058523372664875	-0.754870039302292	-0.8321019653366832	-0.1794074554043992	-0.7358199290186745	-0.1790687636870767	0.510000076087324	-0.29345215796561247	0.5317400657176025	-0.3927429173653297	-1.641142047285679	-0.9614404465908177	1.2900218954149942	0.03049693971291597	-0.4880383352177009
-0.8020114148775943	-0.841286709185406	0.4499215638997005	-0.015444783113181957	0.2725319194893159	-0.1803606967740264	0.600724223960283	-0.15992455429853658	0.057189067845744734	-1.0365308102338346	0.8010860180601206	-0.4072119146464125	-0.6270455035793671	0.8582666057844703	0.2743844760028628	-0.8922238306929829	-0.38147430030975915	-0.745425103029725	-0.9032363931833305	-1.1562274854958625	0.16523746754600047	-0.3554675182491698	0.48138193619861885	-0.8193519476674347	-0.6493220272334774	-0.47309744088046335	-0.44009753226004694	0.5736707354134533	-0.7790261280558991	-0.5288558597024544	-0.6095215989082748	0.3462611895857098	0.5443344578832571	-0.3549654625444979	0.24345426273696502	-0.9005429035555532	-1.3956241839953403	-0.7041560795561401	-0.0045172572038786815	-0.638260895543244	0.10716390061553875	0.2580858412168746	-0.45297914296624947	0.7312378460353058	-0.5620254621573757	-1.0331051967336755	-1.0022355116246635	1.2287889399853036	0.04143298883938083	0.11069652294804613
-0.9399674271864051	-0.23602746822195575	0.3611786722742929	0.4236585992260777	-0.04614437546672429	-0.24017425525672345	0.7288871956223342	-0.023607958948863344	0.2728546142363926	-0.6379084398799731	0.6455509061652145	-0.7771665896746531	-0.7710014515663534	1.0588270939369744	0.1870311882280384	-0.7609297726032442	-0.020850452413761194	0.4961151780702385	-0.8574184687787192	-0.9647391706635894	0.05187634798847801	-0.19789920120468574	0.022264835279943336	-0.6392876782347642	-1.7115442632867628	-0.854939314593481	-0.7030585611261231	-0.07114827235739574	-1.0117795691008125	-0.2952315219819225	-0.541008310395655	-0.1644276859691854	0.8225070236579665	-0.044552040548719175	0.43920564286782615	-0.9582695904083968	-1.859229180595278	-0.6512548279637342	-0.07650089723631884	-0.4419663347521433	0.07150673135334502	-0.22891419269626997	-0.6187927373960969	0.6559995515574913	-0.472760831779314	0.4786091660409793	-1.000330970619603	0.8542030687812457	-0.2871069076335006	0.2934220236059968
-0.8420482022609301	0.3281670906647481	0.016484271297172188	0.5733747035018242	-0.2675234439482207	-0.16936422775378573	0.48068550063834453	-0.0946187458997783	0.09655439678070087	-0.025762029367966552	0.20165976848827222	-0.7568412048957217	-0.6320051823489806	0.6207736095008335	0.09209254708028004	-0.5321005504176702	0.06530897031740202	1.0538535258864052	-0.49519012274557184	-0.5371398320758092	-0.1938370569312462	-0.16940844205749844	-0.4176290964348874	-0.37030267063378036	-1.6094519916185082	-0.8956386497606474	-0.8901367600211757	-0.5205759571022648	-0.846540875115718	-0.09033341906904419	-0.2623723364829467	-0.6865838068561408	0.7672828256986235	0.089929269769747	0.2523733352589641	-0.6361921210121718	-1.5822352732024454	-0.5678279261463055	-0.18097652638125156	-0.21105146355814802	-0.09937517935535813	-0.48840746330267154	-0.5256276893662246	0.2687418715820035	-0.2397466366043822	1.3099644025038426	-0.7404760888748594	0.22176179854455677	-0.5895079380993125	0.13657660429628118
[truncated: 72 more columns]
