# Supplementary material for: Diagnosis of autism spectrum disorder based on functional brain networks and machine learning
Source: Sci Rep. 2023 May 18;13:8072. doi: 10.1038/s41598-023-34650-6 (PMC10195805; doi:10.1038/s41598-023-34650-6)
Supplement: Supplementary file 1 — Supplementary Information. [file 41598_2023_34650_MOESM1_ESM.zip › matrices-bold-time-series/ASD/ASD61.csv]

-0.9187303163055882	-0.32002922372813286	0.23722442199328875	-0.15521515417523757	-0.7621434085585833	0.3410362998791629	-0.9039712260984218	-0.4343659456559023	0.16704355163305348	0.9512283820492082	-0.05467874318262386	0.8682879482598569	-0.4635928478776503	-0.001440125543417795	-0.4075002423958687	-0.9130225120926633	0.16972487845666648	-0.9608299750507375	-0.713533759948824	-0.39640498332694846	1.537195261324507	-0.49718521662277	0.057611531782483606	-0.2074741432007176	-0.1731051884723249	0.01869885328405464	0.45237531213110904	-0.4450899199908335	0.010931022350130232	0.6082354903023853	0.7210509624265734	0.04939617735579005	-0.6939955005593382	0.11379733986626692	0.2706728786844322	-0.21921408783448412	-0.3911843586744459	-0.6793039242699652	-0.7285858843286451	0.04648280931030832	-0.8860368127452775	0.5707461869285703	-1.03002209183653	-0.4236809468899744	-0.18212320886466213	-0.9796164349806245	-0.6194598951972591	-0.10524396608275022	-0.8167327102197389	-0.5940479774429306
-0.9587113711265125	-0.39419476057564495	-0.25863792911156736	0.5497401226834377	-0.85394982074314	0.6547079388429774	-0.6505352202678648	-0.14110827044725918	0.08481260304322945	1.2336385373574952	-0.2352149916055484	0.9789872551180291	-0.6834839825123442	-0.2323477653587575	-0.7408240761568478	-0.6798322669202376	-0.15035591185685143	-0.36286000759095455	-0.6134370826292862	0.105243496022578	1.8308166160324852	0.06789631719146515	-0.32389405397664334	0.04398104015331225	-0.7003943657064073	-0.023586568485911962	0.1574809832006719	-0.6279986246759772	-0.2857959503600581	-0.09103775615124847	-0.08680654117577004	-0.5592083562138951	-0.10165934770929058	0.41559382458940486	0.2446297878126991	-0.6356330856237543	0.32955143116712526	-0.877970488653757	-0.5017109932602578	0.09443636697834737	-0.38352485720936763	-0.2174589336357595	-1.3059670098354426	-0.7107262664525296	-0.06130734829925709	-0.7392174803852419	-0.48110364366907954	-0.3702111197514386	-1.0403700353111502	-0.19794268612579016
-0.5233649401302747	-0.40947766458324236	-0.7183382343658268	0.8817014959836772	-0.6864425170023756	0.4472085958122241	-0.032622537740294826	0.18903064247756218	-0.5000844154994024	0.6305361376620521	-0.7142577663513255	0.6153408879957238	-0.4303435643796631	-0.5190326408148972	-1.2925289161699347	-0.46311042867031604	-0.21622425419429517	0.261492448274537	-0.234717437620166	0.5455948692571427	1.2568040477863158	0.29304495432463457	-0.5622913681319535	0.1304863278026843	-0.977330610571505	-0.23153391947627075	0.03812100167646577	-0.44135993312762106	-0.5296233561140903	-0.7276050796421649	-0.8277134677728832	-1.2349087350027688	0.31715471571485104	0.5240710958587662	-0.18623928126166242	-0.8089203342755177	1.0047119861817622	-0.7793813625391391	-0.12687709625810228	-0.004056108870073713	0.1675793984603197	-0.7779388246678823	-1.2536101793748773	-1.0026234011122133	0.011479195992410216	-0.2402977650309522	-0.3060724243183408	-0.5406830402946143	-0.937914999917966	0.34841879949458926
-0.009904082189446817	-0.5384633360393644	-0.4854920163654401	0.7412963231451085	-0.4377041952822904	0.05086161886779488	0.5411164340897239	0.43910981253571413	-1.131449660779123	-0.29704290627812685	-1.1304156344822063	0.2533439091348829	0.14638393627609048	-0.5457679515516374	-1.408690304078656	-0.5620027103265921	0.4190798367025999	0.36541036970890056	0.1899715519549491	0.6258340999698885	0.41177452378097823	-0.06551456155702112	-0.35239596276831275	0.1505439674262595	-0.6149057143171174	-0.312930536480148	0.6287826748680643	-0.01715807410020251	-0.291195938996962	-0.48633796066945173	-0.5322936262848212	-1.1408669957165187	0.2977270643436874	0.42366212004771425	-0.5813688850606132	-0.280386493179002	0.9941633923996283	-0.26920152956098625	0.06793866798936907	0.01784527179100323	0.14798772999217386	-0.30217621184615234	-0.9266909296935053	-0.7793345899886125	-0.020585873136294564	0.076127041616733	-0.18235339209983334	-0.18287973415462075	-0.5489529486526099	0.5711160847265709
0.17668745905047978	-0.6877102096718641	0.4911816280491128	0.5095172984857097	-0.255591896576932	-0.10965760396713613	0.8138094845451481	0.5194551871487625	-1.1956174842327119	-0.8600635820719508	-1.0158255435936423	0.12657033483809763	0.4941886588792379	-0.2290066017173881	-0.5934947178548508	-0.666883769888446	1.4321877099032607	0.06796880580341587	0.46025777753261105	0.4303341251735771	-0.13468522457828508	-0.5159139983409714	0.050948314552889416	0.3051388175484411	0.026038005965204957	-0.08897871116869292	1.5322867580719555	0.17868030765540563	0.42581542247660625	0.527922181586406	0.5154075490986195	-0.06100741156861069	0.09928839779465938	0.23397064415528854	-0.32601356754707816	0.7695643927548654	0.32071953003510006	0.49820762386324774	0.029784514009682832	0.3112333247614517	-0.35075944835041123	0.8637113394928381	-0.4181432099969877	0.08374255255077027	-0.23607912379770998	0.07346755613333518	-0.013423677401235899	0.5708769858257857	-0.05803267398163048	0.35939839265401746
0.08697938838351463	-0.5159071784108629	1.4282840530072842	0.46779739961886563	-0.07476521523698275	-0.10719665366101105	0.801086416286846	0.3312032577121117	-0.5429909147489327	-0.9859293254530648	-0.29827825419347914	-0.07534497568954791	0.20249781633427905	0.1996245229702556	0.7920709076885982	-0.21442561212526698	1.8589095533039075	-0.006640519520307954	0.5542600461598853	0.19827578988426328	-0.40053396184904927	-0.45242765325354994	0.06292231111154004	0.5050737990434847	0.19504905796196592	0.21030951019439442	1.642321492120323	-0.08494881589096213	0.9973192301493783	1.31364573995297	0.9836792345266923	1.161085281432895	0.09507720044972363	0.027213510444056867	0.6654158640245545	1.5260255575309098	-0.35908184307926255	1.081014538899496	0.04312392725501807	0.6027439020714023	-0.5884064876651948	1.4736650086555627	0.18498961954330956	0.9892623723092265	-0.611519925754231	0.0470005706424712	0.26630714272048506	1.0254763735608945	0.3765640436575575	0.06662797597241199
0.13724672426358003	0.11494667989044342	1.4191016413234192	0.42574425178869846	0.2574539856379034	-0.37628949438398357	0.6244179156473209	-0.12027778859799683	0.333468919293668	-1.0709913571747516	0.5180074944895449	-0.719307657995142	-0.4884837025014073	0.4142507845071481	1.7155313639089746	0.7857340156260804	1.0781076830444578	0.4894693790386864	0.589039908830146	-0.0220073573899765	-0.7237436643638399	0.08956970329864254	-0.4981940612012761	0.38753314832063734	-0.26831601733944566	0.17907250310347142	0.3822908952212785	-0.43758521926432115	0.7650816922320991	1.019346197764286	0.0914818912541656	1.3531785545980588	0.2829474121279272	-0.18200463656989643	1.682176849349814	1.3193949916062322	-0.47313706816415513	1.0388908396330687	0.35733613978625095	0.4387487487734169	-0.06759225905683863	0.7774774880009898	0.7328926312569551	1.1549266926464699	-0.8634352075300425	0.3014728879526137	0.45959683611598856	0.6710571536995387	0.7065762629860988	0.08032700507712308
0.5833132251861567	0.8086567372369781	0.3764950739140821	0.05072374594131462	0.7152506748594057	-0.9664387025500848	0.3676728535314009	-0.5805898622776519	0.785730906135967	-1.2229273399062106	0.7907708640397402	-1.5571878237280827	-0.8286040910915705	0.2874617078244359	1.4864660050938099	1.5690024888667917	-0.39565884976438015	1.1791716356292936	0.6917498983145832	-0.3507336669133221	-1.1294938884388281	0.5222727494270565	-1.0328220781256703	-0.1692630906627776	-0.5852718025749113	-0.20652187992074708	-1.470955027742686	-0.25165208209512724	-0.17864551057401803	-0.14229383959699807	-1.3207938704250943	0.2234611897023734	0.3554490011225888	-0.282332557242982	1.7707540146973277	0.36819136375610306	-0.10431284567084563	0.38123721010562966	0.854222544721443	-0.220786016551105	0.8296177232998659	-0.5786869959187736	1.0557421232032307	0.4809508875246684	-0.5829647390311737	0.7252093733465925	0.2828876208969287	-0.18298455036801328	0.9154411454066752	0.38088372426879946
1.1971478422504647	0.9519916696965035	-0.8478191935696032	-0.5786641340448425	1.0537579919266797	-1.1914835019992887	0.12193095958258338	-0.6639471379874725	0.6559575833889505	-0.9813472255085778	0.40592630930832146	-1.7688503644534737	-0.2990149730347438	-0.0009407276742945044	0.496157080959262	1.455135622931414	-1.2927836503448478	1.3833050348473648	0.904025220074254	-0.7378302007672369	-1.215275464613545	0.4989534606696017	-0.6864804312454962	-0.6892952779363839	0.08745960311868854	-0.4085491126043834	-2.4399989408264933	0.6282736664008206	-0.9735956637074311	-1.1124707717150994	-1.6466516780031941	-1.2676168215774275	0.18199755642363596	-0.05032863506242853	0.6273910186590742	-0.39360981913550747	0.21959343737010814	-0.2815139198959682	1.182419006602299	-0.8055094167738915	1.2740294649772976	-1.2748802523735392	1.1730059840746327	-0.27790941593578783	0.3258226247442216	0.918364628023934	-0.1658387698975857	-0.6945458242583363	0.9352778508293427	0.6139319057258511
1.5147597579607424	0.427958817871105	-1.3392365838483906	-0.9919560822912238	1.0677051391145367	-0.30231029624906314	0.0363155482580258	-0.23744307578212512	0.3886250568975557	0.04456178335784073	-0.07101050433276947	-0.7853756565896137	0.800589289672139	-0.10304517271151611	-0.21303543411458253	0.7206315970925974	-0.8555030073910673	0.888484535053296	1.1338772384019098	-0.830171350374347	-0.693708206418049	0.33952716850951786	0.7005621976016372	-0.49601500085308	1.5198852692601565	0.13067813631178252	-1.81469535763762	1.605504367015165	-0.8995482304003666	-1.0532893776455836	-0.36119685750620195	-1.811785899114097	-0.0020478762014965106	0.5801118593730233	-1.0546432495275653	-0.2867229187641942	0.20269515803377194	-0.19873194979908312	1.1703130832519506	-0.704926950497982	0.9788933053455541	-0.8454712898217868	1.3583295896763923	-0.3047829393782768	1.3788589585605577	0.7173888010964272	-0.2903494577371561	-0.41124715147424673	0.7252054963229799	0.5641110328748996
1.3246236503309186	-0.12795480117059402	-1.031943807716533	-0.927008109434442	0.8223777497314044	1.4844474828228076	0.18194339825518283	0.3528496806985426	0.5035454505610498	1.4376258523129626	-0.0005833249026685065	0.9952648917443774	1.5794343557403405	0.22513648573204714	-0.10717995484841877	0.32887126288498963	0.3501473581002112	0.14707983051938897	1.1431628071324529	-0.3278930306493315	0.14487818777577843	0.5197289050824648	2.2601664996243818	0.463167895253621	2.4493617196851973	1.2607968796847515	-0.2992868784863095	1.8673572208717073	-0.22163768751065024	-0.0963328263409536	1.3357997540483706	-0.9791578951490634	0.030358517688752938	1.260228953908102	-2.1429478323739137	0.39277848084447914	0.08030961225019187	0.7561442028651538	0.9623606966224557	-0.025129806649611088	0.513253825763368	-0.18459577456726278	1.8047020227014476	0.39197417655840977	1.8362047985280832	0.43014466360531817	0.4172957594691602	0.2527547478564843	0.42070153664305765	0.42166868940454194
0.8186325457898931	0.038172817644648055	-0.6455729359870498	-0.6826524927968057	0.5590403642470483	2.875589794503245	0.3779725256952263	0.5745825619983609	1.0171365096539746	2.164203058562967	0.6034845070784524	2.4145352902159463	1.4005219950575782	0.8957314620036727	0.29441989557846515	0.7280517669728863	0.9938031501025893	-0.2709410957226491	0.6450371553388168	0.5532412102620933	0.6649077428640158	0.9344161264808459	2.8064276314451386	1.356217116531768	1.903250839984453	2.0800700654559976	0.8198601380657118	1.1837688542208096	0.07494559356676139	0.922006156289495	1.8565244410877084	0.4952628395410753	0.1165784031379061	1.3903625024232076	-1.9941468510664044	0.7054816291697167	0.20846721255130213	1.8016014716169888	0.7141682116051538	0.40853933233856776	0.5326220485694387	-0.40849751912900584	2.1966599750131297	1.0018943505429465	1.374784227226023	0.449653831565516	1.6376860738072738	0.5498562454161211	0.29163412648561077	0.4965988268246604
0.3000800845431384	0.8989302661686649	-0.751351398894836	-0.6853207466128733	0.40859113944110653	2.6341926556613	0.29258668113278885	0.27991886579679714	1.428599270829489	1.5975362608646009	1.0802982067503335	2.5015897903500997	0.4695909424845509	1.467755471412449	0.1491423232231014	1.1997143033465791	0.3462081554150271	-0.2676677825425052	-0.43048025773431653	1.1259056154791849	0.5259748119811484	0.9722383861832428	1.8954880260017275	1.232064716871328	0.31850813431216257	1.7459745995510472	0.9360811757449499	0.11882340365469207	-0.537888639068848	1.2896969200321544	0.9446389343275082	1.5380754795936193	-0.07800547620013235	0.6604085745168917	-0.8951376746715597	0.09759039549467852	0.5079514939873591	1.8866480843838402	0.31637074935463116	-0.04845041425143127	0.8908747615869624	-1.4378114659036454	1.8293262550035945	0.8078817349235374	0.39448399282303676	0.7150950087650598	2.278988760558	0.2877302641313043	0.4537758345466757	0.7400956219548324
-0.11546964725008754	1.5371903301725254	-1.0669808945491144	-0.8164856823106001	0.3017224413607681	0.8182953492763337	-0.1903422664520573	-0.10018400706727427	1.253516939409016	0.2231043543525433	0.9103447580923538	1.2320812263127934	-0.42336758641626315	1.4114630926833043	-0.5682742009607598	0.693457520499019	-0.9949948911593214	-0.18327015311633976	-1.6717016316647162	0.8489838705913088	-0.03698351064268827	0.34445465270202175	0.17643774422816558	0.06592255114833138	-0.8732584333413489	0.3308838510963863	0.4079057206662147	-0.533840556696595	-1.384824890315081	0.9075676178789837	-0.2158415451472342	1.682407459394523	-0.4856376485754372	-0.5823396668858738	0.30421351826681264	-0.9839136699138058	0.4985973087199262	0.7290507128552648	-0.390345736166435	-1.0122680419079988	0.7842304193698374	-2.0077198072401843	0.38954392346643885	-0.05674609493867251	-0.38425359306263923	0.7167539771985438	1.4988466830128864	0.00317715494905921	0.6546465703649442	0.7059673540078663
-0.44694097665575955	1.0713402270821948	-0.8011682091593597	-0.4631533964231081	0.18190556320151854	-1.2336362586562115	-0.7584359085855279	-0.021243036002229005	0.5224306466402312	-0.7895953548149477	0.380042471398581	-0.5549476104975433	-0.6848618396460061	0.5428203474575753	-0.914965177779374	-0.7542248156400674	-1.7613768112039858	-0.2923473867121243	-2.2705169707856414	-0.1031848693014292	-0.5563247779562189	-0.4459323929109399	-1.2523037999195246	-1.106368361874773	-0.7491281132583013	-1.1928611124192188	-0.21443159368597411	-0.4553634848046123	-1.2319823608130427	0.12435919401456665	-0.4854762195742973	1.1989279725601885	-0.5396708021351738	-1.5814829857578854	0.920362716881502	-1.5263749582344295	-0.09180504226467558	-0.8214467261056645	-1.149693250385622	-1.3133569578913218	-0.18950663015391384	-1.1080123018138504	-1.3955401399559868	-0.7797672614861388	-0.5670298301631794	0.09170963859353028	-0.30549901727512324	0.24475305455976967	0.47826782648909094	0.06687207353303654
-0.6150636239269462	-0.34163987590136585	0.35017132001330575	0.6496947772213894	0.18129489089001594	-2.178588909820019	-0.9345219153262003	0.5495911677794992	-0.24412867754542514	-0.6819168348869588	0.28174124058388333	-1.8638824762245223	-0.3899183818261663	-0.7022835102036366	-0.06926757280242621	-1.7863584287391008	-1.314443490617467	-0.4969699964781676	-1.5917632295730553	-0.9469672785850994	-0.8017286882804455	-0.6754459202571734	-1.7599507819719038	-1.208881080717454	0.21544734399470078	-1.8333448520883993	-0.8565909023102839	0.04988640286592113	0.2944933563621458	-0.6542694061061919	0.030120636391971656	0.5397054546198967	0.16569073287084196	-1.82204083944357	0.8567249204723664	-0.9528125289109846	-0.8984599342055848	-1.5632227769881604	-1.2833504024012528	-0.20955658463969382	-1.343883590589007	0.8267280056124445	-2.153698852615747	-0.6924551551596947	-0.282103583516607	-0.8732111393925828	-1.6892131308973162	0.8709890361627538	-0.15971870442311858	-0.8991378098263765
-0.443893962683528	-1.558282303746879	1.7038839221540065	1.8855598329126055	0.44220844935784054	-1.8393917064574234	-0.5788125944372684	1.0795701047229123	-0.5059978228749243	0.2754056290249305	0.9246419836790993	-2.1797687983131993	-0.046022099840819765	-1.4694705590057	1.590910003087625	-1.144079417714891	-0.2273175383973052	-0.5194642818632945	0.16960859530814892	-0.9945463723318619	-0.8394322145617398	-0.3042886237845712	-1.4998327636007962	-0.23794304804164187	0.8011225992207287	-1.4131415406536658	-1.6685018781073773	0.476578379501061	2.1013052775861976	-1.1373814958435833	0.3995033277240447	-0.08313675272597379	1.2334528293255282	-1.4179640777399298	0.4694226461283788	0.3275341511682511	-1.239552998370247	-1.113227707955829	-0.3702779460988811	1.6909466019018176	-1.4943979539666246	2.323456650358969	-1.1532367762826887	0.15937006158539865	0.14587528719271262	-1.4316619269077517	-1.4814652956706331	1.2125295214188991	-0.7947739900311122	-1.465163748245321
0.05641315543292633	-1.5701699394744664	2.1769335009776865	2.2261419012184915	0.7811889372505629	-1.0884961880206028	-0.05821611544797217	1.0628015394285382	-0.14870633899721858	1.1518703084315187	1.618905528530631	-1.6140468288378853	-0.03673002160359706	-1.1147655557443297	2.7201735571731236	0.8023366244684726	0.38176505442376446	-0.25157988014650345	1.9173965608335517	-0.26180599876943356	-0.7539132461723845	-0.017776583553706454	-0.9937704207127228	0.7458102492836814	0.3734282245992082	-0.5579307747186263	-2.381683268857025	0.56391941409781	2.5976083562870835	-1.1491405174411655	0.14418676118233145	-0.5773129304959517	1.7391778964166345	-0.8678953721642034	0.15638566287241262	1.3065295701979787	-0.85954271448414	-0.2371463547692067	1.0872635245825948	2.853239560047862	-0.2366740180985956	2.3540615795072073	0.8098827741571983	1.165883781686888	0.4958663449650126	-1.0774351131037199	0.08339514916614547	0.8633551819036327	-0.8319848613982262	-1.1579707110007091
0.5299623558900203	-0.5260559579471259	1.3531628552681874	1.3899877041216875	0.7138407939988082	-0.7420599295598885	0.13668555306790983	0.5657932346408397	0.45189443467891793	1.18417580503765	1.3352624085645632	-0.6512241937601515	-0.3536253757004667	0.2249833744280747	2.352231065017737	2.225172645749425	-0.007964108619107638	0.16870532764872948	2.422431042431539	0.591224143633859	-0.4907066516676545	-0.3180272263583823	-0.5679008678050829	0.7428197045950301	-0.6186714788789185	0.02190046292541093	-2.3144120751147343	0.3626667398084743	1.2773004526824339	-0.705759464156658	-0.30903254413617887	-0.7224127632375243	1.2279392559041529	-0.5063990417625607	0.07051807702269083	1.2702347870001967	-0.23611456861466515	0.011826688950002516	1.8898550324497572	2.2450200389733483	1.5049124954741588	1.2299943227942096	1.9958442508886192	1.6943244781715503	0.5796993106226112	-0.02159706846607669	1.6047546694580164	0.1278352050860162	-0.22508043405746647	-0.2682609792559047
0.5414121529961443	0.4263855967632199	-0.0798690606966098	0.20469380303999668	-0.02582928096800757	-0.7768370492414738	-0.09198136484169278	0.09924086044906111	0.7308215103565797	0.27578540551543257	-0.11673270298590707	0.20963143076084856	-0.7445337066550274	1.6507973395540039	0.8776299747009981	1.6491220570909488	-0.8634886001651231	0.5292070664669293	1.3562233992293249	0.8759783687945804	0.006424324746803497	-0.8426885468126103	-0.18822851221034595	-0.15832613510043742	-1.3190033399003767	0.148070143464728	-1.1287756829674112	0.045702877145131285	-0.7417796837849802	-0.10889944999031195	-0.4058311119609075	-0.3122539127153035	0.26468170547500447	-0.2592621928596867	0.10863922178073987	0.38171308683728117	-0.06357653673313758	-0.5976900285262294	1.2116524340834431	0.34628573132590634	2.2782936405204164	0.058808660914849785	1.3291884301985097	1.471157160087201	0.1355945945554326	1.0028555401655352	1.8606596363880437	-0.368086850146358	0.36631734403520533	0.39795288528251554
0.025400526197774134	0.299686615112144	-0.9465190054380023	-0.2726162514981167	-1.0242971339878804	-0.6278465393279689	-0.36883412638571456	0.009837127226456764	0.3528957998899273	-1.0491521502535657	-1.725962988046666	0.724470686343103	-0.93894804675926	2.1582456413261992	-0.407020525103362	-0.5351317321524011	-1.1926808137894784	0.667831149056711	-0.371366776004817	0.4406369642004607	0.6359068042184629	-0.8142326282056056	0.31125846125364176	-0.9292053808239533	-1.306146848187619	0.14585630567104035	0.6253441293121947	-0.2154026415238367	-1.766842643024947	0.22566243816304657	-0.2400080549703127	0.4680509509994967	-0.17637006032658767	0.10957974150684277	0.07005891919095324	-0.49353711483187857	-0.46800012269321106	-1.3012969295208074	-0.5435275019495802	-1.2774391193529844	1.4180789598709773	-0.4418201482306573	-0.5853920138487764	0.6494330641890748	-0.8805941290290359	1.351192874132327	0.8565039718035034	-0.3633618536208088	0.2223325692644297	0.291129216631052
-0.6019137654872483	-0.7854776888695673	-0.6134725161060142	0.12147469873192307	-1.4300252748920579	-0.002921047734448374	-0.2579587614097244	0.13966701665497094	-0.5123900211758925	-1.9742887800165332	-2.209763656201504	0.9852008304716654	-0.7175684856507528	1.39964271684639	-0.627691712500371	-2.470560139443332	-0.5149936522791648	0.48004546274719356	-1.3693142895237733	-0.28640756025471636	1.1977704108168559	-0.04358410339139369	0.9690058680593263	-0.7116615433337252	-0.6905850652425438	0.37464020154185707	1.9247759672444757	-0.2537205509524334	-1.0651150188544756	0.17538331611365335	-0.26512572795816375	1.0388751078618261	0.2032359913735615	0.6400783374050119	-0.1742697912977931	-0.5241606871559907	-0.8374187742915851	-1.2051435790999978	-2.0342513372082762	-1.4002422558930168	-0.43148516209113896	-0.4463840867274729	-2.0923022296435536	-0.2904913655311112	-1.8846513714108757	0.9085501705458463	-0.4106676388225604	-0.1230913653026578	-0.6326530097392313	-0.3696316146958914
-0.8256348169526836	-1.7868755821696989	0.5287305115845096	0.6049913412381456	-0.7928527634107227	0.8204693307377992	0.3121867825414978	0.11806150735726277	-1.2489410805095216	-1.8105529361536654	-1.2685924268713578	1.250427742929931	0.029499122518347774	-0.08496955950580723	-0.07582381205655164	-2.6552302998714166	0.726171103878439	-0.005819762825687163	-0.9721456375473467	-0.7233803059009768	1.5438973840217223	0.8207293995611634	1.630403976703767	0.31311459625828847	0.2801182492540299	0.8699338636458612	2.204857137183032	0.02426267906426489	0.6123724726829679	0.0935017112968931	-0.4756929546122706	0.9655604582280892	0.7556737442872575	1.1307534075813919	-0.5891068968378462	0.37851880152747464	-0.48147308878936496	-0.17226851863041281	-2.167041132870665	-0.16371836914043314	-1.9715032932292698	-0.5033977655561351	-2.079580074170527	-0.7652369478871018	-1.8931502454336433	0.07114277743842752	-1.040418833730021	0.013136843728971191	-1.3761471876991096	-0.838515957811278
-0.5032953351772771	-1.7744785582546525	1.4780668112725395	0.47599931120285566	0.37093289052144396	1.4352102480642428	1.0325145641278215	-0.14762645125328025	-1.2275468463436146	-0.4694075706287954	0.16930266343226202	1.618147625224038	1.1073350881766775	-1.3249136411762181	0.3251429397597949	-1.2345560765044654	1.6185734996050767	-0.48280171216114875	0.22667623668280987	-0.6083311273590611	1.5906084111912855	1.107778851766287	2.0239573450502504	1.1610542425045292	1.3299184893696592	1.356170058878997	1.7639947229472537	0.47536086340797173	1.8618641219502634	0.44451455836232934	-0.33915599539649666	0.44365806223812465	0.7270790413403591	1.3779261995050827	-0.9870771854696742	1.436935523365207	0.5853062307220366	1.1802608876191611	-0.9962388411846924	1.204584490322416	-2.311995399845318	-0.7992163739765474	-0.8862978948155702	-0.4848277407927549	-0.5024775466706028	-0.582581467105171	-0.9464413659909539	0.034727460387781066	-1.2064307516413177	-0.5578520992221431
0.05993717207801503	-0.7332206615147351	1.4557949573533975	-0.07864798156527586	0.9828737042702913	1.7608721950956825	1.5174531737104362	-0.4110295618975765	-0.36767914003163094	1.2667570347434824	0.9200541942605991	1.8436132552364757	1.9186423759332276	-1.6356683208802596	0.06891512123625924	0.4332374177628456	1.610958835853256	-0.45789293433928685	1.0107008613915185	-0.1405629589502047	1.2553008067185225	0.9051518825863644	1.8770932410319257	1.0592482311686011	1.9282989556388563	1.476305977509047	1.2860387629363825	0.7092612744212198	1.8354710670230485	1.2240881566946114	0.3576841233051264	0.09265765565499913	0.14005784729910548	1.3461436202494663	-1.136488833485624	1.6204787784965622	1.590722124825633	2.1736823918158135	0.4850052558450373	1.5721981377030223	-1.485918340066872	-1.0208870514497355	0.2873254213075105	0.20932342004364174	1.3940101818696502	-0.6477819913525312	-0.6012613540676751	0.12161685489707347	-0.1699967074880753	0.36196298241346686
0.4497838293903805	0.5629678021886056	0.44879327466452984	-0.35409018028501493	0.44557865439113153	1.9154866632634506	1.5483693295342897	-0.4722272468106235	0.6720320414101507	2.1265399325933925	0.6379587917646108	1.545735078741662	1.811149634667959	-1.0213564590313475	-0.560113140706583	1.2127893109412264	0.955539534187175	0.2835942365660112	0.7029282353310123	0.2645336063836289	0.5385830028818442	0.7749653938332914	1.0677318869900068	0.17274299739456256	1.4270994983376535	1.0200049378854597	1.1415837392716994	0.3897805434452981	0.7203416229681112	1.8411796924175803	0.9723529593985495	0.23576687846483307	-0.36265774705798415	1.094516525464377	-0.9014324774164048	0.5608237727006912	1.7516764373847362	2.5459453345025493	1.3106655403432184	0.7987453309233281	-0.18508358518439338	-0.7862871973340676	0.6475037722356553	0.5245159589783257	2.199221601930522	-0.11530189632492403	-0.35366787241661285	0.24672539927363618	0.8992079234043715	1.2927876236844067
0.4898736136887444	1.3130091463561784	-0.8717475791141776	-0.12398251259081082	-0.7473207860319585	1.8030112921927524	1.091651852075412	-0.4451071030660339	0.9931675974781824	1.3607077805237866	-0.07479859373192593	0.6374259161498517	0.7113793207720909	-0.04140024826483965	-1.0274988906462814	1.0384673717633577	0.4019514207545116	1.2799869840764404	-0.28552619880786606	0.35636327632322384	-0.30514554495025203	0.8377156909667163	-0.22028913685265283	-0.6236439019733985	-0.21683798301689272	0.08379649925157691	1.215039271919205	-0.40328400667358705	-0.6769281653739597	1.6655739129713698	0.6804059762611508	0.5095978135462996	-0.44182964351700926	0.6497973978543152	-0.32165513451304195	-1.027239459920721	1.0342462681254194	2.2995928809141537	1.2488699547080568	-0.3825541071314929	0.8261835833510162	-0.05398243012128337	0.3663642859613777	-0.03423269530589265	1.154420195524962	0.6132612196511111	-0.17616947024066712	0.13139124173391797	1.2372678519255034	1.6288604989421367
0.2774419674826762	1.2827470818561233	-1.6738587377873615	0.05585523041607582	-1.4913762446565244	1.1262574762874518	0.25464152614229013	-0.5451425696319515	0.30585707945080426	-0.4725651402685096	-0.4695075213306394	-0.4956175853547471	-0.6436785057936814	0.6399165095545731	-1.1788306481564477	0.5371001633879166	0.45537560304037583	1.6492635639499296	-1.0039122826439801	0.23308353221679126	-0.8425222451427783	0.5424209308506609	-1.4987718220481416	-0.6127001729494627	-1.99045595836968	-0.8894588198984074	1.2296418696664182	-1.1772350076010791	-1.5953963644027918	0.6728341159905508	-0.4045557312875521	0.29602502025261984	-0.5021024559277133	0.049284265494732915	0.4081179345573522	-1.9072401530822611	0.14176613348476277	1.408169570274663	0.7036129087891037	-1.1735987173522644	1.1322456695475507	0.8422306864088728	0.04648536358405433	-1.0531942794824003	-0.80073053891149	0.9685667154324653	0.026059114409726424	-0.35439755964936376	0.8450575608560272	1.1937837672632685
-0.012617649419135117	0.7895578418908659	-1.5192036061958683	-0.38467620295191135	-1.1523000506437988	-0.09861133386684821	-0.6868146556836848	-0.7151772902388228	-0.7177825042728437	-1.8769268715895056	-0.366442671392828	-1.3084057449698658	-1.2978034628313597	0.6591318408138123	-1.210855279846219	0.192878884788871	0.8976970107227418	0.9133340539865071	-0.9658081629792641	0.18152780675151067	-0.8575581360937562	-0.4832628560864016	-2.2423946184989263	0.12261074324634652	-2.520297041996732	-1.326314681890081	1.0264060380828657	-1.454789699572547	-1.668786183401971	-0.5137584584305498	-1.1691858701826467	-0.5129066151504023	-1.0577538390433254	-0.5349165050822395	1.0205602093094301	-1.4499594027828837	-0.21759152064534434	-0.04889657941224105	0.16699494859290578	-1.3356672392500881	0.781992353650989	1.4207861349608855	-0.050633177031832385	-1.5270673690078103	-1.9165040493779304	0.6275745250464636	0.1309249091029959	-0.896772894148016	0.3132503998008146	0.25263000825551135
-0.2774465874742164	0.299520687566905	-0.6128615101865349	-1.2190864464297266	-0.14044025304133584	-1.2463273852945398	-1.3245696890716836	-0.6364598689765243	-1.0670181237312635	-1.7677922036764373	-0.10335419686052086	-1.5755241234162995	-0.9830526145514256	0.10626669838912543	-1.1969133062527422	0.047067067178322125	1.0337967174792535	-0.4557111811939856	-0.5491697025795392	0.3440131117425934	-0.6239348423031053	-1.642691081201808	-2.2478297914429337	0.8304998504805409	-1.4311647397466662	-0.9766913045753071	0.5583165193174193	-1.1931805000921671	-0.9550364057528041	-1.2126620249147497	-0.7288543292089436	-1.3269727058695355	-1.8760965591252827	-0.8509124607099885	1.2755818581021352	-0.24882438241721985	0.014660628025087847	-1.5467955409578955	-0.12963249282974396	-1.1394328900213315	0.16754242274654174	1.324253237599388	-0.10160657585187592	-0.9289068765501406	-1.3932421770099455	-0.2063444942423787	-0.03897701731232545	-1.00144733243401	0.10103050729716542	-0.7286939249349939
-0.47829014785926055	0.09821237605125917	0.3715929658852126	-1.6527067930370647	0.5604805645746685	-1.5600033618668947	-1.374264244153082	-0.15131863178839816	-0.4428508931286411	-0.4773527587221536	-0.017711700128465045	-1.5043767490774194	-0.35477335652313763	-0.5862335594491525	-0.9277758667141998	0.002656450556742159	0.43007894129735286	-1.4357727630248878	-0.4400206778199074	0.5575832974470706	-0.6198211610248352	-1.8343371166647429	-1.743066062674277	0.7970787950597922	0.16203540306322828	-0.23049904749097286	-0.14996974125416898	-0.7576371119436294	0.11885369897070996	-1.2612949332580194	0.5050448778930182	-1.4896439339271224	-2.0921427991936006	-0.817828859235555	1.0780069935995962	0.4585594306186535	0.3245235935509719	-2.2761310729932402	-0.18058150847332052	-0.9085848361047195	-0.2583807680353886	0.5546168520991235	-0.24142243381735487	0.12402995700019925	-0.08628942042395657	-0.9480541680107991	-0.3887999098561548	-0.5579539588875356	0.14812791402053663	-1.325383421214259
-0.5886365796671557	0.2237939344656126	0.7684589426482943	-1.3127182087543372	0.35873098763457567	-0.9678035549004689	-0.9735360413839561	0.4431459244123407	0.3944618559676684	0.6634357403525928	-0.16040959322456325	-1.3951169571840123	-0.24244342303840463	-0.9354979595058057	-0.309125620109353	0.07915715985210409	-0.6097211130470066	-1.4347862969408613	-0.8104033568702371	0.5382341235457297	-0.9410422364383644	-0.7616179667643352	-1.1307222382059587	-0.03865183948739257	0.7539624092519549	0.13328675426303982	-0.9086880667350008	-0.5215476541818168	0.8874302461392558	-1.0244319300424602	1.2493186596035284	-1.005523419080179	-1.2481185476249133	-0.6611344992872398	0.5842783086623624	0.022869836834238044	0.2534759227715127	-1.8970272235223806	-0.07799695491719535	-0.7346294936788071	-0.2987656312686725	-0.43001425839132174	-0.3004064670348021	0.45983104688030685	0.5873333025182755	-1.1232734898394656	-0.5839119620625829	-0.03160815112955619	0.16437227873316418	-1.3160236511999128
-0.607314008316527	0.535233504811574	0.3806717217352117	-0.7154389614195329	-0.4677503674570574	-0.2580325042508689	-0.6338364300291943	0.6311534380155739	0.43681100033244585	0.716780322397847	-0.4249712075411277	-1.3007720360755155	-0.7384687830486871	-0.7466003945055408	0.2750936398606221	0.25933218364820443	-1.355948234832405	-0.8081356347127485	-1.1621547673878194	0.2005380454652047	-1.1533146930787894	0.53059332513131	-0.6414846088420793	-1.077964437764689	0.003694777515630036	-0.33695601846036943	-1.3744253067253254	-0.560211888581083	0.7960409848121244	-0.9373964998961533	0.7752202918768906	-0.5203551839815689	0.032571886727349696	-0.6989536062602903	0.1718281029596489	-1.014315146199155	-0.16973790669830086	-1.0369946225923594	-0.006517566395818513	-0.585883352470877	-0.13288955721824594	-0.9516324178802109	-0.12002518266418592	-0.3709824773926581	0.216235429509699	-0.7670474897506891	-0.4560247426349659	-0.016784535232805185	0.0663518874665165	-0.7992652408816945
-0.5962633350838775	0.7801587468959369	-0.4062747233618744	-0.583679580041865	-1.1570809739310577	-0.29767799430974984	-0.7664500212574898	0.18842272221602904	-0.44708571873336106	-0.016961498427484466	-0.7088324500534205	-1.0876756904551026	-1.1658852360050322	-0.29196665610574424	0.24284620805142756	0.2826333715428584	-1.4346794428468508	-0.3968784610933472	-0.9673307519023643	-0.26287679243075013	-0.8429658830981026	0.6884040799542657	-0.2502618278670649	-1.615498778556036	-1.0121639387511023	-1.286679640328833	-1.3595387056769004	-0.7210241444857678	-0.14566435458933355	-1.1142376358569812	-0.36244757962386354	-0.576462016653151	0.6498234017443912	-0.9803229700235272	0.17522150088270297	-1.576825986347607	-0.6188852680955002	-0.7616388970994133	-0.22183309865537967	-0.5214432403958511	-0.11088533792949741	-0.6517240436493534	0.06229895871425977	-1.5753179758195073	-0.36240969608198664	-0.36070464999183016	-0.25123460658528446	-0.6189656103816211	-0.05458915971597993	-0.20444570600582512
-0.6567165870015681	0.6941960488373344	-0.9482697317739722	-0.874048892493175	-1.2011311219782284	-1.1098996469708935	-1.2304569575594602	-0.6106799077432434	-1.3471846195696486	-0.5515428586965205	-0.8587666696969835	-0.7362172233435132	-0.9383202001248582	-0.14264100857672313	-0.4922715451268409	-0.16541988797685184	-1.1963179185616455	-0.665308452355669	-0.31810963744631954	-0.6309129496754584	-0.19795316671259827	-0.4622548246539075	0.12966835747406302	-1.422936725622189	-1.1103764418601403	-1.8852312007074374	-1.1105332170524822	-0.8707414634425209	-1.235805742443114	-1.343339532651458	-1.0819895907134767	-0.9983695482396263	0.25029749430196424	-1.2053486615901845	0.546561622162326	-1.2060758200011787	-0.9265422078986351	-1.4377149305715735	-0.8404597090560909	-0.6483320319763617	-0.4075273010334109	0.13357978101923385	-0.20703836660105945	-1.9814368628453058	-0.2751961574002947	-0.3938056151549568	-0.35529754395606145	-1.3282147779175904	-0.29289255666518843	-0.055918525599386856
-0.8479987233577495	0.18598354278398577	-0.8516295394041921	-0.7814685383714411	-0.6944092774711841	-1.845266416355869	-1.4191377623851331	-1.2734937429618363	-1.3293298431510607	-0.3950053817723096	-0.6455545270869553	-0.41742703808445153	-0.26364799021906143	-0.6897684670756584	-1.263948016427369	-1.0163299858210773	-1.2148150664637802	-1.363628497526179	0.1868877142621621	-0.8972003322677022	0.17335618194867042	-1.6957261301739295	0.4742419393981018	-0.8391961586452982	-0.3033405342276562	-1.6679819296062037	-1.0736085169343408	-0.9692958926101305	-1.5513221099156485	-1.3390821610716936	-0.9895279336931989	-1.1050024564716991	-0.3902137507190338	-1.045666598676397	0.8102678308381286	-0.42108895407416913	-1.1734529964410882	-2.2666617578148056	-1.6044356709942675	-0.8642028146333076	-0.8822797447011915	0.6403738278146343	-0.9878110029694429	-1.2973115849774397	0.3192215270224608	-0.9635866258459659	-0.798906241991946	-1.5074383004859335	-0.9511543258997353	-0.5373955444579557
-1.1148601703562016	-0.5065454662000043	-0.2649678727669296	0.22586819107950734	-0.08487417806076768	-1.6880482428239174	-0.8476996741612387	-1.484560441338196	-0.47900528259474473	0.04130161662880437	-0.02112120801447384	-0.2379905270710341	0.14793891208641277	-1.7145012245848186	-1.2545106519003861	-1.7048010541409087	-1.49395625645732	-1.9124511588804236	0.17188564231915437	-1.1622098901156932	0.01572021561651111	-1.6924153156771784	0.6976652224810831	-0.3334650091335641	0.4017317372062925	-0.9670196928621152	-1.3003781305834978	-0.9447020986755551	-0.7149829827526561	-0.9642439396362178	-0.6000888339110158	-0.5002821039814843	-0.29344973873965113	-0.4979879789954386	0.4860337467308987	0.024790331309324825	-1.3319120684904482	-2.1101721897811636	-1.9638938982559209	-0.784171495056499	-1.2510381102502228	0.4092780672731657	-1.674288842412878	-0.3108759413626054	0.5878238081301943	-1.7087374932397685	-1.1489580824853776	-0.982874659608647	-2.0240636381929087	-1.2164437663217857
-1.2605230466283668	-0.8979059669056365	0.26228174836780666	1.6039798607349702	0.28267659709164095	-0.6930632966232566	0.3518632795725254	-1.2175721010832457	0.24067033039525443	0.1483379164763408	0.6199378308910065	-0.0526077981829896	-0.023722771640191282	-2.437723088655912	-0.3652709650316739	-1.6130833448690796	-1.384641631253625	-1.9117089899012931	-0.06224120133383608	-1.3075114974776085	-0.21296758113134517	-0.3768345521437447	0.7837930050642119	-0.031425434398907236	0.32982702882063875	-0.4413922123846901	-1.2682414181446344	-0.6500488283703441	0.7189579151504544	-0.30871927123791176	-0.49054621493596573	0.45070576062676226	0.5853770648596752	0.13768606212006387	-0.37217191515193937	0.001886111512561454	-1.0470185982136089	-0.7348639415868493	-1.5152307169319383	-0.08679139579410598	-1.3179026568711976	-0.2937769604921856	-1.4940904057864641	0.1360046654427443	0.21388971162762715	-2.047102134859959	-0.94228033925959	-0.1651598663018075	-2.808534020621781	-1.3004617746759262
-0.9915323030904803	-0.6073124459033593	0.22300001531749303	2.187037534164576	0.3747563246650846	0.3319812531642187	1.5256996715949658	-0.6002780846408396	0.13758930299573313	-0.0788165868535336	0.6765767874474085	0.33102639021126623	-0.33986619325298056	-2.117555943141627	0.6186866474024583	-0.6488630608670322	-0.41681532441317876	-1.2705908454083117	0.0739324862680609	-0.9507910444966218	0.06601588818546361	1.1417732798419353	0.7706749989681888	0.2846349455572015	-0.10343666947703209	-0.2754168788517506	-0.5034815414677387	-0.039782353927138	1.6578289473442063	0.34781336227235937	-0.6037493271278803	0.9891442779042069	1.33349049446598	0.5974345982094277	-1.1287994918763558	-0.04849953971821483	-0.012244223754955968	0.9245430110819294	-0.3935491168460318	1.023741899581415	-1.0130603548955224	-0.8494660581745023	-0.3029197243221986	0.10235733558021479	-0.18625183825168898	-1.5310374501749942	-0.17879821594519688	0.3655152682543358	-2.350182465940525	-0.3345812161152509
-0.09168355800784306	0.28572935574128194	-0.4449240221357606	1.4136714413130982	0.3507671403588955	0.6814617480769649	2.0483798272937848	0.18184720471840365	-0.432512394457951	-0.1505906933487121	-0.0028894815884204007	0.8038405121673728	-0.19673524751314211	-0.7263111471296936	0.8055993348793715	0.6344484544392897	0.9162806026343399	-0.11013882056507229	0.6850208187607666	0.1173098599059017	0.7272626783475554	1.7770197002791763	0.6279785084478917	0.7348174182374188	-0.06512856027885103	-0.02336883194146818	0.6740346810780874	0.6690257087076984	1.3498672335986388	0.6835173783946871	-0.5238499368881872	0.7662539654036213	1.1333470965783718	0.8722608803025779	-1.1711468921526338	0.1284504216495637	1.4305733325957128	1.7562304721295066	0.7881962905608471	1.8116621990747013	-0.3164493774581434	-0.988207310468099	1.1796033713082716	0.29109882098592005	0.06500263355950214	-0.16777999527325987	0.6640020918542892	0.3757975955131609	-0.44758140021453696	1.2683231766417336
1.29669502984844	1.2305056219075958	-1.2809222876308022	-0.08368025414693474	0.3530656702238834	0.3605244703444541	1.766223907401796	0.8754816365121667	-0.5821558275684569	0.15165253598005798	-0.8113908952769027	0.9790132570423855	0.40393591545333773	0.9304403161690449	0.10764966571926797	1.4777710124412242	1.4668521507770325	1.2121803793063946	1.1848925257251923	1.4864560490084495	0.9960005586709236	1.3856148734792892	0.2725341151799975	1.0237073482450647	0.56621017483512	0.7082356997127912	1.3014346210376966	1.130805861299725	0.017067051117039055	0.567012699416269	-0.1604095547513491	0.20764205988602166	0.11932871587785038	1.0606062640547345	-0.5705050221347459	0.24032475900911468	2.3046805816460427	1.547917450739738	1.4015836028862518	1.622505671654686	0.6897863182267351	-0.952300852346494	1.96330521281327	0.9943540545373999	0.7486588905808882	1.4576357748997288	1.0749244803707756	0.12513529054382963	1.9001596402862557	2.443102099195188
2.5277283112336417	1.6076113863019132	-1.6040019342428669	-1.1710373164771108	0.4156909899256568	-0.12435336547294733	0.9855464860749918	1.230160197465844	-0.04164020645190601	0.4441392970921252	-0.9451163961090798	0.6392949566464179	0.901760646332092	1.8333208565317085	-0.6883399831683178	1.4795656802844248	0.6367344077948937	2.0722136667749727	0.9525710219850215	2.3110578003358824	0.40405150535912093	0.5680461459643419	-0.2302419089296109	0.6924750981514601	1.0876907818195822	1.6069849968531449	0.8142119108079999	1.2014008964144351	-1.291807361557193	0.19851041162476055	0.17228738840897376	0.04918171955511046	-0.8883810452596373	1.1138386407806111	-0.04184910596998364	-0.016004989007019084	1.8502415334006237	0.9627924764162458	1.2268425876542508	0.5594616077110635	1.6648777977796532	-0.9556738021896031	1.6228049327257938	1.635575392565876	1.0053800394700905	2.453987951375261	0.9125841284543498	0.04919522529085792	3.2540591187776142	2.336282196451013
2.752458487613779	1.2168405217726819	-1.0056840808261902	-1.3433466742624864	0.5047492953217718	-0.37302950521995754	0.16524855804257443	1.1912881646265305	0.4922946892302326	0.2956346462635197	-0.3069512833270223	0.06039710726813878	0.9617810064796186	1.5829194444191286	-0.7553364162698156	0.8111732141525582	-0.8661396637335048	1.9244252826796084	0.09369504594043253	2.081432959148844	-0.5464788265533012	-0.08919503043107468	-0.5672331651358936	-0.2986465069948457	0.9510845949867646	1.9045324216958273	-0.21744562819573712	1.0696810252013773	-1.5225149439492878	-0.042302244732719485	0.31401604838004105	0.5440452707811598	-1.3083503141021562	0.8758314145955722	-0.1834456928207132	-0.3094264278329049	0.3726348010830663	0.6069943011551893	0.5011842200319664	-0.5268381736128547	2.0685167022303084	-0.7309076703860651	0.5913077044236044	1.4905180050917992	0.4858014204795584	2.26118299461472	0.3988258705755642	0.3038726939307096	3.006631729649141	1.0465191698511063
1.6044014648051377	0.4078466670961097	0.30352272543694736	-1.0254282294369184	0.5968941639190513	-0.32947991894940265	-0.34078193137480783	0.9529358480961386	0.2508529414663324	-0.09307561069521647	0.3379533674318586	-0.23504972962557766	0.9413932354907978	0.6786632779205048	-0.05762503525231361	-0.0017434702984732357	-1.6609139733229	0.8907216031186359	-0.6149005594952025	1.1570297523556248	-0.9098318266212516	-0.3677415831612968	-0.417852533463678	-1.3553073382453136	0.4987197545202103	1.3006488172301425	-0.6269875922193855	1.0160067541586781	-0.4600529916963685	0.04620618493396129	0.5516029394686284	1.1810466223011022	-1.2353779257597677	0.39350024092117797	-0.8260061614532903	0.06303244444557812	-0.9386915204575985	0.4191073245626257	-0.3382298336255131	-0.8185294261183048	1.5648629235277207	0.1350604758946083	-0.28421528337002455	0.637458950477174	-0.12529158040916438	1.168584262293999	-0.16896716305646753	0.6055251693988747	1.8186161740696087	-0.46913477492704003
-0.3204555945054269	-0.2725463953703162	1.5872930437794537	-0.8367702376997715	0.7239873945162465	-0.009291040142178702	-0.380112421495046	0.7023552348696667	-0.5699002156780177	-0.034298548451266536	0.2537876613145043	-0.018502119306166975	1.3804180909388668	-0.006541606063371339	0.6997153278259283	-0.47885486015769074	-1.0768648780615275	-0.13852742939962925	-0.5609145629485266	0.387117861942028	-0.3992163976221604	-0.2425983273640002	0.18127372690204835	-1.7287517093931712	0.49741614645416454	0.4456065988013022	0.07083987918779591	1.0941793796002437	1.0896039010927574	0.3155330376833309	1.1646615881389875	1.2108861387515255	-1.0091823929247012	0.0438689463093413	-1.2395496463087419	1.2035128787021265	-1.1605660644710862	0.06301860449945137	-0.9190011801520589	-0.2984656268723694	0.39882657523690024	1.457103712892397	-0.44616797981261647	-0.09406411539973275	0.06066565904711123	0.11895501195089499	-0.6104104956085066	0.5369584289089715	0.7735947466375716	-1.2367638479392873
-1.7872775883417258	-0.5773764518414707	2.118197992734417	-0.8036612359521978	0.9503639956817044	0.7158699920235009	-0.04325904587944251	0.3505320643828851	-0.9202911200813004	0.795603509430869	-0.32302716863410874	0.4737355637245381	2.1392906280040997	-0.010914894106681314	0.9038948689049963	-0.4679598231168956	0.24978485613066032	-0.26626386339921004	0.0685699013049615	0.17912052879108778	0.3291137856212238	0.2365744421635301	0.8138726141110618	-1.2042297418045167	1.1074537366827102	0.31685345169448387	1.141670523209709	1.132032470633232	1.9564734029315154	0.5187825080426856	1.8749056178057968	0.43901849637091844	-0.6430359870570262	0.19183639905414906	-0.9557754371045528	2.2065948444617365	-0.5345059300230814	-0.3452921192696821	-1.035768714865796	0.3312731323764663	-0.7346775786204796	2.340943901605391	0.020785577151557214	-0.10222567597953326	0.9776860844321622	-0.16195353647307087	-0.8132728800653276	0.04931761931359121	0.2456334628129061	-1.040713616541595
-1.9053206134216907	-0.7125208215633875	1.7609906724435311	-0.43180849329734705	1.2761359103961771	1.8516759321327088	0.3324237221672429	-0.3134796326730295	-0.055409318579241404	1.8469295881021075	-0.36404162754816705	0.9209480918992105	2.340106912143268	0.45284022924084794	0.7077080674860727	-0.15732966168802537	1.193751070304665	0.49692746685003225	0.5992429976987075	0.08630898524580624	0.5778181252856589	0.7755539506854281	1.1030485398550187	-0.23632673154361428	1.6356140228128366	1.125158291578937	1.462800234635652	1.0235234851776271	1.5814761725856548	0.6952888592250928	2.048196353820738	-0.5227822261098033	0.10958763612495707	0.7038669671029761	-0.23023152117624415	2.027826697246781	-0.09394364569961228	-0.2409328855967724	-0.6421626572855622	0.4972699592148153	-1.2619897207786808	2.0297834243097768	0.5947005215560345	0.33687329114196124	1.5917954364826854	0.15321336892961301	-0.6376315166967469	-0.3493933024959657	-0.23972426849395317	-0.4244146569497953
-0.8589777709487736	-1.0028770692749247	1.0767107942094412	0.5584358172311403	1.5309640234594015	2.8812730027878026	0.3300547069424097	-1.1408372216985885	1.613305638004003	2.183418313533142	0.7552738591116535	1.3019816519647551	1.3161548573269908	0.9385534097757953	0.8039079948936243	0.1562277137844834	1.3540802017355396	1.263098644203628	0.7187879490123598	-0.5636630380728188	0.5172952285863963	0.8379021669745378	1.091801744004049	0.5936721923151601	1.3752155560456036	1.9900504405700934	0.7293845669940766	0.8942970394516904	0.46765347885819003	1.1594412328071062	1.4550660759689984	-0.7986902367663048	1.2188605354510829	0.9268911898531685	0.38384569677373864	0.717707742893253	-0.4428682642105876	0.6195274919041113	0.1674200955720072	0.3922412416285074	-1.1299075456428689	0.7802461647492255	0.8187341826487756	0.5424708935649968	1.0737535250778432	0.3073090839054586	0.009874571829329734	0.0066346957447879365	-1.0908246691423527	-0.027032099648362343
0.36401665071071326	-1.440794478922978	0.7916250216730346	1.7755227221409349	1.3967308962741887	2.9244713228889294	-0.2120817854299162	-1.485664028008089	2.925341469772466	1.4222248773353086	2.4011466761577047	1.7532833674045152	-0.507284068423923	1.313655540411395	1.5650830698770744	0.3495327238675864	1.2506310224416104	1.3033844470866665	0.7922685360819429	-1.7192005665591816	0.891151056299024	0.13346806140247758	1.0931969306328033	1.1285563546801924	0.44834907213174857	1.795646948643665	-0.3468713960478744	0.8943759846737336	-0.3254009909884042	2.023087769819082	0.5726826613064447	-0.04882854990059054	2.1671652953813716	0.2792884344082749	0.7655823216483085	-0.5006403288322032	-1.1130516808586428	1.649607943549414	1.1713332281067428	0.6380816959823737	-0.6228092612262949	-0.3205009459709979	0.6628029536326797	0.34401280723653077	-0.26975862378902826	-0.03456868963717439	0.986687863497993	1.2540617522301019	-1.8878987105001483	-0.0073939612608291795
0.9540706257091041	-1.6245292766318769	1.094606285919332	2.4851352621051137	0.6324198743613713	1.5314019739895428	-0.9988377703561468	-0.8107540314559161	3.0892738981210757	0.07651594761997464	3.197681150763709	2.1331395690399138	-1.8880601802259271	1.7442156162256026	2.511675791599447	0.5398651042365892	1.4096021078320335	0.8671862857646055	1.2489651900472216	-2.4946697788095613	1.886314023830819	-0.9218085499862085	1.1774517655343604	1.5584940886158873	-0.38240765290252693	0.32850165002761283	-0.9390448389626698	0.8960232984801297	-0.20045716648124076	2.8295886229189198	-0.006005502409078014	1.2338920673160518	2.382551075323752	-1.1118496033157361	1.2894594463616895	-0.5348769582992617	-1.241299562205209	1.9221925966563942	2.0545002620625907	1.364662801102225	0.07285782049255388	-0.4576194052226787	0.46302242746839706	0.20759512485471668	-1.3915998462363743	-0.3086325356954258	1.8610910765715454	2.6954772891052143	-1.7703042003804614	-0.10191601384855031
0.9108895868296139	-1.1814798105733695	1.4603546214089593	2.280821751484529	-0.6420283025435974	-0.6794230591980058	-1.4948159335666404	0.5379255998031497	2.2337107012267814	-1.003021014213996	2.3798910285368207	1.9872445161248788	-1.961520185611646	2.1922834963784052	2.7120696863210356	0.843075914032072	1.607136094875214	0.7399852332779777	1.843476952799414	-2.1018978407931437	2.6767457591965678	-1.5036011719776883	0.982619661197769	1.9079105743617446	-0.6222017705400438	-1.4924071908400427	-0.9092844057250875	0.5524880714254075	0.42925262549971865	2.851651430472282	-0.27002410023789214	2.1619934533396252	1.7751875133282997	-2.410856985876439	2.119155215058368	0.36152865856088445	-0.7024194787608927	1.128445640357272	2.4659425040886678	1.8527249482943233	0.9287996555411522	0.14195660637084054	0.5098341194799259	0.4374684072383759	-1.6535792613224525	0.20321950077270848	2.1341195064221177	3.264195571223486	-0.5374540367650729	-0.10157328192006573
0.7130339325054568	-0.22755375365360395	1.2100223760449222	1.3550420827276695	-1.8873053033751892	-2.339766705702298	-1.406860343846177	1.4137262769727257	0.9588942399342637	-1.3786300530621445	0.510301307022486	1.0900379269774323	-1.039010543242375	2.1692733813669647	1.7088393329416742	1.081872230054614	1.2467129375062345	1.0768705947835089	1.803540446821767	-0.7701944894164005	2.318837145164748	-1.2538987439727607	0.18515994552751508	1.8413068507722634	-0.504912287304237	-2.4728587541846037	-0.6254430590369751	-0.2676463940054034	0.6326983761579638	1.8274110743217433	-0.6413581151498227	2.1557114077602653	0.7406663522792989	-2.746377370912416	2.684580221732938	0.9101895917414476	-0.2612017421763945	-0.12042835774487634	2.1204761216545465	1.282718027292435	1.7141259756456781	0.6232891032607122	0.6798418996106074	0.5983608390531511	-1.3140312634407794	1.251923060233354	1.5961313093282095	2.4076408365933317	0.895565441067642	-0.10587382424117196
0.5720394399414228	0.6564344677267209	0.2555483573659933	0.2067892508344861	-2.4447228496670306	-2.440569087608412	-0.926476126110105	0.9859841361197955	-0.31971104142891	-1.1854124735725433	-1.1381527586027878	-0.11451770922567853	-0.15251638859499786	1.2185516504291232	0.005197577372044655	0.8477170114293029	0.3137438709175593	1.0572462255972315	0.7809192374349488	0.43219948568326866	0.9093702536488071	-0.6802699770311079	-0.8997205259661817	1.1043721032202982	-0.5117495017167477	-2.148956806695697	-0.2703592864808153	-1.1770509765286075	0.006690304827850071	0.3073752805261577	-1.1856916309148007	1.2722379815197271	-0.2772400769559818	-1.900899512901326	2.1547039592119392	0.32055088562646583	-0.5213070365286725	-0.961293137454368	0.9857938541171012	-0.20708006980052854	1.8577571946580007	0.5284438762887382	0.5214908813447858	0.051461053451978114	-0.9045571098896675	1.6182356693567814	0.5262586247901845	0.5847402498701142	1.3333818552223637	-0.27504143362906364
0.2639984135301483	0.9392525626169552	-0.7495323761495815	-0.7533088486277222	-1.9900887287109927	-1.1796577950743405	-0.45716521894210815	-0.23779964710659668	-1.407254023561753	-0.7305747151340706	-1.733801556640151	-0.8498594828172786	0.07672999293541917	-0.36114913432032225	-1.3744616561562097	-0.032928275263945275	-0.4229045936450114	-0.0656419913230736	-0.5488304992138532	0.6987873604092626	-0.4790438419219009	-0.49643692860345384	-1.408660582260955	0.02848224266217804	-0.6821188246638569	-0.9881718611292778	0.30796266375609926	-1.526094902680112	-0.8364170582254848	-0.836541717603095	-1.3139986498684733	-0.009395435490951147	-1.054383942292987	-0.38995260458512654	0.46978473574063223	-0.7708030795164991	-0.9971677585749766	-1.0761805013576564	-0.5202910666418136	-1.433225118589974	0.9653049121883257	0.19427412134789576	-0.21343573371757513	-1.0142831044567036	-0.4767711720189419	0.4786216086478563	-0.4500571974333506	-1.0880036968762368	0.5502410079140142	-0.46729782638115047
-0.29928341644706946	0.6113720435183048	-1.0281960933074927	-1.2958710106585416	-0.7710972068754643	0.28351610999675747	-0.15042969880984258	-0.7506919981685116	-1.9651784628528424	-0.1660354857610484	-1.3484674687221836	-0.8395301383588939	-0.04853761242465839	-1.511522606369454	-1.7655674862532278	-1.1206891147723974	-0.30037294024728917	-1.7818030132532796	-1.068225237745843	0.26373047775880104	-1.0349502726239133	-0.6792974783148993	-0.7810741522449475	-0.6381554826989374	-0.6358505429122016	0.20989329899276468	1.073290212221448	-1.0219667141452216	-0.9055535910654678	-1.2239931136485378	-0.49706099123197384	-1.1908227228349297	-1.4367764269563945	1.0285142059337535	-1.3231174175795388	-1.0302806957300736	-0.5737165459924436	-0.7381916709171005	-1.583307325503317	-1.2970317422390365	-0.5238573824040639	0.15270380058842167	-1.1326918555197383	-1.4743560265874616	0.25798974481774706	-1.3944281627459418	-0.7708789864333981	-1.7050349245125085	-0.4575053907661171	-0.29405564608633566
-0.6396134712074266	0.12390391325156824	-0.4419981965360679	-1.2681085434726356	0.5493595499214524	0.889785278010904	0.19203367670296065	0.4054701708012303	-1.567177435643467	0.4095976290526412	-0.5107992327673406	-0.6381334711506398	0.09482377942698217	-1.361772846659059	-1.2996629374467294	-1.615058838028679	0.3859892581659699	-2.601127788916745	-0.41455481130417277	0.008836139338838948	-1.0665943304675425	-0.486870508902063	0.5203527483607618	-0.48112603637316603	-0.2174750254706433	0.9495379379002875	1.5108294965027131	-0.0729910616968949	0.04722736411797719	-1.20429733785235	0.8692955721409636	-1.9508374975519185	-1.1872900952074412	1.8539161155716504	-1.9764290775955875	0.029250893963884316	1.0678711337280073	-0.25781095528117454	-1.4859539730823288	0.03685344507367671	-1.4725063560715563	0.39721552888090994	-1.4384603754595469	-0.4582781338431257	1.1773090806445472	-2.186840352216892	-0.3280368044640509	-1.1820003780405988	-0.5363176793715417	0.4147583253740666
-0.16572452606242252	-0.10899592631943741	0.36594440706458325	-0.6195563242020767	1.2878523107601827	0.4958258499513832	0.7467368562362802	2.482400236328575	-0.30120199894571026	0.7222227529205028	0.33927278832551416	-0.9828462032811626	0.5406989527177765	-0.1796210335596087	-0.5666309242921609	-1.121011063718654	0.7060650149509847	-1.6443412237235802	0.5689049231696381	0.4136512206297983	-1.4183051303012395	0.49208032070558533	1.294699847319248	0.12664790448288846	0.1454442818661198	1.1467350030986183	1.1512582543420893	0.5151059302448386	1.1311749316795545	-1.3084054586689784	1.6254930230528954	-2.122959518780514	-0.22839716357566653	1.9515223544058902	-1.269322416504525	1.4583660985917797	2.768999183533815	0.3218230372684653	-0.27601098068040975	1.2216275182477643	-1.0829408082147596	0.42829826720597663	-0.7430918317584363	1.4641105563214423	1.532683195114861	-0.956085669601059	0.4607314674340072	-0.1653070757202156	0.3928252281479652	1.2945645126754652
0.9546453067307773	-0.08356282385782338	0.5602756157410852	0.4168059205524159	1.091127685524256	-0.26454000114475057	1.3223237550783096	3.594285482319335	0.9434458722204859	0.4194965923257971	0.8851326650113138	-1.8801693851872519	0.624278025460011	0.8047305425921307	-0.00590237370662022	-0.1390353175352464	0.232923174546128	0.2948287356400609	0.6828005455456275	1.0727242529921284	-2.238589228455174	1.5843418775008935	0.702700775212476	0.45188537951579094	-0.12401468517550344	0.8690025190142918	0.2590051713654972	0.20572027938351817	1.1293340235057912	-1.616988629926861	0.9834229065341941	-1.6951628159754537	0.9978945047441607	1.4019999221368742	-0.1887187480609786	1.8567708193380768	2.9246566507747165	0.9382805316813151	1.0579794363170143	1.030098609454844	0.2235342165813643	-0.08987567985002205	0.3693475882155936	2.597844297119541	0.7100853584018725	1.2271797189100808	0.9736123668961659	0.5404099750895441	1.2702855251272482	1.7117714884555606
1.6865222687372492	-0.07854664749434119	-0.1623809996046907	1.3003351828338676	0.09593791737961088	-0.7497268000560867	1.5176170750457114	2.533249600564021	1.1647105686302182	-0.5363474163373819	0.7880430399338341	-2.5258606221162876	-0.20568653521372787	0.6367952675517822	0.3014359540999528	0.34648419405468184	-0.4465135058961267	1.530929759337318	-0.3967197345969673	1.2666515080139984	-2.7187459577935806	1.6641599603949735	-0.9312171160882582	0.2287978260196195	-1.0461456425132685	0.1941349635250341	-0.3400686877991148	-0.8485550855873151	-0.2745264257986927	-1.7736200349250344	-0.6420020209852224	-0.9015841848645681	1.6811327034914316	0.4383933778158683	0.13934180314968025	0.7906596241129855	1.2095521335361612	1.2139227915298412	1.2991191938173996	-0.47820271003530557	1.1517300683221	-0.959605087511368	0.7729502619506299	1.7898746942679693	-0.9208917105878465	2.313333037307126	0.8566245264668597	0.5080009360165615	1.0518340715939858	1.3727647938279415
1.1477213773003248	-0.2415231707906397	-1.3594735619986837	1.5033032235093502	-1.10704999785706	-0.8340735886902415	1.2259403969385378	-0.022641717950883402	0.3024291405273009	-1.6476712535657012	-0.06331801586966365	-2.19842740676342	-1.6014323969973838	-0.3912047364946562	0.37229382834506614	-0.14808633417675326	-0.5209229051107419	1.2406189888148562	-1.8332087065398803	0.83651133837361	-2.1479654760016436	0.5450240494849629	-2.4359283517948978	-0.10040049758933448	-1.9519995322871835	-0.6708754727442197	-0.21690668332019214	-1.9474890842569659	-2.0981359795294554	-1.525374348707727	-2.0456889338923188	-0.1894497813619984	1.3573316914623332	-0.4870516053821179	-0.4386368482682892	-0.8566610025324154	-0.9156816857690955	0.7582207915619333	0.11369135365093723	-2.0893917185306012	0.8430074520237315	-1.7558992934349695	-0.06344452563383764	-0.30642245337334784	-2.1609799550973317	1.404557727680384	0.253708488912307	-0.12167643580363902	-0.1709992145598122	0.6178495298296244
-0.3228815024984707	-0.39975326461376914	-2.230618999864875	0.9303829186164169	-1.7189281515607435	-0.7518417370183744	0.8555930490372168	-2.143717387634646	-0.6211083140156534	-2.1522629449158237	-1.127489980281343	-1.1018071855974005	-2.470762462292439	-1.1478410228326659	0.10286763172711157	-1.0714228525027791	-0.04583623169347551	0.1665443147624269	-2.5185366700286203	0.3394426270378181	-0.9150750974754911	-0.5697208028244707	-2.8687775295693143	-0.011822901328005354	-2.0682268334845757	-1.3128344282386581	0.11685891431675753	-2.352791577165458	-2.8919521670451656	-1.0499553806163875	-2.376008861920047	0.08512442998245867	0.42813818171046875	-0.7946188528160023	-1.1393997260867406	-1.8123384087080938	-1.5513777136781786	-0.23814163721353945	-1.51908850172478	-2.613848629657617	-0.2521673917231061	-2.2644602506321574	-1.4037390663973905	-1.7851902911822208	-2.0546260519501955	-0.40219025761535143	-0.39392188912110476	-0.7915827651240998	-1.2563661756970919	0.07508389459679975
-1.3692999618719304	-0.28418619419815	-2.200525527681536	0.009703126609862204	-1.1940649023669803	-0.6384099041315441	0.9342184193055806	-2.4371433453637663	-0.5948300880937399	-1.5927235732507843	-1.4200765364119974	-0.17631423842207689	-1.9623305185915114	-0.992954062523462	-0.554339075500756	-1.3616186947232862	0.08655974548062885	-0.4435517625879312	-2.092298039530259	0.37932168613541156	-0.1442261469069879	-0.2765409448147349	-2.243072405959472	0.3911114538206771	-1.1816863296278757	-1.3346885939995468	-0.15296880717457415	-1.7610039557853954	-1.98667530837901	-0.6855055268707351	-1.7429327961997987	-0.010886798602179892	-0.2059160008033838	-0.17271844761865235	-1.2372740688097457	-1.5310709629805122	-0.17865685777302603	-0.9839737180534048	-2.1293987490300634	-1.8489488582560436	-0.9017046979876074	-2.449305934699278	-1.861826458720439	-1.340270775810611	-0.7314540915124569	-1.3544315919740342	-0.7643722516262949	-0.9156268334076945	-1.173709262598843	0.05086681600813049
-1.011519780211399	0.14864162223494848	-1.2733489688366328	-0.6629855108618837	0.2889008428390896	-0.38101369898341125	1.497233935680491	-1.1862113398105003	0.24382683213471504	-0.2010496626420976	-0.5009442759921403	-0.09692097187520075	-0.3096752985622893	-0.4736965208525335	-1.2976529181144039	-0.5136711882890218	-0.687422026490349	-0.26643207386858103	-1.0633734210813643	0.9381222131840599	-0.39208938535061477	1.4519913338098274	-1.2720785972208954	0.46753835549599226	0.22776351221768504	-0.7115380412985396	-1.0719759347079687	-0.4763076912184796	-0.011738798565872993	-0.48840590272876727	-0.8053791521733762	-0.039758677859004	-0.0914163957876662	1.0399452028851954	-0.7794234610463603	-0.4721065211803342	1.903704458530408	-0.8595987633682792	-1.1448258073118232	-0.497391451143801	-0.42279931540955745	-2.1533166970285675	-0.7839058675350283	0.47565559972643867	0.8188678242717506	-0.9367759990494732	-0.8721809938047519	-0.3507997846069281	-0.02275209909860595	0.2996699512973194
0.2860152727077588	0.6801505527197526	-0.015672820771961193	-0.8000965431881244	1.7790404437923677	0.11226817058495786	1.9521336209646445	0.15234110812488022	0.7664654700463677	1.2143585022027856	0.8110090966373064	-0.5953326760997161	1.2885437580240187	-0.5635896841810341	-1.5883185462173417	0.909866801906493	-1.7664274286118202	-0.012297594918703074	-0.13429778442792797	1.4231288452933404	-1.0145784090768974	3.0981214151526855	-0.561260522944605	-0.17949455442900247	1.3786607873378511	0.11743224869736779	-1.7783222676652706	0.770348736706685	1.6833891681275222	-0.23233681877336265	-0.04749501099435919	0.331558993768224	0.2980087926952169	1.9651949181932582	-0.2812787845877061	0.4551761680192683	2.864750184336913	-0.12812973689085008	0.5244996684157321	0.5984234804059239	0.6429086341842736	-1.1678104794885353	1.0272353313765992	1.8158002380632297	1.663578598379856	-0.16034774503988625	-0.9065297992847097	0.3592061545555073	1.0894808298638636	0.3656778923651047
1.0891494315351258	1.0639211726218627	0.7737592156554012	-0.5923587126908654	2.176607429078281	0.6573876830684319	1.608229027802508	0.38307331940967326	0.14588014416817957	1.80298589330286	1.063430578125271	-0.8235525609556873	1.655560238989654	-1.381561431651815	-1.1788882756301606	1.8199220792627766	-1.9876067790785457	-0.3028466771217949	0.3708415146829828	1.267951210234483	-0.9546889990479852	3.0710794358084934	-0.14188325043957478	-1.1829832718660362	1.6941750905897532	0.5744594766295231	-1.5118999336910801	1.2753959637844516	2.0846104691903418	0.17643467572356372	0.4203647298102834	0.9164809522511603	0.11724733923953168	1.8375078409033891	0.024294542051378373	0.582515644894954	1.9522321653692445	0.31630651236251295	1.3372815925247454	1.0155262507244636	1.1652482148368384	0.29380912908528767	2.043816698422518	1.280848131121327	1.54966987759855	-0.1262946055179048	-0.9362149124166936	0.32094486206992107	1.120044560339592	0.06872553729911175
0.4974422632499197	1.20191985232853	0.5731619096048698	-0.4612120913512027	1.1498116945321848	0.9179464731005941	0.34451639901206726	-0.5182088568687907	-1.222625436535741	1.2639820114102085	-0.2865567044746397	-0.28517360294463995	0.6216431505243186	-1.987432718383096	-0.4541104315567699	1.590926763136996	-1.0000247654447494	-0.9005205635111938	0.4620789289100952	0.3894214549445444	0.046240240175563156	1.2312071904008446	0.2965070180305705	-1.7758067508240405	1.1172213465605685	0.41215456030471337	-0.524402801774605	0.8612899852522743	1.1597834649325924	0.4686482620503846	0.5852212088988096	1.1411313335447493	-0.870754957960294	0.6549806195262502	0.35736829988703667	-0.17316483050191298	-0.08262603349519375	-0.06502628421488478	0.5814344817104665	0.7518662382684879	0.5685245690126592	1.441423496630052	1.4672961605217045	-0.8788214817204894	0.8049778585470994	-0.7662443558723926	-0.8530965571565352	-0.8739960552066347	0.02098510525804557	-0.3860551717583597
-0.9814154133663594	1.0899032835376012	-0.4359364123214495	-0.6548059511640942	-0.4884503557900928	0.7578968209135527	-1.2426950075931134	-1.6864299308718789	-2.2098538442583013	0.07741410667027604	-2.108543664889129	0.6975206101900322	-0.8379432344978642	-1.548368894393014	-0.09939626913975638	0.5150326854474375	0.2546953204673746	-1.2137021629172478	0.1880051694739167	-0.867887507936744	1.2451376190669927	-1.1018439163246485	0.9055099974994055	-1.5929129879506057	0.14509855301918917	-0.09455888428521209	0.23568289050197108	0.049597526486563105	-0.28006103451363024	0.31330724558555034	0.4026430287708021	0.6193421071988388	-1.9940229426450542	-0.7898974642849053	0.8510708703761066	-1.3185301771226545	-1.8717561930850384	-0.8787341276489364	-1.0133422050316894	0.026887489369913753	-0.7399407795104072	1.5307973745160204	-0.08391096907677906	-3.1111656061326545	-0.0769122647819838	-1.2228583227477785	-0.6010433936068682	-2.5447619861367703	-1.3190101792739717	-0.7128427124555863
-2.074049411163419	0.7147839135787121	-1.394949043216323	-1.0436872567099433	-1.4195315929571304	0.38973623685274783	-2.318201600982155	-2.2760867113223586	-2.194719392976079	-0.8386354143600881	-2.638979131242421	1.3927928533234804	-1.428696377466535	-0.4518112568186449	-0.39449288783730013	-0.6011424861392067	0.5678471480788416	-1.2072917355679609	-0.3678673237374104	-2.044565075938016	1.8132776262958492	-2.4912206129470755	1.4991910134404387	-0.9802524078723084	-0.45621130208120947	-0.39861540953116054	0.2388954125392844	-0.33456534015208944	-1.2397560978314333	-0.22718589895395536	0.008855470300604434	-0.44184062140654246	-2.368843981225517	-1.553957689457611	1.1609219611978316	-2.048242338946264	-2.5423869812202917	-1.2975191671960133	-2.0694270006693	-0.7703010823148746	-1.9173783507324764	0.6706358514067103	-1.2900425707312506	-3.934568720539391	-0.6696894411120053	-1.138919234620959	-0.35821353819830337	-3.3127688192323554	-1.951105642389919	-0.8454747990880337
-2.065806395409276	0.12128952092742934	-1.3904147866472878	-1.2650662680640463	-0.9715586594985416	0.1527155086950169	-2.427081948926759	-2.0548268963988123	-1.5739554898267776	-0.839495504264391	-1.3136940297275612	1.396405981482897	-0.6310533348738379	0.06276419827917308	-0.922720584481435	-1.1455694500121583	-0.1992641853327378	-1.3635051215978944	-0.8798360408036081	-2.74887575943249	1.6729535175957537	-2.5470952854258386	1.793031778679878	-0.5209359174901864	-0.1972756235089651	-0.1525476571920715	-0.10644162820435438	0.11749056412032485	-1.1955646617726707	-0.6880717243207052	-0.18324977083048322	-1.4258431725855896	-1.789476482322242	-1.2840202256871887	0.8484305340620899	-1.745528465762728	-2.092146374631809	-1.000803922037579	-1.8698637875516462	-1.1246116805490152	-2.418964363516435	-0.19017148883619323	-1.4004217816114335	-3.02142987862967	-0.6745668352119251	-1.0461005816038422	-0.38539517107867244	-2.339713691964772	-1.6473891394083047	-0.8940367061711353
-1.3260079778384721	-0.45920475257458626	-0.2519499594770879	-1.0699842750769761	0.3112509158485511	0.19319968991173414	-1.7312592423860065	-1.3270664426770509	-1.060331211820272	-0.06000915006888142	0.6293795225284037	0.9239950889764627	0.8762645956281567	-0.6083364346644594	-1.0375055841223744	-1.0191350816079798	-1.020003485254852	-1.763215164922494	-0.8683710729589491	-2.685839198745722	1.337949948107869	-1.8475051790631667	1.6960136221821887	-0.41000629714873355	0.6948014455632389	0.4983191239277595	-0.10347258630053986	1.0147300010778406	-0.3517865592366645	-0.6768147307261163	0.17321094007181234	-1.8371719526715822	-0.8424652504345275	-0.4158016438406936	0.047779929276188966	-0.49980653810845954	-1.0327291150282671	-0.42803719051659816	-0.8498589794995549	-0.6877591946954992	-2.1780724686322226	-0.19789356462890362	-0.7375148742195557	-1.1939456467243075	-0.05410255447983545	-1.3952428578421583	-0.6828888177862226	-0.2442906214493182	-0.8829011755601825	-0.8797915329310334
-0.6283846208858453	-0.7084135032282548	1.2231402908285698	-0.5679310943885869	1.2538666726822887	0.3859042352241959	-0.7759846683681053	-0.5149133466425515	-0.7910582540508607	0.762252671550281	1.4716732368235679	0.48235034515243325	1.8464235217354579	-1.6089566235885315	-0.5477772212740446	-0.44523117367407516	-0.9108796958832421	-1.683587195710525	-0.17438281872496558	-1.753269103412376	1.1626263239211219	-1.053687719757318	1.3450373868905	-0.3929058119331341	1.419306907539738	1.049231362249852	0.3387028214587683	1.556373786390405	0.6073068860579948	-0.2699315945513618	0.9471217626175862	-1.6050460298484435	-0.20741746045751833	0.2739745181966621	-0.5473514420249203	0.8507584586823576	0.09389307852126014	-0.11961363707623414	0.08322814161535019	0.3627745113019188	-1.3442446226859177	0.5760222003471704	-0.08312368361964355	0.4127411577646327	0.8257042787034504	-1.668555884657723	-0.8826830883743256	1.3435418842464977	-0.18016988788636135	-0.6384701905805626
-0.24990664889979988	-0.5565546208123553	1.9311166328951093	-0.14330822936078094	1.183152358902327	0.5090856086107078	-0.08404317153769919	0.15180159397093626	-0.3729090280961858	0.9985242203230567	0.7720905212794763	0.36233736869906047	1.5861728585504966	-1.519526135798836	0.15504497441253132	0.32468079939933014	-0.004759807676499155	-0.4619978350727225	0.7429721794038993	-0.22449086205212634	1.0049792297304168	-0.3643498081900062	0.9288190273083629	-0.22173513706956013	1.321067056827661	1.0838888395095716	0.702199281026832	1.3426623125885304	1.0638645331479681	0.10767040944588031	1.6035404143721907	-0.9452284512658328	0.007009996998248926	0.30183953499025695	-0.48364998875906906	1.3744127575041376	0.9290691046592139	-0.054544232590235005	0.5118560524946902	1.368959654401655	-0.13561793808448566	1.331794329158899	0.1927615014611771	1.1868068891158754	1.352619550239626	-0.9177978466255426	-0.5694213212465794	1.271604671624775	0.4027404060124695	-0.05399207902489614
0.0994857677704072	-0.35920054855829936	1.4295306926196099	-0.09502004806071622	0.4381433954548924	0.42363466887825213	0.11008961488568299	0.6696401079413455	0.33336738819658485	0.6569908232807604	-0.38545700434628877	0.43439888939633275	0.5175039753093265	0.01701550225383835	0.6111508805859214	1.0765747467970066	0.6966309723668328	1.4153308647550338	1.157418301361726	1.245098785855922	0.5828946644190894	0.25854360175510904	0.5337510520777137	0.01438882601896777	0.49371577686811824	0.6352399238392044	0.6292615009008033	0.7404132120125478	0.8903822179893041	0.12925016039243273	1.6944137022148058	-0.0981010499406264	0.1916893967440553	-0.23897264998258308	-0.14858121540327093	0.8639523129436636	1.2920826476472997	0.172742919349493	0.7072718692040016	1.7174174402594167	1.055213921369814	1.452341220713615	0.297955379266894	1.2567265051099805	1.121851546190222	0.8809765771470437	0.2709539251822311	-0.08974687579106197	1.095034981431468	0.6464654606474619
0.6206248365349843	-0.5953069813813867	0.26270519204497117	-0.32397527503875967	-0.205350582939739	0.10275012172846289	-0.10902787590806998	1.1007297549685933	0.8520917021784726	0.19047940622590284	-0.7968228772477233	0.34542650757367654	-0.3547253059171534	1.8273455055496015	0.7724846646935023	1.551641495348906	0.4885186415484022	2.531262454335208	0.759840353368524	1.952138692174489	-0.09515023975166005	0.6731986958326919	0.13155913100883357	0.06776032493422349	-0.40639782974813277	0.10831072286822432	0.35467768035524816	0.38028773219031164	0.4144318262093054	-0.16884872002625484	1.1624226140437504	0.7184592175339652	0.6338467408062766	-0.8903140193901711	-0.3269444887252763	-0.04059384785837575	1.1301926938326654	0.6306169601619083	1.0080605135354586	1.3165612181228248	1.685458523697592	1.026247014825452	0.48486610469308306	1.0869991508418808	0.2400634872517552	2.464221105639703	1.1509433387396675	-1.323136978496544	1.8216100442666512	0.9280079853287005
1.0024979231864917	-1.3237866694079348	-0.6460981925406604	-0.3986364083278236	-0.4545946517722024	-0.3984673656695784	-0.47223411039977115	1.378696737197293	0.6866058823189751	-0.12767518698903782	-0.44116002486605904	-0.10567611997591311	-0.4935892043119828	2.43645772959075	0.8893044478234691	1.4786632092006058	-0.3290325377596774	2.0054160380648964	-0.08565081882260861	1.6017175173441787	-0.7496757758266049	0.5993427565833644	-0.33420517370347813	-0.08719947148177104	-0.9213351602554735	-0.17262338579617872	0.26006090687561767	0.3599443097830802	0.007538181989249055	-0.4914140439927031	0.18535356963625285	1.2391489260754278	1.1406668520786765	-1.2557155116353365	-1.1613721983815497	-0.5842538198576287	0.4797804591887658	0.7960329128211738	1.2481153884144347	0.5289392208209489	1.4308960965444137	0.49919161410650703	0.6191903447360415	0.9300371850114098	-0.84604473665266	2.530625991076953	1.4548980167719157	-1.4093643298838747	1.9885451290232128	0.37346747504124117
0.77149543980073	-2.004629755717752	-0.834050607434941	0.01109340852777862	-0.688338120990321	-0.9220264029783581	-0.7195214819033724	1.2661286266767	0.06637020130466727	-0.45784451332991744	-0.19321174661327567	-0.711238535464904	-0.2673480803186164	1.5684357380096672	1.0457120697793503	0.7723056545739014	-0.8949077790968616	0.49755773788651936	-0.7626706709953655	0.49489389425188485	-1.0959906574166962	0.01222146115313797	-0.8372663999759596	-0.1958319015122104	-1.1897393633405042	-0.3133746652867573	0.2683662559627897	0.12197492227253175	-0.2366366773672734	-0.5166465063732231	-1.0303469383775061	1.27044907979814	1.2802206768175837	-1.2648494272624493	-1.80055782795292	-0.6469370014205624	-0.5403653917925105	0.164329974509275	0.9465418478715856	-0.26631294125895844	0.5297383887994238	0.0977787358991043	0.3861869935393929	0.6519284968792173	-1.7408693507119537	1.1595477334432138	0.9346380373333276	-0.5732644278931819	1.0435259869931888	-0.8753708032435633
-0.07128441103934798	-1.9513444331431191	-0.48999500593025125	0.7411016993710517	-1.2556082273359785	-1.2112215088649023	-0.7500073448817698	0.579719760011946	-0.196280234361402	-0.9628097479611464	-0.4716935928085297	-0.9358467689110557	-0.3218395295369193	0.26249322028346656	1.019905067635033	-0.3111197983599322	-0.7272021399084042	-0.4989517628192895	-0.9468284827790706	-0.6959159467982142	-0.935733507934737	-0.6983116245636931	-1.192214191789614	-0.04986650756432422	-1.48796240851366	-0.6733968141310144	-0.013701062303891277	-0.7848679941461086	-0.396362987732181	-0.032010582943346355	-2.1198459378040435	0.9576293144024889	0.8840688977273962	-1.1181528065214976	-1.2791468195236042	-0.6440873000511691	-1.6607513638297702	-1.0213507352856903	0.0048693177083388465	-0.8909796425170297	-0.3726389756416045	-0.20141914486425738	-0.1996066124723367	0.06030405299296618	-2.22385634448143	-0.3109568032072604	-0.11535895488790486	0.28178841853845316	-0.7279080423963884	-2.111052047691436
-0.9241983017490754	-0.9777963855993281	0.0432121383670836	1.2151967166143751	-1.814995221218652	-1.0697800385123952	-0.6384529533570358	-0.4663107292887497	0.38062537263310303	-1.3109072477835333	-0.6125165961414644	-0.3527962050606616	-0.6707279579381129	-0.3611059495986251	0.6603520648120488	-1.2543797414279036	-0.10205441261535698	-0.25168358309327477	-0.6760316327707795	-1.3506648564791706	-0.14272279921294306	-1.0445757854516773	-1.1031166874760974	0.2323760307768348	-1.5722736006571596	-1.31646442879501	-0.6112203656508468	-1.9449244290102452	-0.4048870522430087	0.9663769479671551	-2.420534632132953	0.7783741773998692	0.22283073533811054	-1.031386671415252	0.31747353472007245	-0.7775111212481711	-2.4056097628199913	-1.8637721139514112	-0.9611778415556109	-1.183126328736083	-0.7696002675234245	-0.31786163085083347	-0.6777825919070921	-0.651048054051197	-2.0836250117533996	-0.7647537559694302	-1.1064663489355007	0.7341320400072578	-2.14219660163852	-2.5631216884780756
-1.1020863888690726	0.43348954104799176	0.6867894418164006	0.9834400641298425	-1.6038859828691112	-0.581911797777767	-0.5121436830772299	-1.2063839843575284	1.4028822535499106	-0.8999850732811864	0.24117812155180876	0.8721008360919579	-0.6432322178616297	-0.15248902496034183	0.23481139683748697	-1.5650346515900926	0.37338034917956325	0.605801592047386	-0.0621128339370147	-1.2209566339626698	1.1343682716073034	-0.8639500639090333	-0.3968828309834209	0.32317815380152937	-0.8323054481249602	-1.7427451751180263	-0.9839977918978835	-2.303903222199716	-0.03931267016325112	2.13976930672159	-1.4023528605258724	1.079769029263163	-0.2794511531921521	-1.022799281094864	1.7819446170176845	-0.674124907044865	-2.2806281446708314	-1.6776442504945939	-1.1117661635653688	-0.8690853681001279	-0.6307857811517399	-0.06807632335258593	-0.587434518989453	-0.891224780352934	-1.1207522607298066	-0.33999003638374686	-1.5622423131272933	1.195069758322998	-2.084465500811042	-2.004468000079016
-0.4086038481844027	1.5884637219286397	1.4256879077835287	0.20170121390658818	-0.38569796882901064	-0.11056296634535283	-0.4085968004753056	-0.9982880723247115	2.087289289940355	0.3355732586271834	1.8851990030915367	1.949576849488886	0.19922279535147355	0.29116004656796013	0.21887662846157044	-1.0670299756300534	0.367676306324921	1.0564333500273417	0.8040953298325411	-0.5012584074802371	2.2208774030731773	-0.39242938286899637	0.6978099044046204	0.06374947789516437	0.7792025624188855	-1.332810039060971	-0.6891089964461232	-1.268069707300877	0.6811385605323151	2.8458774896136805	0.554146119508654	1.6231312583448139	-0.4112083944052274	-0.9142086254866498	1.9791345961452627	0.06084976759646442	-1.2238185199498333	-0.6442090372196774	-0.2111766570796171	0.12795661711394915	-0.20864300956885456	0.3756052816520168	0.054378591031415936	-0.2192186627381584	0.48521638201785444	0.11416122578074031	-1.3588154565418105	2.1327059626793674	-0.6220963484714954	-0.9231109820043927
0.7672125545422223	2.1441450957070085	1.8920038529709278	-0.4527554968822499	1.0624473661043574	0.021150847600290873	-0.2584760626585089	0.12968098130311115	2.1240348497318866	1.5579410598575396	3.052942110703281	2.0789023810847604	1.3119873151325763	0.5650378898214541	0.7403745577627412	-0.012526911734705192	0.01868452275797996	0.9193346538186193	1.6397116531995257	0.33614112960499065	2.2102088265585587	0.019843236495735227	1.543582426494643	-0.31158524139409854	2.245661652247237	-0.10946998071428848	-0.023834408577717528	0.5195797952353144	1.2358312413774828	2.5680056006806233	2.0770674562407647	1.7610042071605427	-0.24426133043875897	-0.5312830106412195	1.0196653549501316	1.102071950270558	0.12418198483702254	0.4587752321044918	1.0893590566746363	1.3035957229915196	0.3378939359654859	0.3644432592262123	0.7865633852466323	1.0827724804932295	1.9430839491729643	0.2581885099297198	-0.6853448126757086	3.2329292933676133	0.9549486775962294	-0.08416278295774964
1.7773032192907163	2.2202933621538956	1.5100619580099617	-0.38146691023148965	1.5975108296708178	-0.14086850224081357	0.0017602859332248694	1.3732145945530432	1.830553425867434	1.7410471964988912	2.7311869747428705	1.2051816624935516	1.6198136225711304	0.824177892817872	1.3825838969601663	1.0508037563188035	-0.26363222805765896	0.8082294826402422	1.9505122640962402	0.861064048753249	0.8411132318231401	0.20301870662929003	1.5170493939837677	-0.3269318085811921	2.2929747292803997	1.0755917953038192	0.3049698443749427	1.6648501344877844	1.0032248426625352	1.4619793338557596	1.9386740100742925	1.1697436921859836	0.05607824779735433	0.08549966457176783	0.12145300316550106	1.5476042423766214	0.8230787910952677	1.0683331556920752	1.8306456286262411	1.7974605023063501	0.9913883329904892	-0.5027568362563652	1.1717763841398563	2.0946972286704466	2.322919286713112	0.528684547639485	0.16809809588999527	3.5791859637196377	1.3533751091749415	0.13822209169700014
2.090756021900151	2.078772053403544	0.22484459051557995	0.39556864201080394	0.8558638712900385	-0.23601055183044065	0.3326347533034228	1.8396855315044824	1.5154305111844826	0.7867046456074821	1.2477624996332932	0.11110929238308062	0.7629607770474763	1.2631317864601181	1.6091611507175885	1.5844632072304943	-0.06277707564535984	1.0678451457579623	1.5032810878406175	0.9860173199957554	-0.9849106183370255	0.22087270942828863	0.5614523616880283	0.35020645186779503	0.7727587017846879	1.294506700356131	0.1402539658983003	1.334767687990005	0.010924842988051502	0.3725434121961651	0.39434417125577936	0.29734813020229817	0.38418123320185144	0.674029965796359	0.3185415896241426	0.9244371870479697	0.5091514917599868	1.242423231705914	1.6007503141520125	1.2108027837158484	1.6163574569338701	-1.576046822547065	1.145499276662586	2.0472308867028426	1.4553702257987637	1.234827779804554	1.0042743155690637	2.6435629526277418	0.5483394614548137	0.04329028769017258
1.5250775029766404	1.8364803548996234	-1.0985041199555083	1.2747318823289977	-0.3703190351186948	-0.003660045434939594	0.6251631141315531	1.3803077097393524	1.0250868956641659	-0.2760677765164126	-0.11968652897741677	-0.36309600633760486	-0.35474499520575764	1.6225135793976662	1.281716334860967	1.3520619231501967	0.82024473403816	1.2217513191497933	0.7600311449774647	0.9922225583532016	-1.908316427883936	0.2299357072551327	-0.6845115226189372	1.5920709674686433	-1.0097692421733087	0.5165482755918536	0.1749440855741084	0.019371033603742257	-0.8945311322192896	0.09359069019082426	-0.8847236989295238	-0.09613706784538922	0.6607469784678301	0.983932051550587	1.4158326187261603	-0.14888812001845697	-0.17276505953670193	1.306829363558557	0.8086889875786241	0.1045284443195729	1.8705340622330928	-1.5095241270851256	0.9026942401505993	1.052426527107197	0.24289185851460152	1.8652541062974957	1.7477131315652352	0.9093863014534848	-0.2679246612197155	0.22875519106780196
0.3532578883474068	1.49597649031472	-1.3228678077469915	1.6105898124656592	-0.9632076229014612	0.4136166747592443	0.8085135949196766	0.6543959091099658	0.12736693432109225	-0.35915307086573417	-0.4941416394945683	-0.18395612576448575	-0.4999598100694881	1.483757476563225	0.6517926086177676	0.5046056239928766	2.14237102185806	0.6672073283125878	0.5276978358423586	1.1831366608137914	-1.4939941242794246	0.31414571438708144	-1.3917232413332332	2.7830693821900145	-1.5638820587274649	-0.29778493416437973	1.0704683429947628	-1.0476829970672628	-0.8564929173152641	0.5499377076192499	-0.4895728294364536	0.15039226013756316	0.7503145643793436	1.0307508465298814	2.2536746011491515	-0.5444785218330733	-0.20849014399660698	1.3194255287881271	0.14636454606248223	-0.5403207544916877	1.5062061687047137	0.25656172565794005	0.5524480903403837	-0.012368404295393206	-0.15391573591271054	1.6401526468844903	2.3018032707986515	-0.571996660381035	-0.04879397284347072	0.9266155451020557
-0.7647464227713143	1.099702874409696	-0.2109819547830708	1.2207480581454921	-0.5996668946000403	0.6455701103809747	0.8886068592056553	0.33405390880119185	-0.8561274218542966	0.5036165151969009	-0.1355089010439522	-0.08554590117666025	0.4649320514087547	0.8995951598716421	-0.06533003611222711	-0.5833529338477983	3.163390249361425	-0.3864925993190748	1.004597724827355	1.4645423597345657	-0.699403319356198	0.40034503459400356	-1.2323717997840902	3.138477711765814	-0.7239631326945608	-0.1895395949059305	2.436655434328572	-1.1369444300509972	0.012058112488290394	0.8413741243142911	1.1765874056978523	0.3364443449553159	0.511027698447285	1.0833242558362512	1.9037176641919253	0.14663710575350739	0.6503127746889771	1.0504852421402289	-0.14359646331587858	-0.38869470746943957	0.6840556409445399	2.5149601473810175	0.005951357479961315	-0.3763259314647411	0.503997726991429	0.5819022540939189	2.41011895418564	-1.134790326402725	0.9205770298706976	1.72852782493964
-1.1497931074734642	0.702428095366168	1.1931279955601952	0.4148825477445657	0.06559524586875001	0.5380772209223095	0.8835001251999972	0.3693597383537459	-1.1933817342725488	1.220509696158128	0.1438499506407432	-0.6248115904100918	1.3577205895256705	0.38425379384973835	-0.8836404272637247	-1.5491165111916578	3.0455591569788383	-1.071213999885929	1.3654929709141255	1.348475807301902	-0.7186544493574638	0.30201066955237515	-0.5759012733906973	2.229672988363731	0.31728077094563883	0.7533342948274926	3.0247980782999604	-0.5875824127537205	0.6673130538935761	0.2107824250733648	2.2792601065705504	-0.30194310341403646	-0.05517514382482182	1.3476446032735523	0.5087746285137559	1.1755283350576204	1.5493155471617004	0.4343728894209173	-0.40467672336631805	-0.0834072367971192	-0.15184991989490915	3.200692966821423	-0.7778493182912629	-0.07930913294559185	1.294118451050132	-0.3890078285709877	1.7600707177889212	-0.9225846980334715	1.3596493073609042	2.0008668231647637
-0.6255756698178387	0.21415031919492622	1.5329541967653222	-0.37599965603445157	0.2874460298022053	0.31378843939593043	0.7676307047993324	0.18406350481566625	-0.6465338235293261	0.8881394681148843	-0.007947666789378237	-1.4279983610164355	1.0078976573738634	0.19952862774249863	-1.7466184961953592	-2.1338847061481503	1.5692455664127332	-0.9468173190363361	0.6040993804685002	0.4925713267442188	-1.477637863766269	-0.09895312099614645	-0.017477925998735547	0.3666312932716757	0.46519710396075076	1.4705223257706757	2.039890382609239	-0.18135062874674127	0.28545347494024437	-1.0929331341709365	1.54354125622597	-1.609638787742777	-0.744163815496777	1.664608560830677	-0.9936296673647858	1.5060422455925626	1.481826522526251	-0.1615389771288073	-0.9974750278497087	-0.38731774309301553	-0.7123599304982936	1.4744794555105618	-1.531465568625377	0.22387643528836135	1.1484400082635344	-0.5487667773020916	0.3442246444681703	-0.49021451269582816	0.5000727939585435	1.5630989461210274
0.2852259333223812	-0.5642034741563442	0.4922768742167953	-0.9407156013714782	0.1022943829852471	0.24871044460850253	0.5160335530903452	-0.45955808589711417	0.033704442792509164	-0.21496899527318433	-0.2848217891688299	-1.5717902359827909	-0.3642289780101985	-0.06020960042594803	-2.2554130176924487	-2.138038792316912	-0.5146255239160301	-0.5720158649667586	-1.1755044902517073	-0.771624230349264	-1.6578264956225066	-0.6509809188953869	0.21638966018277125	-1.531527574708667	-0.07058277520625848	1.0793724740958146	0.061360317095541864	-0.16893551637444892	-0.7530466573625517	-2.0480530085319355	-0.3561475975500778	-2.5380827700403583	-1.2761509559898967	1.5933431033739	-1.8007237114613561	0.9536707897438241	0.48397114270494423	-0.24304994291639323	-1.7107443459023788	-1.1576870028339685	-1.0592888604844837	-1.2714113934163287	-1.782525519364186	0.07106553345279902	0.010783698352588876	-0.2560784836546219	-1.2726695819790461	-0.2193228993485631	-0.9475777231661394	0.8960222678372156
0.7953440826217485	-1.6301882010245692	-0.9294038067794143	-1.2996409702402087	0.17349135797982929	0.28803603173791076	0.1878347506212999	-1.0390048711170843	-0.158228601971372	-0.9978808727568923	-0.39162135133500814	-0.7087342330945229	-1.3560925485520907	-0.9019776456409417	-1.9810088906433143	-1.4506759910278355	-1.9996717581464902	-0.7606601123348451	-2.581665073051042	-1.5918029193095786	-0.3631940279119376	-0.9509049817739673	0.3389924828681114	-2.576928008294337	-0.21333379130266747	-0.16301753756312246	-1.5218029602801486	-0.09245116520221017	-1.248015362603211	-1.9548950037205894	-1.5751173912544545	-2.238949290462726	-1.4794112378688364	0.8711856439770761	-1.8155730444744438	0.2697824964312013	-0.3580271795272291	0.2760830191568645	-1.875441310671338	-1.455314729239099	-1.3330440239608206	-2.710546247435136	-1.2788608459257242	-0.33826613888503365	-1.1423627490240662	-0.44857690931686983	-2.197126200174995	-0.1821032168998766	-1.505404096274212	0.6367426524048294
0.5635134707564416	-2.5564802566341847	-1.498121352135317	-1.4790151342737126	0.8545769570889318	0.12081674731442346	-0.07425861703628477	-0.8773051221679372	-1.2550047909439523	-0.7897656020236697	-0.5238667567966203	0.40068425508357114	-0.9730071511619429	-2.0629372961689096	-1.0712443517038088	-0.23829422656883115	-2.208351734327338	-1.4654510102041371	-2.279890206512966	-1.3910225668280234	1.5522042335458264	-0.6724877553641571	0.543509898373322	-2.5385962119091072	0.5246667900839661	-1.1469485147883747	-1.9016399370080665	0.4780353716794673	-0.5546585474773086	-1.1592658310707966	-1.1274819734076476	-1.005784326077927	-1.3402922220125224	-0.20765282135398339	-1.4220430672661104	0.16734910438311196	-0.1577802699147361	0.9382557355816433	-1.1110830454027734	-0.7131500088051443	-1.4314128032088291	-1.8580502839700004	-0.2957276760593521	-0.4992477406935169	-1.3795159119400056	-1.3672176630932604	-1.9018586594578282	-0.3569861093758393	-0.5481109362791793	0.9079989063474334
-0.045532272159002345	-2.7315107006243706	-0.9592922125592955	-1.3571999611311454	1.6457989063008127	-0.3544629370291873	-0.13939000825798967	-0.053950529155216864	-2.1090610451060714	0.009384620563912547	-0.9796046744208196	0.6457260107742723	0.24554659278344565	-2.560858474432333	-0.28775388412808633	0.9546034453019633	-1.455024307235229	-1.7585642595080382	-0.44005665118187465	-0.4741417119364738	2.2311421867609664	0.07771398909419079	0.6332194250879423	-1.8532942501157497	1.393594411147587	-1.0948493014749618	-1.4813354230090845	1.2642629522961015	0.657283858555919	-0.6038602302382127	0.15282193817878753	0.028772543435316742	-0.8970112369956591	-0.9473894371971211	-0.9188107895253318	0.5333298849433562	0.7348881412541237	1.1590075384500975	0.1306799854229025	0.4780171039294987	-1.1202798064538304	0.10937936354962967	0.5395132852275752	-0.2678610475604941	-0.7321250167866883	-2.1510474539935673	-0.7292272896093697	-0.710682150533455	0.9952140156558799	1.232030860269934
-0.42047549530622813	-1.9253802333083756	-0.0890444629675561	-0.7629515059859647	1.7231171167348562	-0.7785178640373082	0.029722485223152382	0.5519451273758947	-1.6100991881845284	0.5075694779377865	-1.498270728388694	-0.21490281714786147	0.8660054520874639	-1.7807754208795097	-0.21885599940852207	1.4887659541125688	-0.5331046459776206	-0.9840595507137962	1.3815787899235972	0.2693291912789598	0.9014456559057573	0.8020011968075526	0.23534837993227553	-1.0332597350198434	1.328585362620247	-0.304559477317853	-1.1490039051365566	1.5077432239269861	1.1836491845794972	-0.7669944908919367	0.7189448844857402	0.10464672860510613	-0.14776330223162512	-0.8620566869833385	-0.29647889741151434	0.7294380733595596	1.172273255281269	0.742083239098802	0.9063359492030106	0.9980997045169018	-0.43299031030876617	1.2674797521759213	0.7865102270406223	-0.0033825400458014224	0.009446511265469458	-1.8488040365860243	0.39140938504060707	-1.0540830860208736	1.6488501382821426	1.1234401057481618
-0.3469667662112076	-0.6027230387019665	0.31342956816791645	0.276785591318995	0.9070549561110545	-0.6726038590837554	0.3759357322880513	0.22830058355870167	0.006354270101216064	0.3109311414365058	-1.3621374788965643	-1.2770555509730226	0.18582275524896652	-0.31016355606884	-0.5456926794332341	1.1635786852893608	0.1249299958093486	0.35519702405862374	1.8294668593858263	0.2776920387728021	-1.143317916523484	1.08444692972265	-0.6420721097570082	-0.16466489447566654	0.25341650794465437	0.3185395195195803	-1.2038379587027408	0.8359351726385417	0.6826112858788538	-1.2164677544478173	0.07923916763286126	-0.4246524186239286	0.8747457247076262	-0.14831327337828396	0.49221653320418063	0.4712512814178069	0.5996148352297067	-0.010973486038373073	0.7141283026591743	0.5153145914329	0.22775570784687973	0.9007667158336331	0.5769587321477637	-0.0667984442060814	0.22497377404898097	-0.5924727927182689	0.8100028728488687	-1.0563373300993764	0.95673291145525	0.6660579700940316
-0.12437307296317722	0.39682245472852723	0.22307053094190132	1.3961203403408666	-0.10166348284758957	-0.0045503953008223935	0.7745837197917153	-0.7251863169418967	1.3082592124727392	-0.2319608574676926	-0.2959460087344521	-1.4756450338247782	-1.056877541442861	0.5854744024777411	-0.3677376710018797	0.44505555458666146	0.6386553845191515	1.0961077412751041	1.0058663874559357	-0.1721171637275975	-1.8962329200610502	0.9944187161228116	-1.4119235104261203	0.9120109810548144	-0.8368662165773462	0.2992698922666091	-1.1998693239208404	-0.26289864119169154	0.003073990694019663	-1.2216266586526845	-0.8171185021133693	-0.6257500866474484	1.932929845830209	0.48673157992950705	1.204070987355695	0.12011614890685066	-0.3026460159018408	-0.6231935247181786	0.009101293208647361	-0.14062432478691894	0.4901945990670892	-0.11103709882722032	0.4401659544224719	-0.36599569245796215	-0.01499707450575115	0.5168983985036424	0.701825338221979	-0.6006378964171986	-0.14689604068550896	0.385569207811635
-0.11135435335782788	0.5423160308299216	0.12237418956403419	2.0319578990656284	-0.5092072884086646	0.7168084244939618	1.036847466756353	-1.3158267199047224	1.1676382222058586	-0.6266889122548066	0.9474095429466299	-0.6901179948269134	-1.6301227172408377	0.3129720141814765	0.6436768809782333	0.04287486201920872	1.1183456663963645	0.6968212456779544	0.036983942768172545	-0.411458811068647	-0.7934595099683511	0.9391706068084303	-1.3912243762899725	2.011160537906948	-1.0483292448054893	-0.015493211984334792	-0.7144875684341596	-0.9082447762910342	0.06117674531417063	-0.6244459542721156	-0.8603513253883075	-0.10762797946332757	2.5640342549230586	0.49921188143186035	1.3678103223037912	0.08668701061017382	-0.5055783626820606	-0.818260617492682	-0.31037264318139707	-0.04118116198971292	0.4143789394107388	-0.616920105459409	0.7151969686952863	-0.5273678785477056	-0.29355312333911415	0.6386154599799401	0.683713267233391	-0.06568602701276896	-0.5051272474264266	0.561338642858858
-0.31786433523119895	0.014308056179728744	0.1970034431935445	1.7932059533590317	-0.29200006514530025	0.9731478078238432	0.9561019434168088	-0.9857843752536053	-0.07003715588043417	-0.765205655091445	1.1922325375064575	0.2555919702020372	-1.1804865951199732	-0.4595308799340513	1.6395168635450008	0.2160211562769191	1.2188184819329269	-0.2337823424374529	-0.3679588684524502	-0.20463712191168026	0.7999418466805501	1.127219988738251	-0.49467522262498	2.4555478330436964	-0.5291553101856694	-0.05113064644125244	0.04093255841643029	-0.6930308823744022	0.6730652040793554	0.04547677540819575	-0.08237131516639684	0.5853560638998113	2.353042446928677	0.011058086137709009	0.7095203804997225	0.2209639060340816	0.07430488043429001	-0.6307192935214276	0.09321612428201691	0.6584790638665536	0.3485911960498909	-0.470610459708788	1.147850010027921	-0.4227640532995946	-0.42013961491927704	0.02652487686654397	0.9578506315138906	-0.03979549606793327	-0.036385873162051045	0.8118512784534067
-0.5053725174081679	-0.5267349806435915	0.11374255206823235	0.7892903991541186	-0.10586698797669619	0.7785750109430971	0.46958440542547447	-0.20126915815821825	-1.042774154771758	-0.7771265268822533	0.094684122667436	0.5890436293497592	-0.4169429778466634	-0.6605467681132372	1.4185915389321084	0.5661200606063865	0.49241964087838663	-0.7135849925064219	-0.5562818872233019	0.05715179878363505	1.2443548054501095	1.3018208116364771	0.6192994755550995	1.7188213040784053	-0.09227528602496532	0.2572603291862837	0.4847744878501049	0.010222603790674708	0.8061194092602676	0.2505772039240027	0.5035978353051982	0.7007907200568434	1.3176562971972774	-0.3589705137380986	-0.49761624853727077	0.018097836174191497	0.4976833822663333	-0.2662343238303231	0.634419622354634	0.9166101291201102	0.4206732746516779	-0.3504269228992619	1.1265426011668245	-0.317549032561568	-0.47800265677304243	-0.44889854432207327	1.0321715919667607	-0.6566913577236055	0.307623659569271	0.49295533141535003
-0.5543453287634935	-0.546223873369031	-0.3700960191804627	-0.3805627812686329	-0.38730014424577236	0.5814483572759974	-0.1853323253370088	0.18681445596040333	-0.8757287512002572	-0.6185362344069	-1.3760142937919986	0.36090106163124536	-0.06784118298420802	-0.05446952829649635	-0.1381561713343517	0.5567252088207713	-0.8875036424083894	-0.44968919233205085	-1.1122423833969923	-0.01817859261271915	0.4010830255652763	1.084638882168239	1.140370500013892	0.14403637600208322	-0.13830793624897658	0.48187626127339833	0.3474532085278826	0.5516940537138263	-0.06462148820565458	0.0454787151503364	0.1601000989093452	0.19749425600254303	0.01248164531188383	-0.1421179701232419	-1.542540458792339	-0.6674023164858276	0.02573566824421019	0.07000753694319253	0.5156236957015667	0.15728750867509173	0.3621262919415725	-0.6395110029448389	0.35299797504123576	-0.4358444421313801	-0.45730121548879893	-0.3553626680800617	0.38807011436470407	-1.326083874202656	-0.22935145608280982	-0.5214195976698471
-0.5645597683721555	-0.055594741172466974	-0.8656729420383411	-1.0437286886935568	-0.7930504338506	0.6471041129132747	-0.5704441877470436	-0.010846011642424207	-0.017481326111611354	-0.13203854966729622	-1.8655241776152596	0.17284180517055783	-0.057363890416126224	0.6137630789950463	-1.7181274817098169	0.13548471543257573	-2.0453001508212956	0.04548484139585395	-1.8221794426953102	-0.23456948999232746	-0.4739600354401952	0.4900740753040004	0.8344847947699973	-1.223544003601385	-0.2975404968812924	0.33137100162671174	-0.10936574765632981	0.6429126571188043	-1.2070270370740586	-0.06881160139278064	-0.7913544528439342	-0.22448630695149285	-0.851586019225366	0.518578460796378	-1.7961495922684785	-1.3857720902231934	-0.9135113669866659	0.23204697941957136	-0.3025314296503781	-0.92816285545989	-0.06902010185831789	-0.9155668583441696	-0.7629715139007502	-0.5579806079728585	-0.1654311430814242	-0.01775582015601807	-0.7323552831808348	-1.2777416177964602	-1.29509728808139	-1.602189796420943
-0.6114508162107787	0.4736237040206303	-0.707814707109584	-0.9761906825004524	-0.7015974539148202	0.684313632050885	-0.4344482475929433	-0.17703403409393298	0.4291937726773571	0.48163561000569677	-1.0163556612051956	0.34783812698375566	0.09717633408365695	0.6346280022725571	-1.855835319185008	-0.28936489199357374	-2.2182556073383775	0.23767394720716653	-1.8752039612763238	-0.057578559714738395	-0.3632896340540796	-0.06656739506366774	0.17173569897496965	-1.6439759155341944	-0.1546593191740733	-0.0014757841486657956	-0.49208998004569926	0.4196003717920194	-1.4602467913309085	0.24091287379007614	-1.4689193454211775	0.04187622608676266	-0.9944547647384546	1.0203122494159842	-1.2022743125075241	-1.655453750794328	-1.2400746862141405	0.11052783659858921	-1.0132799761946	-1.178583947520561	-0.6388880655890886	-0.6143746796278742	-1.4550779509862706	-0.26753176763893066	0.37796368351717197	0.11394437614781444	-1.467641778901104	-0.384682035357776	-1.8633446675800733	-1.995787477039267
-0.5887258613471777	0.5619775337087252	0.16217148717281307	-0.5603570003989864	-0.14476132758024823	0.19584730634336867	-0.025581812464489512	0.20036969847533495	-0.02344658015178278	0.5747237795979253	0.19899560871506625	0.6037978980731595	0.36547840928056574	0.1670263237830495	-0.47400166010038625	-0.44334579372146643	-1.5493989947623201	0.162489253178723	-1.0348058542909901	0.5975683859320121	0.4291688552239227	-0.2910867125143275	-0.22495611230917517	-1.396392958622741	0.034968429337039336	-0.19786657871223448	-0.6689310483443452	0.02495730749949289	-0.6381295844336544	0.8132267552329647	-1.435213026332825	0.8226036139916175	-0.7899190116479595	0.8583084291766198	-0.3032346882538489	-1.5552946123592306	-0.5620606403070328	-0.3592090663509233	-0.8766459336404581	-0.39447950805464593	-0.827212629867499	0.12538811430458635	-1.3609402368092878	0.40258268900593225	0.6756777901980575	0.06103666073478454	-1.3238195434287976	0.6590405900105328	-1.4181045928475262	-1.6274702319076764
-0.3949196453103426	0.14036195611238142	0.9251317080982423	-0.38521680103319134	0.07450843107669754	-0.8406718077991336	0.08764593713648444	0.7589688456240539	-0.8334609601850033	-0.2812140394317701	0.5534970536615993	0.5350819130443645	0.15148335057380144	-0.10842454930239835	1.0594390923897783	-0.5276689793531525	-0.874640712620247	0.1677946026817534	-0.15416157480037265	1.0866074789835485	0.9070557172890173	-0.37053725109054875	-0.18033708284601327	-1.31546575162343	-0.32107354187365406	-0.29819544437471435	-0.6963559521272351	-0.5967353856627259	0.23340062276660498	1.2418442251359518	-0.9901028153946893	1.3764190891872432	-0.8401847629309288	0.035712611947120367	0.2323711500491722	-1.5293895723379707	0.3518882983565455	-1.1039362856528578	-0.055532760912662744	0.39740827523509104	-0.47674028948540986	0.5679339050067543	-0.8525130547580385	0.797368846052449	0.1842525431891322	0.12160750301397089	-0.7944691004177062	1.0331807390206686	-0.47438640644612823	-1.153409653985472
-0.14930592199866022	-0.39027571388376314	0.6841308042008445	-0.6394865273350887	-0.63493472892731	-1.770106949870192	-0.39068010753951743	0.6766340907947954	-1.1798838896641168	-1.5846375607272485	-0.1298280015044071	0.18659527997485995	-0.7306184909973095	0.05376424558321552	1.4298242302559232	-0.8159996113072696	-0.7211848427215779	0.32209082951414125	-0.21872199487557864	0.7178762922676843	0.6927467346275544	-0.6647178833014218	0.0033070267675354235	-1.6736153524039803	-1.1812535901724457	-0.5686289157963683	-0.5425211215330277	-1.3753503027511378	0.15308859714695983	1.2945368965736574	-0.5787969906712264	1.1888384673674182	-1.284952255451507	-0.9873844272639133	0.15740017251587396	-1.6586043156069323	0.5472264384471418	-1.8099224987011748	0.624171469012225	0.2163550332611904	-0.04493487779482586	0.2635852640396385	-0.5380480237019698	0.31355393349420047	-0.9319133745630354	0.313933428621294	-0.7555298538190186	0.6025263169858722	0.09357999168948031	-1.1931632623549722
-0.03290740343180459	-0.4963878111974557	-0.5251723939080133	-0.9138151435022255	-1.7104843305394275	-1.8115811706266323	-1.0943380270489687	-0.19216945470418284	-0.8558612579256517	-2.136746633827587	-0.8415539436745076	-0.010650627214986502	-1.4105257003568081	0.19368507256817438	0.7205261565783815	-1.0524278719387357	-0.725604942681205	0.34134248367103237	-1.0621396932608675	-0.3774457884316135	0.3196898940767137	-1.1159169456547935	0.029304969477482713	-1.7894583781626994	-1.6091497458292467	-0.9100586538506203	-0.095408597860918	-1.7698792381257538	-0.6613938378218767	1.024372289995679	-0.21318308468852773	0.43763848428406427	-1.5849796662932862	-1.6541581687493394	-0.22729704629555905	-1.4173732724325887	0.05443070273200849	-1.981407586849959	0.6897527090221917	-0.6290605279942804	-0.04971152414610902	-0.4383743395440068	-0.5004202303056102	-0.7914801684605711	-1.6937483735462218	0.33491166932404426	-1.2977300102527962	-0.024893708751256557	0.028318663501986124	-1.6219702386811632
0.06767946718978071	0.020243745122676265	-1.6995233064073656	-0.6564069721087857	-1.8038388988531766	-0.8020738743513492	-1.3104037787907976	-0.9069764445747347	-0.3011595208486892	-1.1781778747604876	-0.5166240882600088	0.20619751825662086	-0.7475385122315079	-0.13325798830316143	0.11642809526624191	-0.5737397718167865	-0.19247280790911514	0.07134503076685274	-1.4442105205610298	-1.2683507165806829	0.313050863027492	-1.1988632645043447	-0.01582208644310034	-0.9073988707062202	-0.7402727027258442	-0.7201887086953235	0.5701464487888007	-1.0849352537449461	-1.0827459367328698	0.5881951172439221	0.3761188133673907	-0.29003370754911867	-1.0904588766418644	-1.6465519568967713	-0.4540278468426073	-0.3497275442453988	-0.21696162198317823	-1.2604726078655615	0.5554216590112564	-0.898211734195085	-0.36558648223764806	-0.8480804413490964	-0.20673265323586273	-1.4795540899628856	-1.186022468035088	0.08021701603594135	-1.4761698803992886	-0.19573544458262085	-0.16972149578084791	-1.731135537854025
0.5259457451411437	0.8246403372714916	-1.8896011389172191	0.16982551981055455	-0.25851853011665593	0.6187409439777387	-0.7402173893814175	-0.4035050377410543	0.0768604954681956	0.7474808053906826	0.8130273745471733	0.6177701721737671	1.1893694128096541	-0.6704366110532022	0.41933454813424303	0.812808512357103	0.8926155262851899	-0.2007907502840816	-0.5175781811763496	-1.1833867975076382	0.43347512288204326	-0.5770446416470771	0.16600246709746025	0.6945366984749033	1.0824621118461784	0.38202009722856894	1.1212762147504642	0.6817134362459993	-0.4875793531407007	0.10508032047820796	1.1642699548309678	-0.5926919504022451	0.15353441255915196	-1.0254647898491704	-0.35578859057289985	1.1266313586835284	0.3045643696669828	0.16250760177505483	0.8962498283846888	0.02214487792534476	-0.30915061863771265	-0.7216712495504896	0.7291891216679143	-0.9677190347272632	0.429304984810756	-0.08242335273429946	-0.4315235010196225	0.14363270824521315	0.023149065472977973	-1.0602053309962796
1.4257866474274492	1.332779794731008	-1.136807710819595	0.9526677618314724	1.9171018905063735	1.5239713413563496	0.12230827725796486	1.202502674911138	0.3616473682127477	2.204863473051218	2.0458999606421804	0.790765041021472	2.7901456140327787	-0.7468637296213086	1.1641087138772654	2.2608600103113368	1.6745462398306232	-0.04827306163393333	1.0835065790789968	-0.3156555361000146	0.09026412144705372	0.326107079053226	0.6017848705683381	1.7849075958899456	2.4061739574458354	1.7726714507468107	1.2643608642407642	2.4308528244212733	0.4754380991046659	-0.3146080376492887	1.653035631691806	-0.5056632098544723	1.2695702948402494	-0.18786161940233995	-0.13149756084682374	1.8730124338270673	1.0852720481250395	1.4668241453412596	1.6362188775969169	1.2697257889244224	0.5003688726188854	-0.4063906301457471	1.8242783148455428	0.3761258339654095	1.9113830348929053	0.24822842271378445	1.3900846435832288	0.5181352353932681	0.5234750573486144	0.05821448449377154
2.175481409328411	1.2488117249542416	-0.2963076777526155	1.0235211489323524	2.8225794411996454	1.3919208502210105	0.4727607457484606	2.52038271674246	0.8658009097940461	2.19330468572134	2.1304471968812426	0.5328609876227236	2.3975880082687437	-0.14495937012332402	1.307419641619807	2.5114447722549875	1.361839018398398	0.5828485383200768	1.9119700616916515	0.4509648283531781	-0.7215849334421969	0.637265427773036	0.8803723438716421	1.47344568669364	2.0374397823705395	2.1158510166432216	1.0333423547749188	2.704098212138898	0.6957139548653705	-0.5458504656181922	1.3573383910690116	-0.2759615318717343	1.3443217697050895	0.3384618848509946	0.008937798428304833	1.1463888151532198	1.1303224717242715	1.7243793254807072	1.8603249859651154	1.4516856238037674	1.5446739547975608	-0.27275355648957206	2.0212818939021977	1.3336419945681035	2.0622711055866136	0.9273447524132191	2.473156079067044	0.5277357471074583	0.8404123589570897	0.8485704645941213
1.950352298820473	0.825417779600644	-0.011129240648507193	0.37825754365527964	1.5398518289194465	0.4048590218365127	0.06124686995484706	2.2323222345028797	1.5900192436963592	1.0316930481138704	1.0848230256988531	0.0076019714004158705	0.12359725358825914	0.6098643996631483	0.5526559690389337	1.195919634159047	0.19815806106737305	1.2901385213362353	1.3697888352127605	0.5472046662753957	-1.284821682170226	-0.022209822781092525	0.5640272728269236	0.2361677942806337	0.25426694318353477	0.7052825794417443	0.6894088394209628	1.0486416284826061	-0.02168489941669356	-0.549143454486275	0.39464090908389104	-0.05326727149920969	0.38887861371248106	0.2400608875789351	0.1475604250457426	-0.4995970005203948	0.2132624465495071	0.7238446103459768	0.8649135323097633	0.28701770932969756	1.8702520484849534	-0.23720999445869048	0.8343668559765356	1.0892686755729926	0.8582162711147279	1.3589577349104736	1.8229955279843257	0.2640092525482625	0.7421156077697234	0.9161101214084153
0.6251386291510146	0.5473102573558348	-0.04138974679280436	-0.27048511575427747	-0.849693978811927	-0.7614010139676919	-0.5148318587140647	0.4635056627330002	2.103916556286175	-0.06851227828960713	-0.08551930737110561	-0.5010063729011528	-2.0809105812256106	0.9020389295145154	-0.31322375152439375	-0.6547057403509776	-0.7065249929973038	1.5982876149588932	0.36354201030644456	0.27276674473644114	-1.0249548613185515	-1.035697083529382	-0.2626023619930014	-0.5720655363380274	-1.4336268353525845	-1.5508407440670335	0.39406411866243274	-1.378916934476196	-0.6932897438928883	-0.4399874840986824	-0.5067869466815419	0.1588961214115627	-0.5910462710790467	-0.2860976047208437	0.5129757553817046	-1.5791344801397382	-0.8378113256804676	-0.6854974618397194	-0.8732898914680434	-1.013656801186168	1.1293458152267553	0.04703848522154839	-0.9248307706421243	0.08709426674539288	-0.5591019128934791	1.172904973443743	0.12819860823263868	0.12996956910409707	0.5026285304201643	0.613319040146329
-0.9074492502220705	0.5608596373258169	0.32497997684434116	-0.2179713962088438	-2.2567272758426866	-1.396130732740428	-0.4473720975541104	-1.3180803166981248	1.949110612535986	-0.22671403737401327	-0.4079263265785247	-0.8002804884129385	-2.318541691170766	0.7321419175039239	-0.41417614088910637	-1.5845091410822754	-0.5395714416438685	1.3051223539669012	0.17887338475349682	0.3035968310944947	-0.23168770615698436	-1.3708281452631106	-0.9682349163986809	-0.19748087366175068	-1.714325678086965	-2.7617852904622415	0.11090212250945469	-2.7362232882287225	-0.3118779293097604	-0.36430530548614	-0.6253319625786717	0.3569198209628564	-0.5829888105938228	-0.6092993757219546	1.0692486173298914	-1.0237819499030554	-1.111118300325862	-1.2316142050626022	-2.027810949504148	-1.0949788700695056	-0.024292326496927485	0.6610838886687858	-1.7946417268894574	-0.4704605419743975	-0.9953125120086593	0.5943192130788271	-0.9106254402359923	0.34597159375713304	0.4670236678323614	0.5763907776281745
-1.5524220531677622	0.5111278177820664	1.3230525629741952	0.4807884367039086	-1.6085387625871137	-1.1718609956473447	0.3948016337963467	-1.7644711975536846	1.0655718178701863	0.35511401760108374	0.15662354657974975	-0.7993776831581485	-0.6159541471019543	0.5590362252937374	0.15867610646640043	-1.1599189538334413	0.3700168637840086	0.48846743050495106	0.9627680498429689	0.8120296404978541	0.29696803563363444	-0.6404465206735107	-0.9789315582693905	0.7402875318653541	-0.6189375343626332	-1.8541927514757561	-0.17803848604575903	-2.146711084498539	0.9734623503853066	-0.31340919719146215	0.10173061231627192	0.4628753602112914	0.38207496268090485	-0.20228856827675257	1.4032928440090817	0.810298806090011	-0.6125229057892632	-0.3825514062459946	-1.7682074874498077	0.042129081861835393	-0.6583737025314413	1.2602538793241007	-1.1190325836125206	0.050791374011669436	-0.28118655982198465	0.04765801526030437	-0.3974787321634563	0.7036136596836823	0.5653793284492821	0.9961762258992793
-1.1209827056377395	0.023433321967135715	2.337587338196996	1.0523953240769437	0.18945221529835113	-0.3415608689538162	1.30066622545756	-0.9074861904149091	-0.17200190360910997	0.7799429632787828	0.7757893704361685	-0.4934993805034532	1.2202903372789657	0.5610041242204378	0.5011442941240954	-0.28148013693205926	0.9732892439798704	-0.6100882841918446	1.6334665792729894	1.2635446852923105	0.203369136904959	0.5171907111464121	-0.3805808743657923	1.0517663885596253	0.6945777021163348	0.30665910728129686	-0.3288692850205105	-0.4410155236918709	2.014596737342358	-0.15174477901512948	1.0003954003493312	0.4096307791183469	1.2534314896306442	0.7859972365469114	1.145469121035815	2.4525415406295097	-0.11854881628129232	1.094151844808662	-0.610943781128008	1.1036545301748297	-0.5416250519957281	1.4447615252580315	0.26313710957492803	1.0258396553656175	0.7072755739050003	-0.40049563804635163	0.8447413015075474	0.7861703811929416	0.43026906930255887	1.4364801810289094
-0.4387796026302549	-0.7163041124245746	2.5050076925723324	0.8224723820457437	1.316013570046703	0.4147167200831541	1.4521808400317069	0.060301733876917424	-1.224902393265917	0.4609876676064207	0.6285110818031682	-0.044015117871903674	1.54643297206834	0.3832885964389227	0.016297839220875625	-0.040181899587403744	0.6823761982920986	-1.5782765345730876	1.2522311142643938	1.0782277444759931	-0.09659156490254214	1.1294957170739812	0.1651293684550852	0.37776174791190736	1.1520301309724597	1.7323313722793217	-0.22489736612043038	0.7694840925728522	1.9031328671517316	0.1471249080758244	1.2415584059181417	0.2351123068113667	1.0734129238641168	1.5459326991880826	0.46945946460917604	2.6118313739876067	-0.17304830167703317	1.8273501608774338	0.19340797320761435	0.990970727278666	-0.23738603294832525	1.1629453313181355	0.9135280530443407	1.2762582294587448	0.9954896772552525	-0.9528630876802802	1.2872665064856446	0.3817667196576155	-0.04602002685624821	1.3525116372832426
-0.2992029401170543	-1.0300775829614441	1.5941389502505587	-0.058381608473817195	0.928748791671303	0.49353197883507205	0.7497465555115871	0.12135029162196455	-1.6609577224720657	-0.3028869583169997	-0.28472370162231864	0.2319086381823391	0.48771620319587783	-0.25511423320897225	-0.8810474835220301	-0.4782782621257974	-0.0312456142945954	-1.875794595161112	0.13982450257635512	0.3110334071928423	-0.044304021554843566	0.8560856643705158	0.13631427262155005	-0.4507982168205174	0.6917798917889214	1.2777711057493661	-0.01612488407605466	0.7169773147555524	0.8382550602858467	0.3832180503982706	0.5946073596293315	0.04586579476789739	-0.0032221574671262897	1.3268806150142105	0.025401374602127356	1.2332770931204682	-0.5075145023637521	1.1676905100245905	0.019283037265223832	-0.033683461144531975	-0.27618813049497243	0.6982512962097309	0.33244601960078113	0.3814165954324233	0.42445199104986425	-1.497336225617041	0.43600778334069296	-0.3177507572741479	-0.461391896969594	0.6937882338663214
-0.5156962589545101	-0.4903944471336183	0.2298414265245619	-0.7685456786894161	-0.12209434539471772	-0.09662937227889117	-0.1536347464020761	-0.6056061961488156	-1.3103253093674987	-0.6890608018598227	-1.154662506631166	0.12990198815153559	-0.4407079968867588	-0.9482771510725221	-1.2885298116813795	-0.6852898604586768	-0.2502124935962938	-1.193573298908952	-0.5737680402002041	-0.4523165201390154	0.35021019212510496	0.19763731255023026	-0.28424570011912303	-0.453713497653256	0.08785570075281861	-0.2890670512049271	0.00854230159598991	0.10710106307898905	-0.253743637376498	0.33446982877852643	-0.3182778394973107	-0.10472536639714496	-0.8965360752840197	0.19661330742958716	0.27607307778778717	-0.5727244182341181	-0.5121211008430789	-0.20438842901349133	-0.5783483190560988	-0.7708496049701121	-0.48417742854389756	0.35610453117866375	-0.5616753210449505	-0.8595235863641574	-0.31798342135202545	-1.4554421718999127	-0.7043765161964933	-0.8810396261810822	-0.32592305440688923	-0.059709149389990626
-0.24289524998280076	0.49004581881127135	-0.7011942541038092	-0.6932717980835833	-0.4165330464721281	-0.6844371275159238	-0.5939181171015295	-1.2169653164948186	-0.36512082267452073	-0.22115920879603096	-1.144250050381431	-0.1601165331159737	-0.11226607204125169	-0.9167898732925738	-0.8879799345164529	-0.04314788199018695	0.3166446286285092	0.10801256777084008	-0.321858785919897	-0.7986441919406599	0.6025100692125052	-0.1771416269193231	-0.4417740342891285	0.33612102893035656	0.01607132239157759	-1.2128151086628414	-0.18441590317028964	0.14859052244644844	-0.7352438749476935	0.04178697000538461	-0.570076508187782	-0.27755248391325715	-0.7979220925517309	-0.9762027395273482	0.9436126717338076	-1.542421659235323	-0.05179245302486209	-1.0225247912834114	-0.6744539712915931	-0.48625259024442885	-0.29798197109806485	0.25371941646806256	-0.5448510817939312	-1.3062881808935505	-0.4721236490162977	-0.4505077802975339	-0.9054314188737373	-0.9875014801811758	0.32583110180922203	-0.41908048400558495
0.8115473344692236	0.9685885711857294	-0.7913412896556422	-0.08253430439880913	0.40824586616399205	-0.5472074549539522	-0.5649439442498447	-1.1335320658194026	0.62805376580523	0.7140715565022745	-0.19150820034291122	-0.18667077709818655	1.0501695531529727	0.03426643789904067	-0.28435301604424384	0.9224493394153108	1.0196061934476406	1.0903068622597978	0.2978021762011723	-0.9119311133505974	0.42182825283150727	-0.1618236325735053	0.007193791082823127	0.9376290301477952	0.37649985745644926	-0.6306661386473964	-0.2586438440428912	1.1027259308763029	-0.7162943647453489	-0.21395086574157418	0.13741166520295872	-0.5760319130101799	-0.05638375843656912	-1.3607196515971256	1.227189876326737	-1.2597596877945132	0.3945286710219145	-0.7260479187083908	-0.11558268584280756	0.3438532344459743	0.3675348666126867	0.3496148245325621	0.4739865592006226	-0.6944467308579726	0.030578272757405447	1.0015949169224052	-0.1653862839439382	-0.6649809729259055	0.8732428937343034	-0.3734344946307824
1.7968488044310194	0.4190850084687945	-0.30889262831078723	0.22268339542628685	1.3095126209098704	0.33480872345873547	-0.6081806194196236	-0.6730361706459255	1.0376847216944582	1.1892555362346398	0.898951993728158	0.2412150058032517	1.6891940829257328	1.1123692551934878	-0.26226930420126743	1.1147271356287878	1.0142670686454298	0.9972605434504496	0.3316739966220211	-1.237001305410607	0.027306774986076105	-0.22102449758254003	0.657825330008554	0.5705259196905623	0.5016826819448382	0.6141501509169617	0.0946929364738827	1.9574256939339674	-0.6218810147086665	-0.23978837818810442	1.0556511967993112	-1.0002388477023676	0.2353209584241777	-0.9613675194327594	0.6101853556462097	-0.33105154884147425	0.33665274263385636	0.07866294615084397	0.35510290514118636	0.6819723879226014	0.8315347694858084	0.5263599212985248	1.323730602603134	0.15708054734294666	0.5397806913873746	1.7724401665466243	0.3547075317794054	-0.2347078216973679	0.7107698654446695	-0.3407801301781547
1.5548731825427164	-0.720388131512376	0.1857869093961495	-0.29912077243107654	1.0632057708986868	1.1796813891541569	-1.112747943933306	-0.5263742897690219	0.6083819361018901	0.6045876687732268	1.1525132072589797	0.7386675034754417	1.0520199484812338	1.2762288574110656	-0.8743090761064354	0.16823905715224372	0.18998370204708592	-0.026887491186110585	-0.3936893752436782	-1.8315589326976778	-0.23089436005133268	-0.7608614098219623	0.7949182311511628	-0.47967835564085165	-0.04455793476209209	1.0205664284842144	0.7169413903259639	1.5592401696835765	-0.5953709294223595	-0.14152739358967362	1.0406285303461722	-1.3559054310886356	-0.49740145904191574	-0.5194171555497502	-0.6031175734922273	0.301556009046249	-0.20439026084151402	0.41606304649353315	0.06263004519681793	0.10483314219062358	0.35814039699882627	0.6066230651395311	0.8930278129531898	0.32906645590299766	0.3689912580132567	1.2060139824344678	-0.24321236549885056	-0.022916466945406225	-0.1289981993469437	-0.6735758806104003
-0.039917291830839106	-1.5095589200654274	0.3185060832607325	-1.2840688261553297	-0.35490358564059254	1.1500012774380326	-1.834777678173834	-0.8469282329455013	-0.28803953444653607	-0.7026478556502485	0.2830974714370935	0.702023113573275	-0.27777753041665665	0.31216315835145614	-1.3956294390462047	-1.0679961044707775	-0.7340575741262432	-1.0767917677564376	-1.155484821482624	-2.1946296473258853	-0.32742820296440195	-1.597771088546718	0.22943323465350948	-1.2208589521645004	-0.9264512669176986	0.10309055960382352	1.086313830106172	-0.07147693855628685	-0.4613622764725903	-0.13837844155213885	-0.23889975834913257	-1.3298494706373583	-1.6101567424126537	-0.6402190054470439	-1.5924774136320752	0.22541335189224698	-0.8226543781269249	0.03311776367596268	-0.7520968944733524	-0.8104549277330585	-0.9450826565506749	0.41814330773519925	-0.5961617329161563	-0.17689232756075335	-0.5031344952239991	-0.20905705738203767	-1.5270477672740275	-0.09027239502708835	-0.986199036371369	-1.250952141532636
-1.8059494198103772	-1.4397153936064155	0.07015259490500236	-1.8633594271767082	-1.7270151014950519	0.20621913013846394	-2.1422855576302924	-1.034038768602936	-0.9334017220861156	-1.7110545355126465	-1.050887672675295	0.007715323093569566	-1.121819164808447	-0.9694549528378967	-1.1290016755413137	-1.4229671172194365	-0.9894105257154062	-1.371578131263984	-1.2298813035280645	-1.7680657693064108	-0.45494629317827245	-2.07110792153244	-0.43220887725069024	-1.0317967195279079	-1.3143870593378932	-1.1432832129975896	0.8715977751826349	-1.690875456169286	-0.1182094674927615	-0.23776801129427824	-1.7936643409587787	-0.73312993877591	-1.9020677883443313	-1.1255091338360435	-1.80809064456358	-0.17304061649284266	-1.1843976353783046	-0.4357499883102049	-1.19455943860766	-1.1693045673992228	-2.102928714314006	-0.0277828521069162	-1.7844427518088193	-0.5251151119477502	-1.3937298670303944	-1.355118072703132	-2.232228735174294	-0.21697901271779574	-1.185927783349022	-1.567927034785146
-2.393680943946099	-0.7983587265798823	-0.35229810189628424	-1.5630097330972512	-1.8627094396248318	-0.8444415936170055	-1.6748601960417673	-0.43730621475577913	-0.8693579471164348	-1.6455978639416207	-1.8159586736441002	-0.7657748303486925	-0.9515282555580267	-1.5816387994456276	-0.12083307283985774	-0.6291248674575309	-0.5262686864012777	-0.9164591856791389	-0.6257530775519343	-0.5426184694298208	-0.5811290473556856	-1.6489035285161004	-0.4290659885590596	-0.22401903287431704	-0.7197648852431099	-1.401124470311656	0.2524731966892557	-2.080223267221484	0.264548900144782	-0.22374147927686497	-2.202297643436551	0.2635091480697192	-0.931835286191369	-1.238650381996701	-1.3830521063778063	-0.22894201094929378	-1.203842115784879	-0.3209106895372942	-0.7245951390557069	-0.6383962315785896	-2.1828036032793317	-0.4552803724066505	-1.5928126084576162	-0.08350463206881677	-1.5645253341318017	-1.5637450575442182	-1.6613523632056564	-0.14318435162711385	-0.6262026899453299	-1.2269295718765352
-1.5702581667864564	-0.15780234701605564	-0.7055357649662987	-0.7434820008642423	-0.7694121929653384	-1.1569805582712585	-0.6962548594529451	0.8422144287780182	-0.24470779170052703	-0.7064220716468612	-1.4805972988165852	-0.9088877053496716	-0.27597908229221574	-1.2457654207930806	0.94640572501799	0.4824401963283428	0.02569670999581201	-0.26843205225951255	0.1215526050071542	0.8752071640414395	-0.3884252723212168	-0.43216596285627557	0.3054059172052326	0.4273912920480802	0.4529859155539762	-0.4440714049347721	-0.3657409408266765	-1.2203996530830685	0.4651456678406359	0.01941964399496698	-1.0913294587579683	1.1646099338088012	0.46266709320508925	-0.558925892888682	-0.8046359572432406	0.24798289526056558	-0.8791149254016598	0.27968854137159405	0.2861643919385359	0.36508458729493715	-1.1562980409671753	-0.555849185471844	-0.2860597779814968	0.823849787541367	-0.909586561378733	-1.0438838818360172	-0.35475330681644013	0.1869401431297155	0.18756784978706678	-0.35462159267869725
-0.2805677858110176	0.27954342610835015	-0.8220278548142237	-0.12637297908394385	0.4716571050930385	-0.6304298745920841	0.19482555390278503	1.961414558540105	0.4143966549613131	0.15709265917927293	-0.4138302924324142	-0.3242754677465056	0.08744015319402458	-0.4206848761787497	1.460342901109588	0.93991025432542	0.07855265221685763	0.17269420495221952	0.6267828772698658	1.7690307872242785	0.24990062586959738	0.885955686854763	1.0466661708528637	0.5240325099485063	1.2332999963464313	0.7380675561249187	-0.8158203464266403	-0.1639528945491198	0.46137260177896017	0.30595958126742134	0.4031832137161428	1.526233636392842	1.0301798356453606	0.56193822921643	-0.330733517943804	0.7725835789789262	-0.21665990871889415	0.6673065365998508	1.0268209904629315	1.163560358317589	0.16801205161339872	-0.3493554518471147	0.917539345883536	1.3079999907010358	-0.0006224051067121542	-0.3569553522714604	0.6261220999699264	0.615087991525255	0.6122709405993085	0.45767066678547397
0.4348288976926383	0.6839509137661537	-0.6627021857535649	0.025427660030909453	0.870915261305307	0.14782929311003962	0.6362972635346409	2.1456414415456497	0.7094219159365844	0.2345894521607359	0.5241628792371646	0.39774719354890276	-0.08835331939215274	0.31778968629321636	1.3820404838973128	0.5958621976468358	-0.3283058153493314	0.4320868841373325	0.8898234156213986	1.8635598554645638	0.9162950198862556	1.5551516940636334	1.0497485023742548	0.3212293452698031	1.0075974023397996	1.1220727031520277	-1.1858409623529793	0.1561080359081564	0.3645253612919217	0.37722239332585433	0.8126121647661472	1.360990672843715	0.42742404508611404	1.4130577642681208	0.1516439305670441	0.7480060309129077	0.5939304052098826	0.4015242252746218	1.1104897424391231	1.3431865616117125	0.9732716943238908	-0.2153347408449284	1.144619829171831	0.9486079149387069	0.5276544366782374	0.21389833559453758	0.8412128029522116	0.949080957248722	0.37249304274222295	0.6514786482680525
0.37025710385277566	1.0853434987416313	-0.3320456784315393	0.13237346498084288	0.4397355825861782	0.6175427875824133	0.7517617585906872	1.4231427447431193	0.6108254538981995	-0.2281221332267399	0.7731861195320728	0.630574667263616	-0.3428958190517606	0.7122419202483099	1.094615812725825	0.08400285059396514	-0.6640181838813958	0.577628688414482	0.9585776780085374	1.435118057336729	0.9856801805962392	1.3488485542046498	0.3239971660226943	0.27778092168721585	0.10561879546893135	0.724267699015486	-1.4375695917444231	-0.17540444839384947	0.20450317553752834	0.2662699025399306	-0.07324801012931931	1.1154176546966124	-0.4375852050199211	1.6577158024349388	0.7487321407405235	0.1687055485141717	1.1226581562895355	-0.2084286627029137	0.8347285001120073	0.8827890218161947	1.1017633393980517	-0.4622655853718698	0.615861290180967	0.23233917418313144	0.5805034746784276	0.6391949454151623	0.7321821015651596	1.081762988973513	-0.2908040180597773	0.19250515437814697
0.021595962792718162	1.1582853121365584	-0.017981023310557443	0.6818134315024238	-0.04063180572740742	0.7346864924678896	0.877591044014326	0.5222219367577894	0.29230302731552926	-0.3780105452045869	0.4885311672135525	0.32462479335684424	-0.1984240888412439	0.7389266744515375	0.8910489152169554	-0.0218086289630608	-0.535074125772012	0.3978758555989036	0.6887460867419741	0.9774688112719191	0.3193878817646937	0.7100343196260451	-0.43425712344369016	0.5022430578452403	-0.5776774396946114	0.38447407983009946	-1.2696134856298291	-0.3713358045774777	-0.06631578466021856	0.28078001140558184	-0.9963435170592128	1.1589800627277103	-0.40958052845244547	1.5307368170054365	1.230086995682016	-0.3532463868334454	1.0467590545464065	-0.52228340252764	0.6627226833749987	0.013666955258187901	0.9493999444978479	-0.9048257604979825	0.1486558094738195	-0.0980832526425544	0.5556632287911195	0.7643528683031481	0.8702685395557271	0.93637644401876	-0.8583036226892291	-0.3951768350776194
-0.1876568446692231	0.6606721911662696	0.1381084317153208	1.5133237250630063	0.009304182147767045	0.7412646220480148	1.132573474418087	0.09427913276181317	-0.10298470485004682	0.20791808254618907	0.23343878561511347	-0.06380473887019879	0.24853141920630858	0.4212145152314454	0.6982229725298083	0.18944398919796882	-0.09002497861576088	-0.27890836399953156	0.011813478164875935	0.7903463739081861	-0.5262230180415337	0.3277401187638005	-0.6227466082202144	0.6856886368427707	-0.5342990706240476	0.625500474830383	-0.5244363083538146	0.014659279350551115	-0.37063526085996396	0.5862248027900383	-0.684161793232366	1.319030826673079	0.6566678675808687	1.3659516371682676	1.2075003337107637	-0.3058593239471787	0.5611369844641979	-0.32603410166579905	0.650887019774205	-0.9045618302220603	0.8692244892614295	-1.003383164151884	0.14707238475572687	0.03972031817817193	0.7516669302665206	0.360119646945808	1.2259543912430668	0.42267405882582054	-0.9168506478420947	-0.49020422771525296
-0.2904059509907245	-0.07833109659536716	0.13307055535309262	1.8936042758041312	0.37347713431024837	0.6641856645937425	1.3167267740324522	0.12436358015113481	-0.46156782339587615	0.9932400265130321	0.33049971300958403	-0.1288575962683359	0.455074848065644	-0.08820369006038536	0.2776766387771856	0.20940359593939983	0.20520738944999065	-1.046251395773441	-0.7240292834542664	0.824124000283915	-0.8530044803444454	0.5077237174421327	-0.316736259406938	0.48377027885373813	-0.1323789875853052	0.987901820233516	0.39656122113953834	0.5617914353510349	-0.47900166770775876	0.940737868181301	0.68085327450059	1.0542241267717163	1.7450108305188503	1.1334626623558697	0.6118283623806156	0.0895148162088503	0.2670282724276182	-0.007553623267458396	0.48695738747161943	-1.465638708495638	0.807157712385819	-0.48135993210968425	0.26512234641502397	0.01919975135835333	0.9648038340219696	-0.3773077395746792	1.3066888481996033	-0.406157833170686	-0.42171070204678407	0.09441367849074556
-0.45128174128619664	-0.3739703619491977	0.06091745342709061	1.3633767950943516	0.40930942086898686	0.27656967584086356	1.2202139999882942	0.12473074591714002	-0.5944371169613896	1.1075621814355663	0.5605453426345537	0.136485139870968	0.068380115457472	-0.41140702081086983	-0.3871200583042087	-0.2093948265615833	0.11701795201818206	-1.0537804366890102	-0.9554613941357079	0.8272930025458362	-0.49914287125481654	0.9325421572382002	-0.04130850261209621	-0.11483456672911521	-0.10019814836553217	0.6184200472703464	0.7822879297496552	0.5332115259250408	-0.2865843750504164	0.9718150095718991	1.6777671955225506	0.1588423404969442	1.7818749642264056	0.5786384899357343	-0.12830440580957242	0.12529328411699686	0.5506654393820856	0.0005394835061227644	-0.012086123212714926	-1.3838394941091308	0.5013027147117591	0.2810607429457277	0.01351496175884692	-0.6149001726488833	0.773365748461194	-0.714028483704488	0.8660227442218023	-1.1602829750195813	0.30563134162682926	0.9973124350245076
-0.5621359498038312	0.05175674582152758	-0.0048499104742728005	0.39135603217761344	-0.12377662491048944	-0.43889787648131157	0.9564201893655101	-0.1844970400717691	-0.336835992671302	0.41335036439821987	0.48456790227996704	0.4989361345472175	-0.655827620802885	-0.23225850270038537	-0.9635422527797886	-0.749706376621208	-0.11214251406070416	0.09753041859962022	-0.508353913260386	0.6096402367610421	0.1049973974463778	1.0688972756717448	-0.09156339684002	-0.7633681159963718	-0.6028862834920172	-0.6052877277647968	0.3575286148131009	-0.19581310500656549	-0.017085336781843836	0.6590056840365577	1.2917275678644937	-0.8215124376862595	0.7892346427101099	-0.2662585220412572	-0.4492399958305558	-0.4892798006247261	1.1541784336053462	-0.22414538304999262	-0.6055771575940897	-0.6933512780076388	-0.08491119939929231	0.5792281540432663	-0.5253081132069239	-1.4351203459343749	0.16114985286406477	-0.104234071831736	0.2501234109676556	-1.2663986284218844	0.8178913693494809	1.6833358258899684
-0.35508944067048814	0.701970344723772	-0.055374681337080615	0.0013285038352848267	-0.7265740862637051	-1.0127563411060323	0.9073475946814976	-0.5166984494820193	0.17971799213521497	-0.2675243916983007	-0.009810211015254488	0.7903782072865567	-1.0788376264071478	0.2610777053376855	-1.0485302180942866	-0.8790856054487701	-0.08029587057114278	1.7053562180150876	0.16185198901023826	0.20041180770487788	0.47385399364082653	0.8043557510220353	-0.23710363763367265	-1.030690634398179	-0.9953343697418418	-1.7570510076563586	-0.3700252205680597	-0.9223342262110403	0.01594540872038135	0.3651447837955388	0.056869921594435095	-1.0711448471499598	-0.15340672100820182	-0.9133638570074653	-0.1704776142022957	-1.1387668763402699	1.465957336247192	-0.2147924848126283	-0.8662999662948296	0.2508350059054697	-0.619652559742002	0.11644973625602686	-0.7441034265647591	-1.5148291999536359	-0.3178371135082452	1.0173272917686278	-0.004898058187361895	-0.5058823871521776	0.8482528266959927	1.8973272202453404
0.18817322231616962	0.8508269090595624	-0.07072551057071054	0.6779302449342942	-0.6689317031586846	-0.8784270707687184	1.3060973449386482	-0.3799659559499544	0.484808144084946	-0.0823370079942746	-0.5500903233821011	0.9418487636045013	-0.7831245203018294	0.4444477954311768	-0.5816861340017898	-0.4019897334541663	0.27884246466555795	2.468920092259373	0.4551005031452391	-0.19566777580074107	0.5179633606753626	0.5893611352378014	-0.11113933969897573	-0.728395858777362	-0.5628198991755295	-1.7605327935686113	-0.6427143982634149	-0.8461852731281333	-0.14022305672461746	0.3254749028041715	-0.6147317513728231	-0.44940255594123485	-0.0769041065731437	-0.8610689472972521	0.3722630045576066	-0.8968130668557945	1.1855694538634456	0.27425541586997476	-0.6193000601647846	1.0356775085397694	-0.6912162379524849	-0.6663630754139382	-0.2319362412314853	-0.5112431560924718	-0.10794071839442317	1.4958655420190028	0.22209542592223205	0.6029174493200283	0.4639070673396783	1.7535794795733217
0.7663222681633473	0.3748172493909496	0.045547030106452245	1.7435569561453912	0.217853097633556	-0.02898691626490934	1.9083358506522898	0.28342167116541717	0.1714847274081632	0.8442727853031734	-0.6680938362251813	0.8321703306610028	0.05017542004735692	-0.04118492279418438	0.027711483795637874	0.3600683267618464	0.5967599607198644	1.7439778518278086	0.26885378967431656	-0.37617250540191427	0.4586657689593823	0.8677751090650888	0.25547654728841257	-0.07181536547087757	0.5988699773742137	-0.5230074583774322	-0.25893946314578936	0.08351764773324642	-0.034801671963273974	0.25448278318055423	-0.0719378231969141	0.20620471594900375	0.8488825421516184	-0.13055071260174142	0.6687534870478655	0.3898658060791715	0.5718579457785293	0.9276600974531726	-0.08172315273888978	1.4617512864334872	-0.20447193173004066	-1.0216860949159103	0.6913581881702298	0.8326675305898287	0.6718798223073059	0.6924424637962536	0.5512861811043164	1.1401005445048369	-0.032714169296990184	1.4580354385690666
1.140349786004391	-0.16104451810529058	0.38438898409238903	1.9721525458019284	1.2992162659564013	0.8657758682887454	2.1479213201740364	0.9321439465423841	-0.6206963166364087	1.521228006630401	-0.2921645080968822	0.3171073607017203	0.812434471931658	-0.7482094302024251	0.23238243019750604	0.8689533855590729	0.48910450515204124	0.19724793844733604	0.013842326179604089	-0.29089221377860786	0.4500351792253679	1.426401549462594	0.42309615162543346	0.4403387620263805	1.5921813421442288	0.9367216654919615	0.30931744424556534	1.1183492917252151	0.6385000599520633	-0.3496822617896667	0.9104662881877588	-0.09283488418664732	1.5145580394645315	0.740313650438499	0.45739879672415634	1.7759811176169804	0.04260095060909666	1.1907084195080235	0.3799708035417364	1.5459059725869184	0.514450056331583	-0.610624932486917	1.2335264461217554	1.4061268399351514	1.2534396275759299	-0.6990980697461785	0.5694831993464003	0.6480803713355293	-0.3438019511509271	1.0612253264349452
1.4067771925458934	-0.27848819669718616	0.8603655047345123	0.860005134869208	1.6865312041522953	1.0785079247886866	1.663016452799949	0.9381767011985015	-1.2275046689980087	1.1923593664855177	0.19396415271240255	-0.5264599605360488	0.9746733932763133	-0.81827805822918	-0.1316600777587774	0.8065192337608276	0.022288351574057345	-0.8789789672454895	0.018714222160575108	-0.05029502838748399	0.4107214917961166	1.4824394366355909	0.04751156843005071	0.3928076251168982	1.6181784426316623	1.4851252850478385	0.5790674081538507	1.4602277996907385	1.5085491545728833	-1.5022132967843451	1.1394182623256786	-1.356806464089232	1.05134045523478	1.2155874576988144	-0.15313899487034907	2.096784158118066	-0.29009019017860566	0.847798131183093	0.547716311627478	1.3136734356032118	0.988417930785755	0.23411332371340784	0.8878923238773307	0.8786302217957985	0.9682284883895095	-1.3173355239208426	0.25449716214746587	-0.37226130568596516	-0.3444036596215787	0.5323279143397271
1.741167884960526	-0.23313636543115307	1.168698834236464	-0.8034844586028431	1.0272787326079877	0.5042610161401242	0.6543565699432953	0.214500740198251	-1.066434300859401	0.1264423965610666	0.36508488084629515	-1.3168256655061361	0.4661811733786172	0.017660589318826813	-0.6410972650742238	0.27391691789065997	-0.31235232911103844	-0.8401453327158666	0.1099822723554681	0.17572481157948408	0.18594534241147073	0.5212456422676327	-0.7159348502229469	-0.17851295478182858	0.7533863518820737	0.9111740397016592	0.6124728920866196	0.9838537862853273	1.7263235818272127	-2.502875492515781	0.3824166761346096	-2.4794037579799553	-0.2812045898904378	1.172785239839011	-0.8586303573857735	1.1267738021086913	-0.5651496970896884	0.19822863726558343	0.42509118119606654	0.701831959164231	0.9653689857903152	0.8856913600129406	-0.10739935175650281	-0.024113730432043227	-0.09195183738123468	-0.6151119488869738	-0.0988189857247629	-0.9506004493870119	-0.08072969623973489	-0.017557160235697873
1.959068141505396	-0.6700450170144341	0.9876118968615323	-1.7116837714874558	-0.2101828977223946	-0.32786856156692806	-0.3169097471238884	-0.714745289450633	-0.22342088989314124	-0.7921583816031079	0.16839206053066905	-1.66167593065803	-0.34375199585566757	1.0174353283841613	-0.6610781794630843	-0.34169701017924514	-0.11616347102208409	-0.18428690858538552	-0.10287277105198747	0.24658916473418907	-0.24727827809299113	-1.0301813611231074	-1.3542085333490148	-0.762735929379947	-0.2274261549213708	-0.04123297627869883	0.7687217227596355	0.22890214445610743	0.805253294438347	-2.54683875753499	-0.5108316472566773	-2.337685309489019	-1.4061541467696819	0.7971217669315086	-1.3674035384541805	-0.24300792244264882	-0.7840212364618767	-0.30840620101921334	0.1298669918704646	-0.2734499878568348	0.5632904823396718	0.9710715489651883	-1.0305924403495568	-0.39847010283248807	-1.2031878887291003	0.5412028872043833	-0.274606941903625	-0.6552169660358721	0.3122953446046979	-0.3468628662542015
1.566953107459418	-1.6742104965539897	0.2728409049140898	-1.3527903268930748	-1.1756149263945617	-0.840821462194633	-0.886899642854846	-1.2376876405771415	0.6168573908348141	-1.0914658598481533	-0.09853159124523439	-1.514160879372455	-0.9578872523490135	1.1764065336007392	0.006519205668031025	-0.6717797814489893	0.46436852952072155	0.156706190566734	-0.6383200417014653	0.07001744070227513	-0.755950475087356	-2.115624632570739	-1.4687245473528547	-0.7992797555330345	-0.6905161880289213	-0.5436586911253397	1.050921680993988	-0.21121141568677163	-0.7871659075734609	-1.5343159612754185	-0.7406267320249724	-0.962420803943052	-1.5407989073919295	0.22933305691564912	-1.4864093362304491	-0.9643705129701396	-0.7271945919357796	-0.5062230411399342	-0.20224203606930533	-1.3106605476481699	0.08845302977638739	0.5681979425703831	-1.325335510936451	-0.14284151695931274	-1.7232917542776376	0.8625336062641714	-0.3534911497140318	-0.009582736093523446	0.6534640059218139	-0.38207929387555517
0.3649337953995545	-2.422772650749419	-0.6442381994111712	-0.46057516813399674	-1.3414781367730986	-0.8823927524583025	-1.1952500361193128	-1.1780216341263654	0.8345615968452765	-1.085569628832251	-0.16880792700366085	-1.1379860186597968	-1.0659328059019302	0.33478502128484094	0.8516656132673528	-0.6064235154784154	0.853943661596674	-0.17320567365556352	-1.036979361374156	-0.3822273050172939	-1.1349144482762221	-2.0712194006175006	-1.0441004393157907	-0.20274618426166147	-0.6584909167676724	-0.4411608633741944	0.9913725062844578	-0.2050316396017473	-1.9738734227843546	-0.17268257095430317	-0.4547548374792628	0.5090017705652663	-0.9061797949228855	-0.512514430005887	-1.149442153091115	-0.8311427511024008	-0.3311865430830988	-0.5515641455474617	-0.4424199635362967	-1.906834197927495	-0.2611305907917218	0.005936841605478861	-0.9900857772873841	0.0786201513392905	-1.5828870249445117	0.06549524694908784	-0.5429749181538737	0.1598527633136049	0.7353468583250359	-0.40552001899642726
-1.1137257121003252	-1.9738132161107755	-1.2755061958916154	-0.15525546657144862	-0.836851472371582	-0.6371796990024817	-1.602606467505693	-0.8020186309388622	0.43240846831356833	-1.2303516515363653	-0.08339667812965273	-0.7308656572865497	-0.6665350781184695	-0.6499770253537173	1.0988664972371263	-0.31292683870956	0.6231677969926743	-0.7336218497962775	-0.88601410385965	-1.0012939425047924	-1.1709984217315954	-1.2412262608206006	-0.3199189727269948	0.5394630653766522	-0.5234425346811483	-0.16487426528054458	0.2816554197948551	-0.03873674803733407	-2.025253126532513	0.7241186741666814	-0.36914611493149546	1.0248550198465984	-0.35094624310750494	-1.2845725036390145	-0.46714112071260633	-0.46557790737488786	0.043984184370772936	-0.6210080463099539	-0.49830835301493537	-1.7304034934425585	-0.5082350698732494	-0.41387243755122594	-0.4219760102261471	-0.24013000474118	-1.1141907917886194	-0.8966553344529362	-0.8796627580467743	-0.3104368488016051	0.42273792992470066	-0.7929438350804715
-1.9469529906163365	-0.3463884846354631	-1.3297006137681842	-0.7496175111074431	-0.19429302496580836	-0.2665648293267148	-2.1535066752143006	-0.42153689638823344	-0.06531786530596348	-1.4027915132336848	-0.06753893964812724	-0.22347991429869313	-0.0009164075357314968	-0.8682373248391956	0.47101996671217045	-0.043213407515775876	-0.08478729178838865	-0.9232403140331523	-0.3090330460136655	-1.4969358114766593	-0.73249229823759	-0.5208609756299012	0.45187803400322396	0.8304481858744501	-0.46828952683280495	-0.08673425295093454	-0.6836761711881001	-0.001136147089571279	-1.1479554434447377	0.9360823624310528	-0.7400435340288954	0.6161428778668986	-0.40093363263111204	-1.6991411921168185	0.2689439788763933	-0.4567757123227075	-0.05665076569416092	-0.6852802246852483	-0.3721348939836924	-0.9208369148281573	-0.7414094156674569	-0.5389737349665525	0.012358686759720293	-0.7989134527922837	-0.5852780680744266	-0.9854346229218426	-1.1565137191034423	-0.7652950164037919	-0.19154171499297196	-1.5255280292176376
-1.665590211272986	1.360879532778213	-0.8951270851087538	-1.5066209096529832	0.15878987011709092	0.1932886472004862	-2.429401963355669	-0.11276569148638418	-0.19285856158912384	-1.0781397281297458	-0.20102729968058466	0.46724590590584447	0.5977284654755889	-0.31806609572617206	-0.5044176730451858	0.09034197884520057	-0.7127534723189002	-0.6198518972029821	0.18378055256916026	-1.531535955809723	0.06524408693393884	-0.38794484444260896	1.0692065602074756	0.5261666050068192	-0.3435496832878758	-0.14162739551948217	-1.1257990326185265	-0.10539118088802608	-0.15891520513734064	0.8167564989997399	-1.05094122032652	0.14958576505730803	-0.7884132480264272	-1.4344310162551117	0.7283393149292241	-0.7258804099614188	-0.599150430230693	-0.5983479674723505	-0.16590907765859866	0.0035942814718407344	-0.9079252136074785	-0.3693624976767536	0.228576547815587	-0.8826708207709465	-0.04467784214797365	-0.20431723585457154	-1.1261655098185692	-0.545185889284462	-0.7607404357781152	-2.071040673065549
-0.6885863906384946	1.9902399349538842	-0.31779104091818433	-1.527625768990523	0.1782874805102082	0.6297833363779265	-1.9987363610553412	0.1798466597332507	0.04684889544134901	-0.14515883516615916	-0.30364933683946554	1.1030048017527678	0.8619639322625152	0.2317237191374226	-0.9907443907688104	0.161657763264533	-0.8371357812262502	-0.16146458374374784	0.27421626244035163	-1.002753191256179	0.7953493772649528	-0.5308514212542486	1.329940212792182	0.016855714324820026	-0.04112827481175413	-0.07124324504233266	-0.7356325020913884	-0.18218108333733465	0.31878905227304793	0.724719074267417	-0.7475370904918618	0.24854254139307178	-0.8839607148611054	-0.6476937375540308	0.7625511067879059	-0.7818794569897201	-1.0016714815676842	-0.3279430349669109	0.006565986102010319	0.5504237429742099	-0.8266791101560567	-0.040726254607008294	0.33587486787608617	-0.26439354928884085	0.45423390791607104	0.5538869504515233	-0.7397730211475674	0.2189526422751978	-0.9122642881978399	-1.8722102802618967
[truncated: 72 more columns]
