# Supplementary material for: Diagnosis of autism spectrum disorder based on functional brain networks and machine learning
Source: Sci Rep. 2023 May 18;13:8072. doi: 10.1038/s41598-023-34650-6 (PMC10195805; doi:10.1038/s41598-023-34650-6)
Supplement: Supplementary file 1 — Supplementary Information. [file 41598_2023_34650_MOESM1_ESM.zip › matrices-bold-time-series/ASD/ASD62.csv]

-0.13204968169846448	0.6033246341882141	-0.6564556820104192	0.5565992519040898	-0.2909585877464728	0.4812812603504391	-0.35892612446642197	-0.26900134224767513	0.5966556737530692	0.3334243811192866	0.5833272593787491	-0.7722224611639171	-0.21436166526128184	0.23450249827608058	-0.16237904530118014	-0.027098766728959202	-0.4946445915105003	0.04311449322015072	0.03494197139305752	-0.09121736705032193	-0.8004752895029934	-0.16770338263583306	-0.23119538056863462	0.2780198304160418	-0.7047943615788052	0.011947593477630738	-0.09733028457378809	-0.27237600215874347	-0.15507302611228707	-0.1326165113509508	-0.5094220307955586	0.28862000291513196	-0.30227908762791583	0.4720311662195863	0.02632717101406314	-0.4489384594336965	-0.10293220091784513	0.17213109100591623	0.002062240127791644	-0.21008253191000917	-0.15588923644924188	0.05701811116582529	-0.1040275969786015	0.17720981432094157	0.20927786913433213	-0.11096251305123958	0.15346702151576488	0.0134531052984746	-0.4793764268056408	-0.07531085074792537
-0.30969572894304026	0.38817634727663985	-0.7349619810944921	-0.21794648999927657	0.1373648365903008	0.5426632271120572	-0.792332504472196	-0.8827204240369733	1.1679434357536462	-0.0003277743158692578	1.1365730152138975	-0.04098807206109599	-0.4933653292474365	0.19113820597331668	-0.31759266950396103	0.35507389308629245	-0.9419051300904094	-0.3119536644792554	-0.06988077221209624	-0.0989499638143466	-0.4409804249300006	-0.40644472256778	-0.1703504432137979	-0.3823784778086355	-0.6589953698270599	-0.15732599821739243	-0.14637251544288793	-0.44874045479212576	-0.40734451405928823	0.2582448083464864	-1.0136027067136328	0.8642885939688851	-0.7665889755888827	0.2992095621552337	-0.38194338828035906	-0.9666930116615213	-0.30366149958758737	0.18256705670921464	-0.003941343345673277	-0.23166253373418322	-0.1007328024456392	-0.46623205654313454	-0.0445806640517385	-0.09315021493559297	-0.3421313121585388	-0.5913150585554922	0.3449181180824398	0.6774782030567938	-0.8007519194297886	0.1825101437732233
-0.10567873787955871	-0.0558830008224987	-0.3784080890152343	-1.1523187869252922	0.6911772823691223	0.4253393547083355	-1.258236287839055	-0.8560445868804304	1.3562732803862223	-0.5440564970101777	1.2495338114313648	1.062840866654295	-0.7452651124608669	-0.2295871711465078	-0.24138066809011893	1.1611508101367645	-0.9278019852923438	-0.40002966341410023	-0.6672892776021421	-0.14339432888928133	0.5096729197023279	-0.8787619319941585	0.07333848579758391	-1.2071167509623792	-0.12179634718703915	-0.33633727187453166	-0.20832326474927781	-0.3165461424011428	-0.5190277099172925	0.4094486987553057	-1.1735395195383986	1.229101604715791	-0.540072648631215	-0.5317312746409075	-0.7116909537673469	-0.9509363021782297	-0.5791058585123554	0.011868016846664728	0.19827555104491731	-0.05236687662351559	0.3356748531661498	-0.9636784096810921	0.456446613230482	-0.050560075189509904	-0.9550940974771398	-0.6166690625660917	0.45168160847708977	1.2057239605437569	-0.7338170568165934	-0.014418166479916351
0.26609479134504244	-0.07992864926385984	0.4942771608705253	-1.1132171359788268	0.6474775129218764	0.125198749725284	-1.3264246877988612	-0.09725564287132347	1.2684195998135779	-0.8391598576943778	1.0517909126673992	1.5377634834470753	-0.7471374311585397	-0.3658093371725352	0.14374835205823597	2.2481825452727437	-0.21446877439160275	-0.06212071642562431	-1.2356456385946026	-0.27954164725947844	1.1510132093795349	-1.2074701898348834	0.06441230677011438	-1.3904345359154655	0.2517007196974188	-0.6034056168437848	-0.20227277228550736	-0.21386418912572597	-0.2282654840183882	-0.015735665488315807	-0.8916486394227313	1.0235041627758548	0.5050895166895615	-1.354259649741904	-0.6387837064897758	-0.21736265515311481	-0.7935903148652709	-0.14317443482093417	0.5893647292810396	0.5081757852385612	1.1504350433224093	-0.8385773503689194	1.2842616459394536	0.48306690464534047	-1.0141889537351658	-0.19209393542512215	0.3929801072617111	1.3211649057314172	-0.32233386069526526	-0.49359024073653923
0.295117982280605	0.38938403560881707	1.3627338306367116	0.07643277776837915	-0.31319949202444264	-0.24758067061752137	-0.5798919463319019	0.6904198048592896	0.9413392330807642	-0.6125082527774867	0.7367821313094773	0.8683976178998818	-0.3966302078931047	0.29808630495067706	0.533520181030744	2.93106308336933	0.8092342554935188	0.2755745751191458	-1.1512948028220458	-0.5196891432635183	0.7137565032816976	-0.8653106853104846	-0.2871107150645281	-0.7109622757911533	0.0861373661039127	-0.8888249599703385	0.01168313399834975	-0.513699697048407	0.2771414894140463	-0.6775592584171883	-0.1809044080339129	0.2647536492968769	1.4836288708126704	-1.2599407958250173	-0.2892369390689525	0.8320576582783636	-0.798503441495431	-0.10681549549541886	0.8701610148610228	1.2557200117578617	1.8335206522438379	-0.0764053886431967	1.7661047023956784	1.038217436304171	-0.4403745366446841	0.010090540780398338	0.11404337195707932	1.0274477904815928	0.09136439996858917	-0.6728246673004645
-0.28059961352669494	0.697899311155625	1.4552374967168482	1.1893565895459661	-1.612778157465522	-0.44567133921677166	0.7847103667761705	0.6958716455263045	0.2655991116908678	0.003625608948140983	0.2932698170538758	-0.4208432434118796	0.1413436057597141	1.405614039518108	0.516552119035079	2.4285810701897077	1.3144114371941635	0.13182352080113588	-0.37547523855506665	-0.7070613413623295	-0.5030273436163347	0.2129279924156184	-0.3933446906803437	0.20638253451382566	-0.1410526778922906	-0.9249223040624218	0.5158859227700846	-1.0788983236078304	0.5074524402159074	-0.9247925863148657	0.8489435192709535	-0.7038840646356426	1.3411465912334697	-0.11180986361890057	-0.16042671659939897	1.563084535396064	-0.5689697317509781	0.10401858377373424	0.7649749827815079	1.6390940393715943	1.7214737142369172	0.7556136478702744	1.269550919935459	1.032435315840536	0.21684313553879636	-0.4623942183544593	-0.2694760666504888	0.5997262771252458	0.25939397416298976	-0.32165187661096256
-1.1418517016954768	0.289027185901972	0.6103580631354397	0.8470734172740848	-2.14166791656253	-0.277379669804121	1.828516199781002	-0.11951762015924444	-0.6401077792880755	0.6573049102147975	-0.32657728022728766	-1.2396234335711658	0.5416710544479445	1.9600796745559383	0.07029745559547418	0.7151948226915872	0.7473397743147493	-0.33204092913825256	0.48657080799928865	-0.5594240145938514	-1.2762792358127235	1.3684577479791995	0.35905223624819427	0.5717046286945972	0.32017679485925715	-0.5616090797463383	1.181599085379563	-1.2475352054469195	0.2590514630701133	-0.584795697806238	1.8255339402355044	-1.484297104338359	0.09262517393332295	1.1049856414675856	-0.581493557941367	1.636932975657843	-0.23123351620426627	0.30355822888768735	0.3431941585930518	1.2546248126654596	0.7047093660709294	1.1421866151234499	-0.03787771145288436	0.5078048061682595	0.4385685317795848	-1.089235781904336	-0.4409601645120073	0.3812881217694331	0.2581349799069557	0.07136062068400224
-1.6482207236393767	-0.527715014530819	-0.35449741836350857	-0.8179456076280723	-1.2536294468275875	0.1290388769663597	1.6307169107351218	-0.9511621266911424	-1.199855209467436	1.0830254432924498	-0.8878968838615848	-0.9502960830446266	0.600820143575702	1.3520467254403163	-0.3429088088834268	-1.1445881695412397	-0.5265756056738484	-0.44932274337052863	0.8287136592373013	0.052355699157993034	-0.6839806445246757	1.7193433848345256	1.6385914846395533	0.28388416132272887	1.391910834600859	-0.06773467198947493	1.6790362619586017	-0.5023435541254698	-0.08109196625704782	-0.16633439301239408	2.1036626776660405	-1.8169701367557909	-1.0285563581182346	1.165405504538876	-1.2835225864301236	1.1780110869346185	0.05689677034734884	0.2821093246976536	-0.03482053239074246	0.34596214935712116	-0.4931106022161398	1.102839351049249	-1.1597333544454913	0.11612468817019327	0.31066402906112284	-0.8948454580366477	-0.1463069812877514	0.5290197442188079	0.2838081256034584	-0.09715217997985036
-1.424788630202461	-0.8938848069735912	-0.39635413767256483	-2.0873911478839413	0.5393292440738023	0.3372470805322657	0.28711547780891755	-1.0011321392515005	-0.8446452371271519	1.1828406944784218	-0.970208175540961	0.07731150776665127	0.3947563941673166	0.03767600426115097	-0.28420604275541245	-1.7742510336086605	-1.3589135218538433	0.03725215767925934	0.6280455537730751	0.8555134838872863	0.8519345139163382	0.9902818056906976	2.1844437675033976	-0.028369069780093382	1.991338444569744	0.0707187280650317	1.7090277953442046	0.8464770926297188	0.023178989267029014	-0.19361960039693	1.2255546518215514	-1.6197046735403828	-0.8204387650065437	-0.09135532343068409	-1.5822640568227717	0.5163000389239146	0.23629224867387083	-0.058832185887760506	-0.11124312105718522	-0.3331969391455817	-0.9114489217320699	0.9682629784757358	-1.1645354552109464	0.31642838019622466	0.28459893368844685	0.24055901388287598	0.45342601200243143	0.8794965206009471	0.3154028944649617	-0.6891565271724281
-0.6746940441429137	-0.461588498085627	0.5734693256514678	-1.4645595492453662	1.8962350353869732	-0.001921317508280677	-1.0134446564907487	-0.3046496238190768	0.22649914240381422	0.9125292459682722	-0.48578149839973894	0.8565164625491801	0.13597255558555735	-0.9210984938505986	0.1137617782301878	-0.7768182654752103	-0.8091655805578636	0.48446800615668617	0.31029349790652666	1.297532691777367	1.8826191410887965	-0.1950341969916784	1.0695059027279983	0.18319594147803983	1.1827174743116424	-0.26981154270557434	1.2449754763495111	1.7768999983002733	0.538774093681737	-0.5329930013138332	-0.46957199549556483	-1.0041078029421866	0.5886543915473879	-1.4793145123591542	-1.0433730933313143	-0.10384848521244974	0.3404646929472135	-0.6214811314920834	-0.013839521733413889	-0.2692541194817619	-0.30131064541429686	0.8144072794348254	-0.1405829516016997	0.7700028432157247	0.4698205951683114	1.1655363768453881	0.7960904309798152	1.0433612792763929	0.12382972709359392	-0.8941352501223809
0.05725394698334932	0.14714007700393558	1.4585196422432638	0.5872417992222879	1.7616310957386656	-0.735809129311405	-1.111957719545938	0.37585182524086	0.9913542895411279	0.26311541322223747	0.05711639455999614	0.6699461855410609	-0.09309965025638996	-0.9336314857654958	0.26068008383845576	0.7945299764080177	0.8463230586441284	0.08326139911628538	0.14931062883926735	1.018269510817052	1.3502733342923279	-0.8887471442932221	-1.1206955719459686	0.6901886574843649	-0.6361227830186694	-0.6039294055724098	0.5294291753562118	1.474679402924139	0.7834443205393267	-0.6041121391083759	-1.8515232398110004	-0.2925408290033394	1.856996075840643	-1.6392354351333365	0.033840093705260706	-0.5532881847559956	0.3831315013293717	-1.0955987310613204	-0.08615002812861576	0.2395666548768822	0.5946218552499325	0.3489688969034455	0.8376218314278161	0.7197607513971388	0.4405836888152373	0.6913402419101923	0.4340382563355645	0.6922664005903697	-0.3560623623788554	-0.26650497474609935
0.36988147944122496	0.11118206589497544	1.1054955311242294	2.014193297291311	0.25487355794426725	-1.2607040106131902	-0.07092865103502358	0.4135662078341861	0.5683195401384444	-0.5809421991587554	0.029796300721192343	-0.37070033736885105	-0.39249319356142554	-0.36000909839684575	-0.1833161868538785	1.3947923591759235	2.1632551604473846	-0.9863969214871845	0.011234881742614694	0.22285992022152284	-0.3621113245711486	-0.6686075092782399	-2.6513259094753923	0.7470046593120483	-1.999950663945902	-0.33865718956131446	-0.1582933056163186	0.15128857592449188	0.20177186372403835	-0.19671622153069632	-1.8821216307035749	0.12360434101600584	1.814788792859528	-0.4622616727773539	0.8369878111138271	-0.7263083771447169	0.30785391805475854	-1.0939987456886822	-0.44596797381856534	0.3915979803837058	0.7930799678757238	-0.5744006925226027	0.7758577119706775	-0.07146534485412634	-0.1324847891333078	-0.8797798476469999	-0.4345709056044948	-0.15793301816026153	-0.7854023481843087	0.5720557152872814
0.2531714214470915	-0.5303949973999562	-0.40053196533180024	1.3529015916825684	-1.4695966226884276	-1.0670348630567847	0.9158685450106515	-0.07605797489696059	-0.7696775471430984	-1.1818107221372467	-0.5650568773551607	-1.4884172767022918	-0.8075946395902425	0.07139318379727257	-0.84650014238335	0.4565023545580581	1.8075808124259738	-1.5255958241569696	-0.25838042150744545	-0.45881707242694636	-1.827607362852433	0.08842553936194956	-2.3135842837760237	0.026441986473833147	-1.8971822628282238	0.492533951252871	-0.6895088502078548	-1.1166626325832716	-0.8629081290357593	0.2166088046374811	-0.6074426161779842	0.0980568405192785	0.5646331569183473	0.8125063026086352	0.7901224181866549	-0.6039230588162083	0.08126852963318525	-0.45436849656580086	-0.7880849381631286	-0.19982638155593122	0.07093843432110693	-1.5121198075301898	-0.2359706716763103	-0.965948871862297	-0.8559791029489769	-1.8793710636610095	-1.0559996062803172	-1.1054657692663257	-0.6905475117949997	0.5914116024635071
-0.056131432386334536	-0.8893255824387459	-1.7612857076337074	-0.6824986943148306	-2.2149443954639225	-0.24687417808450124	0.8493638197626006	-0.5143190018137352	-1.7494315596889984	-1.120602738759254	-1.0172334565525547	-1.8708259572686583	-1.1169527241013093	0.11684386735169919	-1.0381626838671498	-1.1503671148754386	-0.07619468901541888	-0.6779374342176835	-0.4083824210521632	-0.5205408172394259	-1.9426480918139353	0.6928817141425531	-0.6125955983793783	-0.8666850713835063	-0.8053631723770512	1.175789715058209	-1.0433019696052797	-1.4000117505840373	-1.3740156019577692	0.12328821414019507	0.8149288607893447	-0.10963676437043483	-0.8087908926274575	0.9582808604724069	0.10180366444539728	-0.4115317274749682	-0.1927907051478329	0.5201875793661321	-0.6910249832672066	-1.0098616090553114	-0.8740339752286683	-1.7327831528127224	-1.1538945456670986	-1.1314530496168518	-0.913110251209288	-1.109076518352587	-0.8437708848134047	-1.6306300265228193	0.013028682700078219	-0.3194281498571541
-0.3530963646847637	-0.3432483167164533	-1.8193162745389309	-1.9981195706710142	-1.645707996302311	0.5784253432029445	-0.004826405927070526	-0.5722725734571869	-1.3807622076308417	-0.398996605010588	-0.730974620325403	-1.2342461818706785	-0.9764902033940629	0.12004720797500293	-0.564867321370384	-2.1043786473697725	-1.8512062060559902	0.8864404034992843	-0.0006517295314188033	0.0062628780973648	-0.8209526363696521	0.7884316005156274	0.8507070319081572	-0.9594502755252753	-0.03864421487095077	1.1063633345980783	-1.1621906441885874	-0.7506408649700473	-0.6662599400186899	-0.29133963633177395	1.1855996950641863	-0.12377486036753879	-1.3839874336893032	0.05355513733593368	-0.45012497753423614	-0.5303896968733092	-0.31009389354838524	1.2010885824872162	-0.11396939707689203	-1.1478734611745895	-1.2535418614774116	-1.0048116279591606	-1.098386901696859	-0.4598249465165332	-0.0486510634547301	0.7168465783255764	0.005099203072793829	-1.471987172630072	0.857787951625145	-1.041186739951763
-0.566129452157186	0.6256768300810263	-0.7118437760928399	-1.4068022267220146	-0.34705882804871524	0.8535671663146029	-0.5229479154934913	-0.42601618713252976	0.011209200936622957	0.4879966217481138	-0.013915655760767323	0.03148428205594499	-0.3217720018635227	0.36186462207960846	0.027372798482909973	-1.9309382951800682	-1.9163964893606047	1.5364565526514375	0.9304678760727108	0.6652455998711743	0.5800783141011315	0.5200978431533371	1.0810782166297934	0.011619656911076614	-0.21247611132408406	0.524811483932977	-0.9526592842484585	-0.018863355851001587	0.7900489347058198	-0.3595068696150709	0.3618585363943368	0.05074281911519083	-1.0694630021976526	-0.7369320233841996	-0.30087383435885845	-1.0857385681797185	-0.14427428854808674	1.147077196685298	0.47443151262118993	-0.3724202715242582	-1.0362993612075748	0.0678453610478451	-0.2464143554034068	0.3420269339632978	0.9627097974507925	1.7123137231553571	0.6995006725359142	-0.7995889290421013	1.2530988863458685	-0.47263765066090807
-0.6475769693788963	0.941096848412247	0.44305933786430873	0.16320486386998473	0.8415000596448773	0.5896498503934714	-0.09098259937592076	-0.3432017125512447	1.160472804875932	0.9520247310516028	0.19825724359853258	1.1630640521043736	0.4448136896489494	0.5920486440993297	0.11488708123646019	-1.228808246236825	-0.30714852545911625	0.5199587881355661	1.6742502224701514	1.0391724957283628	1.4752833671853767	0.220027815006702	0.5501439328847466	1.1963338337943898	-0.655208525059782	0.2726836807029635	-0.4460766947763736	0.09661139756524084	1.8034034627370505	0.12237894543192497	-0.7341483317738512	-0.037282844948524824	-0.3113937410204468	-0.5724720284270186	0.3452108113044753	-1.6519532133778516	0.225099987084349	0.5190029223032382	0.5194899508840606	0.5863609604393266	-0.8453602228236707	0.6246387105676665	0.4404220575003293	0.5431164620056759	1.0474255557345433	0.963866358287487	0.6768869954234991	-0.05582682433995666	1.0509758492123307	1.0894177380791858
-0.4665093288571154	0.1934047811339473	0.8489507958376928	0.841938607618661	1.4731546075561084	0.2572748690704579	0.709702264095329	-0.2561882676843876	1.2052130389345592	0.7918645174898483	-0.5162621193329873	1.5488906499753885	0.7781539720239022	0.36804510646213434	-0.2349122518680639	-0.7585611747803179	1.3260410171517811	-1.0560205145716328	1.5108717927569792	1.0528715831747337	1.748245879401639	0.08053428522666833	0.3477746878536104	1.4026640665379475	-0.39221160485944173	0.7812697381015186	0.11630013039881146	-0.27087960507247066	1.6195095238510895	0.5069347952714265	-1.119961344647106	-0.6917460040327625	0.4493113916152071	0.1570892918158849	0.7757176209073577	-1.5427980602255111	0.5751665109482906	-0.07370818343275448	-0.056828735466687236	0.7992260788119216	-1.0760556368724365	0.42043155220131473	0.290098621031642	0.10268936174657185	0.009087296135445599	-0.4324767863625033	0.16031749288501118	0.36909068719794114	0.6303106716174194	2.158485938635923
0.11465820702629842	-0.8798507965838352	0.7426478185509361	-0.02883275967583712	1.582585454568639	0.2229386715229429	0.8831142567207504	0.08341278197973716	0.4849404500924975	0.2670197637665475	-1.388781441788935	1.1397992943727997	0.5403174543182542	-0.2779822670685333	-0.35288031058440006	-0.6022167600245387	1.4149133346431002	-1.3655527316899339	0.5465642136750416	0.8560543288258612	1.6017355760206928	0.114884047456319	0.7707017137755451	0.290465378987489	0.5900751734798343	1.4775611131042004	0.4301274137922142	-0.4289039645171709	0.578079533240389	0.11666388511909702	-0.6326797598760349	-1.4568029391036674	0.8745981010649618	0.46547087148624766	0.5886272241104251	-0.5107808777621531	0.7184037553370299	-0.17600339247017693	-0.7388168440312244	0.14696680875508877	-1.3292030270549353	0.004000171675135904	-0.40884567995553706	-0.4529559955364816	-1.1990263983041738	-0.6774830644283891	-0.16120082602735603	0.3526901736505391	0.43618750902965947	1.6970452162582599
1.0284867897426266	-1.2503548047557305	0.7842486116030992	-1.2059370383459895	1.3628887743097549	0.3665453965589121	0.25482417762133663	0.6258701763651201	-0.026260739376657967	-0.2503961290616347	-1.1658225815559755	0.4500631185656987	0.17703829766282836	-0.7683684766385597	0.1738800619851407	-0.34079420980688213	0.07449276041486914	0.09805660849676653	-0.3102256790779196	0.5323824657057077	1.0827249062899502	0.266397850487896	1.0603995115322378	-1.2388611209807556	1.3593664857298635	1.3688116670467119	0.3616508406689737	0.02814839865233763	-0.3593282420755508	-0.7102585788995641	0.17216543477976318	-1.346909674362252	0.6251132099718746	0.09167712779195757	0.17598767746192295	0.8967445555513713	0.6158295772999187	0.1096689986856834	-0.8837693043407832	-0.5737210666321112	-0.8673196148878226	0.030245626343046825	-0.8153665090787329	-0.6898355595228358	-1.4404242355421377	0.6292794927269132	0.0573442935504058	0.03402956682035893	0.5192245955335141	0.26214506226185763
1.8851684083507485	-0.7133277091519901	1.059575422059917	-1.0227512486610923	0.9335148095874755	0.2937782352578989	-0.3653748726016644	0.9489542648929363	0.1358480478525642	-0.6017698453951873	0.48259679959960783	0.12131728093691788	0.2835884815031721	-0.6471558018007052	0.9464589884876936	0.16635786157603333	-1.1155499294986135	1.9239605440795653	-0.29033140767848975	0.03479575249400393	0.17353868479903473	0.43118000379906823	0.511141391476943	-1.86742500868222	1.2384527735048279	0.19095000100623727	0.017880950873308724	0.7650481547457599	-0.5738102738561542	-0.8029863966377525	0.7638750115377664	0.11526659486086467	-0.37042521801569855	-0.16423149983492127	0.29033838635245535	1.7975290235374026	0.35509665077905644	0.3586584064754255	-0.3147655312734911	-0.5478591900663059	0.43154574366056175	0.5371055900729165	-0.46950272917217317	-0.6066778817566401	-0.5222534676514087	2.0606955736196326	0.4532827486706408	-0.31959791143178823	0.5743355448791927	-0.6877932198124473
2.140608356408164	0.059236461797418934	1.0102112633622122	0.703403378587748	0.4101528674778299	-0.12277423907920144	-0.24509421113755483	0.7620913111490523	0.5577311959062424	-0.8086772728986292	2.4420969048288974	0.3877482680663297	0.9850145335935294	-0.1450400159795003	1.2201721246521442	0.5184908276868335	-0.8935548329722278	2.3177805021685547	0.43158381977632854	-0.5963378503956778	-0.7964207764918023	0.43206780140373185	-0.5023919674974121	-1.0772693355917558	0.6348632457921448	-1.1928751278177028	-0.3761747226101434	1.1057268079410623	-0.1912694614972198	0.4399305980865947	1.053204108702393	2.1491046120889545	-1.4861245069411513	0.4830309472238583	1.1175840799757264	1.8090019015819654	0.0743788319172394	0.38003118931187035	0.539220403828587	0.19487122944064764	1.758837878509091	1.0027322673848296	0.30531863674588916	-0.36757527783488747	0.7261437233990062	2.046329397941027	0.43678114765298276	-0.4509076757272728	0.3694676940772016	-0.43935212723371897
1.5003540118943866	0.450264130982757	0.302926714419831	2.4569618348408007	0.019176443873996165	-0.5156233693703501	0.35784106998367354	0.3258726470412599	0.6466147078670469	-0.8405526595410051	3.1855940082729166	0.9057256189764699	1.7707851359793008	0.09591274238923042	0.8275427967211103	0.3514228770751019	0.3287932314983741	1.0017185120790764	0.9903871499722663	-1.0637587192870206	-1.1884484274529916	0.12166229391036126	-0.8722892120059016	0.43452532194445237	0.4678698871167685	-1.624303490827287	-0.6063572055645572	0.7792825297968472	0.326021610953639	2.0841200184526345	1.1232511339822384	3.229009004520912	-1.6564354035015914	1.6675175730874348	1.9093173090843913	1.3392698139936456	-0.09159509663041165	0.3931672637866547	1.0647741208376027	0.8990778392698995	2.106576999122779	1.024471915962704	0.8686768179300085	0.030996928738943243	1.3798650651648936	0.6290526000505909	-0.0719173250696298	-0.23470844823994766	0.023822005977133395	0.36187201060425517
0.24756199365609136	0.5428429180506044	-0.5892563839513021	2.6548036711655554	-0.029445087889570176	-0.39882568269179147	0.5659302991375575	0.16289268021172834	0.39317700073864814	-0.5769497297137135	2.2754814005139488	1.099294507214192	1.9466580046884128	-0.19098580779234425	0.39259576596356016	-0.09238812480718513	1.033639172465384	-0.6390020622044018	0.8127161421172951	-0.9811531085417993	-0.7004167104353033	-0.43396335596382085	-0.06321686696818311	1.4928276414645913	0.9482831415066151	-0.7990303699614023	-0.5053720591767621	0.16496273153779725	0.7149422287363482	2.4545618557761504	0.8581162988117966	2.49308613386329	-0.44877074503612585	2.135843248831689	1.6992184297385386	1.0101397404039432	-0.06427969605140307	0.6202237855437779	0.999378319780138	0.9618340855249466	1.2517872520599846	0.748659619260766	0.9365716734052832	0.6313126479883681	1.2260453239820608	-0.7134975349385076	-0.513319354294745	0.2188343120957793	-0.17551863875353443	0.7376292320266754
-0.8510613663428223	0.7173450317101274	-0.9032359437783086	1.2748866477959642	0.20400013560815392	0.2532410625291957	0.013028781399799398	0.3659016709399737	0.25439152795841985	-0.03971084583407488	0.7105361805217019	0.6867549043856878	1.2379020314460876	-0.5912997886379147	0.5454820393084409	-0.2364197233449317	0.38921519359135176	-1.185996907002893	0.15926190364691992	-0.25607819752369015	0.1511617755060939	-0.9575122432610376	1.189103190043729	1.5388026896362959	1.2575959322709804	0.504667547329708	-0.010290250802365328	-0.18664550999157808	0.944995892048832	0.9524118031294435	0.08935843855478107	0.6079394387059586	1.2044178605382094	1.1678623146282916	0.41139327640196016	0.9012863881723217	0.10913309030653533	0.856514770862639	0.5647840052169852	0.5120319137386989	-0.07098878163902013	0.56992605470757	0.6954417197094587	1.1579687777631813	0.6566496156913229	-0.8189578578580934	-0.30549803333932635	0.5768510453604385	-0.15990702322341166	0.6003458286704004
-1.0928365310830999	0.9010817411946234	-0.5339294283362364	-0.22260609650458146	0.3742568143041072	0.8885220281522226	-0.7286302034303478	0.41790590927101845	0.42414114229654015	0.45700613410160296	-0.2091920888132476	-0.1059946642830893	-0.020090986666428456	-0.5777391604079034	1.117104031692544	0.0479132273630891	-0.8072591523597207	-0.6335415369524381	-0.34950756879422473	0.7189868816083586	0.4435295480817798	-1.2236765854292184	1.6070839734627538	1.0061870104629829	0.5323657416180259	1.2742945535761452	0.6888097269657872	-0.1528431881772688	0.9237583367767757	-1.1706924958171105	-0.95366139154269	-0.8513444365169105	1.7384158463889527	-0.5222227897627428	-0.8906195796686779	0.5243789758123774	0.25394751268580795	0.630712473412856	0.14057431465076248	0.08374179094114727	-0.9425687965710631	0.5586795488734199	0.3851858807077428	1.072666258586133	0.0354971546080675	-0.03599576557718894	0.5049509843745068	0.5063862354809641	-0.18677838096348406	0.6177742263762828
-0.4184290903280187	0.6138917106930083	-0.1742433739620686	-0.4539575029699024	0.17571818412617682	0.9007281690485277	-0.9323513437662087	-0.14704315335485402	0.5159579155877918	0.5392055976085733	-0.1909327283899947	-0.8013870751895624	-1.1935514743084836	-0.23191000494082217	1.3388981022710704	0.2266038470500993	-1.088994350011973	-0.10149396337843151	-0.5389402868685024	1.3041804609095153	-0.1838931442869299	-1.2745882489127738	0.6849465528705293	0.7086135879598016	-1.0394474819662007	1.1711311478367448	1.1110872753280507	-0.06919626294012743	0.45794665422461694	-2.0391112837720513	-1.6146731262431329	-0.8721893289754973	0.6038935832443615	-1.4904635857588948	-1.021188968817135	-0.4387477034516054	0.21169388805457756	-0.19439280949806192	-0.11256653305894515	-0.10671845738982677	-1.0896101071363642	0.3741535923436793	0.007584778403444937	0.1413131699808976	-0.5605401991119922	0.4026240838194419	1.2671204084151295	-0.014140256862124142	-0.5388400309111887	1.046879751939686
0.5318648104247429	-0.20257911813683033	-0.4620762963857248	0.5717121759796869	-0.3402584599596827	0.254908816624067	-0.6357960856514762	-1.0220193350570368	0.06968394402048246	0.19162741236441677	-0.01645608353859617	-1.091067092449418	-1.79006697059814	-0.18138363105478755	0.8048477530380703	-0.17868113624235107	-0.024598553138720513	-0.38180188328852044	-0.7795433641065761	1.0848608394546917	-1.1168758747956555	-1.2793541305983223	-0.8597187386813305	0.9636236931339924	-2.3077273416847843	0.559880092043841	0.7929129854555585	-0.2093095586220203	-0.42209385589856574	-1.0509574311313687	-1.3967855154875837	0.1861980386940115	-1.0402835809794566	-1.0687651212706513	0.05982438064019487	-1.5419882818782147	0.01864443005227086	-1.1360801717501217	-0.2867488703246941	-0.3571903598197103	-0.9197434956607229	-0.245399573920837	-0.47403800347893127	-1.1462709126681656	-1.0260217269974292	-0.12022785601280236	1.3481253709515886	-0.6107174002127839	-1.1623356945550145	1.222829240117702
1.0030650755687682	-0.7655713223495326	-1.223218828615042	1.6502258077466698	-0.829431389388991	-0.47325954795032954	-0.4767344246524926	-1.3168373907499762	-0.8073631251039536	-0.1472758592952674	-0.4279004928125228	-1.0219340497190705	-1.6675085932423699	-0.7824939230591275	-0.026478666451361748	-0.8382828702259507	1.3062120763956135	-1.0967533090423396	-1.3072684067106553	0.159152664853123	-1.4517625220854888	-1.2025021654906107	-1.8906924151268134	1.3498553903547441	-2.3070146087080174	-0.15501649853293023	-0.2336363688780563	-0.3808191063763478	-1.283053723287699	0.6393474921082924	-0.49941755996115456	1.1726903445149535	-1.5515997177412657	0.04033853113372754	1.139314586368374	-1.8990696053227638	-0.11260831496185936	-1.5264708742264967	-0.46234198361538026	-0.9563752425284348	-0.8657530539221255	-1.0618052157688909	-0.8209870675291016	-1.9007066413300415	-0.9983966674510596	-1.0293852913237447	0.6603151784896172	-0.8249846296488401	-1.6483530757288387	0.4506287374735489
0.8160955671024236	-0.20387097089841483	-1.7356994103205639	1.6892033521597976	-1.018481486173216	-0.7107167304351417	-0.7002803604257276	-0.5561514184320147	-1.5045783569205904	-0.015254005476769845	-1.198346050745078	-0.8564879119233674	-0.9936281155002552	-1.5407903747831049	-0.43287755102738	-0.8657944701901307	1.558911813298905	-1.287762448070486	-1.7184360799373628	-0.9872676138060874	-1.0189164653111873	-0.7713301756687585	-1.94017820414897	1.2495078994627997	-1.1611986455603331	-0.9461702936762395	-1.3329152639635615	-0.14518374248812765	-1.624569120867344	1.4861071918833497	0.3703905710805398	1.3444543480306732	-0.6382498628811993	0.6700400165027106	1.012752447511704	-1.1212735379257683	-0.04816644198919259	-1.1863007612665755	-0.5265503212800653	-1.6601151313577203	-0.8690310669821468	-1.5203535078423813	-0.6482416098009738	-1.6381189866186217	-0.22305998349040282	-1.3737894997012043	-0.38650940051225186	-0.5653839386844719	-1.5769268824316247	-0.9002768504933233
0.4617479096545842	1.3119530349035466	-1.6065604430479201	0.6935130806200692	-0.9280038446710362	-0.4875796373529314	-0.7304720120103183	0.6772530349606424	-1.5852480773828548	0.5324616563742738	-1.43599427140301	-0.8278952574816907	-0.12867857801279875	-1.5256284143688443	-0.3528912214860754	0.12725974607433568	0.5988877518755084	-0.5351361974089156	-1.3715786353946446	-1.8613668332693278	-0.5364164133286864	0.10987605412023774	-1.4555442659577138	0.5223942152174629	0.1533953568562387	-1.8603933088396827	-1.7896449651783353	0.5911385403533552	-1.390928751431161	1.1274346652189493	0.7041728218632556	0.9032371438179814	0.35684522805535274	0.45047911691778236	-0.21158970444280925	0.1876771038683515	0.06463320071264815	-0.5562495854273436	-0.31641351231277914	-1.8642591978667384	-0.5541445782024831	-1.30862090840049	0.06690526699221351	-0.7157785597934813	0.9113978859059855	-0.8683770033885331	-1.3069284545516586	-0.22309411969966483	-0.8785945551443787	-1.6387782872239876
0.4904507840779372	2.5058537649866937	-1.1222320922088351	-0.45207304802464193	-0.7224785593741782	-0.34918710235360806	0.02860929092123994	1.292630194206497	-1.2250881810376184	0.8859196707542727	-0.7016243136356517	-1.0060092987092204	0.5053966974319444	-0.3754697521041993	-0.4172261062191134	1.4370815584687107	-0.46227579227976606	0.6873624173234893	-0.24653918371787745	-2.247974260284635	-0.6969200938870017	0.996277621714147	-1.1321860147317575	-0.38237249914343385	0.7658519885423826	-2.5318703614406965	-1.4876540496855672	1.3291892477668534	-1.0230792402615758	0.457056989233416	0.5812261606338127	0.49095909371952845	0.10380938413221018	-0.002991307563211853	-1.2110238045553547	0.9665518515155602	-0.05412150969686419	-0.17271996083562088	0.10058306043978545	-1.2905679156807772	0.20140616279286494	-0.6335068645264115	0.753298637558571	0.042219418249607864	1.4934945098296835	0.005171312428930834	-1.8248620692795063	-0.2873475796961139	0.10847126535633991	-1.130544663413904
0.8610841582022715	2.246243373270045	-0.7162374121204338	-0.9711603600876619	-0.4544968040613473	-0.6682098319178879	1.1788939227748094	0.8682926815410433	-0.9199427082260787	0.4694703326425279	0.3785479492981985	-1.2880630532543516	0.6210596010014476	1.2158173871742	-1.020677960300426	1.9090009614680619	-0.592921631879249	1.5984195404958186	0.8296701681664854	-2.20267464182029	-1.2776008528799303	1.1659407104719075	-1.1846338937755319	-0.9052654380171337	0.5369841787584546	-2.3029956584648485	-0.9771455440420144	1.4120388478744201	-0.9591134627263685	0.3448951503216048	0.354899453496782	0.40881020173351085	-1.0950537708292991	-0.015149394097697796	-0.8745526848888561	0.7038127038436433	-0.4389775438080542	-0.15201225463095608	0.3906475958716036	-0.3648960128302801	1.0063364500068632	0.04693500974725722	0.7051640734013552	0.0895759443445709	0.9437496718440501	0.6776413162694122	-1.8424163908615387	-0.8375399797146981	0.8910773380709917	-0.07878637752805417
0.9825639556005865	0.7391767473317794	-0.3756441564324144	-0.8666461986319783	-0.08545372329541373	-1.1444753131053524	1.5357518468736875	0.09509835590735939	-0.9012733824143643	-0.6074038534240951	0.7024060786206704	-1.4387189070426252	0.26397163410035096	2.082628963449943	-1.6546003478296598	1.1227173502854504	0.074715442765068	1.7812488932450197	0.9609981241389709	-1.8592415312189767	-1.3601648893194878	0.3701888162256886	-1.2689486512019297	-0.8861209892638712	-0.09249369774505982	-0.9469099117459826	-0.809974544288424	0.6958603639754971	-1.167964778830351	0.6522869469640986	0.16008434947598488	0.42547361249224536	-1.677392750166022	0.34710170541615415	0.5017528774717686	-0.13994086783549825	-0.7491857804560961	-0.25466139496696816	0.26850324737467307	0.1781431668039117	1.2910611201205577	0.45558460634285375	-0.17997509591671604	-0.46857845515320934	-0.30588735274467754	0.9749018237847451	-1.3508823944875075	-1.4415095603627415	1.1415057705085725	0.31243315060330956
0.4125890693739058	-0.7132802877821992	0.2004109538596383	-0.6998629367917722	0.2700818238750597	-1.0962407193725145	0.49648837080170544	-0.043496651474848096	-0.9791736950467851	-1.5337446231279348	-0.15793193180485157	-1.1879130733835845	-0.20145308569181627	1.6434061110620344	-1.4548716198293272	-0.20987693974518762	0.5757497015288435	1.302813213965481	0.12713540462598252	-1.303040634684109	-0.427193961230024	-0.7554925558251538	-0.956214921627229	-0.6225711426539171	-0.5973688395692983	0.852776387336891	-0.9070135495545228	-0.27813512236067706	-1.2356816294478383	0.6220187212127334	-0.08228512989387904	0.2015917562216215	-0.7347705589002944	0.508059153677437	1.5574031290542512	-0.6746359966053008	-0.6302743757989117	-0.3142244606239868	-0.1607983961602866	0.04105993646996661	0.8548807035625936	0.6202223031054693	-1.198718499679983	-1.093145538189205	-1.1556240299404776	0.9804764744622714	-0.5118041968489249	-1.5544101968111663	0.8609799676405747	-0.24019612394701387
-0.58256917655382	-1.1045670723907826	0.9886987084116874	-0.873290650259365	0.3096839993125039	-0.24732753836413487	-1.0579965635607815	0.6060235516682934	-0.8917614195498107	-1.505744496311504	-1.4591256386047982	-0.4249468788867485	-0.40246308971665706	0.3812588898909566	-0.3655497458032226	-1.0192331650262068	0.30270661336280064	0.48332768348925104	-0.775795512570224	-0.6235701371909892	0.9599898249756823	-1.1910904878158997	-0.1710498969604282	-0.5304626642925994	-0.6577249064377174	1.9353556345889555	-0.725409259389875	-0.8079790877200512	-0.8374954535592962	-0.025647897484953396	-0.27224123600052014	-0.2957057087027592	0.8605085885290601	0.19942622437776197	1.3326371571448257	-0.4447874120113885	-0.18471113909027284	-0.39782083520957306	-0.43584673207480334	-0.3471039827823974	0.060408338597326895	0.6847310257690836	-1.4543054999938942	-1.24727617665843	-0.9188817191808345	0.7547989629202609	0.24590570818490232	-0.9890654907026841	0.32885484990022307	-0.8585444846314388
-1.2610966181581407	-0.660449795948768	1.5152426480501207	-1.2243826355775753	-0.10054428175865211	0.8807465448428814	-1.5532876183985664	1.251705138081232	-0.6131403112425122	-0.5012814903442642	-1.945154297080689	0.6199967458150847	-0.2995449919611611	-0.642652075739972	0.5676358271702787	-0.8840104505104742	-0.40708916965026876	-0.24872885506898	-0.8585512218191685	-0.010430105349125139	1.7170129368934817	-0.5089487077122301	0.768969835913361	-0.8052665148053296	-0.2048356923048322	1.6670136686825077	-0.02278612178489838	-0.689396780976893	-0.030107190342770478	-0.7136859448941	-0.0633854013258755	-0.8158690871159818	1.4686018099047784	-0.2376561848768755	0.20971347032480106	0.2570542476164442	0.060765867896439556	-0.5391395796065713	-0.17227966558422406	-0.2949881377832466	-0.48123922939139835	0.7382083461878717	-0.6939883388759872	-0.6796050886291484	0.020389952538875926	0.37982870221970055	0.41185351801315884	-0.010917172053895714	-0.09415178381695598	-0.6906498693092696
-1.178864439474016	-0.32686761415760757	1.4400121641105943	-1.2947192160675034	-0.6016607524479809	1.4413940287883533	-0.42873879196549997	1.1366051521956237	-0.2625069851980093	0.6588530180036841	-1.0158048667229156	1.434269389083889	-0.1839110633546587	-0.690834671149692	0.27864620745008517	-0.2113708266567136	-0.8590317716440466	-0.4573240288990492	-0.12717612658772467	0.3126924792514675	1.3916606612842866	0.700817142302752	1.4141962116433617	-1.34138255235512	0.5468083552700987	0.49481354327935045	0.7546607806587151	-0.3186330459832217	0.8635027308254095	-0.7468854863696976	0.6280438332736202	-1.12092011708843	0.5756528588076418	-0.38016448943727255	-0.6603748703460287	0.79907319562806	-0.2527834836377968	-0.5392813397784695	0.5118422187089483	0.4229624095139697	-0.4101496634705919	0.8092197592464082	0.4503058008890966	0.4597339715792833	0.689550822919972	0.09863949021103212	-0.17667747216644725	0.9343198058500626	-0.20005586099353687	0.014994053212589026
-0.631377522362969	-0.5616610060275636	1.0290704992246464	-0.9009162149588958	-0.5841683549546263	1.0924362248905441	1.1942257176633349	0.4038027867590002	0.11626958062999541	1.0692199340295874	0.681417513684607	1.5838528678478352	-0.3072257745808795	0.14400743851348816	-1.066453439032414	0.3771936306451543	-0.8849475610183681	-0.015954500547819796	0.5818667488716527	0.31233054056271053	0.595946323397601	1.4276716021463802	1.4740418498930676	-1.8451026247712545	1.1127549664026761	-0.5259081174563098	0.9901414324167599	-0.18125430965018235	1.490291803218341	-0.17559861287139947	1.2215336369684062	-1.1776558804219102	-0.7071675656569291	-0.30458891770149243	-0.6922987207555772	0.7871434199956109	-0.8370570376867286	-0.22311074519980797	1.0098374825021297	1.297664922554867	0.12241118024396702	0.8616564805261401	1.0194313994510404	1.5991128001918133	0.59294488447014	0.10842339329930341	-1.0956871748969135	1.5076895773549703	-0.07805554698051456	0.2713920871819328
-0.2869759497356629	-0.9216497131060715	0.8005858594279489	-0.3593839577954221	0.13038288774106516	0.27459552151715677	1.7083878261333503	-0.16865264957406956	0.5077727500920685	0.5973596367622717	1.753919607699773	1.0966587813741335	-0.5570908676658664	1.1265257396102044	-2.158847014417584	0.5874992006963955	-0.9109442821580374	0.5716066440278793	0.4901887694067705	0.2663222049575823	0.2618431538970046	1.22659869506374	0.9848476624767637	-1.987252799810433	1.029937941576202	-0.7301091570153623	0.6924291297701579	-0.33174211657174774	1.5558053603203819	0.2762891857716966	0.9236660978751583	-1.1275730075266752	-1.0352348002844847	-0.442697865478081	-0.40953100283788574	0.2718417856208998	-1.0178628070551632	0.18772497824989406	0.7068230818588594	1.521488911854369	0.6023817642286992	0.7038678145125725	0.5288135667515949	1.9688856749791281	0.17599914510179127	0.18123339809848835	-1.6190938734955553	1.5597856120947649	-0.049296025211891054	-0.3881403431363406
-0.46392907126733557	-0.8367429684479017	0.7893843741641623	-0.13228507794263325	0.9544397987369136	-0.31971228794612133	0.7589920708046458	-0.160416027963395	0.7265795327768083	-0.019611517270509065	1.224426845837322	0.4734152196522745	-0.5626301766946905	1.4581660015957645	-1.9420879464093865	0.4196432026661556	-1.2336325393411134	0.43180690075332684	-0.35334202448884966	0.5531179522879817	0.6256696721434664	0.564365178723186	0.3077212303999622	-1.5655369482881816	0.3332034208402064	-0.34017771909846256	0.536645017674492	-0.4242382626874877	0.8947811568744197	0.075737734109127	-0.2883369863627541	-1.153798547719934	-0.3227109680711401	-0.9305369953613329	-0.6607434829667942	-0.41233521479810326	-0.49846919691430175	0.21199473670779262	-0.4712607900543725	0.7252493790214043	0.5675194628278538	0.029480708211135003	-0.674873525881618	1.1723933228608276	0.21628949155540772	-0.24661101068390653	-1.3167619076715917	1.1164598549845837	-0.38372123652358053	-1.3610826336956878
-0.8682917404272	-0.47078583136181207	0.475565004586264	-0.30098345383468517	1.0676627874291458	-0.42353216076205996	-0.4262292650551465	0.03950712547929328	0.5134694469984664	0.03996455201811073	-0.6159212314271884	0.25620232826670636	-0.1139103778589563	0.7904516243037194	-0.7147544077415184	-0.07183045828958672	-1.52201964548526	-0.7905514043004122	-1.145229434189275	1.2450635722107137	1.08743846357527	0.23799164361483016	-0.06905000680302166	-0.6728648977165279	-0.3072626252068865	-0.01121257699628183	1.0374805595796464	-0.1903654628251921	-0.29213727958132857	-0.5302288142074892	-1.346322615947556	-1.3329977388163332	0.42631498550300556	-1.329685013828187	-1.534158956905885	-0.8617274375886748	0.27704091119252505	-0.26588925008591213	-1.899883332740054	-0.6266677753480733	-0.014242889886488511	-1.2369020655265246	-1.7079889338085648	-0.2842776122998037	0.8786463683043787	-1.3854806143496008	-0.38598735599268286	0.4095084969770582	-0.9923121459882542	-1.727233080239812
-1.0145751547976662	-0.5337994885950217	-0.43192115885118526	-0.46393638504438206	0.3296885780575482	-0.2597016618141454	-0.44543698798287945	-0.14730567279937992	-0.04297345193374463	0.8063029343591702	-2.373466769514783	0.5456090144223357	0.5939921976383907	-0.5844032031679569	0.3217648922832757	-0.7244180684491093	-1.2066638230740614	-2.2982701676434143	-1.0890680444590175	1.9464236470690188	1.0032631699570977	0.5663826926977863	0.1432743926296323	0.2725687000553169	-0.1205856559490075	-0.0015757035643483208	1.865681246292092	0.23538332681248042	-1.2875387473344881	-0.8565370280334051	-1.051235526706858	-1.508617977966889	0.5406614140437208	-1.1039137319734962	-2.258126291157047	-0.745571448508569	0.6421583915604223	-0.6651283594576382	-2.6335819030168204	-1.5267847573018585	-0.6813939497978929	-2.5921767288628006	-1.7788829823198633	-1.1757841062068881	1.5030780403655195	-2.567057910371048	0.608023646836779	-0.14932944970255532	-1.38998697754379	-1.2413964123504484
-0.7610288211545401	-1.2978299414935501	-1.3761189328929864	-0.19361686311357096	-0.4728433707892627	-0.04829094802481401	0.748948597021346	-0.6467429290015683	-0.33182387681092945	1.4720011418292465	-2.639514728218485	0.9442402993504136	1.1625801793121646	-1.9063500956139434	0.48453423674136403	-1.0898889660166635	-0.2514846291993239	-2.654946860563405	-0.10507008629891681	2.1391246002399997	0.4119774124557619	1.1895362010076287	0.8078782636273533	0.7886830037683524	0.9757515144743842	0.08844033432249346	2.193182154497732	0.5082544433890671	-1.2428954644218988	-0.5833665161380754	0.583515698439333	-1.3243073621656458	0.45940102507126923	-0.27209438369580324	-2.123671818935567	0.01434396355568504	0.5182145530595353	-0.2316536164715362	-2.059880010889144	-1.1957588451753705	-0.8127798110851486	-3.145876207584711	-0.6982220103738599	-0.5588065568084508	1.3283063837015243	-2.66104321069993	1.2879601544442063	-0.213602684179156	-1.0481332679471536	-0.37037044199268354
-0.35084222834574164	-2.0938790196656605	-1.4152178542392333	0.4404194473580066	-0.41888843344004545	0.3031157423199726	1.865143567913313	-0.7907384022551806	0.2797231001191796	1.2464072882281478	-1.1347750681309556	0.9867921765490791	1.369736000681028	-2.3932836836739617	0.28742037460768993	-0.6637135770057603	0.6827795343029798	-1.1484384387928934	1.0996616798379342	1.7357871393715474	-0.10536856351224237	1.5450648214166145	1.4613666511054044	0.7377848275058382	2.162002358393293	0.734083980923277	1.6779769544918546	0.4985441400507129	0.015341737451596059	-0.0813018189643961	2.1340190228005724	-0.5460925416961722	0.9537872197685064	0.5479392496900141	-1.2699863894141374	1.0481870686785593	0.5127380813353899	1.074515862819403	-0.37082405103061267	0.2645372049902145	-0.13655207906889646	-2.3789549893079007	1.0042886124547574	1.2759653502900459	0.3151153746429274	-1.1668296963769769	1.7221622937352543	0.17994585965627413	0.10917106130768427	0.43644777420395064
-0.029760912257293055	-1.9711854201468106	-0.31028848969392336	0.8761444108219166	0.5392140098404477	0.8962182647792816	1.6949994953470058	-0.22948803413367125	1.6922379367003313	0.20656052970221864	1.0591109619772812	0.6192733240538396	1.2782222156015584	-1.7263398727667338	0.6145042028292887	0.5188931284895885	0.9181159568965674	1.3627562638107138	1.597577936562803	1.2181568132158906	-0.13962487147494348	1.3918568818538632	1.6804982406785154	0.45945619825841677	2.3844706379143785	1.7432434166632198	0.8691763888349162	0.39286881132641827	1.5961810551529896	0.04605874974038258	2.088726002237061	0.5415829162597358	1.9381799274126026	0.7409555244013841	-0.4375238878001817	1.6136248585221136	1.1241966990592074	2.3739637755546066	1.4961845873468358	1.8848986276121862	1.0042802209921153	-0.7370592869891535	2.3921606388829426	2.9437654252796923	-0.8295193579054647	1.1515171398118706	2.1409252978570756	0.6121819416345532	1.517872621961387	1.1208797458074007
0.19434232411493335	-0.7683591173447512	1.0944010819289196	0.6193341519236695	1.4802444388281488	1.3856166922073165	0.3116543598504055	0.47335234011054	2.9586092510875135	-0.7873563955322971	2.411420505232359	0.23802603730733077	1.0091876697919093	-0.24676991908096324	1.4748734479027523	1.6673122417032504	0.49266217196866746	3.0794637169118864	0.9644697892564514	1.125020823555374	0.16182402013151945	0.8657413711194042	1.3808118496131214	0.4057083187426325	1.285233502394965	2.2441359223812074	0.5108407286208076	0.3473010431085974	2.2051230064644725	-0.3794945289211628	0.3598894483416509	1.1765187464127007	2.4654139296498947	0.25065407894604347	-0.08963544793892829	1.1026508879738803	1.985544238625062	2.665852860230982	2.4489478015177206	2.5496264039103878	1.8908761453639409	0.6759633735120362	2.690664003774194	3.188521105137473	-1.410000628695367	2.806124732792338	2.4801734911561457	0.7110342663256294	2.332838187059469	1.626254072915952
0.36961860371778416	0.6503641918228322	1.7150755052370326	-0.23381142391654267	1.4538358343809603	1.119707318951054	-1.1666676528124529	0.3809282161954783	3.0767623333512266	-1.0297709523613099	2.203265089763915	0.2528068963569908	0.5490657785987499	1.3034162526304025	1.9153159601925493	1.871255590704444	0.10129305173768714	2.7987639064070566	-0.3954218708285567	1.4065534165311915	0.40912775904215176	0.1905349809903578	0.7855881633447717	0.625763994166259	-0.5069380627839906	1.513514203281603	0.6080408263632862	0.16811163432386428	1.3513695434561055	-0.9671855612101563	-1.6279711899385791	0.7790421497121022	1.883360173561938	-0.4606242385458313	-0.007082790024114286	-0.37210046562535226	2.1130511167461696	1.7761219113365587	1.977088769681217	1.8556849328375276	1.9827247901035738	1.0949265573943967	1.7710537129372876	1.9860143318161445	-1.4241621286507062	2.7869730936836263	2.319956348862694	0.5651889651568028	2.0756767444149946	1.5465476725562435
0.34020164092243066	1.2464027832156255	1.3129972461466302	-1.0747443271305435	0.42338530510888944	-0.11343893464879319	-1.7907986606045228	-0.7264001916965734	1.9145174372378475	-0.7105487865477708	0.9958684657053348	0.6300624487150287	-0.13168414648862795	2.2822305433292858	1.2207113190702314	1.005255900631718	0.3208082217260175	0.8568987291249401	-1.5711648952608706	1.4064758485054296	0.46543061546858544	-0.5050838193393808	0.16789614819449442	0.7026562508525135	-1.948693722591557	-0.18846318188148672	0.44178998350179155	-0.493432679388153	-0.16016792668547505	-1.203135207350414	-2.3607843079667674	-0.3588041829793076	0.6380916474036472	-0.8827474737397119	0.22498005164300075	-1.924493601324704	0.9739583421837971	0.43032117610773524	0.49651409358805915	0.3823799943450735	1.2865423565900669	0.7376158451549811	0.21075029953555646	0.4092295012993737	-1.4462166450542808	1.2770170308075837	1.3462860188882306	0.5981240986469984	1.0093823998568259	0.5439128828427228
-0.13706758100016725	0.7704056151858736	0.5682144144015934	-1.3626615417962487	-0.7749045278475726	-1.594271287995335	-1.5824529251425057	-2.0079933492308326	0.2972177528200371	-0.6066242500525497	-0.07598952756165364	0.8982537906715843	-0.8449631906950318	2.4570384393932443	-0.07084936536179798	-0.13876293354107905	0.9866578304407895	-1.337414136725363	-1.8627508659911385	0.5806278502149963	0.4917261048208118	-1.1073800522050212	-0.3157044815843595	0.26768810478950245	-2.394834737477189	-1.6931978780176484	-0.45901523797082777	-1.5805402119683072	-1.0346848188247901	-0.948913575702084	-1.6437375086176516	-1.1998339106177809	-0.2605876739867966	-0.812497327464729	0.5540756344841697	-2.550290907960819	-0.8095981424196401	-0.531522095172449	-0.9769460148885257	-0.8419131177061049	0.232327918431242	0.39786272346150287	-1.122055527227311	-0.5173469197529945	-1.8858911127462126	-0.6623726714842462	-0.14445719023676046	1.0016721390701238	-0.1036994078539288	-0.9733937829136072
-0.9862314815903899	-0.15908185689074597	0.17474535466143115	-1.0710081681084502	-1.2969975745028428	-2.1458415070333903	-1.2213351958330756	-2.4001862121007087	-0.7912886121550955	-1.0720811900344043	-0.40336703437872784	0.6270695362580992	-1.233829059779846	1.9256116441539317	-0.6208094694466554	-0.6855162259782858	1.3763660304382321	-2.5456318489331937	-1.294097461590584	-0.8144014736551609	0.5960843859763959	-1.4300380680765488	-0.5712108590950206	-0.49155587980354265	-1.9184773970779478	-1.91764669796225	-1.6010609566910872	-2.388189719102204	-0.7355923886019382	-0.49572308874806686	-0.5667792267111412	-0.9449295495497602	-0.35868169847717984	-0.34685740380667873	0.5059462280532414	-1.9299597761626508	-1.948116638305502	-0.8330110350272449	-1.5722501395941502	-1.1525255491544428	-0.7381233964412914	0.4908260741180891	-1.6221059049134996	-0.6834987545084349	-2.458849026937351	-1.954852275823786	-1.2955957104777287	1.4227623810573264	-0.6388742875304861	-1.9888524106342746
-1.6632629190089638	-0.7758980695157306	0.1456076609157731	-0.5650815364724662	-0.9716287232445882	-1.2117654139189202	-1.2013317988717085	-1.683968395852132	-1.009928206405939	-1.5196482728914402	-0.26818934794242216	-0.10336388341045125	-1.1289552828539806	0.890619300343558	0.2521786562410174	-0.5211648580724896	0.9645733668526596	-2.4855244502744185	-0.46817464508878054	-1.8796283207343	0.6434529412549371	-1.3467332297673613	-0.4917280265777346	-0.9642831367825547	-1.025315775936426	-0.8242479224755576	-1.999447109199515	-2.0717440882980416	0.16578415404549435	-0.20258010574165145	-0.21754004942706828	0.13678805285278464	-0.06943212539446189	0.2795508704471675	-0.1243559324419467	-0.6230988613048387	-1.6818989545829401	-0.6638611677799555	-1.121397853134985	-0.6100856749083363	-1.4129325305614016	0.6838759654966825	-1.2123505545744802	-0.6363210598904723	-2.442067942778801	-2.1226576529737495	-1.3563971515740643	1.3431967571101249	-0.5571210439944222	-1.8782966806534507
-1.559078422059846	-0.7857928698953915	0.09137795664294006	-0.14591888519923582	-0.18786073975473866	0.5664064916915722	-1.4297454625279167	-0.6006110353641435	-0.708101797759315	-1.0571109801558403	-0.2161070392937762	-0.7432258148498354	-0.7787560697224588	-0.3743357881020663	1.7748896285934503	-0.2056179980673119	-0.044350178660433184	-1.649998922083078	0.07539216692952673	-1.9689755794703665	0.46517304555891115	-0.9955727967809942	-0.07446957662309964	-0.7713903204459729	-0.2133655044465748	0.5972074891880551	-1.3173372682034845	-0.5096651964530129	0.7971395117962584	-0.1455084423300659	-0.6083761357054599	1.0011554021011018	0.040854938751145105	0.7834150529149896	-0.835931859093774	0.49625918614226544	-0.44762766606010657	-0.19797238739211398	-0.11244774025125931	0.2812999666623659	-1.7174725380104112	0.5065268872535451	-0.22190930268588804	-0.7244260973827102	-1.4339407177306798	-1.3471776557138604	-0.36875615591953886	0.7174455066811917	-0.2885028174731739	-1.05880879889548
-0.5795578518395907	-0.32475484568904467	-0.1049440993988469	0.1798969088261745	0.6088824002542287	1.8870957183050021	-1.5191735842362462	0.01967597017477112	-0.3897718842738919	0.4031650763288201	-0.2916092280618848	-0.8192241032782215	-0.6124326851735654	-1.404722357794741	2.493083977241481	-0.18100475126436008	-0.9026539084391428	-0.6634462076337301	0.33118917026102596	-1.3403046474510614	0.0967583769613549	-0.7372521991095331	0.3852421321010577	-0.16134786084972394	0.22269463374768728	1.2800273422346002	-0.3086801573194994	1.372943360928246	0.881026686923452	-0.11675889824976825	-0.8747309047920554	0.9629932628753897	-0.09556565561585866	0.9006143266642441	-0.840108352616668	0.9679202446711328	0.6096160976934867	0.49081524453360303	0.8138487969335583	1.0352677899935068	-1.5684412863251482	0.1069722401515914	0.8619489250222708	-0.7701728142013001	0.18245604247028244	-0.20114877229435843	0.8105204606194618	0.0455512253383211	-0.2406340505466407	-0.39690049138477657
0.7228200916561313	0.41285048041704364	-0.2217871895339603	0.5193141033794293	1.1099617591310322	1.8907495092965354	-1.2376895163214725	0.05247577411243094	-0.30637719819788806	1.8468791947606018	-0.06582230941853472	-0.4443781961335892	-0.7695284721079082	-1.64247111800295	1.7389977139459094	-0.32670800193517546	-0.9861977044592122	0.1147825581104558	0.6487853479948794	-0.8205784219817376	-0.34068288554245013	-0.8307864261184139	0.36294022110873797	0.3400790838553402	0.16938467317798647	0.9901419774219099	-0.010835602673757674	2.265501731005211	0.7061361265343236	0.08819289485214556	-0.34041089819168074	0.37379354836450335	-0.2669940565102227	0.5579135451246383	0.10210999011939702	0.9580505032202588	0.6843649149484469	1.0764676936822692	1.3001526146529263	1.3382613838238613	-0.9682448735779121	0.1353612111289273	1.538990148177402	-0.5642136610023871	1.5414815687491996	0.6821873995628501	1.2224353763902707	-0.2626737687378683	-0.4574472104310158	-0.09583493209142505
1.6111555734750322	1.2751055624659235	-0.2501731957212246	0.8551289388873337	0.9995052474667746	0.7568898707650099	-0.6130116178677493	-0.03703489205947989	-0.49545703310886696	2.080762719819808	0.6431354377886095	-0.2403205538054912	-0.9546182279570306	-0.895498714511153	0.18778396218852755	-0.3434465495197219	-0.299190642977037	0.5780426433179071	1.1720306976871886	-0.8689565632110196	-0.9137495632593347	-1.1604393961315944	-0.46093281882670467	0.58001602635063	-0.31377275146930517	0.33021979705342286	-0.608044049307716	1.5804251860789982	0.44639525783389583	0.43971995012639015	0.7740074572292552	0.07201440869418127	-0.546525043324879	0.024308334323239606	1.3666203040052924	0.8792612334013777	-0.13016503227918713	0.9252836516337316	1.3095157534947435	0.9679408265512007	-0.2044905993912315	0.8476736624585234	1.4181659871172476	-0.35839203009811466	2.0379469347886703	0.9195146210623782	0.6013169761008018	-0.43288954712775746	-0.7235780873402587	0.4690809800256833
1.7377270506479299	1.9600082773963439	-0.6113738155380641	1.1039336567796894	0.030346649560086744	-0.6402902021281506	0.2372577994702202	0.10106605777152451	-0.9351844090715968	0.9140668634147844	1.3338979251174723	-0.7012465002515138	-0.8022431890419203	0.2722341924569337	-0.9969771025371092	-0.29831120948153983	0.5926181864192622	0.7402486460092078	1.6115685192955074	-1.119595702484035	-1.7998162672080698	-1.3280875833388124	-1.7750073044454002	0.8868011742712775	-0.9447664780503476	-0.037938988758190725	-1.256617883504402	-0.02642298546823746	-0.0997336463941393	0.7448195327367632	1.6425401413575993	0.327772570987831	-1.218748490574249	-0.22245557844892633	2.0305093048664116	0.9142597463569431	-1.1484936958377905	-0.2794129217228814	0.9226002707382998	-0.1237805451499221	0.23920961915888997	1.5669946548282703	0.4667774391803815	-0.5913715898351717	1.7755231255260118	0.5785166739134948	-0.48830389215332803	-1.0226466232804805	-0.8955739350545338	1.7111493693459272
1.292671616760981	2.0311358255644874	-1.5569100309321553	1.3275349885516592	-1.5180021582484804	-1.500758865423551	1.191190250024128	0.34546360220010885	-1.477792443556527	-0.6526029118825727	1.290450789670673	-1.6346334465672026	-0.3094335355164497	0.8103893149691551	-1.356757548294263	-0.4967388005918916	1.0638329967326645	0.6891300161066264	1.6326578680517088	-0.9104481687862812	-2.843999023375951	-1.0317247117543349	-2.7243194138344986	1.486807606355722	-1.284731455339949	-0.05755490906277076	-1.0338834085623934	-1.2287654858473687	-0.9897974844521035	0.9104840720018651	1.6502682361498595	0.6100939656587886	-2.1255843387031534	0.0937869884070072	1.712564167507486	0.9080428235811204	-1.7500868188694005	-1.90548133960745	0.2511611255769571	-1.52791869486823	0.1215368360285837	1.2847522503703974	-0.7899928249018503	-1.2001841498414612	1.3426565950910734	0.09518119775415264	-1.2583140577665621	-2.0846237908979277	-1.0264002500583762	2.9735809329817475
0.7014420704031219	1.3507605928770559	-2.5310131079983327	1.6922092390710008	-2.647668924079218	-1.5531618566450545	2.040659167896141	0.4410934859966577	-1.7453968730388807	-1.3854208539015427	0.42702104075125547	-2.287768345845202	0.19205158079201798	0.08159527056409832	-1.3591395026134006	-0.8735333160853087	0.8922037861093377	0.565649554981417	1.3312696283616792	-0.13222742104281832	-3.3755776382737905	-0.3459034345140294	-2.563540739402353	2.0089133286718757	-1.00029123118162	-0.17563610796116164	0.0759704824281665	-1.1633692631627788	-1.6804015894445081	1.0591446426868585	0.8689112179862415	0.42686241885965487	-2.493719298554167	0.747884491110706	0.8465118619597846	0.6279157973536102	-1.724848471589803	-2.686309235349289	-0.466431177600577	-2.3876403623804983	-0.24505294729671975	-0.18414375260464264	-1.5114596301675893	-1.523598360355247	1.2261278289659783	-0.09577749772136836	-1.400423597101137	-2.879999062130002	-1.1591822524606166	3.0922401979370635
0.27137873691834974	0.43185500230737056	-2.5243052992259396	2.140023280443234	-2.319502692045499	-1.0034436185167295	2.484208124913314	0.45021760985797926	-1.3567765236284284	-0.8847182990982058	-0.5299241210631925	-2.0739929464655398	0.4704776592775491	-1.4279867968092146	-1.5721999607745212	-0.8651469461799494	0.3191805284288769	0.494508242452155	1.1292908055809976	0.6260559602262591	-2.7364578087811773	0.3614418466671896	-1.3215093685360175	1.8007325144457176	-0.13064035653984854	-0.7178693888531646	1.1975703096286754	-0.08119691466704956	-1.4701628741150559	1.3206496198804552	-0.12474699125289625	0.08176385142008236	-1.754238021956497	1.1753407530518298	0.1943344820082638	0.062026188567150746	-1.18203165328954	-1.8913486859870474	-0.858801818337671	-2.0190829790657583	-0.27120883870164003	-1.8104930938040544	-1.2318367681077709	-1.0682953927219427	1.4548875651432445	0.10261738663752917	-1.1985855597467652	-2.6232852639689717	-1.1101085499550807	1.7827209863627704
0.09328804523318082	0.10731171052981985	-1.19787463732202	2.2396121482723697	-0.5282384362767885	-0.2807353061787956	2.3308035068030293	0.674172729212431	-0.37299385952906505	0.25007066657734545	-0.7848111568047575	-1.1555499001993093	0.666698818220681	-2.4033790326394238	-1.8935551346010109	-0.10829704241524109	-0.25621524229113735	0.5288986137988889	1.1861698921860222	0.7772967046918252	-1.0627082621574409	0.760220718246315	0.17455265523559077	0.7459045964727924	0.9124125596273774	-1.4873589741828088	1.4592987469080227	1.0235199361085385	-0.40950948829791084	1.5392693696224573	-0.735719998542328	0.29265642232955696	-0.4144962517621947	0.9757368752733419	0.15765219472144573	-0.5056570727816734	-0.34208631315293486	-0.1277473586631626	-0.674593299198424	-0.6472780952616201	0.2529673197585909	-2.2348432977009756	-0.358317577979222	-0.21419448049290463	1.7189481042408823	0.4699857258145854	-1.0402859792387644	-1.4294431209315759	-0.5931047271571603	0.1029753725473171
0.13436533629633038	0.6847962846890014	0.5780926313347133	1.5679051726601592	1.4533285778286182	0.18253623313175246	1.7018080159830422	1.188220206945115	0.6024421439555321	1.1096019623538635	-0.29072468904868387	-0.2587291360143833	1.0482170510942939	-1.8706229635198894	-1.7294621482357972	0.9091964423809532	-0.6011305662495519	0.6586672454656483	1.126743900492492	0.3970878205884509	0.6340885217744718	0.8006072061479212	0.9890873487120748	-0.4392524659253585	1.6430283630172495	-1.9652552025470034	0.7715819158664953	1.3673843902776175	0.5609925640814332	1.316423018590909	-0.6967386852077322	1.1383862279629995	0.2800604201046254	0.27109386097286303	0.5335988706400964	-0.6671076083981499	0.551339233399327	1.1859602507310243	-0.05578200779234277	0.6388510333761592	0.8667027415574612	-1.0288121988648515	0.17525031092225973	0.11652771150312542	1.7033824827017414	0.7603772059631033	-0.9539519711108463	-0.2767061211209111	0.3921620571734323	-0.6574330882916835
0.3128092954925926	1.4939674402566987	1.5487067578589289	0.28660010330510066	2.1672489727899835	0.16819868964191917	0.954218884615735	1.6647523747019815	0.926879629034547	1.1889136955453343	0.28836423666254885	0.0853024671386293	1.5669213791217982	-0.16331829029686284	-0.8124227214840261	1.2307452701553812	-0.6899459220180091	0.8095540292815794	0.5383241050178259	0.04850631672079329	1.3491961134063466	0.667693124389173	0.8561979901899746	-0.8773019774121146	1.8356973220966186	-1.7942414711700645	-0.21758530083087851	0.9912686217204065	0.6107053626250567	0.4656892134323906	-0.14713673000501368	1.76892626378406	-0.2768413220571255	-0.40905720643200394	0.8376969867194982	-0.18916155187738481	1.2572626144695707	1.1696582649495677	0.5397945335775592	0.8767236588195737	0.9180124447834932	0.9462126244454109	-0.1221082035599064	-0.45853557241107185	1.278903255104671	0.8813179027584219	-0.6914763143988866	0.054221178473396914	1.3675180432523282	-0.3269588993495122
0.510659951697241	1.4534363638381087	1.3674745741640941	-0.807338176343322	1.3690109078625876	-0.1330681242745968	0.3794659058693493	1.7489298568029787	0.5320808915302301	0.5620315592688474	0.3668434632652915	0.04707060595571211	1.8166027883351514	1.2935643968271198	0.37867586966795486	0.5368045327547086	-0.5129497696186497	0.8075248065196816	-0.34876255421556746	0.04266324004978214	1.0432755169851902	0.5548063885951943	0.31464290657064375	-0.4251916679037527	1.606602296024671	-1.0235342033438133	-0.773074377825321	0.5357383787450216	0.006559048977636501	-0.5924565226155343	0.480487275757872	1.3907655468423719	-1.2369857279356422	-0.5691763131898739	0.8007481119899936	0.7333196310652477	1.6128077697045182	0.22067938408220114	0.7497514506035352	0.18941165260937015	0.3159165323513903	2.348606555014665	-0.7440698015368271	-1.245061769588184	0.4965631561806325	0.8058911790558528	-0.1779067670366316	-0.18056695576357015	1.6886020010746532	0.19267144009763856
0.6225244132217301	0.18422048698214044	0.83077133651217	-0.9690934384254981	0.20522487801366596	-0.20379426862510502	0.015301955185836782	1.487164322511319	-0.048440894107291306	-0.3300096915844192	0.014118814339325249	0.204304410761299	1.4874993754628654	1.2424608075145178	1.0868152029493332	-0.38988486818137597	0.021403267235454788	0.45271193235532353	-0.7533972002330264	0.09932086349009116	0.5989849001979691	0.5111396803598458	0.09409347584298512	0.2542661652004607	1.212849004054715	0.009447728264004094	-0.6333667774300591	0.5201942330980042	-0.20021377941315052	-1.047693654408273	0.72490624294729	0.3412105048928353	-1.143434423198765	-0.11095671205736338	0.5808050161087069	1.4842281191199582	1.607662859240438	-0.5722236682518117	0.6034771463881384	-0.38460867822876044	-0.3274429502148056	2.424530112087949	-0.7511046636398117	-1.2024466958883036	-0.43755733750495446	0.4842844750922154	0.29190627671794656	-0.09994447266732331	1.127291887108965	0.20910876289788835
0.6409426693452289	-1.4910306565600235	0.8024776525045988	-0.26774597062663485	-0.06540545925575968	0.3197032079257238	-0.23869998324284925	1.2279878500571366	-0.2654205201643696	-0.9204981375763929	-0.30256193863046343	0.7990574518103535	0.7637951821310347	-0.2664766345777139	1.051782918155842	-0.5342649886802416	0.8955988225346914	-0.22007690462408094	-0.2563423909461172	-0.17572896802824128	0.8002914241098346	0.49197955248206426	0.3853890822040711	0.4927159643382987	0.805887336095485	0.8997160212557662	-0.0821551121369585	0.8734367252785891	0.4970045763364026	-0.46248973345389555	0.4386695499967231	-0.1882736630181598	0.42472110807397684	0.6251574211823501	0.5439465727579976	1.4180004357967244	1.3562535476759094	-0.5727625690450976	0.3709822052176189	-0.07273219215299724	-0.3771697396258262	1.3653662344919268	0.11287386487777556	-0.14051135204988152	-1.1660539486115218	-0.011660708692302506	0.38578735336069475	0.6312219230658452	0.15289367980830404	0.04647028493635516
0.6453062259792731	-2.252469834133969	1.177415552476888	0.4210445712874702	0.60222190348405	1.160439166702555	-0.39770834222143747	1.117587044215857	-0.06656163429195072	-0.7689153830885073	-0.37721016675373836	1.4025211375377284	0.143590736008734	-1.9063054065206892	0.6901825579611738	0.12376264738673494	1.7284891434113763	-0.7648775496793112	0.5420927790364789	-0.6526797328050379	1.4873984229077302	0.4989272670985717	0.7240003854632229	0.28473298719223983	0.38228889491539036	1.30420043189041	0.35419074936233336	1.104327762265729	1.3431515036388444	0.6757598157136536	-0.05020394607189396	0.41987645818600045	2.2972351714783885	1.0858374562262658	0.8362876753667611	0.4270739147052484	0.9996039623020732	-0.0487094213677541	0.18745777550462372	0.7543783582817234	0.08963680731525223	-0.10222226517099961	1.0471338607108007	1.0215391202091322	-1.330866045692954	-0.3409551881036625	0.17235833754865007	1.320698284901488	-0.4016358937573955	0.36102772027607893
0.6562543623835477	-1.5192385781342312	1.1309692018540827	0.23831001633825824	1.1232294624763173	1.5079925033901422	-0.37586952552067343	0.8613896529884274	0.20440211416093754	0.08042000166315935	-0.4645072619399246	1.3699475523752316	-0.1316035640828127	-2.219830030566876	0.5210349327835	0.5505890086843008	1.8784540299840038	-0.6114285759700067	0.5428093566001995	-0.7530611116313944	1.8296397026925115	0.6028105938925277	0.5635115702324165	0.05361245041972743	-0.06488457649983403	1.0528001525711	0.28461547842756013	0.8300739761877121	1.1727923939407745	1.2847565677749149	-0.20970018926755127	1.3488053769417692	2.910685200443758	0.8250514651704509	1.1462630604390438	-0.8405545600840386	0.6427490572019299	0.35375531866938964	-0.048002879148982346	1.0238527954378276	0.36709816017417	-1.2566676390764118	1.0660881633011026	1.2473959398525432	-0.9047445244976282	-0.13280699758371226	0.07054493297009136	1.0749825565419413	-0.015502991663600637	0.970039143080389
0.5369014266556552	0.027489813261852347	0.2547868058275475	-0.8541381186958331	0.5985088215297144	0.768945551975467	-0.1920209021404443	0.09581668391954548	0.27743498309499226	0.9197785858132774	-0.8266733720286801	0.5683227154079789	-0.3398565652851053	-0.8257869827853324	0.5521781910247416	-0.08532220840165074	0.9744309448312369	0.29950215506332145	-0.6192266257413718	-0.18833403333173993	1.3431732056122794	0.7981233544542958	-0.10386238690867974	-0.05782045127219462	-0.41649443872473213	0.303760101665386	-0.29238149170067607	0.09739911765460517	-0.15340778484390225	0.6802443857386787	0.14783763073715467	1.195107703630729	1.8980914795742454	-0.21676809529745023	0.9301448081758444	-1.4594353353919143	0.33602200763573303	0.2965018339332882	-0.39063408019308926	0.21260143755474747	-0.0506659797111864	-1.619266114184372	0.14239810717427787	0.4720830771103355	-0.3664368938972859	0.5157514688189446	0.31878643852946237	-0.06736176921226068	1.0886874343524715	0.8705405435787787
0.12278604440682345	1.1300572490596021	-0.8924317160654341	-2.085856682462333	-0.6911063253079497	-0.7590273621245178	-0.08303419189500125	-1.0655365075787158	0.16535075848265463	0.8397986084455559	-1.2802581092955319	-0.4298139757432576	-0.8790055723086152	1.3408887704659755	0.3402113956592982	-1.3447699957358086	-0.6167331446823743	1.2385514662763848	-2.0538505887443574	0.5773590361193299	0.4363334254425236	0.8819305316278241	-0.7417763095153223	-0.3562139351093706	-0.5077797448863433	-0.44013941080684754	-0.9718932620935009	-0.745903884632749	-1.489513027735138	-0.7413486682606317	0.6059678049559847	-0.3929753217979439	0.31497656012457936	-1.6001426472078915	-0.025239861042059965	-1.0576891940750626	0.04304331068507538	-0.14976826039386154	-0.624191252662247	-1.044756512865021	-0.8561800572690875	-1.0240965129481923	-0.7325395657319071	-0.4354070914736839	-0.35327898809824726	0.9439278730022191	0.6142695304869288	-1.0889142797358247	2.1052027606511556	-0.45609924772955135
-0.5237992894808898	1.0976100280043393	-1.4574779511616773	-2.6196623357024693	-1.6847245714147427	-2.03550305168748	-0.29763926415848063	-1.986365223199085	-0.04639915614478422	-0.3400473947541942	-1.3459049487704149	-0.8722439453707597	-1.6606361205767781	2.8533375517756046	-0.3834780053356456	-1.963404488551525	-1.9560446603953972	1.2784740912399286	-2.4918963278702306	0.7842610791338255	-0.11352278708138536	0.5872023800080508	-0.8438208629303278	-1.0059313129075345	-0.34145422179539	-0.6445566494690375	-1.2181468264352122	-1.3780489512587277	-1.6701373782266034	-1.841775033925889	0.547405809249594	-2.2205482809662334	-0.6055623640464458	-2.5715766929377977	-1.2285357556124117	-0.17035900254949468	-0.3549178449244363	-0.8100922955075016	-0.47701213784176183	-1.6699211925771047	-1.2521893295813373	0.2554092513474916	-0.6705754411025086	-0.6830822924376456	-0.97881651684251	0.563113747181175	0.42305414365014987	-1.0989835778780503	2.2356349358055754	-2.1314005822881996
-1.0548171302633593	0.2613459435411755	-1.246946633280743	-2.229696183234711	-1.7324443791737845	-2.1521525248173217	-0.7635612518017715	-2.052417937194701	-0.38228611056052786	-1.6477508647969352	-0.79728763028683	-0.486741779443454	-2.0550696494834453	2.8897476294991935	-1.2830773936822906	-1.299000955624864	-2.286494016632458	0.2755333256683346	-1.6149408419366722	0.2595296731606181	-0.05758742807969285	-0.08123604467774416	-0.42033154293645186	-1.558369527902678	-0.15835122940999038	-0.19423294404342695	-0.7931946855844293	-1.6612303351164455	-0.7782927287632874	-1.7752529017223007	-0.13649773340504376	-2.8077446534770076	-0.6346296679503335	-2.526278270240326	-1.7870368991195937	0.3176294383052326	-0.905510692215042	-1.4993875277898205	-0.03996753599018716	-1.2923036627067193	-0.8374956591538337	1.4826523384759251	0.12636030306656448	-0.29057209325749217	-1.5536915036663483	-0.39997080623523434	-0.35190772891620764	-0.2617964144713685	1.2453399175079567	-2.655604404556
-1.1147493110944018	-0.5810196510803008	-0.7575183511962736	-1.319502074593512	-1.152323603033157	-1.0773986174260295	-1.0533328272852718	-1.2265071085430226	-0.8073571182959703	-1.76866825281674	0.07824498155969019	0.36732400175484686	-1.538257199765138	1.7140512496392395	-1.6990091298628986	-0.0351976452698191	-1.660898598584142	-0.8679898277692187	-0.34154546593458274	-0.33689717565240135	0.13255617179311924	-0.6875022283817672	0.11951051191037458	-1.376521223250624	-0.2221473325316624	0.48956332156460824	0.017958186417071895	-1.574318400136611	0.08932293827509133	-0.7028797707443522	-0.8335946730845525	-1.9479902917295877	-0.4106023505195522	-1.4509946057759568	-1.254095890226207	0.08450385048402176	-1.3782254550413056	-1.8463237459094959	0.20971833277605717	-0.49841149157093745	-0.030763070529876806	1.8313038450968508	0.6750769165454984	0.2198312590815865	-1.1973231537317355	-1.0138516780375226	-1.149910954247422	0.5220486338857592	-0.3913861424270664	-1.5643185055429805
-0.6982392569011973	-0.9892903411344808	-0.3848376126750041	-0.4325188637082964	-0.6464067163519183	0.39904768162519283	-0.7889643146979375	-0.06323406057007455	-1.0196621970929252	-0.4552203613845146	0.7793125409712797	1.0812645122454785	-0.3557806401733288	0.2865242356774375	-1.3210425805628936	0.6843226710726621	-0.8029321295665487	-1.0997393995975486	0.20773936797405887	-0.24084771692801024	-0.06707766050942286	-0.6970363339360798	0.46964871196388797	-0.49538806167792193	-0.5270268620583104	0.84464697019955	0.6403382967045816	-1.152651114942432	0.18729929838292272	0.45023244743972396	-0.8283521129900641	-0.785377155260229	-0.41192198599682167	0.0394662337972287	-0.20809773648869817	-0.368357600113944	-1.3339340164686393	-1.3808318833626327	-0.08548394779549759	-0.0018038256132415296	0.43134274395323324	1.0094751046373762	0.40687388962325716	0.5885200720589215	0.14924938885605	-0.651775712970258	-1.3032927245540735	0.7016883085282618	-1.822681588365514	0.0026171657965661805
-0.19190029393842986	-1.0900354119873825	0.019711060607091685	0.173104169808492	-0.45584050537577103	1.3423412419645147	-0.10517790935285691	0.7577805045630635	-0.6817513367195936	1.0255049881100757	1.0276309164767738	1.2448477355917629	0.5758067173225003	-0.5404547307440585	-0.4871949830731177	0.5892428467229791	-0.3611028736892542	-0.3595343715632332	-0.17307999208995303	0.527252662632124	-0.5859513875834405	-0.08714752589854266	0.6639383155617726	0.2523654011546029	-0.7883348667634256	0.6759530466614596	0.7091461139903641	-0.563658231732127	-0.11530690633066965	0.8631150965986263	-0.12546993121562344	-0.41794400425905137	-0.4200645968666111	1.153283614730161	0.17116898156320504	-0.4054701342087662	-0.5905401045205739	-0.07500727913557419	-0.7192128955515303	0.15017874777707313	0.3035331672223222	-0.45793292084856074	-0.2201074612522334	0.9787840313536692	1.4252347390127713	0.21945102302688432	-0.759489563083303	0.5723540132995725	-2.392819093159383	0.5215551020442882
-0.022546964549701416	-1.119248795267082	0.6615161055509751	0.5587191752914087	-0.2765508356088799	1.2924615969421003	0.3628372432578465	0.8921291169632383	0.0723489298560799	1.1133866049070802	0.853065268266555	0.8152741662971149	0.5197933912947801	-0.5721274544834409	0.22119408357638523	0.44609639507774196	-0.35352682864805796	0.3484399223773021	-0.8060784159458327	1.1286711329276333	-0.9002021642818048	0.4355941665074851	0.8034958360910355	0.15752365506330301	-0.7769990367926922	0.2434370364467166	0.34095879290032494	-0.13266116478561873	-0.05466701890492739	0.4646609213152239	0.47239800675570515	-0.7249557725137403	-0.031066063821723347	1.492885888619032	-0.7158812568876394	-0.0666484309935272	0.3713568351073334	1.3098884332581167	-1.1349272707932376	0.382645287722522	0.015938169816009276	-1.650696646367567	-0.4043553290081058	1.415480651053287	1.377827682942443	0.48477731928746104	-0.12289063708811049	0.6673584802613662	-2.068818513609923	-0.32348934642573407
-0.25657821134949327	-1.0081026820435137	1.1770716977557336	0.8792236128211537	0.15312646644587538	0.43882822959594925	0.052940049402067	0.44882417615106424	0.5777445664440833	-0.3423529830002958	0.38598360109653945	0.06369085760732786	-0.31719393034428645	-0.22492509655461707	0.6059694219975038	0.9137343621430024	-0.345150827847601	0.09905871458792748	-1.0834808428070255	0.7739153640956767	-0.7003640345395357	0.03272804487432664	0.74135340969422	-0.48552665521582733	-0.6125750485494221	-0.08759809540378859	-0.07519086493296145	-0.10284883743800965	0.37076430372277003	-0.13837655902918078	0.20916381029944753	-0.7250459967882104	0.6127154002909335	1.2612566962743925	-2.1281638298563728	0.005649392966742177	0.6922557626051893	1.7573415141023851	-1.0785625890244237	0.7968445520817758	0.08372323491551134	-2.0123022360195146	-0.0652349505568809	1.4308618757730036	-0.11371808620137272	-0.3455243162738571	0.061904688450378526	0.9474884010849496	-1.3973058625683659	-1.4679075776669683
-0.5503170137523822	-0.546942206241676	0.9008271046486402	1.1746013011198249	0.6915315166699443	-0.5445233033059309	-0.917389979142095	-0.17893928406480902	0.31545216875842674	-1.807486663464257	-0.24119367050226848	-0.5434090168407282	-0.917332747047383	-0.04517025742908395	0.9650272892247957	1.585533500013253	-0.05842461311812136	-0.8849426672173442	-1.073725778434299	-0.44940163039972525	-0.21834831790952952	-1.3076765634511849	0.25796015522231336	-0.7077584311367253	-0.6127596217766097	-0.15295991398286007	-0.2821399705535632	-0.29620568469416986	0.37261633483836043	-0.25641292041770214	-0.7453513419556925	0.10310221280720432	0.8865072556483651	0.9681753841172647	-2.578006476915922	-0.5447196143908879	0.03230052075846045	1.0515110402539685	-0.8642261461377299	0.9124378958748116	0.4938673901748528	-1.7123849091305139	0.08378570621385352	0.5733459684535473	-1.7365134570896186	-1.5004609140986724	-0.04452298089966403	0.8673368007074438	-0.9924004581789037	-1.7583296691263848
-0.49253831375563467	0.14844066940843753	-0.2001981536222469	1.3067494308651268	1.0772971211577866	-0.8333253516017559	-1.7500930111271185	-0.5719264398059687	-0.389849203960377	-1.6348098946945755	-0.785274389938311	-0.5583598366787478	-0.4096544221925237	-0.237039720374805	1.5620984293469926	1.4475443454175538	0.32049837338443277	-1.4823938515157216	-1.1147056831670414	-1.6336813732602962	0.13208806128164174	-2.4832092474611875	-0.4527752418237775	-0.0925599281315093	-0.826769264248712	0.05884199040462229	-0.2940680096958849	-0.14664549109771516	-0.4813817036803478	0.2973271172904733	-1.3855035111201848	1.155874201386064	0.44519746847588737	0.9489053464711896	-1.3363305738480413	-1.1979226683192987	-0.8798842601488073	0.14848422086839524	-0.8802170923447511	0.3235099749816002	0.7768480934790758	-1.3153256999777028	-0.4576242411191256	-0.8049499810511386	-1.9233559100044408	-1.7497710653431875	0.2178735858768884	0.1850396635893948	-0.9707349271095272	-1.1083521585328486
-0.003802920947763192	0.5547863686604869	-1.1881190733952558	1.0439531630907213	1.3087620353615967	0.0423329834773791	-1.6432863521038896	-0.5258400572168307	-0.5904371170599336	0.18803503222953444	-0.9013514006053179	0.10765838674282784	1.0520910519442321	-0.5578239434998978	2.104383723538175	0.18862060624648463	0.44011544203822034	-0.9516732466059616	-1.1054953553913494	-1.8667364233839405	0.2581209022846357	-2.1678882264912276	-0.7228896999244263	0.6211156122996379	-0.846366180510264	0.5598283622919903	-0.1951730663426	0.7237670919008297	-1.4752155732589647	1.035621305757205	-0.8992797966459548	1.3976594780762066	-0.312230572196917	1.113906091190537	0.6852862303548402	-1.0787185472257368	-0.8675627865250216	0.2521264956930457	-0.9662642038604542	-0.6064440177985153	0.6078644841108853	-1.1763925200313472	-1.1954117671599565	-1.602365121873991	-0.3937876485817983	-0.7638197935783263	1.158653976613656	-0.5928161135746219	-0.8707353301776687	-0.29372846012273623
0.5729742073190379	0.244507349425302	-1.0286933787085504	0.2741106998059697	1.5045845799216158	1.6901543316273004	-0.5258224656276488	-0.19018969301879712	0.23853744350874492	2.0327473966983596	-0.45054199151504354	0.9879034623931048	2.3556915130333267	-0.6078727470140923	1.9201676277653126	-1.268475040740944	0.2526797454088353	0.24906014929392073	-0.5482515990012798	-0.966330599527998	0.3864084600838214	-0.1394726200009486	-0.06999977677012582	0.40365955936718284	-0.2360207160916481	1.2537317111876758	0.054072906801238434	1.9132169905041432	-1.4195338116518914	1.1518045518696722	0.4498864023222759	0.5027774701511402	-0.6558160286656755	1.0829723158221853	1.7082718177090148	-0.030922728290595926	0.38435706553923443	1.4909374119552543	-0.5356515712190676	-0.9805007258297349	0.18244802896532936	-1.1772507348578822	-1.1316166106961316	-1.017731502147147	1.5293815536043274	0.5222329656103174	2.228840743579884	-0.7317658482263572	-0.18032805594406082	0.10803261866696859
0.7624836669757045	-0.5852666912317166	0.2625037603197024	-0.7631519392065627	1.501368031155583	2.8882741845078646	0.8623435226222482	0.04487830841265064	1.5138857410435527	2.340055004664331	0.24142416421907925	1.361341690065945	2.4194433516826885	-0.23100181640262776	0.7313765170792801	-1.6921011167484055	0.073045263345533	1.0119998807986716	0.6878672069737365	0.47834853048790427	0.6416526745754718	2.3253113491289783	1.1185831425011112	-0.7193328179688886	0.8523189148250684	1.7196886055751344	0.5309098774738814	2.400861411935686	-0.03985020941933737	0.21025683995126956	1.5524208371829655	-0.839281798824482	-0.29686523920811964	0.5438400244815261	0.8347281885155452	1.071820543959938	1.8058987201793324	2.6938388767956623	0.6116697454331651	-0.3270737936620883	-0.04596563962426953	-0.9583858445080412	0.023760663031796858	0.5493503370969524	2.1901674186506566	0.9378471305051915	2.4875836793672006	-0.09183454252914952	1.0356594219445672	0.2547514263253217
0.37784512462456704	-1.2054810153317335	1.577031886030793	-1.4789142475576382	0.9288891353605134	2.4952634303972965	1.6233894641196005	-0.07372641683492247	2.1088228573209533	1.1337775594704822	0.6188421014376149	0.9202180574881796	1.1967154640588498	0.32576983722229413	-0.8393846056466266	-0.8468929713813464	0.1946220582067031	0.7922420366855978	1.93530592359076	1.6342385649807976	0.8293879418382489	3.5162406439065084	1.8080473121831586	-1.5283029783018198	1.6629141617441665	1.402581561720837	1.1352256700713275	1.5189298936156868	1.610468057272967	-1.3220454091668035	1.5605527797232022	-1.6421143194392627	0.3766769058737794	-0.4379492877163308	-1.0199546814579024	1.2413134886677317	1.9806454790792078	2.602053065014363	1.8047997661030566	0.8559401081410067	0.10711846477743242	-0.3153988216601073	1.3973406656518883	1.8420733076231346	1.1792312634142161	0.2999528584440994	1.5774646207133987	0.7651667501591656	2.087511130187214	0.5609860718254274
-0.2812850147826128	-1.0233768042213347	1.850977828443956	-1.3259017466592462	-0.17673041558181787	0.6088276315343087	1.4495741690133206	-0.35316075273173236	1.5879309586156618	-0.23513365223186544	0.4720524556868603	0.11540613514932754	-0.25732152198444247	0.6243697479110611	-1.6978908073759005	0.3111881072925502	0.5490813863776262	0.07314888146519301	2.2959070505585477	1.9847908215554162	0.705631788876806	2.8133323099212917	1.3715686629444956	-0.9669495479171941	1.5701215697765054	0.24573959248752153	1.5671050601970324	-0.2097453798456407	2.2287252149710977	-2.271357861382326	0.6936591507981802	-1.4613986692201875	0.7836242308786564	-1.3703085210297172	-2.0165889947029076	0.48321306398927494	0.7091233801320475	1.2083087397982415	2.0740882689287212	1.6124230216217137	0.3959583481462666	0.6041736910542771	1.8317365455547956	1.997428016153815	-0.35834162090085725	-0.5179096497598035	0.14914309351911628	1.2397290109552164	2.291612220006688	1.0202594546107673
-0.6462534703976806	-0.1363140457217705	1.0640492699933657	-0.3149643175577846	-1.079955799172866	-1.2889420882809495	0.7648763285000493	-0.3267456474001912	0.6654811375143814	-0.6302985177991245	0.17503498433620499	-0.30533020528076094	-0.7532248636994632	0.4243537193395452	-1.3063971689587899	0.6982671871493602	0.7846991876618357	-0.33576288090600886	1.5878680301215375	1.5515840417057238	0.32284067526496046	1.1252158515271482	0.30224235879286926	0.5636826375089122	0.7716803573330775	-0.974965093219211	1.53829798074778	-1.395566138954454	1.5647650942002005	-1.7386168794757952	-0.09458094422404974	-0.5664536724744886	0.7145298786033701	-1.6251593545522858	-1.206675646906383	-0.22923972262928693	-0.7191175584183754	-0.26965009837157894	1.211694708182187	1.4708682443003938	0.47002928528455823	1.3834918377997623	1.0782379077578128	1.291462797804948	-0.9382156347675735	-0.6245268247575275	-0.7423725359289411	1.2368005476650838	1.6216858600275137	1.223558927446654
-0.3817858642210502	0.7711704116421049	0.030742803128123705	0.885649085851451	-0.9926159346910215	-1.6554593214199627	0.202703168861079	0.17137617061159383	0.3174044536851694	-0.15876662028672006	0.23130891887503263	-0.1297791827618509	-0.08171493394125119	-0.10396629841100775	-0.24542847460463404	0.16683791769082276	0.6217234504606206	-0.2127481199163316	0.5411617317680942	0.7556412766758822	-0.03796536766806062	-0.16990527377253486	-0.33635489586166456	1.5430519361017818	0.08909068307664467	-1.2590336151294947	0.9670551761549587	-1.1253892334440803	0.48784972768365603	-0.060200466192133324	-0.1796362205606393	0.45766768827128324	0.3850410786598926	-0.9384337681913285	0.599271611345267	-0.11365089200209938	-0.9702920277313603	-0.7376450136141537	0.0549223001403126	0.7541275628035449	0.2373471011154874	1.5908345675889075	-0.05225995352013934	0.584578650874119	-0.19519939091706118	-0.008673907790860032	-0.648733617201183	0.9809716298444406	0.6646907222457844	0.9298304024546831
0.23968665737778558	1.0185683174515936	-0.5819137965948451	1.4810557041812815	-0.02797956778780448	-0.4730208291298104	0.013626206877178373	0.6804324060673806	0.6008269279958541	0.27716550554694463	0.63368413755696	0.09634123616592687	0.792639360629692	-0.5372732140470268	0.3374645644381121	-0.5364139144173338	0.08489636215280183	0.005262187088396447	0.017887544656673172	0.07630575182041643	-0.2306636890499137	-0.5927583639326798	-0.15522248916657833	0.9691292183410767	0.044166874254575994	-0.45894759046510475	0.0014912642542461252	0.048939847454960786	-0.09640071065733789	1.3197252371986854	0.111160746188023	1.1184475184628333	0.07876966462601727	0.24726859672580911	1.7562699822056804	0.5033042516133567	-0.1931374410196968	-0.3678863246142377	-0.4165144846574898	0.04867064104454829	-0.13211772846463532	1.082004547781474	-0.6526149230545079	0.23592986945969902	0.8546154660002777	0.6167519902883905	-0.11242329862845456	0.5389466594100404	-0.05461816522060028	0.36864337830129745
0.48645946022110165	0.41402249093397503	-0.7630747140715919	1.230836844870375	0.778316739960219	0.6723257737619623	-0.019994319889805802	0.5365330887508992	0.6143970583228028	0.11108900933396589	0.831193192981556	-0.20959804158918616	0.6807415557444076	-0.5843708622864655	-0.1369631602801624	-0.6765998995371925	-0.5567406300157061	-0.09677457937680714	0.1816731996179067	-0.2854091206737343	-0.36836237527582977	-0.7769546461311804	0.11742829141973783	-0.5688343193882182	0.29378235029562827	0.43447092188735364	-1.0213635558588112	0.6496585578247163	-0.10621560565646891	1.1724183757587867	-0.03981416397962899	1.1845883384920002	-0.11352058704468002	0.983928903268764	1.4507352800455293	0.6061689106233961	0.21685916254169044	-0.28012611653167213	-0.144391456964263	-0.3898477370659649	-0.4549799341648389	0.1835318064474876	-0.6015914784494781	-0.16414507960587923	0.915510581337727	0.651133013633059	-0.06639261404665095	-0.18874228143306127	-0.577908258222491	-0.06513633651595743
-0.1857770899488911	-0.7027719364106362	-0.7589518441694494	0.5686666040348682	0.595465075551971	0.278206033468192	-0.1905950421921657	-0.3311311231414031	-0.34009350689965306	-0.415546276611115	0.3774855027862217	-0.8454080810055367	-0.6297818038965406	-0.341671400087759	-1.137203472051144	-0.19795554504532173	-0.9883887679126493	-0.4297397813302229	0.5095036033879113	-0.5009677655450725	-0.5377625812049008	-1.4212183875451065	-0.39595717768299793	-1.5737855696107048	0.12560024768442923	0.3224092533033478	-1.6017333935820461	-0.11183146630263377	-0.03206015942588384	-0.26016354438703104	-0.946400996137795	0.7443140060148629	-0.23321342718071758	0.5511985852591453	0.35073502146382873	-0.25887445296148337	-0.6019094398691482	-1.1761578520711509	0.046076327780387186	-0.6251157345874436	-0.664610420246448	-0.4629677418716478	-0.42111973739437464	-0.9942349386401587	-0.2813013479545669	0.12120919955968971	-0.8863527002006798	-1.0369707699251225	-1.2493840988957914	-0.23356550066738802
-1.5361342213256128	-1.7062485859750975	-0.5537059552712443	0.051414597312491615	-0.20978277209430268	-1.4008231462609442	-0.5045019481696877	-1.1826421029704062	-1.8011282030589582	-0.725678422680841	-0.5155833810889173	-0.9677182356854617	-2.1051628343455504	-0.17912445821506695	-1.6206438764329694	0.44616678640998036	-1.0036366350564516	-0.6402710400524589	0.47275734398140234	-0.8403646304335217	-0.553230647920284	-2.295220697596171	-1.4872781346981445	-1.2291566989421652	-0.5771424986805529	-0.7209088581672941	-1.2571020516084361	-1.3960378579269583	-0.14461411532766655	-1.488046016562332	-1.9888300649704151	0.19563861012285086	-0.29757216912415835	-0.8540640676329121	-0.3192937082507756	-1.3993129011481635	-1.794407291268829	-2.4784372028475827	-0.4583307415370723	-0.6650888737658769	-0.7165957120157018	-0.4100781161565137	-0.4824179213233467	-1.858057573747676	-1.7226259174362017	-0.5261492138900268	-2.018543683205398	-1.467502292156225	-2.036105893201542	-0.25177701501125743
-2.6114640514704632	-1.9609842202746701	-0.01447423338402772	-0.20135229339647343	-0.4979980251267903	-2.598342069716375	-0.722195564153922	-1.2090847365976465	-2.5649496150318196	-0.5141368866678543	-1.1849270032790458	-0.12567040706274754	-2.429354449976181	-0.36439624660227454	-1.0972502498279195	0.8680033827323739	-0.5919194810415823	-0.6056089656701545	0.01532747356832559	-1.2522466633179719	-0.17644790509723368	-2.47383604931696	-1.9444708005466995	-0.08245442284493855	-1.112293990380451	-1.4579098988737123	0.03802652303988195	-1.609423290800202	-0.2596345385654653	-1.347065919853496	-2.192445373667533	0.010606279315475597	-0.2964615308346998	-2.1612202098421	-0.13037472516470106	-1.7300148842543026	-1.7225234486123553	-2.8970754566043624	-1.2340919149539344	-0.39186770636968044	-0.5126283193641145	0.1482778736244702	-0.6172567708578034	-1.9316628832438696	-2.0808793973381676	-0.8915224110522272	-2.481419850325133	-1.1217033331053692	-2.334772533667548	-0.1821509131971134
-2.523124628328459	-1.1022271734645261	0.6106733972958787	-0.4364050507269716	0.203516332503005	-1.9747895214603404	-0.6537620153316648	-0.449679034615961	-1.9947588628516038	0.15265164940205708	-1.2069997274524236	1.0519146269166277	-1.2706441498818206	-0.7853664395177788	-0.0210155182214703	1.007657503664215	0.031938666033675324	-0.4899507517078678	-0.5931194947483107	-1.2841979352846558	0.44492889355618875	-1.4824432250281745	-0.9833636753425254	0.8003817096098764	-0.7963359683530294	-0.9047937930543505	1.523401371078779	-0.21838718432731094	-0.2238814943898704	-0.2009006466400222	-1.1780275480963178	0.3242582158577337	-0.280520011720796	-2.2770388968175115	0.2640205865107188	-0.9377188231891704	0.011806601843907851	-1.7695310818970558	-1.2767324199867556	0.10864774480113099	-0.022502576520152646	0.5270264080792375	-0.499454778181454	-1.0083354376371492	-0.9430044648032199	-0.8172337197357593	-1.718002144950958	-0.3581824945273655	-1.6020985370645917	0.06699973701437757
-1.224597244062056	0.6582162635908524	0.7229826414763044	-0.7389447350494196	0.9934397954369323	-0.06569018786186223	-0.32077756446657885	0.2215050792419148	-0.6904677828090172	1.0198915794961174	-0.7312883966734882	1.4247033433623209	0.40622159272267516	-1.0410513779419261	0.8200307051398369	0.957393190988493	0.5369827767258327	-0.3815813513169387	-1.1116233715285846	-0.5617216025543381	0.7532473285222059	0.031944236713058974	0.6582370679198751	1.0461890414720838	0.15611112166386737	0.4552799703260015	2.0152309057215017	1.5300455058137639	-0.2838042073215096	0.6233857416575532	0.4922429480366449	0.7743930315901489	-0.3483430909630903	-1.0108612897461895	0.09535536342524943	0.2928764886012602	1.8861611152745414	0.2423039385798357	-0.20335245322466633	0.40046444918180063	0.5660854307919694	0.27235061336616934	-0.14196147088840255	0.09779560223034008	0.8250661199332783	-0.32475503894489466	-0.03996587974176641	0.03691220372073027	-0.10676449537350467	0.5115093226204391
0.4820766894824442	2.453836749351163	0.04421752015639345	-0.8040580549168691	0.5937667283447052	1.3752169170123643	0.14275889176424975	0.09616925946036771	0.21253968160062772	1.6725175888689316	-0.13864830815685394	0.5585197334116544	1.279941512446373	-0.8170934448120858	1.1267353954415271	0.7577551088118786	0.7355324431641846	-0.10952698605311714	-1.3811911244257191	0.623653040745719	0.31637876379133234	0.9056332034344277	1.3699413842892214	1.1375859605185286	0.8200649206712197	1.1420040390154083	0.91502127122415	1.8855669247659397	-0.7558979926151885	0.4992100613888635	1.8538424622762555	0.8797243457939031	-0.5362780682525572	0.7894634784848215	-0.5140346062153681	1.1336099146266005	2.031052953592626	1.743937957049968	1.2257693846506006	0.09977821247424302	0.9404833203544494	-0.29814166785624724	0.16564359958623595	0.3735756462510428	1.8676285405183184	0.41797590257400896	1.642598020986232	-0.27470577546879227	1.137265965856823	0.9177538707608099
1.712526939368702	3.2395185434396985	-0.9562380365564384	-0.34486052209532725	-1.0516950016888063	1.2936849381811613	0.6260271450486686	-0.5421832331365748	0.2285490357911814	1.560400071569582	0.41174992394272164	-0.8481078152026434	0.8881755576878273	-0.18476919924679946	1.1939970175692785	0.4290111002905269	0.7621796348464359	0.4822213170341433	-1.191116866055209	1.3568884259884928	-0.6869973562259546	0.6456842870966274	0.4076187844362258	1.5379973004532874	0.6056057557137872	0.3404995641242425	-1.0778152146392745	0.517851292037522	-1.470190255230877	0.22547263859799901	2.3382003717754705	0.590370796516212	-0.7796483237093362	1.9969240955367888	-0.6758774208806267	1.41663048277283	0.2852404110481896	1.8147283573714084	1.8741161467495362	-0.6241844657421919	0.9482656220174369	-0.43166899360248223	0.2912820025378574	-0.2866630859608963	1.53998740236904	1.0915035460785378	2.492365903876427	-0.8191811817227659	1.287012982253509	0.9808750181461754
2.226472988800471	2.6338542233182425	-1.5300593853141116	0.41304141626527613	-2.5190903394109125	0.26952529690618765	1.015571032239219	-0.7742816590023031	-0.16416083280552124	0.41981239975308854	0.9299720453812222	-1.8213085554953687	-0.10010290734974554	0.46258755244699074	1.3064883754119703	0.067852596686679	0.9087849428713487	1.2122768151736147	-0.38895889263962014	0.9130284325322054	-1.6350290790115714	-0.13548435803154735	-1.2885968134173897	2.014316188866842	-0.12507117278252308	-1.187467079640777	-2.4546715081427934	-1.0780848658671363	-1.8060785479432448	0.8791686056309448	2.047348746466233	0.33201088143835594	-0.9881208432271559	2.100247598500252	0.19052352068217634	1.4749643333178795	-1.64356514020277	0.6724499500567936	1.3847650973446424	-1.1407051511401598	0.7257811274564344	0.13955958536781335	0.39202259178081866	-1.0117925156375394	0.43280984219410146	1.3890548030564598	2.2557762818748484	-0.965944798064645	0.4665603290390216	0.6369878890345834
2.37422702124349	1.3345787480760816	-1.4609774199138688	0.8711346640422051	-2.4014101503693244	-0.4648978456779914	1.1226117694573445	-0.1611070436162103	-0.28180530132533155	-1.1842518171530263	1.2320450574793005	-2.1598682071652067	-0.7312473361655559	0.7643950863228582	1.2799587464888436	-0.20942287545489185	1.2277430306856152	1.6655912737804703	0.7985292471185524	-0.4466446977342472	-2.077381694046785	-0.4689871932852605	-2.1524324575993563	1.9726328157408326	-0.6026961235239829	-2.003384751559821	-2.2690197274501456	-1.2035603189818103	-1.3308023038816097	2.21513953589805	1.3804141943728938	0.4399680325416327	-1.087347656833358	1.4188781330045972	1.5943204913671651	1.4288524803332128	-2.0627661169745575	-0.6880839393125373	0.43718506810454516	-1.0026003232289313	0.4888843256623721	0.7876906981042384	0.5839473462495409	-0.9918439009057283	-0.25269122567924024	1.2847984204117784	1.2831040055786131	-0.7588568096344489	-0.4165749124915592	0.11499778400629247
2.4306224939158225	0.5164835875783127	-1.1563555218053696	0.729338108659389	-0.8653232169441842	-0.5219338788725826	0.7888421792822855	0.7590849769323427	-0.012869313877432616	-2.054481777395912	0.9635152798699304	-2.3727856325801824	-0.7312542624228978	0.6843631498332068	0.7436474809011844	-0.38247083091547224	1.3804157180743457	1.5926445792943023	1.7582398729959603	-1.6169644425275906	-2.036763992577268	-0.062035783595549836	-1.6587327210849396	1.2553341869699668	-0.6048256177330844	-1.5857459743950744	-0.9871267056293748	0.18343394823895728	-0.23654719989482056	2.707152306641344	0.5622921365302227	0.6849402098438847	-0.9542563382251454	0.5877283330750483	2.3943297275577495	0.9927391911196405	-1.002869496319799	-1.390971848719683	-0.07421931737698229	-0.3695034882956075	0.24765975354705805	0.6913670153177606	0.6970868273069957	-0.36058969554721837	0.10608465525473901	1.039640021675005	0.15378584800932232	-0.780615603020178	-0.594385098185997	-0.29460794490510567
2.178812476461849	0.6724333331818816	-0.9158295286397453	0.3348602379210489	0.5497675646069368	-0.5113556236546799	0.12196867361688722	1.2092131204430208	0.27904406385679403	-1.4843140812391564	0.13695363692489673	-2.6734093378346047	-0.5623089824241614	0.46293570419587027	-0.2355651618206237	-0.49149773679120395	0.9961821234929659	1.0889738248450025	2.0025099779092845	-1.6813682322722514	-1.6883079024548295	0.5167471677377456	-0.6575452775177519	0.32458570214863186	-0.5687467736519703	-0.7140767853375101	0.11886029716122119	1.4558068085350153	0.9342069744372133	1.341558263554741	-0.39669683798370153	0.5350823145045753	-0.40755663773967277	-0.03644172513855742	1.9375576856599483	0.06357749176134564	0.14895953249223348	-1.2738037547140098	0.0765391064544667	0.2891931657519893	-0.17030231824484532	-0.10626601084861756	0.5243080641618398	0.10703778728303515	0.9468827329413533	0.8452424252925432	-0.7274609687100867	-1.1793712774203071	-0.07475319416765312	-0.43533161686063887
1.2611887550789096	1.1141501686183723	-0.43218710799514465	0.21354205701492568	0.6531486597807991	-0.8635585575498854	-0.4567118421075861	1.1865771718254876	0.3993538958295596	-0.16612510288381754	-0.572019575487843	-2.459713201878389	-0.6472660339987341	0.31311612010733025	-1.0468396161024567	-0.5084651557762224	0.16126884649402357	0.39465978719834394	1.6405416996772637	-0.7615991154125588	-0.966549682235963	0.6005756525485032	-0.11729487655434484	-0.3508899056332648	-0.7659702983700407	-0.30461978420041746	0.34285567359450286	1.1556962668454787	1.830155141214161	-0.9878712984553101	-1.3746614436969706	-0.14148978317475513	0.5949485748039438	-0.48156827839391714	0.6736621877699506	-0.7998913306113448	0.44699193647543384	-0.7729115196801961	0.4240999019616986	0.7663994210956104	-0.7980577296976159	-0.6154027897775097	0.20267579796903562	0.02958924510669975	1.1284201451672968	0.5568540984375067	-1.2572718094043622	-1.2058454837012553	0.6091720883434448	-0.2786824062769745
-0.15980021723389018	0.7665186923640411	0.6936928340493764	0.3584569288907679	-0.16182511957226806	-1.0561334250345662	-0.5121716776788114	1.4058439935718035	0.5446584365631371	0.3854812973334425	-0.40493866190300626	-1.0889674576652455	-0.7689026379635368	0.204683142654729	-1.1530280963182573	-0.36297431879547176	-0.5997966347770037	-0.31860589780076615	1.1676830763830912	0.22964384218999362	0.26504184864518526	0.20494996473415278	0.05171259615084332	-0.8360006567338131	-0.7313342802754771	-0.27855818932260595	0.11664641533620179	-0.40151187464990507	2.3762676731482957	-2.28960964746119	-1.9488790420647182	-0.8496343665603318	1.7217422467908101	-0.8565732241775569	-0.3769393574644889	-0.8152615692345532	0.35557602871824645	-0.35459437099152485	0.47334025663061746	1.1852625587628418	-1.3332782346488041	-0.042836973174543776	0.1074104419441048	-0.1385264170356359	0.1753654274894778	-0.05436111497063414	-1.4736737022639599	-0.06718893226142775	1.0805860927227224	0.11474105853082456
-1.305650777823653	-0.551133663416952	2.072836806308658	0.2302191090711767	-0.5449484300739207	-0.33643725061756835	0.024570240309272347	2.1952960460740347	0.8409243052098644	-0.4761223445682417	0.5338191324122149	1.0042521165343796	-0.36139532946333713	-0.029274641134077344	-0.700995742697869	-0.13023933603001922	-0.9047654724903771	-0.8838093550385294	0.7884433542608882	0.6167285903761774	1.6896667080324674	-0.020847197758187438	0.6384335397652741	-1.4727177825599895	0.16791340839334498	0.10698594457637244	0.21529179697377035	-1.5384692890347986	2.429493207114837	-1.6348705075063072	-1.659321220130168	-1.0563503405815413	2.3534087951383236	-1.1090533549129675	-0.660421434479717	0.09327079809312669	0.8295095998271084	-0.07593560692842985	0.18019353495446433	1.52864728799825	-1.3693774509234793	1.1430195327246837	0.3223062234108853	0.22138842779741083	-1.1268043231914973	-0.8115257213518613	-1.3631041370620556	1.8504351724768582	1.379876090906532	0.5322360820353698
-1.4624078163230771	-1.8101530035854496	2.5904646512267417	-0.4634683006347928	0.1671316058018107	1.0522703419607051	0.7996318624593503	2.792099127353503	0.9516035640079108	-1.6446567748377683	1.1716768634159356	2.3998259247829727	0.6967624027189431	-0.3957383323508551	-0.36174539115597215	-0.06443319393354677	-0.948070164858045	-1.0338975893726028	0.17491197894720478	0.5782389483849595	2.488350848570969	0.45339025173264974	1.8073775327380128	-2.1921018760014035	1.6939036157722038	1.0100036060288522	0.7017555314830698	-1.106069262906917	1.6990654594389076	-0.11016820622770719	-0.4895796149159348	-0.8574853333365833	2.049246330535888	-1.0938173403798652	-0.4984159292635476	1.0515302600908485	1.8469003553041565	0.33553501917404593	-0.18665265059300137	1.3985849361707816	-0.8219574074554519	1.5980095210731593	0.4310026616105074	1.0114307092670454	-1.4780358680974774	-1.1358214813719696	-0.8740111770751664	3.0334979582760804	1.6159028883972484	0.6236616418133417
-0.7006821309991108	-1.851802086092994	1.5854142085709517	-1.2063938531695388	1.2560166422836436	1.8763734959409681	1.3454158510051553	2.0878717574370476	0.4326264098513067	-1.4197456791867675	0.5645647602937137	2.1043748833061384	1.7708925935234776	-0.6131845094260415	-0.5646498831988421	-0.3107997848180877	-1.1741858463340002	-0.6105587062709001	-0.9453545592740047	0.6940813113998878	2.0662825294313945	1.4226955053658266	2.6128937926087725	-2.350735470231018	2.6572310986702607	1.5900987878836081	0.9628448170226933	0.31844603436162905	0.21477145319715535	0.5622064645463332	0.9530656361987058	-0.8286796927993401	0.96897676695432	-0.772728614183156	-0.5077975020389003	1.0907530624875812	2.3222686412946487	1.0076581534110325	-0.43415318660309343	0.4869588263874871	-0.04968067623531968	0.6337895449444282	0.023755343487222347	1.4744788913562792	-0.433770878635759	-0.7052040806964532	-0.10378633067147167	2.369149039929859	1.616421521276099	0.18224345254898158
0.18513400813013145	-0.6812243094393327	-0.2261265359478121	-1.1518799099969714	1.583906731489377	1.2876736191793912	1.3985780389420768	0.04927178487659293	-0.5577929567025872	0.45129652084509414	-0.9531623171668541	0.67006583051615	2.029999247290906	-0.34313555395452483	-1.0263912940887037	-0.632284371787537	-1.54122532073106	0.09301613749262289	-2.1192538113772437	1.0679110416127082	0.7770920853614618	2.0822540381998005	2.048254263535575	-1.3966066139785676	2.0946396785210255	1.0510951387920513	0.6946728628623869	1.2035931859736535	-1.3043973596611163	0.017213719327684764	1.80087927823086	-1.209794434275189	-0.22024634620528763	-0.2779866882161323	-0.7901077603496269	0.15779582456390964	1.4766650421353467	1.5846899261572132	-0.5667964657414667	-0.8091729361690457	0.4800274894303973	-0.8794133604031287	-0.6831214646157047	1.1181495678390265	1.0533754624025748	0.019764776574790772	0.6092811340004024	0.449378607669664	1.1069263548942945	-0.5441685970457635
0.4527661131463529	0.5023599272921082	-1.3405933429468881	-0.1636634513949895	0.9235136857032155	-0.13316540127204762	0.9408022392630038	-1.9475500904878915	-1.1918884386960684	2.2585005994855654	-1.9801531152556342	-0.36838225628623367	1.2491034390916147	0.4192039018533629	-1.112632969930398	-0.6051286467670693	-1.3687849957899971	0.42502547652063083	-2.4071447150403027	1.160895374654942	-0.3094797912391252	1.7448719363530076	0.3338603422804456	0.37992703728335786	0.3750607178305579	-0.21824699311605197	0.41144780367489564	0.7923899873231881	-1.9023623164771502	-0.5657923565319514	1.552323698689885	-1.484988593095576	-0.8931288568758058	0.18148338624141558	-0.8539395430033959	-0.8859740109400859	-0.11883145533749065	1.4609709180691541	-0.6398124471278642	-1.5594328470120247	0.591415402617998	-1.397962019198184	-0.9926565921347736	0.32516761299627117	1.5488382605572046	0.19238143769869995	0.874562124724611	-0.9694001220312949	0.1675804229796113	-0.9739449414475626
0.04545978655448362	0.5900582914805598	-1.0299771694791082	0.8637936195951225	0.060319701764746776	-1.0177387883103062	0.0841562574403834	-2.439544876559468	-0.8099882026046585	2.1160775400436025	-1.5333802404895627	-0.13296536510191972	-0.011646032742890184	1.2041866670166785	-0.5721182942261429	-0.1667088377207104	-0.14076181225995094	0.012239913913901349	-1.4108131735087441	0.550639117264788	-0.45982645739010974	0.46480425437335754	-1.1805065030663984	1.9066750992955497	-1.1194579391024655	-0.9661097732728459	0.6995798986388233	-0.22098445528193952	-1.3397917599904163	-0.18208465804392415	0.43693283786183745	-0.9719910250843444	-0.9161517542660437	0.4238279098177069	-0.33024154594615246	-1.236440056933997	-1.1514508906414214	0.4386114353230335	-0.6780391977447288	-1.2534174588793117	0.42719520091801055	-0.4392930289795173	-0.5726262659154423	-0.12162554218725306	0.5703739195996205	-0.4412494983091547	0.5737822940340168	-0.8372343611159007	-0.6935489421106676	-0.7580041195952947
-0.5502524513995133	-0.29738871203090095	-0.0665096048993111	0.9084924647493535	-0.29824139774960723	-0.7678517227644331	-0.9291745924978185	-1.422956346166919	0.26340734843272906	0.09048128246175341	-0.15727458237912148	0.7931735889962034	-0.9608337770420966	1.378946898063703	0.21868524276799634	0.1723924034394056	1.6141975770342096	-0.7532601455254143	0.1328687806238885	-0.36516174253937767	0.035534132482250146	-0.9591534851489556	-1.4045994357163645	2.2011124175361045	-1.4032524120909555	-0.5398536795303503	1.2071227539824656	-0.7082988725879813	-0.4166890508846917	0.6613791805749287	-0.7745256388024122	0.2600233951097735	-0.579609854749058	0.35549015930907746	0.412641357102245	-0.9229324141549388	-1.0459984573524699	-0.8770971682998577	-0.7426688630967723	-0.4317781998929746	0.14991396341366747	0.8510862890854497	0.05234493932851576	0.013846473996767234	-0.9760381263230351	-1.177510517202088	-0.019583100146126825	0.13751343803885832	-1.0175597848239293	-0.176672240680516
-0.9346617013938252	-1.083572736683856	0.27080750387672836	-0.03946676974830027	-0.32842330673212133	-0.10983535093967496	-1.659988465955422	-0.32882367902491966	0.9542196699854056	-1.8079994333326035	0.6672739569751474	1.2755581423759015	-1.1916161120810813	0.680619663635951	0.715828475916272	-0.14091707748257112	2.534902505974878	-1.0681300459506455	1.0169899558725	-0.6780756917108237	0.34901687760881117	-1.5894086715439355	-0.5359932699777441	1.184750348324261	-0.7544081532351367	0.3578003013571286	0.866987582001893	-0.4620082089090564	-0.13913710439278504	0.7010492336221008	-1.347012479054348	1.3053789647803102	-0.19499942307590817	0.04198885125874357	0.5505561578549978	-0.5552909745099462	-0.4827841305238065	-1.481816255078427	-0.9060337902137668	-0.12801612606277823	-0.24323960873540504	0.9980982854632732	0.08166421463765128	0.2030480320400384	-1.7828041456395736	-1.1566805085195797	-0.4765824201782347	0.475927362667439	-0.8567696423233018	0.15407676000659373
-1.12870277076392	-1.0294566519712252	-0.2765732785897133	-0.950347525748667	-0.6304165298756388	-0.02270629536961731	-1.6534918321752632	-0.42569715846023903	0.5555865376187168	-1.7964897126521266	0.18782788743407852	1.0399598478822487	-0.7772746364646524	-0.4993552171594935	0.7520423025044808	-0.9530997539788333	1.7112013957691632	-0.614815226162678	0.7961801261989941	-0.009911640231329382	0.17362633496649532	-1.0852892835069348	0.3906623812424746	-0.32130941500803417	-0.1262465394389933	0.6058976352282357	-0.7130515825097731	-0.26680978863465704	-0.6080287177509316	-0.2936371561910051	-1.0868315282039087	1.3388370581716942	0.13216428931823096	-0.2534977128970535	-0.2680202933712518	-0.5065591358547221	-0.3929630681732991	-0.8954284701650552	-1.0658610659626409	-0.6721515634111267	-0.7572874858135851	-0.13737481820350414	-0.5410835923111644	-0.08374879787783328	-1.4257223684471674	-0.41506516888182493	-0.5737630135073446	-0.2551025042679499	-0.6549616760363224	-0.03843487870047681
-1.29343311907501	-0.5024336953421613	-0.7194030932313754	-0.9101565126638289	-1.2144636574215992	-0.4734607341328456	-0.8957379477931096	-1.4709574181939427	-0.5109558280442448	-0.15287175571201522	-0.79242710990007	0.8347394529547671	0.020637940455673763	-1.3639720041768193	0.5501493303180612	-1.3822062276411657	-0.316007817296138	0.057334316251179525	0.14896062546874794	0.9454987404808922	0.04150075359357121	0.01696806742091649	0.7111660700923799	-1.3283983952678853	0.01857072698708654	0.10846605154050919	-2.435225393429939	-0.7269606870178322	-0.9386000321106336	-1.110890636749055	-0.39890710771941246	0.4684091263401532	0.3648871735941446	-0.20603956635749027	-1.398682093325267	-0.5904768960416779	-0.7755769845901583	0.32505011301217057	-0.9137236735252492	-1.2690299723186214	-1.1655511674736434	-1.2580785506181673	-0.9607964601923376	-0.6383937438269464	-0.5766507613037896	0.14182939314418902	-0.4170370712141168	-0.9858855367213667	-0.7053031456488779	-0.4390282243187282
-1.302444264199511	-0.38234545994548785	-0.1321350030263053	-0.12207509489204381	-1.3382108468855798	-0.5614889220550956	-0.036200820969540956	-2.109016627560247	-1.1551514342008873	1.336606818442916	-0.8825770055954841	1.2487619549950815	0.9225502832124765	-1.3208088997575138	0.3400288624339772	-0.7148261654456898	-2.0035535499354484	0.18510849532890533	-0.03827124771840123	1.0908216941384685	0.5201425258226341	0.7450487878864697	0.5977962048980828	-1.4152476968918384	-0.009501623501356781	-0.11692648365696309	-2.7073025922468315	-1.3874787910602402	-0.34097343443269074	-0.6573275537178225	0.11940081100836751	-0.45997860357112347	0.3553682438570202	0.2833154012445835	-1.7492852866765891	-0.5094052317622952	-0.8197381976333549	1.0873959362965955	-0.2750990760706992	-0.9129483820788911	-1.110318869303028	-1.16295195275448	-0.4094951564849509	-0.7628335102132705	-0.06652836023194067	-0.11602989037254638	-0.24071515894949683	-0.5529104154834364	-0.8555337082728298	-0.6164775266186676
-0.7751019804101008	-0.9154855106003607	1.1335125098417742	0.4106453642441465	-0.45901963039330396	0.2042423148961116	0.09381991017024822	-1.4636209848237356	-0.7746143923798721	1.4964283473772706	0.2720660680470041	1.8038599971456197	1.5439651245323636	-0.45574743684029045	0.17073497397776444	0.7162819433587126	-2.2675107751750527	-0.27619288931491387	0.27960412551673913	0.11174478791665662	1.3284955708746142	0.5306423165192499	0.43519623905090093	-0.8797505391814293	0.10338013951189398	0.6687907527088912	-1.2456706565445694	-1.253018897875166	0.9026870784886543	0.5518038980034053	0.1956022204761675	-0.8046635537780423	-0.030433598084471155	0.9451904166378563	-0.8818739049456563	-0.31725283510370145	-0.10147916990424417	0.822735220821347	0.5291809471621811	0.4008407410787479	-0.4973241693564535	-0.071391426697993	0.7908358897579884	-0.18773644393452585	0.0016592421921429602	-0.685136162256931	-0.14546693254461796	0.7940200999036962	-0.7845820174958036	-0.5583731686559819
0.43610534201245366	-1.4214446276308488	1.816239259513258	0.12284291465761919	0.9119522884314025	1.2140571351984368	-0.6533740981133644	-0.05843379411260134	0.18006317588013698	0.8583475737253254	1.5970072058038811	1.5365101485191852	1.4203781126293744	0.5367880746497662	0.10646955847534713	1.7232258427629508	-1.375475159622929	-0.5937564460424979	0.39723635924178785	-1.145888401533089	1.538198412718749	-0.28894500944765633	0.17920055791693248	-0.3203828158799763	0.07607388491660519	1.8539157774782995	0.48675207307466134	-0.058331709475806466	1.7155615167066374	0.9896570138119032	0.06511320031244057	-0.6601025740147822	-0.6220050263414036	1.382278128721233	0.5118533810176241	-0.2353878008022925	0.7219188638266845	0.0006847831429306169	0.8645121271367743	1.6000383553273925	0.2999945124668715	0.768602593095778	1.4838991524509693	0.5247534962582169	0.10515162123381683	-0.4884993399748555	-0.05840516373965639	1.63537932764018	-0.44917826662339405	-0.5445076095750231
1.887672652447413	-1.1472687391854421	1.2169066105783661	-0.432879705790429	1.6001437552688969	1.5322092332448036	-1.4497486464592524	0.8872500250399663	0.7931402140799568	0.5778175181418634	1.834435114670765	0.31565118073681914	0.39104508925578807	0.9276552408603498	0.3645190354723488	1.4173017855195267	-0.37627396362116505	-0.16917893213693883	-0.1017811873181468	-1.5502278416432482	0.665390724079223	-0.8236093768716052	-0.39996860108052507	-0.09547280862146836	-0.5134201367593942	2.143933652598613	0.858289691471716	1.2737731853692493	1.4102870861602574	0.11155597871392683	0.15872377308238786	-0.4380973347242944	-0.9487429779447418	1.4802633536756606	1.3043769094422786	-0.16992813874280283	0.6249598589344265	-0.4374663049839846	0.4623606708663969	1.6935566520449647	0.7464584468877282	0.592903131954705	0.9663531443939197	0.6274282849674381	0.4769248479864102	0.75865721440501	0.10400242907148162	1.0500053746848848	-0.1276247737701592	-0.5733159402749374
2.767012610999581	-0.17708324327167016	-0.02634051744660761	-0.26473872063751275	1.0294560743077092	1.0689741181109222	-1.2715507506044506	0.8231788523058737	0.6762514948576354	0.7635025657276502	0.9193187139784954	-0.8389289891975733	-1.0171627277416544	0.5530311197154933	1.0303445092192849	0.104487637687278	0.128601670367782	0.7034186477824177	-0.7419498186977265	-0.8612161354361084	-0.6827112402955319	-0.5466945746595259	-1.0736959015326286	-0.10292215554072719	-1.3916290740348543	1.1648979880717651	-0.1393137938075609	1.5768219179837446	0.38015333035044463	-0.8378637371314994	0.5932715569517156	-0.1889901327212667	-0.686319363635562	1.4892915369286372	1.0694650256393363	0.24799595605208152	-0.5272342013505956	-0.08418611382314543	-0.18117671901528506	0.8066689645434225	0.6720506584459836	-0.1128320595289084	-0.20362168375113857	0.07847804884634227	0.7408050436074397	2.0513712368141137	0.3171026401295432	-0.34249876426343334	-0.04750068815186159	-0.23634786932866103
2.513213640358602	0.6825841603754588	-0.7507111717068343	0.8297386968664658	-0.10310115798676982	0.6047630962875734	-0.03581013462937626	0.31172316950085993	0.2540799551065427	0.42801770816731455	-0.09857993301563414	-0.9088694440800027	-1.7933283316551456	-0.08477678533808493	1.6913267574937962	-1.0483599413384452	0.4034405902041064	1.1863381436171985	-0.7787520283668704	0.05768728724744606	-1.4203717198325148	0.15048665397690045	-1.1988153608295535	-0.009609921146305296	-1.6537066646097753	-0.025113028265790576	-1.0091418600752196	0.7234036605885099	-0.45033045636381364	-0.35114280700563394	0.9842893176791387	0.39807650045934895	-0.0904582304371979	1.6199201764473545	0.4407150010644265	1.033944904058929	-1.6883579256922958	0.591259042484448	-0.2797245298547358	-0.08349364289153716	0.42681544823420214	-0.4124087042727342	-0.8559071200112767	-0.44130851376268276	0.45153848588257994	2.145301066218084	0.5071897039129353	-1.1922558849779379	-0.11121289902735162	0.6500051770970505
1.2611629278292997	0.8279310222559997	-0.6120752779189121	1.9244917589651878	-0.53811805955245	0.6887673852370724	1.1791792641200671	0.21867631504101323	0.14222668941646735	-0.938457330058141	-0.38199507510714725	-0.08779619060370353	-1.248950582187303	-0.31844626897083583	1.6371378869384554	-1.190540562515359	0.8392969542170006	0.9252042680161671	-0.22672705306239846	0.1929974106448616	-1.1319539923622772	0.3880050592540166	-0.5266473075647338	0.31016574944760245	-0.8140834419999118	-0.187883831175547	-0.6107993075115707	-0.20788412542263024	-0.6651104254050684	1.3315556028697264	0.8115142460899432	1.3675818498351102	0.1506611605577729	1.6345664754724547	0.3193639128379611	1.515912709731858	-1.6473347337858937	0.8694097770073953	0.34433048052618315	-0.31768103067257764	0.47364580196248784	-0.14331288879262333	-0.5565724313708901	-0.3926349615414598	-0.21916719966307377	0.9645277245672054	0.6597967280543138	-1.0210860214001802	-0.06022198697225018	1.4865447430202439
-0.25960486810480105	0.4527600558716359	-0.3304702373248903	1.9100059205496718	0.2361467067910495	0.9175294079058772	1.1952374239923558	0.7543428695155229	0.4405166026762665	-2.321114576595116	-0.22247995773820786	0.45709898152122846	0.30553152650894455	0.03308209553203723	0.6158455400971418	-0.5245644814799395	1.171181191495372	0.46920639831787214	0.07705019034112034	-0.5432815672362976	-0.403519362752854	-0.2142431976918747	0.32907843129577224	0.56358138782486	0.4793426097902439	0.6212850152575641	0.5118781471513798	-0.07092161703827815	-0.6378827555933104	2.2974560693934274	-0.005037889123046543	2.1658175115260447	-0.3861670878077431	1.015594560304414	0.8270775998588593	0.9379531345495418	-0.2067733102606217	0.5817418821184385	1.003142926606903	-0.19950433608651894	0.8736305099975483	-0.01018402346845756	-0.054157659398420765	-0.019644964847872516	-0.5838579043750832	-0.2795518139170436	0.8016072291014336	-0.6453245655753033	0.1752085987758928	1.337638494999122
-1.2448512354086358	0.18355031442016392	-0.6365901024156262	0.664469249847054	1.495755525872767	0.5401506873858433	-0.003620784338104822	1.4083361829290706	0.7313524201685726	-2.1604583671506945	-0.48030734741415165	-0.024181437538519764	1.740707522110074	0.48763112795540947	-0.7115835025507693	0.11439184066427084	0.7482858841913709	0.5584181452946617	-0.480461764138562	-1.2401889988823023	-0.024026094125623947	-1.0768140740929695	0.5207051505426913	0.32293639855832107	1.0758577947707255	1.1654478062136704	0.9221949586683411	1.1375552635269608	-0.8361126399782746	1.1498329190477277	-0.9314331577956627	2.1332834027735936	-1.312576701807	-0.38291279192069	1.1750690642789257	-0.5821401486426984	1.6847944728273492	0.171930653959386	0.9111992609148806	-0.4052740329458148	1.2370501755106709	-0.5328261548382489	-0.30309255144656216	0.03326828241649243	-0.2297925272814441	-0.39416460450148677	0.892853182630439	-0.9783783305900512	0.40857535014223395	0.05814054484248628
-1.3392621311620376	0.3170657672751334	-1.2982237055854067	-0.813036337865513	2.062772416250396	-0.46343230590756435	-1.1940226280716066	1.6019464839525759	0.6546653823580124	-0.2547241262132083	-1.324621349272995	-1.0275268417809074	2.036841781538678	0.39533462552365	-1.3149796199561372	0.2427940264910935	-0.4710239672785992	1.1678984577666078	-1.4248811294077623	-0.9527982426049227	-0.11127696169612149	-1.271824962004779	-0.02734347662416971	-0.42323304321688426	0.6051718786403686	0.5421747263672363	0.15227429417050117	2.2533892754466422	-1.125197472979027	-1.2984757246368872	-1.2812421920519708	1.2425681297351574	-1.6769039936385794	-1.9581646978224028	0.5927565202861597	-1.938865604350286	2.817942412040258	0.053001581922665505	0.11906846304533782	-0.9790849731923381	1.170292419706153	-1.2864177425909926	-1.236218400349417	-0.3858031597483651	0.48335242508297854	0.5609765825262243	0.8178086518613144	-1.7741756846894297	0.46874740954467353	-1.2705961407258408
-0.8148636594843849	0.5950163950903555	-1.41503385044661	-1.3919632955200194	1.4386282070703578	-1.2954882286509297	-1.1391506517283059	1.1631281212759954	0.2980382398558815	1.7709816938660294	-1.8782890238714434	-1.4837831556005197	1.096081910011791	-0.36189956154283304	-0.8763517628584269	0.14869321280321313	-1.5310180304104544	1.4924432277183897	-1.6284061985369684	0.3101068038775505	-0.20468797050848977	-0.5381593829011126	-0.5409756297464724	-1.0605415802660811	-0.15283966630019874	-0.7826893947373399	-0.7053148982237047	2.0801734552261393	-0.9504369817241946	-2.8622421846329473	-0.863587131147056	0.15645918231780662	-0.8565357541849579	-2.789674820254401	-0.7263365718794801	-2.0547165297110177	2.6268800041549256	0.1208822448795862	-0.5018617146708759	-1.1951988499755182	0.695141982003759	-1.4122621519298204	-1.743787276632342	-0.6985360864388569	0.8267742693341945	1.4410502698168857	0.5240984031845703	-1.8815347018133228	0.41890661676221463	-1.3223131004994386
-0.3092687604343414	0.6614634544620314	-0.5571061194878408	-0.8419977453059451	0.1389478069991957	-1.3416429942116375	0.18815235449451442	0.2515281693099186	-0.01716014424227215	2.1022323005533243	-1.2313678044839673	-1.0505279184879734	-0.28619650549924797	-1.1809505171413577	-0.1750079759008788	0.3825673379761186	-1.3341986870424047	0.8831085765608294	-0.5781111304650173	1.5567644525983362	-0.06211575304642707	0.4435514356122434	-0.38510053024528385	-0.8482356457581709	-0.25253747833948037	-1.6242243586507832	-0.3816551924151301	0.5188501090270237	-0.11207622366291081	-2.3341158353306852	-0.13605228367052086	-0.4665330042745463	0.7655235698637572	-2.4819102146327134	-1.7261811714755604	-0.9345922190709856	1.3801974143306255	0.0005547552232051273	-0.2326837148251164	-0.4588095912717619	0.18740440103342879	-0.6943479998847197	-0.8957806421894228	-0.33459569187252797	0.5027603240845322	1.2629424066134942	0.1276320716970456	-0.6701754856511702	0.43664953611157775	0.05535445783961203
-0.30397261968111994	0.511819884655262	0.6664543123094865	0.09371595791554366	-0.9344796030369541	-0.8902836051562507	1.6500156049345776	-0.8425170673939838	-0.19199357569855394	0.6275305125487896	0.3860903596283108	-0.4171417193039124	-1.1718335101313329	-1.2919818216433736	-0.23006389842727815	1.020897977766103	0.15830316479810727	-0.40270412421165563	0.9971024726914525	1.7354485151849082	-0.02258596951032012	0.8103485834533413	0.15345289752994987	0.27588008157766203	0.3257351238831474	-1.494238094192449	0.9758379792532383	-1.3553781181249724	0.866895399931053	-0.5929260229254227	0.29801225620483623	-0.5729324672079896	2.0484708077110674	-1.5024787582021595	-1.5458151074595359	0.4309292927830352	-0.20172611259641537	-0.3702402887820518	0.6906046888428979	0.8578583673948799	-0.04938171104165556	0.1983713425463816	0.9724872162528873	0.48683279617282826	-0.09901277061716901	0.09853264211706583	-0.18695355616383078	1.1277327359289773	0.5434409194501636	1.6217984741264577
-0.7238793848176148	0.38718146075827814	1.2495910790019757	0.5107023071678739	-1.2889917645926598	-0.6187338048972751	2.1035146229424933	-1.668893038032574	-0.4482906425715066	-1.0488487863032652	1.6787498695405745	-0.34933129245817185	-1.206934243759426	-0.5264004586463829	-1.1148206120116748	1.5517464399943623	1.7654027710025881	-1.4975243016526845	1.8460005293794246	0.6989337148812826	-0.4547902717151934	0.41243473958352106	0.3099346991616829	1.4681161716517477	0.800218801739628	-1.0190380539460948	1.9832923306473518	-2.2393541368487395	1.2212190745299147	0.6522779387709909	0.28676933556102563	-0.5604810958977112	2.079779052401455	-0.6573931861454292	-0.39788081325145364	1.1497144983906848	-1.3936294925471553	-0.6234830826618875	1.3487636521984252	1.658512786764013	-0.07812809779946914	0.566339604181252	2.4936381935555936	0.9335326014569805	-0.4064619264325239	-1.2085976288503333	-0.37159297894764887	2.150375246154282	0.5553651866529533	2.033762596166062
-1.0135820371984665	0.3680201251465917	0.8215205914489431	0.14269323424856437	-1.0582137443393962	-0.6072094260785041	1.3879553956966897	-1.6527684568583225	-0.983403234504404	-1.3808825259797333	1.5585328819096644	-0.751564374072619	-0.743461614608603	0.4844841222361754	-1.8345885690881587	1.4265991150360904	2.192461881464399	-1.8413350676324252	1.4111192013018536	-0.6861616798938659	-1.0858787617799208	-0.16609687584525734	-0.08890199626247945	1.7150785351094704	0.6576335232779347	-0.9793233578563231	1.699739473817472	-1.6573481306234625	0.6810144774379772	0.7702238848242228	0.16935727721724614	-0.6904873619907975	0.9741107720331298	-0.32401416784894016	0.6579734872222301	1.201208098730691	-1.7625396241933249	-0.4699812150087653	1.1014913226958953	1.1877960062237916	-0.20109082610704337	0.4727169694367099	2.52750093595791	0.5006966457547185	-0.25102419247520863	-1.9450079975610162	-0.5622449171353713	1.8004206790058606	0.3013148869899623	1.1852151236023996
-0.6822273236905922	0.268067296424005	-0.10473772944270565	-0.5594813965841942	-0.6568386345587973	-0.2935839332185299	0.22230916868048187	-0.5574942409365894	-1.6506468453501681	-0.36761886479198563	0.21379805149830802	-0.8872227648409423	-0.40673730121326945	0.8977798231195211	-1.4698311869893728	0.6014530348596463	1.224850478143388	-1.6247478251610734	0.22862658901935246	-1.3452073753005365	-1.1933222033731947	-0.38641152090138614	-0.37483455191918036	0.8495172579887676	0.2360496730554577	-1.3215806820901406	0.6882086967500254	-0.2519877826843104	-0.34510857666727157	0.5209419159526283	0.26757258151002106	-0.8558470859288747	-0.2708446489696272	-0.27734379568963996	0.7773798052770302	1.0873786470357023	-1.3577635147182254	-0.15623359623296343	0.11393288927853228	-0.24480620848738954	-0.6075169600574734	0.469799565805177	1.1281332115309723	-0.42209089022600105	0.11311095562262857	-2.010479906559866	-0.8871641144115554	0.6957779591616596	-0.1972084176275311	0.0941837641323766
0.16627363442935422	-0.06067554664730549	-0.7996133148537105	-0.9727917573215319	-0.38710731667115206	0.5406291815584245	-0.6248597047493737	1.0089108717616506	-2.0587233582201283	0.7736022310145365	-1.1419800058302423	-0.3709912244203524	-0.5708014368990785	0.4406762665737962	-0.2732485422488358	-0.47357206158433246	-0.209600353376443	-1.3502493808704406	-0.74978749613212	-0.9369379614610309	-0.49101695143503393	-0.32312280120509024	0.03605834333704354	-0.26179380170909683	0.13680039307535977	-1.3748500942730841	0.18936375117029391	0.8262103714254856	-1.216798207293915	0.7225639631586239	0.47881632416234365	-0.9018134259694127	-0.7025992076093389	-0.1714461642545623	0.10351864602761356	0.9954825221940575	-0.7002149069521717	-0.2356673987574566	-1.0198463178142902	-1.593831087937988	-1.1823171503862109	0.7149859666775827	-0.6459964903420973	-1.0152755812204401	0.4129046820126154	-1.6893471439401457	-1.2632355920707634	-0.18653109664192968	-0.7905897630481491	-0.4117142134304176
0.8760195164639739	-0.4743272841456191	-0.9995007083981576	-0.8527518734710398	-0.3281725565442248	1.1641491732226694	-0.8950931553505029	1.8581327084125878	-1.9452506615127267	1.0787187932392237	-1.4781757086876033	0.3613723334474115	-1.120314051040295	-0.39754315472622637	0.5932922547411434	-1.2815279927693641	-1.0450265596980717	-1.1790627062970065	-1.0105766290271814	-0.06123258372897351	0.4298267431258105	-0.36526905888242367	0.7807524936620026	-0.6253487946908757	0.3674130832048277	-0.8475932135943987	0.528969328358912	0.8547294621416395	-1.5431239902609837	1.186500725440012	0.4631162160617906	-0.9248987633376443	-0.22010169921420297	0.02018410202922139	-0.5025007354312135	0.6404043102069062	-0.39868665044515267	-0.8881727006821736	-1.9031791301302952	-2.012639692102832	-1.6168799730712402	0.7311999593021209	-1.7120054815098733	-0.9194351866443738	0.5861786081414249	-1.2352708937847725	-1.4368524941143535	-0.5143637311207688	-1.3495925439600511	-0.562021118785874
0.872655164699343	-0.6808132153180162	-0.8877884886588177	-0.4285345786294988	-0.41943950692986925	0.6619857954367383	-0.720791270272912	1.3039244445429479	-1.38101201990903	0.6610627073015428	-0.8052401512100611	0.624469947360458	-1.5745878809827056	-0.9081108875400326	0.40839032463716723	-1.5822887319789884	-1.0129645050581193	-0.8619679032603613	-0.6624397180320953	0.4216400576497391	0.7330228259268305	-0.5449802410585893	0.9478274632359033	-0.15221141465827223	0.40562790903700857	-0.21893608802448952	0.7780470359168337	0.04483143307016726	-1.2653904353041723	1.1854024812332222	0.1532684005252455	-1.0797591091723107	0.48719792450210936	0.11586433856457562	-0.4008209862263981	-0.07333122581377567	-0.5895838912743283	-1.6118091288306877	-2.423344665032404	-1.433046068498674	-1.6503265561765685	0.15000674452508111	-1.7380884884626346	-0.48948160364705645	0.6355039861978469	-0.7470515438367227	-1.22837536248567	-0.6203413164046508	-1.754473820471775	-1.0682946979958934
0.24979253810505908	-0.5569596232441396	-0.634818232705429	-0.08218042710897976	-0.5372103292607276	-0.8010181963526843	-0.285882055352106	-0.04446700723260521	-0.6256097906032245	0.18068886398006703	0.07881520546586786	0.2819338741065364	-1.444074142343617	-0.8253373923164421	-0.26288690813360055	-1.4235385408316774	-0.6323652917330587	-0.21621116288864325	-0.05968218294412036	0.26281651378590665	0.3050201349290806	-0.44597634428750965	0.2670770419209909	0.33955207209831084	0.03580254169102763	-0.056427767006508346	0.03300466180476047	-0.7458169945320869	-0.5069093745947133	0.5746707384677153	-0.10293067772601905	-1.2044458601132122	0.7238078795575883	0.0998491410723252	0.22971463936220987	-0.6102557324792233	-0.7798569726021201	-1.687701060628391	-2.413098956457511	-0.3849426378018642	-1.2294514767445412	-0.6060225714936821	-1.1524694865522764	-0.2165024646091314	0.47755897519993556	-0.258009293102552	-0.69771592880287	-0.7609512072994477	-1.7901740305016236	-1.9499006440797315
-0.33427812135670426	-0.21844019808344184	-0.208529938721725	0.02096464992456298	-0.539726609304043	-1.913943234202109	0.22951108405036041	-0.821791058597774	0.1173295127522172	-0.06908988527819393	0.48002227697182265	-0.21148886263832634	-0.6062005664087536	-0.44040921714104203	-0.25776991582021996	-0.9793834455351985	-0.481034702052582	0.5390093579275923	0.5014148533156934	0.006873427189835988	-0.1418741843538365	0.16934632216432635	-0.47598179089537124	0.1388726728638401	-0.27839066405001067	-0.25241755316981773	-1.3524220653269563	-0.8101102539043538	0.4740134235342032	-0.04093176747833647	0.010338757518189972	-0.8961342317016581	0.4513005641756108	0.15897969788232344	0.687214146899664	-0.34812457743645314	-0.38054245261213354	-0.9114258215826505	-1.616030406142401	0.5408189128139455	-0.5332555767415721	-0.7161991522968439	-0.6047914618728533	-0.14329130877541937	0.08487104019670852	0.226290533319685	-0.06783563974896505	-0.7157571647182388	-1.2259940147881854	-2.3167342527485153
-0.352351765349746	0.1736907057183328	0.3718207293889894	0.028851228098600676	-0.3475201210737848	-1.6145998201437237	0.5478089401245472	-0.3448530135720303	0.7496450544814292	-0.2899128954248447	0.35210458915815435	-0.43535188206100056	0.5510203921406045	-0.15970923456195352	0.7468546739247367	-0.4411177748956919	-0.6184802830182613	0.9852139291070215	0.7917183612421035	0.2994103478883017	0.031178560536600657	0.8811630618301067	-0.39867460031591506	-0.5233449604541038	-0.05310450318012454	-0.2165238763589339	-2.1234337111012134	-0.19190207449557137	1.265097862532384	-0.21820616990466563	0.3067804997250995	-0.05022484139366287	0.18097382689812344	0.3414234982073144	0.5210383391182031	0.5243450504473444	0.5818250344526188	0.21111130466573363	-0.14693924938650846	1.0257726272572312	0.1081523402058359	-0.006017733623715243	-0.4234868982326422	0.010913890766200219	-0.32563470502964015	0.7246918723444298	0.4545551653403841	-0.20752424466655722	-0.1089983704405778	-1.4135074015162785
0.07092755829511004	0.5215893497533478	0.8374831952434226	0.18441079336779923	-0.017800641302209534	-0.3021267971837881	0.4449467490927806	0.6540115652725862	1.167794375547584	-0.6043928603926637	0.10014827118338793	-0.4002749204087085	1.3806147292845752	-0.08558588754430982	1.7559902587702865	0.03058827267080818	-0.663312427195436	0.9289607488876388	0.6768495195682399	1.0579164395209628	0.6032280783442097	1.0071041606835722	0.35222226008581903	-0.7989169783647955	0.45050755336516685	0.2841244910478182	-1.5811910919108239	0.4436725615695074	1.4877351077987624	-0.27012504783427754	0.26249222721228554	0.8391103803547818	0.3023345053535985	0.3987348687074776	-0.05550324100489335	1.022734072482304	1.402325757552219	0.9749020391161926	1.2555080222575474	1.038589656201751	0.40161919748466174	0.7265394873668419	-0.4229858227237117	0.31297507247859546	-0.44873997994464815	1.1672849237146612	0.7451270070876868	0.5403699641811699	1.088203259064577	0.3658548627338657
0.3759404454564809	0.6778503205362526	0.908584345795996	0.5226067980794739	0.29519107494864494	0.653766636856403	0.08720328502435098	0.895240221176709	1.252034670117903	-0.7526538769067104	0.0762821228672774	-0.28355215323467986	1.4840538694177918	-0.057597649944413694	1.5456038844629534	0.3796982461127361	-0.2797874365086639	0.5402931382415846	0.3148890334138452	1.4379564790469472	0.7941833731535365	0.4538009524876834	0.7745178073268363	-0.30289210365469227	0.5017540387662014	0.8122026744177558	-0.3330931368432805	0.5190769009254597	1.1465423413988425	-0.6759809091838818	-0.30533791823858264	1.107120899731126	0.635315339841608	0.13301918905961616	-0.47858217394033364	0.47867616397500945	1.4145647376385202	1.100348231831966	1.7849177788962654	0.7578276616128004	0.34095804572204846	0.6212333039410585	-0.11829576460521554	0.49190274595600303	-0.2713713616588649	1.3021326523554608	0.7236673446450561	0.9488978809277644	1.7602053938395699	1.7456243453976086
0.2236703154487407	0.4083674156728869	0.671210104780926	0.7848068536853662	0.4724377144247447	0.5378428827017036	0.015735997571665532	0.041047163498051646	1.0353664313947237	-0.4835992476494322	0.336502964804746	-0.040715138565386326	1.0355786369073798	0.025616000672543698	0.08392934997986463	0.7068054962850229	0.46486327958553664	0.14499523428132677	0.17089141840850025	0.7150625658733151	0.26618429224748597	-0.06168453276031525	0.28942717414490887	0.36142118455236294	-0.0657613806256194	0.8896105854434417	0.5014138153336929	0.10179027573656453	0.7029900825659572	-1.1902127163700824	-0.8722229613952002	0.6395157001832614	0.6830229096470256	-0.20209281338454324	-0.4607658878955867	-0.5561433003529328	0.6852806037929612	0.8467265486807852	1.439697444214333	0.5129015282814543	0.3104555084959522	-0.18151877240459371	0.8006198901302821	0.41580800874630164	-0.1366692377344795	0.8953290022118644	0.3901914900326718	0.7810917943864318	1.6731526296805954	1.812601595006556
-0.19377036109165496	-0.3312823006254932	0.5346655649053753	0.6551961378882136	0.4974467976419661	0.05207483301002946	0.5773788048322256	-0.9558397200388723	0.809888870629574	-0.00781992628162848	0.7418064541687621	0.46650261591305964	0.5779569268977958	0.0877072885660147	-1.3626134704435524	1.164203057834146	1.1382365735900042	-0.008537090093210268	0.5671035509455209	-0.8183278847685468	-0.42881198070431864	0.2071985557653527	-0.5146657662887647	0.2830122618164958	-0.4917435211836998	0.6745016204079972	0.5508733051642802	-0.2672467246510696	0.6377929702572543	-1.0223506587768003	-0.6908303980957488	0.015082655436361787	0.2381200287391267	-0.09383473983046035	-0.2561450660648847	-0.839185797288699	-0.11366711869248677	0.62421923212618	1.0977879393273913	0.6295155167448147	0.8179680726812811	-0.6814834339224362	2.0618502423636156	0.44943377943968527	-0.3083589116908446	0.11182334013896926	-0.04339095624040135	0.4647225275496446	1.1327114887429681	0.8180614086037871
-0.4958956470632241	-1.1062882728214938	0.7434995078399375	0.10106129185104493	0.38832525570518406	0.29414840706207246	1.3914647417336559	-1.0539830168880797	0.9279470773048788	0.19533262526176967	1.1109162427894708	1.0325317446903763	0.4609758096692079	0.09066729165519472	-1.5743736347045048	1.7259702536109658	1.27111213229104	0.1785324025360465	1.180703715791783	-1.9535030977403876	-0.5088569677960523	1.1302012331299893	-0.641668473091369	-0.659455712268375	-0.03908679722580655	0.7273476456589494	0.390598341793141	-0.2559696744287398	0.9131844139494125	0.02743358184035328	0.34327665638074745	-0.13590206469837376	-0.38785036207222406	0.554321299909397	-0.32761537472622804	0.08080714300726327	-0.4721457550019788	0.606986426343251	1.5152508444939023	1.1554667180448681	1.9596268354592947	-0.2453031868131621	2.8656359462883363	1.0630371418115068	-0.56857860903128	-0.45259210837122593	-0.16402663833051367	0.5706665632407445	0.6197463728603709	-0.26229053624233634
-0.5958364937683668	-1.2190608355518044	1.0346964635479523	-0.5381598891942886	0.12743539910934049	1.2670781354975176	1.584896752262856	-0.3998231803691864	1.4232727379487304	-0.014318247013747289	1.2533752388611696	1.1093379579613953	0.5093376484957547	0.21601338532963463	-0.6457593903365257	2.0814992316119514	0.7229974501318186	0.6336646527870698	1.2120358713429988	-1.668476712329891	0.09166588472129884	1.7626353210266483	0.019667347716178018	-1.571228701343436	0.8928470423416047	1.1672167704253718	0.5955659702456677	-0.12919614151076425	0.9822954383767613	1.0225997954759722	1.4388814757256172	0.19109225291322215	-0.7565785929126485	1.1228140107839242	-0.7995737602058295	1.1804495477674146	-0.5081723496223672	0.699672339475564	2.3421357131213796	1.7149827036671692	3.1112280488224595	0.5845868068168879	2.494635558464348	2.0851739192307033	-0.44041348190505625	-0.32300669120637804	0.32387865905688445	1.0665578657498869	0.32121538813724926	-0.7482090397347457
-0.6842061381794196	-0.3935912497786328	0.9001158366141588	-0.8331174895980009	-0.26870848635653605	1.8092646827189234	0.6816400462740254	-0.10490164486903912	1.8658340012954824	-0.24781310254996444	0.9990320525989681	0.420282767245941	0.2940875104780416	0.6725322305287829	0.23625191117032063	1.835391059032229	-0.15743247726975132	1.0692855820111766	0.24354445740897113	-0.14411681974455484	0.6466225133421909	1.3478247829273045	0.5377252712734693	-1.4588917698237152	1.0346046440407706	1.3867745632267712	0.9586642207891412	-0.3670720033959243	0.4090569413752439	0.8361027558872364	1.626918201944229	0.45192661139054113	-0.8033557364749003	0.8735930559972271	-1.264145219067836	1.008399244934319	-0.6142999719711052	0.7400007343255761	2.390308267194231	1.7381076974960132	3.2806273426901655	0.7267023105660628	1.0071933184386643	2.5967798792884627	0.1639111251614097	0.2767525576242643	1.2151091305578314	1.2813642430281558	0.08925149552735927	-0.6887270929287076
-0.7910745040114516	0.8056544708661255	0.18132454048446614	-0.6422224412501387	-0.6252729124622157	1.033867425948273	-0.8131708694480972	-0.7937717749002956	1.6835324727210135	-0.09165881537572747	0.33554028699533556	-0.5611886806394577	-0.291867562451886	1.3231153427093945	0.18680752829213598	0.8703033247197244	-0.7353635563756713	1.0819202779073906	-1.1367361842247372	1.3667392294054124	0.5053334801181006	0.1234851811690218	0.12992317793892616	-0.26132449810436575	-0.24046194989067882	0.7825478083179768	0.8279629180247792	-0.9612195740984345	-0.5826973221859585	-0.4664846242694648	0.7121824219190386	0.2535294845393887	-0.8234007573806148	-0.15296575548296856	-1.1368670270413208	-0.6416793165328666	-0.8152647652667058	0.6375625802108502	0.9716844229741635	0.9392910962224641	1.9442495260362787	-0.1079504993767151	-0.6939742024967925	1.781530278246012	0.700989320881645	0.59244423941196	1.8245825564909448	0.6618912436032495	-0.19535915481104255	-0.4413875691535191
-0.597757337830763	1.41112577299599	-0.6944190990549732	-0.19476100021451137	-0.6599516802734379	-0.5209255188496967	-1.8373476261824642	-1.7225025903519369	0.6938487522571538	0.35012511786955924	-0.47965062168936895	-0.9792364683359079	-0.825596970792999	1.6476621244315737	-0.43092611236087036	-0.47894715950129585	-0.5850955750435219	0.4880926723892819	-1.780465378777671	1.7043311840311128	-0.1602178164303403	-0.9609996185334356	-0.8123956444448036	1.1162895425962063	-1.9676570347866358	-0.4023621921204063	0.022638870225458598	-1.2714683832192608	-1.2794712491570623	-1.5552338208193994	-0.5554662938419905	-0.18621929464825698	-0.9883349374233414	-1.0351067379194796	-0.22560750436743018	-2.3555051528616007	-0.7055183594605035	0.3672030092478746	-1.1931740331384166	-0.39272686683984004	-0.3813124468291031	-1.0135557343453039	-1.5943875978801174	-0.14071097689900275	0.5615317183392207	0.19174484226682204	1.5355532899260875	-0.5539928276801693	-0.3823587828938263	-0.14306109907678807
0.1585136037453563	0.9827124298300305	-1.11660298553886	0.18538474576522437	-0.2471210212328235	-1.4484447429147311	-1.7786357573286837	-1.5900148554681874	-0.6690777558893864	0.5816833043723719	-1.0390308250850888	-0.48603184093080004	-0.7834551178699158	1.2082793365460391	-0.539890702004524	-1.623223282936088	0.10898828406308715	-0.39774032362357586	-1.131907784569928	0.8226580413093957	-0.5983810394399701	-1.237589639737044	-1.1723364453162846	1.7200512062004552	-2.482360131074343	-1.2290125470703632	-0.8811151044306138	-0.7010275245700982	-1.1978061948658427	-1.2716566594938572	-1.2418848690204083	-0.33960299352084633	-1.0449533106374416	-0.8966616036901113	1.0234090245994558	-2.513045991655128	-0.044275935789732074	-0.046089856086230854	-2.578213747946644	-1.5834923386541837	-2.4359468106444004	-0.9195735658372217	-1.4294647862509067	-1.9786404525324244	-0.18417079112521847	-0.48345671628224474	0.3953347445570063	-1.5218331095007784	-0.2608062440661048	0.27258017837551246
1.1815884516791513	0.03111795825614015	-0.8809307260435001	0.3821697534443255	0.3806552904291254	-1.0398502868397654	-0.9790818925959269	-0.10105411449580252	-1.6702735023646813	0.3350726033977515	-1.0912810270725601	0.37809815712833533	-0.1369156839271194	0.15212456342330014	0.3325786736761418	-2.1122046936575294	0.6752634481082926	-0.9506904571943232	0.17050924061058745	-0.3210380632280519	-0.3640809879321586	-0.8845435699818455	-0.46741972278104355	1.3772355899027082	-1.224310519096898	-1.0740299446077697	-1.2042659293757099	0.5478552475889042	-0.5516091344471975	0.0979738453122937	-1.074924701629304	-0.012930216249608831	-0.6239951239969093	0.13958394639885674	1.8452938805277301	-0.9542831302990098	0.7928899019336039	-0.48425285462087525	-2.3349736866720763	-2.0688739310260704	-3.174267618023232	0.1730995549745335	-0.8038765243779342	-2.6273724470620308	-0.7926403890937762	-0.5993913602591068	-0.8647974488133271	-1.6116492359702221	0.0847785387414678	0.7252733388590763
1.7364699757967281	-0.5458813824723627	-0.332191977653444	0.48768681112263096	0.7759977549664527	0.020777075140824434	-0.24928203356020354	1.586174257579786	-1.8446461354053916	-0.11396805977034385	-0.7362111429148683	0.7801291370812676	0.568698332091194	-0.835287058844248	1.4890646222919492	-1.8870649731936968	0.5764403188539463	-0.8133251294048043	0.947215425647325	-0.7858916735105085	0.22167808573867837	-0.5261165206939773	0.5725343359611887	0.6441767032657415	0.63179285982387	-0.2857501146605113	-0.8842221967880034	1.5457774066753875	0.026591380856971523	1.1990835334585739	-0.5218671068057767	0.4505051175892242	0.20595129215554037	1.0698035820677247	1.771053361438755	0.9114660993181544	1.1351649071781043	-0.7460599142745066	-1.0367800411603478	-1.7588697708444914	-2.5230401728016125	1.2010945794065098	-0.46932380132302437	-2.0078938040989316	-0.658032269827548	0.0662591650936201	-1.4521276700494041	-0.9599859297790122	0.28951264199724774	0.9260558105470484
1.3726202314279345	-0.3821276955040997	0.03796854849247429	0.5670688180483542	0.6749204725981665	0.5676246253978612	-0.02288065906120769	2.0683385474920204	-1.306146931092495	-0.3068731761250654	-0.3036223028017643	0.47142714386095613	0.7552376147617224	-1.1324799919417012	1.8417984668805503	-1.2315194303393933	-0.06117621044512903	-0.25481004114126066	0.6719266392284574	-0.4686660911251979	0.5175271393466242	-0.4722140170989237	0.8917663718472418	0.12090851644216567	1.45214154022503	0.2789730402629599	-0.409508174243499	1.528933591498106	0.14629831110193642	1.131249885927139	-0.157198192115558	0.5965082691215629	0.8645758108961381	1.0764875746936526	0.9931154307936794	1.591656373538806	0.7487729946044561	-0.6901452130747643	0.05144740318951099	-1.005797630771872	-1.2774702251186132	1.2348286746512684	-0.571553823412249	-0.9479215863507844	0.01826477275107849	0.816861912956611	-1.1729257743250818	-0.22267216678850466	0.12196573088446204	0.7142646647917115
[truncated: 72 more columns]
