# Supplementary material for: Diagnosis of autism spectrum disorder based on functional brain networks and machine learning
Source: Sci Rep. 2023 May 18;13:8072. doi: 10.1038/s41598-023-34650-6 (PMC10195805; doi:10.1038/s41598-023-34650-6)
Supplement: Supplementary file 1 — Supplementary Information. [file 41598_2023_34650_MOESM1_ESM.zip › matrices-bold-time-series/ASD/ASD63.csv]

-0.26398680475901476	-0.12232365703797714	0.6579920247159744	0.6697266995718343	0.656990728825645	1.0897578083561776	0.19859425843439754	0.6340382049802047	0.9711551937403732	-0.4449311008552138	0.9976178286645367	-0.42307144576552885	0.8498151105686559	-2.020566414968277	0.8704448117987196	1.083145748880202	1.2513519143960294	-0.27521091553244287	1.3398679109348695	-0.006048916052748887	-0.4349891147659853	1.113275134227953	-0.4900677350076318	1.1705048680148327	0.7825234460074474	0.11637388972620816	0.5318597837017572	0.16198542250942566	1.5171260772214488	0.809256701784331	0.31037171073368375	0.862941636144766	0.841099765374797	0.21150998576038055	1.5861451450239619	0.9581768531945352	0.49531560824253346	0.4369927834159479	0.8405753887901761	1.3146272993092778	0.2913152358360143	-0.7754763266871776	0.6808619947117245	0.628099965415507	0.8407052023981068	-0.7636649422988311	0.9667066526890152	0.7011229822563683	0.29690139298761686	0.44057795153828155
-0.18166258938215626	0.44371229038548393	-0.05755463152312323	0.23672503613251994	-0.03850956996064743	0.44100375960700045	0.18552656877082818	0.2607252447244028	1.264365145480666	-0.8863937296234113	0.5842719878240283	-0.5999884658959491	0.5867232047999258	-2.0460520941401312	0.5229761992915026	0.558016355803448	0.70302370612702	0.4393102904864001	0.6117115363704047	0.003930593189285783	-0.7753974163490298	0.6914096048195044	-0.8601123118327599	0.42463152644488544	0.2234410660577691	-0.4903008368604861	0.2408419536471111	-0.310443678938526	0.9371412737999898	0.7500649841363373	-0.0774649242440809	0.7828832769335048	0.14876942513778146	0.09200691639231674	1.2413544774560477	0.5599606810963236	0.5073197005051776	0.3733001812528442	0.40830440602977464	1.0296528297223115	0.4178781838052312	-1.1049740387811624	0.427016569638945	0.47208275430930935	1.3233277829007783	-0.4769868791471585	0.7496550473525196	-0.3581646539973685	0.5297046625513641	0.10246934143497731
-0.47737692051894265	0.6836431803088177	-1.378994358145058	-0.5658159493473532	-0.9915259356659568	-0.7842039947607607	0.10852769665884626	-0.4493278601639873	0.6462119859985107	-1.3981052912386205	-0.0704714623163935	-0.6894755420033696	-0.2685392937345753	-1.1362539191908034	-0.5894191825031446	-0.3475423204051619	-0.8440391267525109	1.7577354724832153	-0.8183760414423097	-0.039755069443982986	-0.8069764387428284	-0.5011045678443158	-1.041819949849709	-1.070246722892421	-0.7910495651714364	-0.8916029382786388	-0.18014317721750217	-0.8145003141266165	-0.30516471061714967	0.08264442454069297	-0.8867971586008252	0.16864615152095497	-1.1922786746805414	-0.31430788737898036	0.34325647492469136	-0.5601226040574544	0.3364508363731283	-0.07443867276731449	-0.3875799607438955	0.061189978066487995	0.4548656330076088	-1.2523608367147951	-0.14275789882590953	-0.40392802936684585	0.6842869916280389	0.7622736359926993	-0.15654566150547	-1.9668951932921357	0.5203180196556859	-0.47697352998882225
-0.7119718533609909	0.5165624174875856	-2.3607177947325835	-1.1913233262363878	-1.5934578174860243	-1.6225523052385558	-0.03717534761616092	-1.0324372681120422	-0.4874518304318445	-1.5534288998310455	-0.33260762533144805	-0.7910124540533944	-1.0065531684509987	0.11106144052132108	-1.4345307147436894	-0.7312581456643258	-2.295117619310004	2.560750098591818	-1.7724423319315983	-0.015079306049013662	-0.6679792080440048	-1.7000164144920702	-0.9949167690517123	-2.200605790330686	-1.413786922155837	-0.7546118518200936	-0.5196613703973553	-1.0566397192318275	-1.2140423418158754	-0.7907516418168156	-1.3744910172684035	-0.5338879445965812	-1.983204018865285	-0.6365576042754282	-0.5933602868249209	-1.703210739485372	0.12080643330142715	-0.5561242178718744	-0.729312398458124	-0.8158070473949413	0.4815529415933756	-1.037392860794558	-0.47161872168311714	-1.3363412408211262	-0.5879312577222716	1.9613353883210534	-0.9383859407204747	-2.9266886817276916	0.28005784239014636	-0.8630566749101167
-0.21808597501897295	0.3846788258300496	-2.0416561700144293	-1.261192666206321	-1.4978652267897576	-1.45922299717496	-0.2261929946842232	-1.1634384909029476	-1.1452103961855193	-0.8814920985400053	-0.09290339493067647	-0.8803272304990535	-0.9679084963624465	1.078072566837668	-1.1163725911951323	-0.192851759625366	-2.3854873748373313	1.9004865762054461	-1.4264098107238017	0.15536190729351843	-0.5587951329746221	-2.0729524657577634	-0.7073668535686429	-1.9738454413440636	-1.0922176296758288	-0.2425527613087303	-0.6143207172974422	-0.9194702235517551	-1.1357171210187682	-1.2239419583572646	-0.9651227798293691	-0.9590763669362592	-1.4393398951081604	-0.5289717300468287	-1.1552595615292471	-2.0839009693231296	-0.15528137864004557	-0.7673801558790441	-0.19703274526115633	-0.9222809420703774	0.5914503622089884	-0.4751845727133855	-0.2226657319805795	-1.3549223766104486	-1.2432610466735872	1.9216149260455115	-0.8762874506480803	-2.3268408228154813	0.017939895799701552	-0.7605032631959555
0.9912462910230108	0.6175896341743767	-0.41211482476125477	-0.8408801354778752	-0.7561803141482152	-0.6120137694341462	-0.37195632694756464	-0.8656071018178543	-0.7545814299251377	0.5507837918322628	0.16401849395017282	-0.7581339119910153	-0.2672615086124386	1.5650157844847004	0.15614659762427	0.6692880966524756	-0.9406955402745016	0.05805260911270204	-0.15332804099709682	0.41523695113064396	-0.4134227901487603	-1.3796419890471399	-0.12433484112816344	-0.4872586349287694	-0.12237409498218646	0.23148967659101927	-0.4228034885725255	-0.4422105614503574	-0.347309011140715	-0.9412499788567976	0.0594291201638159	-1.0886241462989055	0.006719891196300802	-0.05007535898821171	-1.2916714821901905	-1.467297796304859	-0.5239186209197042	-0.7165321779370175	0.7384375201424733	-0.3523776679089403	0.6987291297283876	0.157388406079957	0.3636137367886985	-0.23084058362834897	-0.7058921854351236	0.5345355401738657	-0.11917470282735984	-0.4375527802319666	-0.06792734305952833	-0.2320483735482324
1.9972364687709414	0.9118036111606264	1.4335869849041332	-0.2592340969426574	0.26237622103094865	0.06644161675099608	-0.38126570809278104	-0.3537209618547267	0.21874497381545405	1.9153411147182982	0.0011864044399173689	-0.2852098267923581	0.30738568487703855	1.7268990946305776	1.2384115556836794	0.8681520310130114	0.8835129506910605	-1.6030428938744403	0.8258107375523875	0.6141605753472622	0.009773627818840785	-0.12277667131807499	0.7014432860715284	1.0806711928409707	0.6448785069453182	0.4452695470877075	-0.0448652181362191	0.22842996778070307	0.30721311603197116	-0.3134014212545106	0.7753321975915533	-1.0638986134322705	1.1309718887976001	0.3400905038628873	-1.2063091203311396	-0.31140844948821883	-0.7838663542464425	-0.5834686426781506	1.192219743275694	0.17639393452501523	0.5748035806547498	0.5433762889069897	0.7178511323180113	1.131445063823449	0.21524976613570054	-1.0128944584256667	0.472263471656033	1.4459826667958724	0.014738339337536347	0.3998129038837825
1.8375637832754192	0.6416791683363849	2.1841017953791027	0.20767029950774957	0.9743002730572754	0.061432011386959966	-0.26524358135438375	0.17341608370605938	0.7226068318596065	2.1914159023639144	-0.4963684388301711	0.35752151539332394	0.14157527456743824	1.72474763026842	1.173149895506543	0.06530932982292678	1.6774618162451291	-1.9221515560937006	0.6002250496109696	0.6122903290746634	0.7035646689387544	0.8352969213017426	1.4274981004323104	1.4905447729163468	0.6043155506618368	0.4709165902725097	0.29229116458474624	0.7894021053641536	0.2290243047180862	0.00882599143551766	0.5349203122179227	-0.9226844121866477	1.0655304581727918	0.19797587170701417	-1.0829404387449664	0.6149461757737902	-0.6036241071175236	-0.43145014295679657	0.7376259513186473	0.0660238727017056	0.10062437096380285	0.6273716077551436	0.47710676405062924	1.4604543790205304	0.2668110071915378	-1.4358927753402233	0.22876070589739192	2.0789416463283836	0.06467837653155893	0.7873027949377671
0.5277337186381523	-0.34108135072700674	1.3962707019967628	0.42485272131723245	0.8067189791698749	-0.4153661274658638	-0.158756244210857	0.5352713243227498	0.153456079035403	1.1014044034572794	-0.9767560283160494	0.7510732997522374	-0.5616654862892808	1.5062779077059123	0.073382488218822	-1.1257531747556584	1.044602949382251	-1.0117292008179548	-0.6483308573833249	0.35590121435022415	1.244950482823013	0.8652355588947258	1.5751589352792255	0.5005323613725418	-0.11640505411772248	0.4064443968624797	0.3248437995061793	0.8251061848836703	-0.519259125811719	-0.2645182386494888	-0.4214464684848775	-0.6541130822790874	-0.0007534466774473922	-0.45277892682884047	-0.9467052743879056	0.754032580995636	0.04025050843739929	-0.18028872663486298	-0.2918304983992878	-0.6537334459189238	-0.5745996760098271	0.6196624144673677	-0.2558164109067834	0.30763998827712175	-0.746603294719183	-0.6667718665207353	-0.6710823982070795	1.2452384237312566	-0.10872709422669474	0.7234551067762202
-0.9358857433136946	-1.4103647632317404	-0.23709142112429238	0.31973804257595917	-0.3394005211013322	-0.8183624887358261	-0.177297799859243	0.5319183524997578	-1.0905815201590885	-0.5394446907398028	-1.3203970206888418	0.6432433455104434	-1.055941317957643	0.8978996422829103	-1.0897860289322274	-1.8336505613835905	-0.2184198569376072	0.015811345566474115	-1.9245625754021285	-0.09279261649075946	1.1850030293671798	0.01575850227318414	0.9917625860750529	-1.0104862179461052	-0.8779831807248609	0.17977635796819066	-0.04993549074028514	0.13756093424071664	-1.4173187998450847	-0.8017828634244876	-1.2850687070781028	-0.40631190508056336	-1.1290966834569638	-1.0816975040962766	-0.7412423599899618	0.08094456391123316	0.6689174509503765	0.16302889561720765	-1.2604192927733555	-1.4742700709733474	-1.1635674597764718	0.653781630121373	-1.0787186507058772	-1.5195216543222567	-1.7139624966758398	0.16653472362864066	-1.441215928058161	-0.21344319453562696	-0.4839368269683229	0.22301426881818914
-1.5850384126890622	-1.761215432214033	-1.5809247205485861	-0.07800330365177394	-1.7450953021998288	-0.8546260148789929	-0.25968602801196894	0.11690638893950854	-2.024566635083284	-1.5001841742849586	-1.615227539975651	0.22316612670424935	-0.8853886886094474	-0.11936662499292394	-1.4493669925418633	-1.7422804086638242	-1.0582923749947135	0.2878589502765769	-2.329282060571113	-0.5565704209939282	0.54619589563938	-0.9662301661047346	0.09168735634482911	-1.8730978377367145	-1.110471574909807	-0.28780274529897437	-0.6089749990526107	-0.8988339170048087	-1.8925451276029572	-1.0165936353382554	-1.4839107514839533	-0.39999876325966127	-1.4841824779475825	-1.1020076748401515	-0.45780536138036704	-0.8765070704809312	0.7243245695101231	0.39773496629022576	-1.7668514875980403	-1.8733218620630776	-1.4830855743478977	0.5276543050806544	-1.5779042814376507	-2.6672883741643356	-1.5231296999558295	0.05173243929869244	-1.4691979165564175	-1.216861077877585	-0.8161735321135379	-0.44727670473720077
-1.3349147361850173	-1.2059109518076614	-1.9457333466089244	-0.4905438509051526	-2.2478379928724377	-0.6181010177024769	-0.21781669924671143	-0.3912442159608241	-1.9584561024648641	-1.2057267381707644	-1.715589944753017	-0.08900232456423046	-0.3005882488543193	-1.211794090663083	-0.9334853919426281	-1.1478656042674618	-1.0974703733841245	-0.036771949937729344	-1.688460961646565	-0.8104868448108268	-0.21383397751555652	-1.157693101521237	-0.5138364026528357	-1.5622307859929032	-0.6795186089702316	-0.8182036825760693	-0.9135538233728732	-1.4930849352683588	-1.5795110682461129	-0.6601174018199238	-1.0744775642123192	-0.5557979933045589	-0.9300504695674541	-0.4240061050942428	-0.14619781698497455	-1.322202948134206	0.17961921093070077	0.344163061194151	-1.7020176263221918	-1.5930488045115931	-1.5135307927811046	-0.06098956167542611	-1.4824647894476992	-2.362555244983176	-0.3283412531462069	-0.7998985896065552	-0.8013493367038174	-1.2932663819688301	-0.8382601334610759	-0.8728244924182762
-0.798362547769324	-0.27516570016934366	-1.3955620471836883	-0.48143127676562414	-1.2831678355859668	-0.3067246598435411	0.010750617384091244	-0.4902522037525051	-1.01055495138805	-0.14007011681539797	-1.2189516453728426	-0.11776995003577397	0.155068661791094	-1.7925179689159558	-0.13326621163886623	-0.41952818730628294	-0.6666192744464251	-0.22625664081177213	-0.48837000729135027	-0.7434155165771617	-0.736059744819357	-0.253281604951339	-0.6454517866499362	-0.44702447261565403	0.14601318754404932	-1.046882015673394	-0.7135500535367495	-1.1597999840931403	-0.49387559161799377	-0.03786731834858327	-0.44560923931426294	-0.39739536903477884	-0.005084305792972868	0.4095614911896162	0.17444518711016097	-0.7283067373337908	-0.4275779492390254	0.09458373287527755	-1.0628483234582422	-0.679096584257002	-1.274290771992328	-0.983439549316142	-0.7518925120963335	-0.9477048831149306	0.7204203331513159	-1.2724089778163818	0.0319105788873157	-0.7720940349474834	-0.5105919210578739	-0.7883037868066834
-0.4658380059341011	0.3940920524475151	-0.43237310298376136	0.10894907655252395	0.41659994600621947	-0.015978711647394533	0.19766684204574644	-0.053863029636476795	0.08968880357319715	0.758873620907006	-0.11111788398064266	-0.10012227903894545	0.28528585608482976	-1.445112030133522	0.3100989508365645	0.31029351438607944	-0.19583620151633246	-0.0014434232596397733	0.5897375326820443	-0.50481924962411	-1.0874368582667227	1.049922402090792	-0.6785487797380276	0.6743386456154762	0.9092507882151388	-0.8122885191127157	-0.2686061390233134	-0.2811655068887311	0.8271379673971037	0.3252169421137619	0.13230695873731108	0.4359874114190039	0.5462655799287766	0.6728478843032617	0.5511444710347599	0.6650070666969086	-0.6297326376917182	-0.07816754098388501	-0.019244737018360242	0.5003680421457719	-0.7839023430345348	-1.5346650100799113	0.30722530926899155	0.5163355193177329	0.8583210988194068	-0.6694440315904395	0.5027532759837385	-0.31798451187981613	-0.09448578338283153	-0.35242918899458575
-0.3077116442616023	0.6025754778161206	0.44605649126879876	0.8363386292607871	1.412624215312932	0.18310708554124197	0.0038130525567771963	0.3891928419564473	0.6144566959788286	0.995287350537291	0.8180743780487311	-0.3209946772222026	0.30866731325941543	-0.3786199674518573	0.15356387949471387	0.9141346459141559	0.16980098483526632	0.14060356460147397	1.0871502817520229	-0.437137495544866	-1.4483352957722961	1.5992205690942805	-0.9592961870814818	1.2000984635416514	1.1719613552761916	-0.3760523525450783	-0.1525314502733741	0.2371732498945663	1.5081855375777649	0.19287245799696193	0.5830314501485382	1.582050480827837	0.3240292850862267	0.11223604242624899	0.9999316772033428	1.884927516937407	-0.551143088195054	-0.073935061195597	0.8787741317183873	1.3038779152000481	-0.20546673709274685	-1.0198751907034995	1.0803305413590705	1.112568581106774	0.45511118751618296	0.4849463315058309	0.4017328795181666	-0.3038938043872298	0.054199746128375616	-0.042728884804127155
-0.13057029517186453	0.5204314067810739	0.9583649069917055	0.9600449978057234	1.0270168373608808	0.16790815865196526	-0.6204535593751489	0.17197126823681255	0.3675886563262504	0.7794683632491756	0.6571422767013556	-0.6569556614833844	0.37430157335582087	0.5727924306498526	-0.40703262903665366	1.0628679879202998	0.41429690128690605	-0.3652357626732544	0.976456346939778	-0.758791832968006	-1.6215694316572382	0.9059426641985807	-1.2370232328116348	1.0299222668794505	0.7299572053378437	-0.14485044257066387	-0.6233993724046043	-0.03242687470402834	1.0300543438995615	-0.1956325981719583	0.841993085288004	2.100821172665488	-0.412530403926417	-0.7954930620403358	1.3882473394125594	1.988609763708715	-0.6387649278500486	-0.10537720601635336	0.9419703703608174	1.1980936593671703	0.09718595477037256	0.45787731693072103	1.0547872270335854	0.6958736670045507	0.3048321388975389	1.0380294499498885	-0.12146491521957517	-0.5199784244258854	-0.1728262701397934	-0.1540831582459566
0.0009482315898667587	0.3032643317263034	1.0719835268222297	0.21384875610861262	0.10741542849498083	-0.06770969649526558	-1.2509969989172536	-0.6580882342114003	-0.19204580282786535	0.5420182038098186	-0.42572394317229867	-0.6237873756241605	0.27301488583276756	0.5989481875369714	-0.922686408068849	0.5672132729464789	0.4326057554365498	-1.3431942145001683	0.6668392836341426	-1.274093069479267	-1.1309333181260819	-0.2828184086537822	-0.9075315032440469	0.4921987141757287	-0.18297983273757157	-0.19341541344950086	-1.2257081692799716	-0.5152537831566754	-0.09366469071768398	-0.3854114559583608	0.8445439768193757	1.424796537864823	-0.9013027541542191	-1.2411320233021412	1.4792639016854283	0.9750660400820345	-0.9471618646006121	-0.3909731606735787	0.08332507557599131	0.33581562726687303	-0.14645217295674295	1.9154587193425245	0.3539456315063653	-0.09931924503350463	0.5144339477774796	0.4710748541556671	-0.6465022895002941	-0.39575676862242076	-0.4754682404578542	-0.41142946495220367
-0.08492874126233824	-0.015419499503000764	0.9846666200234444	-0.7990222214580642	0.10441192724321913	-0.23943249592743868	-1.2949718419375538	-1.213341698950144	-0.30728907527386223	0.392124852787611	-1.0348268788039043	0.06444042277510492	-0.2221523396696728	-0.28873577972942405	-0.9294123288651572	-0.129384245603896	0.178625998685501	-1.9681245365219082	0.74356772646682	-1.460085844617859	0.09639493580149758	-0.6905854162795337	0.13957328384816678	0.0772704679157721	-0.9354807652489072	-0.18184626369411855	-1.1761373800907255	-0.2915348755631341	-0.5558553960364381	-0.12139315788778368	0.7102922735408126	0.10214124593842969	-0.495853616186433	-0.7835487737782385	1.1549948461779243	-0.11938675482507238	-0.9529589217761988	-0.7725558750492975	-0.7985360417214556	-0.34842825378055076	-0.7036456422172362	2.332908804009719	-0.22677710040895419	-0.40798425320395176	0.4697725583708177	-0.5748494859405088	-0.6718035656231458	0.44290340518552695	-0.3749470596827888	-0.21452236757476226
-0.24740007322957505	-0.30832265057017444	0.9886285637045703	-1.1365163226133752	1.3862077241106523	0.023522179590123052	-0.5450460254598768	-0.7056077215814464	0.42904563335368046	0.12391724809643093	0.01754907832730176	1.0566560148838302	-0.8672795276511603	-1.1673268714364695	-0.22966872260915092	-0.15360530722812535	-0.09394968537452109	-1.6367369439269008	1.465665936520049	-0.9331333329655408	1.3453806574914207	0.1329592093717487	1.1396050839275014	0.12628521832866174	-0.9428793773619031	0.1950850049040446	-0.23314926445546136	0.7565099788546866	0.49332856381747797	0.4486373474344072	0.7258322336269488	-0.6269044905509605	0.7004889543502644	0.2872090795832668	0.5939039252448745	-0.22147998286884524	-0.2255198532238537	-0.7969907463215313	-0.5412956974571848	0.0663852470709449	-0.8746971801871392	1.5986505085040208	0.07567692359158544	0.15494529671434287	-0.15424561077490004	-1.012575721895727	0.04134819662236514	1.7119974853206579	0.3205738948033958	0.6498765842884159
-0.08471997607523289	-0.2909437001119903	1.170441664073751	-0.4812438524603617	2.7211133127209255	0.705454747968672	0.5661897216554403	0.5477351147216457	1.6055387887381363	-0.3756395785112634	2.1926126979191176	1.5839440542299743	-1.0581022386546077	-1.079728573252224	0.8752034842195371	0.8572516678859076	-0.014969174329893592	-0.5923761417135829	2.3962474948979127	0.13921383681126065	1.6673904491600589	1.2726450484253826	1.1525016647122215	0.5905184233447396	-0.21870757445538913	0.7588586000519524	0.9078473111109963	1.6855561583175982	2.372961245166691	0.9101226067159297	0.9893516226858416	-0.0975588607526417	1.821954897689533	1.2329271132460686	0.15754661750223287	0.6249368162421811	0.8714886136954542	-0.2496865815742945	0.9987685599178877	1.4474367695702255	-0.13443712409917738	0.5534201811225296	1.1685374450674184	1.1506314279964094	-0.7715544306149857	-0.40835587540660995	1.1610306409783786	2.545417246955035	1.2560078081791934	1.6194347298589906
0.507627202758461	0.16532279702177058	1.2135005873073095	0.5251401965501115	2.614396834218466	1.25236437641472	1.2987075779366535	1.3124037211937105	2.2040568666502547	-0.8984304259592906	3.526687077956322	1.142713145331112	-0.5102160251353395	-0.05273932227741632	1.678696491523074	2.1327808476554653	0.40205687254885564	0.3690319460650455	2.6496582499668753	1.124966741605006	0.8523736457781594	1.3947560979649298	0.12641753098111821	1.0363734744681814	0.5537384261613087	0.9743391521227305	1.2423550199334703	1.5139948457644379	3.2943093132353094	0.9110136296810881	1.1716804423987612	1.044430601522473	1.994183642134619	1.4917951416045805	0.03457601938079889	1.2422284524052865	1.4163195495462833	0.48710571822843624	2.5633502446079026	2.525107388706084	1.225164135460483	0.08699951318263374	2.079842404892286	1.668325770616149	-0.5420721838848173	0.6785417794580938	1.91215505265679	2.178844223721819	1.7799915530639419	1.8249339797877173
1.06225373632289	0.7488062455996204	0.6539067091096813	0.9761850610384397	1.0228142399085192	1.0652617414630097	1.2331767790326227	0.7544474662216002	1.4790310594015648	-1.113346714467445	2.6402273590957566	-0.05662796914443646	0.3310923970037395	0.8827221240367535	1.5980149980800127	2.376629652866113	0.6440991402895145	0.6994030990228174	1.7050527693441102	1.4663625248367889	-0.31662823771748416	0.1934910914159464	-0.9514002397367219	0.9938938798739301	0.6316364809718714	0.5543386800093735	0.5111049676854831	0.3633293555293424	2.091443833438055	0.4345944534333201	0.8395310559606678	1.5150490409396165	1.1758342633420056	1.065015327537202	0.014186635805000035	0.5923059198406473	0.9333070115019857	0.7553539333961277	2.64885848679977	2.086112457418757	2.217183279653595	0.2705297684322615	1.8713932313343555	1.1439497367839193	0.5226964714874986	1.324960902266636	1.7156422912703273	0.7130193515669994	1.51432154461821	0.9926121019837961
1.045010566429792	0.9212822382135707	-0.5340927125370918	0.6513884789498264	-0.5426848570225364	0.17987941003072547	0.6107048189592466	-0.5850976356208377	-0.24611135637897702	-0.88053083102111	0.23483387719449184	-1.285094576259793	0.7308360675396979	0.7858190210857428	0.7434273240887292	1.105904657619718	0.2807701460334929	0.5042380678605878	0.022772071700585383	1.1496812751618928	-0.8694194309370551	-1.2569646831951078	-1.0802608282929225	0.41880056632720064	-0.04626922158122541	-0.1516082607626864	-0.4848085867517969	-0.6529317949568876	-0.49521085612698557	-0.17132963904239037	0.05073753682853529	0.7751007701112672	0.2048692369766487	0.39066711478467747	-0.29647489360675966	-0.9926117417048511	-0.019192526039420635	0.34525339338372285	1.0629561131664644	0.2706897894358118	2.0412360284943003	0.4311660038362468	0.5709913242540822	-0.088379234239854	1.4535792103797889	1.069825326015648	0.7851907762678283	-0.8168125628559164	0.693582876301689	-0.20298421443217415
0.5486488239001447	0.46198227836394273	-1.6776999048986494	0.15978287156764945	-0.6817060993870694	-0.6489428666806255	0.08485866653841846	-1.3339808680841927	-1.728458922744685	-0.31432782585912417	-1.662620696530756	-1.8587813590732518	0.4777435406636913	-0.16912422211460876	-0.08591151845638252	-0.7609195503661396	-0.4076568253049353	0.2350033585882714	-1.2695463323683962	0.6556968363402016	-0.5912309467540118	-1.6258877712875033	-0.29265902744480726	-0.20223438929062085	-0.7764486562398826	-0.4635981743967417	-0.707644406117391	-0.6832008232683208	-2.438342292233557	-0.4410643471465751	-0.5564869543047364	-0.40273130224922304	-0.037270754546893645	-0.06362860333549097	-0.9740159929493226	-2.039980221059558	-0.4264707379566745	-0.1829929782750661	-0.8561315253428062	-1.4855721417038903	0.8449771539419982	0.001681443555447616	-0.8665976261554902	-1.087380079450137	1.3852980297101907	0.16282301990241346	-0.0027279713510329428	-1.2880270913731064	-0.07055491807570535	-0.7673569873808896
0.21634979190576986	-0.2967413800558501	-1.9257795090793348	0.16145350104687586	0.36462462805453816	-0.6324244102263797	0.13847595772454807	-0.7716024383586104	-1.8955584882289105	0.36761433495722906	-1.8312541902881314	-1.5231436315933957	0.08911431345661174	-0.9172578556613796	-0.10596282606903364	-1.8004129568800276	-0.6321324108726264	0.16892284034394345	-1.4172893645576465	0.4749429457349656	-0.03361172307847458	-0.6608796304584565	0.4946129267825219	-0.3116170538334746	-0.7977496329306134	-0.06246470983798155	0.04433009431447734	-0.03635993030476379	-2.385426809184807	-0.1555400509057953	-0.42361226118726186	-0.804269554565343	0.5319019360310953	-0.0874240652906453	-1.5632767320397853	-1.475856546625968	0.08542490699171322	-0.006637010133751361	-1.644684714922229	-1.885151587183223	-0.4383925624840803	-0.8421610708200693	-1.5097308120438266	-1.1846480027534962	0.47265190401713575	-0.7921026458489716	0.050816435956797155	-0.525482742568701	-0.35948051322073954	-0.35245307206192084
0.40261103433300405	-0.8246702906343385	-1.1240176345251855	0.6095895108863003	1.0576963056380766	0.2824218377903682	0.6917335928674875	0.44675137374932455	-0.8361389424037592	0.9377551462841216	-0.9026161251888429	-0.46012927424008626	0.15154169753979838	-0.7252807593195301	0.6787226548970432	-1.5097080235075353	-0.02956845445403929	0.25859856658221414	-0.7534578358977017	0.6822929138753103	0.3003958312773862	0.6917444204268335	0.6102624572829818	0.10111190621118823	-0.0558200250155486	0.6881566697702013	1.0036544353241248	0.33295937277027493	-0.9079800418897684	0.4575886526129856	0.24899391616192904	-0.09291705168672884	1.2148010809944487	0.25362909972644615	-1.494259401443617	0.1893744560197467	0.905520405540356	1.0906600277885772	-1.1751585556966713	-1.0312622485162901	-0.9909946109477767	-1.4084717754990936	-1.2761533319735425	-0.5491502901063018	-0.4230937226783105	-1.298143707855496	0.7457041787513267	0.5302098655005134	-0.2725844036599295	0.44983584852942293
0.6478471090005467	-0.9028446005998748	-0.073523928304161	0.8739827704501247	0.33804048827235844	1.347832765967616	1.2104407744513233	1.1169490262226158	0.33754634935383776	1.147610740470158	-0.26387178586760024	0.8706523286310621	0.6080121632949355	0.03455820377632973	1.421397857622694	-0.6934974574483175	0.7775052066724506	0.3476026879469201	-0.31363892297384893	0.9425190969620854	0.4961586888165789	1.361086758297771	0.3465016186276894	0.4096540732850349	0.7843712995776466	1.1266652934459078	1.3441185224030643	0.061183303210656924	0.24417664910585707	0.8865420744362054	0.6654510293253941	0.8771535425735908	1.2982570842353276	0.7257637131189174	-0.7662958674807834	1.3654861977691009	1.195006340978117	2.380165696327231	-0.5656945793932745	-0.15697135065678783	-0.7895695471513577	-1.2225999762906499	-0.8138532246239675	0.1356560038387781	-0.7806119276527279	-1.1779465668428144	1.15827060970229	0.7620064040142522	-0.212871163938628	0.7497586413828663
0.22881404319487458	-0.7104808623572829	0.2281519756501447	0.5317171777514793	-1.2225282124733388	1.6919636493707906	1.179319168979175	0.8232519394126111	0.6153684971671269	0.822520501475577	-0.36312035250739233	1.8801009126933057	0.8619953722121474	0.4619208390258395	1.2016963835878438	-0.4528228317193517	0.7897628128202009	0.35024394100302814	-0.7487574413754646	0.8656525371804759	0.8477053310895089	1.1229521362063035	0.41955783024999066	-0.01354143751916203	1.0603061540175036	0.9419689054185947	1.0439294674342052	-0.23128014718676546	-0.008832199416680866	0.7609439036300729	0.3182553610519636	1.0342826766997948	0.6720202769770252	1.0283946288938168	-0.10618684501840207	1.0475130236619996	0.7851419887649741	2.763202837447664	-0.7566321649170332	-0.20952817761185227	-0.41757361165292983	-0.4297480398260744	-0.7055183746538061	0.4495172080047135	-0.8461184915707242	-0.5734697403819213	0.5650824003643382	-0.015390210269904208	-0.42009496437780464	0.21750560453226686
-0.8421806465365804	-0.49371923719288524	-0.38311982125250554	-0.13936882731540715	-2.138086996662369	1.0472460899202491	0.5366124822101391	0.22311284520603894	0.010698675753126293	0.10543651324296545	-0.5051913572134176	2.0740404651615116	0.5469716696379483	0.29448374556660173	-0.10363795039131475	-0.9905126844427425	-0.19046173050291865	0.22435130142994172	-1.6831640101985545	0.3517974396686397	1.1953230347901838	0.5097931836086999	0.9214404684335886	-1.0500697934029979	0.7606036163317922	0.39372691175801955	0.7310176954014048	0.1464422323840549	-1.1234367816081714	0.17599019560302773	-0.433494663773052	0.2098847514132712	-0.26653441194777794	0.9259737522354672	-0.2753552049297384	-0.18441726617973225	0.18149672715160686	1.7459567288413709	-1.4688950771416731	-0.9240321848464464	-0.3460165828844878	0.4576347357511019	-0.9290272608907608	0.5468957189187001	-1.0072671669811453	0.14093130803218093	-0.8158211033033521	-0.938002831115207	-0.7598951132334263	-0.6929144343116819
-1.657883993534287	-0.30626680258506933	-1.0679070616429551	-0.4994259959086958	-1.6599215332245045	-0.10270955430208453	-0.26158892082519225	0.0894861648413002	-0.637895910583167	-0.4717575455504452	-0.13671550182963807	1.3998592121805657	-0.0032873048673991052	0.17692239681461655	-1.6615772537199895	-1.5391707921095805	-1.197863585117825	-0.048944478398006565	-2.147381915871386	-0.33290756485208717	1.0051711942559727	0.05105103227626311	1.1440497991858785	-1.8060395623353254	0.42919861752854765	-0.05810257123998668	0.8035939048381318	0.9532566422205535	-1.7376354949430617	-0.38665934259181517	-0.7757605675430248	-0.7982158586449286	-1.0824311365964405	0.4419130201183169	-1.1750654964685883	-0.8929684272661614	-0.17995217714851353	-0.08016692877591555	-1.6760522937374578	-1.3241640752621227	-0.5101546997213152	1.028894294614839	-1.0564875763335337	0.7192979346862152	-1.0771032020184501	0.5540465470994522	-1.9831005071644763	-1.0609904163101158	-0.930021691509513	-1.2497797780038842
-1.3830925923822828	-0.0935986962945197	-0.8919341100249082	-0.24736959171251607	-0.4710463043699056	-0.9582321372897094	-0.5871431259711222	0.409290594703576	-0.6325064283136835	-0.3633925951599409	0.2955309429640088	0.415483800731248	-0.14626435536730203	0.7068817745841107	-2.3568533958719717	-1.3282310114793114	-1.0802615799829591	-0.33366533272457705	-1.5535428746587627	-0.7481217489608896	0.16698088778526607	-0.14141413349421691	0.5213753234271196	-1.426955812449149	0.5134978607267973	-0.22504123717446647	0.9609756048319356	1.252439262883096	-1.156844069773384	-0.4716684154680263	-0.3370584821002317	-1.1658035639435782	-1.512138376550219	-0.05612571867101067	-1.7736170896005103	-0.36488960661131037	-0.3953735999792853	-1.4839320597396124	-0.8775156217924378	-0.8884415470119911	-0.5321049497580181	1.1307440480469122	-0.7928733771881036	0.884374446421256	-0.4966244748068491	0.5140980903968282	-2.009547276876305	-0.32612164344339784	-0.7836604976046588	-1.075863303819578
-0.2045374392745061	0.12882792286611564	0.17241709221415324	0.33516064952130653	0.2117956272034433	-0.9714367935513727	-0.14131942571397707	0.6035341027527552	-0.03418183295713413	0.43185949683142827	0.08885343545347264	-0.07914602627184546	0.3260449471742961	1.5241614121485758	-1.6814904967806963	-0.3822979122469417	0.23058166193774315	-0.28868936683560065	-0.19579410728253116	-0.5883848242985087	-0.6014703358446069	-0.14412792848390138	-0.5264338399737511	0.025758884927581768	0.915354871402474	-0.2438501150292047	0.6890928612134374	0.6084288328085118	0.09615945425853625	-0.015770354974355104	0.4806608114475432	-0.8605279245877312	-1.359552939376531	-0.09458890946389653	-1.088250741451968	0.7171041510003358	-0.7412963341529604	-1.5793927882468801	0.37373470062950037	0.007126541188696404	-0.18615719683707738	0.7301063109428838	-0.21519817870544689	0.7178706645935387	0.8200646159364217	0.2815433853780554	-0.788554660270727	0.5048568757320241	-0.42410394425302445	-0.35734349065142196
0.888852050580013	0.3084957281426099	1.2407187561742745	0.7764046165372362	-0.05324363820709998	-0.16719871677317208	0.768524518729971	0.4061807205031468	0.6171901502655924	1.2494999236491846	-0.4977898279440092	0.22466139395625737	0.9872092377837391	1.6798334784389592	-0.10818834372330474	0.6568548461327847	1.5918830540038575	0.3392428835486721	1.1088176607856803	0.07070444280615759	-0.45820383632316936	0.04795568595029565	-0.9775138320303631	1.5391934629162936	1.1802575710364036	-0.25198715710799835	0.0159098433818943	-0.29552049455079654	1.0252121543059318	0.6419246075643309	1.0379696265720086	-0.49138187114657744	-0.5375563372591992	0.4468898864144897	0.7347916984659544	1.156507044774966	-1.107350561450977	-0.5243843765950306	1.1766356241950031	0.6982825723377561	0.43101587310542505	-0.1235593908115476	0.40219686956449685	0.2186819999579231	2.1396397658670487	0.28431172647194974	0.9134854178998767	0.7702348542336256	-0.06063750136378042	0.38487277794384417
1.1996524906835713	0.4836862461235405	1.471172150601957	0.8765142456946232	-0.658690883612624	0.8894510073627987	1.4237841300826224	0.16085361329561726	0.9516679168691995	1.3124655137846577	-0.3872381005002809	0.7787521380955179	1.286109797870538	0.8634908220208604	1.2957948813709659	1.2577599605118146	1.8287007347608484	1.3010989673524262	1.7219630432863366	0.7691349242382484	0.5015995919976208	0.36527637142642183	-0.4017437195915911	2.0241029699605977	1.0099829174678607	-0.16118028321859065	-0.4518544593703003	-0.4428323428320064	1.159332124958866	1.0571307469491091	1.1117572666958466	-0.5096915263419818	0.6249530305010186	1.11145496709029	2.426777199571089	0.5681799970096426	-1.0573763441600526	0.6372179367010186	1.225571576086902	0.9555917980977249	1.0749644528915605	-1.1240021784548098	0.8164354839992016	-0.14049618760885868	2.5480716026554138	0.6363345473758216	2.028931167741692	0.5651767460135891	0.14561390197922947	0.6597865778547318
0.9438134047948026	0.7063526249868242	0.8952605145473794	0.7178003131018921	-0.787818046529566	1.4442154535906466	1.25430559703251	0.2152721862031961	0.9951873795297072	0.4452706810898085	0.8557872000731255	0.6901358508333054	1.0822581508848887	-0.10015593283184035	1.6747710207900968	1.3612066662181053	0.9154561387811783	1.8749991677263609	1.5420377785945127	0.9881939132374244	1.2014960632986844	0.44092381982474493	0.5110190089175322	1.2551648939284819	0.5006224277622129	0.1825014721433602	-0.239042138959374	0.2915700069181915	0.7707493092376352	0.9915086139994215	0.9008736866860567	-0.7410719489010787	1.3399532123986786	1.2108350931465748	2.7678308716437705	-0.341251973829493	-0.4445799506304675	0.8583904116407938	0.9057865086358665	0.9712567428652763	1.5450449250643017	-1.6755015158671205	0.8750792172853952	0.025143773627371958	1.8133675944367686	0.9548222720055247	1.910492578566846	0.43504127753196076	0.13006334268295894	0.2997541816325504
0.7323174837465367	0.8351174230139646	0.253478105831899	0.36403855963119963	-0.25359409447472075	1.0865707722689693	0.3204163481715463	0.370784682937185	0.9016291907849576	-0.7837016149749716	2.210568586614974	-0.3141480218131317	0.6121395799543169	-0.1986364970499093	1.0064295495269906	1.1469000515328145	-0.10588978347482382	1.5066636772901723	0.8803104146115823	0.6156286773933475	0.7753204591232122	-0.11225523228247514	0.7658092393481776	-0.013615207391523325	-0.06834208617650833	0.6911150917218837	0.4569149210514109	1.0090941712730275	0.36628008661435285	0.5224705731294157	0.5563575606431358	-0.7139444723997923	0.9759767393704055	0.48724282977354616	1.7287697703568157	-0.7101403993752137	0.289899548895148	-0.028942026285365945	0.6563062832004316	0.876284333533049	1.7161290517945413	-1.2884621406153958	0.5489063766671506	0.46513697057667425	0.49795668808647586	0.7694002312721382	0.7492624861896531	0.6000443841352502	-0.04903196742578792	-0.39423037507582664
0.7189525698191614	0.604356213436707	0.12684811024808312	-0.2442426983999997	0.50226923812546	0.11966960701297577	-0.7220394089968195	0.2167365316809568	0.7370094526631591	-1.6120172281834895	2.2798389564670343	-1.4968590431113922	0.0946024232070292	0.5161012144505422	0.07652375311212088	0.7435063123077094	-0.29231472823462734	0.4512690474094032	0.17759001619708845	0.10714290026948586	-0.3669626023919606	-1.124534615260161	0.2315419147418109	-0.8054849403442153	-0.5410669051509384	1.0111703205351537	1.0358086976834036	0.8966113982791148	0.21277815199008515	-0.04269765131580739	-0.00857140889959111	-0.2882993946043996	-0.1958358050093362	-0.5820708868404812	0.3985589903806448	-0.47485551448912094	0.593142818196028	-1.1853466591172528	0.5389950812367299	0.6009074551164991	1.5420414107501352	-0.11328046181143181	0.05216655751106795	0.5613792353702408	-0.668987009356721	0.11850537484014696	-0.555640621185707	0.7057621804125122	-0.17159958993662724	-0.7805250274882619
0.5518048685488486	0.035933577816525536	0.3890975545662016	-1.0493923868302364	0.9721227837770661	-0.6398000110023243	-1.1856318512211246	-0.1420169141720662	0.5896578390543827	-1.7162483145000433	1.0043373816378751	-1.7915544442057034	-0.4208892338071825	0.9617036045975874	-0.2071499377352379	0.2769296190052753	0.2803687237026913	-0.3623276684071235	-0.1997906370592637	0.06438169356622907	-0.9400033925867356	-1.8080081128551728	-0.2697954496690646	-0.7637608092545475	-0.9254226134530177	0.8499515600859705	1.1482374712394692	0.16474902191258675	0.30854995873631896	-0.35229286210776156	-0.792097103146181	0.18689102290546972	-1.1029504493769071	-1.2119406806070285	-0.16644073852364602	-0.26664640777696996	0.4520439221372696	-1.5323316174185957	0.4435380635039526	0.21549709317619567	1.1283595601432512	1.0096316719809164	-0.17083173017492936	0.1425159869091176	-1.3348545723845324	-0.3864942525749726	-1.0480401291832944	0.3511767183330462	0.050282998424201655	-0.35258354385353696
0.07814256603980611	-0.356637530348335	0.5251720577884879	-1.6786719454092394	0.9463548688986426	-0.6069863291383334	-0.9509422023086236	-0.09413270512303043	0.6577680277817655	-1.3162754009793811	-0.2112711848603946	-0.8890427043209584	-0.8404664993818731	0.35267333500138953	0.35866795402057505	-0.011526134557247885	0.777978723706605	-0.23423569609590586	-0.11439607568629323	0.5481969725932271	-0.27118656510921785	-1.4965461524318244	-0.04540402318476638	-0.2984202660438005	-1.2142865565143903	0.27214626613980475	0.8827320337228592	-0.34032829818779453	0.549019329130743	-0.2349067603537353	-1.442041952359901	0.323024421892548	-0.9413616767500642	-1.074412550030717	0.1097147534296623	-0.5125212152329351	0.35505855335641273	-0.7627629394167439	0.411786508507566	0.08278274742061408	0.7189662423736294	1.1892114598376013	0.19165816903747485	-0.23224849295202235	-1.4916544725215652	-0.1970012105533099	-0.48760362990374856	-0.33735944240528665	0.6745528023743995	0.7234516399003421
-0.2962667711731389	-0.04213618282243361	0.3299753144584884	-1.6601584215721235	0.4528201396259403	-0.04484309286251343	-0.5370579701113638	0.6019189138830968	0.9906322582873412	-0.793629606396336	-0.21459990004210674	0.4175597302351623	-0.9164906635150734	-0.8140151027639185	1.0458311431695337	0.040284432439257306	0.6157135076704333	0.5542156245433375	0.23222197446745318	0.8700624301646592	0.8632750197086181	-0.4032628928344206	0.5766220082610637	-0.013212671019228645	-1.2910783800849037	-0.38071721192579155	0.3727853734173182	-0.28552532673981024	0.7680632817993296	0.1276931225171233	-1.5644676801878445	0.161322970675448	-0.08586628262431009	-0.6110854867955419	0.5341795971924832	-0.8907489804939821	0.5970462884363261	0.34118306636998097	0.5248409523792762	0.4255493109718252	0.4683167534074954	0.2706888252806063	0.8898963351188474	0.01850813433278189	-1.2159931474249133	0.5123490266977413	0.40693073857901446	-0.8139273493350841	1.2991434745417456	1.577784934497458
-0.16682238027300272	0.791333705019708	0.13791053905586284	-0.8891828868204235	-0.3572080912755448	0.17672117611877802	-0.571137953414898	1.2488570188104233	1.206297811553135	-0.34393951492094427	0.48978878183361685	0.9964608634073205	-0.5378507475567167	-1.352693737569012	0.8742879644557188	0.2148258758528173	0.040589303076058195	0.9848434831528172	0.4088886525426838	0.23292829281179322	1.0865308752791851	0.5398539789394743	0.6630626568386891	-0.0821402994922624	-1.043785770024362	-0.8367670416913453	-0.46679136759405193	-0.2372949337902669	0.7415292191225956	0.26489315763217103	-1.2377939891455316	0.09723463500791198	0.28686622403120166	-0.552382568393976	0.6023691839847207	-0.7611437830683953	0.8353303718401764	0.6259912280140615	0.5941970834414808	0.8705058362509771	0.2240122664710347	-0.9954301145538645	1.1992077296237433	0.6616475668021299	-0.6639647845646987	0.9443225478375952	0.5920625674990675	-0.7238139967675556	1.285914474949428	1.3350279545769013
0.17952361567084407	1.2090373782055739	0.3702794823800055	0.17180146790254264	-1.1488401890761843	-0.44713236494084263	-1.17715672894894	0.8804026749519247	0.7488436104422993	0.02519086247248142	0.4636613174110318	0.44387226002007124	-0.030790682023578823	-0.8370341561815304	-0.36405223877761606	0.05309774186151699	-0.27192528944768896	0.33929800015581396	0.13641060914756392	-1.3379910044714416	0.004979844040041082	0.6266113248744367	-0.11306003177240723	-0.19718763189582117	-0.5118968886194255	-1.0878631211972831	-1.6184344797415497	-0.7930325244809577	0.35726793842569443	-0.19174476301497115	-0.96550419221977	0.3679259930095407	-0.45964863827708363	-1.1376911302295252	0.5003782838669143	0.01151884914037032	0.49608414189351263	-0.3268274160606336	0.27177384424600237	0.7342889371305525	-0.327205904988009	-1.5911558654375502	0.6176007757835	0.8217309822902805	-0.18737359181588703	0.4983011319997865	-0.27474342549525066	-0.23574580461245467	0.38306129315542503	-0.02979384166443279
0.01482730995087952	0.4843197543964617	0.9874393629288458	0.8113607765670486	-1.4298091335367635	-1.38674153743833	-1.8803532571967327	-0.5102513976567259	-0.4253298374182457	0.3305159824720297	-0.723769226207855	-0.6160482253186236	0.07712703879899295	-0.11233773675935166	-1.7666658671884445	-0.5637008799534705	-0.04204804334235682	-1.0456085115991327	-0.3954372395414817	-2.7957522974350315	-1.3064240326304206	0.0229146146274797	-0.9663513888474257	-0.05001042312237093	0.12299865420894376	-1.2314076444087236	-2.562202173417655	-1.625294521180919	-0.19000678168036145	-1.0616263472245318	-1.018155111620216	0.7212362065291728	-1.637733886407926	-1.8464727894153328	0.6324703275762925	0.8468472647043024	-0.4622603437035119	-1.773770921069751	-0.44067237318559044	-0.1414496842669918	-1.2147334169608135	-1.0927167919842613	-0.5252069526468925	0.05190193118193084	-0.1318420472739495	-0.5681863372767207	-1.4459643954482666	0.25433318564800705	-0.8746824813729285	-1.5702771606132848
-0.8306162655800201	-0.9585860146150451	1.480023614727006	0.6112064311711266	-0.9015500492676599	-1.5523178741405512	-2.092562593694625	-1.745626076471598	-1.569064822215912	0.5639628857268852	-1.8455438427789972	-1.1982252904509894	-0.32214975389110473	-0.24623800306738375	-2.1169334634443504	-1.1075252400212954	0.30421417701115466	-2.082385998195819	-0.6864975527980075	-2.9540320801207223	-1.4790498288632234	-0.569971268293473	-0.8443256961556306	0.241927008013928	0.6573388332526173	-1.214956651936034	-2.565444046477816	-1.7406706479309642	-0.5111058105298171	-1.6179866530419273	-1.016288625080394	0.6636427901814607	-1.9485207828091573	-1.9153204105395818	0.8975553920052751	1.0821611688698212	-1.3806109321151045	-2.488016422423741	-1.0053994297806004	-1.050200746641905	-1.977982678525789	0.013109119620193248	-1.2978516174347703	-1.0177862946648597	-0.41011480964204095	-1.363577619443761	-1.8242903485853335	0.5749289874901968	-1.5295253546355234	-2.1889423201491156
-1.5431703300106405	-1.8059634036615255	1.3741954672963417	-0.2759295041627952	0.16643213835817125	-0.4972699032382737	-1.6626726378153502	-1.6836533773509175	-1.7804667586524432	0.7292979668202112	-1.5273471098678635	-0.828268989742751	-0.7010658546179293	-1.2127459226057204	-1.0811354699764382	-0.899260947667627	0.1172834689852277	-1.9558686504804543	-0.46392388127390954	-1.6216974276119174	-0.338515964541108	-0.7075923358037557	0.3556762059145976	0.24970824285374948	0.9301584203260951	-0.8522706792087411	-1.5095218734714773	-0.6916667655772039	-0.40919343376927414	-1.2143234430744894	-0.39731635486942335	0.016512496792947997	-0.8896953775978884	-1.1137667586228197	0.7062165702115202	0.6926598100795992	-1.534938398685458	-1.8726999726181692	-0.8812775219864298	-1.1179582119230171	-2.0539242672822366	0.797988980311039	-1.0752808207204085	-1.3304683476665586	-0.4883222093974851	-1.2273532277250137	-1.1041443170434941	0.7944297873280829	-1.0708032886342305	-1.586696657853924
-1.1874007549453178	-1.1907408820791665	0.679282185094344	-1.2919622469774683	1.0609123927767607	0.9791258863189466	-0.9529850356018147	-0.5158438222348252	-0.9364814825228838	0.7824572796825743	-0.004241851362353375	0.18437396672881626	-0.4884117226114671	-1.8988020264651024	0.4444215602825554	0.07428950627183921	-0.7665191261799134	-0.8249511055041017	0.010436885074424787	0.19537991559487536	0.9477541823510359	-0.47522782790651924	1.6049670610582325	-0.24170839022893592	0.8088540639563948	-0.11259795083170555	-0.2148649492342103	0.7647689005659779	-0.07804718135861925	-0.004231827775966631	0.745279986556461	-0.8416598807212705	0.7424876358020369	-0.012366684133957624	-0.26159482164811976	0.27820970813512486	-0.8238015529229592	-0.42513297901245606	-0.17791101813066026	-0.27364129645187	-1.3863265187801976	0.6991113094322045	-0.1405658227141767	-0.612889868215784	-0.01698982604158657	-0.31855793757934475	-0.05947859593343437	0.8856018264347346	0.08056218962577283	-0.37718782610114165
0.10251469911359021	0.3566166657759594	-0.15888832513993328	-1.863123397612775	1.2400162550011955	1.5724446003101626	-0.42763596458201225	0.4158621678147325	0.16681949365131996	0.5456416923454727	1.1186649412898098	1.1339301785239377	0.1652779032277472	-1.3884795235588794	1.2374877862734637	1.0280678936326322	-1.8124949310030136	0.41039197932904725	0.26154904873161194	1.252477170258326	1.1415837261112578	-0.09122616978505292	1.7794940143197588	-0.8933052034307012	0.22998214133827646	0.6932191312089898	0.3137948135370665	1.4064001009699214	0.1663695586856306	1.0498395117377533	1.5541017643738995	-1.3212541633894133	1.7522062456776761	0.5054179229242851	-1.5256890709496147	0.36007014167888135	0.22737151273532474	0.8264754351388113	0.4352612905306945	0.6778669647055833	-0.5308680508195723	-0.022036380128431655	0.6836024508643125	0.3241466719871237	0.6037883270111033	0.6211829491108505	0.35924667948210337	0.6216810829120322	1.0117024842258617	0.6547439085551758
1.1125735620510597	1.4512469434753823	-0.6775814548031909	-1.7038651217888623	0.8000540447148461	0.7955717625365906	-0.22156161128931567	0.10703630808648082	0.6614199754473237	-0.13340937407136186	0.7929260517601048	1.4520733003852413	0.43388316737812854	0.013493820710475262	0.9391506905203186	1.183825509339926	-2.244212749584615	0.9155734761309016	0.1801879367926822	1.171330100994901	0.15589844202632677	0.4207789474605839	0.7386511814438491	-1.0776903065025645	-0.6600142055953393	1.1109586267671496	-0.05808446784354667	0.8168741828226402	0.2780035639958162	1.0421141344034084	1.2942723324185579	-1.1819942514985564	1.7147525034932942	0.026275959147585373	-2.2003647218619946	0.7954150877590758	1.0109914350045026	1.2513125316579183	0.5084823075548668	0.9666658244499773	-0.08710100517939809	-0.5238399270523365	0.9116672156963471	0.5478068127484298	0.5627811605417915	0.9672121871472761	0.06834615920213523	-0.08027094690491146	1.202361621927192	1.2408318758085135
0.8475595504981553	1.2889876291927986	-0.7404657930662214	-0.9044770360792078	0.2838423281806704	-0.5566577830058472	-0.10331074484051812	-1.0382326741906835	0.4404303330292575	-1.0090515425272792	-0.2959945908373218	0.9837257586640836	-0.2508533136110581	1.1404230152826103	0.23662545923118794	0.6032583629615167	-1.7178861489354778	0.4972093628774056	0.12818556574853812	0.5657110933771355	-1.0262207705045299	1.013505878200368	-0.6605594996336318	-0.5240855194652337	-1.438749382970544	0.9453824968694103	-0.5141156004209962	-0.2812197760545941	0.4599567168611651	0.04509684312011892	0.2242944957998805	-0.7088993136982323	1.1167341597507898	-1.0094613510164603	-1.8729893076967885	0.9518875830220774	1.2468853976892507	0.9900633824441325	0.29822431508596664	0.6320530190880179	-0.11277479988425755	-0.11532542340272976	0.7593646739064214	0.02398378985052382	-0.35628818927937317	0.626870653938201	-0.19534256053432583	-0.854648395684872	0.8846242584367757	1.5459539106356515
-0.3688858016934044	0.34978867486247134	-0.5346192451261909	0.1614492802710621	0.08422252663595343	-1.2750534372711722	0.2156559150937661	-1.7419317461467914	0.022449580978511477	-1.3550022613859172	-0.7234361451475018	0.0020815095631064764	-1.4295216663640828	1.1654497977825098	-0.0973765354811417	0.05747461153248583	-0.618274589369283	-0.4358190303687416	0.41548344854219627	0.19021150686025023	-1.4474270063996089	1.3238022848498852	-1.464985549544869	0.32915824833420376	-1.6067756899623937	0.4251417222679272	-0.3189317253189588	-0.9123272582292555	0.7551070870471356	-0.9214180729593106	-0.6229977669365333	-0.34666937206282566	0.5338416231065434	-1.6395051014691757	-0.9526864098264523	0.4282551119048506	0.9477887191214992	0.5705132705890514	0.33072001581612204	0.2627473086655274	-0.20621860110954612	1.1193076180190888	0.6633251768754365	-0.5187770636002651	-1.3115428591691258	-0.09870595273698397	0.08488256982354987	-1.1408691826654223	0.5547769603040716	1.6223001354388984
-1.3044493937487491	-0.34250766504659963	-0.33607593354801335	1.0373046528676837	0.13099664166870204	-0.9350641460840989	0.7947026994776251	-1.276455295819418	-0.2573307554868041	-0.541720368217204	-0.1319654901895162	-0.928201350145491	-1.9783484686849715	0.2789972353131342	-0.124424062590511	0.09949544914332498	0.259322969293444	-1.2724822901242123	0.8179952270660109	0.15900597383099374	-1.0060002748724899	0.964519098946763	-1.402264576724007	0.6944690765454754	-0.9699415712937156	-0.05012288282769982	0.29550657020580684	-0.8179982656217156	0.8434684894834982	-0.9276759053367005	-0.537171064853988	-0.2381264437937804	0.018527962814051592	-1.1487294045580425	-0.15357735541823275	-0.4813276194200565	0.2560951572859722	0.34702040293060094	0.6284029297469343	0.14843835368907485	-0.1027140739397131	2.320748725041301	0.6665201306734035	-0.5901195397605766	-1.1991766467386078	-0.8452208838943027	0.5034686805790658	-0.786136061781115	0.32082562753770777	1.2436121210132463
-1.229178574349564	-0.41008558809589446	-0.32029839806599497	1.4146072910068732	0.13411710919348777	-0.15613995987006415	1.450041610135365	-0.12932440923215516	-0.6103311260555471	1.1591354540243073	0.45181597786563316	-1.2609694894664352	-1.2875653365464645	-0.7000356056426656	-0.5203949313814182	0.46831179035115267	0.364491788572716	-1.5526508370648884	0.7946416673958934	0.054494924961065776	-0.2873736577753235	0.14437658101054088	-0.8681340203362812	0.1997921324554771	0.13178098997838342	-0.2906353361867996	0.4931578361731499	-0.4569872309989063	0.39819767194645717	-0.11226277045991088	0.15999297621983796	-0.18469037995338755	-0.618324113734202	0.33252458357158904	0.19634271865969294	-1.087930332454036	-0.5465948344582702	0.34204509653791026	0.6473066287955497	-0.014187078257055499	0.007196068630993228	2.5116415961771366	0.45688195718771785	-0.4659779720954373	0.08519590918387308	-1.3247548589204612	0.28213283301716735	-0.26107384925331595	-0.10124594962143757	0.34483506277368575
-0.6327722593110452	-0.3550175611244458	-0.5412420697893024	1.2844359947135413	-0.02148541154580686	0.19303991653585476	1.931908714783534	0.6890161601795907	-1.27317298713582	2.4996535112762195	0.06698360209690321	-0.8945900164961725	0.05080240231156955	-1.0996174466886948	-1.526547435417235	0.508721423560269	-0.1621911211129276	-1.1446435788477562	0.1743463120994539	-0.3830866108965326	0.14416772462403005	-0.32330823953201815	-0.4103299343488275	-0.7024884837228632	1.0076978580792393	-0.4134734049333041	-0.02657722577737118	-0.2783573423527929	-0.42790512890901694	0.46502390555251266	0.5743493672140301	-0.010405087228649964	-1.2278461647714036	1.877525024660643	0.23907237881111168	-1.044655162081948	-1.045300257982868	0.4463309519773091	0.029633296691727266	-0.5403781647593755	-0.16913393247261863	1.3909984146439474	-0.08259676344462126	-0.6406817913738297	1.3916233344724582	-1.3321698220229183	-0.618807427111178	-0.16480550984884731	-0.8160347232794715	-0.6140167593105572
-0.45779239417970263	-0.7243960244244563	-0.9819543880323637	0.9150479448020585	-0.21002313960714497	-0.1630761571767733	2.077753145377776	0.7084612705068496	-1.9120254231604439	2.2680914847223765	-0.9425741726715385	-0.3498404205910312	0.8402168335315604	-0.7423778871471184	-2.416355811771857	0.020549763930040026	-0.6304718839108474	-0.30256298185096725	-0.557022924688596	-0.9124199152108042	0.1490107033391575	0.11700211393364077	-0.339386890627018	-1.1188854878557033	1.1123631836001604	-0.5943082098824491	-0.5853569051083833	-0.2791495523554244	-1.0618439207713568	-0.02965381214332245	0.26385807649496557	0.18457004110678774	-1.3665756915452896	2.4574537993492123	0.15235718593715403	-0.7079798525528384	-0.986627402299295	0.564479945865361	-0.8332357278116393	-1.1727935836762184	-0.516920438808026	-0.4036330990019867	-0.6263331898899512	-1.0567775012546723	1.4561648195695922	-0.8566694300601351	-1.284905147069325	-0.5623163189486231	-1.4274514406687895	-0.9925568559767458
-0.8808244669595332	-1.3786112425029893	-1.5417616499027007	0.673143427958311	-0.2892624597079009	-0.8438029386446695	1.8635076769705425	0.24973038782067508	-1.8723899007412919	0.5118647185741024	-1.4534014261449035	-0.34658536055064276	0.5194896321238478	0.1556529994192838	-2.2073481554208274	-0.5308697079210049	-0.4135567658189266	0.44379411277375824	-0.7737679566191211	-1.145177022475577	-0.10242553632315422	1.0228636330286485	-0.6590258193359476	-0.5345530590568611	0.467203693746918	-0.800992065761091	-0.3606671854046166	-0.24757760941808296	-1.1106370170922417	-1.2706044649611332	-0.35789923974966986	0.22854465558255546	-0.9040261957251408	1.7679258237376347	-0.08339962241632254	-0.7052483676070622	-0.6098010271011797	0.5697244400380204	-1.2059778911897188	-1.326242397175891	-0.5685366591366762	-1.7940935585119282	-0.8118782761627074	-1.182596081201894	0.22011054727725363	-0.21776631191854184	-0.890052235849488	-0.9219663719798538	-1.439300212898334	-0.6854218440784262
-1.1467715212281024	-1.7344012661651245	-1.976316975787837	0.8083488348647676	-0.23743637365095333	-1.3147520755858924	1.4122412414722123	-0.14743089697158893	-1.0016484498243194	-1.3442312971923307	-1.0147627297829482	-1.0258432188788065	-0.3007421898615853	1.114029783119687	-0.8145673809072387	-0.6385682233642272	0.5029028907322968	0.6499032758696403	-0.4206966804518769	-1.0188429993299553	-0.35436427659697195	1.3835741921996185	-1.1035757999009628	0.7225741120816066	-0.33705003887296997	-0.8180643324067719	0.571983698469489	-0.13017144736274275	-0.7653385460616934	-2.040336372047116	-0.5809874905783107	0.2486464370063857	-0.2823061034230255	0.50801133054623	-0.41655195642275944	-1.1651197303335492	-0.46427224569233067	0.325823279799932	-0.876422890504546	-0.8246066466561649	-0.06898789264789397	-2.078114244324517	-0.7153625277727979	-0.7633927539409586	-1.1056575488180833	0.10433005957341569	0.2621004160822002	-0.7166985920210288	-0.8639252840930367	-0.2774946667924496
-0.5802544303831477	-1.513037371079815	-1.943678461529897	1.310469046047154	-0.07924702747035384	-1.242327023914741	0.9693353593767976	-0.24245533852080856	0.0812403294977112	-1.7631226939413562	-0.26948563652978336	-1.6365086611016944	-0.544338584033485	1.5005051808464707	0.7377808818567229	-0.3561050941586193	1.5220055238195365	0.36904016074691826	-0.041232756556005244	-0.7425044392886392	-0.3290136643703267	0.8341546462075978	-1.2136642421768737	1.7917004725400738	-0.5855905439652355	-0.5100433162846264	1.3312249263889595	0.02164790575786537	-0.4961339469383418	-1.4081761498443468	-0.15208476732570003	0.6271463842962824	0.012598570541185693	-0.18205673508216652	-0.4772175354445628	-1.4896932192672656	-0.7379203049562577	-0.08949681814980871	-0.35295210854085957	-0.11724369211714607	0.7035599563294019	-1.3671379414741338	-0.7040861744273276	-0.13947702090121333	-1.257740830045524	-0.05456422176873908	1.0321498550630523	0.006934532184850806	-0.21987137152066533	-0.3486131657356256
0.5389917037726882	-0.9606146751472586	-1.2410746416528713	1.884768361488125	0.15674109372775868	-0.49812347135265445	0.7670537225649583	-0.07255062378286041	0.6918292938444348	-0.5424057077124828	0.07637930588095694	-1.20049757483342	0.19366472202582977	0.9140547124465563	1.3388486447380112	-0.1320768942300888	1.9641842194188543	0.16239537324544323	-0.09337948120237968	-0.37541944609130457	0.183234411506862	0.14627230875669558	-0.628479174502477	2.014066147703383	-0.017575161670745503	-0.010251537682618937	1.3230763423578382	0.2733015830753406	-0.446716652683792	0.38754108562982453	0.5925209649650199	1.471504550653367	0.07819816599023903	0.29840239943372976	0.09447628032270464	-1.0008599063461503	-0.902161980857834	-0.27494553012315265	-0.15118200370119175	0.30540579742716867	1.285908596154462	-0.3546585546998952	-0.8517288717240273	0.3037959242490801	-0.09079247238753373	-0.286143949379459	0.7783442815942417	0.6997555855061796	0.10149490786071494	-0.7427777965238099
1.2925733914625086	-0.3656185158558826	-0.0725101702192813	2.075018506425027	0.3237127709794956	0.8110411052752953	0.8049260788971807	0.257039747262725	0.8474631187809468	1.024705514989517	0.17597667651219998	0.3963492390546914	1.2831797091554922	-0.30501055469131955	0.8950574711476165	-0.1781964074098289	1.6192798940250908	0.5371014827279448	-0.40894185342245065	0.27503309699703565	1.0519237652196434	0.27414684515534543	0.4699034469547591	1.3952079496889613	0.9174854926847877	0.36942804258487316	0.9065670959010164	0.6731402275137109	-0.32687215675538356	2.1758745282489045	1.1577655420945656	2.2442732337539097	0.43496921022507834	1.469151724856672	1.0519707684330906	0.20360933847573046	-0.28238039157707867	0.1513306896422413	-0.14690385449805604	0.4723893605374589	1.554098592002721	0.25747534258430876	-0.7567617435344065	0.6960409116565628	1.4301138839733543	-0.011314070236853463	0.11783973486487853	0.8726112277686485	0.2685283928494459	-0.7383525134836517
1.1815385776185412	0.3158695539658479	0.9670902700547597	1.5451225722105448	0.146922343432229	2.153852919185992	0.7746003622531088	0.5675206167651435	1.0645321342571616	1.4363856231944514	0.5822107206127397	2.07706452367348	1.7691830925645409	-1.1293209501767607	0.2952224272366729	-0.23902475374883753	0.8460690637169173	1.3168666320281193	-0.4489043923548279	1.2370790860125433	1.674455893805943	1.0762133759060675	1.2790606691962376	0.4683640633270024	1.3934648857988061	0.40954488111435977	0.7909831623872391	0.9198627183873228	0.08109786814077821	2.8701917867159996	1.2717262846473616	2.157087186270439	1.2421896600042144	2.193018456289709	1.5459176650018496	1.1938309663459699	0.9986893158830162	1.0132824044480502	0.13412396998782541	0.7068402460753708	1.7030564857533304	0.1638920143652308	-0.09277044888499185	1.3591283502625358	2.2068463428917915	0.8024641451202229	0.17525019670808537	0.5208834296036947	0.6610755438786529	0.040174116052093256
0.6419184678174155	1.1731197667352447	1.3158038674138537	0.38916078869828086	-0.4600121059849583	2.6804246763670068	0.3211005322522356	0.5821113158754103	1.4843410886122848	0.4000957105509751	1.1855826550679816	2.50918411956216	1.3404962297924405	-0.7469714328310691	0.36335328416628065	-0.019282043446324358	0.216441419387739	1.6984646554776033	0.0063295405852284575	2.057466277894919	1.392446864059515	1.3634645404759886	1.0274370446125392	-0.1725133609825579	0.9379291705960853	0.17854892719740198	1.0184097107022911	0.5167930522728622	0.530618832251168	2.2623634625224667	0.9332456108106895	1.032792321424665	1.937278954220065	1.7065141135473252	0.9661069148896113	1.1516180365337993	1.9198524868240803	1.5443158397653238	0.7186330444524215	0.9887528405283873	1.75736492482256	-0.48010652092350353	0.814683833451833	2.0395820221911345	1.8729875284662278	1.4724265929798674	1.2217832016200816	0.05430816631062507	1.2187503912479343	1.0865250909399293
0.4915186218044805	1.8966344048955583	0.9606249482092123	-0.8223709465990516	-1.0720146529156387	1.912967549492659	-0.5341305293565352	0.20981316321422458	1.5928689137080885	-1.0082385104463323	1.2122492180875906	1.4106918603625382	0.5724760231712562	0.5194438466786063	1.0364774718742387	0.3712498015462135	0.08788523737101242	1.086979275081253	0.6067532347571369	2.163743049110952	0.2186611884840774	0.3272195797988682	-0.1420366354558279	-0.22884855248825758	-0.06217757668299165	-0.00986126646171279	0.9305810152806497	-0.5105291548583399	0.606176694014725	0.9822871467666298	0.3483542997110275	-0.36134858585849045	1.8325168018938023	0.2961781495640058	-0.2685032745597868	0.3390575695931226	1.628109169345413	1.1058956978850596	1.0303169952761704	0.8841290964714461	1.397996733004568	-1.1692021825235812	1.2258781402338488	1.9284713916196443	0.8552789354437811	1.3090275793530346	2.3335792596169096	-0.07358316370205512	1.4122816012202566	1.5453732147536845
1.0436902081459223	1.9693570680399146	0.503328772169258	-1.4368898644152177	-0.9873765227051333	0.4041089892750274	-1.280951165969835	-0.15532810113423484	0.9976858740940866	-1.4925664178519829	0.39067596410814753	-0.17235932953141642	0.27263083591890713	1.430206734418284	1.6072441892175808	0.561649744439461	0.4244985575592856	-0.1420689194158851	0.8791345571440718	1.5561956785524997	-0.9596423685973043	-1.3821246899917274	-1.084333223647661	0.20921555108152257	-0.6400203595447933	0.15422540144635913	0.17271062833352036	-1.2681168787847434	0.31001978045103856	-0.14461158082650216	-0.09965859662609332	-1.0271760912131704	0.9415044055758228	-1.0156664304419716	-0.998572649988622	-0.06973300883424917	0.4901247982389381	-0.05243025974213658	0.6499441687415133	0.2076932672675496	0.4615219321618661	-1.2326364102176424	0.8434412418854824	0.6919042719998426	-0.14480016771662935	0.45181652423791063	2.427104616094623	0.32120477658099317	0.9467426763902071	1.18251453856483
1.8568278839746728	1.345266543644747	0.5926409510729397	-1.2885879061717087	0.013304112166702858	-0.591749202908109	-1.3647008612138116	0.06848533661478583	0.17816538627510553	-0.7684527491891576	-0.4064815411631315	-0.9464620417170282	0.632776925650037	1.1429355224471982	1.575147970280512	0.4055028491103983	0.8749848045265074	-0.8862559886489937	0.7307976894996865	0.9009744176989298	-1.1427170096487584	-2.3120180521054077	-0.7017707721496701	0.7258213876514531	-0.18957297299339318	0.6951845391146043	-0.658012719722589	-0.7851588708348258	0.0933242058860645	-0.6977934717186284	-0.05452590774689366	-0.7771798213344516	-0.020262942502796564	-1.4399559909154227	-0.5210701277345888	0.728646976299778	-0.2323391977284911	-0.940096531851832	-0.04253786486102762	-0.5274657499608393	-0.5674969777810551	-0.1974850928218009	0.20823370630178922	-0.8040445306433676	-0.6626105999971484	-0.19577559643493686	1.3850165475344978	1.0321888496615719	0.26248106478714356	0.5948128042006424
2.2200928302246434	0.6419632847097516	1.2265164235054764	-0.8626411741762408	1.2184701462541052	-0.3667708021250448	-0.8067952456509311	0.8740515347990536	0.015439953369404564	0.28571799840742274	-0.1597568626475307	-0.6366235942856395	1.017349463382227	0.18355211476834318	1.0696628317277432	0.10781199776005829	0.9736980403783055	-0.4457955038294273	0.37932890420855847	0.7584551132817376	-0.26840870573312947	-1.8606017334040983	0.8564563547771109	0.7576097126621298	0.813985810897498	1.2602113264798336	-0.6857605056852455	0.7462927877785018	0.2210437684365051	-0.8035715728026722	0.38810660561652344	-0.3807202764764453	-0.45364665311868	-1.0729450478249547	0.622493666773619	2.1287504452534636	0.1501141663021924	-0.8650002721130302	-0.2972727457299053	-0.6283575309629172	-0.9114699846255949	1.7158781809514294	0.051862355024079584	-1.24517610952137	-0.679168737132269	0.041630229031738054	-0.0028464091601575385	1.5263148447127375	0.06505321083783759	0.3940490304224903
1.7308977365148306	0.4304125542616121	1.686955007373728	-0.7886058881156721	1.5434597681606173	0.42318634280207207	-0.2991520615767475	1.4066491932963618	0.5620806311421449	0.565505217289406	0.8500473493058472	-0.05807324242420905	0.5912545744724198	-0.13469436671398313	0.5171406589017032	-0.14737043111232057	0.40877366938444826	0.6534176615585275	-0.07712487738119192	0.8386777866878701	0.6391105280802906	-0.9252982532358603	2.213855066102566	-0.04605392833110172	1.1617518352814458	1.3598343832677786	0.06826970209975632	1.8692826974714964	0.3242820303512168	-0.8383748946200228	0.547431124782094	-0.5723943787033243	-0.4540744645712701	-0.6218748439708076	1.2116263124361868	2.585599012034215	0.8761803421826763	-0.22779387402725304	-0.002203460371018987	-0.127860522813064	-0.4455872660942041	3.4289478913807576	0.35566487433660277	-0.3855974816729267	-0.5419945125112766	0.8165239168122732	-1.0163251722889042	1.2440395084463556	0.38389612515961086	0.39112970280116366
0.4864182852421406	0.4827949689300786	1.2756801883291742	-1.1399329659949216	0.6524343950249782	0.48445865668488497	-0.5406212995492767	0.8233100018042254	0.7469441257287683	-0.21209656668885074	1.1804419181195749	0.015772845870407844	-0.7808721691550665	0.737149558039252	0.162185792537315	-0.46551084146003474	-0.7017030339841551	1.1258966691696837	-0.7443961087134313	0.2974263106462546	0.5302095270447618	-0.7653279762900084	2.1438626759282915	-1.4180153346546085	0.15195311761831637	0.8255705301907675	0.5927887924249696	1.3548691589925554	-0.16211549068541187	-0.980731039327653	-0.21400656623739367	-1.0794185325893544	-0.44733235036567265	-0.5692363756811402	0.6633508911242291	1.2460715526573491	0.6127748687972254	-0.07736866929250037	0.10503426660608887	0.16513411233199324	-0.02391769186535903	3.625861370683116	0.3282634394764384	0.57459061295725	-0.6561510391059121	1.1316790847948106	-1.5878410828599514	0.09440849756970397	0.40155119849102117	-0.1601285744940889
-1.0225311305359268	0.05131486813405665	0.11686585657340756	-1.339424524721344	-0.60646004720007	-0.5239324464891453	-1.4416487289909652	-0.5905260951268734	-0.32521748219465996	-1.2792273543245658	0.011257816228721669	-0.18412190075823975	-2.215438053729111	1.8665097172195722	0.03211887471543832	-0.9616191133289264	-1.756047296695688	0.2697514934060156	-1.5176111897235058	-1.142250560515134	-0.48815231587311314	-1.485306969721886	0.871925290748172	-2.462915347461517	-1.507047266121199	0.0780743530305191	0.10743809050741604	-0.28558917879353346	-1.1463303240253275	-0.9716067856135895	-1.582113520302711	-0.9083109942019274	-0.46296213318939017	-0.6946014832197742	-0.395419909019247	-0.994892369560042	-0.8563991897536428	-0.8426258876761284	-0.5711114851843497	-0.31976447478871795	-0.5721479479396185	1.8714315627450626	-0.5738324837598635	0.39047367176507	-1.0791578684503813	0.48196545451825823	-1.8969269060962772	-1.2467637098611033	-0.5663594946156814	-1.503048180641577
-2.0975064284596594	-1.0504761750427027	-0.8789115657808267	-0.8585235723355559	-1.051879077764977	-1.4394466708944589	-2.09689837505452	-1.516259060639631	-1.9888550585734361	-1.5144869828984822	-1.6582052526103745	0.21670406545271004	-2.470840587025012	1.841771895082444	0.15907787918847482	-1.3409523226598863	-2.058531687446042	-1.264197955843805	-1.828815470212279	-2.5800549096987178	-1.204676855550989	-1.975112901627745	-0.17484509407632845	-2.305617546539747	-2.2095549747650844	-0.16849281233943225	-0.9238450222787287	-1.1808832868716368	-1.7390411362622513	-0.34289437856047966	-2.2740826567554118	0.34710968764106587	-0.1045327460069477	-0.4382752966784784	-0.9245661050801426	-2.260203752247305	-2.1855071640987247	-1.7159237144285187	-1.5195342298005654	-1.0841347435280773	-1.9043283369990869	-0.8106610431316649	-1.7961220856192825	-0.6897771338123175	-1.3740047322928126	-0.5830940341091077	-1.7790445427949446	-1.7186448383040347	-2.052208614400087	-2.7980454546052718
-2.1368908103505464	-1.9542977672665085	-0.9222694163004541	0.050893661861371134	-0.4197210229902063	-0.9255360119787978	-1.6800444388871	-1.0429718070042169	-2.4713328905794514	-0.4227423026816043	-2.0790448630394507	1.4797994179596563	-1.1011302014938444	0.35344658258998607	0.5353605339043177	-1.0596559363524087	-1.4447284815120638	-2.1562726699904906	-1.1100696729757995	-2.7121211814553927	-0.6335536707006023	-1.3120830376826569	0.04134090233643939	-0.9523527519822499	-1.033225600907403	0.3774524311223159	-1.3249160510933493	-0.17976293198592205	-1.1528308483351113	0.9821824694293503	-1.291321968447626	1.739438645461747	0.7087892547357578	0.33847059851548933	-0.6504178384324498	-1.5588224151384764	-1.927255812436025	-1.516158870650389	-1.5363738979439387	-1.0676208882421152	-2.7543175257108747	-2.6531013988759664	-2.111328087828917	-1.2171868245630368	-1.008012434705243	-1.1425960999827685	-0.9208902684056111	-0.8226708483382839	-2.7042566918384536	-2.8165720650241792
-1.0770829158372868	-1.613196322922999	-0.16012033803036588	0.49649233620688066	0.4121062531871614	0.7778841580188742	-0.37322032040440484	0.20201235217562022	-0.9346817867687852	1.3963127967532942	-0.87920783351548	2.6319909796299887	0.967761841883944	-1.4686586894731102	0.8344436990284237	-0.02016289015600321	-0.5099268086596404	-1.8148194938915363	0.4552760057561203	-1.2355515465830245	0.8145544150936286	0.12975866037858844	1.0034664627870227	0.5431314195499243	1.2085202919628195	1.1532594003925962	-0.6567271970279444	1.7209343381434654	0.35315354106609304	2.2801676416102423	0.8003281961713247	1.7965274663615678	1.2881054384006032	1.0650138984066277	-0.23108404330838256	0.22914066485419232	-0.24605997008620184	-0.13114568540580798	-0.1694991436203724	0.0221597221887678	-2.1473408659172026	-2.6353662758553495	-0.9286898294807449	-0.3902291754185117	-0.0029005376003261997	-0.9779887626855243	0.4194313057144028	0.7534613175654108	-1.6934798354236642	-1.2182720889967409
0.3961193278382409	-0.09060950958404196	0.508839884789476	-0.09445494469594522	0.4934743931179476	1.8628670216376422	0.713537623918161	0.7337634627209138	1.3069926613823442	2.661404111464696	0.4589403959391716	2.325154555581145	2.125201830045925	-2.2966109348654724	0.488334340438611	1.086246789005037	-0.058121092197322276	-0.9208211785648969	1.868459450151436	0.7136730257744999	1.6764125097310452	1.1577816251453015	1.2425636094673322	0.9814107194544753	2.634088134685307	1.1824039095990946	0.25754887126158194	2.394918804735754	1.631669312994093	2.413011803137575	2.1894659869368667	0.13435158231373032	0.7878344656861352	0.9963607485767084	-0.2850930875768707	1.3099118760318822	1.180722324513483	1.1552290109117516	1.5576948590997042	1.2055570633018213	-0.550604843833107	-1.3124852043826447	0.990963340684055	0.8520832613085216	0.9267016060901455	-0.7052176091426293	1.3124566111525158	1.6341460363104245	0.3146813305190132	0.9947083121760735
1.2815063759051852	1.339815414541154	0.4112030357894155	-1.2463963686893762	-0.09478885777020148	0.9330361299475963	0.6556187398602017	0.018219573652297635	2.0661278615649588	2.412083869865668	0.47092837551946787	0.3157707173472211	1.5216697764638887	-1.9304833408315103	-0.6770390146408938	1.3769111670573093	-0.2485454245240615	-0.5210085766394655	2.1921528792361213	1.652310360940285	0.9980833426464172	1.1329961364947796	0.04934179388898535	0.2050347373217876	2.088299055387278	0.0846772182339864	0.4084558438342109	1.0006530329521266	1.784075131196851	0.8922634496449794	1.668038047561541	-1.9763155207414937	-0.7355181637524814	0.030900483131390315	-0.5492589669146694	0.8129545696489661	1.0371937001342086	0.966115588266325	2.1364094573979355	1.269178830949197	0.6119829304072293	-0.1336867733234246	2.2423994690644524	0.945983883175642	1.0707909233871744	-0.8319041145149897	1.0674019773633185	1.0436715171023767	1.783083715567813	2.364606421236431
1.1067169393839844	1.5086155504274406	-0.23441207984436552	-1.8120453049514063	-0.41262672119165944	-1.2728637993371013	-0.2750801110875934	-0.8192810851373311	0.7383440434819671	0.8162238180587941	-0.4146053118856191	-2.074985187865307	-0.11337385219582213	-1.2390180005289837	-1.9570185670834186	0.72448634228482	-0.40372526536604886	-0.7525524026933781	1.451582808179377	1.1842967234810093	-0.5869402318775178	0.5587388695295867	-1.6619385883910773	-0.6901965180246927	0.2188793650080615	-1.4028725610493724	-0.11858229806545112	-1.0244798160962008	0.9999813382528666	-1.3862486401701846	0.0003636818354564107	-2.803370097100324	-2.1483348874763912	-1.0589387808542665	-0.23407775229806452	-0.47499508664347173	-0.15556254412309167	-0.6058475777536498	1.1959595953144833	0.15928787228895788	0.5639449882645889	0.02245519971438275	2.1193822788507934	-0.3096125847343199	0.5460405936347793	-0.9962881684492381	0.10392128540125362	-0.4239149437037435	1.8439804297953728	2.2714897884875564
0.32748045643070417	0.565079820800875	-0.6747718926476669	-1.101300478825126	0.11673774727396556	-2.5322766980127547	-0.824554132290483	-0.38927518173581455	-0.9678460084011172	-0.930593060192088	-0.4553359434934368	-3.100469109914264	-1.1826145695487302	-0.9745221020795048	-2.2460683491582216	-0.08102905159300616	0.19594768707925506	-0.7191680005969777	0.5229469312299679	0.20496923665647865	-1.4941929606530884	0.32764797294714415	-2.3456952520939365	-0.4634764783224071	-1.2769670542841742	-2.08201796850987	-0.3277975116844462	-1.6233215050703127	0.2050842807422361	-2.69607024001153	-0.8870635685608128	-1.8260147514084752	-2.304012515699097	-1.2812193869671122	0.8743150079873091	-1.1551173732686084	-0.7103852771271235	-1.9526966179995433	-0.13731507428722137	-0.936633139181866	9.826198223955757e-05	-0.4466005889092013	1.1406667741537968	-1.4138021573310806	0.20410173315830432	-0.4411924025489852	-0.41329937283254375	-1.4210891205033311	1.0205061828066337	1.318565586798989
-0.22101836861356003	-0.32768647425311404	-0.5076002076564158	0.4524043948439184	0.929443305835812	-1.5625783953309176	-0.05327006417832549	1.1120466367905717	-0.9920394576462556	-1.6053328851052262	1.0316638460910827	-2.184200475389682	-0.8099142265370372	-0.9740126201165552	-1.1971460774395533	-0.20791190874029244	1.3790834175909872	0.3190922940779526	0.13592669861292694	-0.2533570673489203	-0.8814822724154215	0.7088201303123272	-1.5424065826787683	0.9418188040245925	-1.3800506683270026	-1.5307959747561135	0.28460865152019327	-0.50863555400716	0.02862672748342055	-2.0249835932563647	-0.10922629527905793	-0.08189661242006556	-1.201521815993456	-0.3682874676055758	1.9673990426343821	-0.7378036618766076	0.19156735574117295	-1.5713553202059678	-0.5519957608334409	-0.9126210489715066	0.14983495503713473	-0.5722297334359996	0.3071484067528117	-0.9681877645832739	0.600592460296155	0.8259146351180823	0.10347987792723086	-1.2098497560782253	0.39082378482251534	0.5350171445672662
-0.2458261646974738	-0.39762376602813226	-0.03215672272684327	1.7775960224053553	0.9490152033405358	0.5419634183689898	1.6214294593331806	1.9726889584682716	0.6952715186348899	-0.9979677086852686	2.5614739177284656	-0.3487906895609434	0.34333440262539044	-0.5985087368678403	0.2315238878421187	0.31230898769354865	2.144606368007696	1.8645875409730783	0.16026639767852216	-0.11855121330879696	0.4657700504935385	1.262717220151134	-0.3396377432232469	2.2813394291754734	-0.587505626345182	-0.5588261359317274	0.9792473111224026	0.5609230851979753	0.2957464075044712	-0.09661808248771388	1.1301237422962396	1.0640938598114575	0.06996222677101593	0.9095250010603202	2.031296785409001	0.043537417599085346	1.505069568289184	0.36295858179110846	0.03563113514000875	0.10406145132092888	1.2337736124073377	-0.0032979065628349524	0.04747453441992648	0.6025985261770671	1.2325329745186617	1.7213691206230899	0.9401784773321118	-0.2830542224956444	0.29810807393771543	0.34686579352760033
-0.22816792644475456	-0.054234297172874264	0.2611353005505298	2.201236534098457	-0.11614908272692578	1.5565063507593402	2.7656875983226463	1.0217240935792775	2.110960144233627	-0.005531834847764444	2.1981858823526603	0.8855762197718382	0.911032599338648	0.3114351440230126	0.6503359507904294	0.7076443767214416	1.7480706576740408	2.5586665536189157	-0.028197864902553917	-0.08657792869478884	1.0527608811908642	1.5363073496981399	-0.050100196506899376	2.278188598288301	-0.07730631714825342	-0.29698216412230855	0.712970437766348	-0.04209824242841606	0.4723786074590018	1.30570959460785	0.9608924771210945	1.229185196493779	0.5149475029465057	1.404282099650126	0.9807265868018675	0.27546210623382394	1.5383638080215365	2.168298778145472	0.5827418079322381	1.0573464649463629	2.1899088504085946	0.6904837967750549	-0.0037719630187669903	1.5795374765694945	1.0728253397799377	1.197303462340489	0.8868755178799397	0.3787225115457996	0.15867362531254206	0.3614997956455436
-0.7072947216655124	-0.18594691800500132	0.31188715331456535	1.9008169877156098	-1.3470746351178187	0.6358063404107646	2.3401186266974277	-0.8199854880602049	1.6264377038040376	0.3251687755094324	0.049954669757389464	0.9159304935590479	0.36612532456490365	1.1855020474286144	-0.28002791887003503	0.42360369800292585	0.5794446792235419	1.6703388117341345	-0.6349597713614331	-0.5307841185422623	0.3754671834663305	1.4994405119537635	-0.6648843607275656	0.93583268972167	-0.3060465296055953	-0.9080610470077922	-0.4294350895349972	-1.7936399755171404	0.3372502846226576	1.1160964040780514	-0.8726726778458895	0.9996102259412397	0.19257331894997373	0.6385427546890253	-0.2414084831382339	-0.1144299246275718	-0.04427882016323923	2.3783182538220173	0.27337843494864417	1.2054152571484897	1.9662006184080072	0.825838751884111	-0.3453039976046282	1.0704031729997856	-0.1315048001716028	-0.44979711496644836	-0.32493182188110425	0.45275211154520195	-0.5176503223904597	0.02134845427980549
-1.5164563445938959	-0.9445953843017468	0.4191526106406467	1.4251452727214564	-1.5645692922803918	-0.8112733035345404	0.7301799158050484	-1.509023128716394	-0.17686646364436345	-0.16846436919688768	-1.6317866837130195	0.3647582989688096	-0.4702436916046263	1.3776401967918401	-1.4186539762534658	-0.26555515869823265	-0.24633549953857575	0.0018967229706957614	-1.1503908755146672	-0.9527507714127257	-0.5215825984325523	1.287060291987366	-0.9110130397869074	-0.505119468890314	-0.6664947770711999	-1.4188108167299323	-1.221455330617084	-2.582726018917439	0.06445407029803456	-0.012901730606039446	-2.5858025616816067	0.8942402992721048	-0.05296471798663781	-0.7375868627556466	-0.7154028912584135	-0.4962569388478812	-1.7585883690629098	1.1647632230771716	-0.5762335324882245	0.7637359518594717	0.7677095310778398	0.4459101387014416	-0.9778380858461904	0.05836641323488323	-1.3833663631931044	-1.6941282671384794	-1.6463686848202	0.4602218174603403	-1.2863079407675098	-0.7082837958308741
-1.923165993799535	-1.5439481528937777	0.6635091761235247	1.0155948874876823	-0.5571335692813184	-0.8477246452905474	-0.6582431334257208	-0.3028921975865569	-1.332272220416142	-0.7246480333070051	-1.0261526605219486	0.15230867486345598	-0.4991215736106577	0.8331033328867723	-1.3448873582577463	-0.6847438321007997	-0.15808346064340817	-0.8774715485137063	-1.0068043125021304	-0.6483545820320018	-0.28477332167625863	0.8579433844431502	0.14367385806318198	-0.8817151184305796	-0.45412880250754134	-0.9020161930763869	-0.8008939766956501	-1.186901694766917	-0.18401915139799607	-0.5745522269953484	-2.3420288591751826	0.7476552231084909	0.3527997637717303	-1.521132501600248	-0.5033717855187296	-0.4445054301887948	-1.8845044761904552	0.0031087887953818194	-1.0584595989523051	0.3426694459624392	-0.23740008228265042	0.1908687929108929	-1.4849723693034378	0.08179219897584265	-1.4757883618920462	-1.3294246015403786	-1.8416731790345349	0.8807791083374096	-1.2212233299352158	-1.3376555585507082
-1.4851203952024825	-1.241784397982261	0.6963935343057941	0.5342359740961259	0.7750882794839306	0.7433384171661231	-0.7884776525809202	1.3069474758676094	-0.8686674281645069	-0.604318967182463	1.0869194718223996	0.48900033890478356	0.3130674856253145	0.03658488733042827	0.09344213258036711	-0.6121647068002654	0.2452308033544709	-0.2623073097699587	-0.3208703491865327	0.301342804339989	1.1075992436248379	0.16168956611731483	1.8412908551619347	-0.24553358612264084	0.1669957369173669	0.384883703393682	0.21830540161188064	1.2823803878482118	-0.4575645333589004	0.05694654549494694	-0.3408441387611128	0.2105072944434006	1.1214148573155343	-1.031575626473796	-0.4219598481733645	-0.17602442926190653	-0.28013762567226236	0.05794816708991785	-0.8329888914709553	0.1113492926476796	-0.312299024687338	0.4529514752450613	-1.5660938671702733	1.2487769489525207	-0.3830551784220191	0.26126725890373237	-0.8003241907683762	1.408388935771958	-0.11545335742381209	-1.422944312532828
-0.5471984976454773	-0.21963866066584445	0.23916112347959093	-0.08522908808789327	1.4127236190784607	2.300840618179928	0.0725935028461426	1.3471521161451614	0.1847253998229504	0.06747909860155263	2.2221430760262715	0.8527692509424747	0.9262752524316236	-0.5115990538025286	1.6167000056958591	-0.48086520429001245	-0.013182282020624497	0.996403470596681	0.21774036127200055	1.00526143198567	2.2044169336967325	-0.5200546143596955	2.563395871044926	0.35984625142207205	0.3974296919803717	1.2844491251693153	0.5081663217241623	2.626355100183554	-0.7684151654872938	1.0009503976915168	1.435411708814332	-0.47705295258085645	1.5309959207074733	0.31598911606728325	-0.9716849377932988	-0.06968583463749235	1.5477871935704823	1.0628424634835671	-0.43762066517253406	-0.2205498011457	0.09875826248561637	0.9055903499722956	-1.3200930389225307	2.0973130564180775	0.6743043022965755	1.5565381914612209	0.4487360088487398	1.3154724329890162	1.0770909192027056	-1.0200919826472628
0.2048523097560077	0.6787535943027696	-0.3972951878002161	-0.5874316716312512	1.1475581927584086	2.286475521300206	0.7680250329810865	-0.290840225907245	0.26938528041303167	0.5073434354311691	1.0928499767882247	0.7895876876735103	0.5294367962395075	-0.6073897260149433	1.9102821095041849	-0.7444759373022665	-1.013744055433659	1.474892625680963	0.14703464014180498	0.7689633825208918	1.6748189248634715	-0.7488420104100793	1.5648363987588532	0.12483229619019277	-0.1196370586703515	1.1100521103754686	-0.25642239412711004	1.9508527918364322	-0.8958843556289896	1.0223347570608723	1.4684875319247868	-0.6024793984124929	1.2389545088508203	1.4466758036697986	-1.728532024062089	-0.06831233511877359	2.043672095933848	1.7826221304207357	-0.4935559101581153	-0.7616740035427758	0.10669868076120125	0.9402836903185786	-1.0350155584087235	1.4323718875401938	0.6069251703072318	1.5258700118581823	0.9206426047998163	0.43153217433679436	1.158175699366951	-0.5629116730651487
0.5148818718993496	0.9022637723383105	-0.5678320061650823	-0.6874743410627955	0.49807110784962993	0.9949892691501331	0.47642848418125844	-1.7433140058009704	-0.7290908767857659	0.23876985734122894	-0.9618379029801313	0.4785775308747634	-0.4604793214259133	-0.2672816377732091	0.9854000410890381	-1.2679386961588732	-1.7409141114857705	0.6927363894686573	-0.28613503731144996	-0.09225109726245008	-0.12798652858311366	-0.5160341978415487	-0.11283349876604756	-0.694511745472046	-0.7694124363835825	0.4191534054308119	-0.9299966764069779	0.412790168078626	-0.6558940515214958	0.03979446170033443	0.27870014018547784	0.10107418043465306	0.5486498877041981	1.6003437052358909	-1.8765469667084613	0.17438848956671704	1.0325027228322052	1.3820696592090065	-0.9242094988735288	-1.1616354706033738	-0.43719658967197167	0.39652335667824934	-0.8527682514303553	-0.21495990831360787	-0.35436766875162834	0.5672238282299895	0.612818637352629	-0.5477002781491407	-0.062338980682034396	-0.3686224387833861
0.6813729247290188	0.6325760285844727	-0.09242260228087047	-0.45717032899462784	-0.05043239440613977	0.008545578200834151	-0.5431012846174935	-1.3988960437595583	-1.4563318726269263	-0.3413516630012994	-1.672600539174866	0.40865610547150866	-0.9189568796792389	0.36829155405567154	-0.0014030486809723207	-1.4860135413283766	-1.2431113718884859	-0.5122806555914245	-0.5147605680633044	-0.6167939603517681	-1.4379422745747443	-0.37327918360500073	-0.7491827913221106	-1.1777377524949397	-0.6608414577952805	0.2382017997524522	-0.3396676781538425	-0.3588963749357273	-0.27432810662632195	-0.8086034744066162	-0.4270903720770559	0.9546578162951219	-0.01868766289875639	0.8958339978009386	-1.177726364321178	0.6537616850368896	-0.4194216008009296	0.17693746516465678	-1.1340959821604832	-1.083709924766594	-0.8137021983654817	-0.3134578497369961	-0.69388161647056	-1.2987776900527113	-1.0443695867758744	-0.2147548968260228	0.21289066209182908	-0.8302419022573321	-1.5699285507402991	-0.3293519960423223
0.9790783091849505	0.3262683183627964	0.439675098233258	-0.250406537270647	-0.447909592884726	0.20256380847763386	-1.3451711178940222	0.2713471934238661	-0.8949777732330192	-0.448708250419396	-0.5206316840464766	0.6462845610369128	-0.3827541142219706	0.9733126102237756	-0.15219243487140713	-1.0509590660790196	0.2057961997161101	-1.0454851928680422	-0.3474178904776447	-0.2825838310817625	-0.9604003875232253	-0.7467566011274028	0.16092539778486215	-0.8049665142262187	0.30540167082575453	0.7399655348055182	1.1508723273200279	-0.08966448973133112	-0.22017208729792595	-0.5673416209283609	0.14881844245574127	0.9860578696809544	-0.22975875471496526	0.02344886009226919	-0.22066786541552638	0.8562171002856482	-1.2388011205618281	-0.8895558150526983	-0.7746443009099307	-0.6837463387741379	-0.43737853006325245	-0.7416077590037715	-0.4021600255220514	-1.1318013241608165	-0.778141071224861	-0.3654187689761591	0.13976221231332153	-0.4039307132223115	-2.149611934332084	-0.08977249342331409
1.2367516519863044	0.14093130727984238	0.34644483146669725	-0.2792828530479984	-0.7507117124646498	0.7682339075319325	-1.2760019822863955	1.425303465215661	0.3769651507265516	0.15115487227412952	0.8115424479172829	0.6613723235434237	0.43165992092511174	1.1061853600100167	0.24009685207461443	-0.14177439197987782	1.3198390447749104	-0.7286722316693712	-0.08313403487143922	0.47763694177726895	0.6943417618665508	-1.266943109099103	1.3860529551933587	0.02212948931897307	1.28622720773242	1.0840768024964604	1.9653868600247497	0.20817939836180782	-0.5720307929137723	0.4023270161979776	1.0980353469793018	0.0047275008662001575	-0.20223645878098054	-0.4891379993286438	0.2718414711185645	0.39908364887151193	-1.186317067060568	-1.2695548709379887	-0.06172158861190433	-0.3586074283240193	0.3619552922214737	-0.8535131940051178	0.13457779118985985	-0.517988309948646	-0.04867333432636214	-0.3963141799339234	0.16356928267946363	0.0598987479845388	-1.4412901483836271	0.5151785791308486
1.1394184120662874	-0.005653333248794834	-0.2809257830743556	-0.4275899553728474	-0.7219781157570885	0.3505481979177767	-0.5079125907520599	1.075702627739918	1.0043409606528015	0.85914223760309	0.6071276017936882	-0.03019651884821397	0.5619239277496403	0.5918612801678472	0.2578279407444895	0.8366748592832277	1.1439793972093186	-0.2736699118703466	0.016238939891308517	0.8726522611036769	1.639693124171552	-1.1139817386687534	1.3888422630934687	0.47967278477754494	1.416527621938028	0.6367029217407248	1.188758158099509	-0.17211172113381568	-0.7541016392003029	0.9082568674962797	1.1019706666184357	-1.1848641596718397	-0.13514972468428216	-0.641826728128101	0.1906657634794409	-0.35893748743935644	-0.6290326250731676	-1.1810870314845296	0.6375890356920426	-0.13227782399452853	0.7528878409599429	-0.8730347341069956	0.933523437543916	-0.47396800245460896	0.2450127890161319	-0.804396522606754	-0.05469569809275747	0.08132426159765582	-0.027449851656090044	1.2314072586062892
0.7713848650826574	-0.02021569174789749	-0.6420894835484788	-0.5200832926168317	-0.062433551231374514	-1.191942148134397	0.267154311997307	0.04378778691118053	0.5692101895681637	0.9113605466466005	-0.8483352489420616	-1.1755489266843329	-0.0275333107174048	-0.1841739342979437	-0.3873761628977714	1.6383445408455362	-0.010312319712442944	-0.26121801957601	0.11344635886215237	0.654957224525839	0.73355641532701	-0.10117375547228252	0.04220221282537053	0.18421088919380724	0.6947271803503604	-0.05036214468697622	-0.3146369709136239	-0.7100460758552226	-0.14000837326206	0.37936145982841357	0.06413326940075392	-1.664653134692267	-0.12073290720647364	-0.6939302878571856	0.006175911804176547	-0.6185784128621611	0.08003902949785893	-1.100373823938961	1.2331538391241508	0.37100813321751913	0.41244281602044613	-0.8577836426798922	1.8293615131722933	-0.8632659891516934	-0.05959810751326874	-1.1946335206362653	-0.366838082007355	-0.13491794352749784	1.2673689232654293	1.59175357620814
0.5726944609307519	0.3655962891098248	-0.20632754406748902	-0.6065257360481069	0.9839846871282242	-2.5572375628489015	0.5005688218237621	-0.37523508312215076	-0.02356787037741092	0.19858970561573144	-1.763354664951077	-1.9173566806091442	-0.4927912129990932	-0.5712733102276383	-0.9915716678885406	2.1597087183260752	-1.022374338416343	-0.46652283653739246	0.5032889881913699	0.24826766276222637	-1.2278842666844232	0.8794638113139799	-1.3242715534486216	-0.5066605164197732	-0.1411047693842822	0.11157536473946264	-0.9315454616617255	-0.5337139105186105	1.1081768435328485	-0.5080379870693278	-0.9022649061991076	-1.3118004428227015	-0.18243928504854418	-0.7384461519269836	0.13304046414923487	-0.06891076855795954	0.7436928876041502	-1.150352113261778	1.7643494202725833	1.2488936959918533	-0.16396946651826652	-0.6401138979999319	2.422901031220988	-0.7551207458529343	-0.3229779177674711	-0.725147816907457	-0.31848450027218195	-0.16591709877750369	1.9612801219956668	1.3397828209319864
0.7226685120174579	1.1111904340753427	0.6019969764218401	-0.8219526096689741	1.5527938876331058	-2.5074137172055018	0.135466205815378	-0.12950826277082494	0.1332830686409649	-0.6651204706564409	-1.0787708458495855	-1.6670457428926215	-0.2452459022753706	-0.3303893477198035	-0.7913555093848239	2.242044598800642	-1.1613376363654304	-0.3087602549837707	1.0695314736300365	0.07228167570386529	-2.423872166237276	0.7704537416322736	-1.518939043586558	-0.9480079900101409	-0.46840293076090306	1.205575057047512	-0.21472715938941603	0.21315643401925824	2.0452977952180946	-0.7329731241957036	-0.9294929295969651	-0.7296059198571848	-0.3504302515987084	-0.6739865775885018	0.5312682537859819	0.7080632665700447	1.0608287903818407	-1.1038096846094072	2.0400813743494624	1.9193455732776328	-0.35370106144796226	-0.17460643681188714	2.29913167289473	0.08655679556832566	-0.06559494538189578	0.6632976488770531	0.1687074993119201	-0.06189534542236649	1.9433610947741182	0.6564882051015575
0.8180877039817386	1.659549256197159	0.904415295474589	-1.0460735958366199	0.9414039666192011	-1.2512669406096648	-0.5166569308976384	-0.2669974556984008	0.7613631537723947	-1.0065046420980306	0.35303673021920084	-0.7463585734159959	0.321037028059088	0.11545925182503376	0.01822748743095862	1.781653793169067	-0.6495825345574443	0.2624705984216712	1.297930876985741	0.02041822148824328	-1.95563678839835	-0.37829886459219625	-0.7966582137368896	-0.8275393306625499	-0.3106715966505821	1.9201162673088625	0.660267799600029	0.43515287641430567	1.925936898947594	-0.17463166634843785	-0.3638637166677459	-0.4471429186835049	-0.624721069730904	-0.5205006685256798	0.9304882334240746	0.9054271251758904	0.6706729709724536	-0.8452712410661379	1.7671880562770104	1.7219028049866172	-0.11684976112438873	0.2686649183172842	1.47260801649731	0.7150334031978907	0.4016303997232968	1.861823834646485	0.5729529002925532	-0.25364728271121784	1.3047336900413842	-0.005633102028432559
0.3664159260143099	1.4674479824636504	0.45999428153805205	-0.9360761482479176	-0.5414969303112068	-0.10704400558559123	-1.0574379414585546	-1.2459210939414538	0.8896190876339056	-0.6972604042190877	0.9516999896987178	-0.0585006002730099	0.4124121299136546	0.22201473376291025	0.46835614072102716	1.0667043170701525	-0.14045073253672768	0.6425710406653805	0.9143625339025899	-0.2576501895996635	-0.656555216398155	-1.353626955226905	-0.3714798412219657	-0.34409474327572326	-0.050871832014169935	1.0395481917214808	0.4124383798159605	-0.44077250017590813	1.0583993948106556	0.3261169491633153	-0.12378440432264792	-0.4404510330712088	-0.9121385602331499	-0.5453518011639036	1.2173592091600933	0.43409805951872876	-0.3441358474137678	-0.5970596168709909	1.0826493181081727	0.8562032669509931	0.15657689940787844	0.3940493896186791	0.5741760146722286	0.2606219946703124	0.48045879736632247	1.6971319472750026	0.3578707448635124	-0.7932119113776073	0.369938335712451	-0.29025704763191107
-0.5054227145780144	0.6738422266621807	-0.028096933683988926	-0.3891323015748391	-1.7021080700491389	0.03067751389867263	-1.1776328472013553	-2.06632822336162	0.27588125212641035	-0.12269987359734229	0.3298367712410184	-0.1480010787499241	-0.09466966686594469	0.0014229582990546992	-0.01736215308939076	0.7298788572787511	0.058740523069872326	0.37304574666213247	0.3304942639187091	-0.7317923686981862	0.03308969933081017	-1.0974051523375585	-0.8135665334737685	0.0924593176465748	0.11988832607996847	-0.9006888645984181	-0.7551144613926717	-1.5310046584788704	0.4790531217074007	0.06817482253900048	-0.44044642412913154	-0.44803563251051975	-1.062988355177893	-0.9411845077546119	1.418185248181881	-0.021435122498930242	-1.218398328346012	-0.6150912161642001	0.653047826674341	0.35143914475375454	0.30824676274892554	0.26704755856884094	0.38013759969446503	-0.7481990783787617	0.14698286519010215	0.30199377690472584	-0.3472287744744182	-1.03632845297063	-0.2681689431066693	-0.15948866997373926
-1.0917433780576686	-0.012210651363043844	0.1958264149352985	0.19963856275666333	-1.5738481920323215	-0.4352820065164175	-0.7580941361072546	-1.4778207203307157	-0.21678965845072865	0.2788663246557173	-0.40289582335879537	-0.6945622294737626	-0.5206226518992177	-0.04768302404937326	-0.9050625612400169	1.1132017700065304	0.10969862360081717	-0.19375552110613167	0.2398665963264141	-0.9289961137664462	-0.2766082578921455	0.13799629272812056	-1.327506648190324	0.2436860530888995	0.2853804958175246	-1.9506089947705734	-1.4145695392386926	-1.4344432130626816	0.7714525729742019	-0.6783270332424868	-0.6471089701921864	-0.475053539425307	-0.9663088725312182	-1.4574997923235131	1.4014020285357864	0.10989322772856856	-1.1192376862668028	-0.7957562846448057	0.9690707091634938	0.8925195003116325	0.5816689458554924	0.23679782228786847	1.0133022020151303	-0.884250064295826	-0.046122940180511156	-0.906837475119302	-0.8333488313623745	-0.34993227090130685	-0.10285486435278343	0.17454764180392218
-0.9201199791945112	-0.15746559511860206	0.9548260257927517	0.35014501204288573	-0.37442162723162375	-0.4988552460910952	0.029961322535241548	0.26726949583937915	0.18018027707198064	0.34586290536706954	-0.15690702757734137	-0.9671202151717142	-0.33161288437537684	0.31900636498414314	-1.1530264270783266	1.7347916199052118	0.20860761204611283	-0.2766597446185597	0.7697703866122394	-0.5498331876577343	-0.639219270260293	1.1523112501236266	-0.7907970517754462	0.17889087117912061	0.46114477605553006	-0.9109715829405929	-0.6291959373288868	0.0228029314714167	1.397854576705912	-1.0875887017579107	-0.18661242495969543	-0.7379185211573477	-0.5923667459958489	-1.5386306272330148	0.8882233294442379	0.57912789923134	-0.09734249477880307	-0.7486231489671601	1.6213595179313383	1.8759821354525852	1.0785969099512898	0.4634412351820871	1.685953809719354	0.35012714044764276	0.19714787498726466	-0.7221672231894939	-0.5875133022111605	0.9717027929625295	0.7332415406674083	0.45583815613332623
-0.3228062267957628	-0.1278613021217166	1.3055561659169328	0.13641219038054173	0.7349087524488831	0.1774247904780497	0.7486072601741786	1.454723695179596	0.9848950560577204	0.17965961795182459	0.7869683550882005	-0.6614023000510625	0.12494905291524346	0.6782437402805025	-0.40311823668402863	1.6471996910347777	0.33614641859377875	0.3350930777037052	1.224427551827048	0.06505093801169477	-0.06904704601005476	1.179951682671501	0.737111799416384	0.1468720524105357	0.4479791774487665	1.1655956548530455	0.9827462270730266	1.4220359371098075	1.327861068214359	-0.798006994211325	0.5854547231260366	-1.1805063378123288	0.008550132541411144	-0.908584657413845	-0.09163392660433209	0.6683866838804321	0.7856168065865478	-0.27220383650028124	1.5842737224739525	1.9607954283979718	1.3475699362477447	0.6861654438114855	1.4099441465367173	1.6991950519482926	0.45237842330403194	0.5429150883206377	0.1495218576063167	1.8082862939616224	1.4210131514214897	0.5136684817331102
-0.02578613180678117	-0.5737840888133086	0.6625908059786605	0.17645622970087788	0.8370573492826224	0.9412074518267892	0.9764875981098033	0.8396878844835584	0.9645958022997865	-0.00209397806911392	1.1947971268437632	-0.1510565453708483	0.09429327246903571	0.45800030568105843	0.6501198277733004	0.45556786726230997	0.45990370627832283	0.9252677514371582	0.8134250789105162	0.2856279274779278	1.1975142484291783	0.6014589124719539	1.9067265705415148	0.3436006019254254	0.126719902333619	2.012103777249894	2.0134840107113963	1.315185418444464	0.2277819117264892	-0.22643951228088935	0.8650309859200381	-1.3251504623434065	0.6733039368416175	0.07255726960893422	-0.9168219847583245	0.12670168390157982	0.5068946971996106	0.36264351632617775	0.35826248301629005	0.5907297074512204	0.8062127545552049	0.5669950508970492	0.02529583456563278	1.5049188626871681	0.17337007600251175	1.4073770520207332	0.6727442072746175	1.3527703979531618	1.1857773914892795	0.2846309202688581
-0.27410531880867806	-1.4922171209421102	-0.5138258676850059	0.8511283544972212	0.1078175443351745	1.0164565047112704	0.6737827551919362	-0.8658221834164337	-0.2699262180263453	0.032675402402362316	0.4167004571445988	0.07008992487325509	-0.5337180545632282	-0.26482491600598207	1.0943279095790186	-1.1511202476576523	0.70091831288147	0.6456153787037922	-0.41852021096272574	-0.047234584018157943	1.950230159034593	0.23117503801476091	1.5471815124758712	0.735161250263993	-0.2785281146410021	0.6253677539296222	1.7769627488389457	-0.11537849831688383	-1.1583541447093293	0.09119419370834547	0.471113614960616	-0.7532393572507785	1.1081488235678216	0.7517840106874057	-0.8345831669103476	-0.5138707309460664	-0.7543262339399863	0.6901015582496925	-1.3435604233579972	-1.3033844356624418	-0.47304884988673634	0.16104520590796684	-1.5620148504811868	-0.33921625973295416	-0.454609325502637	0.8392572861456464	0.5796553448520373	-0.016432874055139695	0.10593259005866672	-0.1672533733358267
-0.61292088161282	-2.0853121061686326	-1.3018675227106495	1.686739028063188	-0.5579197052887266	0.4007675427260511	0.2310454401731463	-1.794220676688213	-1.6292397139886983	0.4060208361554781	-0.858084931344396	0.014890038306559963	-1.0127574499325502	-0.7844894644548238	0.7865246972310916	-2.0531749302453925	1.0775261184190772	-0.4559744133273777	-1.5349741615567674	-0.43693828229967624	1.4009640460351072	0.23739044470822723	-0.015045942728299825	1.052799409722923	-0.42945260285744236	-1.6696339481064209	0.7471733279473637	-1.2920638320323865	-1.8255083704634847	0.13627726558225517	0.08595303415480036	0.37875401347529486	1.031729581720142	0.8686795758708253	0.1923950102049504	-0.6380842289852063	-1.6985091971873219	0.5668444939715219	-2.2646600689984053	-2.2996815102652737	-1.6709517187717222	-0.1322482549541242	-2.246480541519149	-2.217645458776766	-0.6279775009020304	-0.6618841486747568	0.13811231960410525	-1.1646573750242375	-0.9420387219351056	-0.6232895037409315
-0.577944729556606	-1.6773609512727943	-1.4061518794343486	1.7737029225307985	-0.6421653670929748	-0.22511913148491697	0.07968820564278187	-1.0565940543419452	-1.7639786070632912	0.960166740556481	-1.4264365041184883	0.13188802735696298	-0.6822123340521626	-0.6606959685754499	0.34278837932475553	-1.8506649912973503	1.2132153764874212	-1.4271611064682233	-1.6306514476323368	-0.39573477422180814	0.06602180753952153	0.10622595191695416	-1.3283013345832686	1.003629699575989	-0.31861567179512046	-2.779885708645633	-0.3487970353683619	-1.0846249001907087	-1.537762018861409	0.20059079371604263	0.3561349355722826	1.4641784605672312	0.44845695635447363	0.7920446450984365	1.2583243244610662	-0.35550316169600865	-1.2644706527285436	0.31905595689593935	-1.926800600134985	-2.021559141665277	-2.03802438554697	-0.09322249471370815	-1.7905042134792581	-2.6103312933399923	0.058353339790462234	-1.6689613172313882	-0.09702645293117147	-1.400446428509924	-1.206881972838711	-0.8050266272133259
-0.34847595745311055	-0.6058541964040671	-1.3757093108279945	0.8449938564908851	-0.5335563626037355	-0.3081634328196224	0.2600849189112967	0.34951491320596734	-0.6785248418678799	1.2730146504657966	-0.8825858182577663	0.6673078624884186	0.15981542462388545	-0.34045919110561906	0.2617895537089523	-1.198489251111144	0.6261424678907723	-1.4749466381299554	-0.7398698908615853	-0.11735457179141713	-0.8288827343111334	-0.41673637427045773	-1.4053370762132438	0.5672257447142547	-0.27031510068134507	-2.1501208893569297	-1.3708280689661292	-0.05016511046404346	-0.9351881065040739	0.2786341914252326	1.0376500466491523	2.062644522557638	-0.2416566533331809	1.0389728051297753	1.338221247286455	-0.3702856020601522	0.18623068939746856	0.3601012057623252	-1.0759406790806518	-1.4082698164499003	-1.6497643849637669	0.023175983143214902	-0.9567353347107067	-1.6793844014351365	1.0169324683313632	-1.384649099390391	0.08732865158694891	-1.0192912104023262	-0.822531251566192	-0.6174230828410873
-0.4745104571636489	0.02825875276356661	-1.7232822233008047	-0.27518518942313974	-0.9029805577132295	0.07350678866121034	0.4405763449212508	0.8668628818224698	0.2602477838997634	1.019311921813578	0.0765608574318594	1.2871168928928645	0.6051580946509637	-0.6247633735442398	0.3421721210398971	-0.9719406468922978	-0.5638208191583906	-0.8594296697160566	0.23061669165275478	-0.25115414625030885	-0.6490999948157055	-0.7847179552830109	-0.6661579405192265	0.09194664226058263	-0.42720239985947384	-1.1340145362240808	-2.4486670231463163	0.36768753189467257	-0.7235919022815073	0.047886472337017864	1.2790069453030837	2.2456415209133076	-0.5230283247850432	1.6576318449742737	0.3610890785665846	-1.0598337487259366	1.1998188975184758	0.7392140459318672	-0.7494456263409225	-1.4613901503889786	-1.1802586233293835	-0.15321552965942092	-0.6169823316849423	-0.7739785193854873	1.3262737866393353	-0.4380729238862139	0.39168902871491607	-0.6552005064674807	-0.5421695822251085	-0.3028729784354782
-1.0424876841282797	-0.4805222241297279	-2.130971305594395	-0.4912935589244707	-1.7110912186543117	0.48000994864339097	0.3612942748179852	0.23394658710016245	-0.051101426342321205	0.36595901672298287	0.5155703510552238	1.4374354709356207	0.26118956143932853	-1.5738563995289234	0.08709002348313348	-1.2987543801686867	-1.4355185910639585	-0.5572085846405411	0.41813467860126813	-1.0015698066560212	0.11173227083095254	-0.31434537054602824	-0.2331023237210079	0.01746463731284902	-0.4420673129835687	-1.1564953785117067	-3.1612879279900357	-0.3637908600446298	-0.9573488964348593	-0.49549418790684313	0.6509522305234993	2.3063507710491065	-0.23299327997704486	2.18708554595958	-0.6777183300089537	-1.918341275319527	0.7575359320263721	1.123174861079724	-1.1078225634833114	-2.0346041060644477	-1.0196509366585542	-0.5509991365923617	-0.8744682730552863	-0.6307977693442729	0.8259805264671892	-0.1288980379845385	0.4008672537788137	-0.4097590306276655	-0.8040728527658105	-0.2491978758538299
-1.4286724981575094	-1.6790609233383482	-1.802614705138106	0.35232275593870965	-2.0838849374789965	0.6375176328683294	0.15164708648238726	-0.3651167008611505	-1.167984698845377	-0.1315784396881927	0.18166573899408714	0.9914646275098018	-0.30985565503591544	-2.24099048122349	-0.5135227574443162	-1.596629715080562	-1.0699559017405078	-1.0827713163810144	-0.23265949240166914	-1.6942460948024454	0.5061367219207912	0.7989167326873708	-0.5593289270166149	0.4287071591052327	0.0782958558597676	-2.0082589718168236	-2.6195366807520792	-1.2686886704928666	-1.1674176965282121	-0.7398359716985137	-0.3861070998628257	2.300462413224185	0.2672514796832279	2.1812654256382724	-0.7629368050849544	-2.0795597027352395	-0.6623687386814855	1.1737299349183064	-1.4151561665392145	-2.1078029656047703	-0.8799108507367873	-0.6679906402069928	-1.1458982161819844	-0.5864431492531692	0.2277722304857984	-1.009913900470916	0.03445577224417059	0.08368688495973513	-1.2710542258814894	-0.5720700373333322
-1.035269890257463	-2.4149004504109586	-0.5356389449546407	1.276775976136567	-1.2773340004849247	0.5616621589558118	0.12296547297950276	0.09776906596725847	-1.6831481721671742	-0.15186548583645593	-0.4492099404230243	0.3859169899335087	-0.3918249774835725	-1.6563732661136117	-0.8959439187521291	-1.4613905805092469	0.39654477743320865	-1.8456181789698667	-1.088864878641805	-1.4466052487184855	0.10324062482931906	1.5072858613197306	-1.048555077650984	0.8965750958475138	0.8635448251938965	-2.27809139954104	-0.5991961717443222	-1.1313018484287005	-1.0278540316133897	-0.1291489351455344	-1.098962465353741	2.0339141830413316	0.4380771227132429	1.6312785915417627	0.05593271701355477	-1.303661060351374	-1.6347997631720468	0.854444668780443	-1.104830189174254	-1.1308448829782178	-0.3583608205973101	-0.1974908344376766	-0.9909893071611374	0.29859697539318375	0.10246347592105526	-2.306328261859901	-0.43555581299639207	0.8348485291265227	-1.3609109853937116	-0.9402744491768188
-0.078864364328713	-1.954335439445511	0.8586238074149394	1.2418424565598125	0.3666754311743572	0.3056692101652065	0.31394188885279173	1.2006372273913881	-0.9159886818529926	-0.04791708662146005	-0.8058011633017391	0.09859292157827679	-0.07033402439004771	0.06555695910536863	-0.660891974896324	-1.2051681318317793	1.715850578014654	-1.79030164814469	-1.5527769932060116	-0.21237874065594556	-0.7796694684748041	1.0625889606474588	-0.9748936338934899	0.8305973833837239	1.0172830659090475	-1.204696774403944	1.7169381121086333	-0.019610945970158652	-0.7120147805484113	0.9592314869556221	-1.314088977469906	1.440011911088812	0.08755529873355299	0.8386151085525391	0.7386800054501548	-0.24766221254570858	-1.2998513222427421	0.37161050933420187	-0.5426810167738408	0.2389641395172109	0.34685506761473467	0.5135584374714534	-0.6390689080706593	1.770457190789571	0.10050251089377839	-2.6939433078867157	-0.7369878608406564	1.156786120904214	-1.03565244683474	-0.9103241561659486
0.6326976567582661	-0.5587985727491571	1.3631985683784806	0.2621150677841676	1.6392632083660643	-0.15410317388462275	0.4076867962160479	1.6330989669637443	0.34363676769713997	-0.47118089444558725	-0.7158641157835536	0.12660898321185796	-0.0587278385331976	1.7936103556194067	-0.15149249045951488	-1.3547890412825663	1.690160986211972	-0.5834458345834947	-1.5457913596576478	1.0700218589180084	-1.5817425741893552	-0.08671549005599029	-0.41455966772953556	0.04273207649231963	-0.013702535026392433	0.4257765249181287	2.582283116732334	0.8022230256695962	-0.5953424479130864	1.3910756690150614	-1.4082672431973402	0.7613025124904511	-0.45172319355248647	0.03233319733798761	0.3934987440100483	0.2883498130427887	-0.15263746423741673	-0.06791528336131235	-0.5294958831165428	0.8611033596457577	0.5733325372221281	0.7992723156603343	-0.6066704579335562	2.509451635792585	-0.5205812669720957	-1.5731265467740891	-0.8580194687430155	0.4341256309683663	-0.8138506457460136	-0.42502239690121013
0.7071552366681675	0.9373568872698995	0.8501901090115972	-0.6825581731638904	1.7040915492428363	-0.7144968343006306	0.16963881681578272	0.8278619710846025	0.8505290839405295	-1.5004583008664047	-0.35862783653634217	0.08793370964579635	-0.6240169708354746	2.503651780620501	-0.052058137666391856	-1.8033399764251907	0.36469273338395547	0.9880580534674683	-1.329099053122013	1.474420258692444	-1.96521742852786	-0.7665753671658054	-0.02447309096598117	-1.0257123373002262	-1.6085669454060099	1.3399665323989682	1.411342855433932	0.43107096958722535	-0.7626475799767434	0.5298213364481767	-1.5743767288019668	0.27599247309640984	-0.6402423267725477	-0.713728636900874	-0.7897127436327217	0.23104306495329868	0.6884174079369655	-0.34815896183250894	-1.1949492421436676	0.36996068423381406	0.049270931889123785	0.4387120996080487	-0.9393314811967725	1.7049831445786234	-1.721417304122714	0.40591793847336743	-0.9214473889752695	-0.9099104904064952	-0.993200740809412	0.13314796302162193
0.6686930149432209	1.912577640290513	0.17227522924101105	-0.7643341644374775	0.9888315832756434	-1.0141051181247163	-0.15586844024152158	-0.350271172942498	0.3603130164488027	-2.3168431377879117	0.03903289768179863	-0.22943568462353967	-1.0695425321259717	2.131522005135732	-0.45692096471419635	-1.7777089171930853	-1.037033713870221	1.8150742527666004	-1.0344246714466974	1.0906421134514657	-1.806803054010873	-0.3724209743598155	-0.06736363612066819	-1.6399105702298464	-2.3861393083067814	1.3022076038827213	-0.5277724766455834	-0.5609080957674485	-0.9130599844649443	-0.8812169958705299	-1.4230173521578484	-0.022116705228703012	-0.19494913709767886	-1.2328855348607515	-1.8028837069650816	0.21669811918661594	0.7887290573824484	-0.3635436215927754	-1.70222797692686	-0.5074048631983763	-0.6472744501065503	-0.08025064821981749	-1.0576873149652728	0.09571690153749529	-2.4350317889892796	1.9730786861305618	-0.8672918349714303	-1.580233680952249	-1.1187235954069743	0.4317867231098455
1.2503662065443875	2.2885731228177684	0.17886750252933437	-0.13607763776476087	0.6899626423865585	-0.7133831938777552	-0.06830963959006257	-0.6148681564732582	-0.20825052415271209	-1.9472715253165642	0.35684803921998354	-0.579620768942231	-0.5304268126479463	1.2964555041092074	-0.6171059372178127	-0.7415481296548334	-1.3518310396734259	1.5437759925202592	-0.5174113754252999	0.8449119418424166	-1.0391201749691918	0.5234627693954081	-0.028917961045698017	-1.3551536250844034	-1.5659684688355038	1.1753386914507677	-1.328236329658527	-0.7853608800727804	-0.7000481855993622	-1.3907786379943985	-0.48597914325186947	-0.32856214930674765	0.7122506272256202	-1.192466062428672	-1.9016843935095873	0.766282351734379	0.7491188875469954	-0.02418785770657137	-1.1716507996786292	-0.821234209037486	-0.6720208355296157	-0.13203797731022232	-0.4287022059814658	-0.80486413137995	-1.691703424990865	2.339421156038454	-0.3852474646591306	-0.7203058899184689	-0.45911142609985944	0.6060770415217976
2.324500267378359	2.296852832822321	0.8329985600212342	0.3872977374750183	1.4114637020725054	0.08423119572786983	0.5395769477736609	0.3134421944924829	0.029768151353502737	-0.33961924884757666	0.5470034295463349	-0.5646357624548217	0.8948872693310985	0.47184966185662414	0.19796644240283798	0.8669879482316298	-0.5519579992886285	0.7966297597282042	0.3469461941587601	1.342249843423096	0.24311392711123178	0.8909902023168897	0.6671503904960925	-0.3431776567311838	0.21704805127225135	1.6126199239768408	-0.31903953103504545	0.3479362118315972	-0.06318279622136055	-0.40841761453695646	1.0378058579163292	-0.6751716828585766	1.6000364574498995	-0.4620790061677471	-1.2725033136977348	1.6547349152672386	1.2763368839890106	0.5631858169403672	0.27726646978846103	-0.335262768324072	0.13453712196881093	0.3244489526681726	0.7403888295729649	-0.3309392285382906	0.2017315453473124	1.7591461445208514	0.7333357105537157	1.0881276896402905	1.0263127123320055	1.0213692842077626
2.8586875109538488	2.1551745425683158	1.396910479009356	0.2736415876962194	2.4705918025104463	0.8372598147312814	1.1090625829679783	1.4978164436853734	0.9035732490965781	1.4492535474283976	0.6036906013663283	-0.10896167837093426	2.1438594025467017	-0.2915464799607557	1.6936766427096486	2.0043422145244594	0.4072168991904635	0.4243243591471036	1.3605458014992544	2.1138127162642446	1.5867553677831077	0.36759158096413214	1.8053331433723365	0.7535049437502317	1.5942341865530574	2.2136282182207787	1.381772622477005	1.9717150026892465	0.7774400053026785	1.1449312696124139	2.2931576472356228	-0.8589945578896422	1.977415791025272	0.5191981993941593	-0.6381479003838454	2.1817081469336106	2.175866553373319	1.0105090029753265	1.6130273859424384	0.48050392959968635	1.086626789671195	0.7276329486269763	1.6388563647796797	0.782596929397453	1.8731495661249733	1.1361577266698333	2.1645986800943224	2.3436747555705777	2.4323081422770496	1.641444373422633
2.069459106816361	1.9788321849268746	1.3492566208413956	-0.2795608734744925	2.6673696637496453	1.0849961684647937	0.9497833492186376	1.8785534947664395	1.5108967515250584	2.2124213268149524	0.5928424200686264	0.4852336087917797	2.3655256060268	-0.9280764253317213	2.6612493804469133	2.0960680577361166	0.6459735554825661	0.6901380206090603	2.0917340377444895	2.173776840067239	2.361686318451932	-0.48047075425136504	2.5221047889280994	1.2620020781506711	1.8678924739533818	2.210768667436991	2.139999834029577	2.7620203319378587	1.5534603056239762	1.8850550296114195	2.57823390461703	-0.7764256715761544	1.621205649822515	0.9808771229008276	-0.39794991487737025	1.972899412657817	2.514294579636412	0.9174806727353615	1.9955834079647232	1.1561045578324483	1.4689641533441422	0.5832426520377456	1.6962772935973613	1.4243444408829244	2.2600369427183633	1.1280912965473957	3.0768177667730288	2.143795128364078	2.763554281555754	1.867058867970776
0.4363338743302175	1.8103050030861079	0.9197846025072212	-0.7538456500770899	1.6409099039468678	0.9067411567108292	0.03471448975339199	1.3095366660743126	1.3521706147543233	1.6624811666980157	0.629316157897928	0.9048532645992354	1.8154646238135208	-1.0643518279974002	2.2047588144429984	1.5639835113210057	0.1350747163246092	1.2003304024399142	2.2523803935040494	1.2136649537381496	2.2902581429459197	-0.8968774257124288	2.2816078588336977	0.9015899288827639	1.5316092861204433	1.6308232711522987	1.4539612168709208	2.3483003859133125	2.1014865983101076	1.4744657433679402	1.9974463033298138	-0.6644937708218136	0.7384010470740154	0.5525280790610594	-0.3223470582267084	1.3725708738432647	1.7454044183083537	0.29499783813036756	1.5973619602212583	1.6431958432739122	1.3228210151970243	-0.0026571262023871887	1.1697430314065063	1.3365269505836492	1.5529861343824136	1.5863426950360358	2.7478619721533493	1.0308354126379207	1.9594204102648995	1.1954840548002847
-0.6847860863085935	1.5848598705753223	0.7103853596808659	-0.9059325824384522	0.2609913860393785	0.7753016202341063	-0.8831273208883497	0.47103561631392593	0.8471653062774357	0.4952947141986961	0.7647936874786387	1.0968057044712807	1.3765304474903415	-0.43581202438971356	0.7295832062962091	1.2302487697490814	-0.4984954610963811	1.4691157704381372	1.919367640724576	-0.008810235305917045	1.7116324737072832	-0.7001677376413526	1.4557841924029546	-0.035886445313565635	1.3889807196243658	1.2740293730915855	0.262837353378373	1.5152390316879023	2.3285669576358807	0.8308227992547341	1.2168578957666145	-0.842027047664421	-0.10593842836440702	-0.33043409445606814	-0.0358141445188777	1.018446399089486	0.4161729267291577	-0.36266688740865277	1.2372350453066987	2.040827863392459	1.2696160696526222	-0.5208811736751375	0.7996721166839689	1.1256953762715969	0.7154172306130838	1.8024170177530172	1.2619569682337235	0.2749473300395051	0.9045925990561579	-0.04478131850348489
-0.4881725527622488	1.1199118568688855	0.960671310680176	-0.8548494465215789	-0.3725101304626803	0.972316004020754	-1.0382328075256029	0.004703174110285416	0.7001575579775292	-0.463861416757398	0.9121168569132777	1.1369014556075197	1.3694176775928582	0.555493983403856	-0.4597583405474612	1.3610295838497901	-0.7163113422453622	1.3842804259832746	1.3705327814722	-0.5516689962254322	1.1959675848880693	-0.28259924147457094	0.816949781293158	-0.8582879652164456	1.4474581421426402	1.532573779185171	-0.23252971258774924	1.115748734725462	2.1375760859256276	0.8752045891521714	0.6829508327913952	-1.2615210905282392	-0.3723421044066241	-0.881126903236818	0.4234960219958848	1.1197321263888256	-0.4155777787626886	-0.5335098757964393	1.3504490619664147	2.181371074300001	1.6449952764482656	-0.6620841717113292	0.9365746119984798	1.263525851068942	0.3162383414093199	1.2699075354126002	-0.44168551286893604	0.4683520438735748	0.4190718765427426	-0.8863844423613692
0.41645097118047497	0.2855267328051581	1.3029320751300646	-0.766585873794877	-0.13631873157759278	1.252520559633135	-0.47551401416114575	-0.04393118005955566	1.0021174512760394	-0.9533281788621816	0.9096987594937612	0.9835714141122824	1.1957601344607183	1.046472592366026	-0.5315612663829901	1.4755283730570203	-0.5208752885637291	1.1332967802832192	0.7727380665219612	-0.3614841185193109	0.9410035947029034	-0.06992920603524795	0.6421088704120669	-0.9682523452813396	0.9822848434420233	1.7171719219607937	0.16664716157571652	1.1053230488874433	1.4707355766314518	1.4029720305490019	0.2558064468895028	-1.5139182113599203	-0.026456841721114337	-0.7949200757347709	0.6603178612774957	1.2343590499440567	-0.3513739980285549	-0.19455136316325464	1.5401550826238652	1.7271353005988674	2.032998389489801	-0.5679101293832414	1.1510171826285283	1.450709544824562	0.09520805383117846	0.20210821280179297	-1.3341010438680356	0.9943356831247129	0.41149551862470785	-0.7726563280638208
0.6846900191734032	-0.7664569486595532	1.1707151464595378	-0.6971448518243168	0.0954772863187157	1.1346856904415386	0.0035685998376824026	-0.011532411188413316	1.1668208965806561	-1.1208197462576994	0.6632648256315395	0.533047419590728	0.24097972589100794	0.6040421474696562	0.06366096515732772	1.0585273541114213	-0.29332403083194714	0.8493213508377178	0.11034520439837055	-0.22811637884070582	0.6922653053689545	-0.17196973623344214	0.5587765377566472	-0.3894102398896202	-0.3471528543742186	0.9189421635950377	0.6185935019648738	0.8063226053764879	0.4458594124745459	1.41654554825293	-0.3860928347249396	-1.3463548020594382	0.36182886444585516	-0.4947457542968182	0.4472114423568125	0.7515302357853224	-0.004698313213281915	0.17798110783003518	1.1759622452864287	0.6563532189051894	1.749583819814383	-0.5031080995331199	0.7774977562771777	1.0719260709323295	-0.39839021555624127	-0.6913605187780125	-1.189515837127978	0.8452330900410138	0.16056776190846161	-0.23935028937503391
-0.29481836564837705	-1.6177385555903947	0.3369622722608759	-0.733287957599384	-0.4204723010785429	0.457047867018705	-0.27649461888057375	-0.1337003363767721	0.689434147766155	-0.9929861519259136	0.23232754272148087	-0.1030632074720683	-1.1737058641074873	-0.26078199116861456	0.22217785295518255	0.24514004513503015	-0.3552008100509807	0.47676583553725266	-0.587856495966241	-0.6899718510792401	0.25666366093152654	-0.48435962350692036	0.2248485593793434	0.1643009255750624	-1.7938699970181076	-0.6645581108078356	0.3086960669623147	-0.06991433814202799	-0.577442783860442	0.41468832827554786	-1.1705946255846214	-1.0154482568424323	0.1290084677480964	-0.5193400352246674	0.01535782077863969	-0.4460608536049353	-0.1476843172427702	0.14274695090345044	0.24308167888447968	-0.5235100380471756	0.6638425571345312	-0.46167700991215194	-0.23879406346588944	0.036712453548966115	-1.0837330143570783	-0.9083812242984565	-0.6997839688078707	-0.23345900744446735	-0.6662707166063576	-0.3012660923642689
-1.7573076058250559	-1.8959841376800068	-0.9073542739366834	-1.0260293685304733	-1.4009724745831047	-0.4364547746481621	-1.1340742418818053	-0.412573640083541	-0.24531907949626472	-0.4235132435790727	-0.1879142776342793	-0.5628259694896925	-2.0432673062133353	-0.6369586750389679	-0.5184103295175077	-0.33113528051351765	-0.6960994176728094	-0.03709026780957951	-1.0611765216793791	-1.2671465189237159	-0.11253373240228387	-0.8872959216403912	-0.15228940779069303	-0.09285386476911284	-2.1951901599797234	-1.7430657665872902	-0.6139335575503193	-0.9827381848121014	-1.1291974973100312	-0.9832513494681169	-1.6263486786551695	-0.9562056758293632	-0.7949001268113721	-0.8321677863479099	-0.22294312588035137	-1.7929008901141947	-0.7463883385332407	-0.2604139994626331	-0.5886294936337766	-1.1427475737264372	-0.6096850816612179	-0.22918736259427652	-1.1806780130462644	-1.0748142451423408	-1.46010830820004	-0.59126679161705	-0.6679724231772602	-1.5103759286180243	-1.5131170793386919	-1.1722409056504262
-2.3943091421764127	-1.5677774385812648	-1.9512346493316548	-1.5034257287723825	-1.9153852628540833	-1.0392743208381572	-1.7416531006838207	-0.8104659512732534	-0.987894675761991	0.4491113489050265	-0.36345104596663774	-0.5931956778818187	-1.8182769068762998	-0.1965295632361272	-1.5043409178084213	-0.27381491310306943	-0.9977934908983617	-0.554872602588624	-0.9791517909065178	-1.0243248039605013	-0.017942881644405256	-1.237987798695271	-0.16104000350984998	-1.1703844952084248	-1.2591858800947433	-1.4080710787036141	-1.1932024600120856	-1.21706632587118	-0.9255983165362522	-1.773512288224694	-1.4244247922657436	-1.163741589493046	-1.768346003751409	-0.9107278669339967	-0.12249581018545111	-2.4775515437868565	-1.0907343451331257	-0.6552930516322816	-0.7190395017821953	-0.9181919945598257	-1.3197354456652028	0.23095391136731738	-1.2940730040199038	-1.6534245677091428	-1.2750632266912012	-0.26541785604625645	-1.1384009300213882	-2.0535416410660132	-1.565476917756519	-1.881195058861303
-1.70200417191574	-0.917867264632988	-2.2099073317610647	-1.6815386309501266	-1.5140707468132868	-1.1245942724532993	-1.5079810670299854	-1.3292688660355283	-1.128067202846162	1.0304686798174967	-0.17413332714858135	-0.35719781424455554	-0.9923768235368343	0.5376238850161144	-1.7809830801498867	0.16673676289122624	-0.8625151913947444	-0.8460025951936341	-0.3279151480681094	0.17085950508364006	0.47383536050212854	-1.3153476731962335	0.13002408496036647	-2.1066361695120364	0.08515620398668818	-0.25243035829858734	-0.6825941383763472	-0.758890105550409	-0.12813050113172528	-1.6664829105114605	-0.7831543228911897	-1.1364811007587192	-2.0811068377994486	-0.48161687986333346	0.12582686125128556	-2.0940920868846753	-0.8210931210773965	-0.8333758517336131	-0.27237538690522944	-0.1271350194494271	-1.2595717566424827	0.6187671765249869	-0.6039987679940098	-1.6303778519119254	-0.8094574110441561	-0.23646964562099382	-1.4237603137578654	-1.5868051299326669	-0.7537869046298917	-1.3754642736178202
-0.42037712804238314	-0.29979646862575243	-1.4712223751800484	-1.0469219615254481	-0.7128266328001835	-0.8390566684190758	-0.6570939392468562	-1.8352995163395798	-0.8427486521933308	0.8269445554401401	0.23648453022030977	-0.2350206236437243	-0.44731404361080573	0.8791564714197622	-1.1744929319186408	0.4385121950760858	-0.12612256306736544	-0.8484722438473453	0.43459718501735484	1.2451924124658202	0.765837640164782	-0.9703997545861804	0.15622265582333497	-1.8048067316770955	0.6988752077687737	0.3086368940930655	0.6408429213714826	-0.2951111769892501	0.68601100647117	-1.221355455237831	-0.2631804486221263	-0.5353286844955202	-1.6720080387964211	0.05099191312253451	0.31173202696892	-0.9570105986305842	-0.4895279570943072	-0.9568206494612127	0.0978298526872843	0.6723752363814359	-0.8230049952805981	0.5889885341088161	0.1100226725789109	-1.3527609125606548	-0.47587514623192395	-0.3637386979968709	-0.9935161482716616	-0.5953030925402777	0.08191640498756379	0.12545891386614097
0.2909567584796333	0.0446202036569407	-0.11912437699974558	0.2736183189713514	-0.3005009406155566	-0.47171887548516	0.06236046557626423	-1.9624589077521761	-0.584565591760239	0.09293453025753359	0.47195099742693497	-0.3368088920592508	-0.4537610567875968	0.7024753964494266	-0.3952488341693534	0.29773266269603116	0.9185830206995207	-0.7622199434119066	0.7140359928810954	0.9716617895090256	0.3804091567161306	-0.346564553541711	-0.405924698830464	-0.17746054356221627	0.39398309399835013	-0.30002481172183304	1.659647592888274	-0.378833933179654	0.9150462947553368	-1.0103671237940028	-0.21694117394188123	0.2702226066681235	-1.1073119849059243	0.04544488449919022	0.4426310705549065	0.15266296924195605	-0.8614645672920764	-1.223550821718217	-0.02227644816598215	1.0219520601107344	-0.51586265469167	0.12682853887369094	0.161126589770434	-1.0809559962708497	-0.3574790148794747	-0.42530183421484286	-0.18122996967490043	0.22231874545742544	0.09494604902137048	1.199491351072395
-0.022110139476150502	0.003232735424985583	0.9990992641733142	1.4106076325844612	-0.40465305595894757	-0.2367843776415776	0.13940840694012188	-1.3752970658631214	-0.5784096446033874	-0.3571214783474998	0.17036068364563425	-0.3926993622341643	-0.5781738833819359	0.3601627642956687	-0.14726886633011843	-0.03330267060106385	1.6331497851137904	-0.8485593694646905	0.32207086797126633	-0.654512139365804	-0.46246055367474076	0.18863408536476967	-1.1389006855585615	1.614543944938398	-0.09194471633324498	-1.2293987366927912	1.4097755010093236	-0.8216015565957865	0.4198230842598113	-0.9833396684825569	-0.5083199848832657	0.5429974955919603	-0.8669020644747739	-0.6029280415708866	0.6239904346190361	0.5803879580932501	-1.7966429312753183	-1.4811086879395858	-0.3753775933859626	0.7602868892454084	-0.5273683476669994	-0.4345273511541189	-0.3172430011556022	-0.7930483710696633	-0.27711861628972406	-0.5285058046641269	0.15135174872065493	0.48875669863093146	-0.6218650382555061	0.7666904667746304
-0.8154163436350771	-0.3910739890885065	1.1598600098300613	1.5425143808018815	-0.4856365092675627	-0.2363779407531676	-0.27804836682798345	-0.17994859571075547	-0.6918640782272711	-0.08429245805530326	-0.6069447606375611	-0.2187283087896199	-0.4704771367507606	0.06909308961136093	-0.3732538746170546	-0.2400745334914481	1.5229335951494392	-1.1516636911496876	-0.3371251177255814	-2.2954076740134353	-1.091422985552078	0.4156256581552612	-1.3563364846500827	2.203572352047516	-0.14464688605343404	-1.379960994701712	-0.04263419110287586	-1.0327541354851721	-0.34183088021178787	-0.7779972521317817	-0.7423233652717741	0.06857751860473968	-0.8177357330494944	-1.3015087157695615	0.8236367884161649	0.25134349827857383	-2.189505388117444	-1.3459559275174762	-0.40129132823556163	0.047804031784207515	-0.7225673592256592	-0.7258120318728091	-0.5675291303366364	-0.4304617259208563	-0.162650215372971	-0.9629007674445078	-0.364965495305176	0.2613117497092729	-1.1288470182688852	-0.6413352174920098
-1.2319748008478764	-0.8851193715936174	0.40761865267584624	0.7922402960143974	-0.18477661180467184	-0.46258569888821793	-0.6264299825357115	0.9970289963318983	-0.7013301327958432	0.4233325938073651	-1.3014060251833515	-0.12591330811932117	-0.35419905553352865	-0.3251463676043713	-0.48841378676422165	-0.27681443742136436	0.7088633838207965	-1.4344667555780708	-0.6604866497266642	-2.590855691915523	-1.1716474860197472	0.5071243356573849	-0.9857170146291458	1.326786146830094	0.03965340273265447	-0.7805747416579585	-1.6398568419660713	-0.8168534202666313	-0.7230978335875887	-0.39325604067969866	-0.672628339216443	-0.5056026011066781	-0.5018215714654284	-1.3925722336405861	0.8820413918656309	-0.35978092328036987	-1.2072099288605107	-0.6968187297496803	0.07239810701904194	-0.702485476774478	-0.8795779601968543	-0.595843322086571	-0.08920167368060325	-0.11733063241930546	-0.09838043331369356	-1.6512082925994251	-1.1034749773894912	-0.15072814801074721	-0.666492197391321	-1.4040258553209
-0.936688599863801	-1.0669192013502298	-0.4186899123792669	0.16164859393612313	0.14636267669177877	-0.7229352688699473	-0.4507785792894066	1.4352713027778896	-0.542016784911647	0.35064523333923187	-1.2969579852938276	-0.6023023316974657	-0.5375819574593075	-0.9359631624419674	-0.19502442762516103	-0.29561277698614297	-0.14721043076781432	-1.3848872889493964	-0.42618890387810604	-1.4783958929650252	-1.0439483708395891	0.8195878941991624	-0.6881005902641181	0.028830445765193415	-0.04838565826697127	-0.4120824220043447	-2.2431053744993665	-0.598069420047238	-0.48524168221302527	-0.2188429285153834	-0.3441318903796191	-0.3656567509329394	0.17910169198340256	-0.7997066866876141	0.7333040193917408	-0.6748836790973315	0.5967937662426098	0.12406748841300197	0.6261460110574382	-1.024157739586466	-0.8457528218829534	-0.10060292023796143	0.7976342923939539	-0.018809484810896514	-0.01866936230916121	-1.9699363650298134	-1.0880235164705414	-0.3887894398821316	0.5339364364492822	-0.571455135102107
-0.2763137743166775	-0.6868834445790881	-0.4524849404854338	0.4785088022103817	-0.04715162146001351	-0.6461031293429851	0.31198615800694185	0.9030059980269165	-0.2729417066091759	-0.35965896946224035	-0.5089250416041641	-1.5448216841353877	-0.6975040909934831	-1.4593598566408605	0.1886892773043204	-0.332471342884199	-0.46988638846906966	-0.8865564789880388	0.04222762419466112	-0.0976728874726181	-1.1903020964634992	1.4628130497194967	-0.9875867472858473	-0.45639268146120554	-0.3090620782202688	-0.775852073098104	-1.5785509060212994	-0.8078797651473221	0.017476741135169234	-0.3925067351967852	0.09208728848590583	0.5315626720245935	0.8031625700112066	0.03996191207310805	0.4897885239087771	-0.46255223263276096	1.70805857293109	0.7069903608982349	0.7357356232851292	-0.7128096080237799	-0.5527185449918934	0.6005793563210038	1.3267992617055466	-0.07398030977141708	0.3857521897072814	-1.3291242513744457	-0.07333357748876967	-0.1987283078647478	1.52908117462666	1.1447914588183739
0.2477184151973921	0.042255831260794414	0.3506692459063232	1.5102171365939483	-0.6640427102180135	0.04138879279074868	1.4002211836251106	-0.12945174632232456	0.09203584407101778	-0.8077033363499443	0.4987604424687613	-2.0645411059817174	-0.08258324619756305	-1.4494172382947939	0.2502198107840457	-0.21733963879153023	-0.288424314485665	-0.11604223787816655	0.276117610851787	0.5140731386393218	-1.5322318038727345	2.1514492237800877	-1.5049519286655413	0.0840538562096443	-0.010249550169791335	-1.1468645809897864	-0.36237255860036044	-1.2481374447225746	0.26083319701211144	-0.44211327168955283	0.5892325403933517	1.4017480145300634	1.0058899353676602	0.7562212486590404	0.2669747081621988	0.07992543758286717	1.2476598684112912	1.058594448091079	0.3617902729453467	-0.017815126432518882	-0.0267631058635685	1.2429991663400848	1.1387821634191178	-0.016258266124131615	1.2605543903872494	0.0835790923714731	1.1809412975902047	0.4232835612371696	1.6645291759951144	2.2375520152828186
0.5237181754698113	0.5863180554548729	1.1946623286445182	2.2561604422297723	-0.9272775765493279	1.1356431279859445	2.409654123631114	-0.8536028808191856	0.5989693244995296	-0.1803141156603789	1.0327160938340536	-1.3386272830328083	1.4475295805692039	-0.8983416316906213	0.10850058702985173	0.17357905854542632	-0.0441296684961665	0.5918648161876575	0.15833036310483967	0.41373393163255767	-1.495827386459017	2.4818995121802283	-1.3419615509418357	0.8316102656988459	1.1954444045671657	-0.5410961587133666	0.45922588384260493	-1.2748895868324008	0.10812242773143149	0.19082085235904314	1.1757928917720122	1.5245164626742194	1.0030281199602156	1.3514780080993616	0.041365295834851386	0.5970957596101983	-0.07640677126026818	1.4929251243015305	-0.03151721752857357	0.541429169186494	0.577584096011029	1.4535301401628615	0.6213883420688012	0.3177388182531723	2.1894230108391657	1.3281454358958724	1.741502409062812	1.1755775983140624	1.1642423057026055	2.042181163828339
0.8181410655655228	0.6254446747908692	1.3014574828913181	2.074126842827305	-0.3254007122283794	1.9305166035371173	2.9287425353370464	-0.7852412829421213	1.1860937163906955	1.1614137808189695	0.8844822746763961	0.3433491755315977	2.8721832160725937	-0.2919222290601322	0.2854360980204769	0.6708218476529861	0.06987688116322713	0.9750764489345577	-0.028582307785063276	0.3870136042651652	-0.7828876038372486	2.280073905102886	-0.22736413886701262	1.0190878376947927	2.498540975397981	0.8447612608827174	0.5647686586158599	-0.6120716356902322	-0.12380116532945008	1.3651005749004474	1.7486948508117683	1.016302214808737	1.303632474932901	1.9107378509314028	-0.19781087902791447	0.8557877132902165	-0.794614483542456	2.0214578117803406	-0.025063739662103023	0.621660836081194	1.034048171133516	0.9611627682868411	0.3750232174458196	0.7778910719916255	2.449279716929241	1.602230919402931	1.4546153873301906	1.6220799725233521	0.7151399264310382	1.2472843668826652
1.3003915084954591	0.39229833919925006	0.6958218160327906	1.3335924590801223	0.6525360201136605	1.740520251353627	2.681362932060323	-0.18384944833697775	1.582433550014998	1.9101638536521868	0.39456032237377897	1.6356942567792827	2.83009572205076	-0.01203777796507731	0.9623598760649095	0.9088126666872297	0.37537327490125033	0.9826749062954189	-0.002091690505734452	0.809159515087374	0.15250184062060881	1.6615693863471084	0.9889853991529594	0.7761867509907164	2.5251899503826056	1.642665286110096	0.3675275290125036	0.2077222142479239	-0.12709911323344925	2.233467659491694	1.9777732494026596	0.6001980214999728	1.9371958847547082	2.2271773068209915	-0.22121160409206017	0.7787233186722659	-0.33824838093815446	2.076244669039007	0.283597417610808	0.3224129133961131	1.20312941895684	-0.07755765585235695	0.47752615423211503	1.034089090392192	1.746602624236886	1.0314047128903967	0.9475964212585198	1.5133955811510298	0.6202999348137882	0.8357821384388576
1.6972874608503306	0.3671882281565871	0.0545199895147905	0.8743681484414318	0.9786940222861514	0.5458227409130296	1.703552480672042	0.16297890877953902	1.4685835144870272	1.1975100861605892	-0.02366051880393743	1.432285662686886	1.0252018620032917	0.11669424845529354	1.5845700767802708	0.6763821399979513	1.185623703180269	0.7333867889321629	0.18983931253184588	1.1538026381264965	0.5774843921071989	0.8571615879623916	1.1815591170062951	0.780544787937522	0.789459528448108	0.8792139711577263	0.3667969979209794	0.36303428658565773	0.008809934463931086	2.0986383953274856	1.510258070984171	0.720423062784226	2.2327909028577855	1.9347015745822613	0.2993499265355318	0.339335744768529	0.3978125724590775	1.0776111979230605	0.4211360665496081	0.004319648228515733	1.119886042731504	-1.0400279342715377	0.4435565578600166	0.8765659420548582	0.5629035120951359	0.44377326132443357	0.7793767247315151	0.9645857339982706	0.5326562135638815	0.8874007363878411
1.5097744148842647	0.6564313975198279	-0.13231387360387106	0.967671962105847	0.26457330018862457	-0.9095947934616718	0.3897827336636639	-0.3128047661615812	0.787798721445068	-0.4213904709560982	-0.2744465271899954	0.04374208947152613	-1.3717546404385192	0.4935119639273227	1.3836453244124987	0.13105652597188422	2.1438410161517343	0.36628326479645723	0.2983105206803397	0.7009885255328254	0.3469196913998609	0.08009655793483812	0.19818613599646062	1.2394417657600483	-1.6189361105022597	-0.7955382928625547	0.5409149243110406	-0.33072129922081706	-0.024623869204393217	1.117811607759974	0.3438663699194492	1.0848115557472569	1.546251950022753	0.9995562525730207	1.290702725672614	-0.4131129513580775	0.23349965083697405	-0.7288633119638492	0.11722924712767699	-0.10163349733378556	0.8928560277063066	-1.2791277181284233	-0.08421322579597036	0.3670541797417502	-0.3511642997779698	0.39040022699783095	0.8226822115337714	0.31084530559528134	0.0324011063215221	0.6893102518438272
0.5921453063344067	0.8228711568219975	-0.05296649556777967	1.0253935326570827	-0.750431618023981	-1.7312526270089594	-0.735415939470476	-1.3008030833906203	-0.11085194752372686	-1.5222015782499396	-0.45217074939076907	-1.098362970923116	-2.8113559868433624	1.0518327037808952	0.2604095479647874	-0.3478550998834661	2.3621151892671777	-0.056365912161296904	0.2529762578111088	-0.4683177798995986	0.07461802243975747	-0.4928801385245839	-0.943752256246675	1.5159137161143668	-2.9623588827700775	-1.750859911906021	0.4738856380960153	-1.1457613350855345	-0.26402008175889663	0.034192707299689235	-0.9954340953693681	1.1059749389617313	0.10068820007925705	-0.10697766902755962	2.033419017608363	-1.1907377154026528	-0.7959100406396555	-2.227037251250765	-0.3540835292838914	-0.04636249413776884	0.5506524753309834	-0.6851958356747445	-0.7808103101666416	-0.23612731661545555	-0.7437197551309426	0.5730544406482804	0.579599212900722	-0.19249510386614205	-0.7061349972452069	-0.13716066009151312
-0.5451950753533061	0.4201456095781583	-0.1800474022302769	0.36461835308793916	-1.0051300497365332	-1.6174795435002138	-1.3677409389135895	-1.7279484573446633	-0.6915746470104589	-1.2863994426677525	-0.492638254763485	-0.9413952420055526	-2.740084530116051	1.1848855478365379	-1.002194690794855	-0.5011783345829804	1.3516750104165465	-0.5012940612598031	0.2620441796582578	-1.4152052639879609	0.367319031528838	-0.7780696393558421	-1.141371465811033	0.8806135684124156	-2.4594929748523167	-1.152708814210139	0.000469844630433598	-1.148628281279445	-0.3554649113735247	-0.6657702578611939	-1.7336262736138797	0.606577482124138	-1.1231973895389966	-0.8325929620524797	1.6674974489029	-1.4789885451890061	-1.4103672416180026	-2.402625167718711	-0.4761736763003114	0.021863882694903077	0.05648281058326032	0.20599908777819734	-0.9444741823891264	-0.6355870557394332	-0.9724110382448535	0.34108831235821296	-0.06731899026065497	-0.5122222489745215	-1.0075004691609266	-1.0317638240989497
-1.1097486487546628	-0.40362016429849057	-0.5812968618769947	-0.9189126488959793	-0.2719800058952238	-1.0038080106557186	-1.5559502684209972	-0.713144185510304	-0.6650133007392133	-0.2570720919238421	-0.18661597361175347	0.1371385425376317	-1.8138469449625725	0.4838764683007168	-1.4721562736851934	-0.3889869130744476	-0.32182178181262633	-0.8499083924911021	0.47575360884695006	-1.3037087690451936	1.0486866160498498	-0.8962494890689634	-0.32054979354585733	-0.5318533179862358	-0.8952653935392318	0.209650852184043	-0.47721792035622157	-0.13031521976215552	-0.023451757346976368	-1.1054502373872568	-1.4438972343473027	-0.06046814297243317	-1.3840051906625945	-1.0550553021510691	0.08013352125672381	-0.9156222753122188	-0.5722991020268178	-1.3309653536425927	-0.10516923491318814	0.05183714894412517	-0.527189473871721	0.6925094313736613	-0.3427350161986861	-0.6353939236063755	-1.3747772122199948	-0.3913657858717154	-0.6627344186900445	-0.7335879842535104	-0.4801049284069282	-1.188185552059297
-0.7661903002452494	-0.9937272164227199	-0.8516198774685649	-1.9947391686148872	0.6754477918445188	-0.5168132965805858	-1.5004257328915804	1.4470752158675966	-0.25112130301996327	0.3868532250446472	0.4111553435081542	0.873220259696926	-0.9218786391334384	-0.6221034897702279	-0.9505558235361818	-0.2898055250479713	-1.5134170098432054	-0.8937431972102613	0.6566740377199778	-0.2722915921288179	1.3268474140092226	-1.1173450592302077	0.6331803947951582	-1.7413735995587554	0.3064017544934781	0.9351349032336379	-0.43545023274492495	1.2123760753919064	0.45903287695148937	-1.5313712773974628	-0.44837678737661857	-0.4973439425835084	-0.9078229518579394	-1.055267593580064	-1.7908465959559983	0.2668105097112342	1.2462247702623395	-0.0664104605689332	0.304951584956354	0.03253756193850506	-0.9783685301388177	0.4946637043056259	0.4118090409677525	-0.2675336856953843	-1.742830380638221	-0.9655714653618385	-0.7604171548386496	-0.9080443384209462	0.4211029037777919	-0.6129646670568086
0.014734319730878917	-0.8930753232510069	-0.7177230172058603	-2.1698133014057737	1.0036421539688671	-0.3601067885879001	-1.2869665322901291	3.2914055063207583	0.000981965475182743	0.11999769612962129	0.7850261277107007	0.5759798970326712	-0.29307522106479583	-1.1976172904146973	-0.07137627179032922	-0.42984123954896675	-1.640332460874987	-0.5058688619904917	0.35016656065722673	0.7467253669937325	0.7137999847085533	-1.551354041706093	0.9172617780261179	-1.9211047865070874	0.4527120896613335	0.5619390529886167	0.09590464917718405	1.9696644032187725	0.46754750829133934	-1.7510667685968544	0.4040201624588337	-0.6519634860997119	-0.5119319904658782	-1.035600917997898	-2.700338171930677	1.2778127289723098	2.480275832051829	0.46167650732176124	0.15474525967023725	-0.14837506107949297	-1.0953979480708036	-0.1048092271734701	0.45667690741307304	0.1612066051931068	-1.576991072025236	-0.7662108477929448	-0.4900052908098843	-1.035191487643771	0.7556701351642225	-0.16348435817342621
0.4046448658802072	-0.3232791463351837	-0.46439761549330133	-1.5658657016160549	0.6962630835560116	-0.2599836316561374	-0.878649059711596	3.3771896633244016	-0.2864113846945886	-0.5161728417527677	0.39835534340133044	-0.17867378719582233	0.36575767282445065	-0.7849043271833043	0.4071461361096931	-0.7869005715654352	-1.1942238307642052	0.17103087814514797	-0.5611566555506464	0.9976857193439085	-0.390723463818993	-1.9106848559882568	0.5710658243357043	-1.2235572703836426	-0.013843914342821045	-0.1369016944281121	0.4883170832594908	1.8117167079129401	-0.2511044170002625	-1.3131381316668063	0.45995922815893264	-0.6782589787392341	-0.6247623458923969	-0.8505819854124483	-2.206667762543175	1.3989864184822243	2.0853732853750864	0.312104807071632	-0.6391433147275495	-0.6142621451691264	-0.9148369094390432	-0.6158274742953485	-0.3859958231357753	0.2464098982542769	-0.7716953966452482	0.0034168321436776374	-0.37072825793552455	-1.122085829675107	0.04881866486784817	-0.502977716451194
0.03801331488811472	0.11937552442521643	-0.575464002870444	-0.8856289386272747	0.38222221207206425	0.06979969490211373	-0.32975381930852427	1.5966581975254373	-0.9499813915940202	-0.6904208326257444	-0.6463782276595498	-0.33851192204398656	1.126464382582252	0.1158239877822965	0.2972480881934012	-1.1125445226927055	-1.0479106465053551	0.7559544192200219	-1.5678245573461582	0.5664860223317842	-1.1110006220330906	-1.73136042622101	0.19579133470512716	-0.5166706141958135	-0.27906244208475217	-0.25996608992045467	0.2134012918968166	1.1202769948416338	-1.1823744992574774	-0.20557847158448384	-0.1691891330872143	-0.5994018080403386	-0.8869512119891715	-0.30256879619798116	-1.0070941742023962	0.6378230935850632	0.5443571799833733	0.23129149806720598	-1.4947253060461498	-1.2284416341164512	-0.67593748146079	-0.7575782524154915	-1.3863527990971012	-0.15246346429668342	0.15937793614319162	0.5268972330200511	-0.6286502702428387	-1.1673261655613574	-1.182674960315715	-1.2836138052059942
-0.6453064215018222	0.14877965174773922	-1.0443216314387949	-0.6307785860679969	0.4663194413321159	0.5384189138607727	0.11697024137074699	-0.6772123401236916	-1.4167767171952934	-0.2259061202613035	-1.5504607148324199	0.3671103932908903	1.573330253913865	0.6319710997115338	-0.02015020980712308	-1.135282191786543	-1.4057092864763616	0.911710840128302	-1.9226860445539677	0.10062522311402443	-0.9864977007746901	-0.9140645513414297	0.16275199135504906	-0.40237006350415433	-0.06240461432601788	0.19772394308208274	-0.5233547177865014	0.48196286401919936	-1.5066698460681827	0.890471654950639	-0.7578338061040767	-0.30660242026105233	-0.7339830198157784	0.4274733166878437	-0.16705195242976187	-0.2820816749798073	-0.7537248955188951	0.6402085037075343	-1.7073705098924363	-1.5524524648685816	-0.5512039477501153	-0.5620700499826454	-1.650918786878923	-0.708907832138296	0.604139406563742	0.31503395280067187	-0.9053411056715588	-1.0879580890647014	-1.905160230686318	-1.5640091032018526
-0.8954187960336345	0.018952355881715077	-1.283790524511979	-0.6809228433286713	0.6926167086127553	0.7946592276936305	0.23034398474985995	-1.8149195419493311	-1.2380609910241436	0.33597441353236407	-1.552776196530571	1.1725311634799025	1.3268327936904676	0.45413569772712886	-0.13304962657937755	-0.7812125067419792	-1.6399259861713607	0.6235523668326727	-1.3507275631402798	0.04064716225892973	-0.33593361997966453	0.04389645136386601	0.304002586795699	-0.6646299967463918	0.2852524954918526	0.5608824774939412	-0.9795328042440622	0.17404137202061695	-0.9437931402303305	1.213970107613287	-0.6994954140822055	0.14206758960554602	-0.1481512233337724	0.8432604126948098	-0.10026561501311262	-0.615228715531956	-0.9409464637842687	1.144998796807318	-1.1204385117359326	-1.2268773563883026	-0.47308758406636936	-0.20816435959409593	-1.0093039130067833	-0.8849811496248853	0.46893914258195474	-0.261718635113901	-0.722848970198811	-0.7555818468779687	-1.551257484789424	-0.9253375001460183
[truncated: 72 more columns]
