# Supplementary material for: Diagnosis of autism spectrum disorder based on functional brain networks and machine learning
Source: Sci Rep. 2023 May 18;13:8072. doi: 10.1038/s41598-023-34650-6 (PMC10195805; doi:10.1038/s41598-023-34650-6)
Supplement: Supplementary file 1 — Supplementary Information. [file 41598_2023_34650_MOESM1_ESM.zip › matrices-bold-time-series/ASD/ASD64.csv]

-0.12220772524658577	0.25468139521569516	0.40387768079317815	0.4412021013649286	-0.17661153640369323	-0.6369978088732232	0.13855882854436963	-0.4895610357198887	0.09257011016489752	-0.11948350036742689	-1.363668269074707	-0.641879235606973	-0.3892141991392608	-0.4313139937904543	-0.17108736272152417	-0.7162019787074131	0.25478688320390375	0.18563462482421925	-1.1264229121572604	-0.12631573723064576	-0.30710014364234334	-0.43425565984913805	-0.05766286625945724	0.004167074313071594	-0.36517001035552193	-0.6609223867518513	-0.18185069070280546	-0.4081529204620234	-0.8718019406331364	-0.33781828918416834	-0.3535060007579457	0.07047430691652272	0.010525281542456367	-0.7116408571787785	-0.4606759329350386	-0.18968680919715958	-0.6252579778265062	0.13903118261455477	-0.5719105816697356	-1.1475407076617283	-0.49678788013307906	0.33686424324525815	-0.6105192744777423	0.24950791812576206	-0.8561230826803485	-0.6541930432310356	-0.44948348717951514	0.3857955857043835	-0.39771220649561834	-0.23311884338224792
-0.2088387400474291	0.15467280527613395	0.6710105552700223	0.8718501984488365	-0.3622508537825121	-0.573817385024363	0.29995689356309546	-0.6263167784457716	-0.7433318100706612	0.333448622430302	-1.8804191640876162	-0.8685551873981852	-0.65036066666898	-0.36292225533384564	-0.1337472229982677	-1.9569950546923975	0.6840513525012455	0.3929864409837644	-1.6528244786876622	-0.3624159936251697	-0.8371359999818333	-0.6092783039664598	-0.3907330968265109	0.18638744025608073	-0.34933119048038364	-0.7241534317025653	-0.1518584769348397	-0.7403982426398309	-1.2007971721647523	-0.25660201086090717	0.1295226108264303	0.11170373308553858	0.22803194973777738	-0.9326792000319	-0.19984448111715528	-0.05658529113616921	-1.0176699623993566	-0.22089667177635894	-1.78588454027439	-1.8522068866937618	-1.4825168928633237	0.7504744267238285	-1.530463578892988	-0.6500018810655572	-0.48799842209208355	-0.44932192102743385	-0.27233192334875633	-0.7610667025388854	-1.0753161988477422	-0.1799811855632228
-0.4954515786929401	0.12735967429582465	0.7504663218240859	0.80301152668601	-0.5288903340649143	0.040721881758162534	0.2220795972535732	-0.6260549768899673	-1.1261697052094042	0.8011491761275706	-1.3755942208580108	-0.2531713985979276	-0.5107775293754148	-0.06901881818454662	-0.049635210981370574	-2.1668558967216147	1.0717020308333804	-0.03888399152476465	-0.8757022986009041	-0.5775231557978991	-0.9175891599320815	-0.5775945641671041	-0.7046798280478135	0.45986857670979153	-0.19649766160807594	-0.317673762594364	0.2722068764586184	-1.0103683419345169	-0.5259166895541656	0.03078075479447954	0.6904081212625126	0.04512711576676782	0.3723244940589497	-0.6544104667320343	0.13441684923115169	0.24901020932889698	-0.9519176453432565	-0.4225593456971774	-1.9503115478635817	-1.1585433356665251	-2.0020551440133985	0.7305272534933953	-1.6112406738377372	-1.0428851227457452	0.44786367594064175	-0.28623251221912377	0.3400507544053293	-1.1819781805931737	-1.0535169852200554	0.06316547841643583
-0.9066899129560765	0.09731521809513441	0.6103366510609317	0.2144283015952237	-0.7588178844499791	0.5373773318930181	-0.17598566028800203	-0.411762858788425	-0.661045167378712	0.6751469557174559	-0.40994040210790883	0.6675766248796852	-0.033112285725734214	0.13077635619320013	-0.14485971399154982	-0.735514315970775	0.9647856706021811	-1.010504611560027	0.7121577522014522	-0.6533326906023672	-0.42003321250978437	-0.47383482588209647	-0.7648483911263925	0.555764370374252	0.022054337890062947	0.09299206047815571	0.6022921579933777	-1.033675626738171	0.7049307325502183	0.17617019069463233	0.7153929371497038	-0.1708538339282577	0.29122320559577153	-0.16954566709284336	0.2531630665140633	0.468477139974583	-0.4662363351245406	-0.26877029769053024	-0.5199499304163648	0.4739944235524871	-1.480747492993136	0.17626459926936314	-0.43515103101206865	-0.560150207600495	1.1725096747710175	-0.6206647644177509	0.7976857097817607	-0.32809411469887534	-0.23577137166738066	0.2604994001464643
-1.22329906685234	-0.13677864404328086	0.19061902242034343	-0.4913306754824658	-0.9886683268370533	0.3064242481523489	-0.5985846373219125	-0.1295874865320217	0.04573649939511938	-0.18993701872300203	0.18429425935686217	0.8590483071969796	0.4205633360503009	0.066125728737043	-0.5517849074974176	1.3795535435931248	0.14934639190124413	-1.9117871287794044	1.5916234313665458	-0.6248150244196591	0.14718547969038154	-0.3908911888897415	-0.5133810031380389	0.19602678090335948	0.2330476362398284	0.07388275807261958	0.3228515625786448	-0.6914755440196863	1.3664210108627743	-0.07748926746521226	0.04799287544068158	-0.4226678352114995	-0.08144322860749612	0.024826845885732942	0.1378395686488395	0.3663467167678644	0.07467678703928254	0.09727279730732034	1.4357641062349291	1.4716376502216497	-0.3520193932660689	-0.5867502694856968	1.1887335120763574	0.030414485107797293	1.1435607919743724	-1.2659920192958363	0.5032762301585533	0.7791940487903509	0.5494199241599145	0.14997674880154507
-1.2015989401301803	-0.5253162070497629	-0.515891436694423	-0.884586226353995	-0.9182368280105216	-0.46336073767839736	-0.6023399245378503	-0.061096954354418725	0.12605869182951382	-1.247307637586608	0.33344761681491575	-0.06638608030247348	0.5277664270802371	-0.14954771645843043	-1.0050501629252757	2.5093695879467326	-0.9997775120754645	-2.0761630673677267	0.8371467351092832	-0.5618310831204	0.19209067361362547	-0.185472270098593	-0.09739174399540623	-0.5744901020911313	0.3261756243080901	-0.24675478862990954	-0.43527087867056924	-0.04252374851678159	0.8449100022836251	-0.6040342076943682	-0.8269645413529051	-0.5303875175821751	-0.5953379803205522	-0.1779428760807357	-0.013617493369419722	-0.10386971107639816	0.40217372375224697	0.3591857145898831	2.2516036885279993	0.8666768718620245	0.40597706562068997	-1.1658252109571359	1.9681799832037294	-0.2026587066898574	0.49104563153946784	-1.4043408461122053	-0.4339553392325357	0.724915607080751	0.49621138182631136	-0.223179675590792
-0.7641958768719401	-0.6531595903405365	-1.3138103652826623	-0.9014296449898531	-0.3157162710046187	-0.9822163899132512	-0.106564665211528	-0.2841461585761683	-0.4362760932749683	-1.7858633624901503	0.6833657240566583	-1.3576769038574688	0.29140457634531014	-0.33603981866888794	-1.000817986976105	1.9841982152700173	-1.7613655643119965	-1.2579303097862127	-0.7659052289578389	-0.3944284183937334	-0.2913419449401535	0.3222365503117604	0.259603381109392	-1.3253388856086408	0.14897133391301598	-0.4080569928490715	-0.9802758493703243	0.667684849822559	-0.2873107855968934	-1.0308292426217533	-1.3374600873101161	-0.41586576547165294	-0.9412433080808388	-0.3578680935702172	-0.06128053196284039	-0.8197457547368908	0.5867376445102501	0.33265092782400224	1.410798445601956	-0.5713661390624755	0.3881682890643922	-1.443163675119792	1.4453026009043433	-1.0725375333152032	-0.3359661805636392	-0.45375164731580825	-1.224103682381251	-0.5941103429502286	-0.20459383665731914	-0.5137992419331033
-0.10432420979501057	-0.2007836031393147	-1.8460981878749236	-0.8304568616986729	0.6088428047214226	-0.739917332948466	0.4077218559978357	-0.4969257937615727	-0.7322026422749881	-1.5931115382709442	1.5683244758287933	-1.835745084562628	-0.01708348917465935	-0.4706652026126925	-0.34449768345472775	0.7463656408612731	-1.7354973365052906	0.18537317202487033	-1.4794534016145222	0.026120500494955116	-0.7053132634199718	0.9845787445761868	0.4244032065713031	-1.5727166971755229	-0.3362120843756936	-0.27229205440665516	-0.849208596271002	1.1446007071049777	-0.9050421648759532	-1.0921039989323944	-1.3994759959870842	-0.16058313240429645	-0.9051723854504854	-0.0804362118379468	-0.06664182363055342	-1.542795735756096	0.7965978108877316	0.09748643934868825	0.007991378445172418	-1.1818066547066695	0.1871119172650493	-1.4953874437863521	0.3862645138305319	-1.3743468563965249	-1.087511539080149	1.1227481889277295	-1.1914267394087965	-1.8103774790677711	-0.5972376551131015	-0.465709084028718
0.4264012944607675	0.4971898588770226	-1.8581023581151213	-0.9359680347639732	1.2726182918033984	0.001078392268426905	0.337750149274425	-0.3099611859260382	-0.044584901771558466	-1.0030664969108414	2.3874646458176905	-1.0035991886461917	-0.17196095608607406	-0.6104200113766634	0.5386136546761292	0.15568447508339409	-1.2053831052388893	1.463009935874872	-0.47799326548264504	0.6437569984702184	-0.4861472667368781	1.324625799951737	0.43412625469566063	-1.1907226598780403	-0.8721451550225051	-0.17721844328810188	-0.3431404229265698	1.2276648539939523	-0.5357303933281925	-0.7659288965804382	-1.28586302941675	0.09793176930878474	-0.5694070143915353	0.5470221015959509	-0.15739205282688024	-1.9079146272107261	0.9170604528332502	-0.12305728996615592	-0.5739724991904337	-0.2911907471056555	0.5820838834974001	-1.290439417996149	-0.17059557790463084	-0.3682082141865695	-1.695020629040942	2.0700865877474355	-0.45308776173758436	-1.6409928321368177	-0.14338423118222027	-0.21913395690100576
0.5877934615311	0.5902319292952638	-1.3925170125445072	-1.138492438336295	1.2379377122810655	0.6263583270230167	-0.3774042257560957	0.26310131547185256	1.2027055755846574	-0.38336383721115974	2.2617305846766174	0.584218756648589	-0.2099889250232965	-0.6665347193841534	0.9650851677554255	0.4319837219840014	-0.7537560446141024	1.7890320657627294	1.2769897154277474	1.0643955828152865	0.33284976894798285	1.0076572498723069	0.4376580175463812	-0.4826810315136959	-1.0074838621561375	-0.3535639771795605	-0.1393712929745964	0.9604588019009292	0.244326244941702	-0.13295397197574868	-1.0401857308048077	0.28722210129218934	-0.2208029554790987	0.9523109106872428	-0.31248022411776444	-1.5101628474518376	0.5968296672552761	-0.17591296513510732	-0.16086662960821438	1.0714200498003073	1.4676314292010817	-0.6730726852427317	-0.02845828859077316	1.1689829047763436	-1.914514842797921	1.5243471612809532	0.2767347241186804	-0.2593786336850181	0.6179557961832544	-0.124353514589909
0.4416905863198207	-0.3910503425640947	-0.6789820453509366	-1.0911233333819161	0.6152617115989408	0.8789246553508957	-1.1184838395314916	0.7184047687096945	1.8572349412183708	0.21599665059730094	1.1464348439968595	1.9009761709936055	-0.3214717477440402	-0.41888394807420704	0.6852992842531692	0.5991438527892109	-0.5708245949789958	0.9158982914131647	2.13368879284448	0.85591023058506	1.2124477670988512	0.26065513022150893	0.544010935571142	0.13943666309243472	-0.5091796093456871	-0.4460761081167936	-0.45162215852237986	0.5074083912671972	0.601978939185964	0.7080195311955065	-0.3357396844263345	0.3944137551141259	-0.04714676652057199	0.7355263521487745	-0.34134320402046897	-0.22683359972521305	-0.25345301325752145	-0.09585757172564874	0.2854331171957542	1.4325796563230324	1.853399074507928	0.28333454238951405	0.1977136751296126	1.7161485557552614	-1.3604510059840804	-0.1000762178797589	0.49385094572299554	1.0769853352423562	0.7740279502377917	-0.25526143977017474
0.27319694665618693	-1.8249513667374633	0.11996068299512871	-0.5608081363023152	-0.09773450344813717	0.9657275435470937	-1.1750358122546671	0.5731879385634301	1.3406921731761925	0.8522167719001003	-0.05270312776934465	2.2342552632760264	-0.5612090252016639	0.17918835142695502	0.13476373314815074	-0.07815816340268843	-0.28626646350706614	-0.5712939801704531	1.5293035296811948	0.04870697648237113	1.647256050723527	-0.3001345526624496	0.6987828874284464	0.508533994102391	0.3247558307050317	0.08679144899450657	-0.7649268200428835	0.03231677699363592	0.4076929269699272	1.4964089140957035	0.9358033049627993	0.376477830836891	0.03930445657794037	0.12487511766532211	-0.08831430604513935	1.4698019793649726	-1.1304838949653733	-0.05232999091638066	0.0647574858473249	0.5719462751191567	0.9922939339877943	1.0780138520936422	0.07658136748031599	0.7633915930341768	-0.04599944993136906	-1.4869140113916153	0.3781249368333808	1.5073975223450953	0.22501396446805685	-0.23925368128890717
0.31113439744692567	-2.408957797493364	0.9532929606079988	0.29078495860459025	-0.5191883932946265	1.0597643431587802	-0.4346878195898587	-0.06352577021765252	0.27889023464106344	1.3397090666964193	-0.5270709295338912	1.5068920831977062	-0.7293683320309687	0.8044827742994551	-0.046473507058212085	-1.0325369833840576	0.4669823364259693	-1.5611558288148306	0.43527947949339363	-0.7359244551227578	1.5147616504519184	-0.28538060111641617	0.7072579870914703	0.7397949130337536	0.8694976090727674	1.1274518041035944	-0.453708361679463	-0.345279223594861	0.2413688260784234	1.7435186370112719	2.1575108997010277	0.14837919405445224	0.2539446638928658	-0.27288085479682045	0.36199800722842446	2.6600878547029803	-1.2919262647367693	-0.1684838907263032	-0.38014514804910765	-0.33498693862766693	-0.6726264205062762	1.1565644039545036	-0.05285543311963363	-0.5664625768368141	1.3254517950230593	-1.662209079976423	0.44398406257427997	1.2976084309862774	-0.15662197149708823	0.3159613854310608
0.5223950523023337	-1.4206319629159057	1.6781090745133422	1.0183893532643622	-0.6352896309013882	0.9936304964914927	0.573490077176347	-0.5538912855832471	-0.2701911651453227	1.3575485086439445	-0.4332349627748348	0.15888483935062805	-0.5784030559853294	0.9976586377614953	0.31944718308343967	-1.0860117701164547	1.4614542456153465	-1.271279927935751	0.08411126992659779	-0.7879957277596449	0.964060922641644	0.10706779854499013	0.4104496841791511	0.9849386406453513	0.7593057385910016	1.7825818139835967	0.48277473636822615	-0.5381111266296796	0.5522465673318383	1.0797456727361217	2.41526867063835	-0.29773844590915854	0.6588638743533597	-0.12271373563281136	0.7053111225682172	2.6381554539214904	-0.5098483163825469	-0.34803132521429236	-0.17759788444728325	-0.197403660920683	-1.8564357002834186	0.528482822165078	0.3311384711267163	-0.817299683127012	1.890738992826077	-0.8006985355514977	0.861909011780607	1.124853664864263	0.3778345812375189	1.2585229025541966
0.6778564637746239	0.4923296071108075	1.9732888922051681	1.2812332153629278	-0.5911253460588513	0.5904179349723779	1.276384905385555	-0.42331100036428376	-0.022551427756863956	0.909350159597179	-0.4937333415311255	-1.0804081188892571	-0.12054099051067019	0.6049848898162683	0.8327498617928516	-0.0335727973028642	2.0171529355604325	0.02140690874313478	0.5744338981280608	-0.0037584043074827406	0.17122324922144763	0.39464768853235965	-0.1293950015566861	1.222078554779703	0.23731069701936358	1.3354323036363314	1.4298914245930394	-0.5132741310842222	1.07167391597775	-0.22939913294948638	1.5111332554236436	-0.7854578617636454	1.0910416029737489	0.3366033742913234	0.6690829692071129	1.5118604268588443	0.6070576819441889	-0.28992392518338106	0.6730584914355052	0.7265722412776885	-1.6891005441213067	-0.1292002300322361	1.0069474540045116	0.12094167440431704	1.4710484256644316	0.15105445144357665	1.2654324968076878	1.088141894444189	1.4590351664979975	1.889951951636587
0.6048310532888125	1.900330257134213	1.6223239335481392	1.1143125495626252	-0.4062063006006849	0.11518841944023908	1.5696952387862844	0.09001277340549158	0.31887504564668867	0.45403812780303454	-0.9182419717695401	-1.4815768319431943	0.3302931519797377	-0.09342497574547654	1.0203496382299275	0.9191214428927963	1.7340376649962914	1.1433268001850883	0.9402278060453513	0.9575226432000511	-0.6689032853483509	0.39009598041084625	-0.6155310942859391	1.2895915245144567	-0.12644127186627865	0.1749641528582272	1.8279391381831762	-0.3364178704157835	1.1584161214609063	-1.2705682446489293	0.30962370899452785	-1.0271396649694184	1.3602972794390629	0.6450695106972394	0.2735163878491321	0.10934928325351419	1.1425213786134758	0.24141864953283523	1.1566777210237125	1.2333896024017033	-0.49694849029679794	-0.11586291210781845	1.0713729089176416	0.9459642174309162	0.7143859341573515	0.4685159776883917	1.2035730206536415	0.7535306731750965	1.9506651375378294	1.6129618985425673
0.3592565838612045	1.9593881455467572	0.8677855392223708	0.8173564380650807	-0.0210761953605404	0.11070680412430979	1.6948181307330166	0.29195824699445067	-0.0017955388206836015	0.422147714878828	-1.1076248494999867	-0.7585984147048237	0.46767720010689157	-0.7219793605141452	0.8267302828743914	0.5014386980281528	0.9245076326660553	1.0694503064515	0.421939120516235	1.2774069894500073	-1.2212348363827386	0.3615668189568478	-0.7177309548457115	1.0634210331243257	-0.03024274761621008	-0.5210519411181985	1.6569668150892143	-0.12830064846541855	0.5671291124529699	-1.2126493427323073	-0.1415596802924767	-0.8541385673037859	1.4305399097928242	0.6682136162352315	-0.1567863109020129	-0.7480439594337119	0.737293816851772	1.0981801194261522	0.47316066821186104	0.6251232185359953	0.6476424353394674	0.5605138509410653	0.02808778499834946	0.5144899501398733	0.3503057459368256	0.16387052670899885	0.6439195733868758	-0.020986080974680008	1.2270026346311151	0.5480231374900328
0.1570669999725305	1.0895164235974486	0.30189804566879536	0.5982791310101103	0.4538802192211305	0.7255522296290386	1.7486909252209406	-0.15898519493392604	-0.9139861675443742	0.6954712503804135	-0.5284766575719966	0.5998549612182899	0.32613222706143974	-1.181770208662522	0.5525041465405188	-1.0972060845328202	0.216362624670972	-0.11078415078617954	-0.6803199324432163	0.758063480603729	-1.128396700611043	0.6184084753562676	-0.3325190915549915	0.5586618030927557	0.31716380820915574	-0.09103274813672453	1.2280183964393814	0.07465547317057503	-0.31352266957240765	-0.12054673744305174	0.253511784462288	-0.3936560680732882	1.3477471844936932	0.6931911691876805	-0.2922084110777144	-0.8751111612943016	-0.10854579453385177	1.752703684649909	-0.9205752775276692	-0.5711785153757849	0.97275952295923	1.1762811684606203	-1.4628221028208133	-0.8639304889535295	0.47536207333196023	-0.33130069870843165	-0.03271759617539807	-0.7672106983535476	-0.1608104530064208	-0.570708668520722
0.1627979706357983	0.30205631148380707	0.2637943681021427	0.3690424340692913	0.7312290549085527	1.4038643374998985	1.52175474878194	-0.8139059429561524	-1.694723328453576	0.7566125173267947	0.43808048931353605	1.604447894896828	0.24169132447917205	-1.5838969818822208	0.4131254517612583	-2.3935689165565828	-0.16884895301431346	-1.2907137999936382	-1.4991887478542578	-0.023035537545310708	-0.3863198991664813	1.0717361484760255	0.3136287083481458	-0.10593644177545923	0.527066740889267	0.8527574921465984	0.6915782301952846	0.3759531210953803	-0.9533348893018364	1.0514752357219794	0.6197862700574231	-0.008483783716667083	1.0596886899237923	0.9993028042098492	-0.1643599467596786	-0.6692166629714886	-0.5799286643068898	1.7379330171528853	-1.7876530876283483	-1.3426172106196883	0.5174425999949683	1.018713562959017	-2.203671227851667	-1.8863501049301696	0.691316104193823	-0.6941827569834226	-0.44224882244825425	-1.0398961013514312	-1.172551242964897	-1.1156724650209728
0.36016461217765955	0.05392195715860965	0.4051919569717579	-0.07281984980879543	0.672472111937777	1.4217285117780414	0.8732228106348437	-0.8913518191426012	-1.828398777434355	0.3663353656037765	0.8536557317479029	1.6078516459115395	0.44414482911332154	-1.8555325118649508	0.31079337218675207	-2.2768424430209606	-0.5531039315778407	-1.4228843509423152	-1.656624234559591	-0.3373103999423201	0.4823717914662259	1.3132058014385628	0.8056198091423242	-0.7722598168192726	0.47766088231281784	1.1534869139457475	-0.03278204035836817	0.8488533550199503	-1.2136529745495221	1.3601465288715628	0.24180910739394845	-0.02443122865041018	0.4536778220633981	1.4444955374094277	-0.20931026874839184	-0.5654655123405978	-0.32397581146460097	1.131589585934086	-1.5156248652400908	-1.3262302589384807	-0.2096275655267071	0.05553268391091325	-1.7695929305165954	-1.7721530160700798	0.7618418737045	-0.7981366673105307	-0.4973732674023937	-1.0279585403137328	-1.4071185011496659	-1.116758151135533
0.6140576263544115	-0.038741418284726346	0.033546259941903786	-0.6801606234683223	0.5193010713478505	0.6861283745236636	0.10537117876632802	-0.1278086711818895	-1.4362923871384858	-0.09424701489326204	0.3701298687696095	0.9039040475007485	0.7413594000452908	-1.5980612070204478	0.06615220496107534	-1.1603980452467098	-1.19691337438966	-0.462304762054298	-1.538870934969827	-0.03747686958222999	0.8106215860283277	1.0873722816357287	0.8261236623990982	-1.2613384570246902	0.3577825920728821	0.4671663366394399	-0.8564616135407603	1.3066655523613897	-1.3048807043741453	0.7447005200358766	-0.5553765327421252	-0.45355925063635844	-0.3683892475734696	1.566219572454117	-0.8362696190042712	-0.6559770250487942	0.3303031009043713	0.5254723159014375	-0.7140441098159634	-0.9738939335288728	-0.776301682682565	-1.1034480787339547	-0.9239745495611583	-0.9620234912820955	0.8251574475960096	-0.4816553129619661	-0.3490102305997088	-1.2017605800104083	-1.3158867556442506	-1.0734140601281985
0.8305425391562141	-0.42291058594910064	-1.0331426007692397	-1.0520891669789925	0.6643985806545291	-0.15644468811209428	-0.23318201672492905	0.9412521162220925	-0.871821281259373	-0.08004343589489135	-0.3145292945991236	0.3631726327581871	0.7143181241267502	-0.4982768956667656	-0.252639709295474	-0.28269374056323193	-1.7586297245678428	0.7555353648709856	-1.582432614515316	0.37159606794997874	0.42924084489046244	0.5648461602453668	0.3943722023386865	-1.4023764038343074	0.3627458508580003	-0.3775214913591554	-1.290514345681641	1.364031666781305	-1.3602068543355605	-0.028231171242586558	-0.8580851807593106	-0.9314515450518656	-0.9656774448438967	1.086818898584958	-1.872113128509788	-0.7809489679258194	0.8233172912966755	0.42431130401315165	-0.32771514087064657	-0.7454827475103318	-0.9579525648587406	-1.7725938538897192	-0.6310896534441679	-0.29975345224268535	0.9421393126921748	0.43547954021195606	-0.1872069489304891	-1.4735038284641002	-1.383896599165467	-1.3019584531386057
1.0424506939042448	-0.8576931973610777	-2.0610004709255123	-0.7770549071909045	1.1903587217827434	-0.43414384235428527	0.04983469616825017	1.5757168567189255	-0.1861203297165011	0.4323363150488382	-0.3054824195654751	0.45496350595049534	0.2655107914691811	1.130604940317504	-0.3580346059133909	-0.12569064541939085	-1.5697604854011626	1.4473180737722149	-1.619201644728777	0.3582967380345945	-0.12381488669702449	0.11275509425441882	-0.1056491249939421	-1.1283493629532417	0.5101560827554483	-0.4092065218732952	-0.8293795506231215	0.8513850661569271	-1.248265866519309	-0.21052557092285862	-0.3363085539654849	-0.93996929706997	-0.8864950547905721	0.25597921553391534	-2.494463353999855	-0.7849614341422216	0.9017883382821982	0.6978336516869321	-0.44868622982109174	-0.5020817904653432	-0.5809639524904594	-1.6279291175224766	-0.8908095792415995	0.09426568173601413	0.7826486135504916	1.783277849936392	-0.1660592407134644	-1.1301496197340017	-1.4331905599991315	-1.5775572459862788
1.3403861897676694	-0.6703991182360843	-2.012360711105198	0.10108436980436682	1.7347420125456146	-0.1442445522979291	0.5088674248223628	1.6015282141162148	0.7774197450434622	0.9040879260481104	0.3901043826397224	0.781524380816271	-0.12592782415054277	2.3778353953390723	-0.0930107417782041	0.04117540033712313	-0.4490637885541738	1.5487751206974147	-1.1309438590774898	-0.032884612823528836	-0.11749173546777383	-0.1136538734434037	-0.16501351900960592	-0.5600775540755724	0.763747245750846	0.36163202541151906	0.42144203965313504	0.14160253528344457	-0.8201208916405022	0.25148831110012715	0.37706313186375556	-0.189208859703079	-0.1849918110228495	-0.35392105754000797	-1.881540570433508	-0.5617396090748884	0.697749691674533	0.7261618097163869	-0.31541711633137065	0.1598915945807431	0.44169879533836554	-0.7160122696559853	-0.824870281492155	0.8041875595267066	0.05572987208523659	2.8712303619601998	-0.40271342376553343	0.2111380529840354	-0.9276804394928095	-1.4317955208059492
1.7178376552278722	0.3202945052028273	-0.6160596902892026	1.016011970207787	1.8472908658094034	0.1415000123423183	0.4848295934507356	1.480117727651429	1.860921191156206	0.8732574833875166	0.8816712509986594	0.6644801403762426	0.14358658073297648	2.4644456636603875	0.34104730551835155	0.9759318194018712	0.9381975887297332	1.4864974354347784	-0.009757011538926176	-0.2628173265716189	0.6320791321606395	-0.26720971897928236	0.44625747302233704	0.048280661024384296	1.1410263114179815	1.0610694725295864	1.6350485347649089	-0.1014851975958687	-0.17977051678504943	0.8570552136448611	0.55166941075621	1.1044090733156653	0.48775433751669506	-0.39661454003125574	-0.04132273185107811	0.026351186761099595	0.42280628444710605	0.10745379428228131	0.5775620460399853	1.1893505260877177	1.8487422484114446	0.6921472800568267	0.13359012615996085	2.0863633943995494	-0.8852555539546884	2.947900867739862	-0.8724402230892926	1.8403508586303123	0.19956675954378275	-0.7021285218333002
1.9784108362865964	1.408345421038836	1.2406594942363245	1.3439338320440783	1.4051409736758407	-0.03889199665433844	-0.22016539992417858	1.641881231105049	2.465400515914234	0.43242062516723745	0.48678377509113374	0.02596996563659853	1.0391404756789446	1.4951010143202628	0.5524342140821373	2.228862651551882	1.6599085433507128	1.5151546111484195	1.201867925181158	0.05858122897711535	1.5601210105763816	-0.5440192013798141	1.3912304088449283	0.48566958903884755	1.5248641115173491	1.0550909411413334	1.894689536450467	0.37934926743308384	0.40389501316535653	1.1674158438933393	0.28555359053860646	2.281803607021305	0.4434794882085003	-0.08717585198280071	2.0388133729145643	1.0265775116963995	0.14832185025692482	-0.8846294961372401	1.7271093012820766	1.9702093105390122	2.9973599857646267	2.118407706610309	1.4615091752792067	3.2533144658319646	-1.262187591350016	1.920950471904825	-1.274329076830869	2.4955419945531423	1.322771114698329	0.3038219348509315
1.8161806522595045	1.6672038053047127	2.2568872756043197	0.9485493610476144	0.628929625544335	-0.5947321313760046	-1.1756381171407124	1.907944653455222	2.112857503051357	-0.040415749781715485	-0.45113239694724067	-0.552801348152655	1.6994839599618334	0.43223817625999533	0.31750565308296086	2.5122938689459384	1.3994721237276078	1.4798716400214815	1.8783317261203898	0.7081227764185152	1.8898061930062904	-0.9393011745124608	1.9023749264466852	0.7076982500104902	1.4646795285551404	0.6039913605962303	0.9697087112679663	1.049092834286641	0.7912350868075644	1.122055155337261	0.25348917036092805	2.6585059244358997	-0.36050915399579686	0.013059155414069528	3.1735189016991234	2.1136441506595944	-0.0996598550907014	-1.6311537671535328	2.1772760085661567	1.9510047277788558	3.288177621958235	2.917255008195931	2.1414835164277792	3.311306381353664	-0.8356526695789466	0.5338142785698539	-1.1481756883625223	1.6904988774686658	1.7911653468421425	1.1552043991824832
1.0473802965167265	0.9028731008994647	1.8574053607800505	0.23962907607542164	-0.21068676721248827	-1.1024827586605892	-1.8187924374431466	1.6935551548537606	1.0472016392708752	-0.45172919548100543	-0.956890870659966	-0.6352466490500627	1.200387880124797	0.23966441791663962	-0.2537320202816488	1.2888743336796247	0.6511252532572764	1.1859052398273144	1.93323780285438	1.0775378580149282	1.3425574228722912	-1.2968660837736532	1.366723740103321	0.7835724444849081	0.46676188693099196	0.3217311415016599	-0.5191713244090502	1.0519889606203343	1.0609450697480436	0.8220464386863322	0.6450802442699748	2.0091882844487254	-1.2609899917824452	-0.4464572564065249	2.9618928726149343	2.608823107030976	-0.18043009807809518	-1.8706143642967956	1.6506188740756895	1.2160656321875987	2.6449391009323038	2.607137977981716	1.8562664985710493	2.074841731762828	-0.3548576738928117	-0.2629164566142589	-0.2860099321686981	0.2607460406386965	1.61514170072922	1.6889155080534528
-0.18063324030471992	-0.21078414843260837	0.5945365769318571	-0.296169666285997	-0.9574546929318349	-1.293980360089431	-2.0051756905419365	0.7419506227711843	0.10896947431233922	-1.0226319801627675	-0.48078804543445713	-0.5037302885829785	-0.4287670750833875	0.9910518632590668	-0.8487709095228686	-0.38714068763697584	0.07195034079110664	0.7630649714728428	1.7496986404396027	0.8165610705096279	0.324585582951156	-1.5027587496858523	-0.07593489767263992	0.7533175325214615	-1.3362082402766042	0.26925284758790297	-1.660477912158674	0.12819351664033554	1.310870644376156	0.25938466352234507	0.7845657234768807	0.7321684867837259	-1.550613028669502	-1.244212100548627	1.9853939590356442	2.015229594369771	0.06423940859834164	-1.8985604186789804	0.8333254569353312	0.358225692993756	1.508496854656662	1.3139384823594538	1.284854284813957	0.4162510640039762	-0.7158225726518903	-0.1224015976215037	0.9472160683704174	-0.5348237863865403	1.3171355109045	1.9959111532038532
-1.4164545019873451	-0.9011804898724083	-0.504442691770044	-0.5503427373966747	-1.4633887072277072	-1.2251844110080032	-1.996607831025293	-0.4925506700555887	-0.039042863003926294	-1.7343671355006116	0.5999887031502051	-0.724508923019356	-2.0607828300359112	1.80498025927047	-1.1714392885495069	-0.8895146221385823	-0.18799694234852696	0.5078592217256739	1.6096803887417515	0.16879828734081093	-0.5214789975560505	-1.534182972864092	-1.5229137668942492	0.5829242587720054	-2.9475222523158426	-0.08331649139225433	-1.9636248542693924	-1.0468738270978173	1.4803361585178179	-0.5726020079278831	0.02998856501262207	-0.4457348193545902	-1.1588689631811644	-1.770786587498511	1.0708734230360306	0.5784086879532337	0.5321341908735038	-2.031929811339994	0.5040881947807477	-0.10110367667061733	0.38056648797739645	-0.2083576159357233	1.170969559650218	-0.5985583013027762	-1.7538540604379511	0.49781846657436296	1.7947035350686906	-0.29946086893614815	1.1990308246995454	2.100087633553635
-2.210539230692803	-1.0071103787304552	-0.8881287961535047	-0.7350707907166152	-1.529938062715023	-1.0665652603831934	-1.9870618608370785	-1.2742483904762234	0.4800636340996305	-2.0391371151759614	1.434733621343726	-1.2875875858304522	-2.483440462030406	1.6809672628540746	-1.0621817761782242	0.2171174165755746	-0.41869485411991386	0.45464455633015083	1.3973798146546417	-0.33826428769991057	-0.8853668848018776	-1.3582817798997862	-2.028874697413384	0.26574201247670476	-3.2382187493427765	-1.0143692610423518	-1.6023707845535804	-1.5580694248711549	1.4192419925813344	-1.398233327932896	-1.2151947174751225	-0.9655497033187816	-0.6275083833650269	-1.5906606573897515	0.48329956358158477	-0.8255813544104766	0.7955522248045191	-2.068855157276539	0.6285872217953933	-0.07776214430659036	-0.52771942958944	-1.1520016461198608	1.3750600205071613	-0.654500177054068	-2.2675009487749773	0.8413461719366256	1.7016400851025422	0.2717357016782843	0.9976104268299091	1.803461630860891
-2.4613513510525773	-0.8600722592235438	-0.7912335988716866	-0.9451517509858134	-1.1300275413277112	-0.9056153459975331	-1.81197460142501	-1.3341776959299296	0.9164020286230004	-1.4008716802533254	1.424084314672533	-1.512189153533601	-1.5679879127735001	0.45146918551463866	-0.5456790376535589	1.6864030473106215	-0.7535680977669158	0.2984281265282856	0.8839173715173391	-0.4521224143148874	-0.9355705084376849	-0.9227793244201253	-1.4492569834737834	-0.07720275743872489	-2.0500208830533313	-2.006776616505976	-1.097685353692148	-1.2456811427988785	1.0562220036379397	-1.7232674408739932	-1.8058125198716088	-0.7243011132713788	-0.4543746847924034	-0.8536604532939659	-0.07452744565642945	-1.4682756876384153	0.4390222661202953	-1.5122315224601952	0.5088424479689564	0.16071525225340277	-1.2060120714452174	-1.2846172455579496	1.0972254729567827	-0.240221661900118	-1.4216805894136049	0.47464319253989107	0.7689340550600496	0.3246591467752464	0.34036770780940395	0.9359611554701451
-2.4591793624429963	-0.6631590356453554	-0.7492427130284748	-0.9324897019702865	-0.6257836997316873	-0.78543497292017	-1.2124725325091417	-1.0803924014298016	0.5995559655587396	-0.07263351691843563	0.5042508030368055	-0.9157134374978764	-0.3306258676326269	-1.040395346766333	0.12991625048230418	1.910385949737541	-0.8832149682580457	-0.20631094612382517	0.11182162308319228	-0.3711261980313795	-1.0034117625486587	-0.3195021152906073	-0.5636363750254915	-0.24657443713967112	-0.44212579674564584	-2.2774153231927503	-0.8356409337285652	-0.8502891713192204	0.4271317274892702	-1.295414383361317	-1.2173534430160686	0.005406297369170647	-0.5724371950362895	-0.16753068908584717	-0.785251864784363	-1.392559469194089	-0.5060142112396206	-0.33367349782620576	-0.27809964640780654	0.24361120926549218	-1.5947374183520082	-0.9731245174706683	-0.04481388384887858	0.027487840047896128	0.15369480251209705	-0.5011147435399732	-0.3618076725871836	-0.2568933340512477	-0.6389497137537546	-0.2863717785680991
-2.5437752648881746	-0.2567424143568964	-0.9632712932154781	-0.40868296813564203	-0.5440663611467389	-0.7935546664160413	-0.3042075483894981	-1.057791333509851	-0.49889156013897346	0.951320924168575	-0.967587376630218	0.06304786916763558	0.2009077811262509	-1.696970828452258	0.5501109097066457	0.5506467574214489	-0.4584884313061339	-0.9027780162743244	-0.6490367593876852	-0.4046076530966017	-1.2099934075785337	0.12580032557014104	-0.2997159744369698	-0.12881401265055736	0.3225748982413188	-1.7242765391536912	-0.8433999666786038	-1.1035046105002264	-0.3966502741787773	-0.42509182364524206	-0.24938780748090383	0.8300725431356898	-0.5257243123432549	-0.05758480520013197	-1.2990054967984779	-1.1928287173631755	-1.5112622754204206	0.7224923634088625	-1.3414538531690996	-0.13075503144426717	-1.6072029987102894	-0.6434587969144716	-1.454097202131949	-0.06400796092175114	1.019526236549007	-1.624810622530437	-1.0505600985386219	-0.9260319970150036	-1.3483304180183682	-1.2706152199682483
-2.7062005249375223	0.46741196647667643	-1.1652293009450547	0.49174134559591476	-1.0198407692465232	-0.9853325065725036	0.3767833612848093	-1.3181180733557938	-1.775232463676614	0.9151487890152068	-2.348092325417445	0.4719189816592548	0.05509196919516907	-1.1486455588411413	0.3900100339563475	-1.2536041709365544	0.35646627033752476	-1.3989384455709877	-1.2397687443259382	-0.5883140418146621	-1.4051329101899612	0.07317849406696003	-0.8253707234761941	0.18998682246304016	0.011353887719581877	-1.066946511836525	-0.9166478342349987	-1.8142649799799584	-1.2789431645096396	0.2634886001652674	-0.0953772995873456	1.405021998768956	-0.07750258091614884	-0.5310043044012098	-1.1310248234904317	-1.2477764136432492	-1.9827955169769895	0.8125804865388736	-1.9391196688335706	-1.021895912196011	-1.3653713150371827	-0.3701104722713769	-2.194722856299275	-0.3741430280716213	0.6153694673150267	-2.338328517865724	-1.1096491157299313	-1.1808514814213928	-1.4002789501509214	-1.5063214314373419
-2.5742343005410038	1.156176607027689	-0.9977484961690664	1.1919523034435466	-1.5674827612983129	-1.2505488062265828	0.38333136843976057	-1.4350058075330703	-2.4622726294531145	0.09975103284553734	-2.8768647461998986	-0.06780970531299454	0.11122254177331382	-0.056778818382317416	-0.2828411026188515	-2.1454597874022303	0.9210945244936116	-1.5127766036288104	-1.7162052132124903	-0.719030412845761	-1.400753832813824	-0.4602199700920346	-1.4523330027736432	0.4597886715765145	-0.4876234928122446	-0.9812183468887513	-0.8777056379883882	-2.051020101822861	-1.9181337247939463	0.39372773925880356	-0.8847564431404198	1.4907158213527814	0.47764295248094196	-1.1380781902240615	-0.3564645714568183	-1.3370393540401628	-1.74906648246494	-0.05276812599376617	-1.796664700673303	-2.0528019087217038	-1.2045702621783476	-0.0481246931266611	-2.0159281380290652	-0.7084014403341687	-0.11757004079993597	-2.2308932832161372	-0.8166952743333125	-0.9727969479953603	-1.0622935032127496	-1.0381614581431893
-1.8341341485331397	1.2289651132118984	-0.42038357730685466	1.1798696066158545	-1.5610780606498365	-1.3631453049644102	-0.12020224449907886	-1.105522173533055	-2.1644322521226824	-0.5450574989155749	-2.130198717829575	-0.9371589562823162	0.8821121854064052	0.5256869277548721	-1.0001420957837381	-1.785912175416274	0.7423361412289228	-1.4105348221260254	-2.0839210941129256	-0.7049001252148897	-1.190370553295663	-1.0052384977501028	-1.4300514654001064	0.40744696449647505	-0.28972055607937297	-1.3042123135552384	-0.6952560627556488	-1.2427822509265385	-1.942146178390494	0.07812534542172858	-1.537601452082397	1.0249592428861927	0.6257639686988066	-1.4116895502700482	0.32227732559200284	-1.0556900553626982	-1.1191430657123989	-0.9096548425869074	-1.2966144172253478	-2.495257667423223	-1.3158852949114097	0.20994371703145864	-1.5118488795627598	-0.9331046131386115	0.00742174036106466	-1.3114165773184905	-0.5861574400862465	-0.5206445096257819	-0.9413420249008395	-0.45186033831235684
-0.6432622893819233	0.5145769294333477	0.25803471148424106	0.4806155512070677	-0.9328222584333766	-1.1869498214406005	-0.42996756265912317	-0.5755524195039525	-1.1152333857386758	-0.5146302547853573	-0.5270150771632716	-1.2707749433719306	1.751730631326465	0.11962858683795513	-1.289481368076454	-0.8534183149545492	-0.04153113510907768	-1.2945031181481386	-2.101915706912158	-0.7280024146146595	-0.9201067058716365	-1.005391439808048	-0.734747686933912	-0.10850698771855381	0.48372545026183805	-1.2823906460345278	-0.39689632335073444	0.08961004526349423	-1.2507574037224924	-0.37394295910027703	-1.139908624334489	0.20630219767533298	0.1699763450498968	-1.2151793774699426	0.27919482550619185	-0.4265903967864774	-0.49367384679513193	-0.7899660275012776	-0.9146210370507772	-1.8302364524548924	-1.4791479152041938	0.09624983951414212	-1.2848054266548088	-0.9490784507327916	0.8667394702790394	-0.15100296330103635	-0.6277666097162342	-0.018191866592333215	-1.278214240361463	-0.3446749880800006
0.44071367688291363	-0.5066624014106651	0.6796802731336326	-0.42842632037559286	-0.24687865741693796	-0.7687716323259575	0.04175577211260433	-0.3519131684386979	0.0036416481746195605	-0.2570684935314799	0.8037707421132434	-0.9217629404055239	1.6245925714950038	-0.7922544701180114	-1.1167312225608776	-0.1092701930501746	-0.8545052967362834	-1.1098032182591404	-1.5103192765314502	-0.9801028591159597	-0.6837743016958935	-0.318885376353004	0.004431293012987239	-0.9807294012482352	0.9756959140537027	-0.5224650458789216	0.05456396318271716	0.8557109786800288	-0.22378987497650726	-0.8392853501328997	-0.09645301058824551	-0.5911365984770988	-0.6000087233316198	-0.7044805421872473	-0.3908741569913907	0.10607248395718358	0.016455701963185215	0.3093333671445333	-0.6700390467436448	-0.34792415913349617	-1.3182024748652805	-0.434838834413652	-1.1928532202263078	-0.7685732756705651	1.176683403240922	0.422286327751855	-0.8204393556254668	0.3774384184723639	-1.6632836428824176	-0.7705260094619699
0.9651930905528281	-1.1648975758054374	0.7388302604276782	-1.1103351207852545	-0.017829220774818536	-0.21511593690077693	1.1653417045936167	-0.5467824797620175	0.5823046647349509	-0.4703540630817548	0.9679146171052809	-0.4628403674553077	0.26245022574710175	-1.2848690308305504	-0.8845778893375797	0.2822264508270964	-1.2678761408865338	-0.6856227682506857	-0.42161313016945867	-1.3155285998171857	-0.41074968115433363	0.6381310463328526	0.2844017043310728	-1.825757591692913	0.7212486771948705	0.5324851567649852	0.7128274326433796	0.5843347524468708	0.5625848892975919	-1.36367815440634	0.422500654400141	-1.1139340957062929	-1.2072042377027723	-0.07477850877322899	-1.0428416123877202	0.27401088025814074	0.5560814821336639	1.491758857558319	-0.22533560120681148	0.954603073506612	-0.8196920685708546	-0.9360677046738597	-0.5950311314689767	-0.6130855933723272	0.19214361272992797	0.022704975623545468	-0.8313048558969965	0.4865695563499462	-1.4687348785938612	-1.190709726933643
0.9778959162833758	-1.2100168551128432	0.6206708952718203	-1.461873793972633	-0.08782902872352777	0.43099942252056356	2.155868416379543	-0.6763578254846618	0.5479755586794859	-1.101172989858898	0.17846026470073614	-0.3311166572521163	-1.2864752160859823	-0.877497069369432	-0.9467930766284803	0.5673663393178491	-1.277470777851591	-0.09681242055396823	0.6602237173520447	-1.3133424989411184	0.004048173292780424	1.2444574259584353	0.25529110123328025	-2.132567256928825	0.2003043141757886	1.1354148849985204	1.4514313381928943	-0.09540658621211724	0.8772368222358283	-1.8418751962947932	0.03667127473641281	-1.4443519492464165	-1.3498197095341349	0.5506416475427581	-1.208081524222328	0.3509981993961571	1.1670727361001596	1.9229844473836613	0.5779245480178563	1.260507974960885	-0.4197900775091173	-0.8877532709490656	0.7458619891599575	-0.7416068673225441	-1.218787113758963	-0.845809830273417	-0.3890012500532365	0.2645624770901706	-0.5057220635380598	-0.9849893876050316
0.8879527014731423	-0.8879124600391048	0.579459660013478	-1.5258668590961022	0.1557138602495273	1.1190075020749362	2.260867384985993	-0.21386431329610048	0.3367740650519611	-1.3325085698272376	-0.4756576447119522	-0.29526340047048805	-1.7399733958862975	0.0639758125607693	-1.1543460249733208	0.8358158080605754	-1.0408341268521843	0.29437859369239777	1.267348210896601	-0.7409509815664194	0.4828576121623749	1.1787860756668649	0.40053934192807955	-1.5891513740878587	0.16247639416138732	1.0692974826369546	1.9019903000109264	-0.21813730611041765	0.9894321089198738	-1.9168985651854002	-0.3108334344267855	-1.816908354427649	-0.9780974533603751	1.0194315737066109	-0.9728020195178038	0.7659217193454462	1.573357030449155	1.5755406527790028	1.425048608572752	0.7140757288342253	-0.4572879051602877	-0.31036159027669535	2.209408897693763	-1.0853476316396915	-1.5460285875215454	-1.197199430481587	0.45606709634181175	-0.034014522763455395	0.7619057926207506	-0.04778167363558482
0.9810666467235685	-0.518794010851977	0.670485680910049	-1.2037376277794365	0.9663161436222555	1.669198366198369	1.4274249377025023	0.7243487674350415	0.36904172137464625	-0.6027399221916678	-0.19500676711211193	0.09620659574578648	-0.9460895230110083	0.7316009790315344	-0.9530598573177834	0.8494357994996733	-0.5380644633991233	0.2257264529233505	1.344007972001791	0.123980080099443	0.7590912718388687	0.6311314777666931	0.8349485027504892	-0.37402179124334567	0.6392832855577132	0.7882613806243028	1.7374502309707232	0.42558996233699614	1.2088667705290337	-1.320027678061902	0.41267559903206397	-2.183333436186102	-0.17094119632733706	1.1096612998731124	-0.6336119086055608	1.4449797056793616	1.4074377038035424	1.0119698948927887	1.782739801070245	0.19136534010033016	-0.6512450572860866	0.22434858165752428	2.838877498749157	-1.1897084496119932	-0.4758002864879292	-0.5506704972850726	1.298378142414823	-0.06416584760134157	1.607411385741169	1.085231510899582
1.1584317655931429	-0.1803997341968054	0.6812002084962869	-0.3611177782055304	1.8288150248569928	1.864442642474383	0.3234703773487555	1.3980999976086848	0.5943499927144952	0.6029111395974438	0.7444149073137383	0.7796395963520347	0.0057149834674177615	0.6169890014255778	0.037069602003814754	0.3960840607582231	0.344032340842622	-0.137075684796969	1.1542747754601077	0.7360300211356948	0.6610079129068702	0.09159023153459515	1.1322911064823642	0.8903905340349282	0.9246291644999819	0.7920214009471689	1.080349013044622	1.1252658976130625	1.380472908801958	-0.25243631990641113	1.8654259832818858	-2.0888736699972665	0.9063331939621263	0.7315171937139022	-0.22142903550849066	1.7583242659060263	0.651396448111161	0.6357077283357186	1.3829191475143592	0.28854655951943986	-0.33758810121599436	0.24974366986036348	2.2368309234051975	-0.6966812293733103	0.7116340983951779	0.5386331239315487	1.6676656136197865	0.18738592610955032	1.6324576851194987	1.691740127045877
1.1668942972212786	0.18039480859554424	0.3450655060251957	0.7782679887123604	1.9777472403398813	1.6958469370190667	-0.29120662076945875	1.217114940400626	0.6526046180273393	1.1860458116586832	1.4631532527611113	1.200768166705146	0.04339621596072721	-0.12184627605213467	1.557388466546683	-0.34636729654397136	1.429467767498413	-0.3655875645697876	0.9075711652894587	0.841961269319327	0.3831224174153424	-0.05243842981012554	0.8889292854693392	1.569399830664639	0.5241626888402953	1.057654787275141	0.5189933477736711	1.1332007065204355	1.0290967293816413	0.7066683708474062	2.5395581725344716	-1.155103822390008	1.9288231978309727	0.14242358188505336	0.40681686197463124	1.2015495906191724	-0.21779084716903382	0.36362609389280115	0.45901664281365323	0.7018675499209961	0.7133855441817163	-0.07817211979428697	0.8910293389431416	0.14294338393306155	0.6920919082187346	1.0600035634130718	1.4338042268602906	0.3617560293006903	1.0532098864201485	1.4666873180984907
0.9817183000047403	0.5217674833833413	-0.3373237818022021	1.5577559964623824	1.236934652936988	1.4075012257479724	-0.22840182269382966	0.4156496368652884	0.45482553700544426	0.6124305727749864	1.5396493692976052	1.059972519743826	-0.7229900000501526	-0.9032033371120384	2.8357547204235414	-0.8816614658712492	2.144113583219852	-0.22407855349378195	0.5933146298248614	0.7026990186736927	0.36211846520641877	0.2151622921599211	0.2801954375217178	1.4738197293944284	-0.18538432300616461	1.1662619056243066	0.5407255839390119	0.5030589790189611	0.03595469450514783	1.1245156265086471	1.4858468505993006	0.3037940092194805	2.457006776250452	-0.1874599496885163	1.0799612626216453	0.008359319538803523	-0.598253358531364	0.0015118928983031703	-0.41793006421807977	0.7099673577810592	1.8691461634776805	-0.25421353300190647	-0.3129472814007921	0.6299534125300608	-0.33350066874828543	0.6544602638813007	0.9203022091920747	0.21320328925808976	0.48108621122447937	0.7173402717735448
0.842250490441653	0.7567573730657055	-0.9901520635080711	1.4192929505009524	0.1916788492622716	1.213482806420453	0.06667705533585762	-0.16731587244269153	0.38657216609653605	-0.5155307853515296	1.309913030445053	0.727087355666122	-1.2380413554554375	-1.2140041779036093	3.166522949842378	-0.8182541731592493	1.940896634076982	0.14515715345811994	0.1580490045599826	0.7059178236922803	0.7854762279161216	0.5759520081232844	-0.12008962286951094	0.9080663810266085	-0.45466167274292446	0.8629847941363106	0.9142298642399115	-0.06356078806866128	-1.0209842093987842	1.0974812339854554	-0.5101124594043799	1.3296797939374159	2.2075019405963188	-0.014109199716726044	1.2338639121488237	-1.0406996990317254	-0.3090061095636428	-0.3131555780933631	-0.7280848896876866	0.11745036709598392	2.1886338864384354	-0.11544086221552942	-0.8195801557506615	0.3785412864718519	-0.9623905146382935	0.00048333944928731243	0.5572119006654648	-0.028231057482670217	0.3880044707542165	0.0031400792465500313
0.9108523775242239	0.9399371978927218	-1.130895650964465	0.527337186925835	-0.4703765911369089	1.0449774866756187	0.08195790609019274	0.004812882672069918	0.7555245810617849	-1.0910954014949896	1.133775686364777	0.7264936853425362	-0.7727637025043619	-0.9013815301766631	2.3960175100009367	-0.22881269164802964	0.8461990689897165	0.4783491999493768	-0.31384800675359015	0.8427810383924242	1.2618712582963216	0.6669025824447905	-0.03368963371516637	0.29123207685570907	-0.15683995393171885	0.3417849910498039	0.8020804817120241	-0.07550771150093896	-1.389884372714225	1.0699611795392736	-1.7283912642013204	1.1668733349509417	1.309623733107154	0.43602800773570205	0.5301242687347641	-1.376472890775534	0.24446395034052407	-0.23817472567748135	-0.36109994833826353	-0.5302125617404793	1.3917559708917737	-0.021652943778647588	-0.718228712889679	-0.2114995494850943	-0.3196087505478578	0.010050864743879206	0.41638402149711745	0.005480593962547458	0.6824342337333494	-0.3844071515211681
1.019461601963779	1.177485103343794	-0.607659296966157	-0.27992552997044157	-0.6285426400654928	0.7064402056664664	-0.18229226450802977	0.5882580688841471	1.1544122930784195	-0.5692208050242603	0.7590634845569187	0.989951383900297	0.2992374763731993	-0.16853094230837884	0.9426851784478544	0.3607907761222658	-0.48123095091238066	0.6809785269424716	-0.6894670976783214	0.7184497697556552	1.1330147907813204	0.40306902775054876	0.20332787487262782	-0.20058475491882805	0.05011263218717524	-0.008279167341072396	-0.3284138653605991	0.2564173433640123	-0.9737190718807897	1.3143486576923669	-1.341443476907489	0.060987737147988774	0.24203565493861234	0.7582030416458638	-0.559201652337663	-1.0890013418141244	0.4676535235821721	0.2663704138557573	0.2717040331421754	-0.6910777209599038	0.15107260991600796	-0.27640883577049574	-0.5142573974751641	-0.40281967157465004	0.9833256367084814	0.7468372782905979	0.1667276363314025	0.19454080286713007	0.7812112964743237	-0.5801082830768243
0.8565431426889836	1.2994606271936957	0.2161189605007904	-0.2723205661404555	-0.6473661616351647	0.25870410699570734	-0.2470603282917553	0.7814231803455615	0.7133320454678236	0.6588696999527757	-0.2565488445997701	0.9315721077563105	1.0519686583356076	0.5615948210376893	-0.5373834492669127	0.35570400990916184	-1.270839254347109	0.771903411405764	-0.9694331859076895	0.1296131601980117	0.21606986150971003	0.06877555467151646	0.10564873509239035	-0.583562885611001	-0.3607210387786522	-0.00987423265456786	-1.9237267705296688	0.4119808434425029	-0.4514967124497096	1.6605718073183482	-0.14569428408501142	-0.9176346687720736	-0.5153245694298029	0.8760781977356464	-1.0541224800227151	-0.6428464682459305	0.147260691148217	0.7694915256305244	0.5086446179860923	-0.5225711430559231	-0.6156086322678584	-0.5876476056978728	-0.6652325250939037	0.003351414191884885	1.737096159760371	1.3271600973335027	-0.45557237985185095	-0.031246023917377713	0.18852878448873545	-0.8338068182232025
0.37604583623075066	0.8497376890085132	0.7342279893804984	0.4600067862415162	-0.7514106744565562	0.06325473291950406	0.23890331942113682	0.2775817518834749	-0.8259701410682923	1.7852502552608285	-1.6364201074381752	0.29510213061998797	1.0886513906178765	0.8401221974171	-1.4938371080362474	-0.4003501039537341	-1.22418296238418	0.6615319848747959	-1.2405403829230959	-0.4934719884676312	-0.8368385204898279	0.06643160189723753	-0.31442841688086415	-0.764246037821223	-0.9888620011424625	0.1949281088467512	-2.672805350662471	0.24764621128351436	-0.4964064687564665	1.7410434279934206	0.516720689475232	-0.9135587694882226	-0.7660135368652629	1.108355001252089	-0.4602805257933874	-0.33710772492745034	-0.3668229943644523	0.8165155460151158	-0.007462595930029102	-0.6045445445240861	-0.6275451595109235	-0.3714728156653608	-1.2253820998825413	0.4355020117469002	1.588910073159642	0.9326689184447524	-1.1951922415208553	-0.8721067098774963	-0.9145906389810139	-1.1298330919432051
-0.08983228771710339	-0.3519811645536126	0.579721071021177	1.1332761055324294	-0.6992327871676371	0.3304591181121791	1.0069779283988542	-0.35371859418582335	-2.477742531458229	2.262271555861081	-2.3477633317010738	-0.36873342855241364	0.8198224225406708	0.4820235548728469	-1.6527172777488295	-1.377392941266479	-0.6301132700251291	0.20660225987164263	-1.4486957939318534	-0.40751987811904117	-1.0925542530517978	0.5175487841351967	-0.5560748896940243	-0.4891345683897418	-0.9313967606691628	0.34760060480880933	-1.774052606562026	0.10889160783098406	-1.0059968678823112	1.426067620069615	0.22156718036884004	-0.08267319689326764	-0.5871543707140779	1.6518093015555508	0.6682184207914958	-0.1751104698131146	-0.5291624133156503	0.460581239761913	-0.9302966372464121	-1.0617237544364597	-0.3327242451479112	0.4116452602030874	-1.7867365938843853	0.27596443967116924	1.2133676036338612	-0.230017976222582	-1.4247862817044423	-1.6304460425885563	-1.7077629155871434	-1.1862124340585507
-0.17764499233060796	-1.6869883257873466	-0.1268330878392541	1.0811289888344013	-0.15177586868047746	0.7378665806408173	1.3766262054518639	-0.3226181030086664	-2.7985233160386147	1.9975209989971001	-1.6881075617083827	-0.31475624525620866	0.7301727649073229	-0.1898083968623066	-1.0693939693499137	-1.6728648305056173	-0.0054338738090789485	-0.46102526505673985	-1.36075605040949	0.6052168761841153	-0.32697275143402293	1.1014325602164998	-0.28434085163159745	0.2888581703738229	0.03445295201053802	0.2926459437180039	0.16353968235071598	0.3057006174398874	-1.2610156714596055	0.9498225598077634	-0.36504179715948093	0.6992530663882294	-0.16216099672744314	2.121528678751456	1.2931755857604572	-0.13946101719047752	-0.1363098699399543	0.21229437460983955	-1.4310706472148758	-1.2729548695912398	-0.2292616750741428	0.9965994566404962	-1.7689619346130487	-0.34146994006539805	1.167285369992234	-1.1213994563325982	-0.8064432135700667	-1.375975095486515	-1.4858067366742456	-0.8219072794412123
0.10038603397192779	-2.0819721455615428	-0.9341416266372251	0.3611723803570127	0.7679440677772171	0.7024874440948201	0.9659938820034256	0.42161919383707835	-1.4064706175847295	1.174246206370762	-0.17337494672328158	0.40958686599340205	0.7107371058376797	-0.49590834117372934	-0.12242065052984899	-0.7756144354932831	0.31375597702076374	-0.8526523490714872	-0.8427262041978513	1.808475811177407	0.6401146064637506	1.3284913538882406	0.21940786942596602	1.0928599244735628	1.0157702566734614	0.038050591326226256	1.6169459048131707	0.6816288054112459	-0.7987521387742319	0.6175664988947256	-0.531494169973073	0.8161081255396	0.289131904322857	1.8227059939482941	0.963781193380939	-0.32249353626379107	0.48187058382700787	0.438229367657799	-0.9611559358580969	-0.6116378666000541	-0.30729137526474054	0.607162282560214	-0.9185191834001691	-0.6575060023372615	1.0962575087525677	-0.9801932943039741	0.2503053229306203	-0.15291692312459354	-0.4167560081389488	-0.23924475716397522
0.36236325528590446	-1.0937321884593574	-1.3917908341231877	-0.43392091500577507	1.445851109438421	0.06330434301046645	0.11281528127733763	1.0444842987480545	0.5020720285099284	0.12121412774724494	0.972105794180046	0.8851254198655216	0.3442061210464914	-0.02798984545909377	0.6257959324510463	0.8498295038924362	0.2915033177793855	-0.5860223196254417	-0.10150828741267987	2.078945362592794	0.7466233065379968	0.9965133794764001	0.40060624116767724	1.199726800872016	0.9569620398536027	-0.2886196658961152	1.5805535546297036	0.8131733546880737	0.06452420278048626	0.4549847912129687	-0.30145715946488005	0.4386761810284537	0.4891775532253192	0.5593220488877361	0.1827162434642665	-0.6743513751673667	0.7686797366047425	0.8980343279040958	0.165529137202704	0.6880660976282179	-0.23114493893087878	-0.564804346045827	0.3701763975943174	-0.19690072834386937	0.3462559631484049	-0.09768045627921822	0.8862340637084947	0.8477743961426848	0.5505233079478687	0.13761610546174194
0.2572266415182237	0.4485670541893472	-1.2566174769307445	-0.8283332047229778	1.3337102493275195	-0.68077297456742	-0.4817321571859776	0.7093646878320427	1.354447776505722	-0.7186636669211793	1.155284484095107	0.34404233287015523	-0.3143685192530098	0.7990070111399129	0.747760429237028	2.021362640929838	0.0647248347769666	0.07941142690393706	0.471261705696597	0.9908761788979661	-0.16685456246606203	0.3556294488285546	0.12973203071379932	0.37306884037998245	-0.11107127885702126	-0.5129605728565481	0.43256067248309465	0.5333678084494688	0.6486789925366437	0.19974263857381463	-0.08631973189334025	0.09945937711148219	0.21136433960016107	-0.9582602145178821	-0.2814757149118204	-0.8051663338147292	0.4333522543203325	0.9541935509539177	1.0318390664259713	1.6517388450361206	0.09632536035972038	-1.4160819216965637	1.2882143269803774	0.6482513375428441	-0.9441289525833194	0.5600760158175164	0.5852182098106765	0.598769582107211	0.6290230544458723	0.1025556636041799
-0.19818078497855393	1.1383511129341504	-0.5366381431277756	-0.8107268298000272	0.46965223621153634	-0.9362304026597781	-0.4862926304074567	-0.46826589473433244	0.8195692881210198	-0.9828415851994803	0.9088942624895637	-0.8961073344544861	-0.6155421367940733	1.0015842948839493	0.2672906405819816	1.8672729802426546	-0.19612800599028277	0.3804290167989785	0.6891109646964358	-0.6851246027087236	-1.1414116542417776	-0.18648964745960264	-0.14801501188566554	-0.7501468648647194	-1.04623529132303	-0.5213974454000041	-0.6210515364969812	0.09761395758841991	0.6829451454326898	-0.35361890283904684	0.05273050905555724	-0.0026984072511677727	-0.45628108126366923	-1.6816939312700236	-0.24394516615702383	-0.3035317622766992	-0.30658627088717166	0.23941987605725418	1.0157731728255508	1.571206707978462	0.3691543487533029	-1.0723411694505474	1.299645833948627	1.0613948631792993	-1.832932845698716	0.38483626955661215	-0.34235487126910835	-0.4609112163076138	-0.0007069219433311573	-0.11787557146207028
-0.6823476706649662	0.4157757239635223	0.4904187512996126	-0.6060359056036142	-0.5656926939925517	-0.7037133381400972	-0.21723820825568851	-1.4616602354648693	-0.013391948773502386	-0.718258712326945	0.945573681560915	-1.7063432071633198	-0.12259744892618421	0.055789956166569364	-0.33507081452004256	0.6769838624036963	-0.33657873153240625	-0.12465869862365486	0.6951849119954185	-1.6335815598750418	-1.1109489945023883	-0.47053332460958097	-0.008306912746683994	-1.1730816360252085	-0.8652062022612402	-0.3622935679521667	-0.803328667413347	-0.1716067023183862	0.48565734441277386	-1.0277419866012378	0.4005854616331426	-0.057910213938808554	-1.0215302269316677	-1.2227114807548627	-0.12532144669405346	0.6935774965068606	-0.9072071537293355	-0.9119735661203865	0.38182977265576046	0.7085555387325096	0.2970843110340343	0.15913626454906704	0.6413462014402146	0.7123570392362728	-1.698911293512302	-0.32786673594298826	-1.0602034080253535	-0.831507103810109	-0.43858712942109745	-0.12378748132145102
-0.8947389942818669	-0.8443484760323834	1.2920991629293914	-0.3178070632497514	-1.141560110273648	-0.5068495171270464	-0.1804039234220637	-1.3472524677434061	-0.05723847461347458	-0.4094269957747214	1.0779368914934302	-1.3140802623276269	0.6852190428603714	-1.3326840787680876	-0.5167112698539827	-0.3519044372053319	-0.2547136367291374	-0.9398772275652331	0.6779117511200519	-1.1901189856436376	-0.04837533239733103	-0.6423076680094125	0.3838494056667054	-0.5164510142152902	0.17879923518856436	-0.20895743575789266	-0.33262794249990446	-0.252250434194626	0.4304817487587926	-1.3274839371500589	0.9233818700568628	-0.11488602942631934	-0.9502462532384941	-0.1918742196373129	-0.25074776777022323	1.4353005165505128	-0.92248502994973	-1.6988132587027145	-0.08085737594238614	-0.09032211711475885	0.017109925045564325	1.1321053918237132	0.07749319457533027	0.04982496966249835	-0.9930309917692816	-0.796487750012114	-0.9594126970986835	0.24830520528218877	-0.11141743994430636	0.22440502188932285
-0.7733074548009292	-1.2874649176611999	1.3093682585693205	0.06750733090416998	-1.00851971674952	-0.6537237183426855	-0.4728472513736935	-0.2146866096624357	0.5081699187798424	-0.49545980966343495	0.5057852037571785	-0.0410771465659019	0.8235998624012959	-1.7142484744328848	-0.1585085776565055	-0.3023287923360348	0.021824871302999545	-1.0225536857863637	0.6069177366056935	0.09148887795483834	1.027777308065601	-0.8438481905450842	0.47835635532584386	0.5741837150886117	0.9526086802961665	-0.165648516683247	0.13974220578579988	-0.3383886769130388	0.47761828749681384	-0.895309523474943	1.0479225873978641	0.14705863004146533	-0.2319118380760111	0.48206930403151493	-0.39677123736982195	1.2487054103358897	-0.33198169356335905	-1.5317125917154817	0.05039210625128603	-0.32477647282166666	-0.048765983072549264	1.115347242491665	0.1186398497561068	-0.2959082461492205	-0.6084234843840756	-0.5418788530240646	-0.1374377462548009	1.7438469734424595	0.5861647896444029	0.6861323020459177
-0.4544914491442654	-0.5210636245508697	0.3976528034858538	0.4115435566159585	-0.35855826752217784	-0.82482496930943	-0.7683508144015796	0.9630888639300552	0.6477762143265281	-0.8505720648933648	-0.8673316639276586	1.120810674850161	-0.0547978460761939	-0.34626569457468903	0.31379053682353225	0.5545819534591856	0.3012111393942688	0.13433747947706126	0.384030992564131	1.0371420375187106	1.1729139499434718	-0.9732259178850471	0.06590952585001357	1.0636803097287761	0.7532157898362513	-0.13490210790646398	0.3349069085732245	-0.479174228818183	0.3649543694059314	0.04688964518873442	0.36813467457213983	0.8983289051889285	0.47294592027380666	0.45945738235227246	-0.1452771351247374	0.2897371355674459	0.464550699144951	-0.5512614857156349	0.43147692990494624	-0.19211105988224073	0.3039583821038246	0.5238317495424634	0.5384722380911545	-0.19467248985528635	-0.7189331717048832	0.29119000359240255	0.7637675755850185	1.8912803157637808	0.8109222074736564	0.934529354209168
-0.13183241389621014	0.5778440048517193	-0.8998272899330603	0.3725194375332077	0.3966840797275331	-0.5663049182979079	-0.836896356513032	1.299113268983032	-0.040116288936015015	-0.8911634425893313	-1.8989820253647025	1.477803801907574	-1.169119294612759	1.8731462073412972	0.3176846143576492	1.1117192818957249	0.3296852597214945	1.884760400668989	0.17321579479014965	0.979467449248904	0.47497181426261637	-0.8321223635674152	-0.4072188689599938	0.53931058611072	0.00822257158510745	0.045621402617762666	0.4205720171629789	-0.4686573322871226	0.11260377451947813	0.7343680760079996	-0.6326367887617667	1.5894376522239992	0.3824566118342929	0.12945342901360993	0.471845198857231	-0.5320063302127265	0.9731770129435604	0.4527156310072539	0.46159903276171854	-0.08095669733406992	0.8335999356073616	0.3239111354138545	0.7163471656511429	0.022410125519293066	-0.639593605112818	1.2283962532125927	1.104700435570721	0.23165566387690384	0.32859726938964073	0.8832893634616058
0.025544171928842098	0.966828181125537	-1.6476766482028933	-0.2640675876764331	0.8998298101872677	-0.02537150770292447	-0.8644521654998377	0.7615473737466512	-0.7024928089635358	-0.26973227380854337	-1.360359809305668	1.078347533405404	-1.4303844448286724	3.093847055670219	-0.3286991098110796	0.6557115574925391	-0.019896997473849442	2.970779602800576	0.34327379024280796	0.2880679932664241	-0.1946833681331715	-0.44913373276416213	-0.3505877310975122	-0.4740218536892298	-0.37002263218550874	0.33259289322580926	0.4850110844667	-0.13655044337821992	0.08940291254163531	0.45258225945225294	-0.9390268954860258	1.287470861484541	-0.6452716485340594	-0.05036894582096602	0.8957914555686743	-0.4444462295980692	1.0000939532326065	0.6653797164423269	0.04625252733460671	0.0015884863854972848	1.1414327971709861	0.8505677074057552	0.3933341078716489	0.14488029875577832	0.12369949877393334	1.8684073138671644	0.6876660365354625	-1.7670319056033221	-0.17138755446981305	0.6770382852427281
-0.0722265148637238	0.5905935235868386	-1.2514576560532908	-1.2656515901084766	1.0397599921347387	0.13572050624501872	-1.131802594178647	0.03306368034989783	-0.2909328802316081	0.6503445911379119	0.5207487014869356	0.3834054635265195	-0.6377286493912995	2.234281110114789	-1.1964390740382003	-0.3786443965089216	-0.6318819096422327	2.661577214727188	0.9713547618003074	-0.15768368091845725	-0.2359283667844447	-0.11920795829408175	0.27200377230076705	-1.164686746039297	-0.07631664882969019	0.4473217399890628	0.3078947612359142	0.37306316513472965	0.531945993967549	-0.7782661003752794	-0.15644298536880707	-0.23726914458492657	-1.925285669393339	-0.12312563792570017	0.6283649757501967	0.4319280066363939	0.785207778653385	-0.07307403990613841	-0.3014229266667459	0.3301817152630966	1.0733286401995856	1.4124583887587097	-0.04105537796242798	0.37809709384632195	1.0696652586873208	1.9907459711651518	-0.17017024108873963	-2.2373418778724257	0.10224433556645875	0.4358267202244141
-0.3389297008259373	0.2573386181829856	0.03404426344970771	-2.072716621232084	0.9903888503453344	-0.3570909220764825	-1.5021467072851593	-0.23321331124332623	1.048565528953866	1.1469741257158117	2.0765325761781024	-0.20729187891648282	0.36408135730050784	-0.012919054475293587	-1.5824829593442047	-0.9339096362635081	-1.1995892962604213	1.325990291941677	1.559032753789186	0.07461360238737988	0.12078313771833736	-0.07180216992505263	0.9311006328065352	-1.2472403867834403	0.380378089203241	0.2003383795886334	-0.21993054751772428	0.7348319571950023	1.1788153117715685	-2.081096502841625	0.9591659253971947	-1.9471553706143603	-2.5462538434715944	-0.43710570879458344	-0.24109397964027077	1.2727438551536743	0.735691730965446	-1.0988845194619512	-0.09634217478665277	0.9391892335589402	0.7644273234211033	1.1055127381634682	-0.03995717177025061	0.9870036959466342	1.2530069464637303	1.4992829536491707	-0.8751111486196758	-0.8172092500606951	1.0702276044568715	0.1450504204156527
-0.47719512244860773	0.5258278898941259	1.335131668831989	-2.25553335520511	1.0371882816903608	-0.8494090086807486	-1.4698723296365062	0.07409529975011712	2.0407622354971093	0.9333975491737172	1.8990928897347557	-0.45692559639134267	0.7233019987242427	-1.903016300406697	-1.0898524751812395	-0.4990711511279853	-1.3970672236924264	-0.042741155527006566	1.4727118267429502	0.5914615282502818	0.33809566650989187	-0.18681665979900774	1.1977487191450202	-1.0395871434832213	0.4822572987229185	-0.20274208075073435	-0.697678560547378	0.8292982940369419	1.5278311242311766	-2.3776598663519324	1.3290524151110696	-2.360058441498377	-2.142736970335332	-1.0276513726569199	-1.1521184343769728	1.4267746821602154	0.9857058601150999	-1.466972837072367	0.5432117875890643	1.465869047387386	0.3827148865408098	-0.12005069049618229	0.44624755870259536	1.8131308355436362	0.49732806567275745	0.495740866385255	-0.9323867115588863	1.1765205669358927	1.8329674980639512	-0.1653471732722311
-0.16317098090758636	1.0454020183932762	1.9034355542684724	-1.8047056410447095	1.2730814743032355	-0.4211608672916521	-0.7917342903505822	0.6418791613938717	1.7424676787259945	0.4513475654423565	0.2904941336308617	-0.20903131347175422	0.53055046700663	-2.2725321718634537	0.05818947762419751	0.38566911521975494	-1.0576839148141022	-0.7306446518787142	0.6883595929367661	0.7034020544918584	0.37977094507433884	-0.13970375874127147	1.2176933156716419	-0.8528447183230069	0.3976819261987535	-0.29909032452205325	-0.54660547823064	0.875463556783325	1.377871195496006	-1.2997240572662114	0.7736078761239013	-1.0233038708414859	-1.0815194887141304	-1.428013077053129	-1.5969814156287356	0.9979387865933054	1.2214061686437208	-0.7908955043675819	1.0378371956210923	1.5624606849247424	-0.01679600852444561	-1.325431499244354	0.9199030615214802	2.3267995354939024	-0.31211519990998055	-0.588378744695082	-0.2755887910994453	2.2821624292378373	1.6773607550612988	-0.2625242232656519
0.6335587472702692	1.10287835189779	1.6447659574165914	-0.9879869984396799	1.448412952589649	0.9458556120587082	0.10819061581536239	1.1325857178158685	0.5822704121962713	0.32125724473616474	-1.182462366695931	0.4961925942668745	0.548382783265581	-1.3945629533659765	1.2119820229875715	0.7709313222397722	-0.27608796010033604	-0.7335098107975	-0.09536668940448637	0.22217406031456363	0.6994515804727826	0.19134366199765565	1.3925997155206589	-0.5495950807647678	0.6790348933853289	0.14836824371816462	0.24669503535829485	1.1173479855068267	0.9511691093456077	0.4793385135167059	0.13842442039840638	0.9736879583738111	0.01489659040350884	-1.1681458341322632	-1.420698121858765	0.566148356844678	0.9869608699479102	0.37983696279810647	0.9641396278929878	1.2660307158340571	-0.37423778871534297	-1.4924221323814315	0.8955283059360812	2.147680782337866	-0.25355957296497	-1.1483757659613896	0.6525822217868201	2.220579483646436	0.8298210226076812	0.09297111782803842
1.5239709199418763	0.5655618739509116	0.9985484003172166	-0.037570126700460046	1.1938302726135581	2.157357889612073	0.560881745732003	1.356281795214298	-0.27302050941299605	0.6273668125909957	-1.4146049001348195	1.234070006211024	1.125064850669758	-0.3567747106558562	1.7822553723604102	0.28194190663150503	0.6148971276200793	-0.4912489956277077	-0.21870490529799752	-0.35664449682751187	1.442502777207123	0.5668226473738662	1.710313447820835	0.16902572164426938	1.4016410063242055	0.874213316961008	0.9739299715799886	1.443261326858394	0.4936423827982285	1.822868903629465	0.19298724048569715	2.0650015216314004	0.8015360375637881	-0.3363828733266426	-0.7085630215801303	0.4788872555604372	0.1792416614188483	1.0548129261419552	0.3998364368463646	0.8182026053487421	-0.5232078601149541	-0.4877822912770642	0.3719124660527977	1.3812101422085872	0.5693315527899743	-0.8967927019542747	1.1931989779568823	1.6639012192717164	0.08992775531701169	0.7532575266455604
1.9596432421180838	-0.01301568520834808	0.4410924135663022	0.9325473204204856	0.4330688392416299	2.1206211933699035	0.44654112715778566	1.1722622088233496	-0.34578066401521185	0.8842068105791306	-0.7348585872753883	1.389049055823773	1.6844564088371454	0.13043786356168158	1.5967315625415712	-0.6203272787487506	1.2151447744959933	-0.4020811332247026	0.1754614162086768	-0.4569363454378299	1.9836067120072494	0.6713458233059846	1.6340083860383232	1.1668347446492018	1.8865686770145886	1.3647128595637532	0.9606282019605342	1.4141011426767416	-0.0351583863218081	2.0749215172371436	0.697006926796171	1.7079383147099427	1.2759893769153925	0.4782946681356199	0.3715107372281996	0.5436325012772135	-0.8073406919566929	0.737346588103128	-0.30213787125211083	0.25993567023652553	-0.3438027630402399	0.8687676819342415	-0.28166731136105955	0.4137904801354551	1.2136378615072618	-0.20714132561048473	0.9797213754834075	1.133810791052154	-0.14304060206227578	1.1235149657667716
1.6541884743729225	-0.1738538385847822	0.1687236972154183	1.7673160063620807	-0.4800581928238315	0.9084640025241605	0.3543049248911062	0.4626909331197497	-0.24411289654103155	0.6662082228029721	-0.17125591393575818	0.7251675645373529	1.4217161516090724	0.1927567334043233	0.897163719628625	-1.2271329825863766	1.311395556346133	-0.5785098751010815	0.33123877253227924	-0.11432570930380336	1.5331953560349938	0.4767120744710314	0.7473810001756068	1.8020414212020819	1.3988623343887745	1.3322851339291395	0.35288546564239287	0.6952519679858227	-0.7427107919048053	1.480853688193118	0.781061696788709	0.7147603276002413	1.4967313412747216	0.7675085861130099	1.502341162480714	0.3776983323814141	-1.46500271525805	-0.1306040947122455	-0.8907572907816107	-0.5378377729191934	0.028895418494542108	1.598930998652016	-0.764197655429704	-0.48244772302794375	1.0167823791160204	0.17157494725125494	0.23653040816427762	0.5628430809795001	-0.2425143049958045	0.668638552365834
0.756674343650175	-0.10549487918980271	0.14116908225047972	2.2036910515531805	-1.096618401974876	-0.3997562174083617	0.8410133530729457	-0.670981365093815	-0.619204726234782	0.0959736178894856	-0.1424618728357196	-0.3007358736061966	0.32029351776450976	0.28090052155230844	0.09112479811393054	-1.23552076704576	1.0270391906933045	-0.862686917327537	-0.17785670603699905	0.027852151009960156	0.1436797685049614	0.2380694203443191	-0.6304062644598101	1.5537589421475704	0.0057186423704148285	0.874470201998837	-0.07481395030920247	-0.5713548417490248	-1.420958289126309	0.7573862773542347	0.10190349572877609	0.18051134771769367	1.438273209636649	0.5234904315294465	2.1638465728320653	-0.09533313833463083	-1.6552116708872253	-0.6747409184086655	-1.271021864393705	-1.4220530499226074	0.29581217733006	1.3799954163855863	-1.0286879070280361	-1.2255769699289125	0.24448697082912307	-0.14750311577503675	-0.4407500552243456	-0.15488739929217285	-0.7292010279126134	-0.479213121643353
-0.34019644029173207	-0.2441657414679627	0.22376606462672116	2.069701000888801	-1.3087114505813342	-0.9613585461250905	1.6754081154566303	-1.7744555292123865	-1.161246510795642	-0.3634793941605322	-0.19351288305910114	-0.9538721806664393	-0.7663279208713809	0.5372363093999344	-0.48529645860738496	-0.8190048807291559	0.6956082640854068	-0.9339285359844938	-0.9210707830990229	-0.5704785186789122	-1.1670909568956185	0.16344189981202037	-1.6487884907085109	0.6169537878158508	-1.4004939745471243	0.23445647159515443	0.09921541482278255	-1.8309623987432522	-1.646994951772851	0.3489435231481434	-0.7237289878128835	0.3195022232437192	1.1441320030328503	0.10003476296230178	1.917126538965991	-0.584405877335718	-1.6296362370246729	-0.49558235274592	-1.329684514140858	-1.823362711769968	0.3310557708754721	0.6544438257753491	-1.0962806116699202	-1.7048951943385287	-0.40062824097586863	-0.763223391588014	-0.6376927464686243	-0.6964885163729486	-1.507452194179363	-1.5197080426784717
-1.2790315007105164	-0.5566137192768358	0.2196006747992822	1.5067914690501119	-1.3700811093180585	-0.9647888847431747	2.0342237543207564	-2.283757104421077	-1.0059851910009685	-0.47291315652135746	0.13137011433473839	-0.9697075346846767	-1.045953585758633	0.7643403214877601	-0.670958446219887	-0.27669285497879964	0.5296418341310447	-0.5063768098007708	-1.1673601992604021	-1.703522379638825	-1.4416198618355804	0.1889998445644384	-1.7553091574730775	-0.26451654370448685	-1.9232559158420337	-0.43244594666658315	0.3871405898040484	-2.52415026749919	-1.325764139605167	0.14260851030008834	-0.9322535482861822	0.4699488971018719	0.8478245115339171	-0.19371832766895464	0.8410946645382908	-0.7964405397793556	-1.5923460199552744	0.006848620253315763	-0.9508623453033144	-1.3415582164593236	0.30581777947119065	0.06782214386848327	-0.9040093172264134	-1.7168972772184874	-0.6208191779306257	-0.8967690657772915	-0.4616402616889494	-0.7040484832716097	-1.949893227989995	-1.6985066646597642
-1.8268402518053422	-0.5871524223397373	-0.08193069989304139	0.8932945179268984	-1.4969962875116503	-1.0926275537462669	1.4546919179531719	-1.9960784680118036	-0.0029068919465524887	-0.420332238674758	0.6012688318734798	-0.7806057679204168	-0.5995620405529458	0.8033975242057615	-0.4990823306920151	0.1945820835800598	0.4123111617783496	0.35967223502254136	-0.8180261895655089	-2.5566750419569013	-0.804525222978739	0.09973697523409904	-1.21405405239546	-0.5533456409650304	-1.4277843018616747	-1.0127275032498588	-0.01996778959146757	-2.4562084291276003	-0.9190125351571575	-0.18088864080809028	-0.5889532468214156	0.06697785963478557	0.7716258061110327	-0.28032266349636986	-0.4254606858121714	-0.7476634111556534	-1.397516648184241	0.19551832285464016	-0.27043673484911435	-0.3998905982784111	0.3741959507798431	-0.14878081211822353	-0.45490054970561644	-1.2284097040528392	-0.6595134062130025	-0.26700481463006814	-0.33991824187482	-0.4172141096045536	-1.7010892938941433	-1.0312111148966887
-1.838877391550675	-0.24573193514983083	-0.6950140109789891	0.5209392854884417	-1.5804637044191268	-1.4891864763670193	0.3855656866647341	-1.2631084575332556	0.8886227095224626	-0.49446887237484677	0.6708066584891837	-0.9590324114543805	-0.16929990736324868	0.7067525088509005	-0.1804711033066611	0.4562824795929772	0.06987827866484456	1.0965083684351997	-0.5116852241106971	-2.4893185065470926	-0.281043470127757	-0.2259039840795719	-0.7647522863205798	-0.3948626398990216	-0.5293582130840409	-1.3316838521838326	-1.2198065611096085	-1.868661099553963	-0.9250187870854647	-0.6775669301131342	-0.4657159750686987	-0.6672562687585688	0.820305358717599	-0.22012729274950565	-1.1997616105917641	-0.6932166192428755	-0.8169865044533812	-0.06688756820231538	0.2619368035843761	-0.004287874813917302	0.3293283484792107	-0.2933263969119859	0.0022905326149636244	-0.5842463205706991	-0.769044558427326	0.5153267735135635	-0.5247192535528156	-0.49731351250636874	-1.1534576796970786	-0.2604544912515214
-1.320013377633905	-0.16862817541919797	-1.2764692274779001	0.39592189179843557	-1.383694144774524	-1.6244966871220614	-0.3398574155354267	-0.6487011823603925	0.6880504679097126	-0.7341701697850961	0.27214081256054373	-1.5465263648353442	-0.2931913090164343	0.5660845388855043	0.0013993033436680248	0.413887803010474	-0.5251874867802485	0.9794222472066522	-0.7626498909297023	-1.631241183243611	-0.6288617722721193	-0.7558315174846244	-0.8690910662682004	-0.30306912924644785	0.025931378410601117	-1.2997920369185774	-2.383872199461501	-1.237544347812284	-1.198399657629447	-1.0901291852950152	-1.004083679760474	-1.0524256921664275	0.6322336645834378	-0.12254646281658121	-1.305111695073246	-0.8281685990515395	-0.037930018608854275	-0.3671234130570922	0.27184882214227585	-0.6675284749668806	-0.21492230353094233	-0.7677660729659597	0.14584116442109585	-0.2686719808849944	-0.8844168487738784	0.5359475814622252	-0.8465037394750191	-1.1550331240815754	-0.9759153201073307	-0.08135636311053054
-0.5494533853013258	-0.9482997234700993	-1.353962907407907	0.3703797038654009	-0.9358663471631598	-1.1645015973989536	-0.4407718625534557	-0.3870089570862922	-0.3831630675432354	-0.9882554432582015	-0.10966294606196535	-2.041322595812456	-0.8424948970757333	0.38724713237685765	-0.09677083649503113	0.1727175464800271	-0.9839082162634089	-0.1438089065650767	-1.263548911861305	-0.6768657597421741	-1.5489075895178859	-1.3918128781452166	-1.3770577461638573	-0.49318836250325415	-0.09348368997449626	-1.1398207990055802	-2.6159538993474114	-0.960987256870985	-1.047314493773103	-1.1783258846242552	-1.7181153563898826	-0.7546012319083741	0.03361239747030247	-0.1650881767159165	-1.0600798316947222	-1.1150069433610188	0.3461894402708458	-0.35122866819734677	-0.09560182246388192	-1.7146433781282684	-1.2216614792779261	-1.5612856024519846	-0.035416503023710987	-0.42430858144979633	-0.8870724481614057	-0.40759203863086174	-0.9436206711932398	-1.7685540356414307	-1.2799882618594156	-0.4684157140666286
0.018166722592030025	-2.110821672053015	-0.8355197370744745	0.3865814350416787	-0.5557280171312731	-0.5792675657422733	-0.3696971264066586	-0.21576564279025065	-1.1256381129408046	-1.1944438791899716	-0.1376568202035739	-1.9913435483642175	-1.3612165635865943	0.21799816338399097	-0.32012979892018073	0.06394255320484263	-0.8279754644014753	-1.4849958192354333	-1.2885683468577982	-0.14365588558886425	-2.1342674162458204	-1.9635892958598766	-1.8477321016994994	-0.6710520940398007	-0.7169471342538046	-1.2410545562752604	-1.8463351179695227	-1.0969409874081717	-0.12461707464247924	-0.9675408420963774	-1.7960805199275023	-0.07676129270143545	-0.6308187761306784	-0.5093662287584978	-0.7884055998564303	-1.3616778636347495	-0.001975152437212058	-0.1671125654704775	-0.28553479491680755	-1.9155829882098192	-1.9816463232983559	-2.1545195451985713	-0.1912611383518796	-0.7188834075394483	-0.8923683610572252	-1.4558953560925931	-0.664897535153219	-1.5998353683061854	-1.466955851534392	-0.8069633240372605
0.14049763377131574	-2.303115652803387	-0.20280839365427394	0.5010544399240299	-0.4481582812731174	-0.5867857974227841	-0.5652595214523044	0.2480422122824322	-0.7917660121517294	-1.4144379821327322	-0.08172896336642163	-1.4473038502019213	-1.5978637242702949	0.2242001502186237	-0.33612607194407973	0.30266681243146937	-0.018654024244233	-1.8857043097191732	-0.6857641585814856	0.07956151035975516	-1.922471605112439	-2.1486695026822917	-2.012863788177726	-0.4726724261838294	-1.3950967964121124	-1.6453982883519203	-0.7484596431658379	-1.3078077617414101	0.9599514651258076	-0.6490265553023693	-1.106843170240619	0.47687015552952694	-0.7655355689407434	-1.0422309489306445	-0.4878777923614602	-1.385251534154575	-0.6171566755933159	-0.19129048175292465	0.024879548720003676	-0.8519445387001349	-1.709637579381145	-1.9660779570736413	-0.06007608286027128	-0.7596846986971003	-1.0203970800828586	-1.4694188300205515	-0.2020945647468424	-0.7288386005874145	-0.954897044992766	-0.6217770844996384
0.05864706110770683	-0.7723578255551636	-0.030492987871401263	0.6873008940238118	-0.4352169585701724	-1.1416554152179283	-0.8114372865452797	1.0108867962072714	0.05486537051650853	-1.5907001995784116	-0.39251896678593146	-0.7989789525735534	-1.5634670061219913	0.44788319595398013	-0.001229784669863729	0.6200063720931117	0.8988241677522898	-0.9163782609835607	-0.1280461477119108	0.4442911654404735	-1.2838117938993014	-1.618619988198135	-1.871055908406654	0.05146669012690716	-1.6671274607239992	-1.8134667781654807	0.09090107602849619	-1.115013293640138	1.179851539198747	-0.3381550419036892	-0.3220373102168118	0.6987828045878348	-0.1721903290639212	-1.286056994548428	-0.020571438852581517	-1.0904446097800695	-0.5961598203983897	-0.4594698018038203	0.49852207538020044	0.5465181304116693	-0.446600177214701	-0.9388247656603624	0.13185757370242548	-0.5602093179819294	-1.022736172562555	-0.2107471710210266	0.1385333304780957	0.023034792362557625	0.0980374749518609	-0.053651595580935935
0.2301950309608079	1.5172470858014995	-0.3069901372956973	0.7312430394284816	-0.23488188072375382	-1.3647130848906097	-0.5801806687000512	1.6171293579285697	0.302419959129671	-1.4591753467824273	-0.9915204144924785	-0.3110786501515657	-1.2577923661377652	0.558898253541662	0.3974640059386965	0.44975216826210124	1.2514922509278152	0.6251626481244117	-0.2263910136268409	1.1173669928374157	-0.8111909919330506	-0.4576941432442181	-1.4913676664666644	0.5086601700288513	-1.3017985440698625	-1.1487149780152899	0.6661290146746196	-0.3372274228581064	0.27854690565339496	-0.02334512345514868	-0.036136094254764176	0.6668695069889268	0.6475612703180852	-0.7950814372835364	0.5241153204784105	-0.47935310302970585	0.38950343194003245	-0.5988323012709701	0.5043762111810398	0.9858717539445075	0.7986546159831911	0.31483175815822595	-0.07707290251408803	-0.4777226912672479	-0.49344292071790297	1.3074400629194687	0.23367458214530734	0.09696717768114545	0.9491750783447929	0.4140793877810243
0.7252375847958825	2.612803159727832	-0.4100017351604574	0.4075197516911438	0.06621067265673543	-0.6139267580529336	0.09956524062521933	1.5532094344873968	-0.31537138918643104	-0.8569678715354138	-1.2680047533615795	0.04329956111051511	-0.6474157793761803	0.10466069600971385	0.3639451142515245	-0.3669879497722916	0.850036183350711	1.4295602026295882	-0.6363896545385748	1.7647842439306478	-0.6129074080069656	0.6411448647870128	-0.9259930675260221	0.6491965064948291	-0.4848399643099218	0.20220398291542824	1.1956229061985975	0.6730483773668783	-0.7940861068293243	0.27844396864236964	-0.05752311365509994	0.41998581867262075	0.9255811158535797	0.2688161129855996	0.8319344664200226	0.315746444436871	1.5989845633476543	-0.3555865982653842	-0.09283143771003037	0.23389395361625104	0.9786209845462593	0.9974081497108723	-0.6951855995423538	-0.7060935345024174	0.4533935666386185	1.7473344793011332	0.21597936413434005	-0.17872782718253322	1.1161910257958816	0.5773937386183833
1.010696345382587	1.5455632007833486	0.11627885688861009	-0.26270166940107714	0.0417012111749602	0.6350069259047041	0.4655282808709676	0.7236215003692811	-0.9424580649342305	-0.05805583591434364	-0.8164179316739245	0.35125933820511707	0.04488791972429973	-0.8801437685119253	-0.2704227860560268	-1.1737487462801002	0.11436774357966006	0.9191959866249236	-0.3995322833205217	1.9547729482020035	-0.39377709388379417	0.8771434976968853	-0.3202935318269365	0.6138231365180213	0.23203568656896012	1.283245984146276	1.551067987701561	1.2983736814989	-0.8177691504123185	0.42617288136413073	0.21095602982668052	-0.12774345838335474	0.36916522319176354	1.1068862849834362	0.7215788301642351	1.001414196892297	1.9413235665589812	0.023421704051086935	-0.6691537890578488	-0.6456783518462414	0.06506009249635111	0.8000092207037726	-1.0392352859313385	-0.9812242986367576	1.0190561086343757	0.7526087439896268	0.31455210758669966	-0.13532573683031865	0.905283411057284	0.7038691689317758
0.4986497530257682	-0.6047591206975791	0.8704946404074969	-0.9950042476413966	-0.47391335963471226	1.2666184290578666	-0.10023743833806223	-0.4461248543165544	-0.7344795545394806	0.37774814103199855	0.03184731272097624	0.5540915015045169	0.3217124828111932	-1.6923229795845562	-1.068922473246517	-1.0376149477253986	-0.400866308071059	-0.27455624350697216	0.7903611075882842	1.6487130943418458	-0.06909809871315085	0.2057772012962143	0.07969295840325283	0.6482037632704492	0.3460896180859578	1.251465606870056	1.3331470216320316	1.2420182145894398	0.3692617585270997	0.2729164882068676	0.8293851544413139	-0.9281770938942496	-0.5657212774411975	1.0211261810970658	0.3500855422641079	1.2167339237500239	1.1817228497527608	0.12052681834615599	-0.48699864296894163	-0.5188351732964717	-0.9470208842310954	0.10931063826533442	-0.3970626819729575	-0.8910744743874548	0.5479649394676914	-0.7092370782340477	0.6533099777199584	0.2882467247652558	1.0078659967887278	1.0872476825536288
-0.6956359208381181	-1.786746784933314	0.9129828313499165	-1.4896697328966753	-0.9691255397885077	0.8321801116324198	-1.1952773496509546	-1.3251342501123131	0.07507753610033754	0.17382640790670734	0.5464667655555879	0.5608544319409035	-0.044451010505537875	-1.6203398205311745	-1.344676448576666	0.2129063879508813	-0.5356037096379489	-1.0568416332937611	1.9813160461219228	1.1880753871467982	0.046304668103517195	-0.42646836221002543	0.1764146168274241	0.7065741917500669	-0.10060092338482791	0.3045767030105385	0.5118257652528514	0.8338937313707011	1.6502711824553578	-0.1509390330484515	1.0977319528509422	-1.626283892816031	-1.1285593727213294	0.18022133816653851	-0.005948175668358882	0.7749342360024492	0.2361068319636941	-0.025164069900765446	0.45281202418884875	0.5552455746453975	-1.1189498392081376	-0.43334559115426013	1.0790411390770687	-0.40369972711380947	-0.5454325907094582	-1.3410511053784955	1.1555723198620815	0.4775857744122642	1.648416380756909	1.5578676237609659
-1.706448422617528	-1.0342744850820127	-0.1410113602727682	-1.6514663967746717	-0.6728497211368346	0.08840238021278686	-1.6989467179386857	-1.491258580289125	0.5117849371038219	-0.32310329961889256	0.36629656947794603	0.46579788777524134	-0.5207393151300314	-0.7684807988887796	-0.8344990386866423	1.6326941928592615	-0.5371439869985059	-0.9580571004108438	1.9091451883634418	0.8431000351767672	-0.22096775199779434	0.032954457338748876	0.2193435496122838	0.5017988085364776	-0.4834762309738414	-0.501327456226234	-0.26876995163649314	0.6845879257082357	1.800145974143986	-0.6102812129004086	0.4192546528616286	-1.78917018460935	-0.949493343376998	-0.5093635378133508	-0.25920561617718485	-0.12299908683742905	0.15238083215015719	0.12843259453251438	1.347675020125493	1.4636982025732608	-0.5201788453650361	-0.5252413352160203	2.3312202155032407	0.07307389700427025	-1.0188365502561423	-0.801236932811776	1.580908192722227	0.030310546656930303	2.272496845745698	1.5990648817622415
-1.7373592029725609	0.7258766213784016	-1.4998996556405602	-1.559913525412717	0.5592172451790929	0.10707402256074339	-1.0081753181576485	-0.9220788729255608	0.12824623637780905	-0.4673170541970945	-0.2058164444908727	0.5099939810653475	-0.18797604781564803	0.002730919312454267	0.02894541880940599	2.0181936622030334	-0.6176954248694265	-0.39377340697698443	0.4802383696564579	0.5271636662025425	-0.41844049965801644	1.5458626737410837	0.5910702277736831	-0.0518845366320977	-0.17575883330888256	-0.38239078509009305	-0.2366616521853532	1.023698106643484	0.7638656321873262	-0.8076775191269563	-0.8019861321921051	-1.3006625434765038	-0.27692041516323185	-0.370679508245995	-0.47461943011557134	-0.9314750569712853	0.9302490166905726	0.9377270855525125	1.4243868621437634	1.3648651645285947	0.0066303659050881555	-0.3327497349352455	2.3772193946821503	0.21046174573982232	-0.14322034517643692	0.08503055587095754	1.6667430511946848	-0.6101542302297368	2.1291810130749957	0.9667322356074326
-0.8582777738378856	1.8643219744467932	-1.8636898024975177	-1.2996291453713271	1.9243530573803833	1.0435728418469228	0.2500805754311326	0.09158008685011802	-0.41590351234287115	0.03791751739407401	-0.607232923951175	0.8117669390192467	1.2172144648107412	0.06133814751081743	0.5633537995925594	1.1182568255874923	-0.6472866315341974	0.03426436070108279	-0.9867723826511965	0.03595536550628133	0.15358501900990487	2.839712055428794	1.3396259699445459	-0.6032411566026892	0.7938920422292356	0.4092204789481306	0.6759365725206282	1.453183526785304	-0.34379793990326235	-0.5468860234655373	-1.4003135395141402	-0.46787625183778686	0.33891099553823384	0.32671704583269123	-0.5898700532678274	-1.0995454449929798	1.5569880958156412	1.9996011782843361	0.7349026332429249	0.6203501235551703	-0.06821143615780889	-0.11603213671223804	1.2740371192314088	0.22123144889756602	1.3868056155446713	0.3718726920047718	1.3127323731182354	-0.633397157665016	1.0964051576332186	0.06481842149825619
0.13434217677408433	1.7520807087377384	-0.7409115035506062	-0.8974999146148148	2.3780189658355653	2.0206250966847517	0.9240193589189405	1.145402440624668	-0.17156661778587254	0.8864387966641026	-0.527482329797915	1.2212911370098922	2.78865357897214	-0.2528550381230988	0.519054756444891	-0.14262428346087594	-0.36417520090913935	0.23956396544871061	-1.1384357881530445	-0.5278146746612606	1.5322749211447415	2.640819271079245	2.0279118504985183	-0.6946479871411657	1.7208277035881998	1.0524793690796865	1.67999085713083	1.408762517848008	-0.4653867749308636	0.1682963130593896	-0.6457544494562506	0.25020591120837044	0.49499240550451107	0.7547840999405657	-0.37952359778125094	-0.47550007423649626	1.2062570503781487	2.4777354924766612	0.028840135597104268	0.2741344380580313	-0.344658721149782	0.11897503548489367	-0.006756047069040364	0.6512733754788576	2.138648308028486	0.07418790764785473	0.6748749843749005	0.1646511142638552	-0.1487950362718077	-0.41654911764003455
0.6122655055801333	1.102729850490132	1.0081653214853352	-0.4077705573219619	1.6443005500460142	2.172387784311343	0.6495050770592087	1.8737192106116471	0.9172463563388938	1.5427031344971691	-0.004135358423031077	1.4785885402599004	3.2352643114696855	-0.09252685064905844	0.2476953645749374	-0.6865000819595454	0.19014524685987666	0.5401695144806965	-0.03986300961864973	-0.7389868094046081	2.7965985011808083	1.0285172744349027	2.154853904867111	-0.2917585909345108	1.89906991699445	1.1893826872078925	1.8583968212546402	0.8119446808925411	0.31437399563801205	1.0858751551129364	0.9421319603765648	0.5735087591135632	0.12473344265172365	0.5623119044281923	0.21117780603426972	0.55155692610805	0.17022451476962122	1.9986931413851305	-0.11799083791560437	0.7513664556211604	-0.06570455881057208	0.5174959208368485	-0.6278401264515463	1.6756635213023192	1.5019873339046368	0.035455899051396	0.04667190622439229	1.147915349415284	-0.7816730596990111	-0.23010405202120146
0.6891816004773789	0.8293841343621794	1.9862633656665885	0.03439728209503833	0.44941937136064625	1.531835280067687	0.20333693295691777	2.0285076445703623	1.8951375286837855	1.7532894781842105	0.7588566029105839	1.4574298481728716	2.211207977820968	0.7534708221783102	0.2041749902774815	-0.39039743394853504	0.5982267929262536	1.01809312772459	0.9569317511133157	-0.3224225727836739	2.8912046233086577	-0.5956234152649484	1.693882150290047	0.13426141507931044	1.2807947939816517	1.190121259053486	1.0042499583560232	0.1654906985741334	0.9519128483426808	1.7502163638273398	2.080769463988746	0.5145033762387342	-0.5719523757089336	0.2906208397737384	0.8405598103643834	1.317808900380395	-0.5509862294574946	1.0380073896446125	0.09677232125975	1.3361779056671843	0.8557391085174016	1.023450589030157	-0.6532906095001162	2.7026032819114167	0.3060559164169511	0.7621905211121374	-0.4011169074489147	1.5684107747361669	-0.6052743730139436	0.15367434290869855
0.8300558873722632	0.9633920091955931	1.5359697692387095	0.2952254561344216	-0.22235596607466318	0.7847935851538816	0.475993617058172	1.5432035243345608	1.832712046667489	1.631906577434365	1.4671774666309796	1.2166234842455088	0.6744744328231855	1.4877989531139526	0.39212571043143013	-0.04753678757788003	0.48501395212331416	1.273981113135847	0.7487334722154322	0.44459336037065533	1.7137305767345252	-0.939265204510312	1.1056120276044554	0.08776595850841452	0.43944566136985197	1.3843486078423846	-0.26273646152307434	-0.00934121728461482	0.599841505456805	1.74010437080957	1.9573162796534935	0.3026428290367783	-1.2606352424481466	0.6387702905843341	1.0680280595117853	1.3710561638933951	-0.43902260192314646	0.32765199393706085	0.035801387776959605	1.027974878340609	1.6375617580350286	1.3057888846219914	-0.7186010703647027	2.8035718547541832	-0.21383737795025037	1.65646445304125	-0.751051820218137	1.2673502981876998	-0.16715760911417438	0.04834681089977843
1.084228321708014	0.8555094622250985	0.1717310372273113	0.33787356381895467	-0.004596471319801422	0.38115894559056696	1.3082672425719997	0.5957443094222143	0.7764732324731558	1.3498408729549465	1.7283455053228343	0.8815791578376245	-0.1801480051333987	1.244021730200044	0.39247018140223316	-0.3093752554480798	-0.07565119975087056	0.9269207657728747	-0.36080214281520157	0.9109418167422038	0.2281031083198362	-0.10170090243174848	0.8042224358554071	-0.46355316151896286	-0.05014878213258	1.3958080918560862	-1.1174952786412216	0.2676447825005929	-0.5418279630399244	1.0206736716437135	0.8837333608791832	0.2441934508725718	-1.6100154406354954	1.47365939914868	0.864885974633079	0.7876625752504938	0.035186169787182094	0.03394231484808388	-0.5482686481151249	-0.25003586428825986	1.5180465746203415	1.1046654466850818	-1.1130716429301752	1.5960226756777338	0.17095719166838896	1.6425806502002511	-1.1649244735206303	0.5532911335506733	-0.15095830380131797	-0.716855325444524
0.9958602364312183	0.18139603972836865	-1.101184683339148	0.19099386742982935	0.699228139532288	0.17117085790710315	1.6039257237882794	-0.4058118727004604	-0.3962579095051784	0.9225367341873897	1.2592134258269831	0.5660449674443297	-0.1770442499922377	0.2032828637959768	-0.10051075350948013	-0.9093864587592769	-0.6661124420774454	0.20272282880312154	-1.1469653773426693	0.6477012361405283	-0.5222878477970658	0.6643641428638488	0.7295811860155436	-1.1269191790840465	-0.09237627935084075	0.5919327926201285	-1.2079129435451916	0.5136330443146288	-1.5096747162823108	0.06479774187897444	-0.2012254034551309	0.5190677778971204	-1.4862773150292132	1.840793783744185	0.6433453938421546	0.05750674678202475	0.1265086767997554	-0.27754196806862247	-1.179939298016459	-1.5038543070319257	0.6577455895222026	0.559369052638367	-1.431191865193426	-0.30600386361992643	0.568193034594923	0.5047487182558587	-1.5899976347469562	-0.3317402270328876	-0.7009779899629132	-1.6212891636136448
0.33060351968675716	-0.6158077377216866	-1.6789653200444934	-0.13140336461658775	1.2465826013263834	-0.11784806240955621	0.6101901794605931	-0.9962956682115968	-0.8912425210611418	0.34933961745318276	0.24415726405670263	0.3804293562786785	-0.13472460878451534	-0.5427880861466754	-0.8897677489381721	-1.0692452726143111	-0.9961372329428093	-0.19386324746338435	-0.9142073065662205	-0.17333459830556325	-0.3694727809712941	0.36880513308191964	0.5387693719156147	-1.521732215682799	0.04124455989714568	-0.8731181473496219	-0.8056614038480793	0.36575718567740156	-1.587890079535849	-0.5036817800689456	-0.682504802345767	0.9498464055407789	-1.0967158105970316	1.04262088995736	0.6920679907560832	-0.35001771934567316	-0.23744056095909594	-0.8992750250936136	-1.2105305185133235	-1.7440069668285807	-0.04552090156136871	0.08014493037093871	-1.1727636111782265	-1.7413026062221577	0.18774695563349986	-0.6886093328225136	-1.7197820023814523	-1.2772099443892893	-1.3447211242281534	-1.9802887322016667
-0.3722826167627106	-0.9282559408505655	-1.5781353677790186	-0.5824996809424065	1.2842418986386408	-0.3683151474898872	-1.118694532215162	-0.9350428693542157	-0.6162225838339779	-0.176013651139829	-0.6547452978348367	0.3865122672349144	-0.65976526718901	-0.2751107070743853	-1.4573580178532262	-0.5329208674178959	-1.1333479651150986	0.1566625440108165	-0.1905784370053431	-0.9734088844024525	0.07207413505379405	-0.7213480601669572	0.1427590112429018	-1.5501621714578608	0.12836905766208725	-1.8632323540204991	-0.4354015674188562	-0.03332967888118319	-0.962409054390313	-0.4745942794959168	-0.6433208957316037	1.0066258756778597	-0.8439266260679139	-0.4626724343790565	0.7456832958989295	-0.3398742864984753	-0.47588039575143504	-1.4646884413580992	-0.5991125976907181	-1.0423686498354867	-0.009215641693348065	-0.09165429497451529	-0.47455790183585383	-1.9349319322541751	-0.6717320687882026	-0.6993178349281136	-1.3048535684108393	-1.9011667955784488	-1.5237633835423223	-1.5715413550174384
-0.2674486004363866	-0.7498402284020143	-1.0582696907948144	-0.950210161792294	0.8461726623006873	-0.24774181162332526	-2.185712979750652	-0.38853275830690726	-0.017749542436256947	-0.3603657066201753	-0.8485516653332987	0.48289984340839487	-1.312970615298393	0.49538046387585044	-1.4503860798497563	0.06844344293463456	-1.2192678324196928	0.8701649234184761	0.044442086653357124	-1.2511644127774788	0.268708128445243	-1.5097241727868929	-0.12234580842443335	-1.251804855642022	0.15533295005278533	-1.3698308716884868	-0.39197077528374996	-0.2579469039684048	-0.4147945886371773	-0.21012343654201676	-0.4646385257699582	0.2636222379346659	-0.9055993483239855	-1.4267463853953635	0.3293038140168684	-0.1613278404502034	-0.22608041014087882	-1.3454982905625323	-0.002118070261249156	-0.37920077096920535	0.3841754797552546	-0.09457658162261351	-0.016894323820067086	-1.0600738890353611	-1.0562008238861658	0.441926547167242	-0.46597169690511236	-1.5489902756822833	-1.1369027635750077	-0.7342356048883345
0.7670586798968674	-0.6164637558126174	-0.3233314569916359	-0.9085009063817706	0.19275076992784473	0.23977581568451664	-1.7305750556168766	0.18467298081228647	0.41530241560969267	-0.13398465886724598	-0.39692501256612345	0.42877887098731365	-1.209343267939961	0.6695525330909806	-0.9195922884731208	-0.02203763948038526	-1.1083667266229635	1.1062770622689242	-0.429582402514463	-0.8640612578142559	0.28011969964664335	-1.28157686057462	0.07701582108941829	-0.5933458294956687	0.12530173835351377	0.31243431515480713	-0.5251980748960614	-0.09527047480389685	-0.4561055587387445	-0.16436547155289774	-0.31088471054312883	-1.0101235669589554	-0.9737137153547587	-1.0690341554685576	-0.5004357419552002	-0.0839207665790407	0.13882659194106117	-0.45417628961148243	-0.038466769929254824	-0.4828790299301853	0.3166470136672746	-0.196034873640979	-0.20144010245839938	0.028100541912322873	-0.5780664095750919	1.3723289627679316	0.36988850671237267	-0.04874494215400604	-0.5485126735443137	0.03456832053395215
1.8129316051703446	-0.8721185993513624	0.4137463847206653	-0.3491685264525735	-0.321208233699579	0.6552262742084863	-0.23961800876628983	0.4030660834618116	0.4037680714816154	0.23058972293883734	0.09014665521296086	0.10153351000076674	-0.2700802868376976	-0.09588232232104404	-0.15651694257027027	-0.7189248633397025	-0.5067515170982119	0.4108968684518189	-0.8570633678038899	0.014904935290873977	0.3950712271023124	-0.31654438820939346	0.5950642987683828	0.40408515156759905	-0.07136906417214631	1.7911277797176515	-0.422688276390811	0.29030650164983346	-0.8007756383707041	-0.3012419430872029	-0.09070564502353749	-1.8500945501010575	-0.5533432681069207	0.16341407060530055	-1.0300055376027522	-0.1466015296695631	0.0224539882058698	0.5800282408916425	-0.5438683858624334	-0.9910088199311424	-0.4120318324623947	-0.4383932656447389	-0.6156597289684045	0.5629431281103972	0.1337741510857533	0.8708991158525281	0.8338291455772586	1.6755695883747186	-0.12397019382990762	0.45617281457755937
1.811456123622858	-1.245205384542503	0.8563719709475698	0.34498965381057023	-0.38355900774982254	0.64273359047389	0.9995190507791886	0.267830661577542	-0.11718171401655349	0.3941838455556054	0.1491824312675951	-0.28906632700600526	0.5242521565446054	-1.015978681369632	0.5507917554653704	-1.0955508204301716	0.4905976253224682	-0.851532317174968	-0.4420761315338458	1.0211991004326975	0.543505337539461	0.6031927605443574	0.9135737756465921	1.3652985553808759	-0.4569477220030459	1.9849873045262356	0.14722535391747907	0.6442037871715188	-0.68218908132815	-0.14813754243244295	0.23680517006232144	-1.4462288360822464	0.4042596040128958	1.1283726563373617	-0.693375197934314	-0.20892318877794117	-0.5707944043157788	1.0808963467094939	-0.6713011562005251	-0.8736107474056641	-1.0907829437911296	-0.6344972066470579	-0.4627386728442419	0.4210880038805673	0.26372814584267434	-0.7737186149003834	0.8434931139290944	2.1816611207968646	0.14725264536840194	0.47868933715464324
0.7109796421111025	-1.2335478234834323	0.8393548306165853	0.5225815045572417	0.02257637700056506	0.3560866521266755	1.1343045063688424	0.09968815784727086	-0.9427420886885757	0.29497510747528854	-0.06836680204377851	-0.3741434032735988	0.2872776384658354	-1.208956190026103	0.980313720337328	-0.38728497720325356	1.2069367387881718	-1.880533319448899	0.7273308949536967	1.6691450091349995	0.361123535531358	1.0216227945290248	0.7311475738268792	1.6377827229613453	-0.7336731881485453	1.1121292050899185	0.8968778490266615	0.9123722885635651	0.3191250804550252	0.5187416987114976	0.5197169465925959	-0.0710721818357514	1.273887561379619	1.1522328683528367	0.12297349621546906	-0.16092006829836833	-1.01689612965334	0.9914380790999211	0.21563740506305243	0.3620674128804131	-0.9190229672396407	-0.662371667099166	0.5219235135147366	0.03853350899785232	-0.18682608368889445	-2.066116172543357	0.4819878382645066	0.926469359185762	0.5240138233639884	0.11468718072011945
-0.46538143466536946	-0.7401262292012707	0.5580270697273159	-0.09241320775358558	0.4786179383599886	0.21201063118359564	0.4215259850428621	0.16136579869535866	-1.534467398828206	0.13759638148722497	-0.09710345699009768	-0.06901913420388134	-0.6257638597050231	-0.7857144736345643	0.9825100090981197	1.133200055372878	0.9731109389839963	-2.1563117702334424	1.7918073268650354	1.5301192706654594	-0.1880874240234058	1.037582065377756	0.31005892670558394	0.8838098191541548	-0.47030074412016554	0.18264805276809432	1.1686046153774237	1.1580534446359805	1.749125559443515	1.203339844712401	0.6012367297363154	1.0261614326903898	1.331594820811252	0.5522017640595005	0.36271175345458334	-0.0012821133042954036	-0.8700621827542162	0.7407761657331391	1.783651656306147	2.0226585741345535	0.04591789815102264	-0.6148972055832589	1.7197369178052018	-0.11030839250508778	-0.47297513793786145	-1.9276175369462345	-0.18831253095753173	-1.0434231479903888	1.073487139029919	-0.542696945920116
-0.7213794026477273	-0.15753169347954918	0.38340174129089455	-0.9912735598174219	0.44798796893206627	0.30730007986295504	-0.18373952874402932	0.3710585844719384	-1.2890612404666717	0.06344399001705671	0.2092406756566683	0.25405807788357515	-0.968745493411683	-0.6103900348177026	0.627498443207355	2.3760890226920055	-0.05729602991687759	-1.7520969316191017	2.0288327204468777	0.5915771842799253	-0.5583464660632063	0.9122188231301571	0.13860378642216845	-0.4188916841495447	0.37749749261059534	-0.24423972433552546	0.5647246339736925	1.286453363331172	2.595037033682743	1.1183120784151888	0.5178855166529814	0.8519280176676873	0.5877881786436614	0.08274290924953508	-0.514935052775816	0.2637902968479384	-0.38819019948113814	0.5773345645569932	2.925448896284984	2.8500596839172854	0.9422533481731102	-0.6059606401730923	2.2305049337667606	0.07238951926715985	-0.0968904642956431	-0.7831208254749492	-1.0353752564881231	-2.0382196820029392	1.4833355389152716	-1.1636438657412302
-0.09650700965339717	0.1241603748658622	0.405657247373362	-1.2483722367483745	-0.12022088848420537	0.28187630630441773	0.03151504929270437	0.4294259266238844	-0.12308780014350146	-0.04692792361872745	0.533010900238513	0.14719085915920796	-0.11398792580808298	-1.0795448220341617	0.3280580776892735	2.478144064892938	-0.875688189179042	-1.0553146167253669	1.4907205777892771	-0.5479303034487831	-0.22059389948398123	0.7366995840911215	0.3117132329682858	-1.2551033780190393	1.2375902526552687	-0.4788272948335415	-0.523441427695998	1.0325881231041978	2.1914352540189332	0.11370703217186819	0.4168326038922589	-0.2393311605260733	-0.09699773775839499	0.07108016518481211	-1.8169847410020465	0.6687763899294215	-0.08831330984435837	0.2883197502682573	2.7513583716448355	2.2498585584223516	1.0730058264277291	-0.5516795401893575	1.740824658527125	0.3357774103075548	0.5683709509401242	0.07386028340570239	-1.6457614934065348	-1.3525115499164388	1.3858560925116494	-1.2548723980138479
0.5238542768419758	0.11250626452189676	0.3235338094510438	-0.3995203114925504	-0.6118356544533559	-0.19747070955352947	0.9598355712111909	0.2063609946670403	1.2292752804716003	-0.3645323567987933	0.5562825462555647	-0.39328324474550586	1.1058666395421204	-1.5351770773872353	0.5915085556341706	1.5404448548685596	-0.58949921649226	-0.3389600031674319	0.773590886586549	-1.0583119604778357	0.5723494439045211	0.5301659020114304	0.38957103176388463	-0.9895383604939931	1.3772690047285845	-0.921301183049192	-1.1474389660873863	0.2920196587456295	0.8710640208695906	-0.9989526004675549	0.3335807349639889	-0.8768178747381492	0.1342965711870908	0.20040670452042533	-2.291495724958517	1.1425515157891406	0.01865228724427485	-0.3571644858146366	1.3966455425083468	0.8385762228520518	0.6305702319454118	-0.2879720024054749	0.7391265836229236	0.4127419289915914	0.7754972735346285	-0.0004732385185106527	-1.4727191068963317	0.1802093599023493	0.8193451840692606	-0.5813800381044718
0.469166002966069	0.07585357644463339	-0.09215533277063319	1.0541486982173893	-0.3742370299930625	-0.9697718341045957	1.8459465703831175	-0.09056146166526055	1.7115139621699795	-0.7669221093399323	0.3482377088759315	-0.9111987288193233	1.3027827316841054	-1.097025215485622	1.4753907432066233	0.36773485514076165	0.591328915276139	0.35319841111244565	0.3420436337838546	-0.6411824619950816	0.8894547477497552	0.4287288916601729	-0.0791247845691362	0.016510399930481583	0.6344527584622779	-1.2782644226043391	-0.7153568971313767	-0.6341197980866644	-0.30014098868315925	-1.2091543734139347	0.16920410441312647	-0.16441370688778173	1.1947620650287174	0.03034078624908455	-1.4885300533196628	1.3774833353248757	0.40872271912725017	-1.103791560459622	-0.14247603577733506	-0.21745815611330355	0.3559026965424802	0.11876169192748101	-0.05266729289687756	0.2664430521180147	0.34904977044680646	-0.3958858809426834	-0.4000424896267575	1.2040033461513984	0.25042012037013983	0.48798185107463987
-0.06594815446031173	0.16971775185398705	-0.5423889358091929	2.0708801464761777	0.46598448907460244	-1.5130434581895376	1.9397068132455675	-0.1891768310262401	0.8914489979423361	-0.841269117497178	0.1721659246811285	-1.0121701066984568	0.15108747685062937	0.1474823003190448	2.3544592077723676	-0.36690833370124665	1.5002541938388818	1.0111386041977946	0.19001538872965504	0.11693458423444691	0.1251267293365447	0.5521046101351044	-0.9825105048646902	0.7905018719910019	-0.3827324215621384	-0.8903624058205761	0.3450921605220884	-1.2524041810287896	-0.4970468611104987	-0.35816574208202256	-0.09160266705257436	1.3149798971225566	2.100755113312116	-0.45804852944207536	-0.24863744752893815	1.0159239305659575	1.2268367264931925	-1.3834655677331533	-0.9394952240088288	-0.3256860243368303	0.6060940472272749	0.3436195639390965	-0.333966760917773	0.04058798675425257	-0.10640200653985067	-0.16663693783795475	0.9200190441884962	1.1725622912460356	0.08540039421547439	1.2110566381412062
-0.44367110621510775	0.334135840024134	-0.4293744916999762	2.011539116157003	1.010608924972127	-1.4775184515010602	1.083237723537088	-0.12638637535430233	-0.5897339708225705	-0.31139949781729137	0.06958884275313375	-0.7686692173271893	-1.2071057574825925	1.1384190659999058	2.4243941719950435	-0.6068041697306221	1.228527678483919	1.4906554651360737	0.06419647346844173	0.3109197760823396	-1.2201325941656502	0.7201609193700546	-1.6945792519047156	0.7489283454677677	-0.8817390584197893	0.2704168377282177	0.9833681438977135	-1.3496023462580242	0.12097476945381268	0.707350237597144	-0.2410248716138409	2.1405863936316596	2.0074192288832435	-0.8818242861354142	0.2412405606557523	0.07171646730645923	1.8259828077170657	-0.9802411032102271	-0.8873837060281224	0.10646337538886726	0.9668545347714709	0.18378064643642392	-0.31431934655673355	-0.14031022247989602	0.03396454296061267	0.7437190091227756	1.545611541980776	0.5844184237652696	0.22392510238126542	1.1644959749102326
-0.4127807567396782	0.4848615312314534	0.4130607165447292	1.1608106686424127	0.5486449380286631	-0.9713557314035456	-0.1825037197539747	-0.21811876541122796	-1.5725472987073603	0.5741976325636348	-0.12766854111403342	-0.5163809089830709	-1.4521677930606658	1.068554124779177	1.5146059087663446	-0.677049188086316	0.10088628427200588	1.5864760009710468	-0.16717429826040986	-0.31520310086670716	-1.946764520430923	0.5184648008351097	-1.6944060238240777	0.23354258620407214	-0.6270009563784472	1.316829426479573	0.6329612201629389	-1.174259122462647	0.6448654637844548	1.0453140368974976	-0.026185519475473193	1.6191950930909187	1.0943665727203975	-0.9044785483834561	-0.27658762533457215	-0.89821042628096	1.4247985624593393	-0.32605613690155544	-0.5833189194518621	0.27897601096820357	0.8206948108185838	-0.11588770798869087	-0.30877362559024907	-0.25187269173364163	0.633729693903709	1.451985342689918	1.185227479292031	0.1573094356354339	0.18544350180865388	0.676066809276549
-0.30041173697242196	0.6182400384315626	1.401951343307975	0.36514340428230113	-0.6114352202880068	-0.35972087961996246	-1.0600194426476444	-0.6225411893609915	-1.396771847134931	1.1665995327750294	-0.39286014056785223	-0.37042467133533713	-0.5342671430950235	0.32989000179614225	0.296015679288948	-0.7888037369085581	-0.6835960989357955	1.2354948539607429	-0.4265894735060459	-1.0859395228511954	-1.3681832767734836	-0.23502040068189112	-1.065866019764837	0.03296390255335501	-0.04610546877115699	1.343498389453294	-0.21319282950764704	-1.1127804112220057	0.38133209084898395	0.541986371121441	0.5341053347022443	0.4854925856347824	0.3135943309979667	-0.5626892304150739	-0.9568142888282988	-1.1895021705284257	0.126391393374378	-0.03665025837066846	-0.6009879543437475	-0.12157622938706056	0.11648286960664937	-0.06064543658499859	-0.40084717595075464	-0.2783934611320187	0.9192830900956994	1.229172848507049	0.5287574472128965	0.11151340770815968	-0.3313694669402614	0.47405737870275994
-0.4478635331126145	0.6827980940493713	1.7789336891638428	0.24137489505436568	-1.4718099440078032	0.052729932345308275	-1.1509673779281693	-1.060666576436075	-0.3771988742466775	0.9781275016942425	-0.3863939030222941	-0.15903871098984548	0.40671799357270433	0.029116457788873736	-0.4173517492061151	-0.8845438130069985	-0.35138809567338547	0.6161671824886727	-0.5973724088005046	-1.179787852407726	-0.0018327777190543441	-1.1783793660694326	-0.36559699109271915	0.47916979254916275	0.3370986634647684	0.4162429541407397	-0.6483587519078653	-1.255335344164729	-0.4713676207946588	-0.15495784083757225	1.0767381407069725	-0.021676292193448802	0.31132035088917165	-0.17934611089898728	-0.8700268569937013	-0.5915067767705727	-1.068771382794963	-0.2721159950648873	-0.9787898495181656	-0.7169891037497824	-0.5933336305639275	0.5496607978421374	-0.49698211395232245	-0.14430652892266307	0.3419392523139799	0.3482019978936723	0.4627864935749382	0.2699567614628611	-1.1084112147253997	0.8942744506535317
-0.7329402297604898	0.5098657706326465	1.4251869062822111	0.7470452637913169	-1.4951855679047097	0.0956161672420935	-0.7638907292642678	-1.1228536056308456	0.6455692768432272	0.12329722438070437	0.08337770544188851	0.14200036336205363	0.462113047189735	0.6942617556733371	-0.5043088345450851	-0.8705419937885526	0.6589083516452084	0.05198017963217278	-0.6647408164434125	-0.6085746096882101	0.9990827134989757	-1.699756534714054	-0.06807241967043505	1.1344742859238817	0.4249745839793319	-0.5844793134635091	-0.45244488196319455	-1.3659000471915321	-1.1369108186597372	-0.4877990700008196	1.1754115478606668	0.4304264081406703	0.7673317121022528	-0.049222601573318134	0.039524434466850354	0.3975177990877457	-1.398888427823409	-0.6975613922909469	-1.3841881754410073	-1.0086823761605412	-0.8273075764583804	1.3702394761134922	-0.5598929543878871	0.18147091954647762	-0.8080535762295641	-0.29776448113856235	0.9934860548341902	0.5033777208509413	-1.6624118566603425	1.5180040500506007
-0.8072561856091267	0.026328029048631647	0.9058468574760047	1.3919836913867438	-1.1853579507402743	-0.31774409492483535	-0.5550535569870251	-0.8339845208447114	1.107681554670342	-0.8000689551952224	0.6356472609015269	0.15581525637148966	-0.045073088561403046	1.7334834593463055	-0.5441751998979494	-0.8121015554283844	1.265180695377504	-0.19347206774403186	-0.6961040069130985	-0.22405786836199243	0.995818354138751	-1.5509603371734946	-0.20219954792691705	1.340916230387485	0.4446905191189246	-1.0502957490479745	-0.2936467789375581	-1.2550501404736278	-1.1667442921485047	-0.5486043962819948	0.684518135976603	1.0053008273034287	0.8673456406225049	-0.23213634205179334	1.0831377980552441	1.027551083095277	-1.2303353040508629	-1.0063519848319247	-1.6012629205838376	-0.9705363926087466	-0.6900913104629601	1.850313466532854	-0.6597115765056751	0.5345403548557929	-1.6767541300649735	-0.24479759381636026	1.1741415674825144	0.7857609041219621	-1.7487567233019305	1.647736114118726
-0.6628849712144507	-0.5165636624163445	0.6799341500591316	1.7053728037645983	-1.3699303925456754	-1.091593608784486	-0.8251660565654247	-0.7197544497604299	1.0666747156803966	-1.2525827869596697	0.6268251329010883	-0.477231466937489	-0.13104475492430526	2.1984888781904615	-1.0201268510142276	-0.8213419942661571	0.9472242901141334	-0.0860502722795892	-0.7627614687016772	-0.6996544021100692	0.3357559456377628	-1.0769671157508072	-0.4842118341608769	0.9224858749205309	0.46147259032423976	-1.2774625593939455	-0.7727146945996819	-1.0573307387867363	-0.8955194147329081	-0.7569597259257485	-0.18718860397657128	0.7771881650752657	0.28586234806119665	-0.5806477540415425	1.6924290170343637	0.9359235465783795	-1.512318529300953	-1.2583608178842607	-1.6957551234221082	-0.9847134108530256	-0.6352705708459042	1.7395229943170287	-0.8142502928508775	0.6095647883604915	-1.6590453791403952	0.11650625868702877	0.22697543754560012	0.9356052241632872	-1.5070657269309398	1.0741636045878125
-0.702822363043137	-0.7021630356611063	0.4972587457548448	1.487202515790382	-2.0735571045673398	-1.8145290470684783	-1.214005008708307	-1.1601470177373565	0.8928318062119716	-1.1750135272845872	-0.08625700355379075	-1.4842477113211654	0.519875351851185	1.8198326075249291	-1.7176387212509125	-0.8411105389515606	0.200318545498602	0.15564626317797234	-0.9002637672523679	-1.6714263192112984	-0.24628330796693323	-0.8083502784743898	-0.6825457457029518	0.2625614539569877	0.20700515913025078	-1.8748228672627714	-1.5271588757251755	-1.0552618714169908	-0.9527851471185526	-1.1994704670154541	-1.0818593243166237	-0.21445448709592355	-0.4891082114736235	-0.9026042684974247	1.8995089917903925	0.31255443098139757	-2.4172547948287817	-1.6067892463255682	-1.72809541934788	-1.276594221005116	-0.8564020251682829	1.185230057418191	-0.8933648362301924	0.2443619697010847	-0.897227068034593	0.14983000576307345	-1.4057781769723487	0.6599417587218326	-1.145361230797079	0.2686490075529751
-1.1778503748117612	-0.39228104504340344	-0.20315956294088702	0.790849393420463	-2.41350825101166	-1.9619537206309206	-1.1604129937400527	-1.7602774681345827	0.7900842369885911	-0.9155116342769963	-0.9252739910111328	-2.041469920139095	1.1514905513721365	1.104628264124997	-2.0403496091095454	-0.6677774549303327	-0.18235682843164186	0.22734320485657494	-1.0766457454361649	-2.069568715583946	-0.4715065146081477	-0.9119039755205861	-0.7888928449117193	-0.19316487233325433	-0.5320089390482539	-2.7581338824144304	-1.5848882509751145	-1.2791254766005766	-1.4438860696454725	-1.5092271799276615	-1.7232757119697293	-1.1312069267738922	-0.8013266361775193	-1.1079189420516733	1.9884006678916617	-0.46824154525450284	-2.909146458597003	-1.8638174603303972	-1.505071368090083	-1.5780735954511689	-1.0939316978071152	0.4255487704068718	-0.7484507968221576	-0.36002629149042736	-0.044874979914753144	-0.23930085660197736	-2.3576047202834363	-0.015451541462878454	-0.653254423809249	-0.1722297619049184
-1.7282435696809846	0.10838299849573305	-1.378635311061483	-0.13704050559067896	-1.6841432146111273	-1.405767365179391	-0.6222355368357777	-1.6059918487380547	0.6626749555435442	-0.809943948376028	-1.2718285188684735	-1.6301153420473427	0.9055565700226941	0.5851501215207219	-1.7796343802439025	-0.21212874918536975	-0.029720229263404157	0.014152189469004131	-1.1501156417906102	-1.2728357031000235	-0.6386734112645605	-1.1119706178032738	-0.900443602784924	-0.31960782728452564	-1.4903129438172171	-3.058666115135794	-0.5813173185319392	-1.402561550044913	-1.7789605361571277	-1.3664624946582586	-1.9987354532508088	-1.3564492063415157	-0.5866976807667239	-1.2420612481549211	1.9699118034808758	-1.2102702192898136	-1.898388172327865	-1.5837878451738927	-0.7842070126691201	-1.4200780196664502	-1.0314405738271428	-0.41625269254071995	-0.39800985069188094	-0.7644604026822825	0.35832991237143397	-0.5768688043078553	-1.7171140536069285	-0.5886869955533007	0.06077036041480775	-0.13716181145106732
-1.6744461352875326	0.42400727145447414	-2.1751132904040906	-0.892801448998495	-0.28737276360852526	-0.6481500104966692	-0.18859098440243469	-0.279632345385888	0.3516337002485133	-0.8796244667772991	-1.1904619784437906	-0.6775454522036031	-0.10954797749998268	0.297271330172047	-1.3122805715032544	0.34076709577255987	0.18679330929591753	-0.25722950740939415	-0.9132909893809791	0.24737205462236272	-1.0387189755102366	-1.088800425888994	-1.053891443756461	-0.19024648410145975	-2.0780257359120524	-2.0990870010876272	0.6990603681071988	-1.089558243219221	-1.338460730493493	-0.895547573287755	-1.9435563998586236	-1.0586107419249995	-0.3354303759008727	-1.3822063335595725	1.6246388712275028	-1.8468194413177934	0.3602000144929603	-0.620061951663437	0.31219416776196907	-0.6806245701780216	-0.6910050040689446	-1.186481481072831	-0.0161040433023066	-0.6734603987567108	0.2606586499188281	-0.45157563184971306	0.04819929703078659	-0.5981794764581104	0.8449678725883981	0.030280384219702656
-0.7622868825514051	0.5381035803729718	-1.815857959660023	-1.086079568791464	0.6685286470254717	-0.3600680139309519	-0.3958057708372804	1.4946638496530422	-0.1187240833884819	-0.9238860612012517	-1.2141306610728075	-0.12855533066479308	-0.9865813961172116	0.04779457391702557	-1.0002212641640202	0.6961871046953464	0.12934363799359982	-0.2015765507634643	-0.2820666649994994	1.492422910677361	-1.5051868948038252	-0.8298572665065023	-1.2104022114465136	0.2027749703516642	-1.997061959523487	-0.24679259636777345	1.2029058820482583	-0.38811524748193305	-0.17905377604176403	-0.4517810592424264	-1.717937749197725	-0.735021165723293	-0.3957127623271825	-1.4814042137022938	0.9615975871935858	-2.2016412681856927	2.355733904682307	0.5739151356105061	1.2679766217327184	0.26215469491875826	-0.3214572609882398	-1.5610734443831906	0.2662817545877713	-0.1899195519016392	-0.05605983269522007	0.045760475729564376	1.6310132767994467	-0.2292314324424944	1.3187503425189029	0.07126382716507543
0.5092021357532326	0.6772566773419799	-0.5657653306982162	-0.6614337301206245	0.6245273316165949	-0.6398269869139728	-1.0407393329905552	2.4354259474358155	-0.5589024938116689	-0.8344180240599364	-1.469461730226162	-0.3790847824700294	-1.152143973617707	-0.1252057263247166	-0.6665492292535327	0.7513347607531472	0.07629788216626926	0.292296339665066	0.5307711792767839	1.9701060042924865	-1.649084701050433	-0.5687488265938286	-1.3269812732375599	0.8808722348763129	-1.5752476464969873	1.3832472470881314	0.8543454831814388	0.29956350098640044	1.0249828723249692	-0.15155086206332583	-1.5281032614830334	-0.5089941053417102	-0.5618127066061178	-1.3392116090683097	0.3521952996891948	-2.0247530671028606	2.8526403526145137	1.3417516949389212	1.6629139130651018	0.9156381846817157	-0.021683847281718686	-1.302130186938461	0.4880341586989325	0.3016777298534423	-0.381496868425614	0.5180068306942996	2.1971897288776234	-0.14860842051903306	1.2817313969029087	0.11947432318755888
1.3520063140663745	0.7969882268693985	0.4421319754619873	-0.055200261353449104	0.14396739436002007	-0.8587329506215508	-1.3512760606148975	2.0003492552463396	-0.8249712467761249	-0.7366308964405761	-1.385088063812275	-0.8404516330256264	-0.9904260469103386	-0.058717446758765716	0.06967433996282679	0.671340595586273	0.4722882462343627	0.8045044589251508	1.101750230833077	1.9757628963356848	-1.3907583953476514	-0.48679614209869704	-1.3564973450563644	1.5582184081464459	-1.3635701917394054	2.007827577909531	0.5926705367137998	0.6392098417610061	1.6768576575751268	0.19286204398600296	-1.4344878489276467	-0.1350486736827157	-0.45597742924848267	-0.7930200906460912	0.0979961421370309	-1.3116551871726614	2.078634552602073	1.4707419266419357	1.6093243813694893	1.1138505048215597	0.31053759411613086	-0.6607866286701728	0.7475248872687441	0.46569041893565283	-0.7552116948482696	0.6884220514254201	1.972872733074799	-0.6648631234092838	0.9805982804946662	0.39240474264946884
1.4001454284039745	0.46106857065320594	0.393565116601252	0.10753284801580888	0.13640477978022902	-0.34374999904279546	-0.8599640481537079	0.9722751079133719	-0.9507604951617803	-0.7950133059286268	-0.49587346214274985	-0.6668523735322752	-1.1836877237630246	0.06854367947717957	1.0229123852450197	0.6555890245349397	1.167105045602878	0.6752231391853634	1.1351832305211882	1.9210006221433937	-1.0477024179057919	-0.5596543313409598	-1.1853742050594855	1.6432320634599367	-1.439882412935745	1.799143692934378	1.1156597335777154	0.6926513521049881	1.7456670235562821	0.6862968426130274	-1.2042032312914972	0.41177661541926097	-0.15019114836303005	0.03952754566508181	0.031223270468391892	-0.42862635965691637	1.2370013582391093	1.3152577066060946	1.5588974636878925	1.0338938671776337	0.6414291634671119	-0.2869876170651009	1.0007048318451033	0.22023552083537115	-1.2418105523726486	0.5172140965443356	1.5980061995178982	-1.2746333703593986	0.8263047132021041	0.719457460451912
0.9080859673570792	-0.5455235002212155	-0.3760385540463268	-0.4193375256590976	0.7471122469785384	0.8546638137905339	0.05568922588517454	0.623495428211004	-1.0441535690789092	-0.9324711303181463	0.6977189131836432	0.2480807965784905	-1.6640070017291697	-0.24894137569951197	1.3609859785618563	0.6873312014107652	1.3959768311894492	-0.3176646559393375	0.7210468414563149	1.696796356659127	-0.8693312745773094	-0.6429171234375306	-0.661219219535595	0.7690023029250197	-1.269419942842239	1.457396461355838	1.8972419160990148	0.7920448991734904	1.5449098785776356	1.0998887288597146	-0.47727970339990594	0.6921543027245305	-0.16556072428470997	0.7770296018557062	-0.25978873082279313	0.2201677766190582	1.0606967064690123	1.2855448365096813	1.6798774416858575	0.8675965151431739	0.6502489654082346	-0.5506862335149507	1.040918394239947	-0.3042985809962	-1.6056067641469163	0.06191674374181721	1.226128802108467	-1.24934126384832	0.8838500998613289	0.590687386150628
0.34896655930545906	-1.6059725170856778	-0.8728980674918132	-1.2539216192265117	1.2904814937233788	1.9943139534633978	0.6264997324947735	1.3393500065952166	-1.065054675581689	-0.8328089411697635	1.102996528586027	1.2135038623836236	-1.5754139291562137	-1.1694976881980044	0.5111261327991643	0.5704968696519352	0.605903121696273	-1.5636295079568094	0.21887997780558546	0.9190877269589354	-0.6602739119395948	-0.596517274207706	0.24462873842578226	-0.7151232530065119	-0.34547747718378824	1.3759712416603718	1.7536279800268102	1.1342533050358024	1.2056501209609194	1.1246091200856985	0.7754791897224629	0.3045228688531824	-0.8165955331747032	1.1130974277880126	-0.8434823342626173	0.5947628996686105	1.1898095932922423	1.3700140598300594	1.5975329575274082	0.6107987196827076	0.13116510832110434	-1.0355768613402991	0.7150643919512705	-0.8875060733428753	-1.3505662257870834	-0.5249463545605899	0.5014776141073518	-0.5747794871521904	0.8074120306123239	-0.26726659388200663
-0.019037282576574527	-1.6340281398960008	-0.6436761783118117	-1.7693175059386574	1.2311158713677044	2.420418478886643	0.5845894749781294	2.220478770987311	-0.7661968223976439	-0.2679623171875523	0.3640434131885868	1.6301781326193534	-0.35440116974078056	-2.0519830164944586	-1.008953832392585	0.20159433413108926	-0.8683217021766673	-2.0285246627398235	-0.10893075463391978	-0.3219944310049321	-0.02352782025307267	-0.31962471519722563	1.3101728529071859	-1.966098599094638	1.1148657424448665	1.3665670593589903	0.3122005484957998	1.571203699273457	0.5736121608125303	0.7678368985525971	1.9724514303159713	-0.5424919849020816	-1.7446392741252719	1.1266725329597256	-1.2897794380976224	0.9408712481232885	0.9696489710980712	1.2645524547901732	0.8890531264916139	0.19894655652146218	-0.5234463776592033	-0.931485683938774	0.1354443308893042	-1.2702382888857484	-0.21594186207645497	-0.865442025738384	-0.7029331001827485	-0.036620874686978354	0.3389352173684585	-1.4924628203113686
-0.17435194362278847	-0.25150780147592494	-0.2384640006986146	-1.724014226033752	0.8969719092808954	2.1799246337346423	0.4009775225181049	2.0957832385696373	0.049668716768959245	0.6148269213556306	-0.5264263149077105	1.6619496237990405	1.410955047424446	-2.005764103443236	-1.9642394737089894	-0.25615068404827057	-2.113097876333798	-1.2009133852622291	-0.29210308753722974	-1.281751011727584	1.0612920395120908	0.2210616225169696	2.1584354638075545	-2.441159451746401	2.268070197648433	1.0951549627197434	-1.411271011946969	1.811024407619445	-0.36393051553079026	0.33814281185908	2.2787908075700325	-1.1882306390631983	-2.2649105853079026	1.170239110386322	-1.1966661424665699	1.314264383406344	0.44849010732591404	0.8791049730526286	-0.23900933109740494	-0.2629695347968256	-0.5253158598471551	0.008541242702928475	-0.366608034736542	-1.2057926722529915	1.3598220977357027	-0.5191637217969292	-1.869167597313859	-0.2932540728807464	-0.27614537487770874	-2.387451007792459
-0.10783975154092008	1.5565591080548227	-0.4216553850744476	-1.4462911570990333	1.014115680919987	1.8167001312920108	0.6043240343293141	0.8041498198754102	1.1570451049767772	1.400007533479898	-0.2769464288082375	1.8712928792490622	2.46046084859197	-0.9443982300978511	-1.6671223251949878	-0.5042954196971998	-2.5502015722949363	0.3346081187426615	-0.46573603794592155	-1.2831007103179497	2.0710290657162473	0.9173657169550832	2.5269480975232232	-2.367692993257207	2.4834853347192527	0.5654404976304553	-2.052436100825401	1.761003657796832	-1.1523553385158747	0.06563178825005059	1.414048040553484	-1.226351949839388	-2.113150561995762	1.4229059638670216	-0.7315348886874886	1.3864303453747504	0.2399284460024114	0.5346920948005975	-0.976854068203606	-0.5207035376466753	0.4500140511601392	1.0786865911969141	-0.5157904576828963	-0.6246558871499097	2.4145952526427243	0.4862587192981958	-2.312360658970766	-1.0717159729375652	-0.5366495235280965	-2.579706075555622
0.2312301821957143	2.2655862879178734	-1.1432737413263134	-1.3720366537914392	1.7039153283395148	1.6943113925311215	1.0799586406344943	-0.6537918064850002	1.8645788694509242	1.802680280299203	1.1393623218329088	2.370367821615511	2.17208035385258	0.1581164100132749	-0.6558518337009426	-0.39288228369326583	-2.362456497748649	1.348349343760448	-0.5755015910467943	-0.47547901381118013	2.4368651817214446	1.5355670871813685	2.4521333146768547	-2.3203326093668526	1.9858397144618276	0.10143644222978952	-1.3270367982120246	1.6062215198488787	-1.1791723779908883	-0.07933090336123946	0.08905651794833508	-0.8470342032638836	-1.6617997978962638	1.6487283107331967	-0.4568073262839265	0.8853639659271741	0.5443895599984833	0.6019001917560185	-0.7246892247506054	-0.41917512839561777	1.7237582125475217	1.3506351282323115	-0.3182183371838497	0.20680004874127403	2.2738485360795786	1.3988179568826566	-1.912780967709118	-1.4808362545000886	-0.3108097776368595	-2.2651794256785136
0.7643090198419468	1.3691361219831915	-1.5476737904380682	-1.4865519137581418	2.259829666032546	1.6764862851808267	1.255582199077358	-1.1827850885849254	1.5275218716718484	1.8887725369565735	2.343078516296536	2.631688362111706	1.174940180246396	0.2674748799248807	0.03320188437616031	-0.041242361636257635	-2.014491603077532	1.0886718797383594	-0.3938600945152733	0.3288073751981857	2.1298537967455395	1.912611520371182	2.18427496374359	-2.422391780794671	1.5509526088202483	-0.02446198091042878	-0.19875902501306666	1.5558313221542257	-0.3450789759247029	-0.13246924072236407	-0.5359126850132674	-0.42429376118271384	-1.3556984004184078	1.503825928479492	-0.621979584105426	0.12376710871268323	0.769152442675479	1.0472188837143745	0.20983117905963994	-0.05687205538330449	2.171815670804568	0.7134927887598062	-0.02034148267044531	0.7970123423119027	1.2261454009508919	1.3376374276514482	-1.1711142406812525	-1.0357542062580936	-0.017095344022078896	-1.8026021318343601
1.214552911661354	-0.0773997383648797	-1.0069191995951627	-1.3423751930111858	1.9881976910385495	1.4425938113027965	0.9150662088745133	-0.6462890439181852	0.23827436473394184	1.851366922219873	2.102383242876303	2.1809668448412816	0.5677278299518251	-0.5401699357252692	0.09319524367380473	0.3114896931532024	-1.6098205207907794	-0.008768926896614102	0.13511363235741317	0.5574164671307298	1.6346693938448063	2.127327340854145	1.9292950530819617	-2.186143469714924	1.5904325652804119	0.16209420918228262	0.2935956435432755	1.5794919927537538	0.6885328682266741	0.09561833096418793	0.03207067175701987	0.0016830820649010917	-1.123183921733595	1.049581253041793	-0.8240921646367575	-0.1846040034339449	0.33081598726793215	1.436643393584536	0.8743443736616558	0.32813215503326243	1.3845580685189056	-0.03680809692477992	0.13129996668132504	0.8244215002748262	0.28855158013278015	0.28398303243289763	-0.5962549961482669	-0.13465333431422918	-0.08842790543001362	-1.2509400844796086
1.3214641602206039	-0.6232406001450074	0.08082452712848773	-0.6492737018616428	1.0347611297528225	0.9312741019177758	0.5482559693299696	0.18064636395092223	-1.0494411961010237	1.6543783641030525	0.7477330548120812	1.2237548197893733	0.6969880017912488	-1.1302508679030139	0.15445206464386	0.529543437567614	-0.9515048863982234	-0.757449877640612	0.6655190855008956	0.4242242813851649	1.355793106269784	2.362992138737118	1.6839226499257025	-1.2276937506409906	1.6885923572730253	0.40405614261030415	0.07543303673676222	1.4491916884390492	1.0388172526749482	0.7604437617562936	1.0751398032132735	0.5907061805414583	-0.5461788983293561	0.8036808538197298	-0.5138425178579177	0.25044022234314567	-0.4475237395400762	1.3635427018608954	0.6483804220719355	0.5668398016274426	0.11437466937544555	-0.19895237222129117	0.07803983224106985	0.44580236890790614	0.2142035669533993	-0.7165754728612088	-0.2749496596349663	0.5182702358302437	-0.40235592423209304	-0.47211525943691945
1.088637902906796	-0.009153536189040048	0.6958683236973285	0.2620021392837551	0.17457364868380784	0.3729853844238485	0.7380505811977843	0.5316727491497569	-1.278370238117445	1.0722748306442067	-0.26264163900045134	0.38635862094180495	0.9203786308572561	-0.5832886729105092	0.7676948949352698	0.6358962998203359	-0.13405932242573504	-0.39207277169834015	0.6979077116009686	0.5002677763751588	1.186466646596102	2.561898948313987	1.311974739974951	0.04524004522183629	1.15046597868793	0.41633354164274017	-0.1951949217797528	1.0300109902260686	0.42104755465935734	1.5337874239471345	1.3712050255842856	1.1498464738017884	0.43150458898198213	1.1776387282359972	0.2412671940283664	0.8374708680376163	-0.6392832279503214	0.8051828053106549	-0.14772205871141467	0.6216998880185126	-0.5586738376432848	-0.03228067244531753	-0.0719169111859928	0.15342339769297803	0.7746128278956905	-0.5986472243849108	-0.10162153807153149	0.726036109124431	-0.44563057764849845	0.3868442057633424
0.7340488836377185	0.6530373561482302	0.33626417123716834	0.6918385412026652	-0.11430815572513721	-0.0066432646600457805	1.3560324646269444	0.32905060946617537	-0.29962326521659494	0.15496585599541965	-0.07425501060104257	-0.041003875999280306	0.5463513030801354	0.7539852459368218	1.5409790600049433	0.6875466831594668	0.29125762752170303	0.6942946619420114	0.10028207990853831	0.9220515305322471	0.7516621940472066	2.3501328782771145	0.7500154413961111	0.7232332837386464	-0.06240560319068348	0.054205353865767684	-0.11521627106670451	0.47089575879307355	-0.5828454207899709	1.7111786897040393	0.5008980375551387	1.089036290550787	1.2247379822139701	1.9283366410982745	0.6977074044550606	0.7161678302479253	0.07173475123939431	0.08813575354159676	-0.670463089995488	0.5150793728179042	-0.4033532002829376	-0.37551870848902197	-0.19768436655106522	0.29438957007824224	1.1035078882032898	0.4877632333766041	-0.16076207216060798	0.8432091695992383	-0.029603736318717662	0.7916037558915062
0.4083560470270632	0.2970309755975313	-0.42500984058993446	0.3185590750436666	-0.10738722586053169	-0.16389160398054203	1.631482205357992	-0.017655241100881586	0.9175705479451467	-0.5035844713537027	0.6611795664469138	-0.33368203570142774	-0.25767138938195944	1.631993382542486	1.606419612029456	0.6587791018526266	-0.030119275382780895	1.3838461262095652	-0.6858071750629351	1.251358855741111	-0.008433565130711413	1.4656034524693886	0.11483613014512675	0.4266911375261507	-1.1219165787857541	-0.5677046715674792	0.05327288842768027	0.06327387378252078	-1.0764446416370064	0.9768200579573336	-0.6412472373458836	0.16277499073306043	1.2179961423713948	2.30664439694593	0.23196568971968073	-0.17673646658060485	0.8430082477835507	-0.39028968791597884	-0.4842247214539659	0.30059571773321525	-0.17664895851603804	-1.439270738480784	-0.27059622430896973	0.7571247895339687	0.6971350620491331	1.230593947167962	-0.5777702485893442	1.1329809024072928	0.387005732432201	0.3931254214650271
0.0620760377820664	-0.7942001516330327	-0.58150431436392	-0.37682458857913836	-0.31443481335709017	-0.14988820504726302	1.0612759360562571	-0.24177448150358916	1.2045511651169434	-0.2276502013058264	0.7518552079877384	-0.7783323972364798	-0.6878789102701138	1.2362862067606726	0.8317743183380502	0.4682174111545946	-0.5957414416914469	0.975023197092567	-1.0398619989721252	1.0954048617785048	-0.6676631400102484	0.23440223976552502	-0.38596002609394264	-0.15188573260908103	-1.1614663903403273	-1.059987284335584	-0.05121387846673879	-0.08197323122909198	-0.6758470759950763	-0.067237027263641	-0.7612205786118347	-0.9198825412205152	0.5688541555677847	1.786730053617494	-0.8851849128634776	-0.905403757332871	0.6006586440478273	-0.3933880874915299	0.040810617431172064	0.1006895538456431	-0.5791856221920312	-2.2805453642630837	-0.32872562023792656	1.135063463078832	-0.09323914854979383	0.5856265580584982	-1.0365724360092345	1.3725080387434507	0.23906313853027036	-0.38257600572449335
-0.3708498314774064	-1.3640553653432306	0.21501924333676048	-0.5190544266792887	-0.7465257473889705	-0.027191001984487987	0.03252352641369644	-0.45907988665595634	0.34369609952993735	0.8939692580594287	-0.004291927330389842	-1.1687021219653504	-0.3401607369033856	-0.004520815855267617	0.1470812402668735	0.08876022070549332	-0.39185481845580633	-0.14707457303546867	-0.7682080502364139	0.6046632497440014	-0.7877853133806608	-0.5844735074101608	-0.629836029696637	0.05419830128949729	-0.25358070981061165	-0.992714842405529	-0.26729521020296676	-0.17429329589502648	0.16733208528191074	-0.4302612374599589	0.41147581246256304	-1.0062289648986014	0.16682672025773576	0.5619198864161319	-1.6346061666189946	-0.5769094695959408	-0.6427329487505691	0.04511588503601858	0.22729854932515867	0.04908404630985179	-1.3216062346383537	-1.721323869949892	-0.3942038025556712	1.1269939042432024	-0.613863854819781	-0.9933696262780898	-0.8143348495535438	1.1898875825383575	-0.40661529260752605	-0.5703363056148416
-0.7567481368853188	-0.766152741084898	1.3105439919059512	0.29541385104267737	-0.9372250332793949	0.048632695549566424	-0.6391548962019302	-0.8488516795159915	-0.7729748760893203	1.7822769109890344	-0.6606921679218516	-1.0938953676561134	0.23289901457775417	-0.9537605645375454	0.4394962794240648	-0.40132235307364633	0.9482509108221113	-0.9711489539067824	-0.2639092990908739	0.18421540625643554	-0.45730554282704	-0.575371517885948	-0.6633511664488491	1.260464201608095	0.5742271353036191	-0.3169473611018839	-0.12017010217691991	-0.5269805252363793	0.6115184963282809	0.11997217946105906	1.735593432059678	0.22072415350054442	0.6820489590141285	-0.7299542906753773	-1.207572135249856	0.5352281083994581	-1.7387593009825308	0.5799123405640699	-0.1698170903239429	0.10791355088085841	-1.4679950822566974	0.2625286084386912	-0.43773857628105595	0.7160435017758526	-0.7548264990946233	-1.9847620135259443	0.4265512923751226	0.5897557772445096	-0.8895274024168955	0.35969569251748307
-0.8552333421061284	0.18805481939683047	1.760696499690095	1.5568883329745011	-0.6358350434404888	-0.18721315856979837	-0.6872263291520628	-1.3194957115871804	-1.1460946062830595	1.2627192626305965	-0.44609913895553255	-0.6212594813754944	0.1303450853619803	-0.9340789820772177	1.3521177595431522	-0.8626467678955732	2.5133124749126403	-0.9183071393885754	-0.0403741581392497	-0.14032525545860336	-0.21923284639840585	-0.2024234646266985	-0.633258336742892	2.4913796123886778	0.3601614415533215	0.4479070884601598	0.4654576568960564	-1.1997253733312285	0.20106864563724025	0.6553851805622157	1.7840079866532566	1.670940371575333	1.7695881091679175	-1.6687058129004404	0.20471224004939856	1.1743574784189579	-1.7360556314568851	0.6613799612208051	-0.7989717273548065	0.012087251037791272	-0.6458871272845508	2.293640223090658	-0.40663911203978664	0.03056132045863643	-0.9885431865303334	-1.462869182149933	1.9886180124445128	-0.0562589919951369	-0.7640961086606668	1.8371145926369536
-0.6325063586037457	0.1773006411632425	1.2733844604914177	2.2891190146954115	-0.21370206751670406	-0.8457188380280141	-0.654443199467592	-1.600357390365714	-0.7040150306576289	-0.6897095618467834	0.2022942037694211	-0.37101209003571034	-0.8378181255357376	-0.24866961020944475	1.5719849480721737	-1.1558576557799962	2.903500774688681	-0.3675166716187514	-0.15627175079444477	-0.767041042131617	-0.4510719751108658	-0.36945038594260304	-0.6573059532189683	2.5789276721190695	-0.804379101181166	0.6089053641107851	0.9708326852618587	-1.8793472821463824	-0.7210901260732602	0.0696856809134346	0.32144590113513993	1.8303275202366662	2.384662444016734	-2.298753269758528	1.5711767262419771	0.4869451149838184	-0.973833429151018	-0.09527434254907899	-1.1711592483692415	-0.45585551567036425	0.3836452774535444	2.846016430046904	-0.2630852573930201	-0.7928800359524548	-1.5600425530697586	-0.10863233436382573	2.6022991453386424	-0.46236144745869806	-0.3483481642024267	2.654600381693717
-0.3687782613014275	-1.0032414747633362	0.414307129743843	1.950521459497268	-0.24051149501835517	-1.6055157727711298	-1.1026803217722505	-1.5620260432791302	-0.2225991549041733	-2.7059048693511474	0.22419017499476773	-0.7769044056372844	-1.8701487640566348	0.3367218438753846	0.3919917284237541	-1.1690461574809712	1.6935656844085525	-0.13321302219332984	-0.17516451931840663	-1.8369022368953694	-0.929610452416702	-1.3786524835232794	-0.7594111082807345	1.4161613654777763	-1.8647375762735947	-0.007056654163415506	0.8962611648124315	-2.138570787558755	-1.309809164184825	-1.57361334171901	-1.4336193021971606	0.35639354970278986	1.8961439747017417	-2.747415429004028	1.9287172354190132	-0.9603394025562958	-0.5950912509947169	-1.4798421791239866	-1.1145053522357833	-1.0988096327849246	0.5475683452234273	1.676852418587961	-0.00312945986393878	-1.5258095393312199	-1.9335759221280193	0.5853489891386346	1.6900629895992862	-0.6423759682404285	-0.2784288329573569	2.139409076601012
-0.36800891399791186	-2.09162743765325	-0.027562218631895962	0.9110622488198961	-0.7859245556588543	-1.8870154919188833	-1.7787685945875988	-1.301164192141144	-0.29802742420462686	-3.1972890617322642	-0.6562946889562483	-1.4705960397724325	-1.9814154450663524	0.40493374294813167	-1.3098215879650883	-0.853992462350358	-0.05554188059326619	-0.5208457340732912	0.29549416532111134	-2.738000219723769	-1.0969549708613362	-2.4687918585260675	-0.8979815261818018	0.07223378479749847	-1.8570540740691468	-0.81442000719653	0.36486033840498405	-1.821495779935754	-0.9588129245638111	-2.9163743759765786	-2.0288347955823123	-1.474695840863285	0.7550307458893211	-2.823021446586879	1.1531849434413177	-1.7405955643539175	-1.0967170904322747	-2.6781516339782803	-0.769106680093402	-1.3442639260739166	-0.27716213298227305	-0.0516173629733292	0.32555552095330464	-1.769678038731491	-1.3296633830554825	-0.018146761471917888	0.03591283625724627	-0.6448808192865295	-0.6208717327551434	0.7938029267662807
-0.5987294412558359	-1.7342848191153784	0.21713476239030477	0.0668948601575261	-1.3326652568424717	-1.4373399141854553	-1.8235674221966771	-0.9263071069661344	-0.6394184063413051	-1.8375879482941648	-1.529905421702735	-1.6470659364564744	-0.9894463909436821	0.1318450386641417	-1.9225094513611918	-0.3000966011319924	-0.8539832639353667	-1.0085280412213904	1.0941958683212663	-2.5775803080193787	-0.7096811754620425	-2.5483812782658686	-1.0185249968683248	-0.3383775294630406	-0.8128838115376784	-1.0365141096522346	-0.07357012875810408	-1.1736098810612003	0.15416122751783434	-2.6614726731505667	-1.1703855411127242	-2.020597706332951	-0.01609659761593438	-2.1945912828078846	-0.05118870325691923	-1.093923918798712	-1.7140161108434033	-2.8777155595591486	-0.31246989080512716	-0.796795979704247	-1.0781755751394082	-0.9788796621744583	0.6067995421060742	-1.2050468761264903	0.2220845089698467	-1.067658774570946	-0.9717392205128347	-0.3285229865307427	-0.7122043070837056	-0.260293634554132
-0.7166979083851994	-0.0072234580716158655	0.7543553954697286	0.003989642244140681	-1.376158152399109	-0.6656416585883556	-0.8170279907857976	-0.415120314982708	-0.5113499509936751	0.1643134893402455	-1.4038325986339262	-1.0143725900144491	0.3557488648683337	-0.08891701818175131	-0.8602270021113729	0.23987956783847347	-0.2649509857561567	-0.8723303921631735	1.6051353446438161	-1.1920143872889128	-0.10939020648476548	-1.3711810575755097	-1.06715631542812	0.2412259390763244	0.3728113177294477	-0.5074150383148274	-0.14463571090674623	-0.5995032123108212	1.202711025628706	-0.9414668938785792	0.14060929909409783	-0.8927253024103998	0.0930451238335236	-0.9416298037403618	-0.8110799788336501	0.30242649462328836	-1.379910212788685	-1.991244799442959	0.15562194403600182	0.25476103317261384	-0.8423703865882324	-0.7349069510199796	0.6894968875596628	-0.017586251124134818	1.6526081445129195	-1.272740877099294	-0.7243591656809013	0.3804724239186839	0.0021953029773935473	-0.38866969727027584
-0.4634606318776387	1.6443442494669487	0.997538635531855	0.5234648269547854	-0.9413950250444465	-0.24659252707805943	0.6055770956817346	0.23229519688375022	0.26999673024341375	1.2658350291881562	-0.389788862300324	-0.14530055638368666	1.1382828487115635	-0.06531066957437702	0.7979711159720342	0.48038283802095866	0.7885252300199933	-0.024179645589596382	1.3735426777902238	0.5048346962318119	0.18035952353560863	0.15602099694836286	-0.9821683016535571	0.9061620350318943	0.8650207024402363	0.1915087863990483	-0.11319750325172459	-0.30877477989716723	1.4256704310502337	0.8195133923912867	0.7442954254842336	0.7675091876652761	0.6311824258050879	0.28419326959286173	-0.7508330937195922	1.1396534236809333	-0.055985869478454194	-0.7428993004820559	0.5119891972363169	1.0134221414010174	0.3124485549815742	0.0209762992388001	0.4965012334156624	1.0564380625891137	1.8614495350314324	-0.3460656746447102	0.12474008133580669	1.1133060130123658	1.1602113596637706	0.07946287231025544
0.029486321052005125	1.9282264486052456	0.7102849457823438	0.9343912163667267	-0.4334282111655625	-0.3880536628973261	1.3384135638399068	0.7999982500056675	1.0440071645269262	0.9883291218139754	0.4827433513868872	0.2126664373235217	1.062892173951151	0.13259147375906097	1.4979307597852758	0.33214334805625617	1.1301328967689708	0.8728554415022844	0.5743357279291645	1.3355697447573716	0.03155320825149013	0.8841476211582033	-0.721460043989121	0.8588959270708534	0.5948813526875907	0.41229523154173225	-0.30268771244267423	-0.20200905801185978	0.7816689276440558	1.3638898843448397	0.42474428655374385	1.5428838889957333	0.7923459606118136	0.7943609648425833	-0.15497983857775538	0.8652458146447283	1.1827002892500786	0.021683228648861578	0.5887564186819076	0.9380177736278229	1.3054845654720468	0.4880351413378457	0.1271111526685802	1.3043956036560342	0.8584280883714966	0.793357385903593	0.539349987167857	1.2450679329577625	1.7626927068876126	0.4002388167678635
[truncated: 72 more columns]
