# Supplementary material for: Diagnosis of autism spectrum disorder based on functional brain networks and machine learning
Source: Sci Rep. 2023 May 18;13:8072. doi: 10.1038/s41598-023-34650-6 (PMC10195805; doi:10.1038/s41598-023-34650-6)
Supplement: Supplementary file 1 — Supplementary Information. [file 41598_2023_34650_MOESM1_ESM.zip › matrices-bold-time-series/ASD/ASD65.csv]

-0.5125838182902481	0.5739238472294191	0.19425075587053442	-0.6817617313628448	-0.3040707202831822	-0.08698748559025136	0.09525848204984416	-0.08951211876091587	-0.45572752319616794	-0.16717233897161254	-0.3364777017596792	-0.20682621914504737	-0.18213507137767976	-0.24361802337667546	-0.6806959367018177	0.7348659262087479	0.1883095731645787	-0.4003950171873168	0.3950735429682421	0.24136212663609088	0.22772614162124066	0.3601757259835829	-0.2722125725127255	-0.2134677163229765	-0.13985315755822142	-0.2935042157434411	0.2753224850874187	0.208892050415344	0.7805937981980375	-0.03376547021606693	0.2971082744794811	0.2066302624229352	-0.5229669927635398	-0.01363307640694498	0.8967463878817249	-0.028477023316910318	0.25697375919949217	-0.2750351391369947	0.3191260863561095	0.46949280473176286	-0.6407637525088297	0.8083704148413533	0.16255253552067994	0.2254099449347778	-0.23901560218573356	-0.035016446990555394	-0.45365841142526503	1.4397618513259842	1.0956288602485045	0.5520758403266272
-1.4158987161046854	0.3546741367602983	0.36728217674129154	-1.376588129785986	-1.2167726677377313	-0.7787950959908749	-0.6760232007870842	-0.6496558656026115	-0.5519966233392338	-0.2406805638483681	-0.15509131858401357	-0.8744304974851238	-0.6311608677398323	-0.16108709872671462	-1.0367266267343775	0.020925219720538235	-0.05422791571555574	-0.46265448449546687	0.5707748645037459	-0.12522548217955876	-0.21979569851328443	-0.43139508436677737	-0.41866068348741137	-0.5993537468286787	-0.4004702816086001	-0.9015798201714049	0.5402895686004217	-0.6544858554210385	0.6784580722690304	-0.8151957090285701	0.18097880819266868	-0.013406669721543172	-1.0952806034642448	-0.6785932914920921	0.809033395493382	-0.011324878499374328	0.04943000115330124	-0.616462691844314	0.5268197417399324	0.14553857389836083	-1.0237937115299889	1.1080089062896066	0.10566635608367614	0.2893372896299489	-0.5400929082320292	-0.03895163832588665	-0.6222745012023243	1.7565014883628463	1.4172744449292196	0.18004332102452217
-2.2904251486308587	-0.6366714552436028	0.08208369878467961	-1.427234665746089	-2.1370519939320856	-1.3132676986443812	-1.2594821719846265	-1.6149916771749435	-0.3380020207422566	-0.3923463632887181	0.12113795681673023	-0.9944040036878019	-1.2815549152447656	-0.23160469006787893	-1.016804949875608	-1.0661489351636086	-0.2358986311913584	-0.31535297628690373	0.07317218363558008	-0.5277519689645195	-0.35476158514836453	-1.3205842545057067	-0.329332530006493	-0.6225668108533375	-0.44781455442423274	-1.3434236948257794	0.8277833885766938	-1.9132518653372037	-0.1536205289256456	-1.590446245271495	0.0015766393302286319	-0.14677216128755327	-1.3689506175244612	-1.2803468016646977	0.08162640693242	0.0375788800602555	-0.4584669086253433	-0.718558126086935	0.3429497773549212	-0.7615508690516005	-0.9644169098042239	0.8798984195695747	-0.1670798332824541	-0.034996901174928624	-1.0227960395104747	-0.05795600394672939	-0.19873172637778358	1.1064913052339411	0.646725725355273	-0.5806099769520098
-2.5740775538576335	-1.7346703128643601	-0.45150036036295926	-0.6626615107989021	-2.3583404224117386	-1.2646219271726873	-1.0041084103012579	-2.1920674205727435	0.02783038132229019	-0.5285847479513947	0.3430144318500265	-0.3949687536724434	-1.7253011628961106	-0.43100042855420656	-0.652983782844815	-1.6836301771056288	-0.2484788413354658	-0.09544667416114334	-0.6163088005085106	-0.5568808018981154	-0.014500931169646621	-1.4158018738229865	0.0014431255158880148	-0.19846640825142486	-0.22416355875315702	-1.3258223672228149	0.9756304110265496	-2.5949509358515574	-1.0722192524325471	-1.668052076166451	-0.0011701298938348347	-0.052433977880661405	-1.1083621372834829	-1.2909106677290694	-0.6356772325856711	0.03915882781256237	-1.0296525203965818	-0.5738927735469121	-0.1891196072940178	-1.5142480172412691	-0.5204645877142703	0.2680855305605474	-0.4713673110403971	-0.5987104503604944	-1.470891039892973	-0.2146846955336108	0.46313048583734356	0.03605306594642944	-0.8451895531656192	-1.006288969503581
-1.949963216105409	-1.9955316690834548	-0.5342724537162977	0.3729916798699823	-1.5788854399099572	-0.7460606012821154	0.027333033427492506	-1.7546444077291374	0.3384941693009822	-0.46161274152031256	0.43726924005958473	0.26495308020325486	-1.5323556326136027	-0.49416461887985136	-0.2577084377143646	-1.3891699734243586	-0.14486020112006562	0.027018150964426873	-0.7835124917230643	-0.11832239720397092	0.30233414905607886	-0.484964461327922	0.3733933473798704	0.35419947655984035	0.06400184640684616	-0.8966418439582787	0.7563349081004279	-2.024385541177243	-1.1958822268464613	-0.9505338922212875	0.18255790635137958	-0.007954657818152876	-0.45528439041764346	-0.6398427433449941	-0.7108335365463743	-0.013690469332946962	-1.2967464743827513	-0.33860457415913964	-0.6584571225389578	-1.3053936512488262	-0.0012528475462239962	-0.30015727571933865	-0.5129702719367562	-0.8430726588796226	-1.3572548120282233	-0.4934234793204601	0.7027960974760012	-0.5681226000772105	-1.8743874492137111	-0.5865748265791493
-0.6543858480356703	-1.1927666478509875	0.16293062159343122	0.9639368274620786	-0.2390243699355196	-0.2816556994223927	1.0039681598675212	-0.6301384507434631	0.49803013182833916	-0.18278028260579343	0.3467892415418702	0.19813194352928765	-0.721831679112259	-0.2308316624656117	-0.18313840962930453	-0.5344362386529095	-0.053903515803985794	-0.028988366760333072	-0.3881805158885653	0.3870431292279105	-0.027961861827929386	0.6863594637192526	0.5334026203527267	0.5707483107705574	0.12854239805012185	-0.32534714578126295	0.11204961751148174	-0.5483686262646899	-0.42907515069281116	-0.10525159044816235	0.2564860920825902	-0.4124333799300953	0.1600169238885882	0.16539682873192954	-0.2744772726546286	-0.03985872117198884	-1.1220336157798125	-0.1921890067581117	-0.6727443815478948	-0.1948559738564188	0.3072968665375402	-0.5704307370148265	-0.22260847443013493	-0.4050599375964445	-0.4133412466186403	-0.7218720699175382	0.22559431607141733	-0.4481329885183662	-1.6290749855169533	0.34300984908820203
0.6448219633319693	-0.11883829750982088	1.010963491967075	0.9220736604508543	0.8411518852727636	-0.18326320719404335	1.1189799558515163	0.1734774446044857	0.49405726813123146	0.0637001055603098	-0.008315343290705723	-0.5671375520018765	0.14474122481853174	0.1926997024221386	-0.5071956053562962	0.16196779326210428	-0.047774481619704184	-0.22329386986231714	-0.0958685977251749	0.4413982716444288	-0.9487877031487737	1.07672342681798	0.40997856542489974	0.2588553646402242	-0.11257779103651494	0.1980016701979545	-0.6585040635637782	0.7564346144251934	0.32444226496283907	0.13804216279286471	-0.04524160031596914	-1.1977868766176263	0.3708845196693671	0.517632104749591	-0.0711623908332073	-0.0005476970231152881	-0.7443859824270079	-0.17481541290349037	-0.24640299436849922	0.8396048353411425	0.3196713701706642	-0.6797959162305752	0.12373166810452227	0.3721692140370146	0.8822714186623126	-0.7267733927231544	-0.5930794086341553	-0.18566863074076542	-0.5405994411515579	0.8861104124807604
1.327575814329698	0.21508996310763495	1.0182614853491676	0.6708961978895617	1.154765732735542	-0.20230077143892072	0.4307608458713941	0.08798733398136321	0.30779569558995085	0.03198965474423867	-0.5943504545664912	-1.1820196872742654	0.42600200804729493	0.42859587699382545	-0.9142644124839585	0.3407773331265206	-0.07501631576784462	-0.42027661073007677	-0.3474622322112327	-0.041080899867273125	-1.650415695070451	0.4858169270249294	0.1713954017519556	-0.29426757968558	-0.450877964973103	0.625990890689953	-1.0516278696341756	1.1061526283364527	0.16532148972962293	-0.2175999036177119	-0.5822630717059926	-1.744570500941154	0.20105919663905297	0.2772430683841559	-0.5358671553323141	0.028002698115377856	-0.5239261432956335	-0.16880396245907547	0.21929034070204023	0.9158923301514305	0.11877828322902671	-0.8874042197834704	0.1777230934784556	0.7179571024965835	1.591111332118995	-0.4832284058566685	-1.088300438025946	-0.3997213523745236	0.18212932327194403	0.5334684991820136
1.2403478764381786	-0.36936379882797127	0.043801692952010675	0.6590797582775372	0.8280323161462078	0.08028735301971418	-0.2163284824756722	-0.3547796881110365	-0.06295668620115023	-0.27333382946094514	-1.1312937451164131	-0.9877287689070391	-0.015320970434069712	0.4148081024006989	-0.9245777994363112	0.2141998463313878	-0.014087084301840039	-0.45452120266364404	-0.7019586404357296	-0.6245134897186825	-1.424901383732317	-0.36473055844789565	0.009461160249804429	-0.5554270592560149	-0.6186629206607194	0.8513281044643304	-0.7999796111162917	0.665057830282879	-0.6963345022145452	-0.4967793053249806	-0.8971266277188193	-1.5272622759191103	0.03931204924038768	-0.1808589753936726	-1.197298827569017	-0.038603521731150704	-0.5535599941980769	-0.06856929006042294	0.3242852564122033	0.19690487209122648	-0.16032241278889883	-1.1775604172899388	-0.10810301513428426	0.2699152531602602	1.18867382510382	-0.11590063513269099	-0.9427165981174208	-0.9571841342488987	-0.13693991791511634	-0.3030127046357843
0.7075869573059983	-1.0774626990331337	-0.9005583328662627	0.8162406034060898	0.3288792684564727	0.6084629179286406	-0.17924773770103064	-0.15420735852134018	-0.5071523465373087	-0.6668980192627135	-1.257502988690022	-0.3182154650635189	-0.7029958662251689	0.5061910923915676	-0.327145702959335	0.11848457777964376	0.1801340249401972	-0.2447736278287379	-0.4002187236302667	-0.8341347144915726	-0.49994584703359407	-0.7594315503285185	-0.11692004120949691	-0.25665231546083084	-0.5905854869696591	0.6528893190795327	-0.16676040141224402	0.1886547878046798	-1.1242356369293185	-0.20626121472162717	-0.7383986703450627	-0.7403904133353738	0.2322668938163864	-0.4382088440713853	-1.1768159702253551	-0.16195074270388213	-0.5708568124874104	0.037681144414759296	0.008767112468514762	-0.3588641927844881	-0.38673074422220355	-1.2539475527446367	-0.44142261118779724	-0.5086285923558307	0.0697442910888082	0.20505085431698403	-0.42037596203344707	-1.2162412517367296	-0.9660365037336426	-0.7997385357337631
0.1935204928502013	-1.0451944063249163	-0.7997167095822171	0.6800503066902203	-0.004121997931413174	0.8117716852875191	0.19650019407426644	0.9443675081936251	-0.8132096046299689	-1.0379886245441257	-0.9124480157678638	-0.0637472720306235	-1.0162416127447602	0.9993746991278872	0.5702909667736231	0.045371637018785	0.3582474478529542	0.11054440904181939	0.5258254780190125	-0.6512357918535966	0.15983279025150177	-0.7634579747135616	-0.44383935729817514	0.2971124991076627	-0.6018924534714062	0.009289854832973097	0.26707879248617983	0.16238600363796477	-0.42480604043503645	0.3556592191645586	-0.4022709065716015	-0.08690134429943674	0.678984548066282	-0.4409829737609906	-0.24327897547827257	-0.23482546569468044	-0.2733936724579692	-0.08615552343932051	-0.46798939695581276	-0.17221221179187876	-0.4416528501916814	-0.9360999708715186	-0.5325197839680048	-0.8647923130243009	-0.9015546846117565	0.35271744463587973	-0.030543972296915765	-0.9705407819859025	-1.2688044188411287	-0.6743977338921884
-0.032928510017215036	-0.2518428467044659	0.08873121116024868	0.013211402617926044	-0.10448317955013219	0.2970673814658442	-0.02823785111827342	2.0843397086356465	-0.8313227715509912	-1.3990332061785244	-0.46581233839250996	-0.5070864439935641	-0.7471454469567691	1.6041383781403649	1.1596003810221422	-0.26013969500259787	0.24459427791623317	0.385067079801524	1.1035934360181072	-0.45613200836091233	-0.08457823512058825	-0.9089953684215665	-1.0594938452936769	0.48600218138358703	-0.8370994873461788	-0.6262710162321949	0.1445479222679383	0.42188277438617205	0.7182759993917772	0.48564112152226924	-0.42019404013760153	0.05883967378910198	0.8888972044471417	-0.4104084228226895	0.8253849160826107	-0.25379117146154484	0.30686887927169604	-0.5458310869915908	-0.8086500711129208	0.2690691043005107	-0.268777551413028	-0.4408891733409989	-0.4115143640788356	-0.6232041670318822	-1.2707019369625792	0.2807796762231602	-0.0486901657410984	-0.7971185771336381	-0.7254815369474099	-0.4524100243820746
0.028029420171831087	0.5480957752659575	0.48780996765961354	-0.8315506175203835	0.0011082485551701365	-0.5682297532798768	-1.1729863007533987	2.218403911976088	-0.6020808807463037	-1.6634263278460486	-0.33249948207286595	-0.9119311880686888	-0.20798265305287214	1.6175217783976934	1.0720930976445355	-0.8172858913424416	-0.28235865296911	0.4294051043694282	0.5709939543090696	-0.52892055970713	-0.8293562447993695	-1.2930908012153344	-1.6529158993152093	0.015989137610761015	-1.139280252836621	-0.6285953111976528	-0.36301104383493127	0.5533379740306995	0.9584079485517656	-0.019527658584474566	-0.8999099442233363	0.06248851331022433	0.5181084418726078	-0.46436432531029304	1.0447860526222457	-0.33452165281045276	0.778612213589438	-1.1043894030760049	-0.8959703744423868	0.06004360213756068	0.044935931615484474	-0.16765824867612922	-0.35182353940968764	-0.3251080738419932	-1.2845374225612753	0.04599729800503698	-0.3603463083351402	-1.256433843430058	-0.04656356652182394	-0.7470690051323216
0.24652951381814625	0.7093542924249581	-0.2958741750682286	-1.2139942194657882	0.31163737520922896	-0.9609156583443428	-2.3214200209530214	1.2447172718085668	-0.2900345478491674	-1.5369325867702268	-0.4727557431485597	-0.44078374993635405	0.15024563592860182	0.7396726909081088	0.533765701496197	-1.2138941382216397	-0.9302141419883937	0.3259069413313457	-0.5675144082751512	-0.7320195011241145	-1.0897374013296548	-1.3425932451780584	-1.71668040491583	-0.6977808529772952	-1.1014801510980972	0.09154132232644868	-0.798849306342887	0.4502208496594798	-0.10754673767437226	-0.5608344825527437	-1.304748175007787	0.46495986004594564	-0.16217449372903303	-0.4722403417178409	0.3027355081636445	-0.4952359856429313	0.7520669109028378	-1.3199305568396529	-0.7853766531579751	-0.9087627918070627	0.2855990041257821	-0.23870837069559642	-0.5110022631583689	-0.46577819933102704	-1.3290160867201428	-0.19295948885572473	-0.651213093238258	-1.957168603060144	-0.06883903523464925	-1.442101258322023
0.5112116866823332	0.35435765066676383	-1.387374320441444	-0.8187383664247295	0.7466286394289543	-0.49944521980208584	-2.1522306334791677	0.08230080911983584	-0.008770625241741721	-0.7950688980266789	-0.42292502826994904	0.7192212276561146	0.17873148784358223	-0.42049499135707125	0.1598936004661266	-0.9838188042041195	-1.0911683425713994	0.2951826223949379	-0.9939987352562462	-0.727958686527931	-0.4047232435390486	-0.588836018953632	-1.0544433129971291	-0.8673492372691887	-0.48027870202058975	0.8324853006951134	-0.8982506735339433	0.3549592101913963	-1.3563562636219264	-0.4140854945458619	-0.9915086494054401	1.1574530398192013	-0.4317023482919549	-0.2890220786746553	-0.5035973757039596	-0.504538338607022	0.229009532184585	-0.9410575353081371	-0.5775902888301333	-1.6631230683895561	0.2839937361822881	-0.36448893961576123	-0.7280777535909626	-0.7941143843227383	-1.296375414340822	-0.25609782469885456	-0.6476518821647061	-1.8175033813242705	-0.7494890079255049	-1.7686855410229096
0.7735151188344731	0.1275932043979042	-1.3163020310846403	0.07959508624113847	1.0675441386420763	0.3247816427572513	-0.40984546601394045	-0.318188777358796	0.2418433857342544	0.3496072467835752	0.10349418178500695	1.470899874859282	0.12222175812980242	-0.8705362792042423	0.36238975609477275	-0.11220711972152073	-0.354248784876663	0.4395736276694768	-0.10580505879220564	-0.405542449196643	0.6810484929666366	0.5826841074961205	-0.038733346919404686	-0.12031955406624004	0.5075620887421329	0.7841227046482234	-0.7509874616169889	0.4626845076461748	-1.345193020957181	0.43656804724062087	0.0672651952151407	1.401719689299469	0.1597642173990649	0.005589284352830826	-0.41808991103009857	-0.08476163303877572	-0.3568372936092817	-0.15262508458674248	-0.3332660295321154	-1.1833594457941912	0.10055507752295757	-0.19725959627073686	-0.7037363535406173	-0.588084390880545	-0.7086367343891253	-0.07965922828446298	-0.2300225209787362	-0.37959661837428293	-1.225573905254178	-1.1787653768140454
1.0151355279960832	0.43425385276792516	0.1431479876196005	0.9037065390089172	1.0537322960982531	0.7088639125473334	1.6365045299787284	0.13161082901448531	0.47062190141560234	1.3105738838054763	0.7705694274574816	1.082666264947656	0.33748286491296015	-0.29835609898210097	0.9533392870072754	0.9240953338483815	0.9921335844553713	0.6277116116036708	1.2214181334285614	0.028787154775156275	1.2572507825121058	1.2504497419753708	0.7075688531105943	1.057021490333393	1.331851886955254	-0.022471081053573344	-0.5336366079117648	0.6726433559793579	0.060181245044578884	1.2920388773742395	1.1942601585552448	0.7400973480204057	1.251762510775582	0.20788708539969067	0.5894526884469741	0.6968926556667538	-0.49500349654286174	0.5890424808500286	-0.061424704048521184	0.40911978777746477	0.006106011482577137	0.26820885735616146	-0.3257937786878418	0.3965047308423958	0.562733664191185	0.22126777382440194	0.5125786631758107	1.4194047962788199	-0.8044415259707596	0.025267214125995183
1.192154047014116	1.0449100469879928	1.5562438429521144	1.2320267584255664	0.7431432197154489	0.4262970799311535	2.355254683458932	0.756140172556177	0.6017443576831971	1.6373378240059648	0.9528828525023145	0.06664102286726535	0.9291593597151212	0.5556694741444588	1.3407927172826408	1.5961221246521582	2.0286778906343454	0.6618390507611621	1.6074759232853069	0.3511315504873955	1.006213305463331	0.9921214905280504	0.8881750083362584	1.7176061820257844	1.5855078555088753	-0.656756039668933	-0.23770152247640983	0.7576322510836611	1.5340984335006695	1.5078407853618465	1.6511473223650575	-0.3420322492314022	1.9263593814505042	0.27423888396585305	1.6310012148087918	1.3468879574502333	-0.04154754862580865	0.9394827743541202	0.26428887616625674	1.8818426821287668	0.2252357754449574	0.7235664044404669	0.23743537234649922	1.483195553274438	1.900346231025122	0.45038040584041966	1.2435576213029857	2.1093471073896493	0.296380251793041	1.0172255192851765
1.1915610478839862	1.4098731637784487	1.4583969182510148	0.992776237770116	0.3818534189606726	0.00019668446971744447	1.3364635708741275	0.907362626785993	0.5501189235051545	1.3924380471009052	0.5117824983637289	-0.42937136977108586	1.6048531073500263	0.7128285998032889	1.1086232745218971	1.7224296181217083	1.9210265085378555	0.507482338404997	0.7352957040767983	0.5593289905256483	0.4011264037457154	0.3285215644356669	0.7464899760996805	1.320322560760267	1.2664330147882379	-0.31778376007735853	0.23000793177245415	0.6330674447798718	1.7751594710533916	1.0938677220776913	1.29656964153574	-0.8830925414009932	1.5462851167803728	0.3704801595286764	1.8056151112782275	1.3704040228131837	0.6357973134371521	0.8659617757560872	0.6630474015687198	2.106411324298065	0.679151757229428	0.9264728301092551	0.7361494462009962	1.738215439835124	2.3948423265040426	0.4938490317051552	1.5023610083324845	1.294637945168221	1.2457273906534394	1.299787160850046
0.8665672423339054	1.2263928577797518	0.09851879360578725	0.36351061723740424	0.11070248348652897	0.01724081114705345	-0.29739088661634006	0.5152696768252182	0.37005015622245246	0.9573532812691175	0.04656371828675934	0.04687150464394408	1.8618143389016724	0.04353152486292431	0.39593264669082573	1.4537765928617907	0.6700296746949613	0.2890110884270567	-0.34888446825555436	0.7390783854451368	0.060352651067158425	0.025995425704485337	0.709425110588368	0.1982051270499805	0.6756986134670162	0.7074874038906313	0.7542904142524867	0.3642878637450008	0.8781094855261935	0.5232024124937539	0.5871104565562132	-0.5052585163007841	0.3320855787955261	0.6075078589643194	1.0145278905801667	0.7742455097533932	0.9575361551041405	0.5365907360045193	1.067891745882186	1.1218964064217363	1.0110414723425545	0.9358994668334814	1.0526655934475693	0.9951289283875019	1.6702966119848355	0.37992029943130906	1.0659344880393191	0.11214426628706904	1.4784927875940934	1.0962584979009689
0.20125515655034618	0.6582868725142254	-0.855436671751294	-0.3762183499354605	-0.17510559591728395	0.46513679057412904	-1.1297294751553895	-0.032313075465450904	0.25054262067102284	0.5641339930021281	0.22502394673341033	0.839058661305294	1.394909225963811	-0.6474033732732107	-0.2674231246338516	1.011920985200814	-0.847302070469234	0.08607946270112254	-0.4991663744659826	0.8072006351784672	0.13721284349166377	0.18516431349106074	0.9051733152239941	-0.8058062868447866	0.13072374918711974	1.3367752607923329	1.0028110891715973	0.012004700993712137	0.05553876087889139	0.14950246448043597	0.045071336872282014	0.23202636789925232	-0.8898095089108027	0.8434687534118089	-0.06478904713865562	0.06349404648292101	0.6503066339927484	0.14367997712087877	1.2918345742312352	-0.03445379986226738	0.9093198858891185	0.9441037732072954	1.201215278686027	0.03828890720861424	0.21725325443172974	0.20393744358052956	0.2592995304967308	-0.05428018082459855	1.1372070208007405	0.9278990845097891
-0.5161015037431892	0.11447943889129027	-0.314439118866454	-0.9180742380090612	-0.5592728982781107	0.8645175119453827	-0.8147347058224297	-0.32252484289591066	0.31656436660403947	0.18870072880340874	0.9500838479686049	1.1185566866003656	0.43595878431210094	-0.6297328096253205	-0.4489730054279476	0.5566912381173101	-1.6277296600846505	-0.14960169697684797	0.2741389628754299	0.5672399923375513	0.40787589416813963	0.28319694165097825	1.1023522585595802	-1.0979450581165577	-0.18257664505393692	0.9418902386681552	0.7924935754029515	-0.36618808102594247	0.16964126530516907	-0.0023782457982130536	-0.14331859988919302	0.5866872283703168	-1.4525293854162873	0.8592278504541068	-0.6720822934812212	-0.2821013617812843	0.03126615641200464	-0.11735905908404949	1.1471286720205416	-0.4144755011247329	0.4216500936647804	0.9806200338303355	1.1965789223658345	-0.2651642838768773	-1.0256496321896376	0.049181259806922006	-0.21481532626062472	0.8864107259175451	0.7128543605071134	0.9852169156000045
-0.7837248372223772	-0.07461450220846204	0.9754798201769672	-1.0170158471740736	-0.7995644296092735	0.9210839827948818	-0.11807850640986776	-0.18947885622361987	0.46567323578548797	-0.10422414995745119	1.4032323830585798	0.8837881391730822	-0.30377176448668797	-0.12440375962228699	-0.13443673115606114	0.23562721147423804	-1.3651267498924973	-0.4209815963929462	0.99779907272345	0.05048589416641249	0.7386614348506103	0.02995320192282358	1.0730302168172148	-0.7140449750699542	-0.16467840386371033	0.059812367864619784	0.3630313813999431	-0.5815968186465811	0.8568419586554665	0.028706088877542092	-0.04779744882671674	0.49365429515983406	-1.3208116081624872	0.6893892413053763	-0.596416274009905	-0.24755911482596704	-0.24481955628934626	-0.028519872626546584	0.6542427845909139	0.03568904119467429	-0.07200518709736872	0.8875912113125523	1.01135529874901	0.1325870081102596	-1.3424140540303777	-0.011159445100582732	0.0874107975244385	1.7336795845231812	0.4664842047838227	1.0288370920683392
-0.3287339474592111	0.1847390122854247	1.4338088263421083	-0.6385904281689414	-0.5079314213690896	0.8142143642108017	0.21276591939745967	0.23176753071683873	0.4612397372583979	0.034038355925466855	0.9846777861110707	0.743685289050002	-0.1686664413355885	0.012081629040987174	0.35612760553685163	0.17083934929260366	-0.564802545839086	-0.5332164039343926	0.968704594530218	-0.3528068169620698	1.2002966506356472	-0.18697621439393708	0.8795115684049364	-0.06447173526040607	0.22932937538622986	-0.3072461718967658	0.14488093534912086	-0.3955800299335641	1.1565038951817808	0.3098812946598193	0.2670161988542953	0.44674603309444805	-0.8795384793897104	0.6386449329203847	-0.2512297800300868	-0.14869610046886317	0.19357601959571288	0.491142748550105	0.09345413646821982	0.6577463423483185	-0.22467033017644267	0.5616115080613091	0.6599680739135096	0.5319174134417163	-0.6035185008432153	0.08849772490493855	0.8683860321209086	1.4722302325988113	0.3117046524032491	0.8117527145096273
0.47594876131075764	0.7398036945006728	0.6020602175630153	-0.0016491188443820835	0.28081086932643157	0.8047083115619191	0.2991107730114902	0.5408929037573535	0.20369873746804817	0.8460086463662277	0.056127384828010586	0.8918700549780278	0.809485953688272	-0.6053920623877002	0.6734942818898402	0.30217282928589756	0.07839512644854135	-0.2693943292502053	0.4398064057611033	-0.2561688015335231	1.7225297332033824	0.11012662391015789	0.7357244824980436	0.5180673219303359	0.8922370923676117	0.06752407824657677	0.2623294537355812	0.11661655207865627	0.706153601153547	0.7789374893671133	0.7579302861547885	0.6594703046885256	-0.4241811576792185	0.9090960941875698	-0.25629461626651523	-0.15219095594705437	1.0187294190733815	1.1596266072359884	-0.2368955055883502	0.8471094297426817	-0.06029148873170759	0.1088198635188893	0.24755652149316473	0.3602366473272846	0.7591529419416201	0.32279948911339973	1.3475642740021523	0.4174628347846186	0.1354724328278971	0.40926295393751877
0.7789833187871688	1.249147017931771	-0.39415008796564655	0.6018284031598656	0.8833107569975498	0.7770189403746727	0.7512604752030484	0.26693525096655196	-0.1266761096527011	1.9301024317294129	-0.41863469728169816	0.7722928832568101	1.8052775019794358	-1.357130693024469	0.6555389086368861	0.3435628846897691	0.3227776775424358	0.2653200465488182	0.05452253971249217	0.24635759509257094	1.9030449702053789	0.7122880751538445	0.6692356414158764	0.9178467216765603	1.497503832894113	0.40962275565965584	0.40641307973697194	0.39827798266245035	0.03458786908210972	1.0407600142341336	1.2254023395668798	0.725959557401589	0.03733751309611224	1.3008224859392798	-0.9059207642026038	-0.08776843983428502	1.447896697562089	1.429742015620486	-0.33101766744402855	0.5484782239147111	0.07583191813458762	-0.27732920616311807	-0.1090266955378935	-0.21459724330819593	1.9726244918262175	0.5089660634486773	1.0593201345524323	-0.2862161575941733	0.018843921010218725	0.07894380643875462
0.043248753667316606	1.3416510840933846	-0.37904053317667225	1.0420622889292375	0.5491483826289026	0.3856539687537452	1.68015311462814	-0.7022533318190618	-0.23238750659750268	2.3747214605099227	0.06327754294588318	-0.04555222794914594	1.8615277192939894	-1.3162464562071692	0.3476314845631247	0.047650269444222154	0.405660714789095	0.6238473571681223	-0.03598734322119295	0.60583893218993	1.3782337905421007	0.906087661265829	0.4588206377409518	1.072113164812102	1.6624563022782954	0.008466664995450634	0.27237170382655984	-0.132639215030212	-0.23401119772614443	0.6996285332164124	1.3292418051032724	0.28548654449682026	0.5619312268230753	1.395015009707112	-1.8880260054094304	0.22509438640437401	0.9735040384502912	0.9980382574375568	-0.4684125204686269	0.12591215860290841	-0.08752173769588582	-0.5091974235847158	-0.3697621964908423	-0.5807541370258832	2.2785489667340686	0.43286265129554474	0.3217613146125924	-0.0823218972966003	0.08064039318643187	-0.07397831791508551
-1.2805448276160127	0.8743688806223041	0.37534517449047844	1.3594308875986	-0.6663698165360271	-0.38480224108664524	2.4114381140897643	-1.7935919671218903	-0.001803631728894901	1.6318692211609889	1.0114541743436292	-1.0085838538126584	0.788750620760698	-0.3447577417467325	-0.0757630820055539	-0.4696965943495061	0.5674414895341949	0.4692122372706314	-0.18957923488719297	0.3987209978116571	0.32633475818237573	0.44635614993483236	-0.05631783695781241	0.8854733257287931	1.2591549575326861	-0.8017750634622887	0.006788364028359574	-1.3474217381759217	-0.11803634702320989	-0.06634132384662776	0.8975756748135029	-0.25155934325744284	1.0411612724186758	1.0226124557270178	-2.4566522447798955	0.6063403470882843	-0.13121526336735603	0.20963069775172954	-0.8290888433531735	-0.07057491553481743	-0.4315515432039148	-0.6054466167258614	-0.530135317862527	-0.42247000720591615	1.418966943834709	0.10473352660645545	-0.17226780625287688	0.4387964936912646	0.23693156437050955	-0.15816885690912227
-2.0280371690823666	0.08579759222301742	0.6051727255214968	1.5436923804823226	-1.753707484268214	-1.0315958652707184	2.246598147579699	-2.0580821577040758	0.371130663151531	0.19037248653902264	1.5254047522288516	-1.0672437413726763	-0.5897140241286711	0.6976056374814422	-0.40204800676853103	-0.7836287547376379	0.7154064326328732	-0.006849956185319727	-0.5560792628401824	-0.18099244861438368	-0.6050548023339571	-0.008428398643159595	-0.6946461420780565	0.38084313340561565	0.5533888278450886	-1.0286037602309952	0.046768758897771594	-2.2716700127467626	-0.0677656768117389	-0.5132125166886597	0.15059816819437039	-0.04571429559968236	1.28608589862499	0.44439419493365273	-1.9985978165270473	0.6322581271764472	-1.0624229669758316	-0.21532878360866034	-1.1593145028063037	0.020985475473691315	-0.5680086816329876	-0.5639898434231836	-0.5197074400531515	0.001142798659619492	-0.04646951431380243	-0.17845797788981813	-0.1733363184295138	0.4296217395019435	0.2639000260712915	-0.25613173419710794
-1.4365149183648067	-0.5721010856914384	-0.1876605344818397	1.409036507193364	-1.6369520551075	-1.0314312370814764	1.285383755753869	-1.0576029157784474	0.5748588387163037	-0.8100044832712219	1.2569046826305603	-0.04143629887715219	-1.1726054438962152	0.8387778691221627	-0.492669163264591	-0.6147871678574814	0.5954247100072115	-0.2710740091509318	-0.7567119971162235	-0.5034320127839086	-0.9409048583803116	0.3114660178951561	-1.0505866233118397	-0.18556645933688595	-0.006787634376201754	-0.3035344295952775	0.505074704572767	-1.904323673658633	-0.24986558525962166	-0.12360310568981436	-0.49280307060856837	1.0484598925329052	1.2554650642635712	0.02353838426599009	-0.5931335007138223	0.12441343915822642	-1.2441307681477776	0.04013290240259832	-0.9415802209678479	0.2066838825283274	-0.2761483032015897	-0.3646731573178314	-0.23283868958036213	0.2717907329776505	-1.0446003264771615	-0.1348352349145464	-0.12752925344011087	-0.10994165103421759	0.10358297682691128	-0.26492545091886566
0.021048627387571926	-0.8189653874103382	-1.0154182512205914	0.785726376480846	-0.23943747961642298	-0.4314185864048706	0.2931092095381555	0.5474737996394353	0.4729232538802432	-0.6899104398011134	0.6335143577123568	0.932833584782927	-0.6182673441778319	-0.059810645493978486	-0.39796204096459165	-0.1716392752062749	0.17526668334476345	-0.09000825168434916	-0.44821458551129517	-0.1718240173002049	-0.8195370731404353	1.2344849316736695	-0.8914016201714846	-0.5128840055881473	-0.16274905825163352	0.5901953543631072	0.8932729532353355	-0.23785025293244733	-0.363072765383085	0.6918372202353189	-0.8157823595690857	2.036776865178986	1.064868285868679	-0.19198485675366778	0.9672041852181347	-0.6061638357565801	-0.8038150511701684	0.48821921657793477	0.033653479940240455	0.24024577341383277	0.23059108902387246	-0.11323852824521957	0.2917722468481462	0.3072794981626876	-0.8702260646981981	0.1412315583718585	-0.5568957090071135	-0.419070103778518	0.002229335516877768	-0.04606050029945396
1.0531725067452795	-0.7594806431800979	-0.6933104715023274	-0.1897967056269638	1.3951740935304622	0.19819101808932735	-0.17157276209612474	1.4883398750964414	0.19899598871817006	0.139607676573455	0.1912625326651267	0.6473224245204495	0.35284437519952444	-1.2747323030084796	-0.356532925306756	0.055129784322358016	-0.27572817135832217	0.15944026226068364	0.054104886897702445	0.5687192078311195	-0.6990251430121005	1.749564557823727	-0.3846317384934845	-0.5715739500943635	-0.02644104575962322	0.6578258066443199	0.6136028154427607	1.624450966808002	-0.1811392864065511	0.9222722422738956	-0.9147675711997402	1.7585625443362278	0.7648718565089058	-0.4617261220188739	1.824484624172843	-1.0710476218138951	-0.29843633994265384	0.375246227548721	1.3129012651501952	0.020986940517764074	0.5183010084218922	-0.040563684166616834	0.776059464719586	0.33017942512228915	0.13732516456152333	0.23920981226024127	-1.3341595080741364	-0.0641352208774905	0.2702231325588877	0.33636014459627067
0.8635617896879225	-0.7006015062447134	0.5261285446598822	-1.0861940249390172	2.060869890081139	0.38057075917915734	-0.2637126167477703	1.0866415044435553	-0.028004193734277098	0.6936141665047485	-0.07192623449321685	-0.6744735370246653	0.6931395782739064	-1.9573186746649356	-0.6041403295148341	-0.16832343822494888	-0.48055003187997153	-0.045193417714973746	0.05280433785252133	1.116120053515026	-0.7468065540735085	1.2210798406098726	0.07032610315207967	-0.6224804903514916	0.06520904066806962	-0.06858992300727766	-0.313647182414114	2.4392204570412215	0.01375011600870483	0.05596739177744745	-0.9128881634401355	0.21795327815908036	0.24496801270363502	-0.9592689995513302	1.805606510564686	-1.0798471540716255	-0.06222536449176191	-0.38849776145417203	2.087069529403554	-0.33522957296383094	0.3928251012676301	-0.23303281543918228	0.8810659152886553	0.4464881594575734	0.8949568520082742	-0.0728336740395553	-1.7651223437578398	0.4283899482664014	0.9170383801767412	0.6247816343873194
-0.044040647704948734	-0.8023075140947495	1.1252204956934637	-1.529281563275269	1.439698106595587	0.16662840640142487	-0.4345833768107536	-0.09870997819529037	-0.15385199529660643	0.4367921771810379	-0.5399516514018937	-1.5458906952711884	0.03556153787395141	-1.742968990662289	-1.12526678824654	-0.5745418129297757	-0.4087168480659221	-0.6620481972064367	-0.6367243157702697	1.136912591167386	-0.7216710853547409	0.18685068185015435	0.18802552883576193	-0.8551300017581126	-0.15198384600160644	-0.5721958202054097	-1.1723891970403517	1.8971403981458612	-0.23525707213561342	-1.3102852423523852	-0.7125280853455009	-1.3548527170899007	-0.5386366650740577	-1.5099121624678207	1.4933286097336733	-0.8099149155857989	0.0713119447995866	-1.0265008043562458	1.8930201156015587	-0.6084989020662616	0.08487121678212817	-0.42339190371610774	0.5193742906573482	0.4482941050968738	0.646612501818594	-0.4987619889498307	-1.396031958388786	0.2165999334346495	1.5648879672484541	0.6188382708412585
-0.47160343082513057	-0.9638177184710023	0.15889535915788505	-1.4902026914384077	0.24241720732878905	-0.06780176651087509	-0.7391003549573221	-0.8958513693762394	-0.3227256041208487	-0.3140100056287667	-1.306007797783891	-0.9786878605683355	-1.0333167209615233	-0.7614916577930926	-1.5999752309468884	-0.7136838167792113	-0.18374112018534924	-1.0338363728625404	-1.3599398954472777	0.8489394718552523	-0.45302230725503567	-0.30895802542577366	-0.021907246723842144	-1.0775218424515542	-0.6705272286375732	-0.1332107759524855	-1.2606610980378852	0.7431097368192411	-0.8950265646915377	-2.0916012770289183	-0.16429853598480512	-1.8455049439768698	-1.303821488421845	-1.7716214918600777	1.5037829458105896	-0.4646533207446721	0.42502544051607544	-0.7489850326936559	0.9993149347603829	-0.6898258094890214	-0.04145793861429651	-0.2276274437512226	-0.03845765185860574	0.10527395705910357	-0.2977044237240308	-0.5008201105184489	-0.5469928253374543	-0.75983662617407	1.7385230641284972	0.3570973974414616
0.12806184340350726	-1.016167594512007	-1.520639998044217	-1.187072494758085	-0.5523204489191046	-0.09329962836791125	-0.8137604919458185	-0.708845480931835	-0.6472105560749598	-0.898108877968937	-1.8959232655898368	0.3018355645619462	-1.6254385761677719	0.6153445463968938	-1.6351699398649164	-0.42880469092927115	0.15107812436687307	-0.6235065790610349	-1.3621016728190884	0.7210742520748294	-0.18192512282524295	-0.00862116738579897	-0.32231134348837326	-0.8862647072544009	-1.2139292178121235	0.7753077506666719	-0.5821570009647479	-0.04843465379785976	-1.3723105713467925	-1.8376218756464495	0.5744765928520805	-1.4040742191299653	-1.5791230348151033	-1.5893725225543671	1.755367974760312	-0.04132994445881798	1.0097001980930442	0.301643338532757	0.10784153345193125	-0.6756131402650456	0.10244665069461606	0.34416116138984654	-0.39816669340702654	-0.4512736742411596	-0.9445358148153526	0.058449438534754775	0.09580677997567245	-1.6102476972712412	1.2527518105028148	0.03970733817362626
1.0794965352043386	-0.907140541597861	-2.192781145840516	-0.7914717581982196	-0.509910365689985	0.04808350783603709	-0.5143892852563972	0.0364031940035987	-0.9710755680620006	-0.9896208830065061	-1.7517237280510014	0.7479436057609055	-1.3804023732189596	1.8654246449187322	-1.0797896052999236	0.05638393198087855	0.6119120451367143	0.3297006873892767	-0.6947279404183048	0.9742481690553244	-0.2272117716997614	0.30564103808659465	-0.4163705296755657	-0.17305611352142222	-1.406924127951624	1.1130484906704332	0.25425230568641466	-0.10121377665125338	-1.1846303132058946	-1.0471656716868816	1.035048787870481	-1.0421837363344364	-1.1922585546818831	-1.073408582769284	1.5714911595750483	0.48703898831019204	1.5059631719117894	1.1652221674423155	-0.2782399590514333	-0.7060907208020224	0.2877695022323792	0.753203114377822	-0.377289381492169	-0.7722180448834695	-0.6744146150949483	0.7037608721013651	0.3053726868739581	-1.46078815485477	0.35728966126674405	-0.16775319129585511
1.3014046901226746	-0.6414932329264791	-1.2315415126910076	-0.3668672936129301	0.08908161898081442	0.2919897974694932	-0.28700870725245997	0.5521261774235093	-0.9351265210983105	-0.7210900500470275	-0.8829519306209871	-0.06763949660214362	-0.6624968292095899	2.382048922537691	-0.13991917137855756	0.44754880142579156	1.0117693924120557	1.0372229466118854	-0.14298071413089813	1.3822107008689497	-0.4369587739836249	-0.09420006217734751	-0.11061459563720687	0.6236881962786774	-1.0398912314569184	0.605284397188856	0.7376292360095197	0.2755420456920247	-0.5271553206149199	-0.406151464733071	0.8870642094664525	-1.2576448478282507	-0.5573603472174681	-0.37810082951671636	0.516272437834753	0.9064819226103196	1.6400842824644786	1.1478036856293028	-0.18999969388334093	-0.7315598544246774	0.30856507531693417	0.480767785037603	-0.11165632041842356	-0.551223130148587	0.19220804272977215	0.8692993894680917	0.49195417021967064	-0.4037035534598447	-0.4623850878137287	-0.2213636746886283
0.5283561959241642	-0.14629482242310674	0.24858845134116817	-0.07498354286883036	0.6475877355475986	0.670308244031765	-0.6847525330258698	0.5331157931607622	-0.3581032359359008	-0.3680355360809203	0.08169449720537493	-0.890319791798871	-0.08018741253261885	1.8435369234126915	0.7800176333025853	0.6314577118511959	0.9125964172771884	0.9977332553511735	-0.26284770917846867	1.4822429083692221	-0.2870318807643105	-0.9069747023424206	0.5251134030973559	0.8651899879544599	-0.2975227030558164	0.06333466098146157	0.8869599581718455	0.5706269974727701	-0.012810954390114666	-0.006817875750698345	0.3093771138519847	-1.4542127837213445	-0.34396823565698226	0.43148919141735487	-1.0027225176170307	0.890925241753976	1.4166950729011742	0.5827062769357534	-0.007143981166569968	-0.5442049800712927	0.23936148454468117	-0.3014803329204271	0.11828830359239319	0.015639578621385878	0.8509576236519998	0.532302157865405	1.0028304151093024	0.6333789112024211	-0.8551074747864251	-0.15841913074997044
-0.46609250015212295	0.6342026724613425	0.7477852798433968	-0.2178048230086946	0.7155775586248393	1.0722250180058113	-1.598033080867946	0.22180532230800623	0.4409423904613325	-0.1553863125238646	0.47426382876944906	-0.36556411699889574	0.06054602974342914	0.6613675663567216	1.3372320357247234	0.6046850099037578	0.05319113333748738	0.43742569666943093	-0.7315271737741417	0.9462530803936602	0.35880348294809733	-1.2490003654465436	1.081749170508413	0.33206581537796787	0.26214963320432505	0.27983711775214304	0.9624351953633599	0.48047108950321726	0.06948132249047077	0.4781443734563989	-0.2085510133961258	-0.8576785421330516	-0.8006869567816817	1.2182306721422838	-2.0639171123188085	0.42847629230876894	0.9505106624554628	0.333117717476263	-0.06672758254900094	-0.10181675276105297	0.26940045073465824	-0.7896698381470202	0.11170810131451601	0.3801906391586933	0.8435603043897407	0.16006413163204397	1.485518050326885	0.8506443001154597	-0.8557662434989431	-0.06317404961109767
-0.8215010882771862	1.4703062564910243	0.026558500882806178	-0.8638986914146728	0.2075084559021535	1.0735246759095838	-2.217578143344006	-0.14266440659528773	0.7945268992237126	-0.3063381528726697	0.1488521724623611	1.168763219751726	-0.1356164071892005	-0.16578915102643768	1.413986545592853	0.32424371886832476	-1.1580098356231592	-0.10953593973852717	-0.7880811528190406	-0.15945187146092465	0.8297657793892561	-0.9112109683923143	1.0116973333595674	-0.5181570661803793	0.09628118396754526	0.9285362664511436	0.9478308104852112	-0.03544877673253978	0.028768223614123373	1.032522503723764	-0.4170677377409798	0.3152546721792552	-1.4483783689195928	1.6123244877392304	-2.101401169532159	-0.051268520300581606	0.24059714434288149	0.642653465977959	-0.45523861617802536	0.2746943553696449	0.35354071043159185	-0.3930129270717846	-0.1713926475297157	0.15422103948063268	0.3196885009561327	0.046566682930432785	1.2354974825069358	0.2603391050288656	-0.812203662733557	-0.0678952414315731
-0.5242474677225263	1.8160159115295873	-0.8473416248151662	-1.4806970128700183	-0.6015641862309348	0.28178540563153437	-1.8765444852828492	-0.5902020771055215	0.2840471564143543	-0.9566912704494008	-0.4966016912181438	1.9425687691598459	-0.41406257786452705	0.06002838678318268	1.1334522804514733	-0.20104604559203534	-1.7689034764010116	-0.4488407930523127	-0.16821442516882978	-1.3545008498458968	0.30489493761096315	-0.6923889736337833	0.10296042948946052	-0.9126094097171265	-0.8043093961450569	0.908736370379876	0.5360589239680839	-0.8214897761209545	0.260407658090372	1.1051198190274698	-0.5331914001471996	1.0004608426212698	-1.505354211813324	1.230672123195793	-1.3332378147808377	-0.12343699129933619	-0.7124969384772073	0.7753087588618738	-1.0407211148567859	0.1854475034032744	0.1968198429669359	0.5633964730596291	-0.6402723432683118	-0.5297723197385773	-0.37467267417372135	-0.06675356836530563	0.18235624026802016	-0.5196257473902408	-1.027978131274118	-0.28576390230694965
-0.24606780173211917	1.223282528208834	-0.8737346195246202	-1.215272154781602	-1.2257173543890272	-1.0889418541784315	-0.8034208902103859	-1.077086130664073	-0.7759070904419718	-1.8342204242488465	-0.9261285567292316	0.8254179769419647	-0.6155838065344958	0.9583809382219665	0.7704858511444511	-0.7101942556197351	-1.1070044025354435	-0.7565727491289139	0.6188729020005242	-2.003333502183152	-1.0959042771471572	-1.281355279116748	-1.179131135075281	-0.3933824351508856	-1.7767210986781128	-0.2636818804063021	-0.3772975672078083	-1.5193795111109616	0.6501576585006439	0.3376101396704748	-0.8736206002038821	0.5950359436663882	-0.6362865330620177	0.14061647774324523	-0.3665442855685886	0.1154772726367638	-1.6192872117226536	-0.06291393538443976	-1.5746109808524953	-0.3397812213063536	-0.3383950719252337	1.1336030763056844	-1.1077333425502174	-1.142712630967501	-1.083238501662496	-0.5483120254256781	-0.7612757487717461	-0.9229565262800894	-1.4353761421832134	-0.6719810659257942
-0.39803507026125357	-0.16158364069315734	-0.1342846159950337	0.23543205171524803	-1.2588480154473287	-2.1849472311511398	0.12076056390636523	-1.193446481129818	-1.5254325850254353	-2.211991462590798	-0.8512483494193079	-1.2770130625558733	-0.70853493918326	1.3730047407908752	0.5833233469393938	-0.786997338224851	0.48057688384417174	-1.061437237499384	0.9325295883264041	-1.7751868317504074	-2.1663170406258936	-2.1447344641927293	-1.9438964562551753	0.8260901687761123	-1.9894574752150158	-1.7570982743339603	-1.3882018925945598	-1.652487601517582	0.6818027899223591	-0.7648971463870573	-1.3753963197649341	-0.2515615014880849	0.7168477765349818	-1.0064986206761815	0.4196749323284463	0.14485096135607986	-1.9761070378839205	-1.6283426886061882	-1.79100613895506	-0.7597642991159188	-0.9216114187293801	0.7527725485695325	-1.3460868668754655	-1.2243257257852622	-1.725471786449719	-1.202868856714202	-0.5945832936865316	-0.7961118212647821	-1.6475508005591775	-0.9964629242946035
-0.6277625824734475	-1.5848117437534799	0.6088773710592242	2.0737281987477587	-0.6833442911608868	-2.2486794494059117	0.3219357338467528	-0.5331448193222047	-1.326890747592942	-1.5130108969623566	-0.3497823584804622	-2.3865817931842694	-0.7080621972197207	0.5785674279271744	0.6144434361014776	-0.28815095910106253	1.8095847178082407	-1.0209450495900063	0.7058894427063177	-0.9928020141137334	-1.7919971311863299	-1.98531776044584	-1.6283601006179516	2.0050618702045924	-1.1934358771250746	-2.301195410982992	-1.9144745978204643	-0.9651228222259551	0.11278881208356961	-1.2229005110832463	-1.611845702559373	-0.4160731771270237	1.71704516747017	-1.4622791595457965	0.9827564640469367	-0.3240854578494887	-1.5836909097897895	-2.741684878117779	-1.5570167966909756	-0.5745499794725245	-1.0220473485271386	-0.19788187589569312	-1.231236875947269	-0.7557543008446155	-2.0241728433068196	-1.3530535038136633	0.572255869141905	-0.29696337679232965	-1.3869096488229689	-1.042050661210901
-0.349709842891945	-2.2395422535667553	0.9242106567925251	2.930602358974455	0.08999562501261234	-1.3715990661322253	0.0820156540181832	0.6781719913096318	-0.35942584681447903	-0.03653461175533378	0.23092510810169178	-1.6123576309271863	-0.6181949597762811	-0.9032533891755247	0.6175269842995595	0.4006866595705168	1.8756224025352108	-0.3932005843799954	0.40146484725040743	-0.4628369338434963	-0.19303509538882804	-0.334174641820732	-0.5382777921811441	2.347438386777817	0.028444952469644735	-1.5768357153022352	-1.7676089512917104	0.24337259184252324	-0.6413596792383911	-0.6622021832233707	-1.2653762553313423	0.30162640530838586	1.8185256475323457	-1.0478603297991869	1.2757691530830089	-0.9347834449230036	-0.8837466873599593	-2.5245104033756767	-1.0110658153052656	0.0975356079156955	-0.5207433755454931	-0.8913140718404	-0.8770664181922391	-0.12657237971416457	-1.640075948400668	-0.6949957331594405	1.4684361799845875	0.30744269201143615	-0.8358382397194047	-0.833680262069402
0.42377646796896234	-1.8595700251175193	0.9811428259648096	2.087792808640223	0.5673519814656764	-0.3759144365373382	0.07500978072420521	1.6157724875818227	0.5992906688224693	1.1550026980803743	0.4943021997753304	0.03503502721241125	-0.40431372013452455	-1.8285396173027781	0.26336569287036127	0.6844000567738375	0.708354272761851	0.447394414286279	0.4067570988807942	-0.7626106613648203	1.2487594907016106	1.7025674758271792	0.42949323613851803	1.4897203484699348	0.8103909772678137	-0.4651554261847152	-1.2599784573758748	1.2375814763817836	-0.8986159455531627	0.2572432494412887	-0.4589104675729502	0.9288240239269603	1.1244312676029518	-0.28366036041995324	1.10411962663294	-1.066430384575349	-0.5563899475882421	-1.3221263705529593	-0.47853145975941547	0.6474108999857968	0.07847512171824975	-0.969100540821678	-0.5459886692343463	0.24409167346635735	-0.627446652069485	0.17263174014901825	0.9607728898262933	0.7200720550318341	-0.45571695203628726	-0.5887837969103111
1.0232342014006865	-0.8109954932875789	0.9763539450544024	0.15851430627829258	0.5877741998245957	0.07707252525990715	0.5155819846534979	1.666989923168764	0.9827080932331346	1.2782429044837837	0.28717204271303653	0.9940349498236701	0.01053245170408093	-1.5355947700916863	-0.48382165330121385	0.3551325347790137	-0.7734136180543193	0.7783375291074708	0.6667352133537103	-1.5939739482987156	1.4542452929981367	2.552232481541077	0.6472208418944884	-0.2426755255781104	0.8049726433701494	0.05017947704723565	-0.7583312834423533	1.4222664066927169	-0.4117765779903342	0.6428658257265372	0.4163214375463376	0.5542604782930837	0.1856497953746903	0.16734622143184635	0.43465857048763645	-0.572539480315723	-0.73280560938002	-0.23828247249158604	-0.13590378831601574	0.6940851570303277	0.1747261858804007	-0.7593092223228042	-0.3356715511514541	0.27820946011319736	0.4361470232367701	0.36363655416927565	-0.697908859185234	0.7166753672726504	-0.4093904848627458	-0.3998346061881718
0.8976329778490884	0.29358262636818344	0.7628087794866388	-1.4889182307042768	0.3641888899041091	0.12398461479673459	0.961871912443364	1.0616183517002913	0.9435841964702701	0.6627415419344546	-0.11028847536331932	0.8897990992166602	0.657292536373325	-0.5694117803211679	-1.2069038737909763	-0.2258249222925838	-1.6719304272682824	0.3756832589495543	0.8954244356663126	-1.9503644971389758	0.7384308084754247	1.847458958267999	0.30755377272063705	-1.9625176752447782	0.4096447475311967	-0.07396412069178183	-0.3012563411688532	0.8185199401989626	0.42085616736461634	0.4154407528720335	1.074331375214851	-0.4896030029699952	-0.46675847874591747	0.1312761471914059	-0.34232088224384066	0.03831671380683149	-0.790334551962554	0.11945030186191817	0.22451133012400706	0.5070618364951222	-0.23508686597480188	-0.6175573965248375	0.007722539660964979	0.26588892612693066	0.9291394353016444	-0.18983500609354736	-2.0837206307897285	0.36260679550047953	-0.27722788876293203	-0.04862383323910591
0.24915790185980577	0.9982928234674201	0.2486008322614959	-1.9395512351135011	0.13732328349341424	0.3570552899188717	0.9491512574572681	0.5186645944379056	1.0036968383345888	0.31631699211616837	-0.162572855744506	0.6016602185205481	1.351137399829034	0.028551577555841062	-1.3613837506016961	-0.5672160908231035	-1.7894901084815935	-0.14593220106190585	0.9512596509095832	-1.098977982527958	0.28653673534743807	0.6648402958254338	0.09850225656873411	-2.731419359347251	0.23370864002257893	-0.14706573548779975	0.2399588038881972	-0.04239815578729532	1.0106448507840617	0.27972234127229156	1.4215314333277256	-0.9853573192027871	-0.6307045788125487	-0.03801941780678289	-0.7028387752224864	0.21875311592411512	-0.09933640493215506	0.16919268855991415	0.9574191051652918	0.5864966665896489	-0.5343377833765129	-0.34372875168998496	0.8243737472044133	0.5320990751180443	0.7461756511054143	-0.568444117910665	-2.0587149242168072	0.07910906719632244	0.4757896766911092	0.7408770657883775
-0.2316936706881001	1.1225074996979358	-0.14018720148117653	-1.3327139755102138	-0.08936041193338773	0.9687542608780222	0.6012493149277157	0.36455944881031077	1.2978265288865525	0.6629688105717492	0.39485843808694715	0.8249788349892102	1.6586004455839005	-0.12112207964075525	-0.8337448090256734	-0.5470821733013369	-1.465534419951703	-0.04266989549082623	0.8963998958846787	0.5644755158365395	0.6862505186364984	0.12751976283814556	0.40058813482688604	-2.1805923930069944	0.45512131111214155	0.22936948668307977	0.7488487400670539	-0.6365896044038689	1.1286274817298385	0.6756966126707347	1.3667075670745277	-0.30919234496956033	-0.42237212311472444	0.01855520170392336	-0.5494342670176657	0.03528476880560187	1.099959517341462	0.5904123918124005	2.0187545930445987	0.9443858280499433	-0.21244484866927815	0.4949656357328492	2.0152917534030994	1.074234681822415	0.27982399573540917	0.009955123893153285	-0.8653352798291111	0.3036697075666009	1.7219142929505382	1.8450415130258477
-0.1600310545245495	0.7104161708673328	0.1899162235323312	-0.40173025382628696	-0.39919663859728227	1.4580745795000143	0.4454889137270876	0.26521975375816803	1.3591857977999295	1.0011681805983477	1.173358135443638	1.1133195470904484	1.2012867438479709	-0.4550090057264121	-0.12626779914859074	-0.3754468879504366	-0.974452517990487	0.6192421712002955	0.8032732021160102	1.7567194539318802	1.2801667659243325	0.16827852760450568	0.9026375581714785	-0.7731809327480461	0.7697895803528442	0.6789561350824638	0.8424181000432053	-0.7973267657465927	0.9820990493808874	1.0976496723099467	0.7904133429058877	0.7817206174007556	-0.08023991088640393	0.23004393482292707	-0.2985750773204662	0.04489397258366773	1.7947433644223953	1.3025825666248412	2.7665445853719364	1.0528619822247818	0.5051162821853384	1.736258733667201	2.8794101273105315	1.5402199343412049	-0.086284945674622	1.1047469965912766	0.2800410375115017	0.9943662643791268	2.538157359722326	2.642565193452898
0.1886649803455037	0.014933278367572038	1.1554063971110478	0.3221835310245439	-0.6633646724303179	1.2518253926884906	0.697548292867357	-0.1251450003274638	0.7375323960815382	0.42989502917640604	1.40120080211423	0.5890128930645334	0.10852788934962408	-0.27352103902520175	0.11651112659361923	-0.170190665777559	-0.30081516568242467	1.0069244023388422	0.664059250520899	1.518366458513359	1.061723512258586	-0.06769468219153152	1.0089430710995373	0.556371087062645	0.8800771173585394	0.632549624463606	0.34145921699527443	-0.6339542872701803	0.865173161468681	0.7149336172884816	-0.16587507045544234	1.0216513160540617	0.21303063298094363	0.23159111863931478	-0.32922657533653976	0.5542702188472151	1.2728332302155985	1.5015986345074894	2.4925320871427803	0.5672875763199734	0.8903436638381549	2.443761214107324	2.6573489942229545	1.5714215434702432	-0.2787868811190393	1.447468928447008	0.5186248620617887	1.5557319303438977	2.0539392787847475	2.493235314973106
0.31201507625029784	-0.544309450622654	1.8346294522141557	0.7444968214289474	-0.595108340189018	0.4561355369435948	0.9528649240399834	-0.5481996694983644	-0.3061635450691846	-0.8539813330406568	0.6982385208808494	-0.7208940876334354	-0.8953533941532174	0.4077736624400883	-0.2126242047277181	0.19491149760141943	0.5137803350835697	0.5639822643072778	0.4708714776513322	0.18763386240606278	-0.03230606046405162	-0.8551104075054771	0.5172037027250352	1.1080550514674425	0.8513787898775529	0.11242271041003553	-0.369500534871699	-0.30463310823201795	0.8479612381385474	-0.46170145353505687	-0.9201885011076907	0.12434515963882649	0.39605726827141585	-0.13717474783077918	-0.5035716082708243	1.186377168027635	-0.03545866970909452	0.7086786379305876	1.2088924166237838	-0.12579645177736684	0.5522892833299266	1.7840388504478566	1.3245173070922756	1.1437231975216178	-0.30829625446707765	0.47559475818596475	0.09106672349343568	1.3721130250863791	0.44461414810576305	1.3497363193603769
0.08259906028760258	-0.6146390967428743	1.3959555930513088	0.8764021094697243	-0.14874249269046777	-0.191590934421615	0.6932937567154476	-0.45777506349400077	-0.9310271110131795	-1.5571254759193496	-0.43566025533056274	-1.725292176553835	-1.0258546155679364	0.9237775223367143	-0.5557892073781557	0.7484520896347279	1.0652646565909423	-0.23964894148463123	0.23490482949421773	-0.897832729917857	-0.9986987357763158	-1.4176222186148186	-0.18197732808716116	0.8497849962816394	0.9198680839984453	-0.2915205648417957	-0.6100701065338185	0.03263865967339105	0.7840989934921256	-1.3842147181209883	-0.8231955459831268	-0.8803296212584851	0.4975654834548402	-0.5728547000715885	-0.41586754335798487	1.2801805957092607	-0.9548918638380766	-0.4986553480869628	-0.21607228522405833	-0.3172256739251854	-0.11336685538187498	0.01222682067460895	-0.2318610479732354	0.5440544324617297	-0.00019474755689934218	-0.8533361602840261	-0.18908732437050146	0.4295615096708349	-1.0817383295948313	-0.13492306242909288
-0.2049189661862158	-0.2165461043359711	0.07334637621129203	0.635223520853978	0.3134448366529969	-0.10902998278396045	-0.0216886825753501	0.14839487278502808	-0.5940519515849099	-0.7276999489263973	-1.0075262824682205	-1.5021204623623594	-0.1628156719479408	0.7370004071974708	-0.30592832319469615	1.1390034292300923	0.8817894142227625	-0.44204218635510883	-0.10823417340752252	-0.692520905251347	-0.9064060766697073	-0.9580486945269134	-0.5205904062717706	0.24463138314059063	1.0785730489992367	-0.13129709223427727	-0.045567814497755904	0.18566790773381214	0.5108494583519034	-1.0816724083778075	0.16769315676732732	-0.8349308802882092	0.5657989669359389	-0.5763273233348688	-0.03829955450153911	0.6187612684451087	-0.7771278753560027	-1.028297790199551	-0.8415281271592578	0.12586252899549993	-0.39524311880280294	-1.6333882723952866	-0.9543898044277529	0.04054244512507613	0.7703049941780616	-1.0768072777468538	0.07206717510086051	-0.6383603810872959	-1.4104604032467642	-1.1278946596350283
-0.28082424502166353	0.24538927983710723	-1.0331964373485778	0.1041321975182489	0.42863930916517823	0.5399009543285342	-0.553833950217714	0.5771546405605669	0.3361854343936088	1.0442871812391579	-0.4599425956304521	-0.3507602741225539	0.99138644321823	-0.03159447904672326	0.4931237745733675	0.9503948920497194	0.03896447407696673	0.21269590522695095	-0.6561734430795041	0.5819451490271961	0.1049534421561974	0.20227837664692205	-0.26595993190406547	-0.24010031723154002	1.0319602632472735	0.45665148467907946	1.0107391370876295	0.07025632868228746	0.0010514560168000718	0.2228253279621058	1.2859193241867457	0.23767714616721802	0.6166294931437498	0.05567406255706618	0.16026996797864723	-0.3706273564836571	0.08582593431426702	-0.48596430761276926	-0.5648992737835908	0.5420587349348301	-0.07819490636580487	-2.0973555206172345	-0.5848997300092258	-0.3432696821817276	1.6129623899924461	0.04870597675540765	0.5558243521998707	-1.1303408314809935	-0.587173442869731	-1.2571998836290394
-0.19420318214515733	0.38146789590003627	-1.1483354927226719	-0.2399953023243506	0.33982986802134013	1.0938402359581691	-0.4027475587412821	0.2802235394740974	0.961099274011115	2.1510042358696104	0.7985187710516606	0.6232477759154957	1.548319065220905	-0.8112487705623698	1.1606343046568022	0.29250741227862737	-0.7110178662429852	0.9185591254585471	-1.277197474196789	1.7227554679536372	1.0900167173497588	0.9025892969339956	0.3634253581915292	-0.4052557917421835	0.5882334253043765	1.0435860051208674	1.925348389183826	-0.0812874113142173	-0.6055597477156947	1.3400502965175878	1.5864618355072198	1.1868504380692053	0.6363813769994481	1.021673908596823	-0.1328571670250809	-1.0857843569223897	0.6906428209286863	0.37356405186708724	-0.14872740489772462	0.28419169769192476	0.3758533484705117	-1.457809079961252	0.1355512415323376	-0.6929744611940342	1.7305542022874805	1.2014580550268008	0.7884498248741256	-0.8833456206747391	0.33424153466175904	-0.8028464475861214
-0.12547406128651886	0.22346938321738272	-0.5985506026532735	0.12106930737680568	0.5564028465223617	1.1109870198124276	0.21364666660681395	-0.39791101689887665	0.7903336576284035	1.67219827691177	1.7794603132664526	0.7928539936274622	1.2366758446884327	-1.114459791910068	1.1152526303077912	-0.17514514715542429	-0.597775534813855	0.7832112480914729	-1.5034369450625416	1.7202197485209245	1.3692155027972452	0.5167367262041275	0.9544074537072245	-0.2241380830109129	-0.02925220504837664	1.404433861256238	2.2701054679272037	0.1476055854509611	-1.0517275230498813	1.412053172916729	0.8345520687523457	1.020142454595551	0.6238471870655207	1.7611511725982338	-0.511015479622265	-1.2377113713931605	0.613037478576176	0.5015248425069173	-0.3169852171548178	-0.44113034254075045	0.45371117890825957	-0.6398647023631112	0.25443391347486644	-0.9285052880856801	0.7553718594865168	1.019920283231351	0.70074718614938	-0.3428034249074678	0.46552912174015554	-0.3612094927325588
-0.0809770729723127	0.15445577586701753	-0.2931922209444709	1.0960003036064396	1.2158027757883898	0.7112593833873336	0.6059940126011409	-0.6217602730197473	0.16492741638676794	0.3078146112938857	1.7808170206776124	0.5489711432895985	0.5488634160423319	-0.7901845761827064	0.5112142440717602	0.02119088073810646	0.37545344672272785	-0.051491736007986864	-0.9309060124892444	0.6237373109822503	1.0818114562143053	-0.3074063509165551	1.185130129794609	0.2859592110079821	-0.36253321129255883	1.5516354134728512	2.0018824265880713	0.8468767079757259	-1.093014610062797	0.7421097299926325	-0.268556128917617	-0.04634015509512186	0.6111378678404108	1.8860416397353716	-0.23944417038636587	-0.8490797712388528	0.22794922726541444	-0.258399009108165	-0.9385087764444723	-0.7935981012231652	0.21611943793869426	-0.3149364013030609	-0.4325141131216224	-0.8036424341261847	-0.615061452905127	-0.2801176791913306	0.5395259423439016	-0.11875297353207426	-0.05224289512986976	-0.3556694645796052
0.0642646830736711	0.42396305924668964	-0.615246186066055	1.882881921535743	1.689099663947412	0.26596363667983053	0.38721645104384045	-0.1612498242090082	-0.24664169596217259	-0.49114099917560894	0.8888163168631205	0.5494230089512943	0.1315409133019867	0.04238394737985889	0.05618921078901984	0.5409362473453755	1.3887483708251103	-0.5447924624497156	0.19724542388262523	-0.6405783840645447	0.7100229248520395	-0.45035013377471683	0.9478847542667165	0.9518734741121082	-0.17751415835823386	1.428516988921603	1.290340094486278	1.481433343291481	-0.6919782776555786	0.2527699601076971	-0.7616678486696065	-0.8603419231232958	0.625931855651601	1.421057651201729	0.7648038874563546	-0.023023495415643053	0.0359393352173261	-0.9907270109462429	-1.2188718170771242	-0.33535927175338676	0.15956323038031428	-0.30087609878594485	-1.2239718842621532	-0.23016858806230844	-1.1228309316724125	-1.1330159331679375	0.4325266291065674	-0.4805988224833097	-0.40842009067970564	-0.7690419118412379
0.2754449572572459	0.8286998994757234	-1.0766305932264542	1.7055270337721302	1.1972292279852914	-0.05164237906081433	-0.1357566120642597	0.2675399577808349	-0.19342004986843042	-0.11239988072407474	-0.23272205701303264	0.7886377533554811	0.13510338008311765	1.0444393028854635	0.22517077051047193	0.5817854547228897	1.5848642315730137	-0.007526497439548172	0.9953622411643402	-1.149459158586182	0.3764091545952137	0.3602558327373384	0.362386684047457	1.3139259629103386	0.3283985686209109	0.8785969604071997	0.37543376733466605	1.3290561066605298	-0.1171055923570965	0.3441037855096016	-0.3083428198328062	-0.5242117304244288	0.6355532530831053	0.7123549206489503	1.6216969823485083	1.0060453878850535	0.014773113243510215	-0.7102822769493393	-0.6573220097947153	0.4199423418389961	0.5320086999804271	-0.07592680056734905	-1.2661114141101542	0.48280644924529753	-0.2372411133700496	-0.4352594976317022	0.28869802185048665	-1.1690674732830864	-0.16779334687376016	-1.2013399438562444
0.30847991045175566	0.9456610466023905	-1.0537373184176597	0.6255885616778105	-0.1706802643606402	-0.3043535872388911	-0.37280772528297346	-0.06681546113311265	0.03652074553651217	0.7287424492054142	-0.9090440512672914	0.7057111689983933	0.2084390794817111	1.6557763861550863	0.7628918352390714	-0.11857218146636284	0.8482989087705252	1.0466986658492772	0.7434126884101612	-0.66996542843435	-0.15436804769475132	1.309813950667748	-0.2742320637275345	0.8825714413845299	0.7436598472391085	0.005813272256187565	-0.4069702033865836	0.2976884265330685	0.22778202820791518	0.5542526639234374	0.557635764641613	0.7695240710360172	0.5489379317481513	0.14773079529627386	1.3895320161838869	1.6462629757162943	-0.19268848693220775	0.5802666081277201	0.34448075621058105	0.6392635130356196	0.9849333345731293	0.36607677833993324	-0.4022065456699232	0.8246686719777468	1.1999974365183632	1.1998760793176635	0.10802604633497422	-1.593644925551419	0.27708948351748675	-1.1643538242233287
0.043421542087650505	0.6213672924106376	-0.5847576322190389	-0.5097734218701687	-1.321944950359235	-0.5060581224759604	-0.12727313573181248	-0.8978562319842747	0.10577736528670509	1.0008100166865797	-0.8687115059823708	0.08755901273092026	0.03463365529337874	1.354884456363149	1.0097894878678202	-0.8792056042877754	-0.1840571883817539	1.465727097178027	-0.30757392417262686	0.3345313572613296	-0.9117355453900314	1.5119456599952363	-0.6554284052600163	-0.2958104373061494	0.7677650456393983	-0.6708218176027674	-0.6935488309839637	-0.8455253384986805	0.15132771147681237	0.31649889584224755	0.9719874966821747	1.9870282820611551	0.2904449326143565	-0.07450572876767822	0.19299506243244313	1.1743473089980208	-0.624028515196831	1.89354948680609	0.9027122314999935	0.1680546304863682	0.9821691781646463	0.45839751325469663	0.7099737223907963	0.5337489421361891	1.799242518410258	2.1765242553899045	0.12741760022503434	-1.2739463842522678	0.312161165273053	-0.4620973708274715
-0.2520441751329851	0.11999501437169675	-0.24505903043334212	-0.9403069477150736	-1.254333665872282	-0.508511518876733	0.2630238929074807	-1.2443407135077917	-0.014346976461510237	0.523751461580912	-0.3325641428095592	-0.5166301669032937	-0.2841711417586813	0.19072281387163395	0.6343123068454759	-0.8636556816261199	-0.7692644076752111	0.7363004142220166	-1.1053789939252125	1.170789923402731	-1.4882472527784922	0.9472397746724762	-0.6979224834032665	-1.4082715082013995	0.3296838145336153	-0.6772336165469528	-0.39943612651064775	-1.2194508328523428	-0.15353907074254539	-0.25654322831210424	0.48851832770688064	2.1794521924950914	-0.12711658167047415	0.006145934880865848	-0.8077163717159844	-0.4655604727729856	-0.8468207178385585	2.2376714853702575	0.5880151770919344	-0.37062313602481656	0.42638746206990574	-0.1208121754944283	1.2334694629815655	-0.20013377113514327	1.0628783888996147	1.6856128515179798	0.47854584524012367	-0.26716572396153426	-0.07523994892008048	0.5714275117986306
-0.16456804655168644	-0.2070980553622005	-0.3566113244997787	-0.6914710156610555	-0.19447024604869415	-0.2355938183990144	0.41713841413461855	-0.6915348734723072	-0.22730400244732935	-0.03815037528366615	0.14890642319944597	-0.45185910556722114	-0.4136395881493737	-1.0073535569873406	-0.07266915948955732	-0.14204416998658825	-0.6220785624334416	-0.5275368679645608	-0.8581590342113581	1.3803542610120483	-1.4991575516226037	0.2605074619477966	-0.5947430874094901	-1.4441313388660195	-0.4447712620234059	-0.17469408030522948	0.0791083229001253	-0.7488473890968371	-0.32717207722104275	-0.5586961466920985	-0.597681204282921	1.181696856648101	-0.6036621753575017	0.21273269484468216	-0.6592879083240698	-2.1684518542603914	-0.5433054387227547	1.4989386108605802	-0.18080733647498082	-0.44687622154107737	-0.26961514544484366	-0.8273528816874707	0.853077958085797	-0.9731423012355626	-0.16817521021386353	0.42117634753093586	0.8163864556655706	0.7641899819420349	-0.2979910497173931	1.2317831702435045
0.3406878093285687	-0.26875299565432476	-0.5877403728319718	-0.36116903815333856	0.60085816714865	0.09546081254253057	0.36271116993312935	0.005391414525471483	-0.6072797057578082	-0.13426857880522475	0.05542906489466353	0.1765866157325799	-0.24532414726389726	-1.2429934598836587	-0.6218939856005277	0.3250504184066899	0.05877493633543267	-1.3540672510790746	0.16026797570560158	0.9408137303326208	-1.0824243612134932	-0.12451560975264857	-0.5619759367191403	-0.1546974491150482	-1.2358216244813056	0.13197863777372454	0.16581312438629325	-0.17022734778446774	-0.21984891878361604	-0.3375937447873936	-1.5199308274154488	-0.39871893811764514	-1.0176897527935658	0.3501543984027876	0.34611975086506586	-2.3945159190672904	-0.01559903003061879	0.38565667223002625	-0.661860919343418	-0.27556059622962203	-0.6965746560713072	-0.7108312459582183	-0.07520228334725586	-1.5054140316752904	-0.73363198969881	-0.4385214995769101	0.5506008841973656	1.0442495501124178	0.047854295868130815	1.0004310810194534
0.7727515865984005	-0.18342499188241182	-0.41340873379000287	-0.3640737770038752	0.24009546995632805	0.1322856527483134	0.3851939569783807	-0.13002521991327656	-1.2493754482272454	0.05171488779483153	-0.6593703404280881	0.5691657337562359	-0.04537397696760821	-0.35245880415243086	-0.9012772371616821	-0.16122982411001396	0.8703833683199678	-1.4195894562903049	0.9495128017509108	0.2044730395043094	-0.7215320476926101	-0.3687856718285585	-0.5527405596794179	1.5747194955838524	-1.5869817918709728	-0.22088216709598668	-0.29616265934048375	-0.11230016773805293	0.0007834299740513052	-0.06987388071524007	-1.6321814802412657	-1.7077226737579272	-1.2881331339622697	0.25883439300053795	1.0282047087525878	-0.7064025170626547	0.13421545404117172	-0.35494768369329965	-0.5692703711317005	-0.39405765095601214	-0.8528167179185684	0.47054696476645036	-0.9232291903881685	-1.691110657633525	-0.41701386082861014	-0.5768470540169409	-0.4515854955083157	0.4223264700617351	0.6317275058899318	0.054972784559619486
0.6019213331314534	-0.0014907419092617881	0.201529281739032	-0.5686938295538106	-0.8051459024771495	-0.2214056427388424	0.5250965812643589	-0.9512827472030853	-1.8678755405916514	-0.014821535266239416	-1.4029855752727252	0.17126493713147742	-0.14383095382076666	0.7106681895750583	-1.2037887542417596	-1.143918358686897	1.382568415705931	-1.1438314604380098	0.8449328206126164	-0.34394594699763464	-0.6196502153287394	-0.7242685569138527	-0.34143904586584006	2.4246911995442297	-1.2189113584089184	-0.8981641993769597	-0.8484030027370381	-0.38535504637529916	0.10801636042648645	-0.37797098595316503	-0.905811481872982	-2.201800760915522	-1.389608708176389	-0.1552302110136299	0.6148079992060694	1.5056277534626692	-0.20830129345137818	-0.5573646944700854	-0.2505946848265935	-0.7838881428397195	-0.9558079803082955	1.7719991181164383	-1.2785771650853794	-1.4415080420974915	-0.009238602721492151	-0.5977539884953459	-1.5373349416940587	-0.38549467281504735	0.7570426916954706	-0.8177923413879638
-0.1354191783663698	0.3387282758732587	0.7454582473292759	-0.6467659770459516	-1.269854537972669	-0.6610044618616145	0.4427434158388866	-1.2213118678104784	-1.8507047534185614	-0.4773527497566983	-1.3945659623747404	-0.6689266533144684	-0.5598585034040144	0.787129763550639	-1.7040463681214115	-1.5068933503831685	1.2215074495108489	-0.965249702650726	0.10436231256293561	-0.4001691427588111	-0.487769597022347	-1.016644806350448	0.06763228062752451	1.796348662313667	-0.42347133491193495	-1.148361748352422	-0.9379320686100013	-0.35080141459707254	0.0846704016447497	-1.2216245229953966	0.02459116840279039	-1.8884821620176282	-1.3326485863421844	-0.8315840585664073	-0.5267952685318156	2.171609277136488	-0.44233993182056314	-0.5341608891450037	-0.17955932439743386	-0.787351793715982	-0.9953640020919922	1.8843146167422686	-1.1344020023424706	-0.7000444424883032	-0.2123289258959391	-0.9470609752441179	-1.8203440515470877	-0.46108171097531303	0.1880758725309587	-0.923493579105674
-0.8136992826686418	0.7618026080528516	0.741635365706552	-0.5418395693134979	-0.5601081274058038	-0.7825528589558108	-0.11180297658155215	-0.10364785681805694	-0.9203980569305623	-0.9446736126931305	-0.46580638570505023	-1.1005269118472005	-0.9774175554788781	-0.2539065843327795	-2.0509181814896356	-0.7829843824057385	0.3170805616105624	-0.8230021922079733	-0.5271472935474789	-0.036991250856895926	-0.043224842313965665	-0.8522626429370435	0.26207750149579917	0.30389959113073445	0.011263616957456321	-0.6913002800601463	-0.5744065644752551	0.14104118818280945	0.06552306003480565	-1.852197418943366	0.379224519734319	-1.1740944879384518	-1.1316992461267692	-1.4622742629199719	-1.4444682256391579	0.6161525832703221	0.06080674419173634	-0.5264205489076982	-0.42557153325034364	0.00020863616718332713	-0.689285240898464	0.48091773826943024	-0.7535357728673324	0.3133307079778958	-0.7819743842638787	-1.2353398593953762	-1.0666226529153757	0.32685957648684216	-0.5577938153127422	-0.30043742331296247
-0.8279164322282493	0.9474913008914264	0.23991083636414134	-0.4346776095420493	0.6012822496412381	-0.505030934965906	-0.8180538114425809	1.696601698429939	0.3819082220505068	-1.0042055665505456	0.635131668741574	-0.7080210423268295	-1.04914648800743	-1.3179413966807636	-1.6132753951756278	0.32569191073920994	-0.8043478941983302	-0.4182406257223326	-0.6226855438038539	0.38051240788055635	0.4827804208495188	-0.20903803797494735	-0.16054044259814276	-0.8467267040806975	-0.459890386586721	-0.04370339135698775	-0.3085540378678944	0.4949727993312434	0.07931902309850239	-1.5729356743437903	-0.023457312433485818	-0.47872122869957345	-0.7737380834017565	-1.5961803121476275	-1.6219241820981094	-1.610474997728531	1.1673153268917105	-0.4050792472937805	-0.6576117520187031	1.039533424667145	0.07187234619925821	-1.3251133628088339	-0.4125818547472625	1.0480147199215604	-0.9225287751292696	-0.8250510562842293	0.08270618138560282	1.1277456142320779	-0.7653352653225164	0.389763960942835
-0.18193198613853628	0.6381923975070742	-0.29194208511883113	-0.37060184137004726	1.0510344929282582	-0.15778506440374834	-0.9946273653015915	2.60157002928018	1.1311369333976227	-0.6548734224287267	0.9398184518347632	0.10747504932473108	-0.6841959417113173	-1.206230957546267	-0.16454927483452708	0.832029545988036	-1.2123720750442875	0.2457770113576597	-0.32505234275742434	0.5025075997527259	0.5775684780229283	0.45659749677382977	-0.9982140063195333	-0.9421827155538322	-1.4086275566422284	0.08968327519720047	-0.5372759539047606	0.16150534545739645	-0.010043465099224574	-0.43187585962563146	-0.4973260244123878	0.07252994799001447	-0.220881108879521	-1.015402505726804	-1.2678119428080714	-2.1754232247442165	2.058080749062469	0.05697574442050691	-0.5560950759685617	1.346879310651279	0.8949671692171558	-1.9524597274411846	-0.22037993382295853	1.0489238023600103	-0.3675843611302817	0.1750115419479625	0.7951428950906876	1.0558531380489167	-0.25095715875829655	0.6072428867375937
0.5480448330099513	0.007469141311515801	-0.44079871977615287	-0.17763977968005082	0.4882179004358663	-0.15551778128214594	-0.37638931265578096	1.8932321978915025	0.9848839915673628	-0.1898078284405596	0.3195283030316465	0.6415668848538554	-0.07858084221999072	0.13147770120710248	1.717551907460187	0.6169146021198404	-0.4103384250654821	0.8004978568340975	0.03872899782440556	0.2480480790134065	0.1608772989729964	0.7422047669581944	-1.4708809680251838	-0.2814929892169331	-1.649933564400237	-0.3983704087994452	-1.0111642897148174	-0.5477299470353427	-0.25990287152868313	0.8565030769616863	-0.12245499787049823	0.6219018746639636	0.5091362953545097	-0.08015636355633432	-0.7735002163233934	-0.29514500614026895	2.088494669057703	0.7154126934591504	-0.11405849349796407	0.6369979966744267	1.162652197875912	-0.8273421737854022	-0.09396884715434546	0.476712088277505	0.23115288131641762	0.8653944709712716	0.8323291206301409	0.2580639271561712	0.5214179820364232	0.47262582300040396
0.7828550875864322	-0.45310857875609784	-0.14279581606314853	0.17876978146449865	-0.3017346458716128	-0.5956873745081539	0.4420383653575974	0.4589719335313861	0.5173320950183777	0.1632332017355756	-0.3258630237861876	0.5992983622373623	0.4613023316394297	1.5529990713460093	2.986396968497179	0.4180399655804367	0.9360817883608793	0.930277260056663	0.31547987266366795	-0.2029593466989255	-0.19151103720528298	0.7294299193862612	-1.0029699551008173	0.24375276066083032	-0.4196888771042095	-0.960703842653086	-1.1794211811083186	-0.7208975212586232	-0.4597737098034131	1.559202103918906	1.2022764287937004	1.2577696511783885	1.223049321743855	0.42910008565286234	-0.25266369472989747	2.4551476794909117	1.413204229356054	1.0089399743797933	0.4293661447777268	-0.3187825328036545	0.6472081650207913	1.0809915405634807	0.11951132749292655	0.03272957282202071	0.08490304253326399	0.5439157715931668	0.572242183408677	-0.20999142299120155	0.9538028586576482	0.4997895643860527
0.4335614181582603	-0.472683617853908	0.38160160759605455	0.36433270163678266	-0.4315877270017101	-1.1406135519779692	0.5264004808106963	-0.2835282980124022	0.45770911845299106	0.34746567645343773	-0.10005724597168754	0.23801447726036956	0.720227826552243	1.8872718911641717	2.9202388267731796	0.7448056471683023	1.3727566345577988	0.6581335137484392	0.44869271258869914	-0.5999716000483479	0.09838994797014124	0.7365848373743586	0.08820226160356177	-0.0125991169316476	1.6643318005030856	-1.0296078759342302	-0.9135723153405937	0.07933024983430932	-0.3226801082000084	1.4331829572387709	2.4176307032912896	1.760728875373397	1.5519894507350178	0.01671354383687647	0.27477491422988604	3.692418984608293	0.6956738754642514	0.49436353935087196	0.8279686937483817	-0.594888821709274	-0.24397784773113534	2.176390806594224	0.4691878281270562	0.22531961292464664	-0.7448137071774964	-0.5078441437176697	0.3725976781275916	0.3352686726401718	0.8270678633847857	0.8860715876529645
-0.11535915929214109	-0.2961429675404312	0.8304149452510563	0.017893483219696988	0.15098548585735813	-1.2599220351542226	-0.3830564002893359	0.06845824402814503	0.7632923153959079	0.34045921965875214	0.7782569251128519	-0.04094262724214171	0.680698467310629	1.0203658259059178	1.6732305184071106	1.1793408083434789	0.06425463716001742	0.19341394841391077	0.2917314024241314	-0.769363528080381	0.8563460000888101	0.7785318130416546	0.8698652412595714	-0.96432773113458	3.0015427036118743	-0.5306143495814954	-0.6343988940788388	1.249198260115789	0.13501872246016214	0.7302837831030705	2.242286428012009	1.7366038972434854	1.193656027086852	-0.9246176929714898	0.5518569330479486	2.5002228054893485	0.34524733476339176	-0.5746028459886494	0.9615594051631513	-0.16712471952569938	-0.857683931091907	1.6981791900312102	0.8228562254237024	0.7809135731006404	-1.3467980226317626	-1.3650312274309868	0.1479160214195734	1.2786331692283552	0.35229837682079673	1.2440076691785642
-0.40996455193970105	-0.3235964944322782	0.966061140781066	-0.6997177130507838	0.7890801245679387	-0.638619670175394	-1.4915531463050071	0.6828230454138199	0.7279481145069915	0.12848196523763974	1.1691289013421509	-0.07097179497482652	0.49553784129671336	-0.18107948996636544	0.12911745257868043	0.9774496771026042	-2.153114454912775	-0.3065032242624091	-0.25018155471487824	-0.644528818101888	1.2858372899295518	0.5188763899117387	0.796353049946283	-1.9538012798619362	2.4921047143622994	0.2202114574678541	-0.658922367419075	1.7893166149008555	0.5272762043182636	-0.08500675595894457	0.5546088984355897	1.0314376485531134	0.25747376890383666	-1.365049929471725	0.30521923557194663	0.11657680084160095	0.20788413332838157	-1.32140096019242	0.8333735478193556	0.16769048435358444	-0.8589194383845358	0.33013706562949485	0.9714473151772421	0.9530304830093359	-0.9505103406781611	-1.4310448835011895	-0.3333315569406893	1.3544586397918779	-0.10855745735091064	1.0906596118555474
-0.2903792445948985	-0.5448303585645305	0.7216804283013478	-1.1086433958271262	0.9378733557641472	0.5313300869379693	-1.7077585418768086	0.6659514800482564	0.02041935789863856	-0.1528579277580262	0.39391127468982146	0.06979124151970124	0.34150753388111277	-0.8544214317021108	-0.7823241281185094	0.15088361806774364	-3.364542582364507	-0.6912492018700302	-0.9207222527445247	-0.2818567746439034	0.8894203364806554	-0.20199641888776693	0.2749972377755123	-2.286106490463973	0.5889742249801859	0.8991493214127476	-0.6746078302000511	1.3624207837216205	0.49265855160585964	-0.5778628806551092	-1.2987311122354261	-0.02288344495217136	-0.6540917033483435	-0.6642761985709934	-0.2133045690064044	-1.4897254885840585	-0.04145988165504606	-1.0406305409039562	0.5502739251588781	-0.14268824198943159	-0.3883409072620576	-0.5723263846517322	0.826861698209753	0.4329852243249937	0.23290421019381263	-0.8737945561631485	-0.9029212351909105	0.20444834768916353	-0.28723928354165235	0.4620378804294426
0.05806241707113349	-0.5360807978757591	0.2705031497320089	-0.6851134861855205	0.6073272627621804	1.5985628987083227	-0.7749094613188331	0.06338641628322175	-0.7079854054654015	-0.23236716671708194	-0.8272935453344057	0.235564366851608	0.26335405770623277	-0.8871431749142233	-0.73387390615229	-0.4362288148658042	-2.4147173698323603	-0.6911664234181083	-1.193013036136516	0.10441892855642798	0.07468397087876162	-0.9981503130878797	0.11372617662375575	-1.69298879708038	-1.174477835740738	1.3012222270297231	-0.14399658075840055	0.5006562959817975	0.10173396453084016	-0.4951249667899942	-1.7540370093269262	-0.826306288144751	-0.8441509326664979	0.665961797184437	-0.26115941583414864	-1.4932458092838838	-0.43165677008071873	0.04170965534832341	0.29466066130169316	-0.7171874372275278	0.21890046787629378	-0.3225938018051692	0.5110464566796863	-0.2277076163278968	1.2388635357864741	-0.1797221077755418	-0.9934674856573377	-1.0452996782389283	-0.10525917804232283	-0.12024416878841589
0.3196069945481812	-0.06445778944438868	-0.07662810610605335	0.34989396557719943	0.06579697977308815	1.8775318715296205	0.4551102449412563	-0.4416354869982276	-0.5291995597094461	0.009331818833109103	-1.1046640957818536	0.3080076998739441	0.1786815069004723	-0.7391325384030893	-0.12937256182840828	-0.135684638009209	-0.10739075427562256	-0.11547461421559368	-0.7928106886252074	0.22482612035703417	-0.30622375348854375	-1.2741478241883577	0.5295973387060355	-0.4681905444273185	-1.629677736517021	1.2395887474166316	0.8155594785433011	-0.16949035121111747	-0.22645708745821533	0.1026750048338158	-0.5876045311783793	-0.98665227970895	-0.13001242193806503	1.394524303849042	0.5608691082633047	-0.6420543576149137	-0.7438121497815573	0.8911575378012191	0.20546976057472568	-0.7615977005010186	0.7226337428261883	0.5070647624863603	0.23743308401100852	-0.24927021712692043	1.3416211978205967	0.4251347652531589	-0.2601700290843547	-1.0117411227418478	0.27599523720131763	-0.27250187526663716
0.31709437255730294	0.5008698693872183	-0.1609602600945342	1.2396728804987958	-0.5574667782436752	1.194236121635368	0.9163506620288696	-0.5145419075212018	0.5528305407065379	0.3471004609777957	-0.0043726710791064695	0.22261262340283408	0.06795572847797522	-0.7538888829749997	0.3274217143002705	0.6197433442171044	1.5762482596710614	0.763823520015022	-0.060431126288688915	-0.03189226785255968	0.06353845853032342	-0.8777002012184673	0.9422113704884	0.7459898773988446	-0.8671110104699925	0.6239562393437673	1.302939340907284	-0.6015389621758994	-0.21437549110729986	0.8248646061413637	0.9064484011394491	-0.587612677992991	0.9224593997755333	0.8625367233983183	1.6426277521048518	-0.10669931830539547	-0.8882414170305819	0.6580916470936455	0.22306704948684627	-0.09462641941326513	1.0016097869863092	0.7722607564063666	0.1116813631992581	0.40962850711821464	0.7201886447891249	0.9727767013074536	0.9232371247364084	0.2832193784945752	0.4720806787134308	-0.17068524750300196
0.14027721151858805	0.5761106638840907	-0.1558517348577407	1.4546165459648197	-1.1896789400079246	0.09162636921931509	0.4130646533417718	-0.48456795517430973	1.4447603532678772	0.4518069035728194	1.3654441165491844	0.03615481083920682	0.10388582206275045	-0.8063869264992587	0.2316311772838334	0.8020898386400609	1.4605637696811165	1.2543964981945708	0.34406630478160055	-0.4199342613413102	0.6328634383336291	-0.2596634310308395	0.7820439243813853	1.377191240311897	0.18247950062316873	-0.26856423864270346	0.6293420947980607	-1.0794397401044333	-0.032623843968499336	1.1968211406493208	1.303459642417279	-0.04029029370534323	1.4384070799676114	-0.25993025203592063	1.8550086446027794	-0.24126042570720624	-1.0114644861262796	-0.44385530347134017	0.10797757376433728	0.6057953940447994	0.9729415527737898	-0.027147618134609874	0.06485775833487614	0.9343632355658511	0.16029675025026205	1.3883493438455508	1.724717317977827	1.324328664570272	0.11470319066322937	-0.26225231530272425
0.04082866807471234	0.0995160650791544	-0.3450394111204879	1.1132937372249514	-1.5370985984344114	-0.5717462166648862	-0.2778427466757323	-0.7086577959001011	1.1647039111882738	0.30090213902429896	1.5677411845487024	-0.06114561665790245	0.463841972499349	-0.5750391958900369	-0.24999057234274646	0.050918005718101185	0.24203096898390125	0.892271983068899	0.09828918636792507	-0.5278501593921912	0.6542183087978917	0.03824090471240352	0.2535043294274443	1.2864137445214963	0.7659306963392125	-0.8232422925428747	-0.690365170602023	-1.5281374986577219	-0.04914910334775623	1.0333673281390456	0.4425598500118837	0.2589217439999561	0.9822717900815985	-0.6653727660920846	0.8098039815480168	-0.5323861253599471	-1.197397354981059	-1.332090421492221	-0.2946288863656224	0.5971844809269561	0.6409044957988436	-1.2374077645534185	-0.025427812892542565	0.5804225669733942	0.20844507198844017	1.4339605733695535	1.610242441402702	0.7890131884379565	-0.7549515662692946	-0.6669602942406554
0.16487338234962134	-0.3598991345070122	-0.6857612173626186	0.6405791349295487	-1.2297819524286078	-0.3391896895969938	-0.33361200403617336	-0.9968774711424294	-0.0143698525794378	0.18884677647085168	0.4466514061820322	0.059655009570050675	0.9735487149993876	0.0038947905995379978	-0.6301593437942098	-0.8661798705939386	-0.45722787060578357	0.004180701704021746	-0.4902890556622869	-0.22253511441905557	0.019782525973815652	-0.07376936870205732	0.0648766594021313	0.810167096533124	0.7777206018373795	-0.6349573522708158	-1.2762721227012246	-1.4371257620172466	-0.32160752343014903	0.5589318688103025	-0.6655001557287976	0.1383010125872423	-0.09047109284058907	0.15558880279225554	-0.5745804572449597	-0.47672771841699696	-1.2464280174763853	-1.163871628967795	-0.7995723601980897	-0.08638305804733194	0.18930563666677683	-1.7241564073257778	-0.17855412070204899	-0.4306125086679444	0.6779127613668006	1.0516480736134701	0.778060463346182	-0.9207779920599002	-1.5447776723438078	-1.0238668293373894
0.3658646258477072	-0.3274877308802694	-0.7146694717226163	0.20215839387899803	-0.3190365786994285	0.47837126519183454	0.2489236666629587	-0.9032336167902458	-0.8850841706752914	0.2852267584309399	-0.762413807510887	0.22560330893288064	1.086626482619244	0.619562380442564	-0.6139211383448563	-0.9689319871524795	0.09670509957487515	-0.5788891099670379	-0.8180701622811497	0.17105982976377374	-0.6918001171146548	-0.2649689291519806	0.49014707724249795	0.43312784320010966	0.4603540188729787	-0.0006223520130380642	-0.3455262332114618	-0.5469310611265981	-0.4466005741917021	0.11688464114826211	-1.1299373821636107	-0.34353177275689034	-0.9981939260932061	1.344637704368309	-0.9723451181671577	-0.17911629755143632	-0.9056413953295965	-0.18099446543799438	-0.9648643743967199	-0.6981986635995779	-0.12411493120407507	-0.998251397993307	-0.2863802804675817	-1.1063919619645444	0.9308748926926519	0.5316166591137317	-0.13461171779237932	-2.087943458375674	-1.518917605929961	-0.9326440852061624
0.3282121076736014	-0.06787490291098117	-0.02989052073631	-0.34404228750885857	0.6014642586967681	1.1548223763512788	0.7896918417492746	-0.4024637775646604	-0.7068668075492873	0.3565818734022862	-0.9099902193092058	0.05561281235694114	0.42088968325652887	0.8533652970034805	-0.3813216330331901	-0.20805901213239927	1.101575889113185	-0.42069799478271647	-0.5023744512457906	0.24355758245692286	-0.8953951056872594	-0.23505309325731574	1.0024474720553151	0.37276438951647245	0.0314369042992439	0.35112859959023324	1.3541825802926135	0.6537988417758411	0.028221493323575337	-0.20146490754027566	-1.051699971715932	-0.9595082084514981	-1.2232985122105022	1.635358925778801	-0.06053325450261794	-0.05836135704558085	-0.2561469893671481	0.623133753511498	-0.4949283060678358	-0.5706989196030796	-0.22626793172535195	0.3456780919849387	-0.22020677721563148	-0.7461579129907175	0.5591939902175158	0.18407235966644647	-0.6612697440962544	-1.5502399213218043	-0.4691645976056015	-0.3966310694136844
-0.07013361869085427	-0.2676790872627905	1.1399271120856849	-1.0079165140747661	0.968366674624603	1.2435593525025885	0.7915853189531814	0.046573421696210315	0.02439976237159154	0.09140780441825538	-0.19123064577994323	-0.5726222182730024	-0.674231884640461	0.5096081968035384	-0.3761651002823897	0.5533353624588048	1.323688849970851	0.07248597611940774	0.40731424447971865	0.02467524611952168	-0.5323617172232071	0.015705665259897434	0.9607235783758175	0.4574563625125359	-0.2896905623587357	0.09990801587091906	2.295019301587539	1.3541801457823521	1.0533565906973428	-0.5618571063906599	-1.0446889138215012	-1.3805952948659672	-0.8623017618364178	0.744728310006763	1.1596116960626863	-0.23304532461645278	0.30156075975091956	0.6129113817569198	0.4368609912245887	0.2793378035990949	-0.2970095974541291	1.245308082886648	0.05696842302672623	0.3443282239579558	-0.22670065388419108	-0.03133979279823653	-0.778171135777916	0.11369759767961984	1.013446639368075	0.249720052004724
-0.5494126212172575	-1.1038441230512668	1.9749402896796877	-1.4384236660590537	0.8521139915446262	0.8835537046125206	0.45327096938064426	0.13283930423612766	0.3317362856185786	-0.3953152583161969	0.2728868991967185	-1.206128315524257	-1.3019893430018599	-0.24912270656137334	-0.8261000317836562	0.6116585151329721	0.526707703224609	0.2167660715846373	1.510159622433711	-0.02127238906558196	0.07282819372716708	0.3297876333150418	0.4304512333635731	0.3867869798478216	-0.2024465829562108	-0.2722644193047936	1.8061632014331754	1.2633802492959834	1.9633869797317929	-1.0370520963112242	-1.22563721777007	-1.3228705781872252	-0.3884610689422762	-0.39430273093599744	1.470333928639272	-0.4402707708179979	0.4931657445093593	0.12796343039833835	1.2873085773637083	1.240747389977984	-0.4986742852487742	1.1253997724747187	0.4567114281697601	1.228373175944762	-0.827072626932582	-0.34900157148194616	-0.6937915002059437	1.333677051616181	1.9810463679457826	0.7329074127907483
-0.6721549421014359	-1.8993775820934533	1.758818118210136	-1.2840604349710258	0.7815593968963143	0.46272185781221964	0.27062148228072064	0.09649263082869286	0.009395844324942927	-0.6370912762321672	-0.1121959895169204	-1.147901353641744	-0.958357466815304	-0.9908089116235637	-1.4841244310353408	0.15671053379677538	-0.4233426363183508	-0.08569587390908963	2.1880317246623258	0.40597639253536205	0.6520384408344221	0.6200510564020083	0.03909602364304853	0.07073818131315593	0.36384131680409054	-0.09352674645483684	0.7316126185554237	0.7996797055168755	1.9447252680062461	-1.377085139901402	-1.0673113344612064	-0.7689358173757757	-0.17378725664849853	-0.7643299222893215	0.6746076960981036	-0.5097771431508812	0.4738840631334674	-0.05124811994416211	1.561694996967539	1.6057780121704284	-0.6991224464877114	0.2396439776880936	0.7961052839982913	1.2694107236856689	-0.8285189071043086	-0.7132056960075024	-0.5485275944964245	1.2152218099069978	1.8717414940697985	1.0002070347133627
-0.32216940711447417	-1.872214803608491	0.5251869499887281	-0.6713024921102225	0.9829074126548207	0.13827210985616015	0.32861806160618506	0.3148692213712744	-0.22773420883787915	-0.4579679336271144	-0.7768222088200528	-0.1894083416565667	-0.2053325600538284	-1.2528003583763156	-1.841800621931839	-0.17800904100855625	-0.7136391453350073	-0.2906536085370824	1.8418689207184518	0.9843370419085374	1.1018707687123601	0.8627832989925385	0.07169388743712915	-0.30289612041264563	0.8841104910179238	0.6048989528694249	0.38411593933396765	0.441504492328901	0.7095185912489389	-1.2320564957590339	-0.2531269749243688	-0.058385584473118056	-0.24721700935588234	-0.3606488525620254	-0.3863425934479835	-0.652287441841596	0.5826195936115404	0.3216867247017331	1.1465959427764678	1.0023826599706667	-0.5970390021079699	-0.7748603776017272	0.8707867664499426	0.5723335445190885	-0.3674004104743587	-0.7117123178880431	-0.3658286663385048	0.2187822144868756	0.8667070308763738	1.030544753878304
0.14522708342259408	-1.0677376301681605	-0.9873338215069147	-0.12486173540340675	1.05853441868531	-0.18142228112662748	0.23125624886569682	0.6737421874881004	0.1837603553063679	-0.29329107449135966	-0.8648691363767141	1.0757067152284012	-0.14081076932308373	-0.833099690207086	-1.5743211877216559	-0.21696639106894486	-0.46495774748586693	-0.01263859812546089	0.3894266254190839	1.0986223910336856	1.2645411979920949	0.9809530131397229	0.06634212186309706	-0.48581198821794014	0.5571963662869202	1.0881073532636103	1.061857470085847	0.1725181779415686	-1.1574650714166168	-0.5744159412406663	0.702930793128221	0.3278725934720338	-0.39986160014242206	0.02578048156443704	-0.8748311035348595	-1.1060341640277853	0.868097261160461	0.7393200202582826	0.31200785618818944	-0.369032473036863	-0.14059676352674857	-1.4778270770840713	0.5807683703678098	-0.3567678653575449	0.04876038646281348	-0.13184538863906753	-0.16990809047842625	-0.662981084465061	-0.3654378477980336	0.7192029037301245
0.31451943439398483	-0.2746227622679971	-1.9439038264144077	0.018710203688840618	0.5913041791091281	-0.4575936873969873	-0.2537856894520995	0.6726304783591662	0.8320376435338096	-0.6215831302152782	-0.37945254722045196	1.7735651413073055	-1.0869472043644028	0.03955786249569022	-0.7687683697858918	-0.3492368849307368	-0.31747045980121935	0.41356807883260616	-1.3134170867060693	0.6201463431340558	0.9035645424003411	0.8937668450484889	-0.48150636042539213	-0.3844377419718398	-0.7455276557611749	0.8805344923288752	1.8380105173930854	-0.23705298436340705	-2.476717037654167	0.20710834501670677	0.9848532402162735	0.15438288621278287	-0.4006605868798876	-0.04748923229088908	-0.7383100388521977	-1.6012121452933055	1.0158716126202332	0.6878944881239342	-0.5048989555653132	-1.698447438859797	0.3171144540988314	-1.735008900113692	0.06166383154075471	-1.1042214633333094	0.07109403049843055	0.5942968137612974	-0.011058501043884925	-0.981181827743687	-1.1681004873032068	0.10356093358018041
0.21877097833959416	-0.006948578875206038	-1.9385449191253479	-0.030169456545963712	-0.11885606838440803	-0.3724303173973085	-0.7185240880669119	0.18387702155076524	0.8590380290588822	-1.1745367050131164	-0.0974114799694526	1.5553518643614974	-2.015530031215571	0.840781362524177	0.23195110236422506	-0.7643410449823823	-0.42554010038694523	0.39624961481652854	-1.849278708468282	0.14231139863638154	0.05005538713915098	0.6724651236454342	-1.2399830565153247	-0.06892421935892802	-2.0083517397195454	0.45774592279992815	1.7438286666851803	-0.6027247218044214	-2.2612404105687802	0.6741738131265558	0.4995709187317277	-0.36652222497887915	-0.11757999467468135	-0.11827170239675452	-0.43974106231659477	-1.4324006946956451	0.7694262642776698	0.353880404648179	-0.9125398001138973	-1.9277514339109014	0.3999449345568006	-1.4789620617347343	-0.3308198188558272	-1.4290786495584484	-0.14751221937610615	0.7663829963035297	0.12128306773883037	-0.9205829427851666	-1.2042611908580116	-0.4185387052714
0.2902587497775995	0.1281182414156968	-1.0700519876726844	0.16468993916088495	-0.26565126202054906	0.271208345534609	-0.5033884848395569	-0.20605706688330264	0.13181248771975826	-1.067768352777718	-0.4372632536853092	0.7991151987380052	-1.568225705503974	1.1425274577676559	1.1197431719403963	-0.9757986121428291	-0.26401150323845796	-0.04168635503264457	-0.4864343279639341	0.2838552498298349	-0.7835385969907078	0.5032859170060632	-1.2718552258257185	0.33126639355814064	-1.9118575217061051	0.6771350072528359	0.8349535408833754	-0.38201271913520807	-0.5103011845417921	0.7374272767186718	0.034604899958147244	-0.7441194750667369	0.43665288079582815	0.4437934560515443	-0.22395908506271572	-0.213913049861045	0.2771272642599306	0.35584724578533117	-0.7203697512580255	-0.5675203543167778	0.18545555708515984	-0.6567066937214778	-0.2767236282333233	-1.1293304686926022	-0.158666071279127	0.24366060653482716	0.30036129869795763	-0.6531663716062627	-0.514202420302586	-0.3555211288413819
0.7503232030329717	0.8144890778304246	0.2310974209506297	0.6863701375619201	0.43518652561672166	1.0921903773315078	0.465008040862759	0.13081893808953904	-0.5199977783377642	0.11281664669092015	-0.8320211574241609	0.06719232491904395	0.3394555140918464	0.9150772135051407	1.728782506745958	-0.40629118244078133	0.5109839818216189	-0.21623008164588134	1.8431062317371103	0.8742580229747786	-0.9886884807091043	0.44133261368692156	-0.23562661437446905	0.662468005620954	-0.2709787211184875	1.5733134667960842	-0.07890469005482433	0.5213269815179239	1.6332098908971713	0.6419384085002703	0.29102480836408173	-0.572657055148897	1.0696682741754153	1.4068466813189549	0.05762534562123109	1.5056794738352834	-0.09825508616611436	0.8456683093341388	-0.07376610612284319	1.6330799252732913	0.13433713718719936	0.5069082777123369	0.18401090966491612	-0.17734780467938246	0.2385584458577065	-0.3519528961059143	0.5247156673279628	-0.07033157992930329	0.5133975853405442	0.29712666981879854
1.1896902321197214	1.9367206317126846	1.3500240339087581	1.1639043457278744	1.2085411695006518	1.3234463794004987	1.4378872356665897	0.9677674590087288	-0.3469269845901275	1.5962691806190723	-0.4455680287590413	-0.43543932748518605	2.2127469474022923	0.43762335798810403	1.9537678237177325	0.6922765086322349	1.3562473241913018	0.27943377663889446	3.124442638870605	1.087397997567744	-0.5073565001586376	0.32184050187649577	0.9755615947488826	0.7330323464973151	1.589450738281904	2.087313164184074	-0.5246955841407481	1.3192692101747536	2.652455791769636	0.6200586504082264	1.0133506723220504	0.22226033484025515	1.4601446578879786	1.7680719241571832	0.4681609729419332	2.5577956564264688	-0.2396637073361858	1.1768997711998896	0.5385301591848684	3.0421961722486537	0.4943223260620144	1.405662002837487	0.6112861523229923	0.9744529157847387	0.7260269617728151	-0.40275874875219025	0.6507356952113321	0.7824636676057093	1.2590494738988858	0.9004264512066806
0.9558439580182636	2.495508919401103	1.6875465312523792	1.2439996392256993	1.0050219549009007	0.6045860666178278	1.5833456883613368	1.3262467742340256	0.3593115696672904	2.140222808325063	0.7244978999814059	-0.7640648138522521	2.490259661040787	-0.047395695932549796	1.7253576666647832	1.2970175140530964	1.3379211420348671	0.8913348453291373	2.144733469923612	0.4530251759459825	0.0772793167901698	0.03198973766075873	1.1361209392208158	0.4149817684397872	2.13092229113084	1.2446993531278656	-0.8094214399222514	1.0709454024022833	1.8705284145832188	0.6725006136832561	1.3378200080519362	1.369773536691896	1.3782877888481915	0.9584129244760097	0.6811091679109111	2.1956838196733197	-0.3692863889721177	0.6536485569938602	0.5843444634020043	2.5301709529230005	0.9230822581317375	1.485752580937254	0.5494167038880223	1.5262917717379718	0.80828940435505	-0.07389481443319755	0.5537293857019971	1.3994482202840095	1.2149311355426422	0.7884385000344787
-0.009088397499770475	1.7848811331213927	1.0550589972233677	1.003110165230024	-0.22008510223660632	-0.5075596541805802	0.8866573429755414	0.6001849684481944	0.6710177132308236	1.4591775715897555	1.8098561473985033	-0.7922494468698069	1.2437386481138972	-0.4904426119088432	1.1498696920370997	0.7687235266217818	0.30110762169102	0.7196596953552483	-0.21454837214251662	-0.481159124675253	0.21781744405348394	-0.20808855348430175	0.16550851594535138	-0.15228709485016576	1.2063480567045175	-0.548497924374065	-1.319478130711302	-0.1529609415549711	0.06725395851095481	0.7078206448242234	0.9141943300701558	2.3810291516221893	0.9314564650749093	-0.3229748495890834	0.3663324882714574	0.8278028833642547	-0.6406221854190463	-0.5170215633867481	-0.012688948037456379	0.6100285729855166	0.8775338783089411	0.849135245178139	0.010947717406433854	1.0573088775942647	0.40481438135991576	-0.03316866417542982	0.34327363787309645	1.292782438586003	0.4274559188202144	0.03384839500948125
-0.8919688426095252	0.4142607548445143	-0.027510974238909917	0.7963687817835512	-1.310346084164778	-1.0016770444971752	0.16083655199208324	-0.6267542765775315	0.2858926361045143	0.6008735217940151	2.1252369247427043	-0.2038624220862202	0.08172903018185838	-0.8208129013217309	0.5960532880295211	-0.26847342562237686	-0.7697776778333459	-0.20992239801063536	-1.7937544403094572	-0.7246431518717441	0.05822121303894339	-0.03061332323735194	-0.6617338232429504	-0.5303569838056967	0.1267036512824941	-1.7288934278056343	-1.7354061924935118	-1.1618943892059543	-1.1731497422750283	0.7699774421316994	0.358212656149419	2.7448627907954433	0.5379399955838488	-0.7671464542556317	-0.26336850779268706	-0.3266859825027062	-0.8007304526552068	-1.2841309564925292	-0.6642292290932229	-0.9757716876185419	0.3559922973413647	0.2628160801813519	-0.46356541648806493	0.09045392022990345	-0.014634667466707597	-0.4087250182977305	0.31767668613247874	0.679510287191737	-0.42118115230989306	-0.5677369333505694
-0.7598787734825606	-0.19873806060936625	-0.6432390147294293	0.7973804196037203	-1.1543228299469601	-0.4482708241164251	0.13832952127471349	-1.1347460975447325	-0.03368193894251732	0.6753200959497297	1.906884027017292	0.946049206634496	0.2953378064941987	-0.7301909586730408	0.477190830230841	-0.5166914940894193	-0.7572544646155818	-0.6893853325162128	-1.3296941508013074	-0.032159009804158555	0.20816131822251252	0.553420300946584	-0.18060660554353153	-0.30989504869460055	0.08113754279904418	-1.214189714087372	-1.3276328373985298	-0.9135448508548055	-0.8889883626239606	0.9819720287421935	0.45452514596858756	2.196734474485522	0.556400793692106	0.0703995027166889	-0.5753343597021598	-0.3425333646447536	-0.4469396241378673	-0.857143536715449	-0.5793344411939395	-0.9551104678799078	0.0446522496327117	0.4013829471580713	-0.31449995065913744	-0.32103566277175405	0.030691387016107644	-0.39676482069501073	0.6372879042537373	0.3287922611045992	-0.5622592615426043	-0.36660831093548807
0.39291770843295215	0.5864760679130161	-0.3360369515168451	0.8356447072484364	0.02277279246682122	0.5050042481179559	0.6729489550120439	-0.42950113444955923	0.5042560874291901	1.4202541994417255	1.786023792265614	1.8829597034552532	1.3674908089958195	0.09676139341325168	0.8407161641959302	0.4821208318797243	0.33380746827755525	0.34148856061127103	0.3450099573742498	0.7346743005594543	0.8439552763388891	0.9672495364157261	1.1941346391746084	0.4395332325729883	0.7532932122095964	0.37243675617748684	-0.03363677674611923	0.2528460504808348	0.39267775748467404	1.2511192690365927	1.1271187376506078	0.958077587280629	0.9035672189139018	1.1902487621278128	-0.26388235879078215	0.6112438287435742	0.3736871413220716	0.38030192311788524	0.40394572563239683	0.24318165062932182	0.5588306282128256	1.091961248746726	0.4241529700164731	0.28187685330580253	0.41640319903331335	0.7715826484252754	1.07114145484394	0.5922766142746131	0.09319082399918395	0.3803092140454621
1.4737599462699416	1.8136356666618028	0.3466702196299996	0.6685586533077453	0.8418825140517547	0.7452812076624747	0.9264562971766264	0.6512487335652699	1.4996816518287637	1.4293867443360533	1.761503575937369	1.6521211264147986	1.594148782752937	1.4504379941575793	1.2041840537082935	1.651773686099748	1.3315146256857862	2.316357187083873	1.3467997462963028	0.5513206737150427	1.2579407103950317	0.5782803280121306	1.7878771890916454	1.0872809171682234	0.7616046412112397	1.3092346021208692	1.104992878134183	0.9134517278548768	1.2104569408576624	1.1574240836323	1.4715014996501368	-0.31289377826527554	1.0746889555673371	1.1672296930341295	0.20396376880980827	1.4969033518667765	0.983084070541699	1.192735177574995	1.4622130840089045	1.0431778401115035	1.583827982535931	1.438930968528306	1.0442581502771267	1.1573028516238106	0.4771269397418851	2.5747722630556065	1.1311068950268575	0.8453765403158645	0.7673903231843695	0.7396074159821733
1.2688590604843453	1.906115729778959	0.36648033812559483	0.24908419205488067	0.2427742294506184	-0.22449093624933306	0.2764263350258034	0.7972396087601551	1.5838757976422633	-0.1126041142914067	1.1152818070509303	0.10986777188500248	0.10386179745841725	2.4559101147841425	0.9126756781942056	1.4017232340096704	1.1146779908492872	3.265128647666761	0.7601874043670377	-0.6300223871120583	0.5314628887436285	-0.617297370061347	0.4979640147847602	0.9146956743160274	-0.6149702240853253	0.5402899845375924	0.8663199665198308	0.10988357439821286	0.5896396997255422	0.27879192988317797	0.7865824667911402	-0.9651600056430918	0.5851716493494914	-0.3648850290011693	0.06132818019495539	1.370357589899156	0.633518622232015	0.6916327364759706	1.4165280552379738	0.40301518981243356	1.957534827115902	0.7530460771314343	0.7519337963028834	1.055141501780688	-0.25366001788052817	3.319215540760446	0.4830742197681979	0.18428794132226417	0.5044620101326074	0.07235819037356758
-0.40395408055836485	0.3731211185505085	-0.6527829557744156	-0.33666989710646356	-1.416895565869977	-1.8518339782567788	-1.0705449950609622	-0.4050258196382356	-0.03888593603909615	-2.2662922633837317	-0.5506660471389886	-1.7797477212729857	-2.080875807267292	2.2186002364064445	-0.2463299359310824	-0.6801283062713592	-0.2830876413500534	1.7332019358164876	-0.6452077367278238	-1.8900966290527172	-1.3470928889800948	-1.9436420219964414	-1.9395846681236717	-0.24309067345619045	-2.4799349937469968	-1.3542083745222835	-0.8277785086001219	-1.6122051299429323	-1.0896234365827353	-1.3167143846892666	-0.6683115057181525	-0.8650472092357533	-0.5867050944006864	-2.376030057031208	-0.8759551246532076	0.16051738775912466	-0.7343321768693343	-0.8775577520695799	-0.14462133516694986	-1.2359055781798345	0.7436465715449191	-0.7127030471280762	-0.6057436491391162	-0.45962923616114626	-1.4508647975172062	1.7820264435197277	-0.7660585094079131	-1.3808584031417541	-0.8925717488072867	-1.3327281105559021
-2.5229656785013588	-1.6811047915152975	-1.9127680271629222	-1.0280656328851783	-2.8025201043789756	-3.1105319973120173	-2.3320344906717674	-2.0647160986358624	-2.534774602307971	-3.2340306293031005	-2.5156960877416035	-2.7990402406413546	-3.1548704912238867	0.7259187616572382	-1.7587155054756463	-3.2763066832799956	-1.8226456152723702	-1.612137324355104	-1.5975944769647368	-2.422783062148577	-3.224851349477689	-2.692389025511419	-3.676899655856071	-1.7812793733288756	-3.2396443759558022	-2.9292999601331586	-2.713924539275544	-2.8201375009506586	-2.566198214729196	-2.9355488663666285	-2.0270507313769994	-0.4575799910850026	-1.958154090436118	-3.5051401402377125	-1.944170909836803	-1.361372488661274	-2.336379375285425	-2.475034796263463	-2.3521548833730166	-2.6236842371394147	-1.7684861897680322	-2.0073484397119663	-2.349999226096692	-2.478732364317302	-2.2505184686464816	-1.357410289621804	-2.1372180309397635	-2.7413067027665696	-2.610759340317094	-2.5974379711838584
-3.773594358436787	-2.7629722553385667	-2.242011102872321	-1.6909228025743546	-2.9577204757610125	-3.3856931668745225	-2.8535534558920936	-2.875930871502761	-4.157431572289	-2.331980580746722	-3.505852499081127	-2.599567691487448	-2.4752854217394384	-0.9783108241422405	-2.739093041738826	-4.500510265052095	-2.51212557875187	-4.460672186958514	-1.7712529434230846	-2.3165777262350353	-3.778723373392731	-2.6936135229818805	-3.60508533214114	-2.737131558518425	-2.289640895711604	-3.34374933190284	-3.3765887655475493	-2.669774220063736	-2.8957255764450975	-3.6874080611388425	-2.7044915520382973	-0.2808975955403735	-2.8828294523279974	-3.269802284380535	-2.284036341097207	-2.256571872642555	-3.148456608117836	-3.191338236324611	-3.727403784968964	-3.0054333265842565	-4.166672356101379	-2.3958790653174518	-3.47885828116854	-3.5857349419686053	-2.088375573229335	-3.9631669499718765	-3.0658226615972217	-2.8405596558085526	-3.5075474656888845	-3.078683763088084
-3.574129355809612	-2.464012589139879	-1.371243102479213	-1.9267165961297665	-2.0373876193463385	-2.7854990381805464	-2.5037235556932065	-2.276032084238138	-3.9421211812022783	-0.7165594399071183	-3.0166880356633365	-1.8629421793695469	-1.090113869756828	-1.6594283227937694	-2.621865407141077	-3.5459948964922057	-2.131146400961535	-4.9490709509980135	-1.790201514757774	-2.1301827251169287	-2.7352489752384117	-2.200365433930647	-2.263014233155782	-2.468054322977028	-0.5392849936935459	-2.8762337962675337	-2.517359990851188	-1.5548553068492372	-2.129332725907402	-3.139692625317849	-2.7161115327702174	-0.4448980520767817	-2.9378659726669287	-2.208186169199535	-1.6616844096411698	-2.088620282591872	-2.66095838453938	-2.7816876268463657	-3.4322581231177955	-2.549104984272112	-5.023487067899715	-1.9423691960615208	-3.408106247950271	-3.1452011827167423	-1.2026523457974723	-4.380370507368267	-3.150874922888708	-1.8183797352513622	-3.039468477332598	-2.761672763400241
-2.293153780917128	-1.571468500013779	-0.22510748796448174	-1.2882904868562333	-0.8086361869083255	-1.761020590677351	-1.5482031049320533	-0.7535201470175613	-2.4771038029320227	-0.016725633849106747	-1.7941933667433663	-1.3774546284721032	-0.3591675120417663	-0.9916310212967601	-1.5689910596242813	-1.2189966410036082	-1.0477640500712766	-3.2001611674638424	-2.0665960444488185	-1.9434757825260995	-1.0286008281849004	-1.4062949876060522	-0.9682921870030411	-1.063556700341964	0.685491168252069	-2.17149076870593	-0.9865969140661982	-0.3867152469398495	-0.970276827577929	-1.6419175230171932	-2.24820399880536	-0.6314132764815652	-2.1043965211225832	-1.0813155652344202	-0.5931943311579524	-1.1065792103418353	-1.1310233041951268	-1.5336695647961682	-1.905393605163273	-1.7101662169027871	-3.9489446915954862	-1.2357485329966067	-2.3249200388557796	-1.7282269195788182	-0.2933197894439077	-2.8265490916933618	-2.2891335655871337	-0.7748073260165408	-1.5863986307897595	-1.9658805254462033
-0.6856486489257436	-0.894424527076769	0.12563248172275998	0.10500714409877301	0.2359616618806339	-0.6308388308974515	-0.3811195206520052	0.7672815804593137	-1.0160056743998243	-0.5156906374168008	-0.9072500730470278	-1.1535269743036876	-0.4159359971387804	0.20748039239660404	-0.26430266653828793	0.9702409360032336	0.3006271164852385	-0.8713031006842055	-2.160384262464954	-1.215793665946374	0.20463618933143607	-0.33769840579881133	-0.37717546919026546	0.7474458238505578	0.9597808055134269	-1.383598349279681	0.2650040168511612	0.41693745618177763	-0.016450764261923018	-0.05480826194774712	-1.2947869362347997	-0.5497894413736927	-0.7449263346391217	-0.193134799351704	0.2397950002567137	0.05062346533731246	0.7315004513277132	0.056362105309842446	-0.3226416557658106	-0.6402787910053335	-1.7045761249436193	-0.7151147886827351	-0.9279546655366351	-0.3862144651942821	0.20386375370776172	-0.8642128684153733	-0.7456931097082522	-0.46227107805827683	-0.0019401543695010692	-0.91933650428016
0.7206848253415512	-0.3524403361703039	-0.35177398107555574	1.3094851940315941	1.094935469666441	0.4923530148278459	0.5822466520328045	1.6789304554414042	-0.12106760724715585	-1.0034571258675604	-0.5799652733511668	-0.5896176276416805	-0.26212602696637605	0.8116873671803886	0.6617239912228009	2.0914383988390517	1.5347260698080951	0.5622340642893188	-1.4570956692442012	0.33701896399390213	0.6554377338569086	0.7907118303755465	-0.10497009224788319	2.0512930501237943	0.8504048957302128	-0.25824589684549815	1.0150149274480162	1.0425599217721069	0.5843225981545457	0.8842080018423948	0.09052676548032969	-0.2537941947297928	0.5446785229563481	0.5497013215063751	0.5698766638327171	0.8089543709409593	2.230550034091469	1.4219674920732857	0.5096088976475517	0.6066766787624641	0.5290600568723991	-0.36765021747431925	0.1562366918980778	0.32615908313885034	0.41264386090668154	0.2724533706305829	0.8838534012203867	-0.5023404077548634	1.064685237405291	0.27257867540058245
1.7625897889989952	0.6207032157375474	-0.6860575783296765	1.255201003089002	1.8079563375760304	1.4871408879008279	0.9833099666919655	1.9329559578432063	0.6059841714407942	-0.36051964337792597	-0.18758039174334898	0.5991569322517712	0.7858424986343006	0.405054830694566	1.0421194479477094	2.2712261485717984	2.175059843686826	0.9255952002041349	-0.12424681547140086	2.047696410743028	0.8535884724253741	1.442218851070934	0.43952268007453366	2.264139679401477	0.9512179647416277	1.1602917963538844	1.5526487391216572	1.62879752840888	0.9428259368373284	1.0499590429686556	1.4177133620738835	0.03176993698638412	1.2096273790340168	1.2162400401770923	0.5855524813417952	0.9718783874019378	2.958965023711951	2.051996469097058	0.7311964280998806	1.6288817684338257	1.9585098194026318	0.023482632576871658	0.7860804746131496	0.6184708591493391	0.6712419801297601	0.6160507753596933	1.9377419413034145	-0.023829022264468626	1.4895372203830761	1.4051649154956012
2.4273318885888298	2.015780912263053	-0.07133593618748921	-0.12888517041821934	2.1597302431004737	2.1340434669188255	0.7510332341070994	1.7995026601315671	1.620491772824488	1.0970744960140888	0.696500893643968	1.8710855074393762	2.1595885504478476	-0.4985279488542641	1.1111043009315151	2.1801635598460543	1.8016473747503994	0.9573712276407559	0.9960139262877957	2.818200199451646	1.3292654225697635	1.2685569979977458	1.2461641884976324	1.4396246464517024	1.1994939523049524	2.2723018557710226	1.9451307277951744	1.913802712034175	1.1668525137170376	0.9005180796999329	2.0064501678983397	0.24724529789576644	1.0823748653390197	1.7120130460617682	0.5863964490366922	0.757961270402295	2.864453217182356	1.8186573235691472	1.014607835021437	1.892454264553158	2.4608886597559523	0.5458580651319268	1.252608825492914	0.9776106034038616	1.0813882549987401	0.8711482597127918	2.098225623805818	1.1451488367182678	1.5380017870275269	2.1659859393727525
2.689466353235322	2.9606192746358713	1.207184799753019	-1.633305007481678	1.9531781652424458	2.2806536633280765	0.27416797445502405	1.5373741903758433	2.6493018893762628	2.059225359964181	1.6155689272660663	2.38986142561983	2.707769268769426	-1.1040404725229904	1.1299285528428125	2.246679357588321	0.5683774960621858	1.2074504225197595	1.3768902201836566	2.3216413016476616	1.970779085216976	0.6806706620251175	1.8525369122090471	0.20316408796075425	1.2012077701117685	2.486812947280398	1.8424744468423262	1.6430652005433493	1.3218525863075437	0.9856355936979391	1.6886512566074654	0.48380131008349014	0.5423469871744557	1.97219492059418	0.7124238892508415	0.5778766239186924	2.2081853755261482	1.2092652039493637	1.7162820089453288	1.4324713627437602	2.3590649931217067	1.127281854604266	1.8618063065121624	1.598533425418884	1.4725757907681452	1.2966909149879098	1.6024009531606451	2.2129146607013754	1.5505308854020872	2.407116253500192
2.5409332004476	2.604944649310591	2.11227373318151	-1.8432008574275547	1.3733915788268318	2.0132555036415183	0.15295150951760303	1.2330266071011144	2.977710805773958	1.7839264191520467	1.7816742698140848	1.948858975963334	2.0534123211835134	-1.0722605362476052	1.1127522340266423	2.3345704112567542	-0.6505272960228445	1.5235634310985868	1.3129649246773354	1.4046062838510511	2.2415730171146606	0.5883832613975601	2.024684972470721	-0.6764568644183307	0.9142700579243571	1.8680801971971677	1.0381207998764796	1.054473710492012	1.4484905096206446	1.4362251469742353	1.033842560000102	0.6709680297586226	0.2390204246801173	2.0624241947858004	0.9279899412316892	0.6890194731836224	1.4207732905837938	0.9873894847182135	2.4924716976677925	0.9789639878822394	2.050384732136381	1.674382925333888	2.546211208988213	2.252909595967471	1.680439218338132	1.465694550591143	1.0043779534091284	2.347519692993465	1.7055396184460194	2.2970696466658045
2.0629113993067794	1.1086157518710253	1.979452343015501	-0.5370589847434657	0.8560414162896871	1.6060691792076693	0.635593623087987	0.833102562033748	2.3348115275920653	0.8692009790665304	1.1218189693857583	1.1957063793708131	0.9745274231373527	-0.6501691762635137	0.9002406971116445	2.0279676152131376	-0.9434590366450324	1.4747841839202278	1.3223114963785862	1.1388825390152773	1.870106021621848	1.400763557475329	1.978617879857264	-0.8049000919988086	0.7096898138688826	1.0588386000495018	-0.02819299264773239	0.6746457845876785	1.4730221104724628	1.8953363912444907	0.7046730445533808	0.5218898632127253	0.5266486209319924	2.0215267656915925	1.1089264759454658	0.9708980651817992	0.854226203755253	1.4412509248936263	2.6985393422832527	1.1303094968941203	1.7629651561761397	2.075321448479694	2.8779777705120093	2.5421174906911705	1.6888386957384485	1.0190931633764408	0.695731230916728	1.604484806789653	1.9344475080435464	2.106468135139835
1.4173841358788664	-0.44222858653086183	1.1250556601955641	1.1102704639897374	0.6178766024293262	1.3161958184446012	1.348083924210816	0.3038741241271947	1.2352765151820053	0.4325795119631397	0.45729414597623314	0.9201185022579134	0.45062366579340046	-0.25360137087949586	0.44767485727302603	1.1494632575111885	-0.26087813560777756	0.9869795277389556	1.3823288058955878	1.6314361344141068	1.1651122409401422	2.444450467612048	1.9487493976816614	-0.3639257225967784	0.8127258163001572	0.6231132700774613	-0.5599608897631945	0.6795869457271356	1.199961104469892	1.9345238670990303	0.7213371757580903	-0.0472717728925447	1.1438813141251296	1.755155233628011	1.108485218690518	1.029691465760319	0.5804470747610876	2.039301809738988	2.078592627372729	1.5735886430983543	1.5031496087961866	2.1128242657865455	2.497584029374889	2.214515421434052	1.502414484907518	0.303078808057004	0.6693584691213705	0.7801698622801541	1.9951927046577405	1.910323896788856
0.799684540739875	-1.0783957459111722	0.36433426113606127	1.7585412364268662	0.4891725032611621	1.2314643157366398	1.6887809371764757	-0.21362408942577035	0.4250129397410298	0.8167502536586166	0.5682551064149589	1.2368396786572242	0.6192108029244127	-0.06206562644581285	-0.025111532198804864	0.032194123050312065	0.5291716735569555	0.43750262355175895	1.100211498474242	1.9987655149788874	0.6540122364357278	2.6105885655999477	1.8230116383525194	0.16639810326001925	0.9698116184521859	0.610362609117183	-0.20146862037976596	0.712387915236022	0.5760681912115446	1.5076502323178211	0.5854308193426522	-0.582248414177408	1.4952999240042355	1.2131268399057042	0.8456755787587775	0.5830726770013747	0.42381310082887924	1.9889459116253123	1.0290720599882934	1.4500942890009905	1.1578115879615642	1.581537350215733	1.5462843644376736	1.35153717434038	1.0482589284422916	0.05111053966378848	0.7191651884643261	0.4881097095051433	1.6862766748553906	1.6047431475522915
0.38984279340825667	-0.7749265691535208	0.13422001291237604	1.1968762468098946	0.24181993024748766	1.2479828653971783	1.4620141485365803	-0.44999190823644764	0.16979162894085315	1.3329679676916564	1.2791153670557476	1.5431086154710467	0.833422245825741	0.010212989866996779	-0.22045460142887718	-0.6979224320320618	0.5804138292110247	0.22446026114913342	0.4954699038897704	1.4785691250767938	0.531969060566127	1.5654030795413467	1.367736934307917	0.4642451058389989	0.7936611221412614	0.7345654260825317	0.5842319782166473	0.4144309423748415	-0.059421436641882534	0.9479443206755273	0.07689474181507	-0.46958727034438646	1.247803367653776	0.588963856008222	0.4133664884929108	-0.21940240146076753	0.19298180054670144	1.1241530389142902	0.21562055867920008	0.4909255596682482	0.6654176487297385	0.6030474974754589	0.620615109979332	0.3567853801042424	0.31507353400405536	0.5303707191165706	0.7416843352083624	0.6074110246017118	1.0607602440743171	1.1676803847509882
0.2515690380030393	-0.25031978866931426	0.21423873977983335	0.30836571266824253	-0.08797696829026426	1.1295692627958842	0.9903402665630218	-0.30422952004786125	0.17485342369230517	1.163929909645345	1.6455386717406475	1.2111634096400685	0.559847655915636	0.08942112165553562	-0.10432905310950667	-0.6759716806781626	-0.05098944235079273	0.36374382885322126	0.13665150852727434	0.2973547193709223	0.5396563167652669	0.10223569269451796	0.6635076726288114	0.530050278367916	0.26772060880079224	0.7656329348167854	0.9870528633241784	-0.07355989972557299	-0.2128211942855786	0.5283532438066748	-0.3871709903109504	0.2535191175141755	0.5921469317872159	0.16729343153472778	0.05206708232292722	-0.8809777072631123	-0.14109599627653563	0.07600085913229618	-0.032828638183248444	-0.5577794254133729	0.10820747705666511	-0.2885217313951296	0.219976681791308	-0.29613305505327137	-0.4887906000754176	1.2009624766289608	0.7319797728296091	0.6317155391951322	0.41525289777501806	0.7357941202847382
0.21008696112015174	-0.12949943596702176	0.19242994591689996	-0.10017736618057928	-0.3241812406018518	0.6440818141331826	0.58898295443334	-0.08352400201018635	0.059397572758376926	0.24958242043241502	0.9909727619542437	0.2210182327351316	-0.07202062873343094	0.17196278609089988	-0.0051745913367941794	-0.19502670416788273	-0.5911316129962519	0.5009896248678353	0.32082887290612333	-0.6967653010479964	0.33564585646994216	-0.781990945924114	0.08984485924527223	0.46079432064234194	-0.281531297584385	0.621880260370962	0.6297634169706903	-0.333487748211773	0.15178450073805635	0.1386081714940768	-0.3509135747290486	0.696347052796726	-0.0754445806278994	-0.045506124917752404	-0.06800921977165302	-1.004288912439536	-0.4811427391637424	-0.4893668575320394	0.042049339505511055	-0.8460072717570187	-0.3753401466112477	-0.5606858444905265	0.23590563683858587	-0.4502031894807437	-1.053545946427097	1.2678935255703427	0.5568604474029744	0.3229001049993844	0.013846071833046546	0.3656843530395726
-0.08802504044874966	-0.4372641222038798	-0.007512099435578124	-0.12998362822052875	-0.46550017832993773	-0.20924314527345172	0.12884263406453106	-0.28276401934693257	-0.26496693538020266	-0.7576642374469374	-0.39130518913139056	-0.8693709400066524	-0.6137628096400932	0.13376835558844152	-0.28840471366355336	0.009162713366840847	-0.5125292701654479	0.25737524388036825	0.4903091237871427	-1.0582915122682102	-0.09325909698490979	-0.942114233559869	-0.11567643891627345	0.22504057482430823	-0.6369349962544882	0.23781272938608328	-0.16228385670167164	-0.2747394308582553	0.40941704825252045	-0.4783781298073318	-0.04058369761726195	0.002488138899241833	-0.5941723464287082	-0.3680160088478007	-0.020853718321288888	-0.6624896365891011	-0.7310733115163117	-0.6221358327635266	-0.042918404643494716	-0.5057245405772255	-0.7518839910310793	-0.22368043588312098	0.0764106525312341	-0.42100055624646476	-1.2420479619934939	0.47706942446465617	-0.032456060323872576	-0.12181858191620418	-0.16663903532267088	-0.12474522594978639
-0.8291505110803267	-0.8109437030562	-0.11557363205620588	-0.3588945338259317	-0.6434281230410005	-1.035321059366449	-0.6766154852357669	-0.9888456148087037	-0.6431077995063859	-1.1798993875043353	-1.5578854196309226	-1.4577466430310682	-0.8924584086888115	-0.1565775627718139	-0.9000489206025573	-0.5046061624600939	-0.0699535852533958	-0.4132168191275499	-0.09220416059564568	-1.1092248707340289	-0.4049126140391467	-0.993893201197289	-0.08071081047984546	-0.20866805155153445	-0.8765532948862522	-0.38514183070066793	-0.7697480283737383	-0.22811306334389456	-0.05580631265584092	-1.1949341510885574	-0.12827479828929578	-1.5598674199228175	-1.0354359907065427	-0.9951936978128161	0.007956837335793379	-0.3068002848941179	-0.8193656343252476	-0.8855262254154735	-0.47803028913214685	-0.43484952052257386	-1.092909302053326	0.14998610043788885	-0.634107801245904	-0.6376194353701968	-1.1275989535795126	-0.6729860434206676	-1.0019126504356346	-0.4040806575052218	-0.3515343745159016	-0.8900166656485942
-1.6937128125428762	-0.9717716688431121	0.10224654472635367	-0.8471416608581716	-0.7517324943835517	-1.218154691590598	-1.6101417073937767	-1.5853623346421342	-0.8954695344913912	-0.8036716056563932	-1.7824381778960312	-1.3491712178838149	-1.0493931527041078	-0.7106856964594586	-1.2994081979417516	-1.334709801376304	0.18910092452128704	-1.1228513401591314	-1.1754995631907241	-1.2839635163134602	-0.24687678450912903	-1.2820539618886575	-0.00789799217564016	-0.5867273554138069	-1.0561191573134083	-0.9405035344837902	-0.8223411374569227	-0.37025029088587785	-0.9835526842295214	-1.401732323957675	-0.7531899327183686	-2.658226509491361	-1.326622251578368	-1.5996570280022722	0.029097435391651022	-0.30454395279415986	-0.6508978802510278	-1.468117185912514	-0.9570306086370974	-1.0035631410990662	-1.3681253150476858	0.02053026581329478	-1.5296064406542795	-1.059483244535703	-0.7409522618036894	-1.4137450855576137	-1.7521620308140426	-0.40200586570897884	-0.6234642241036986	-1.6573023450326911
-1.9931035432125235	-0.8885673499977413	0.5606721333745668	-0.938976084335585	-0.37900517311203646	-0.45570306358700674	-1.8726386542471438	-1.2737957094648633	-0.8969100896428136	0.12974984227933292	-1.0647573911503254	-0.7834027602159037	-1.1287773903949623	-1.3312533206658612	-0.9550785541883215	-1.544841153859986	0.2006513334778203	-1.3019770199405818	-1.550919590368286	-1.428514416425382	0.3705184748953909	-1.315113470449777	0.1416454661065717	-0.44547765494493086	-0.9490784865986134	-0.8666551073833184	-0.3550493941296227	-0.3340106314159056	-1.3382018921118861	-0.6340877931288795	-1.139932827166174	-2.2331692875204383	-1.1176281082823945	-1.584879157832507	0.2941507911013458	-0.5956263608122884	-0.17925021431401686	-1.7852014602588901	-1.00111965658366	-1.4228132343131308	-1.3169951185715612	-0.5634266919292622	-1.7992174756851158	-1.0901833272769852	0.040332841602414043	-1.3224762413624789	-1.5101750163962686	-0.13462695579273856	-0.7612441395042905	-1.8136785457318678
-1.3111832210307808	-0.6295920309548964	0.9110953917214155	-0.1345873378097538	0.6532605750221511	0.803528114368972	-0.8923820953733621	0.011467623271137633	-0.5762566613818187	1.1137734404536102	0.035514558559463935	-0.1638031078967598	-0.9441412363615932	-1.6485982350232022	0.04752396519445524	-0.6386716731201759	0.38540828408365524	-0.6785705435111702	-0.5308588099220463	-1.0194668068181563	1.0018002220057707	-0.4433449824962045	0.46020013026157014	0.3627690846824781	-0.3499885120308083	0.10501565282627236	0.38174399763632266	0.3156517938765325	-0.49490085940421463	0.7184792307218593	-0.4949571870369413	-0.669333074939512	-0.19706457544289802	-0.7921897738558105	0.9280760945705118	-0.8122043557196917	0.40595427795813893	-1.1516495825340543	-0.4816469727620515	-0.7414822941811722	-0.6765328316257505	-1.0762762682355833	-1.0632143232164206	-0.26604465611678285	1.169413941482093	-0.5502642875334566	-0.17126300446905537	0.3091216112849899	-0.5160739707737292	-1.0525893548554957
-0.02673457680466599	-0.2688763137075991	0.8029928967064629	1.1010526139217491	1.7659413580095127	1.5715724694399928	0.8534765035078635	1.3461201036426222	-0.012368673166160023	1.5295745982001716	0.8657741349880278	0.21501215430234338	-0.4511020633344079	-1.352430329531513	0.9578102672415568	0.8039296559526208	0.9041752531409654	0.38787280893356446	0.9432629337659728	0.004391113072790112	1.0713283607396298	1.0958892358191479	0.6726248170038981	1.2912917607972134	0.42959027510914677	1.4484661366310316	1.0970734108236926	1.286022395816391	0.833967946388834	1.5365207448200546	0.8479948934761186	0.5928634343457356	1.0331125374303818	0.1954627195220377	1.593238795254308	-0.6900971035201937	0.668659227786141	0.26493235185775527	0.19424232413066178	0.740408233537856	0.40515881623013567	-1.1204377461133457	0.12338998962018427	0.9941448893997586	2.0743171860683063	0.37737982655362357	1.3472590343990054	0.6789241346332551	-0.007532404466500287	0.14123618720221082
0.9278495707093379	0.03191885435084545	0.14330223758429017	1.6754918256673024	1.9484484151390955	1.1436441002704498	2.0684871502225484	1.660097447209107	0.4901600654005239	0.9320719234082885	1.029855952319379	0.28693882532543513	-0.023627044657488962	-0.49229479808802057	1.0203871905223378	1.5954357735829445	1.2395267390180975	1.101326439407299	1.196292850348327	0.9416663298935404	0.35063223294289136	2.171251368067854	0.23214275167733664	1.4657768609548056	0.6748794634984113	2.1123997676013926	1.489353354621534	1.5968975526652924	1.2110438404526858	0.992000219387981	1.5707345543234812	0.6320389062133904	1.7276697420717624	0.6046002910319871	1.7044781911338305	-0.30829986496382195	0.2747846704182993	1.4200820337588065	0.4439153865937546	1.5706184287736185	1.2959436601108267	-0.785590907863171	0.7526331226927481	1.5845052085702367	1.9301899993415603	0.923145990303559	1.8232370159786329	0.5815834752518313	0.2963931138025694	0.8420478896095904
0.9239234188618295	0.025071560273484547	-0.7705866016926025	1.0143757153931208	0.8048404429575965	-0.21399452362263421	1.8212738807523385	0.8409809965271857	0.5970726457507887	-0.5103692083856537	0.5449291083726839	0.18690739395258296	-0.09989538213043737	0.4622654709854284	0.22200279385597754	1.1023498300864014	0.7655872928338766	0.9056381397671726	-0.14785757284146292	1.0273227732576231	-0.7641964264932417	1.9039505910598014	-0.9687813945738485	0.5497921918420167	0.052848998160564896	1.4766269140509312	1.3205116962567929	0.6440196567639435	0.11298351001173179	-0.5547224068460878	0.8249089619741726	0.011996414355834777	1.3698092713627816	0.28585886574901787	1.049634761102911	0.05766561935643808	-0.5944486819976396	1.4128678934167784	0.07122274909177297	0.8384061245074645	1.3857487290326411	-0.4020598123912848	0.36654896880795274	0.8514915602422349	0.509948367670256	0.838578093797875	0.9130314846838016	-0.13971311090567456	0.06813115623698514	0.5865222695792572
0.22269088337075105	-0.3705060657076254	-1.3696754279605863	-0.3226705323496823	-0.8359094214420336	-1.4429177611081505	0.43378197780204714	-0.15634872821342136	0.30563725075962883	-1.9039774853258213	-0.1589641196106755	0.12211602830769937	-0.5719236695296755	0.9637739027206549	-0.6627265193648083	-0.13293430332804426	-0.3777596176428213	0.03624657112066753	-1.5267968739856095	0.30951108301401775	-1.4727022292170373	0.6185545128867729	-2.1552567154705113	-0.8345503366107151	-0.8634974408341696	0.02428558115497449	0.6287375720332351	-0.9288700864189512	-1.3266852755733	-1.8054744654003898	-0.6886920166997348	0.022253684662020306	0.2986184759413034	-0.16941902897900066	0.07352393055830823	0.2284000843447742	-1.281531694894057	0.4037137121902218	-0.5344834246838571	-0.5901459167626378	0.709468692894358	-0.11990727046892538	-0.4882564258547135	-0.5653217561963724	-1.3208319598274134	0.29032927016096666	-0.4597750849213979	-1.0334918012562175	-0.485157470344381	-0.16593079047421933
-0.3551897862413256	-0.8319980465014022	-1.242480832906064	-1.2545167362906788	-1.5950875874064412	-1.63009985439564	-0.8971829868473337	-0.3638804452965936	0.009936642339566234	-2.251237993957669	-0.48549647758962683	0.210976820035721	-0.7661233087429271	0.8695276271084449	-0.8186542605501794	-0.9953862319045808	-1.2833507768919905	-0.6658924326784765	-1.19786022073997	-0.3671118704625107	-1.2141196718326968	-0.5277717221323592	-2.2703925930844004	-1.6749060638647568	-1.1069208398969668	-1.0610270464778013	-0.16713241676871865	-1.7319062453760723	-1.5136491675298365	-1.7436233035004822	-1.3864800200811673	1.1003478575953618	-0.6480422569070331	-0.15501996768249646	-0.5937577967808383	0.2153430577811441	-1.2296525671338787	-0.6000299785418995	-0.7690458221715837	-0.9560408402858852	-0.03248138401633967	0.11022732476090283	-0.8398239560131535	-1.295598215203154	-2.2191246374297737	-0.26007685146134096	-1.0132533529261465	-1.3087624754887521	-0.8257798380974204	-0.5505009634340402
-0.3073781291648402	-0.8017241888398454	-0.5969002254091756	-1.272083113071188	-0.9168296551283021	-0.8035905951029519	-1.2950496088230432	0.16643868421856925	0.08225473599431658	-1.3689966612903217	-0.14454014427099376	0.40547541535955767	-0.1746820925693604	0.5797017617722142	-0.1785764133297316	-0.9526019916025336	-1.256936431855849	-0.56394264756059	0.6153755093727886	-0.26476035855987223	-0.2188433327378653	-0.7610557335692951	-1.1312944829184859	-1.5462342887719593	-0.3831709013851275	-1.019367782149309	-0.5402783660897961	-1.094148959882622	-0.2500714094345358	-0.567176774513265	-0.5201189385341433	2.295050592566481	-0.9823507206335752	0.2537636190434788	-0.8439048180797117	0.09740053017051932	-0.5362319790228354	-0.7985698883299525	-0.38201417565186496	0.3168384229835154	-0.165190243925646	0.23379474723516686	-0.26591633209952265	-0.7230613750029302	-1.6090822065419443	-0.39091872790267823	-0.4000542104919446	-0.6731447506965509	-0.6764533683163073	-0.2052365095950492
0.10011251866665834	-0.015102841047028427	-0.2065291749425265	-0.7805350057980587	0.33848703138432146	0.17780899214806475	-0.8938489183974081	0.5174910932103216	0.4309260515390249	-0.10582333388257112	0.535815042588844	0.567126452945389	0.8977285604873968	0.6526200514235241	0.5572009289506349	-0.4842094439713812	-0.6013994584008673	0.17321531379727734	1.8685762926604028	0.4992821307605744	0.6012416290109817	-0.3251640068375148	0.21216712883484318	-0.9164177918613409	0.5701277866469173	-0.1985922595146564	-0.33910195683620187	0.16107825785081484	0.9705137733405466	0.6150979612424197	1.0357188576486343	2.3688616523233574	-0.9251008551514457	0.4559732703264968	-1.1480957423615201	-0.06115954513246691	0.13115206585298	-0.29935370654445764	0.31986129078606546	1.853657978941714	0.27909735450536205	0.04209829177298035	0.7604066195498866	0.2947229860398157	-0.2319968119772992	-0.03307888568212467	0.4947737200008467	0.20743788869541754	-0.2994691121508601	0.4384924368541925
0.258533798460922	1.1437206228965242	-0.6578774332524466	-0.4342714471101934	0.7692024827778857	0.4795582024714398	-0.38635573259353934	0.019113768919865284	0.6198333609714939	0.49905518133374227	0.8792162112090718	0.6041739452370725	1.5864308698197025	1.2650232970575184	0.6663908254448848	-0.3722347484488509	-0.20898390729703287	0.8278207413647509	1.0975804214832912	1.157184109319663	0.4407399485097434	0.06385878307567447	0.498184943511796	-0.4794540280126547	0.8197705837529548	0.3890549775547584	0.03942548402430841	0.579435793629346	0.6987688107246479	0.9242952421735581	1.80659961300641	1.2030381976729847	-0.9071732047207821	0.10629608006592872	-1.8466418630135686	-0.13180774917081392	0.19182247172077957	0.2005162528324732	0.8009872728851648	1.8704577580897912	0.650400392604796	-0.4479990597775813	1.4297316166309797	0.40218053024109834	0.6415947417231873	0.5230064553167223	0.5639759081513283	0.33994610597514296	-0.1417260366345532	0.7234956487900644
-0.051422326339322325	1.8900401971304694	-1.5644032522274283	-0.36792418741473626	-0.14239993392270223	0.018709659970094522	-0.13699186119004012	-1.000497001709364	0.4483881009938532	0.24867421836089165	0.5489808719150503	0.49792598119326265	1.36361256525159	2.052027181275529	0.1163081416183655	-0.749541922478231	-0.44318072012320825	0.9398573164026024	-0.7871300457928766	1.1188086508213744	-0.626049186396344	0.09483460088481183	-0.3866788733852902	-0.3583620500354198	0.3035854093485167	0.11614415706590506	0.0523985176373797	-0.35414940221328	-0.7002471148342105	0.4416584171382949	1.294525487154025	-0.12060010711584286	-0.9092854416866646	-0.4458810410004747	-2.5492706459042136	0.10976304501294729	-0.3142819087650908	0.218332153662205	0.7813978381367003	0.23720988825516579	0.4409845755766605	-0.7520030019689113	1.362771002659363	-0.6342233610924121	0.4813289746095955	0.9293307648235002	-0.3140253618823743	-0.45173004701695485	-0.30243481657405913	0.4529755567592808
-0.4753174190683616	1.702881760848863	-1.7289655995370268	-0.19697278594139161	-1.555118544003824	-0.5886893264228147	0.06223832563177166	-1.6298320425573571	0.24243450657051077	-0.1418637384939453	-0.08363654703255216	0.2024446843612106	0.5420343768174527	2.4523338958511456	-0.4707824804768496	-1.0154080485344164	-0.704751149294292	0.7300413563440425	-1.5298480287297882	0.48210941115506656	-1.6746828404695207	-0.010524058969487457	-1.2576897103299343	-0.12331976114620864	-0.15189693723940162	-0.7097093458673982	-0.39277319221306606	-1.6882245503756232	-1.3901837152272731	-0.13644703703572797	0.29139671975642595	-0.5575114875020659	-0.5045584197246652	-0.5672253754258308	-2.463328674484343	0.7606932877204697	-0.8457806047443321	-0.15020162520745942	0.3979923769891826	-1.3735364659667046	-0.15467042185452262	-0.3498003418339154	0.7937911830143766	-1.5661449456508514	-0.14158485889762026	1.0603112709939646	-1.1670800517991533	-1.225056417835963	-0.47601320660229	-0.055464636127440466
-0.5699165112178031	0.7695134867611256	-0.3529758285638095	0.36674709299096186	-2.1690646532333098	-0.690358122606994	0.4574799057645845	-1.3528360275511702	0.4151142577325689	0.010897166508153764	-0.36583344221221153	-0.38730345310256753	-0.16420591942631158	2.1730576858581276	-0.4833350265130034	-0.6386039478854884	-0.24014095022713278	0.6871591006441716	-0.1848367230127341	-0.20339252946366182	-1.8005594293699958	-0.06906023656267472	-0.9243282603814871	0.4838362293739296	0.1179228126377082	-1.27586712510032	-0.8124279652988259	-2.060948609454938	-0.20244260658548274	-0.34378309272844726	-0.25840455975091153	-0.14174052271239948	0.4656125873521803	-0.06768854232681246	-1.3388145298608085	1.5028657229996367	-0.9169120297998219	-0.5248557372885562	-0.03346602885912774	-1.3937017057432581	-0.5061737720167151	0.5826092875903726	0.1527985433165511	-1.0636046168068578	-0.39847817068311164	0.9832722018586718	-0.9906766371069617	-0.9476739686057745	-0.3951800272573919	-0.4412234259164583
-0.2911747477322594	-0.20785043735932293	1.891603519200765	1.1172423481059306	-1.4725430777380053	-0.17885041566593776	0.8571238144094153	-0.4385878433471051	0.8155355268499124	0.5423296694471852	-0.13520028377040408	-1.2617906709463727	-0.4377335684867015	1.3398646747989393	0.11866188452873579	0.1704762788582602	0.8091010248598266	0.8816354184332961	1.78512002384665	-0.49715015041784555	-0.9871947512910588	-0.26571038881602305	0.4916230739463249	1.103797326501214	0.7757980305539973	-1.113850311897952	-0.6776069073936941	-1.104640796316251	1.913265321225078	-0.2880285213054854	-0.3205713579230588	0.3025469463574524	1.487552611351975	0.6156650352125723	0.1009261466930767	1.689385108847918	-0.462016536075231	-0.6510055447363629	-0.32022035559767	-0.052539992014135596	-0.29640489119835345	1.113897711353378	-0.3405777278500128	0.6986017292133924	-0.16051904405497064	0.7298521954297013	0.19239069311984017	0.25886989122322657	-0.16959193246912804	-0.6193561350916806
0.06967986572760981	-0.6292144217611235	3.2243143282895	1.5923719472203481	-0.08420738868137452	0.48408055152557844	0.8502755031344703	0.5342030795527951	0.7497777191381078	0.7006039852469543	0.08020700860851779	-2.0953010781482653	-0.5625860356329786	0.29723395113291645	0.8599713243634782	0.7028102866388384	1.442685443834566	0.8673894952031694	2.244917557828547	-0.35323544177951943	-0.08702775642902293	-0.7825210176270456	1.6675873797094047	1.1750000773960305	0.8695531697409995	-0.4840089053560893	-0.047234590968266495	0.3121029551281348	2.8463310968604856	-0.262044070503778	-0.517977205782208	0.24561047628831065	1.8119342773107838	0.9193568083369649	0.8235416787384644	0.9044012934616841	0.2691501785428965	-0.47868703202139384	-0.45373297433916426	1.0447341862869122	0.12674599883284637	0.4794673932558383	-0.6662825828658634	2.1111860667795947	0.035333584595633176	0.2211572303693365	1.3599630998868588	1.1454439966094438	-0.09265138719477176	-0.642882342881116
0.2916082739913467	-0.4477931682136007	2.3989166277897147	1.540995313142542	0.9679897717896507	0.700375974356082	0.36208001739060613	1.2393646531218563	-0.22967923429319753	0.1064625825270735	-0.2949916758165277	-2.3478145705290445	-0.8837786023974314	-0.6451850532674368	1.2290677194196036	0.5542039165523844	0.9233337391903507	0.265192643726543	0.8158811192817217	-0.026330465678213854	0.06591279768467238	-1.343201530192414	1.4656277381185332	0.65194689252068	-0.027275547087407946	-0.019167968325964454	0.41076232352202874	1.0983570281568287	1.601973596874991	-0.2892575853402799	-1.0887272156190995	-0.04862471521272089	1.2277015966805624	0.6845876124900073	0.5307064240872623	-0.5192717894614592	0.9814130798750357	-0.058227620104310644	-0.480462405431385	0.7835605439723267	0.16732992557941107	-0.9565011610906619	-0.7999029495390098	1.8065693607002051	-0.18597646359349979	-0.5417961394991478	1.4855350889419616	0.686221821301394	-0.21420013097168053	-0.48856082103071125
0.3838384151616909	-0.08556480128021449	-0.017955109773354676	1.046549105802972	1.138052775138552	0.20462204431939604	-0.23911304795886698	1.5814209031581514	-1.6747741232402882	-0.77753005930114	-1.1511459643804618	-1.706347117084829	-1.279505503318971	-1.301094838755828	1.0342077558813922	0.013904613467758443	-0.350058654578891	-0.7293319381888743	-0.8743971580828871	0.1288263889802947	-0.5137971084454411	-1.4253561493987688	0.059458133527638485	0.07438463522191563	-1.2789038625921552	-0.10175549194515664	0.08482388590589361	0.9627322172335708	-0.6920236906681911	-0.19880677977469782	-1.5101304657368009	-0.08844448612960751	0.24084523273431674	0.1525468787513457	-0.10281341891791093	-1.6491424352534036	1.4117466459041785	0.4348267062708927	-0.4286817909959367	-0.39283552153541845	-0.3616111476179027	-1.8867253561954465	-0.7152683770149784	0.06167935301885774	-0.5525314190040843	-1.3108354283670811	0.4379444110832906	-0.7620820703010146	-0.27723171376488487	-0.16511533781240362
0.3639644538320525	0.026987770125568692	-2.1242594457075104	0.3006355764986242	0.6017612834152963	-0.753568450166395	-0.6106786120848284	1.3824116288910733	-2.5639477436617435	-1.1874331486391534	-1.757297354078454	-0.4511574039189065	-1.3043270981677426	-1.587109091472743	0.3921410946544388	-0.3499156296986166	-1.2521221700697331	-1.5367101296810217	-1.242498671388553	-0.18005996831555185	-1.0364092291592404	-0.9232963096957763	-1.3386652057216861	-0.10778395937627336	-1.8536332838916127	-0.5812082908223765	-0.9087723924451241	0.41584180722533204	-2.092508578373513	-0.012618116332556587	-1.2367994055807563	0.10251432912312584	-0.5220100069740997	-0.407069875149111	-0.2367879123869554	-1.7392162821171393	1.293561500281401	0.6410286606379844	-0.3650128830869732	-1.2709938449641796	-1.0833180621254446	-1.3497490808435773	-0.5595416421617287	-1.5833764459283604	-0.5801458365934558	-1.7350085884214754	-1.0226372513403486	-1.8179451488168632	-0.10192635161559913	0.062112354820177934
0.09708798750686609	-0.17538026453688796	-2.4606002574758583	-0.5466757949648787	-0.12478767988124889	-1.578208275882701	-0.8135001938650298	0.4666410944705538	-2.2950829653231537	-0.8851744152224129	-1.553073955407046	0.6935905643655552	-0.7668559821128391	-1.5280419149034017	-0.442732192696973	-0.3206863326803194	-1.122512543841562	-1.8046862553587093	-0.4936586400759827	-0.9875384930929137	-0.7882519510668506	-0.3488810443015911	-1.7092354040045026	-0.06767902597276809	-1.3764887993731747	-0.9883739487225355	-1.7663293032720713	0.01979080581838559	-1.844846390730221	-0.010280944177724367	-0.49383383022058086	0.05499870002945095	-0.9153204234914	-0.8872185298493214	0.2412273681259986	-0.894565395745739	0.5044538147881862	0.24380721667880687	-0.412460028431967	-1.300998565219535	-1.4944721773398462	0.2460843354585903	-0.6219573090173293	-1.9434429002111568	-0.2623611624997686	-1.6842159018930734	-1.970256391498649	-1.5302726709400438	0.1244249214127993	-0.18142937717453564
-0.480462311901596	-0.412721727928733	-1.2453790033421435	-1.2824647136972294	-0.6200262363301935	-1.72247653282762	-1.0827634888271866	-0.8745811068895636	-1.2410279398011226	-0.29131344642922247	-0.7336202319900971	1.1472475911720457	0.010130125158637026	-1.2682285976267336	-1.1614511397674268	-0.13388243579943845	-0.3574832738072469	-1.6693595674744581	-0.050360852949444285	-1.9044325688868329	0.16017700864994971	-0.23223585636702623	-1.0549103336042593	-0.2906181945005651	-0.38986717076250593	-0.952407112349117	-1.7338116167170148	-0.1210933274364235	-0.8463515833086303	-0.33742875886054935	-0.038580425455170375	-0.4327057183432142	-1.1766920912216257	-1.198597867335221	0.7283985293408204	0.07680110100586077	-0.6531177787854157	-0.6110225728742149	-0.6159685136965256	-0.9370258758272241	-1.4234076107655815	1.5200844972848266	-0.9955455679415421	-1.2042977516471673	-0.06359646226266148	-1.3497458680972991	-1.982619416497669	-0.2900613359529748	0.07669186578155976	-0.8886604690152707
-1.0621923101003043	-0.38629295563573296	0.1257086069023614	-1.569166755340172	-0.7024187957674509	-1.0736164568529496	-1.3416706872428823	-1.799202365548477	-0.2754911695706694	0.11153809312412521	0.02667786099422729	0.9258902753426812	0.5399024235429063	-0.9860666774548136	-1.4420657824003196	-0.0478215741848866	0.1901000297907462	-1.4136304873640626	-0.6191940992257557	-2.264177780747958	1.0882634778490416	-0.4679553789639657	-0.11725640924620875	-0.8315604617948097	0.3386027437643001	-0.4594279145624627	-0.8043065031109543	-0.17996521153506714	-0.31158228545296	-0.7067320148840082	-0.21015701444219514	-0.9433855951083445	-1.3757878620139619	-1.1523919599546455	0.6993083878941819	0.46508046125582364	-1.4733193171054735	-1.256322792744737	-0.8112709976092476	-0.7486243279110188	-1.0369771905511287	1.5171961048074551	-1.3461730523915632	-0.3797999369747742	-0.2484222077164557	-0.9891427914604819	-1.2554233872652392	0.7344870841155506	-0.24383664389269602	-1.4740192751155914
-1.1227724506597498	-0.07073300914374403	0.598809879240414	-1.1877378156732008	-0.3963447016569126	-0.050739879523467944	-1.1859480093037158	-1.5999724882789916	0.1255410114991181	0.27637695873016466	0.318906347096043	0.5142552795976634	0.6590215287513544	-0.750004275383152	-1.1114683156974343	-0.015404882681273062	0.18238712087987358	-1.0620979428387818	-1.3920366325567644	-1.6523948710644514	1.3711439208264606	-0.46640576674515566	0.4677831541583843	-1.1384133449529275	0.5572199468769312	0.18800619732663507	0.30866549091669576	-0.20429949049900817	-0.4217914603364898	-0.6580249441071621	-0.5223406223719712	-0.9265963210557863	-1.2250250444036956	-0.6468914585226005	0.2827825851641191	0.2658892410540439	-1.3714765630591321	-1.074509273544381	-0.7276565632173938	-0.6646149229830346	-0.5397912388689907	0.576413986441108	-1.1842076874816903	-0.08494031514523347	-0.4821901373716789	-0.6463576078102282	-0.28921402188801176	0.8646607557041902	-0.4418039393101597	-1.278314963370482
[truncated: 72 more columns]
