# Supplementary material for: Diagnosis of autism spectrum disorder based on functional brain networks and machine learning
Source: Sci Rep. 2023 May 18;13:8072. doi: 10.1038/s41598-023-34650-6 (PMC10195805; doi:10.1038/s41598-023-34650-6)
Supplement: Supplementary file 1 — Supplementary Information. [file 41598_2023_34650_MOESM1_ESM.zip › matrices-bold-time-series/ASD/ASD66.csv]

-0.801805403695343	-0.5698952016397789	0.6201068511432133	0.07281081272589332	0.30615706660194214	-0.3844034175547226	-0.13454752521202612	-0.31459522495670234	1.0188480069648076	-0.4476022779640423	0.9158952672499348	-0.14618093257745687	-0.11778054351401947	0.3297638920026064	0.26512506113375794	0.5597219154960837	-0.028738488904033428	0.14964744408758215	0.6841759489097792	0.03834250373181456	-0.3657176395940907	-0.0567809858820543	0.2329875091820636	-0.1500810563164377	0.2858915191429451	-0.5614018637980541	0.5946582717450304	0.6582644504650423	0.5835755063955174	-0.6588316467349388	0.34681503073552744	0.3329287141073919	0.32774455809352293	-0.5198923067429153	0.13305909470995267	0.4482852908955359	0.19690276519819588	0.4130181919716886	0.25094490901743355	0.6571539223589985	0.40771299467678673	0.5389516157549482	0.10053125728686907	0.5852254172436308	-0.02369562820785504	0.1789379301387897	0.08612393494535801	0.53475545882189	0.3245149883322387	0.014986347779845621
-1.1858219022532344	-0.9138185103103423	0.13722967307385905	-0.0835925562243232	-0.36834403818991357	-0.5220811474756814	0.10772660155207875	-1.0377624522448672	0.5291940021540698	-0.4422316219307315	0.09021950811646078	-0.4707981395379144	-0.9544657649855517	0.8023234054864294	-0.33475902323358936	-0.030198133189203114	-0.5132146483025554	-0.3674263999502436	0.28512270823806585	-0.9579898995171561	-1.1695900960560963	0.1977235198119734	-0.5427590372848551	-0.6686812690366278	-0.9452885359148243	-1.1288947455341969	0.3179777871085436	-0.02572542394593214	0.2876530583458183	-1.1966162455650404	-0.5877449028030614	-0.8400711942426246	-0.8894028672676653	-0.08696823429961356	-0.7347908481365252	-0.30305721167168637	-1.0389021539966545	0.32132219627212416	-0.6432233939884836	0.07360155011278761	0.16846625752354322	-0.24360986614194058	-0.7825038196201283	0.008525620249521321	-0.6534742121500184	-0.48776272290818623	-0.7630973079785266	-0.08128788198226834	-0.8585008793597909	-1.1100058255751732
-0.5398712149465033	-0.5387622445097426	0.22326599840114747	0.0011531612267333827	-0.7397953056934297	-0.045020356960928376	0.43801794094863694	-1.054638891229182	-0.2859298650374616	0.32440600828822874	-0.6637170653756682	-0.21203078715150853	-0.9949746512549966	0.9358480717396709	-0.5508869216203934	-0.41561606419882346	-0.5124196360069841	-0.4224360289636874	0.047198256442553155	-1.1729271103661205	-0.8419506187271436	0.26324292383772413	-0.79238649932878	-0.6523467456277441	-1.4692125587458915	-0.5475037974121038	-0.2537632992737754	-0.6760748898023508	0.17662305760932506	-0.5893469052478736	-0.9238237844987857	-1.6465286688586904	-1.2323155704877151	0.8309504388514162	-1.0516348140813694	-1.010509258814535	-1.6141381281922849	0.29640871704725436	-0.8971578427090563	-0.2906914129937851	-0.20294386173881707	-0.7928955997174189	-0.8992471553079617	-0.3473714118236609	-1.0686641134205404	-0.811959719754876	-1.0267942109744628	-0.40860952324485106	-1.464444592591777	-1.3626823082023496
0.591801278296875	0.4206645555799495	1.0677243427995569	0.27778289407889184	-0.5333895415558768	0.5759898803002451	0.5105811751289296	-0.1293255375934883	-0.31720839599306655	1.2148691133480836	-0.29602816170677054	0.7197454280412205	0.09343406885720831	0.8878566079145297	-0.014410555774178139	-0.199727928727757	0.028019498239606967	0.3624676901217509	0.1271616955296635	-0.20808597515805713	0.7160563743393966	-0.0615736883178611	0.04194497053109037	0.019929893819485796	-0.388885013613557	0.6480128545523793	-0.5500050539854154	-0.6873241957977216	0.4129510520932065	0.760973869780125	-0.09240362395181684	-1.2485806269994124	-0.2744875952180618	1.3607097174953273	-0.47454575014551814	-0.9121691868588931	-0.9711054904362534	0.3701464545376487	-0.11330041727776924	-0.023622698630753895	-0.116253173160805	-0.5007588298242824	0.06346278321269133	-0.004213711749993648	-0.8478090076977609	-0.3357380095551583	-0.26275409849587394	0.20789369099509408	-0.7609846714763636	-0.35636044367286496
1.062720722254245	1.0876521623361914	1.7271920141326067	0.48982768023111295	-0.07425860050299113	0.6156444813439839	0.1453639442869455	0.9804953811632029	0.6626249374857778	1.1883770113622385	1.031437966114413	1.6956218710724436	1.3693984661332128	0.9321623738673805	0.806300714953155	0.28092695545197055	0.5864790735961678	1.3024000696761047	0.22905599901933335	0.9064785405980458	2.29887453648553	-0.5724144759684389	1.3322248149543388	0.8581901576672497	1.5160595730698851	1.1180587700748597	-0.27970699751740047	-0.1643489587783181	0.6360376332016535	1.5957397538324483	1.106422118838526	0.043733409267353	0.9893070905216095	0.8248902620268529	0.42109208707952855	-0.04929823721557627	0.1766924528280366	0.27715699013609174	0.8950865452931177	0.5251624525109397	0.5125641974491699	0.4021436397116174	1.1854148173571115	0.66527873711411	-0.17271413694804347	0.4981940103689898	0.8261376015787352	1.374016395382296	0.5992856621119349	0.9240399965046243
0.3671931296060231	0.7383671206694326	1.0989133447851758	0.4681951282773208	0.1390610810402777	-0.0820964965783503	-0.44480848535047746	1.2434839645211337	1.5513187727227773	-0.06277504970541144	1.96230589127111	1.8067398804829502	1.4876618774560466	0.968830782623815	1.0397892513374514	0.3539903894522565	0.6701814196658997	1.2517401956572212	-0.023659732483700836	0.7865437382411586	2.4431058405883292	-0.7815905729871673	1.7588312760448181	1.1979134591596483	2.3820023948263476	0.2625130232716082	0.19243684419583093	0.18135373357998086	0.2988078778315084	1.0774582113169884	1.2566867378739879	1.0821595193869369	1.2289404995615993	-0.4822951016900732	0.8343382499121086	0.7049272214390846	0.6141282422728405	-0.21052597618399194	0.8889879305661542	0.5769823562882769	1.0025386876023135	1.0077166894437404	1.1910740950816991	0.7881819142768168	0.3461645408986889	0.773582629560299	1.07634289433926	1.862771686697412	1.1734188096902538	1.109171082080883
-0.7500622861643866	-0.2922985567989557	-0.6606965024461615	0.30353139666577467	-0.050157011344847305	-0.8776998115275401	-0.803650163596781	0.4498283846604497	1.1320997815396419	-1.6115568003372427	1.4202963673401827	0.7160316478964263	0.15077913872994797	0.5613008161387493	0.35906344266813744	-0.16790949963540028	0.3828662079516621	-0.022215624379347206	-0.5682823455920529	-0.6303598954912315	0.8816417074898933	-0.4237550928023531	0.6928228125631961	0.8424893872119663	1.182400563757957	-1.0369962208954533	0.29551400214464224	-0.16826914101270923	-0.653791174602663	-0.2885945044931486	-0.03814865670395346	1.111289748718905	0.27625053628100255	-1.5006187672837323	0.6461076727684353	0.5624660911807245	0.008837489601992772	-0.8954252727619597	-0.3821957248249924	-0.1906631230705219	0.6319392689390072	0.6434986761478569	-0.09833656476385359	0.02058399306101433	0.3612873033623715	0.1727338821610349	0.22257183833171762	0.9129706380639753	0.3187527464918034	0.043605479373919454
-1.0718127778638002	-0.8499066630522772	-2.059530930693634	0.1805097007794016	-0.40504449353008787	-0.9972350578089089	-0.653856081955231	-0.5675565648101143	-0.44784746050993457	-2.0928069565357252	-0.15927926766199682	-0.9125195672910718	-1.4899107640907183	-0.4439090295702006	-0.6395138500024512	-0.7537004017886471	0.2343402201113881	-1.3515048757387151	-0.9088423071543099	-1.8407701847592528	-1.135948427994508	0.18408773497322822	-1.0534626021456739	0.21818723694945566	-1.1107258911068045	-1.4122557022688316	-0.03729635060628283	-0.9374422515007459	-1.5687145892933827	-1.1712750859147716	-1.5636867985228382	0.4840157138631935	-0.7432270520790926	-1.4404939706428537	0.4209990208266643	-0.3379468433544618	-0.6997402773810413	-1.2494520829565832	-1.768206071281807	-1.2140890908449546	-0.44528049765191346	-0.4252029841857693	-1.4329623791101425	-0.9825944867116996	0.1708360937115949	-0.5879770629368248	-0.707305161403194	-0.8356517149769737	-1.031001249960234	-0.9174014385985784
-0.22373751505016862	-0.2528317050623099	-1.8376581340680693	0.10808947968163607	-0.60147024325405	-0.33661942716903315	-0.1734494559813204	-0.8397537678618648	-1.7507499666559785	-1.0397863892846864	-1.3166201454011859	-1.9197867156806494	-1.9837986424298784	-1.4992154310235803	-1.0743387595414016	-0.7782111654390446	0.4251532263384247	-1.3597042484892323	-0.6863093229720371	-1.400557224537227	-2.039064242273596	0.41190820468023265	-1.9942090935091956	-0.12304803067577334	-2.4550414993094836	-0.5451752841924193	-0.3251616844894465	-1.3114231917621586	-1.6664027328888733	-0.8401537699662932	-1.7611026726298327	0.07884846835791298	-0.7782746316938796	-0.5417457749873295	0.5525534165456659	-1.0938675414703958	-0.38286620498001683	-0.9469156197340599	-1.867350132164526	-1.5739723014061058	-1.2332743133567428	-1.252179538588916	-1.4384397459066711	-1.2557839724972977	0.30085585050813113	-0.5605860879453696	-0.5658845159011469	-1.908711782459876	-1.3545097061574316	-0.4328722562956515
0.9705896234643477	0.8140669026541861	-0.4203602381384032	-0.07552388162981769	-0.43751716278590214	0.49798034764993526	0.1837692816654205	-0.2380001916583943	-1.6277972372359384	0.6438128818051487	-1.1920720326856613	-1.6674112494231208	-1.0184766907279972	-1.7985594756779122	-0.6911152835391156	-0.20613991754097016	0.5368684826519228	-0.08061767225854329	-0.12522101736832722	0.4152532126044815	-1.4022987990936682	0.023885062262087246	-1.4338628229637835	-0.08520012454340496	-1.7631516872057973	0.6133763312365895	-0.2131170248077867	-0.7419133755912922	-0.8255109614697737	0.09848106147558955	-0.4544782000317272	0.2249505879795065	-0.03448257983348321	0.2752538706406568	0.7087109681298651	-0.9781872787043046	0.9710600901469428	-0.2092095167012333	-0.49356289837027395	-0.8936808548523598	-0.9361591066328644	-1.1449251081213838	-0.13808813581514023	-0.5562057707731405	0.7942176012108184	0.3007114168891532	0.4960489104052509	-1.4891132882784348	-0.20684026929701402	1.1696649421958647
1.468149486532807	0.9838538823392768	0.5340206040952075	-0.41959206824680584	0.17184114865863465	0.911445975759487	0.1616479312160884	0.5648596316549058	-0.42632977322792653	1.580019712659525	-0.3524025333739284	-0.5690770488313113	0.42312448644468026	-1.1758812121289048	-0.009238463380855095	0.48294426744573266	0.06959817146660617	0.9678945422164377	0.20725896032701382	1.894603171636704	-0.16924217360943797	-0.461391643869792	-0.02996953631630682	-0.047716562705914456	0.15686473684734437	1.1244427304344116	0.05155793399944312	0.5515592230725532	0.2913670239568902	0.4772954009479165	0.9789873851922761	0.46513306933770493	0.43895751748322404	0.4481761043394177	0.33194986652179503	-0.099074061126151	2.2216503818398095	0.4635673732607638	1.171879823176776	0.3651149741977372	0.17500123855549857	-0.2985356549846064	1.078306920269999	0.468871137300169	1.1203877809106428	1.0583773212552945	1.122566209588668	-0.18340320911371097	1.3268884230676208	2.1256256764875117
1.126167013584691	-0.16438251818851402	0.054535799431568485	-0.7014941628090756	1.1460032202468589	0.9202576521383554	-0.03708189286603935	0.9650610904083224	0.5576830266450583	1.2258002109884674	0.0829009216454529	0.38910682955672476	1.2417969667751485	-0.36606649989616874	0.37993125387540616	0.9238654002165925	-0.8308495603524834	0.511110692003963	0.04301197546800505	1.8150280472939577	0.48800857772268	-0.2775819562596355	1.063938261316945	-0.3468960743662214	1.6284553030106748	1.1380040547978931	-0.011147427369101369	1.8181977967635812	0.8908208253334368	-0.07760588430839156	1.2008181980645904	0.3274917619163202	0.14504411233342254	0.30539730640963114	-0.4693662835178793	0.8465969175738636	2.300415848600446	0.8318973240363811	1.8608096237067087	1.4257272754978185	1.0850781537685437	0.4768567897337513	1.0366475642934776	1.0824252943671826	0.8530145849293134	0.9098937555130796	0.3547066151350968	0.7269713785391936	1.8596736277333756	1.216804750301449
0.6580981921248704	-1.4352657398601651	-1.0274200002898288	-0.6620421189988771	2.065646204807242	0.9527835710570275	-0.010297427616034987	0.9939930192673547	0.5952860203160133	0.24603016445647982	-0.18658998425148499	0.6164187983326714	1.2893350245772954	-0.1997798914274806	0.43346444221417635	1.1570059436910893	-1.4165881374475697	-0.925630721877141	-0.335256702667159	0.7462647131442367	0.3371735031725769	0.6702492183552237	1.376779659499162	-0.8612384577448726	1.792994268174529	1.4009550189493052	-0.41426033187161115	2.3915924326215943	0.7362103224989811	-0.7967984769420597	0.3750139875855423	-0.02138763346656771	-0.3025473497402233	0.5131495524628739	-0.8828137333368418	1.2961703822584563	1.2533250948348094	1.0463527860739035	1.4314403047100164	1.8431764435788642	1.1437506742448196	0.5673933469183982	0.06648957428181405	1.1575801416411695	0.25207190149866926	0.16008067453873537	-1.1464035490433462	0.6045758683573426	1.1507302735559826	-0.7714762766728804
0.5836132956983981	-1.2547799066157486	-1.149449640623704	-0.36892770468067954	2.245504700282897	1.1753664987001309	0.33180254491863037	0.9670459050400471	0.13566685642392304	-0.33066349670253325	-0.4896087668113427	0.3622204217665699	1.1625185638943887	-0.617845017083692	0.4633791092237263	1.2467871083094522	-1.1760896128822445	-1.5601600036894938	-0.5222240691996337	0.21388868819159743	0.04986436701407859	1.5283849229818895	1.2924750689799678	-1.1755454532874274	1.1203912374377962	1.9495404279056565	-0.6625994508672393	2.0751585372734733	0.1683095618490832	-0.774810090734263	-0.20572780882486855	-0.11795226024153113	-0.13878569189328968	1.1465090076360478	-0.37696795911122505	1.191007071135115	-0.006008853940631138	1.2433596581373132	0.708269401162134	1.6047716535973904	0.635218657464899	0.04624850763760127	-0.5141126406271989	0.9745451358921066	-0.0416980934246143	-0.17245960559559426	-1.7873453809195803	-0.1231323590864785	0.15183692783208486	-1.8888547002435487
0.5530664678929352	0.47447047168408174	-0.005905687623752195	-0.20865183408412474	1.2901209188709937	1.2283181664250689	0.5956764654215192	0.8519831176573415	-0.06571755823331735	-0.1651014968867766	-0.2976115015350177	0.24170718365669552	1.1970765967211943	-0.7181634486866789	0.5104494041504236	0.9028683001535573	-0.4623308294182084	-0.4695120879806395	-0.515012687072387	0.7893528059649999	0.1874384191385123	1.3184344166442348	1.2305018222839612	-1.0758576032972766	0.4819513915640521	1.8504672987794353	-0.4516800984684209	1.1065787283812205	-0.4017529890383678	-0.06604311893999278	0.20351893269073196	0.0049895126224185895	0.40115913968668804	1.5224683418190517	0.5094575081011732	0.7630202276813827	-0.7615012922015165	1.2118939530675576	0.3355273342106459	0.8222387473760294	0.20643250634250432	-0.5608247132366635	-0.06207655997837585	0.5870215966133749	0.14461950810126126	0.3336971581270753	-0.8921430887776957	-0.7047323090266784	-0.24183043209411184	-1.2390108074289008
-0.09833002367582858	2.074744295913464	0.9931383620596446	-0.44132305192387117	-0.3380475835245842	0.70153180034806	0.3233033687216137	0.3077798157534493	0.01654201600387302	0.23368135339162865	-0.011090259256970538	0.46555166173238455	1.047153133118666	0.1318386337782464	0.22586239302592095	-0.1917463434597513	-0.10597408040041907	1.222563588243734	-0.6374288106805807	1.4335381016923479	0.5054553194673432	0.06050299470473619	1.0287167753645332	-0.7508197197939507	0.14273170451524342	0.45795123470252647	-0.12294090353501115	-0.055588529065384765	-0.8285861640415318	0.4530134253753085	0.9094837592531413	-0.23061715347606795	0.32762128314616334	0.9969475503755649	0.6672773331486631	0.21004771959190943	-1.0554741236990515	0.6462930766173764	0.12407337869519514	-0.3830372012610709	-0.01185541541738027	-0.8418439031013846	0.6158591074872877	-0.23558636320975546	0.23457028836356764	0.9016181540350153	0.4869181358171496	-0.8946404355677309	-0.1541689962086884	0.01567752832823358
-1.3069464803490047	1.8431058088755246	0.41693264317782674	-0.8396733713968723	-1.5095562149111161	-0.2652494245151974	-0.43189612528823	-0.6587583155220874	-0.15923278020454548	0.255430168422819	-0.3385309293973495	0.6624271241304855	0.3400749367161704	1.4076893118425937	-0.5328118577241218	-1.6924072036362745	-0.4405558647546688	1.5856275163680371	-0.9725146089380555	0.8485970369286079	0.3635352044034957	-1.0910957588274697	0.31067294896366654	-0.4900608069806228	-0.18789259583223394	-1.4454116240517423	-0.18115207034312017	-0.9127332532129653	-1.0746242225347755	0.23088084873419756	0.7361505799072134	-1.0790923534509527	-0.7178422425008681	-0.23568352787653887	-0.28284930008098735	-0.32553660053486655	-1.239453717944904	-0.3224491074999734	-0.40487063827701636	-1.651925756489827	-0.4374286301241598	-0.7606755598619853	0.3170672802523831	-1.3972066660349565	-0.36150180404792265	0.47425415477992067	0.7933378528065625	-0.929907602064319	-0.32449333749252307	0.06439607829815262
-2.137577597269959	-0.05459398084140677	-1.3602911515336238	-0.897172280016823	-1.4152091440523438	-1.0279176262857772	-1.0488052760412878	-1.4055337616343953	-0.7107767751701466	-0.11216042132371735	-1.1435763725968437	0.4266085984349029	-0.5755253697109466	1.876591076000496	-1.2348075673628998	-2.5760393826522776	-0.910118909018837	0.1524814622630163	-1.0950013534946077	-0.8497415055386398	-0.3562979325793265	-0.9923590137079925	-0.7536152794135371	-0.3177807199599259	-0.6269440604326794	-2.256830551206709	-0.5039134275375163	-1.115293936587703	-0.9639748810117996	-0.2565588679471371	-0.41649213894092735	-1.8528028611289862	-1.7634194995200998	-1.2924022146295495	-1.4505832230391367	-0.6333731152228065	-1.3168388594220373	-1.0759336288616856	-1.1393740355447164	-2.3208404015309667	-1.2456957294519908	-0.46180893635722886	-0.979461119222075	-2.165467133979733	-1.3670544407615515	-0.9105979360269542	-0.219514897142895	-0.9427320434368558	-0.994065915897968	-1.3789550047398098
-1.8075742292778378	-1.7130526937821031	-2.4478708616594336	-0.41148695018178966	-0.3774231756480516	-1.097078163912419	-0.9421605940215259	-1.2866231487899864	-1.0009910678603742	-0.38203462541733807	-1.4128260160811614	-0.1347700293566156	-0.8905045727918033	0.9445175882682643	-1.112299517598825	-2.0871656995628607	-0.7400937522406171	-1.479475449055489	-0.5387144618617997	-2.1644846738580155	-1.000261385208438	0.23714854775551186	-1.4097395509753807	-0.045822956473113415	-0.857138051384257	-1.3388316338265491	-0.4031887950729963	-0.6910272673365506	-0.3322489067714817	-0.11955152439730658	-1.3703155165387733	-1.5340574750453677	-1.529210614171297	-1.5089442781045328	-1.6156500035001777	-0.532952262811281	-0.9997321920895724	-1.1136310129357607	-1.3813589789863165	-1.890180197752152	-1.8928540138971417	-0.012543920575135006	-1.9620687803354129	-1.8153114999524527	-1.781746815886509	-1.982283666387377	-1.2325861693908016	-0.741575700481253	-1.5336723909059966	-2.695599605624192
-0.6539351323965478	-1.5299774119478908	-1.562823691958002	0.24401337034273798	0.4542635993432873	-0.6324922599879039	-0.20410857783847547	-0.48464016847892016	-0.4832871946468731	-0.21549717542794541	-0.5288012343233812	-0.5286029660863297	-0.33782241815819947	-0.6260443804871758	-0.09638239057129373	-0.6252342039024856	0.1349072655105107	-1.4703856557701753	0.5378849954418636	-1.8823646263685583	-0.883355203388371	1.2643551220748108	-1.1471723481994338	0.3598778018140337	-0.6431530247644077	0.18549807988159883	0.4139577178921988	-0.10487372038841432	0.5936968402650629	0.7852434680363619	-1.0687449543507088	-0.018332901188233146	0.0016277094213086648	-1.0416078580681973	-0.5862579221075555	-0.14103156464164796	-0.30597344581730124	-0.5956949320989824	-0.7368731641051367	-0.6090316073183234	-1.6743507554082877	0.5551636553006274	-1.4724935626568763	-0.5408073900405848	-0.9980190020779438	-1.5947353001822866	-0.9245026894607166	-0.21593066954762224	-1.2357181536832431	-2.208307206180268
0.16533624178165823	0.13386358905673953	0.5007899853208077	0.5079825811418729	0.2620090265099115	-0.2104489779207546	0.4444755044156415	0.07048789541325204	0.43930051366997086	0.20267511311304512	0.7692528019180945	-0.4910940324778163	0.3772700975595048	-1.4634343903642364	0.9202228897060043	0.5747945451743631	0.991640026883325	0.15116242633324828	1.358885136999719	-0.3863397167493016	-0.13269756851024142	0.9276308175337029	-0.36149809659532695	0.6346711843235832	-0.28564599468462365	0.6665060598447635	1.264949193748255	0.05853286372827594	1.1944509454020455	1.5803151045345174	0.1520481272584309	1.5455189798995415	1.432364389891001	-0.5297182744557967	0.611601939825167	0.11924442463295126	0.24646001837007292	-0.11213649258692322	0.28109860021188543	0.5941975566167974	-0.6399315998690879	1.032800479698443	0.14232987521149945	0.5785852942882366	0.41250908645469697	-0.039470707869916716	0.5393490545492619	0.3144932891320684	-0.23309043662055862	-0.09053560195515484
-0.07472986341213132	1.4939486210044097	1.7638408717206786	0.2364022073747439	-0.6740332064146998	-0.17349708222411522	0.3900361159109255	-0.27306190705031325	0.7798319575540895	0.4424142020799741	1.0834583691931878	-0.3045241183189394	0.3574546496240771	-0.968622099013961	0.951997006234924	0.7275084589607647	1.148045589006291	1.5644419583626974	1.3009551297579287	0.8433678140336925	0.37806865229354036	-0.5184720918828759	0.030710154957904173	0.5203536913807473	-0.29221853068312814	-0.2540657224068332	1.2220190802365183	-0.39110823925628424	1.009750727276903	1.3147046198610706	0.9556574017889528	1.8541773361857419	1.4942025327460728	-0.32617425071954603	0.9083409870266563	-0.07473550391845857	0.2119488261784405	0.057246191429453634	0.7432271531709739	0.9259967321569784	0.34593749053309764	1.0583463946846867	1.4006127207141552	0.6694997171817002	1.2380951783370873	1.2158239435976943	1.8009957442440216	0.3796827963625887	0.5869210450216708	1.8294670760249379
-0.916335439664567	1.3436044469803792	1.2227806700920403	-0.18117302746065317	-1.3981214058665725	-0.322127862134378	-0.2298494455438377	-1.1108085554389964	0.1622119814135247	0.33035640622493817	-0.016924940730945835	-0.4122459937760934	-0.4152117607555204	0.17937703106973646	-0.010050755891597509	0.2784540082021795	0.6822568792119366	1.2802888402587027	0.5637279408568203	0.8317900872591167	-0.04222959075080134	-1.6665703214971337	-0.38058572859420403	0.11836764294056333	-0.6872690202900925	-1.388341432527594	0.34419462145939095	-1.037978035430072	0.24552231260682758	0.0028824248322148896	0.5444989612133849	0.777230967816066	0.45068219507861235	-0.2370447797922482	0.31569972799815627	-0.5507682539345322	-0.18234332191522748	0.2365596538893547	0.3065559362696151	0.4537881867627006	0.5464724644581571	0.4703225899671737	1.2953215400456968	-0.03465172502455737	0.9159067124468042	1.0801667645191846	1.8947211867819373	-0.07989345677685195	0.5345055237892217	2.042307975970958
-1.3119449248250885	0.19088524502190646	-0.2298832889954833	-0.3045608229971837	-1.3222318299448264	-0.24212843858083058	-0.6822133870514968	-1.414139767549895	-0.6866028046018969	0.05745444519975572	-1.4144098867917811	-0.8105292751923587	-1.058975299167791	0.8535356298652049	-0.9823667830610463	0.2512866004362735	0.21899092667744438	-0.22065103130469987	-0.05123544438747928	-0.032582164832885	-1.132885823310209	-1.4407197195318324	-1.032182785113732	-0.20391451609228506	-0.927980662332597	-1.5033164217082493	-0.24043385093482916	-1.2183776727451767	-0.41567560278995774	-1.427356302562036	-0.5098064803069091	-0.5993252222328397	-0.3185433110675519	0.02666187022867036	-0.2767912516937634	-0.771448672744536	-0.2580029929775476	0.7956898163886409	-0.4719369290936763	-0.06316576031720912	0.15303064555325507	-0.40828214148421976	0.2537379005591083	-0.5527078255678168	0.07591137009636312	-0.05879446342709921	1.1714846461934998	-0.6276074471305088	-0.1984332479504492	0.8149922127485735
-0.8013193641885138	-0.6121792953492454	-1.039557639634344	-0.11854000319654563	-0.6943561819653169	0.18419643513108808	-0.4306352481387041	-0.6919351461287061	-0.7888018500491114	-0.15551606717804242	-1.659772411976477	-0.987244499879725	-0.872421526567624	0.626474253647252	-1.0705841038020898	0.9529815352511376	0.1341491976515371	-1.1854410527429182	-0.010570677882031301	-0.6560053961047181	-1.9020289926468594	-0.177498437646199	-1.0200981192201757	-0.2558067437122408	-0.5901117193270955	-0.6624180970324742	0.2988767698824512	-0.6316564859679317	-0.5371135705632027	-2.1177419782567877	-1.0467056342487815	-1.1914933811942998	-0.00957044083822131	0.379461367337208	-0.2601219052493721	-0.4011908532947225	0.27796148573405344	1.4686458590433038	-0.8279894655783143	-0.034087785337485	-0.03934400670199144	-0.9767110738280185	-0.5488723313053603	-0.30437192712960054	-0.27202312884742724	-0.8518566371498316	0.5997800118285969	-0.8235215244061889	-0.8333852542679994	-0.37291422182517814
0.10206013427523719	-0.48974646772500896	-0.7426289739555146	0.05284644723668454	-0.10713115959914696	0.6651200673408778	0.2969676547428608	0.471114703586605	-0.03276872804260029	-0.3355864781905257	-0.560018112467595	-0.5194150023787831	-0.18097924715065358	0.017193718331124323	-0.3999842172526083	1.608236387477573	0.18790002352572735	-0.6506686728866815	0.4224128845276008	-0.434090905106066	-1.5902077281028846	0.8231073745747524	-0.09312238563543743	-0.22639146631588092	0.05871368907802512	0.1371966318319173	1.3277418279530722	0.3820376787759	-0.3461025793699029	-1.9986994823402684	-0.6579464004836875	-0.9249103223543397	0.7142739066777561	0.4928644931132838	0.05304416692020349	0.31681019915949415	0.9216189626269885	1.505356189475226	-0.6008251322302578	0.3913019988681391	0.35219993143294076	-0.9228578590952571	-0.5440424678398983	0.3496646423085865	0.09581800010839257	-0.44909673228464997	0.5188279438881064	-0.6357024061287161	-0.8250976823171046	-0.5249469265335613
0.6448865006150205	-0.05483616028539464	-0.18503666932537166	0.01762067053338444	0.18556101415389875	0.8276092908071926	0.7649468588803122	1.0825117248878413	0.8053648910885209	-0.6227849028424769	0.7117688564359014	0.3673771194385227	0.09398084187738831	-0.23382671959884785	0.15358034354017744	1.3375048857005636	-0.028364656607027222	0.5993881540352394	0.5657601400571346	0.3324493997953282	-0.3819893470654677	0.6818103542474524	1.0844845546314277	-0.35910977919511644	0.34891680373080464	0.3347086717783696	1.3717863360517857	1.1291731040740522	-0.3624931872985159	-1.5275693730941853	0.0006861858381338261	-0.46219059869378853	0.6575134833182942	0.2840841737863987	0.0139333028023146	0.7935439774475648	0.927165897732484	0.5692115358666507	-0.24487704142412373	0.6222290828693336	0.8699188556246272	-0.5377589062240977	-0.18713639830784953	0.7201287106130075	0.47399127554174203	0.7107853132759239	0.42782839972367487	-0.29153287362555325	-0.28700480876201034	0.03155227283190664
0.6838968170206063	-0.046760266369764686	-0.19119260957400583	-0.06271370286282862	0.3190674851026435	0.5561270702256239	0.5028213839365376	0.7760058120503865	1.0339741353908196	-0.9507041277144948	1.0177577598509187	0.9572190338091177	-0.4134410837810124	0.08875127811823831	0.04355091424218557	0.24160112474118006	-0.4872034930830079	1.1351637924883489	0.11410825571996511	0.9532596006137614	0.8059904679522909	-0.2857378176845206	1.6030032891875214	-0.5336898787041742	-0.008794010750956734	0.32871548590182953	-0.07022644616857938	1.100464249789075	-0.7142426234032196	-0.9839845246539347	0.13351394422103485	-0.2227560538784251	-0.3845043673156333	0.05442546957883407	-0.4143517904897428	0.6558032018294051	0.16881790967919388	-0.7169845553386411	-0.18482637127077303	0.3409513719626642	0.8596874531461695	-0.38181154150425506	-0.14886394923076185	0.63184391884557	0.19299217795548776	1.4865288036873818	-0.10613976210659969	0.09911585178286955	0.2742210998682032	0.36642511208635886
0.6516726285496701	-0.34347862241663224	-0.5067076484928089	0.04521709785183638	0.37899946503042503	0.024916845751181485	-0.24170184110529863	0.04289613763777172	0.7057488290904769	-1.0146264590705325	0.44458213139614156	0.7730223067195904	-1.0821038017782842	0.6409198862234714	-0.3600945058384829	-0.7261344114894995	-0.7484479227613413	0.5224638966868149	-0.5581123450297117	0.9673927839887582	1.1833267521467623	-1.1112326138725506	1.1253415613355908	-0.36271861744119327	-0.6280328260720441	0.6236760753474264	-1.7541824574048508	0.29852913474377624	-0.9831668759471809	-0.28030174055535384	-0.28615894568268907	-0.018987087264713227	-1.3974181852037857	0.09105551364773365	-0.5967664861816124	0.02213574544356417	-0.7190982957376402	-1.316209850037677	-0.3808764977385658	-0.21962144221823898	0.3050368068974133	-0.6371849442464553	-0.46022229047750723	0.4224766006820048	-0.5483207294658241	1.1815988409858222	-0.7714684654993262	0.5630849133854355	0.4494394405516379	0.09308702641617264
0.8453891678929246	-0.2988042023515907	-0.27920248535504344	0.2965178848653287	0.2297833901241968	-0.4809886614111042	-0.8013131418814051	-0.4430840429597683	0.25425103490494955	-0.607925127201994	-0.025146876116244363	0.06908416083231236	-1.0973917641390343	0.9851894396450838	-0.3072330454444396	-0.8690720557665848	-0.5262184698805237	-0.4313627082050429	-0.8521784382229151	0.30725204757252783	0.7410251424129365	-1.2232258489732462	0.0720650364291463	0.2582340229687328	-0.9409531797589086	0.9649426000245909	-2.044483342752674	-0.8069193516230627	-0.7416256602690676	0.5891971111935442	-0.6586824540250312	0.36865474190633774	-1.402672803145682	0.2949288197359687	-0.09119559091922659	-0.7225586834994725	-1.0458408995915984	-0.8288327710096284	-0.5277039444256556	-0.6351082944131405	-0.2027678421337543	-0.8854168010880135	-0.6266623853489727	0.2878483326326332	-0.9729440926693179	0.05272520364946342	-0.9614616541602576	0.9722085091560624	0.15747461624298592	-0.3970495267766991
1.0475960202202035	0.20247708824450533	0.7031149436168638	0.45089810441927275	-0.15634164873674652	-0.7226850150318818	-0.7530061357030251	-0.4784774434094817	-0.16423442471784702	0.08930410573079707	0.2441489346419149	-0.45395078893486396	-0.43846788250135926	0.9178697081070003	0.3998029752891522	-0.4248303026427214	-0.029292097730129984	-0.8410837513977137	-0.5670667975639375	-0.7786076661823177	0.140216963805134	-0.802302334104934	-0.8304317551542351	0.8658643439901239	-0.7831847869505922	0.7268804455038691	-0.8461112961405268	-1.563198394435822	-0.08772279279059057	1.224113889676287	-0.5803671847876144	0.6578712414214472	-0.568931500169261	0.34204127206134083	0.7200424217056115	-1.2907918587758203	-0.7344933078606317	0.15763395345071046	-0.4502761268587003	-0.7186738457180896	-0.2315365795911689	-0.6005497044165333	-0.36357695107068	0.03671584396495318	-0.6967154557565326	-1.098125089616566	-0.65229528414426	1.018464738030996	-0.38925382349870047	-0.5891714693076187
0.9229885744565346	0.49400304910768233	1.6691774223878575	0.45714610702104136	-0.46087581853056575	-0.6042489906389966	-0.24935236080943174	-0.2681614239137533	-0.6401023951454617	0.6419777915945964	0.9418145192898986	-0.3856214242626905	0.16096204568818237	0.4562941161565222	1.1865436205544786	-0.05735457742119149	0.33299088858442827	-0.6825466649004408	-0.017680547061893245	-1.7456101776343116	0.023950070792111956	-0.2750361691856212	-1.0985480732472206	0.865847418666014	-0.3735580117708322	-0.04691078061068117	0.2550663534237359	-1.4974601234765001	0.46884078060347173	1.160926009657382	-0.24218067663630907	0.40455739741906527	0.13296034142579616	0.126993984212568	1.0529382225430695	-1.5789932402998448	-0.22573400707869468	0.7611316190602974	-0.15826246294335672	-0.532791489792172	0.03875618909833759	0.18803964181159846	0.09570967299045961	-0.40015288574658275	-0.14819108855902927	-1.6013121111856776	-0.4618364394343197	0.6242824112742889	-0.7845692937949142	-0.3685588701674193
0.5570993124660629	0.03760410934616854	1.8007097230461244	0.5537705352848783	-0.35607064937085153	-0.27536656051382435	0.23242820482956225	0.024498613958763935	-0.9919070264621996	0.7662434182538292	1.3839753279098457	0.007784612904713935	0.15316429529199324	-0.22962974285553028	1.3606564717584593	0.024534367832663783	0.429032569614881	-0.4641662442547935	0.35671561337637286	-1.917260072038423	0.4301472419654285	0.19362102188047053	-0.7408589892455789	0.22957455948164154	0.10427875115530354	-0.534859343124263	-0.11896822238784956	-0.6428147524290143	0.5804763220785555	0.46387705577418353	-0.03259996860836186	-0.26956693351425487	0.14578938009527379	-0.14674883474046457	0.6477292249941662	-1.5084738280007695	0.1129984404645279	0.6402310105459138	0.33263101912822385	-0.17185216186324626	0.2024438240701093	0.8536872459598811	0.41935693486653275	-0.589200993986144	0.022968724061656332	-1.263146191416965	-0.8078414586108316	0.19351289834272517	-0.6063859946190948	0.12008058978540302
0.3631157200581398	-0.7661655234623573	1.1887879376708335	0.8804972159597018	-0.0004682439630720249	-0.13504419552271263	0.36659184198523276	0.4007831453089149	-0.7690676912016364	0.5403997296901105	1.3067995146667473	0.13132057396783448	-0.21814340356655246	-0.7997560381989928	0.7965147734705582	0.11555101928379698	0.4293354220141142	-0.368942172573861	0.3745712807969227	-1.0232319167321557	0.8303113180280799	0.5884739857527884	-0.1890777107959703	-0.409246176495679	0.6263773216473134	-0.23753608084385378	-1.4859276950552496	0.3766412604500918	0.37197382527217243	-0.23417557928527616	-0.023073747815155882	-0.6651812160202218	-0.16502087785485742	-0.3312002861343569	0.029893194854880914	-0.9622576848080353	0.2761360095155881	0.03139872485251165	0.964249433539008	0.24416234190571415	0.2021566159484001	0.8519271479703825	0.605115432497117	-0.11811744764029168	-0.25620016411501584	-0.3637383464381359	-1.3233436673862105	0.19703456851777973	0.2481226469294476	0.7911576371732908
0.5057761600407168	-1.012677018076306	0.6325119964425037	1.124635582880254	0.08918876083286324	-0.5473939818781997	0.20946515010883957	0.7592265326213373	0.027942323567892516	0.22244992980911182	0.8997670589243347	-0.26820601429793806	-0.35930424539777855	-0.8808503547049383	-0.06771764067765144	0.27387033440326314	0.4264545197114558	-0.1373513712093479	0.13218033101042015	0.3325080406246034	0.7226454827604211	0.7055901139439589	-0.006614582557690179	-0.4260462657366741	1.046662524817791	0.23315312175321765	-2.091890235337848	0.7244363894708872	0.17644973201516248	-0.34276016287663513	-0.006521342642482376	-0.34365648460938303	-0.205692311623967	-0.5647260787641305	-0.17450148601026066	0.041442965362645315	0.364997476511804	-0.8188937696605645	1.4078790945154809	0.41229109172591355	0.25203592929646945	0.35987072189299574	0.8076926726492162	0.5933529770896011	-0.4503069018992592	0.4848690524505363	-1.3249630417425184	0.5408690098758131	1.3148374156150313	1.5433567741757206
0.6748056339888215	-0.43925209179983604	0.6426859874927447	0.7845722789445602	-0.23694982765388872	-1.3955796293895875	0.07010418419218818	0.8169415659942832	0.5807399845235693	-0.031042397747270235	0.31899462062461675	-0.8228193403545919	-0.1262380523963995	-0.4648519116766935	-0.7218755849473559	-0.00666700293054658	0.2727585584224012	0.290803479919865	-0.1964657341095175	1.0250579496322163	0.1965913649646764	0.2964566019041311	-0.456574005702076	0.1391370316939551	1.0183347462817116	-0.08427192273508628	-1.0118771590134819	0.06603202090789775	0.13261792692509136	0.1470044896253791	0.11840758114831489	0.28301259167153114	0.04093333992230688	-0.9574834249719141	0.04427165567923661	1.17962945606032	0.3214580710456757	-1.886687674795923	1.166318469982734	-0.013751471037152362	0.299463395126505	0.10800076874529431	0.9200236789074471	0.49747093893847266	-0.09427573791110853	0.6454131962083607	-0.6980777423106459	0.6343805833387551	1.8208254267329131	2.0193648637922093
0.5468826463768234	0.23745919939581803	0.9474827774596447	-0.15582134936010536	-0.3967511792083607	-1.9771423115909883	0.2301340873701449	0.48247752643740976	0.06475527820214433	-0.18337153247578328	-0.42919032058365725	-0.911327525346848	0.115390896487345	-0.12806845483936524	-0.906471214086864	-1.0700886796964793	-0.08981109961375591	0.4895849973888919	-0.47445333274203816	0.5044521746373203	-0.10166662122408347	-0.407438970828242	-1.1797445900580452	0.7200227521736329	0.45367893997339465	-1.0702816468984737	0.7857305013372053	-0.9952511324643141	0.16847686250162222	0.7950150545914456	0.2576428331075589	0.46703912565257844	0.1843119262081872	-1.1700516230217213	0.2133929360644188	1.9383404147065446	0.09927408464973443	-2.953927308564242	0.1590071100451013	-0.9200926293838443	-0.044354356306129196	0.5527309488555636	0.6385426521875045	-0.7797294080703092	0.7038520807046912	-0.04323747963722363	-0.016526102266891173	0.22465648762508209	1.3943442490903821	1.7931877251680737
0.29067981025578216	0.2652955144872964	1.0132300045085987	-0.9914390411991554	0.2904509665038431	-1.5556126959557985	0.7305364959777264	0.1540959597042576	-1.1797708531516302	-0.13767904694193653	-1.100625049666621	-0.26882547186852584	0.18116219977946205	-0.5713359002147056	-0.5631351294606666	-2.243058648892433	-0.31100513458681006	0.14484459643965164	-0.5780299523506777	-0.5220677929513204	0.38246695353624016	-0.6384763377004411	-1.3759764145810225	0.9460451100624623	-0.07524973170367645	-1.4097611331081121	1.6321580057930485	-1.33016638841899	0.28270143076685794	1.2516181758767715	0.41070640440496803	0.1285868943685809	0.18743468392076698	-0.6267264618636127	0.0965836830784559	1.9599796258589333	-0.03628328756833198	-3.311107763260973	-0.8881115977041136	-1.509184338298574	-0.8420718426981454	1.3324404886496557	-0.00826975718280249	-2.1111679361072424	1.4604425886844614	-0.9596248569152049	0.23201289927941518	-0.08262589136849094	0.5144198981499867	0.9169656146446693
0.3639747859899777	-0.15568582988292914	0.7657816436917053	-0.9323987957621821	1.6405272658824035	-0.14754833516991797	1.3139312598019894	0.3679313468408388	-1.729475466042734	0.2620778651272722	-1.1187995806657842	0.7546626134612874	0.4487017243285635	-1.7586346646863114	0.23026450541085386	-2.1962328872531227	0.08771751825486249	-0.3346531838513762	-0.3941119078788048	-0.7568276309798325	1.4607880130331945	0.13331344471972745	-0.5322556363975234	1.0167993713011634	0.23265775325962565	-0.19739599765651925	1.069202775826545	-0.32651718087912374	0.6200256730582738	1.492423900951113	0.7850384176423749	-0.00022201049783571018	0.5017020957206761	0.7051689891508106	-0.0007571456596609207	1.3115212457849574	0.31971454316107695	-2.3057020426350934	-0.9610509492425233	-0.912047597346509	-1.3642672167703127	1.6618040967901566	-0.4601828944910148	-1.8334390981985687	1.80747425287666	-1.1128914220113262	0.2461089864585993	0.5185072943265245	0.08991012897298786	0.06350254734917395
0.8128395659632063	-0.17001125093847175	0.5726931517253682	0.01862240760996156	2.5706163080035482	1.3130720017759971	1.5612516390398439	1.0932955980767936	-0.6273573000066274	0.9327041224356608	-0.21530531026586772	1.4868871036243225	1.2902083388268546	-2.6450477706664763	1.132475465058651	-0.40569056713748886	1.0521356021665305	-0.2122705047477153	0.0994074055851461	0.26744223800600536	2.236074037313453	1.4247710997004643	0.9368755596948977	1.2751195360126255	1.4193832057407536	1.6747242213775262	0.18218149083272484	1.4274780360564154	1.1935835980927123	1.5506144813912957	1.4426930121481063	0.6316977464264701	1.3015928140056376	1.955498940561996	0.26754378500232134	0.4514327316634174	1.1281413970001246	-0.24958861340344776	0.1690883596761876	0.8207881595074784	-0.7135647225775583	1.2363482866235938	-0.17806030285623942	0.3394575002522467	1.6383990440933947	-0.12130263857326287	0.5405044382049802	1.8550603154193621	0.5100067569677733	-0.1098687015644694
1.0290440276468136	0.5140641594202603	0.6403540712570334	0.9763029808236969	2.208518995463354	1.7558711927848616	1.2085015630430964	1.5876205432328914	1.3526580840720999	1.3551107512061598	0.9512304677473988	1.4716267102171579	2.2926384894587777	-2.0535147374554708	1.5411590878393062	1.960510853972358	1.8073002886390754	0.5607185435151095	0.7831903349237054	1.624487542062647	1.875995577355947	2.047615088981343	1.9137869329406092	1.5882088262597274	2.4404970747398007	2.2564711914000464	0.1290920390499011	2.5991958467882856	1.692527655854064	1.2637226032099105	1.9693316235841583	1.5219739420396572	1.9321712091180212	2.081792351308475	0.6890170774721356	-0.0567775494037016	1.6867338912020624	1.5398970187013468	1.5473139430095932	2.5005494187677657	0.9884955631197051	0.596907675083578	0.6812591129120469	2.707643439663131	0.9208042765617679	1.226832445216041	1.1486932577233147	2.6232823804307484	1.2109014014229358	0.30226026175722437
0.4006335672007548	1.106877302686923	0.7237471771957409	1.050291424664582	0.8928950632288178	0.9840771158769978	0.4394899266912111	1.1382166376316174	2.380786538407291	0.90988398585976	1.220826518960618	0.7923552921681292	2.4431523860499147	0.04212280177040676	1.0305440237235926	2.970303566102692	1.535311152107027	1.1037192125990332	1.4438474259116805	2.0014142686791554	0.41472048038473924	1.3611872276003323	1.6152050935884843	1.407323150228239	2.1345450112693505	0.734891609348935	0.8206711567044398	2.3421097503940196	1.748974363739936	0.48337673370544276	1.7699810090689236	1.571354878012132	1.5246524865752673	1.0127940868558014	0.6382186932319358	0.10904469675387188	1.252386274568124	1.8989689571156312	1.9355805118835292	2.8153246857458334	2.3564268109128528	0.5024616165516957	1.3641368748038178	3.2108099068023956	-0.317110616601519	1.6124713224431269	1.5088076000738488	1.7142378435293328	1.2954731318032833	0.5546637584190303
-0.8818115362898237	0.6794599079418643	0.49657089656463926	0.24133159461778883	-0.17568693734186386	-0.14723735086326345	-0.17943436844255808	-0.11143196496890423	1.557728948282755	-0.4453837135645511	0.1714405324651114	-0.03604159497712864	1.2621822496300015	2.229269752122007	-0.1286999489284523	1.8290351299893186	0.24302300714028122	0.6330062487732603	1.8370187075400635	1.135730435670413	-1.2211569883606603	0.061318290140422095	0.4031600734064815	0.4783387892167318	0.5300145544500515	-1.5186209225679528	1.303738396990516	1.0658818633759213	1.3720277377667318	-0.530432998859655	0.7673617221840547	0.4102649715957849	0.1455345488856236	-0.16965905486670196	-0.17163913456366348	0.8014071839791322	-0.08069379143126686	0.9827093406230943	1.1034981747949717	1.6104352740153658	2.0113723237532315	1.0140764689923971	1.327209875543032	1.5682154943304394	-1.7056929719303902	0.530127568551629	1.1875770765084823	-0.42207508623597567	0.5277034425906927	0.12941082422597558
-1.893638178651485	-0.5927082832452396	-0.026644476101183538	-0.6352958535822152	-0.27597869234060746	-0.6002782994922099	-0.1998904012681393	-1.2533678834117707	-0.09816644706490815	-1.9013239083083635	-1.265311881089394	-0.4737078028178618	-0.4693736050612803	2.8432791532539183	-1.0696494603774773	-0.32155550490513435	-1.1784611226214825	-0.4740579957783411	1.716913763608678	0.009578993611787977	-2.0160757059903514	-0.5246328270206188	-0.5679780678284616	-0.7151783934744959	-1.0687057493156507	-2.3936895536425764	1.1230851733713798	-0.050034567602372924	0.9371239070671363	-1.1585970127867184	-0.3814841189794267	-1.0360918830618355	-1.04017300077848	-0.37973622021537784	-1.269016164360516	1.4345928226394589	-1.3048988348674175	0.06117934633903696	0.023774816508047893	0.025644150309800412	0.07583259421172678	1.3576024983780295	0.7580732364849356	-0.5068460028502237	-2.485989035884709	-1.0900665146885038	0.4494113922154094	-2.0713689976382423	-0.4363013405541086	-0.6714794640261326
-1.9176237277047692	-1.5120879548631858	-0.6192739624495428	-0.867157602961391	0.09127981650501249	-0.1532888209998857	0.21248069843735012	-1.5577441947156576	-0.8547302845458198	-2.3856176376327913	-1.6970712661617546	-0.3421729396295549	-1.4095064422735357	1.5163742063535568	-1.1293533844795642	-1.6030238175306737	-1.8029031658531611	-1.0152312375693464	0.9427093080839148	-0.37376909052921053	-1.716089814695824	0.07448681677764377	-0.5513199775730693	-1.394041534620821	-1.4435910107274161	-1.3268644148203448	0.8001375262711048	-0.2615319458899451	0.6748781724239795	-0.9968940916378108	-0.931512475606761	-1.5003400399686146	-0.98274193782755	0.24695794516413375	-1.8617059205170825	1.3492997455386013	-1.4518709654252326	0.1178757133071224	-0.28130726196561495	-0.7010637212935071	-1.853391588433282	0.7630665070571152	0.19162810059550514	-1.2465553750535578	-2.0745069166583128	-1.7577842903276675	-0.09167574248157731	-2.017361531040715	-0.8222749454557294	-1.1411889543067621
-1.1698350922401177	-1.2470348215742466	-1.2366271511040225	-0.5254637676258587	-0.055931573368604555	0.5155322339653424	0.37713578959192073	-1.1683826950204375	-0.22684086295337932	-1.5454709349184215	-0.7610985206990728	0.07639567077112	-1.0795109609494036	-0.48591494210229347	-0.5161855893984795	-1.250035634432828	-1.4784163594680586	-0.40866108704161674	-0.28604200867081764	-0.10628823907444342	-0.9168214168562504	0.9325075941393053	0.06298515311167927	-1.2993916360260356	-0.7474202718232191	0.24635119615064568	0.9186614879185685	0.10879084460932381	0.334622023178368	-0.30457554832945505	-0.8330539602802876	-0.7335701467892745	0.0544802421575121	0.5247807081081026	-1.5962971389478602	0.3563463388422883	-0.5854115038098507	0.8565750524954784	0.12175926337613242	-0.43825237473130385	-2.319236279175984	-0.6339067383735224	-0.19767772303240344	-0.6370215891594408	-0.7467433681654746	-0.9322066229948971	-0.23032797369152508	-0.7819444883923671	-0.5769490819422823	-1.0354912442144153
-0.4637794297226315	-0.31574242819427967	-1.9724163999707907	-0.18507860968367254	-0.8840938892234096	0.6739905254487262	-0.186743897930602	-0.7640037023038421	0.6286959940458666	-0.11748654038727575	0.5100237500691525	0.2887538276681397	-0.33263685847167596	-1.4773620036147685	-0.03742261818492063	-0.1034490092370803	-0.7396908471270262	0.5317968012188652	-1.3202998693721468	-0.060500658129115016	-0.38457093756965294	0.8179743843839083	0.30827039488979285	-0.8799359547593877	-0.198457789082106	0.7131717871669564	1.2052029640885642	0.23269003723086457	-0.44134630642497436	0.24717978626701004	-0.6756275934536776	0.3393280729676303	0.8096391571664588	-0.33813271763562186	-0.7620603678964547	-0.972117279620832	0.2779339145110252	1.2421220562106987	0.30964754911524583	-0.05141820540221443	-1.411865895433885	-1.82576152581773	-0.6495194879510275	-0.0538464839083544	0.44971818388212803	0.45037882401341534	-0.2877714536540522	0.08696262139475695	-0.3030485083318663	-0.7810173787508735
-0.2541275841563237	0.08769659840847405	-2.582852656318278	-0.1382320863364305	-1.493026165763221	0.3273571971763534	-1.1588285600139172	-0.662787423319134	0.46459745242161804	0.7649647987792465	0.8912028648192076	0.01304060416462505	-0.2623215201671929	-0.8653419139431667	-0.154462513456143	0.6084803394590939	-0.06787859066611843	0.5290640342054638	-1.4160182228977714	-0.636295132672832	-0.35598958325688457	-0.3316259161886064	-0.16921148985442508	-0.6498445665127937	-0.5426528958395435	0.106166073289517	0.9062273829843543	-0.18180048212091612	-1.4393484586577154	0.2744983586950175	-0.8380914710127708	0.7867958424430823	0.5221343750644956	-1.6995555916252756	0.17887511437557338	-1.6405123171685525	0.26006271600505093	0.8540339469493095	-0.2225126378774903	-0.20376194628227703	-0.4158358708320622	-1.8746933519588764	-1.1943053223207667	-0.35129533471785046	0.6575561296734801	0.9935694802153019	-0.4695501553596058	-0.19406792115849666	-0.4482644780434357	-0.8048157341686455
-0.2248869481792287	-0.3915380236452936	-2.3910949530254784	-0.10369949390280898	-1.0135307377607592	0.11682659465448707	-1.6537026457324686	-0.4840004714589702	-0.5162422578316317	0.660064088809087	0.32397734409561657	-0.5431311483226234	-0.8370904112971237	0.4988445704034751	-0.46755953853190874	0.629375848214185	0.5288288790280196	-0.5933489420235215	-0.42126335380825347	-1.1941300211396428	-0.47233497108520556	-1.2970025394119764	-0.677982475723306	-0.5763493035507524	-1.1282068351483887	-0.2085914459080652	-0.08339434470936123	-0.5642118206235615	-1.8299268267849134	0.03447769840117816	-0.9233409302656456	0.6774671521743095	-0.19853511478397207	-2.11057218848837	1.0358011432129617	-1.0397943736176698	-0.46310650490069133	0.38323136990401974	-0.8575996327591884	-0.5433920685220766	-0.21692264819293966	-0.7786707528736796	-1.3271472005768101	-0.8238391948258601	0.05855812766929456	0.2857451645331779	-0.44199277800167897	-0.8882503545690897	-0.775886814105566	-0.9211914231813079
0.14088235994592652	-0.8076574073796041	-1.011822261418031	0.2737928414431059	0.2932934937970507	0.5328603184904923	-1.123546436245781	0.2684358743860756	-0.9589714121693803	0.18459143806501557	-0.1403414808675682	-0.7985740120510709	-0.9302338103066189	1.3168651134105998	-0.2440293617605527	0.6523640014838349	1.167847394803269	-1.6153436220927935	0.8946502592088612	-0.8648636921886907	-0.2721900953472862	-0.974566614707871	-0.2948114854044727	-0.2853824028365554	-0.7131416691267803	0.5900218668937197	-0.9390825056001438	-0.20365244272525346	-1.0103790099897016	0.05753573208527291	-0.24580284880076028	0.7373342716144737	-0.1952989225682019	-0.9299109100361281	1.7784452492897678	0.47170985437261836	-0.9007399900000888	0.7038575330893487	-0.618010090138397	-0.22590221510913389	-0.3849853257846724	0.5770995743034315	-0.5804195185225899	-0.2383587522398458	-0.3702005285627648	-0.748623366299222	0.1857936962100929	-0.8074659248239867	-0.7186771403724972	-0.6070286169121345
0.8017875271129727	-0.10846225496794812	0.8686465204317046	0.8521509132042271	1.255115559501221	1.3599840429984291	0.04048852035825801	1.4752675195511116	-0.014436887246991537	0.2890861159757842	0.3319295485674821	-0.2748335126565302	0.2426778614818845	1.0613186524167102	0.6487542803070205	1.1856262263460324	1.58215512930769	-1.266741132720258	1.4002954242988388	0.32377494898786474	0.34345705620384664	0.3518001296414822	1.0325740571404998	0.2377638100234337	0.9480971016043146	1.7413380323849865	-0.9177603014177489	0.8370546889867313	0.5634066801099605	0.520260693058879	1.1776050294255547	1.217220002796884	0.7488764056489117	0.9178952646664198	2.186673703374468	1.8117585282603	-0.34648186983786167	1.709637477898921	0.5535088011111683	0.9099267731254962	0.07862681593159922	1.2324524865554087	0.6947842828010534	1.46418065109219	0.046697994712407064	-0.8596013687892327	1.103523786750565	0.20486287863226876	-0.1060362343269342	0.20996397149643903
1.179427780639594	1.474426558580004	1.8016160303191964	1.1075226023033595	1.0321359413572058	1.9062514736163905	0.8843388605085576	2.4130531599758984	1.6777846516247616	1.2170415444370903	1.3801228913066212	0.9221063910896109	1.9834167578491875	0.27401474602760434	1.5188599185902247	1.8356825289431558	1.2489750207845876	0.3718357433821746	0.6524907739300707	1.410924317662459	1.0712746618531799	1.332892138248981	2.342701584443277	0.45595508482856106	2.61606090232871	1.902385937885231	-0.3315521009875162	1.6565073986589052	1.6062987695939936	1.0592943902295886	2.3651922698770473	1.480761062051096	1.593202938771915	1.8804176506233325	1.9092423109485097	2.0635681635479615	0.8479586182712688	2.3503752335983363	1.5941962073020117	1.956584156020321	1.3711761969579184	0.8815440363546871	1.4610844919756454	2.93373746825228	0.9643546020382257	0.30214710398163636	1.3989718187002074	1.155234188969377	0.634005515910243	0.9182299076126424
0.883298892181363	2.5598906378637603	0.9400242690038912	0.7686722194182012	-0.08425235085884988	1.6799960405779828	0.8204262600065216	2.437661085632414	2.722535349703272	2.2314451478697253	1.9244175765189875	2.050345732164514	2.6724256238375057	-0.12704231520456977	1.568224763680507	1.8315375044940152	0.0644038915991496	1.989394949643988	-0.6399783170920826	1.5529657344525778	1.4827700215253152	1.0440325001678776	2.591602528530047	-0.0725940656442284	2.7525569207097633	0.8079115492975855	-0.1613285318053606	1.3818296908506342	1.1873810890883003	1.1549230297694433	2.2425592264856897	0.8173861874466627	1.2574425083863072	1.313134567095355	0.9511668354335352	1.1782610356455476	1.5985657731988567	1.8019092080754988	1.4625721270181762	1.8146507894418906	2.5787284640884542	-0.071154936192459	1.046234703231927	2.8717925490194722	1.461128110820736	1.9414660778719852	0.5599389600512656	1.1302988743193845	0.9606165334396304	0.8788926267614372
0.1727785493710447	2.142438483984218	-0.9751220619753869	0.13446085613780195	-1.1466438830893417	0.7951097276425027	0.07860150908971536	1.5127738568450755	2.3777307849536817	2.3569720633369453	1.4190220885014586	2.2451815689854007	1.4602475913202608	0.2914753711939259	0.6748742858359635	0.9996786083905297	-1.3231164175544983	2.4018570038174833	-1.3191897488657003	0.8502879846581053	1.307677007803606	-0.10594535999478762	1.607735832883524	-1.0301194552394615	1.04573275474048	-0.4641785190323122	-0.7786823376091626	0.05303115609163098	-0.3751984269890482	0.6000788408275026	0.7183526777771051	-0.6070997745867099	-0.13956897794432477	-0.058233781432531356	-0.09687232080600591	-0.14331929289496934	1.1285126264662402	0.3613549444887284	0.2391641028258895	0.3298705368531036	2.700560845159919	-0.9751043651221426	-0.13124616822740973	1.3728238842569116	1.078560761980167	2.900254856785921	-0.8454546582302817	0.2581803602924783	0.7236121700720133	0.1387489920565029
-0.4151273486155503	0.7013531231559785	-2.224807124949604	-0.32281674299766167	-1.586671920460662	-0.19621043088052895	-0.7334021760323934	0.08271642007447294	1.0328571520401646	1.3406328494196462	0.3749861343859843	1.2355740776761373	-0.7957388583256568	1.1991547812455963	-0.6206322880367163	-0.06703057703807333	-2.0405478295974393	1.5336046540874524	-0.9622799905769175	0.04117316690446335	0.5823720040388225	-1.0040468252072452	0.12801471065910167	-1.575833180159405	-1.3455427294659967	-0.7978687992786553	-1.4386560724806077	-1.3760262293005574	-1.8765128449940776	-0.39160026206992865	-1.2036206572569226	-1.87752992650577	-1.493187139631337	-1.0662022956436923	-0.5444819839319147	-1.174578079857761	-0.3116112821920373	-0.920459759506647	-1.0942730815156265	-1.5495309955326233	1.6884624107864505	-1.3987309382026447	-1.0862912472747535	-0.3619046179955819	0.259421683273963	2.5667685617313434	-1.732479968370196	-0.6800869516837931	0.12393133460101427	-0.6862218412823954
-0.7290693228113813	-0.38245492494996364	-1.78490305257911	-0.5255233288519278	-1.576140836145018	-0.7561907571808705	-1.3046293069147086	-1.3681351534773711	-0.47348996062950816	-0.12754165849695054	-0.3515592568422719	-0.35679859933335556	-2.3694039269725344	1.8637884289790643	-1.7463373620655143	-0.7707148494245379	-1.8211712672811957	0.1280081681835978	-0.267806705771204	-0.39179543270991496	-0.3341869101374158	-1.1091314866403352	-0.945477344059571	-1.2632984085787762	-2.9252286204061697	-0.19658137307673634	-1.2174912393181	-1.8965636708660956	-2.4133143556877346	-1.4007543506560096	-2.346853532351623	-2.327420076212383	-2.008502724319996	-1.2027838474589767	-0.33229678559228404	-1.7162141921961465	-1.6623474878198095	-1.3230321035309067	-1.8168984223660465	-2.671945182134473	0.3281500401748923	-1.3070106365113459	-1.4005263990494146	-1.3843914642819013	-0.22908596617732097	1.172795677540306	-1.6650213829355331	-1.2702917406592469	-0.6461309762265499	-1.1435750971842022
-1.0577358664125518	-0.3575188036935926	-0.27373006121940296	-0.78085911382647	-1.478917532907711	-0.6858954381028702	-1.6941125862649875	-2.495582528370086	-1.6101956173836507	-1.0842201256910748	-0.5354830427549563	-1.471921281539744	-2.32078515634172	1.7157999469354754	-2.490437828006026	-1.149701861983301	-1.1725464604932658	-1.1073623077950583	-0.21317354441091788	-0.5605624293430852	-0.9263309418358323	-0.8413766914213868	-1.2147087430120236	-0.5131567975525593	-3.0539034363251596	0.5134444463094451	-0.19656195779271418	-1.312660143458026	-2.087022192876488	-2.0441414276058922	-2.307327904177849	-2.127771842593197	-1.9307615089262624	-0.74405814679571	-0.11887437789582156	-2.0040173380713706	-1.9310262953329567	-0.9917313848226553	-2.093990895509949	-2.6091731226789716	-0.6971307593182436	-1.001079412460978	-1.5366355349375644	-1.739001225603536	-0.12024300413588206	-0.504957490668461	-1.1906385800416541	-1.7254355997852229	-1.5070924972856299	-1.3163585181491937
-1.5253946987908003	0.20642176472103882	0.8311630948720576	-1.2261012230174557	-1.2725816778040437	-0.1760555978465739	-1.857056840406908	-2.9901434149617176	-2.2064834356197554	-1.1374407053635336	-0.6823657761120993	-1.4901871841014183	-1.2046506206051575	0.6953255280038197	-2.7848364377658066	-1.600937245131998	-0.7090252713308752	-1.8252965670054753	-0.927211132661384	-0.7111542320076684	-0.8867657524328003	-0.786299206053921	-0.8562910460145213	-0.046564132055207874	-2.114325309886571	0.8021163900106171	0.6210022814548745	-0.322332042861824	-1.558714553152562	-2.112672833616661	-1.5424980602517666	-1.8104370458117207	-1.9023650975347062	-0.0967185589547892	-0.5340898285200745	-2.237861231375865	-0.9439139091549968	-0.49765160307493167	-2.3894384743401513	-1.7458663507624328	-1.336977231737117	-0.9143078921191357	-1.970392023682803	-1.9219432629194466	0.21503766595475282	-1.6279355322950417	-0.9724335050316465	-2.1944982020931008	-2.256620700355427	-1.4218285786663443
-1.6916187220813894	0.25644056734782006	0.7774243230679019	-1.4970288562790142	-0.6781224859079569	0.3462910353917492	-1.4351823364463538	-2.6003690045288623	-2.1759199823952278	-0.6981069451793853	-1.269383821578273	-0.7528505214364071	-0.2411494700493612	-0.7623929103025928	-2.403942098028865	-2.1279985179457546	-0.47566282452880926	-1.8016523421509545	-1.5373622992517437	-0.7751904660668062	-0.4238000130053227	-0.8757457277622875	-0.2998620772414979	0.0019484303129334688	-0.8582396199024709	0.8727383345475405	0.5434594426248963	0.19725766094009364	-1.1438038028207893	-1.6562377176954264	-0.7414216570343977	-1.4816974846080997	-1.9252022757408616	0.6174082124950439	-1.4132934171437328	-2.317803650502659	0.5884643518505659	-0.16354530185728375	-2.5848209995677967	-0.698201388404694	-1.8046055263163594	-1.2875687048177817	-2.3397639106076844	-2.04296108372594	0.3374596568652083	-1.7065974298547968	-0.8894054879738129	-2.252398450341562	-2.4748841247884554	-1.3026528696729271
-0.9765417114974798	-0.4786970573634364	0.1664279128752893	-1.1104556478600889	0.3004756156720033	0.4896320482491646	-0.22482970345323014	-1.4110745770978512	-1.5577915733984138	-0.4796436452195823	-2.106198765408949	-0.20233268522351636	-0.02942599428474574	-2.0200590649927253	-1.1602058277034877	-2.1548350803114737	-0.05280085434659322	-0.914106384579801	-1.1378727010959502	-0.5643637539421653	-0.11452712673485348	-0.5935878544508808	0.05735367194686216	0.16916668603513924	0.1618919465330092	1.0499962510236982	0.0063080777424727175	-0.01175080935709838	-0.5677191872389264	-0.9812645389563818	-0.2502924633362834	-0.802869289710473	-1.341214941319851	1.3286104069546523	-1.902432057841834	-2.0072849230620817	1.6629084271364873	0.0480493226909363	-2.046783050619858	0.17384372262649567	-2.0198404953515565	-1.8743186529041571	-1.8099464673650538	-1.803787715322767	0.2375607270950916	-0.8593821418827129	-0.2825996244069121	-1.3768390313932624	-1.8647273448883537	-0.5890303792520691
0.558866014838698	-1.2572591112558584	0.0570018619968026	-0.1182560678822322	1.221852235840208	0.17191151658252443	1.2841163675145437	0.022771650224146053	-0.7305479235965852	-0.8147864636588267	-2.5047323485106614	-0.44709781852599645	-0.18433077541581985	-2.6035193733344464	0.6293723360061593	-1.1878499786486578	0.7613409555909846	0.4597884564745482	0.2163517826225075	-0.21268648480035562	-0.30974973071098116	0.16220836152452722	-0.012484331005214308	0.858142224204736	0.675886840135525	1.1657445208788935	-0.028193453144787033	-0.44165769285473094	0.41832681208547906	-0.44276706686603984	-0.01057779134205704	0.30782414068315017	0.15519999087692335	1.7250555088816284	-1.3539021813521281	-1.2375819952125104	1.7296720322098433	0.19187270154823693	-0.5702178145325122	0.7735911095047089	-1.672366065457673	-2.0051872421678456	-0.24172082337115416	-1.1130893351857067	0.21300464531178043	0.2279004968211111	1.0112676478999618	0.2237721661616109	-0.650963045586805	0.671789530951784
2.066479258006931	-1.2565653881677898	0.7042045650406222	0.794877659159098	1.6288377169626407	-0.3216669336498875	2.141034360779772	1.0153978785711406	-0.2083740891517813	-1.4097247984681973	-1.9683551943816098	-1.1645508836384493	-0.06989350522860689	-2.4054580379491246	2.134308688619678	0.4748076977083499	1.576145226820516	1.3791283332105173	1.5479283226339042	-0.1073270651346664	-0.7054083679991028	0.7699277022274509	-0.4746984824874906	1.69877136623952	0.6191505265099346	0.8074082212591697	0.707411749270606	-0.42236564208991906	1.4419285675716753	-0.13249599643921142	0.1761830108656384	1.2984904437562501	1.8286572432301877	1.4770990361739547	-0.05002610219878321	-0.20748618550737247	1.0201161232836653	0.18033134219086525	1.0781465073338803	1.0645314622623325	-0.7404202689512315	-1.1417806859459796	1.37895324236055	-0.3349672128512599	0.3920945444663576	0.7588759937265611	2.240003545942521	1.608234754020264	0.5229432841034065	1.825898178127316
2.6453989274558305	-0.495948019036258	1.3621122584733338	0.9387978107281079	1.461167352490021	-0.6269954111951481	1.831030616548754	1.2750238106521994	-0.0922780291671124	-1.6861573603898465	-0.6540887349251592	-1.4660617214505793	0.3792584461703088	-1.6233225499035269	2.646740821337545	1.8485690098750875	1.7871505933217267	1.1128491408649304	1.9011260072230693	-0.33892617665982694	-0.667874145866825	0.568678006524832	-1.0220067022001498	1.9086391467852266	0.18642423840586358	-0.031956959874307585	1.4595713119747398	0.13633443213719867	1.747730476622694	0.17390010838949785	0.418091948045624	1.5177083457781335	2.4887379348794565	0.6807669932236016	1.0057108444399858	0.7461897661969611	0.22920317740424664	-0.011051863203965926	1.8189511328852765	1.0265980568234572	0.31986361029991267	0.5048455817749335	1.9179008756752478	0.159907017817192	0.5258203130622926	0.43967231732402745	2.5113665106228305	2.0202876531506258	1.160280212122252	2.212474626279213
2.1361823133093902	0.24215025138083004	1.2307599715009452	0.27054290916704893	0.9671117944248873	-0.6979014787392464	0.7994595141507183	1.031036527700562	0.04154247385426657	-1.3413330280433664	0.7460195486959438	-0.8666947075809426	0.6537179610698189	-0.5631545000376453	2.178394108923372	2.085496616375185	1.2111237815228277	0.0008107491273217382	1.1531569948748843	-0.4797314032397016	-0.04455860903343463	-0.3323723427826975	-1.2853195639102557	1.203834389428302	-0.1907525039330765	-0.8910406233628947	1.3595591685227602	0.6112812735812969	1.0229008488962226	0.65145021248859	0.6428293992256123	0.9821065539389313	1.6946316179593501	-0.18235978647226708	0.9906563783035488	1.3155328432762348	-0.14033063452243769	-0.21602643984989905	1.3940011030156483	0.7481190080931424	0.9826150124341095	1.9734264095793481	1.341728296037599	0.4195559157008994	0.24897080203823888	-0.31505436947665383	1.7707245611075182	1.604398335678675	1.2979796978338503	1.8332520577009532
1.1040819716756045	0.264093573188541	0.3601760015096866	-0.6314808534822635	0.3484324805807633	-0.8451014441082331	-0.06522179427305141	0.6531395560205626	0.5102063527192041	-0.606819711491724	1.4910400726428832	0.16556521086151005	0.3421593124417636	0.46802820402725337	1.3253652410640167	1.1511782446237588	0.23168099346131094	-0.7770399582102792	-0.03704244290657133	-0.11080807290080011	0.5211523775218662	-1.1453502112015534	-1.1532309036851498	0.12444255653596722	-0.17840911812693422	-1.4246693298018043	0.4031111813337024	0.3050441178623056	-0.1637180860243401	1.0485775144941636	0.613496244541785	0.35682060290734624	0.1719463923892112	-0.7922073367747313	-0.03794074092905541	1.3285956664896086	-0.166659994342477	-0.31445207465716984	0.6159464564734016	0.41217201799242137	1.0995851458509194	2.3298052519592285	0.6983711947380694	0.6821560786038118	-0.5351933163195832	-0.8322580732174374	0.7505484616147816	1.0751084957651897	1.287043577738526	1.2494637105549977
0.14041112627798302	-0.38552049749068956	-0.459784066831029	-1.1587103156288043	-0.32658844440813267	-1.2923959656967812	-0.3873421843936185	0.2697892743835651	0.9577106532912396	0.016184095974140552	1.2700328207448184	0.6892483097457973	-0.35720021724298423	1.153028323669062	0.6022332455940561	-0.25024495479621905	-0.6201317781567456	-0.47063346260668293	-0.8875794676537493	0.5389835433306603	0.28766669662481653	-1.2703671256933045	-0.8445502736423843	-0.5902596787661988	0.10647152734998025	-1.7419332619706673	-0.6239488786460545	-0.767248031530496	-0.8376897158337417	0.8663442185695311	0.10779593506818623	0.1636331439404356	-0.9764982891086776	-1.2923093665060648	-1.2380229972995054	0.8368592245383896	-0.28104906662886514	-0.4727706342885995	0.43341201874489	0.15054517302218282	0.8498883796249131	1.5264327648808833	0.8403578883720058	0.8827533705926781	-1.5286564344508289	-0.8311915983508092	0.03962866972787953	0.8454444227289127	1.2926012583377697	0.864858276539857
-0.6227558538898248	-1.0437087133518173	-0.5574475030416316	-1.1262857139755824	-0.8993526332191153	-1.7535623807735943	-0.5399104465507418	-0.17469744111035337	0.7386308898657779	0.2770684200244698	0.4165334659797028	0.28947024370861585	-0.8155681957161369	1.2320928509577596	0.06667266565719046	-1.2861099254073685	-1.075233066041888	0.385516157875082	-1.0324503983302524	0.7350255928210278	-0.6192340188434777	-0.8668531960012131	-0.6116065998468653	-0.7550627440864301	0.23224449072353856	-2.0164671403356964	-1.0495953733011358	-1.775076319229102	-0.5112099858899706	0.02281645410534248	-0.7532958860646815	0.24507139504721284	-1.2767727263064745	-1.888263019880036	-1.6779447138588588	0.15867809341987912	-0.701178852326385	-0.9301873954479445	0.9184733270783237	-0.0319128762035793	0.39779526124365294	0.4486036072992617	1.4556221802674412	0.6917914777698756	-2.2111905148683886	-0.5818556319297264	-0.46370489587385766	0.7232435718037113	1.150006068634087	0.5334062165221992
-1.2853829685899343	-1.0446681021440816	0.013531660660869433	-0.697473584439064	-1.0504940805236986	-1.6329775690324035	-0.9215536441433083	-0.6190198456735921	-0.14257414928671858	0.41505445976858624	-0.30005190144104904	-0.5010932460892282	-0.5873889560692326	0.7269730292495932	-0.40415922761274387	-1.5249466247917904	-1.1208292780250093	0.6197736552626926	-0.59810225748941	0.08448916666797991	-1.2113306857508528	-0.49296789407793684	-0.43831835906020894	-0.7250655780473959	0.014567742366618371	-2.0231681939133903	-0.9285049675415296	-1.8249122779355662	0.42030941118846354	-0.804609805412346	-1.3653379739912421	0.14660076380406398	-1.0199701572283548	-2.2993594902918484	-1.0125715778507574	-0.25311899986194475	-1.1606770406508502	-1.5427150032128782	1.3184301675443397	-0.18015890923769748	-0.19437826166486255	0.051050121898786605	1.5599024998701252	0.07248011416487801	-2.139517935803071	-0.46740247727169476	-1.0733456414689246	0.4148192648953052	0.7018264302572739	-0.04843721342913283
-1.711090403469628	-0.24047792386368835	0.6542083409851933	-0.08236182968360176	-0.6141008023466448	-0.7401136199655909	-1.2745491023183053	-0.8398426179051957	-0.8477375653923871	0.8269179900071548	-0.2852167325567643	-0.8210104711319206	0.17243678418012076	0.054137692216812104	-0.709855657979864	-1.0653486984073468	-0.8061895098569174	-0.17010882855941487	-0.007624690908715763	-0.9309756830421362	-0.7676959244596329	-0.36201326199803285	-0.139796382083188	-0.7760713842230064	-0.19580351866897858	-1.406730839725569	-0.7827880544500936	-0.8315735852761178	1.1067161632483224	-0.7521770910165866	-1.0622502779821066	-0.1605891512363246	-0.6183392189968243	-1.9235153691663922	0.3063417653851341	-0.12550438593001803	-1.2276831303483566	-1.7615273304362287	1.0107253277261108	-0.31664783067310714	-0.7595586396080827	0.45862059749049944	0.772981036821601	-0.4888830426798642	-1.2356618655133296	-0.5495432775974075	-1.6227902133158403	0.007410059810944656	0.11529384977169485	-0.7718886101899077
-1.5510110755513327	0.8895687932373141	0.8285262030975987	0.5386949956945466	0.11794332850269038	0.31946119165528203	-0.9831367919422468	-0.7318338413469712	-0.7021525488732472	1.4824950125864018	0.29086961218616686	-0.41937718554214226	0.8390671049873025	-0.27760788520082463	-0.6210702810940466	-0.3653728633010087	-0.25128144141909586	-1.1701168896048786	0.2592696019562118	-1.417296706749163	0.22185481257759895	-0.16997322104430893	0.27369494934254013	-0.7760674141875039	0.0597379822114793	-0.373001855279391	-0.9645101169140988	0.40162652941104754	0.9970348319911502	0.2500731666782311	0.1301093019806426	-0.23066440212790526	-0.13550838974795784	-0.6425604197355979	1.3484462300917828	0.39572409790576263	-0.8178975010951142	-1.2160478583526657	0.19713989025297374	-0.48201970287847473	-1.005030818437436	0.9500943519164898	-0.22186248400820605	-0.5214105662359801	0.06288079686418661	-0.6519597334819833	-1.6224941278155023	-0.22479405588396842	-0.24504765745997995	-1.1780408388321173
-0.7494800961708094	1.5363425329268658	0.45515674208448664	0.9115765971401647	0.5845185570476541	0.6658918799998452	0.022973950720863497	-0.4631956644195888	-0.13694319351900056	1.7752456088093471	0.571194277849529	0.16137734730519568	0.8380728431443211	-0.19847988542912928	-0.2072447207712903	0.05152387619055772	0.22585999664705206	-1.3856660497988846	-0.050406380701436576	-0.9913119028729261	0.5572136296997584	0.3702918708841576	0.5092290378352602	-0.5216857382161237	0.694056919839532	0.2745015003994676	-1.381617037015603	0.985898820131836	0.21962755743879914	1.2637981181190738	1.2607236270231368	0.16901552356684058	0.5061404914765982	0.7696313494676335	1.353895301198322	0.8545478839968581	-0.28185591111117014	-0.21246935708310905	-0.3893911540621698	-0.7467626913595846	-0.8502938734275326	0.7937589083998093	-0.5340227528032945	-0.19559460469693393	0.9874147476911354	-0.7325090331636883	-1.0456580659367987	-0.2913023298215313	-0.1966538196566237	-1.0492416647852694
0.19508091991029627	1.124728698848568	-0.14512337018290153	0.8034841747218412	0.49737675252186714	0.09744554012168674	0.990568350257864	-0.22440330109990447	-0.2128465502925252	1.1146413603170393	-0.1070318277051509	0.33033331788468834	0.12349716176478166	-0.2067388933446811	0.10716629379759718	-0.06610076079036335	0.2699845103950953	-0.8131986519474739	-0.6927170863361403	-0.09240995223108243	-0.18850973126340748	1.062064306415625	0.3646121855589552	-0.1370478900303878	1.0598440303562553	0.029434257720933287	-1.6883166869563984	0.7763441729212027	-0.6317432973178261	1.306555050417917	1.26055471859418	0.6149996002487012	1.1295174643099568	1.3039312886357777	0.34737377023323485	0.8737905623194745	0.027909490619459673	0.5383289793379411	-0.29329028034811955	-1.056321354856096	-0.6202762404613309	0.01747241849782351	-0.08724166593884065	-0.1267337851448895	0.9962398721497492	-0.9312622738774684	-0.5273819763737893	-0.45520782813379046	0.125047022505887	-0.6793038668835851
0.6583966111576476	-0.15557139517874047	-0.5384433678716063	0.32682722144759857	0.10803468333613309	-0.6262656474707471	1.1524929293982877	0.08332885694949764	-1.1714888908625785	-0.29195563674034053	-1.3449238204362626	0.18411454513143516	-0.7511226962954228	-0.7849563402971721	0.052643798791484474	-0.472279601553458	-0.06342313800196334	-0.27573988548737327	-0.9843714264258597	0.6020311692336532	-1.0026702596493537	1.438101216228562	0.0657182121543383	0.10914836257301215	0.6790314490621254	-0.5860878451513839	-1.5496983719483455	0.3666901790776926	-0.9963673293722481	0.47920495289253384	0.11959709862390315	0.5122991062029348	1.3774821937855202	0.7680151814208163	-0.7511876711343772	0.4515582840980868	0.16170767503438357	0.6843288188870212	0.2877245812086967	-1.0997504368803952	-0.6518702309439223	-0.6643460064685562	0.44372044890111934	-0.5309891827836664	0.30285125721803674	-1.1949946545680894	-0.5335555786564458	-0.7383963395781482	0.4894409628212712	-0.43120212781797473
0.5387728434007846	-1.3260512126081099	-0.46075557843536824	0.013933799765195078	-0.10346511089187947	-0.5778219112404359	0.6468276545356197	0.7124643446519124	-1.8986979840969864	-1.401819456331255	-1.8893787543994414	0.3251313299065503	-1.044478868016199	-1.6761201594218733	-0.08723268566292647	-0.5755857601570712	-0.16927890196054426	-0.22814175234082568	-0.37003463979803575	0.8756396284575589	-0.5463490255527845	1.3307242349709025	0.04015044334854061	0.28539302428887814	-0.15143211432846493	-0.5359582905680038	-0.7884893368313652	0.34614907441224224	-0.7116790966578497	-0.10064862152302972	-0.9088049534078078	-0.08557738587388403	1.1485522628824938	-0.02188694290894616	-0.7801114255853657	-0.09349681794920497	0.4451250163041472	0.5399383467127032	0.8391232243482605	-0.5256794539773623	-0.7360100276828787	-0.6036303220761169	0.5626084867280322	-0.8570899505416646	-0.2280601599574503	-1.0757647091631486	-0.5952424519598294	-0.7658212252668822	0.7881146859861428	-0.2167694452781893
0.3215459396271215	-1.3460263048466405	0.009570116372341972	0.3332640493378278	0.0869072005756731	0.3210176685437951	0.3468083008867758	1.5889272437396016	-1.1869753831840753	-1.278211247146	-0.9181237156980803	0.9976458392747435	-0.4402895064891778	-1.945707877619598	0.16662566553501088	0.009137349118672075	0.52389917023353	-0.17622216430847704	0.9307912893824639	0.9896059712288416	1.1626306744296262	1.032295703457598	0.3549994273773388	0.7663990611008811	-0.648918789652246	0.45648860089877785	0.4627656956117788	0.7137035589466605	-0.05122055193515718	0.40600280639829484	-0.529412629303502	-0.447559181888395	0.7340197237902353	-0.171682742497671	0.6162905391586235	-0.4011409648468352	0.9927077912573306	0.5600783306568754	1.0321715258225033	0.5788780872191824	-0.2515657061744484	0.17475767073169235	0.4662382919012627	-0.4635752584128397	0.10714188892946983	-0.16172284078444146	0.18159388723535877	-0.2938605250097546	0.9707085689268862	0.32198989372314835
0.45912511516430676	-0.10113125182967307	0.47925653271499435	1.0959608117068875	0.540513696844256	1.2134876633431846	0.759975845772934	2.1523029923433024	0.6564729530049574	-0.09639565958307439	0.9280620460007319	1.6418219167651098	0.6346355626639735	-0.9485645988649366	0.742100770262292	0.9820994034036085	1.7636140479659494	0.5107905170923291	1.9506594509938469	1.15873582070194	2.5548257180852465	0.8705138645911306	0.5787044097096185	1.5854597950251041	-0.40763899757347405	1.466647819226704	1.64782471653358	1.0528350035657728	0.519288913098621	1.5007321494099528	1.1394336161949685	-0.06839050573209537	0.43232152542951496	0.33689491102753694	2.4719495323177934	-0.2767400650317468	1.4869684150019369	0.6983539528895825	0.8447896707842043	1.5197352685777903	0.9639246321471587	1.068141120844557	0.5394020270893131	0.48582969225996187	1.0877191238429436	1.2767963801982718	1.7852930208160869	0.29956508996595466	0.8965442929564387	1.1330679322054853
0.8215247198920839	1.3380584833894886	0.5384645328673767	1.5325272480317895	1.0171682702658353	1.2365035515819813	1.3773862567327704	1.8564177198899008	1.9459246233409284	0.9489142093641313	2.0381583018529152	1.468121563173448	1.3157845001861432	0.8230190652726725	0.8986186988037128	1.5289176427627815	2.4817895977880626	1.524984508535679	1.8316471049487595	1.2439128224201366	2.1855065571580767	0.8039177057037706	0.32474737583080004	2.0706628122252324	0.19816917436805992	1.4147719766679643	2.0380738565114833	1.0982021639458304	0.6922939248396682	1.81817629013712	2.527106994960144	0.6160081786325465	0.18473109226924445	0.7742157899001103	3.1750442186812466	0.2663676592036771	1.4996458973545213	0.5164287884889178	0.37085518264481554	1.5237487679946684	2.0795963333241443	1.4749059212325992	0.6403953571896582	1.1038350496861578	1.7269036050962092	2.2861175165802368	2.8927358286933997	0.37599255457094005	0.42931343673412875	1.5508384444579226
0.8899783889355074	1.642233512168589	0.16046967293703818	1.1219622037809829	1.3490788581977735	0.3852541753208631	1.3289793312314848	0.8048846089668485	1.5054928602987647	0.8679242910168551	1.4821903010743953	0.3883520672261046	1.0321800068108262	2.0689720680625077	0.06394764266039642	1.1005480754697097	1.8320893812557864	1.809641523226677	0.6927870132826679	0.9945361988898912	0.38853555181034155	0.5730092988252439	-0.207045421681586	1.4757054066754918	0.5228172229018853	0.3681122304583725	1.3750469800833576	0.9193130754430665	0.5408372275087814	0.6661690013813747	2.1784330763990747	0.6796194553128886	-0.23292594555829688	0.6248552581527104	1.8980278624277065	1.0107901565604718	0.9483851416697651	-0.11676262992442615	-0.28556299137959	0.5377267486645717	1.9667199023200177	1.244304809119962	0.2290996217528211	0.8090095725345648	1.2880236742163675	2.0555504883447564	2.1794935078963076	-0.0920672760421756	-0.309702798811109	0.9872720672824772
0.44656228736012066	0.5385209412115077	-0.20492252059977303	0.27620538468425093	1.3470883662272748	-0.6124851201863618	0.5389733983458201	-0.2654949109983788	0.06221326438218858	-0.06938011074540455	0.04056613539663578	-0.8254449444470673	0.025837400962359904	1.9529781520562344	-1.3150091205866556	0.030622153467791166	0.2096331859050302	0.8691635529840468	-0.4580055682050375	0.41313820559190684	-1.05739804937938	0.1600900964276032	-0.45334688452569255	0.0010851901788364892	0.39941270989578714	-0.5285680641584565	0.2713387588795464	0.5859241487858536	0.4293988637271712	-1.1141949803373379	0.2941306267025332	-0.14743711294217687	-0.7210224335472604	0.15445449170592204	-0.5398445237444397	1.5595707506751857	0.1445447130588652	-0.7246438126962284	-0.9323761231314583	-0.5954657685713797	0.5147778947559972	0.6656389702609272	-0.8145312222723348	0.02986479181435907	0.0893042684341742	0.7322599319112539	-0.04672509897806051	-0.321089981531061	-0.9392584043671712	-0.27603104560962644
-0.09668463953582038	-0.8625683015929899	-0.04956069810919572	-0.008925305669462119	0.7769889843507791	-1.1124419402306147	-0.10828624157824251	-0.6910664883655401	-0.5969288516347228	-0.6731093352123035	-0.5990302433524285	-1.3536942703100225	-0.8395131807133549	0.9273346609357808	-2.0345580405046126	-0.7195485315140471	-0.9815486992584975	-0.48525691469994753	-0.7204785923445118	-0.2506657576652809	-0.8931276892016121	-0.10750561110461815	-0.23518964881392848	-1.127023178299734	0.22100150674227995	-0.4283491824169282	-0.2616402888446966	-0.04939501278815821	0.6579688321312286	-1.980683058081419	-1.4409322323198475	-1.0479586804923173	-0.7981629392071609	-0.04895111685811004	-2.3050265060139203	1.5287648518844108	-0.5599217466937313	-0.7845777076759781	-1.2869247025090338	-0.8937848103340302	-1.0169220146312183	0.15355357456143878	-1.819891195184216	-0.3044484933856283	-0.8126227409725394	-0.682784037130949	-1.9081754277268648	0.3789042485659327	-1.178131317742211	-1.2362882426818707
-0.1431311411865781	-1.1721772040906853	0.6286387274621382	0.7227359854563128	-0.3372535885421234	-1.0261076842461376	0.13509785257020326	-0.48167310121719764	0.2911633324308175	-0.23275817181396263	0.34681618387818125	-1.1368360940112878	-0.8227981049310717	0.16804551230363696	-1.3688511768761376	-0.4889052323447274	-0.72742354460686	-0.9833885342487231	-0.12771580060666507	-0.7753508177798379	0.3162689903565835	0.019251420743118555	-0.018403769084271552	-0.8635987990398951	0.33896325222790114	0.2543116615703507	0.1690876641801677	-1.009554129524515	1.1495525130814679	-1.2969258775136956	-1.564727666518757	-1.0033967441828515	-0.16156314221370896	0.1431387700586865	-2.1642692667673944	0.9022811710490348	-1.0382664964598345	-0.41412880346190845	-1.1837862805709582	-0.18160356723151933	-1.2238167398390185	-0.04754074360952799	-1.9782865037317865	0.1563423536853643	-0.7306710157746535	-1.2488923642878198	-1.8324691628135312	1.6379883581344847	-1.1365489048251811	-1.1782000808152973
0.38607912871882344	-0.15112816273339214	1.2441453033354442	1.7317404384230362	-1.4417561651367385	-0.5370894273045644	0.8651172563968444	-0.1671078086806818	1.6644051829148383	0.639972219858942	1.9234241034960424	-0.7424227495551222	0.07846808794655721	0.28123709750746617	0.09101486384882701	0.4396849205617717	0.5001562414891059	-0.33593791599469036	0.5649375049882669	-1.077823045216976	1.0069752066757764	0.31754321451471335	-0.25699099115279866	0.44137648621727216	0.6030098122717943	0.4828828343520937	0.9061294859651129	-1.7690657331538775	1.491574354219142	0.06555259611715833	-0.2368946267897816	0.008543870173717959	0.8080244905369477	0.3233128939659788	-0.5458661844142068	0.18082387662405686	-1.2898296978884525	-0.21641963135906628	-0.7576334386475377	0.7841185974753581	-0.06478244538751889	0.021287537733864114	-1.24262821883554	0.8634524345946692	-0.020690072294859196	-0.8294980358612359	-0.17050648641872193	2.2695333592292832	-1.1218916209237242	-0.37984436614019385
0.9059738773851003	1.0599477943304267	1.1772104771700322	1.720051254883541	-1.7663111184374538	0.30170594832098735	0.8982405571775548	-0.1631899268038483	2.015060250009162	0.7475915312101239	2.473069281679267	-0.5479733760228188	1.170249977776678	0.7822934963881192	0.9967999293253746	1.1489170321286322	1.1920726958890042	0.5037905696985319	0.7683323791675679	-1.0803974034357486	0.480237065790198	0.2725195050042091	-0.6555082936556607	1.2917343101291752	0.5994600937887623	-0.015246943534068781	0.9920557496179524	-1.5450792249912948	1.3035856616186163	0.7299611783016984	1.0966386094177074	0.9315887631019933	1.2897058806396864	0.18534584091494313	0.9594608794289503	-0.01649147648205962	-1.2469274764121332	-0.43758561630516535	-0.33590521066074536	1.11721732850414	1.1043400256578972	0.09314379263688205	-0.35637288908274445	1.1174826082015188	0.3894845611578397	0.018612502349193566	1.271975708646056	1.5463117921438576	-1.1759952539796312	0.29132832156088523
0.7431086819702233	1.1520382632661161	0.38446137566303623	0.16145194232759982	-1.0884138224830302	1.4186180758446152	-0.3460674367604775	-0.4317262269524707	1.150285111089532	-0.22582994856727234	1.3496027160321347	-0.3192616201885642	1.6521937598579755	0.8757076397778537	0.619198094716552	0.9938501964659168	0.35725357394800267	0.5399438277734198	0.5340595877262428	-0.6744437263443013	-0.4449901649388083	-0.3516632635355168	-0.4189696914555579	0.5956211745904553	0.20740132754267046	-0.407365700141054	0.2972389671688139	-0.21269074114421935	0.5683705172610071	0.23233354609546142	1.2510167543939656	0.7888214793099659	0.8129645255850204	-0.054007265045386416	1.1033261900791766	0.3728980343297999	-0.8456493716186002	-0.572688418406734	-0.1427592075297399	0.6312893026569094	1.0491171183783616	-0.13162253618027972	0.001605607367866633	0.8526437483031841	0.016553549029880724	0.6899175046248188	1.1941576471934696	0.01352991059704756	-0.9702457846634843	0.35207011168649777
-0.19067831035380978	-0.014758651912103633	-0.6001215326289161	-2.0790640944978063	-0.07489963130258284	2.3218230807090667	-2.0820202317385545	-0.7063275332862652	0.18793917213311978	-1.2856495547343558	-0.5335841734788704	0.31349614334988885	1.203062267126286	0.4707191279736101	-0.4667944293334705	0.15426256267702268	-1.47957759970283	-0.13103423564361052	0.16809659701347363	0.06913092596331971	-0.6308807149049511	-1.220860989676744	0.694464823064525	-1.1842910158277908	-0.2596781369167997	0.12142672073690608	-0.3194251663887662	1.2587053060470728	-0.38287791698206386	-0.6700315170137199	0.33373158042472795	-0.24943041111886533	-0.28415584183794546	-0.000332818464139385	-0.01089286557211192	0.677706309856725	-0.24240685703704576	-0.021610972898704454	-0.1510763207843063	-0.1476718254649426	-0.0371260994259033	-0.7391776457509317	-0.1186043162156596	0.5070221345127071	-0.7577977417389975	0.9394232176746563	-0.006969252742560126	-1.1245396791853541	-0.25118768449667706	0.0788865878254813
-1.301121966007016	-1.345766732015179	-1.2365984402865453	-3.486264431788802	0.35190595028908883	2.2787474376192587	-2.916921109648777	-0.8180891644618531	-0.0067642841776257645	-1.2875812627160894	-1.743798552938686	1.181643050070925	0.13985849798907182	0.14743276520507528	-1.0721579929723049	-0.6537952079317522	-2.8603031931104366	-0.6030603482686244	-0.3215560791797165	0.7803249533168435	-0.02871488324407504	-1.7393422358098034	1.8629737887052213	-2.5455362654939617	-0.44073607833235184	1.2484700205623598	-0.047414978920395354	1.6202591410675506	-1.1600033873525821	-0.9592835836367135	-0.6702083380996972	-1.0880096094716372	-1.216600160003869	0.34753086718694715	-1.2868243676140403	0.18359461833055632	0.23857413429723257	1.0195068734650437	-0.20293507224407775	-0.6301378350567692	-0.9226029141782132	-1.4774027723238141	-0.21910013786171523	0.32453818918371713	-1.2055240564689365	0.8076791400397276	-1.0089228379534085	-1.2733795859780987	0.7221968030595034	-0.04312445855057885
-1.828977230342294	-1.6757580959642209	-1.4365075229545743	-3.201950116844667	0.008832266623391961	1.1338227305158797	-2.2451859228448585	-0.6857593659727017	0.19226929487633168	-0.29687350446363175	-1.6594968603925921	1.6579536254478462	-0.8481728721894664	0.20625841934098804	-0.6004773056303172	-0.8792044407634141	-2.832294628628587	-0.36366144302199	-1.1117454088137404	1.0697566368158204	0.44992678102094197	-1.574329732039189	2.023103198414188	-2.484308778874628	-0.2805577692192465	1.8372542043412778	0.8758252137341181	0.681249741995806	-1.5517491277469762	-0.38771498008403055	-1.0204424087804074	-0.9062076511157692	-1.4738801506384749	0.6181976515559794	-1.7964145967191383	-0.9739499560450725	0.4601534897902511	1.6471185175275866	-0.18528289654658703	-0.6456474247833789	-0.8375924342945339	-1.9041086951609512	-0.09483777247565735	0.13221394791611094	-0.9771429490986949	0.4413482158901851	-1.138788780676863	-0.871174557488185	1.3549647358601895	0.029638394822730816
-1.4574380917058565	-0.8413469995425421	-1.4236441128879773	-1.6020157196879605	-0.3712192126831929	-0.25302146900623107	-0.7177617366383625	-0.17877585114548883	-0.044679192239862414	0.5238021384007339	-0.7341286755425781	1.4183009534345954	-1.1453354596879963	0.1538373484210637	0.5319045989517305	-0.5085967925994209	-1.68725125283983	0.16547833112664398	-1.975385289866175	0.9252817301020911	0.26335556931260123	-0.8404746798981028	1.1161058041300231	-1.3325037343575035	0.05539744484561471	1.2795051228961012	1.4158377184055646	-0.39455480540429017	-1.5306604218401443	0.47294056248746014	-0.7527052163859638	0.04946081625088527	-1.1186364392395758	0.6138876388497492	-1.4943737011615226	-1.7986869593331223	0.6323882098523017	1.3000587883743766	-0.06103244075492486	-0.33332720400685795	-0.21994836259170827	-1.7237532041826433	-0.032298453361461	-0.16592916906068578	-0.24228928156458138	0.09064168411968757	-0.8446558784920247	-0.6176512233811952	1.3321764497596962	-0.027455611564586296
-0.5113473805511393	0.3829400788117204	-1.2900934569242954	0.2495436697140714	-0.06355871658727588	-0.7399846716394093	0.592494406319119	0.719748198943675	-0.6877539896215068	0.37103907330205016	0.25205734234866567	0.8725709582433462	-0.6003499726312234	-0.6028494571144565	1.5155306141234672	0.1136365293906895	-0.38869840086023144	0.33164529409195675	-2.1738654655572427	0.6699142259221494	-0.07345870128864193	0.12840166504905517	0.19362763207281972	-0.1319391898056322	0.4452553000933228	0.16474351648769053	0.9361141162502652	-0.3362487005513575	-1.1489178186952016	0.9715629255594836	-0.29334576517655037	0.8862482222154126	-0.495433625925958	0.5597085313772884	-0.9173920546176338	-1.4823885864034692	0.9515635204562054	0.4550887625893237	0.17054968730933143	0.17133605104158775	0.09179021996029299	-1.0098213236666307	-0.27911830894725476	-0.23277545605711478	0.6767234606096049	0.06707855113075735	-0.7635465732412766	-0.6323960945011309	0.9101981417779966	-0.3355535168783471
0.33104083730987377	1.1801026578281975	-0.8824254443722565	1.5045999245767958	0.7025479747120709	-0.14116524614623557	1.2205980708480624	1.596922887512929	-0.8714882233920647	-0.21083542624970383	0.8767132936066754	0.6584722755795813	0.3353000608646922	-1.7391564036580536	1.9121500907522238	0.6410029324291396	0.4414654750622007	0.13307957168705117	-1.1987676706262556	0.48379019338191237	0.1811064201983378	1.0468087594103963	0.17354680272533957	0.5025083917463229	0.8137667275834254	-0.4906518212436504	-0.10153046433527768	0.788558073525194	-0.5099043284728638	0.9547173876788674	0.0880661845283364	1.0807535005360869	0.13724177393065268	0.6871028132422017	-0.4364886159251244	-0.3848929361504159	1.1538066396262818	0.0454595125389386	0.4396566418175319	0.7460781644800751	0.021990346504685985	-0.1072740412856199	-0.579998394818307	0.2671877790502463	1.536967426230278	0.4421673390392177	-0.8275371662230361	-0.5662750074356705	0.5334602568795803	-0.5931586991233546
0.5496075311223083	1.3263648371062797	-0.14474741358143148	1.9040183203037566	0.9670097990492587	0.533618282025553	1.4106213545279271	1.7568977331543936	-0.1897174748543988	-0.06939900435655862	1.0731565576319275	0.8329176495787068	0.8878095230466574	-2.1124429193005834	1.7566347459823988	0.8785969348533559	0.8316103369556707	0.10600033661597565	0.4868699460454593	0.15999333926900272	0.853871351130652	1.7244689328541987	0.7582364094199425	0.70750077326198	0.9496753706817561	-0.39131523954745695	-0.7198787957529748	1.6380301655516345	0.20597347439338232	0.6822866729890161	0.3313054159334136	0.8982922031008097	0.636080773821001	0.7888876565920179	0.04222327450592283	0.26910268554220806	0.7015226055128357	0.32117376300492445	0.5806083879701589	1.1078530569228644	0.22731585848831867	0.6532576062909072	-0.4261643105311642	1.0139435986942866	2.0449353405554556	0.8105794655041111	-0.5494848187539748	-0.29288997406862	0.3165922758750819	-0.47789905748383016
0.16442755902443465	1.031742851364736	0.6102825766061588	1.5611769903259354	0.22749448903039984	0.2715535313877932	1.4504999770856135	0.9422542880888427	0.609843172904397	0.9942914569744037	0.8498017537784411	0.8273552590909498	0.5834796469350298	-1.0550166071747888	1.1828564700930575	0.7710526938515166	0.9879604112924283	0.48537572126021106	1.7455167645511527	-0.4862086081914747	1.011507047654061	2.014919337061123	0.8745157960679143	0.7894545942787835	0.5854342484967809	-0.06901081766852943	-0.5137160639065246	1.1581734847214211	0.8037230750489651	0.435314015357248	0.3603251831525763	0.8587005868084628	0.8450045016076493	0.4670034257104309	0.7187294897405407	-0.2367421423074449	-0.44625240071517247	0.6202157267973549	0.4908834317718275	0.9433180713055709	0.9955136918751116	1.1259444449718987	0.33079163764764363	1.1991661398026388	1.8051706218128836	0.6118501170771417	0.10034799633264642	-0.08445123477179162	0.087831205966437	-0.04522815920028162
-0.28294853999698055	0.47063438168143645	0.9475923514839437	0.718304093648543	-0.8424114291471356	-0.6866902865357886	1.2588035490826568	-0.1853341188442755	0.582514653042422	1.8340822398167513	0.31147116163225125	0.2459460714813735	-0.2745107167798388	0.6686406471986552	0.2722182861730904	0.43040098039548746	0.8991229160957153	0.8616298083827474	1.9119672253926256	-1.0928364103666124	0.2340541081781044	1.8575087444499085	0.07810767773519904	0.7401959052896913	-0.2103201162135533	-0.00022432353388534534	0.04889313291343636	-0.17963792140798043	1.209878342634656	0.335717541321526	0.1234409922296923	1.0121255297685985	0.6816960201154756	-0.22447739060671024	1.4491932002645784	-1.2194833309605155	-1.4494395733144574	0.3429818669583557	0.355337053184298	0.34653339217247403	1.650760883732341	1.2991478966078616	1.3089597093386727	0.4887866150441524	0.6846900303638824	-0.17731002007551125	0.5700142663823725	-0.061811568804738516	-0.1281194964152088	0.43690500449285063
-0.19582899745906854	-0.3065739984524908	0.8046089540066531	-0.23272971873586643	-1.0833534439447952	-1.1186042373132246	0.685194225244308	-0.5964089404739775	-0.07930649433129405	1.3162161531770094	-0.1633568837966594	-0.5474420794086087	-0.828850972101143	1.5191089442297283	-0.713778620028477	0.16071683680127224	0.5451106786560674	0.7700016711486982	1.467237005854894	-0.9768499953255589	-0.7284318965475459	1.3407724823790959	-0.879068927848838	0.4663384753575528	-0.8843629994596649	-0.04280416525040023	0.31562140801632727	-0.9485303653693848	1.4885462645295193	0.40154237701752504	-0.14721804320809018	0.893472013745735	0.3579576882506389	-0.7120651259767915	1.7793579398249844	-1.309333614303021	-1.3012898628203933	-0.17787920576992458	0.5563687812782903	-0.06791600035207263	1.3505517760828842	1.2002649725832821	2.030425745076672	-0.44316264651255377	-0.8034397004724043	-0.8492545038169509	0.5368674103973304	0.14304732469315862	0.02190365049340058	0.902297490306991
0.4840744258702713	-1.091679846687416	0.5842817457157639	-0.762666773721865	-0.19153979020960182	-0.38162579020065623	-0.06344509743040651	-0.04618550140266984	-0.23022946522019716	-0.20359036421648544	-0.12722141713843368	-0.8669407566540803	-0.5236310179817267	0.8167369344227092	-1.2506582032475797	0.2633211300591938	0.2467623790738885	0.314245448640913	1.3882897972695614	-0.03380070384203367	-0.8682833898168733	0.6141649596806005	-1.0481407178198496	0.20182858176134322	-0.886978015618595	0.1011692840234221	0.14416028327637503	-0.46599334737545234	1.6642132696089902	0.5584589244896381	-0.010273467511528425	0.13860088119590994	0.297915084507564	-0.6480443482528606	1.4047024751544805	-0.044723973504999424	-0.0039105571518330195	-0.11323012413121686	1.195185730646426	0.23983049327379413	0.24950348422287408	0.9150325916299008	2.3259158819121453	-0.635219910458294	-1.7448405905317304	-0.7099763749453556	0.45165981006259576	0.8557612997803201	0.6795690532942902	1.4576741576563848
1.1227370716865164	-1.4397207306447777	0.6780799622850511	-0.5412022278360076	0.8813547169091385	0.6623238457077617	-0.560146065380821	0.5404566065625235	0.6461091901846999	-1.1497083092757114	0.39356721906026004	-0.6268004315515191	0.254159320584445	-0.5289065161943547	-0.9751981994887935	0.6812119645895593	0.4591724248487224	-0.06807876425453965	1.9167244884885721	0.8347395554352584	-0.24108220308239578	-0.265464031439572	-0.53474990918972	0.3325315663449998	-0.3246783298673135	0.21354486590385086	-0.18703599586466124	0.4283696582627598	1.5752338545612459	0.5876702921334446	0.6471161903495565	-0.997584136824591	0.6731831237802288	-0.484769181531798	0.5288014173600689	1.4855383879982702	1.2237163116958705	0.6576366972254871	1.7590617249045322	1.0097206197768538	-0.5648977416186525	0.6241350638100116	2.226734006829351	-0.021161665331387716	-1.621354808118227	0.01640148274966653	0.9469800251753483	1.6477816445012905	1.2804494159628403	1.9250098264793591
0.9668385809973635	-1.0526880573373447	0.9872614949167527	0.18711963459761938	0.9808898397286856	0.6225927248174987	-0.6697203281547499	0.08593574251742522	1.553364115037032	-0.509818164618036	0.7431953627307843	-0.5068418773308759	0.5404175128519492	-1.0651337447675768	-0.1777947616616566	0.909089108957974	1.1512657635106123	-0.3016922487847879	2.2379527083516426	0.5530655331309697	0.08267146923665541	-1.2805314387868192	-0.335831619173881	0.8121607927681116	0.08359280678583167	-0.21044895532468902	-0.49334016588157886	0.4506107471787847	1.0130856057235553	0.2569969434122864	1.271282599820245	-1.790494950621421	1.0946973831911992	-0.9497940037792243	-0.25131718566319816	1.7725338401022175	1.1699632672726255	1.2072935896710972	1.5057086954364558	1.2894744184294098	-0.3842243094394389	0.4845422799322591	1.6671148108943499	0.43525410779097673	-0.7946065919361066	0.3182633372637615	1.8453331030014308	1.5852597772064705	0.9615033335484809	1.7338712926487225
-0.0124333852855231	-0.18004073695459893	1.0396276168753529	0.7282752085716555	0.04504879263959639	-0.6343469165292276	-0.6904585496544752	-1.302377716676775	1.1029816261459036	0.9748723466245727	0.26572326655354084	-1.053642239268664	-0.1087262416610363	-0.3995160749202828	0.3398830720458007	0.43784918102658477	1.6330132161030426	-0.7443543613156861	1.480733092473608	-0.8284201099930851	-0.5515335600092425	-2.1993303450429167	-0.9416077350462567	1.0633798181008813	-0.16607850935330523	-1.0692930423140456	-0.7978465974564602	-0.5278918500038916	0.04310312270446304	-0.37042417733779825	1.113490300603237	-1.6750394067956005	0.9573247435057273	-1.9492223718586301	-0.4049360653846805	0.5625381385707459	0.0061510148573996086	0.6615631046390532	0.31673312154769306	0.4476063692238065	0.22152387688706932	0.4392891244132308	0.5751102379447821	-0.08279947834061739	-0.07371529642886639	-0.404339556737722	2.1637944296615794	0.35242705176565353	-0.40160081870989794	0.5606977013425817
-0.9132066497789104	0.5277136871240997	0.5667990242315695	0.571661815210283	-0.8582983472484679	-1.6190677445123376	-0.9162778718051002	-2.314186651942726	-0.6811657200687014	1.6377282324726143	-0.9117347304439858	-1.8302428073591845	-1.0123037847967897	0.493860296167147	0.025868150919014544	-0.6375640574612984	1.2273170045078123	-1.4784812501409357	-0.1671822724934042	-1.9752986345447867	-1.4184720178106318	-2.533052715985915	-1.5486367555119347	0.6471938996813835	-0.7158735626776163	-1.4270414258530038	-0.9811774950592541	-1.3243829119906159	-0.9024097907048995	-0.8643729266979643	0.10964349280568267	-0.7320935987537106	0.14160518186413498	-2.3861545383020397	0.13722497853847365	-0.8349675019964112	-0.8367866650949257	-0.5988424167949837	-0.9709660591997117	-1.013855844770723	0.12349314347377043	0.24471457268744318	-0.7411477860091513	-1.1847440410364058	0.14483289957398043	-1.4698232298627396	1.2615197776260987	-1.14966978179448	-1.798103058320897	-1.0160583877866527
-0.7206907807142441	0.6307517776132076	-0.16031430493364626	-0.1360181884669659	-0.7682507277242367	-0.8820941600563573	-1.2431589115519752	-1.8954925511185423	-2.2056156023297446	0.7408932870704104	-1.9130961960169868	-1.7768798806515793	-1.0621848145587238	0.543846841561552	-0.8651165260295836	-1.5575664393503303	0.0688550933423159	-1.9005614853341644	-1.5816057880078467	-1.664383974232209	-1.2425759383725548	-1.9698952568380101	-1.0029502223967022	-0.13838026952960175	-0.7511838013977163	-0.5081384897965817	-0.6853957048712063	-0.9133084827375454	-1.360910682878845	-0.847174973804662	-0.9099097503776279	0.361520987147751	-0.7673510196361303	-1.3817593654432854	0.9391518266907738	-0.9898908292375376	-0.28242376125625834	-1.2397581753831068	-1.3271203395640374	-1.879016188286964	-0.889450662486316	-0.22218459395742976	-1.5939080593059987	-1.6874094273875657	0.1440491606391309	-1.5649092597505685	-0.2733084753947652	-1.6463601688860485	-2.0250282878089814	-1.8549969357993807
0.5890679021787435	0.3072350545032277	-0.6335357482881059	-0.8243947192177558	0.11453706606590847	1.1909664415329275	-1.3754449426721587	-0.5112324781173508	-2.1085915381782976	-0.8252470102075131	-2.012172693710059	-0.46906547928570697	-0.0397855834729471	-0.15009826030683177	-1.5658366397728831	-1.5873584037023167	-0.9726683824674577	-1.3805968950207828	-1.9102617276682587	-0.21183789832474528	0.15703648846134438	-0.8835093224037358	0.6506061138710434	-0.5885819826854424	-0.052520651735689095	1.2192389819999392	0.19637237849573985	0.296708369561769	-1.2795756212842984	-0.49274879666268245	-1.080160879233411	0.8205840061444326	-1.0846759341681365	0.47763166197126905	1.360198314647867	0.07021817368722931	1.1080199688324688	-0.5386053657329904	-0.6600170968724195	-1.5024690774358704	-1.7637034885155678	-0.7353928983612901	-1.5415413425004336	-1.0402526609187135	0.2928986932538189	-0.2932501564014584	-1.1745226094680075	-0.8829208356579495	-1.032329139704914	-1.4292391416327006
1.8715826714021286	0.09514493070131824	-0.6651763792402018	-1.152187627560371	0.7447527710180265	2.6364242314026116	-1.310321490813654	0.33767175203750477	-0.8304211194081836	-1.7141708472794717	-1.371898874068565	1.21919833603534	0.9825134103343658	-0.540829027421217	-1.6042564237263117	-0.7900570236344369	-1.230576190730222	-0.22459202658209132	-1.4150112930934886	0.8142868992308148	1.4945876574809729	-0.19361070250106432	2.0003706608093004	-0.4879023947016717	0.6035289576489419	2.3253580400701517	1.1110827874299298	0.9428362500537446	-1.0469814889513454	-0.42874744959866723	-0.5060095994143449	0.30390909566391616	-0.7843380072979739	1.5283599207777365	0.9882871663032655	0.9175478438382482	1.730137242149428	0.6796612595441024	0.017601341674706433	-0.5103400280703284	-1.4630542253132577	-0.9315391285916268	-0.9324853572348863	-0.01067206084639608	0.42614172754126267	1.2246817598083415	-0.8869487562170927	0.11799532022040779	-0.057344925011544326	-0.4804898109776881
1.8875479525755243	0.26043345443784577	-0.5417097781819601	-1.2818826199191826	0.4808424814148343	2.0159355057802744	-1.3497834561034199	-0.16715463844434403	-0.018432967388062077	-1.6301865388595869	-0.7691769493936282	1.903337823079625	0.7472849779617342	0.011155422450215375	-1.202822219166121	-0.02057215773471765	-0.939781320382917	0.45116618247242274	-0.9930867352355714	0.384869092705329	1.4459190507435808	-0.49461373901210726	1.7840750231098002	-0.37773113545898324	0.28494914966514673	1.8973880250602706	1.2695261478464879	0.3408139961915767	-1.0520149019714116	-1.0155935158271956	-0.1856260635738051	-0.8204204622954879	-0.4926449274825989	0.8181985875042667	-0.06811317523893674	0.3337416055394064	0.7844370119833788	0.9416739739821384	-0.27808568528851313	-0.08538066355477683	-0.30668612782856286	-0.7794597377812706	-0.5759807535153366	0.21821187979563625	0.049358545965406175	1.527611637640704	-0.1284529001803894	0.27269452855072934	-0.23777950048659477	-0.2249544114464588
0.5581273232224149	0.49252224079066637	-0.6365809917817158	-1.4725201482248673	-0.213162279328041	-0.050150045926369374	-1.5595125317308178	-1.236518771055542	-0.5356817859273667	-1.3671906996556205	-0.6802824238242722	1.072378854879923	-0.7497917236061681	0.929529551675545	-0.8696946492893951	-0.07770090158427019	-0.8441089269610819	-0.004146438351668627	-1.0562233926735207	-0.7702126947433717	0.14059540117400982	-1.331079478025098	0.2761705314205959	-0.7733610215545664	-0.9515138442115342	0.4986020027217206	0.5469923034259687	-0.7317460558438975	-1.2684201446129388	-1.8146377657676973	-0.8490598557024102	-1.684936032566071	-0.6956900428514982	-0.7596274940662772	-1.238491661368365	-1.3341702566651676	-0.7640402985177055	-0.1735955759564234	-1.3084981049666922	-0.646694453372783	0.32944781584138466	-0.7026896056930768	-0.8078028782662516	-0.5740168520073455	-0.8852031573684143	0.4407534915458877	0.025246392184059243	-0.3594323708811043	-1.2401707858764357	-0.9239172256620422
-0.9650668461388896	0.2526016251438796	-0.9763810759271813	-1.572019448278101	-0.3780365136657779	-1.6655455385798412	-1.4538469415188398	-1.4444463356018002	-1.5401291538915567	-1.5196710659081991	-0.8400892180593198	-0.4780692077001163	-2.155017637857278	1.0980605774989134	-0.7419756216020587	-0.8907783661274495	-1.1965543452635736	-0.9075055349929907	-1.170799261654417	-1.0074925080883654	-1.0886932443593493	-1.539468361363371	-1.1125423767389526	-1.341128960964145	-2.0001203645765493	-0.5463339005190851	-0.30322423367479134	-1.0297678430371784	-1.3391116244782597	-1.9577876619897323	-2.036473909983873	-1.5339493523206946	-1.1148021610290793	-1.414864033990081	-1.8943004845915	-2.5374365809993455	-1.259632152135445	-1.5679648043174357	-1.8090968925087034	-1.4394440922186433	-0.3731282141116823	-1.0900640141460451	-1.088800200083308	-1.4512100583418361	-1.6791786208585802	-0.7863725177146178	-0.6176306914171481	-0.8217683106493114	-1.563009354207647	-1.5324313014894242
-1.5200880280740088	-0.5989227545812177	-1.2403944225139856	-1.1266515357080078	0.28604672101914275	-1.7570932826595325	-0.4865152801124633	-0.4150919868320904	-1.6685009012295737	-1.6370434016476483	-0.7260588665351332	-1.5615198872779072	-2.1667151308062147	0.15974892549568884	-0.47271095026400567	-1.6114291737102568	-1.4059462503407731	-0.9938209187251581	-0.822790497395485	0.2651816055452828	-1.3064873082845383	-0.44299298995584974	-1.4583324004199691	-1.202349305406639	-1.86196131217694	-0.6640886595270001	-0.5416208823084272	-0.3606762145499899	-1.0358857558157692	-1.0843061796541276	-2.5271260293908275	-0.3356620645662257	-1.0311135061177101	-0.452184916498846	-1.8037801034549126	-2.1429830109274284	-0.23279190206328695	-1.9230738236061766	-0.9570895134014263	-1.462289797299792	-1.6939147259870921	-1.719873316116892	-0.7121627942038813	-1.4667157829811701	-1.5391855328081394	-0.9901788338639227	-1.2710013444414137	-0.5378192146793703	-0.27685548720425385	-0.9434220515167934
-1.1013336853303992	-1.5389971466623549	-1.1223146924509655	-0.016933547070469818	1.0481478555678116	-1.0091774702033096	1.1616541438631132	0.7968881647104784	-0.7112283291273447	-0.8952581204683701	-0.25361815990370945	-1.7223279375839124	-0.8744267114272926	-1.0860898280517024	0.2575601218647851	-1.5040444358925924	-0.7961703761985327	0.04263023151239912	-0.2358051221318633	1.827766718576472	-0.8950310257302749	1.364370335046226	-1.155329243041201	-0.08524921547856266	-0.6940479270144553	-0.5146008320140038	-0.38794132686646376	0.22202040574266207	-0.5343204031794988	0.2252068212253459	-1.666839746135948	1.1331746109566152	-0.19419286883721193	1.030265754026466	-1.2442545229323976	-0.532412593283238	1.086685863962923	-1.1611366114118424	0.5665341642843574	-0.601868867296577	-2.1914764531668984	-1.859003061597732	0.206570969003213	-0.6940271383793751	-0.43542568037673035	-0.38967121779504843	-1.2111377779345518	0.049826334589704646	1.7676604283411625	0.6002707317548309
-0.686464084424947	-1.7501165008512887	-0.6192717953102507	1.1943564067091859	0.92838664362028	-0.6876548921924341	2.533124950929413	1.0305261833981039	0.30748227121820976	0.662417067530432	0.19993358626361862	-1.3500615780590024	0.4821564097131251	-1.5639725012160823	1.2573702568881886	-0.6709277413346624	0.44787740671102244	1.1600698719371993	-0.15091895628463242	2.0182963277512824	-0.7528100003932598	2.5523249328982343	-1.065301620409504	1.1516397617866583	0.43815756254730837	-0.9387184454654188	-0.7446149589741502	-0.2573801282168105	-0.2015589224328803	1.0425439158664949	-0.08343302983924053	1.8962608374887813	0.7753116088920237	1.533342185464848	-0.6674179258609308	0.9003060329925967	1.1780825891606956	-0.34252376355314956	1.2210794502694404	0.32120706416891304	-1.3044393359476152	-1.0578326721370532	0.7324682355991831	0.038149996297306525	0.8645401405920353	-0.0945592043547219	-0.5829684395909615	0.20599332570780798	2.705087396566545	1.6465159204643074
-0.9806174381647297	-0.8030888336597852	-0.004248893422879782	1.709733332492538	-0.27137207390013257	-0.9882922843153022	2.7824535612954784	0.3781433986570303	0.5553333437874383	1.9764439790668447	0.3626066955899125	-0.9203809219070356	0.9738752917719401	-0.9940174911651943	1.9278843382030653	0.13589555383725233	1.3380689191932789	1.2849054342381285	-0.848138478028685	0.6393946732758241	-0.9841866134786048	2.356118389225211	-1.2688575572692142	1.4034083953673164	0.7462643936403839	-1.7814765181503929	-1.9168258572063206	-1.4934787707460926	-0.1981773936084639	1.0253096713323937	1.0036349625608276	1.5843798421917814	0.9907020633605882	0.9109104252977647	-0.2683094051438219	1.1728990481373696	-0.10055174256767745	-0.2605447252449797	0.28905688225544296	0.5364297191737982	0.15201771431232977	0.2329719534581905	0.20096100489967328	0.20504465480435885	1.603671525657012	-0.520450482451284	-0.04800150445842962	-0.0996612093460308	1.5996865857748206	1.1380148481370416
-1.5757877517725831	0.9203354754383797	0.3853218108722321	1.273411873958269	-1.7687512561902454	-0.9814751891214869	2.0106436744316425	-0.055126572693262564	0.3454735989743807	2.122151828286772	0.38644787654095103	-0.4766666046136133	0.884682255036148	-0.0051668738295079205	1.8062926667569918	0.3460226914231415	1.126294640166972	0.6762005027488275	-1.6770989410004797	-0.8171175732686672	-0.859906846975112	1.226608168386308	-1.0900515658764132	0.5926251956262544	0.4308277743453995	-2.089024397255539	-2.9320320727430538	-2.2419039880016993	-0.3772841414624374	0.6137066963719677	1.0468252531263893	0.667521907891922	0.227412973180874	0.3645313828966003	0.07889332703617237	0.529019795776596	-1.4607123407650968	-0.55408013341243	-1.3162513134746836	0.10765882319074326	1.0447119427249445	1.0070709063402712	-0.9059109285413717	0.0539782760466689	1.689405283288919	-0.7975049927730351	0.11207560912939493	-0.28433513975428365	-0.5746586147056144	-0.3730709651330047
-1.497743240817228	2.417292411306081	0.3340108041805102	0.39094375290885136	-2.5439457643157355	-0.08086691033803116	1.0591445387938307	0.40208370168923036	0.4436540622179197	1.297805983430286	0.5089554199208441	0.08366842970815207	1.0371640251525238	0.6419693184275027	0.9642464099571547	0.11194622820912677	0.11657090706845823	0.5490887808094379	-1.7268840504259093	-0.8513838646968133	-0.026083990744437714	0.18411953677317877	-0.251117872203198	-0.2606577972007614	0.19479875948670428	-1.3782230952968875	-2.471884111229859	-1.7337597465934091	-0.530915233378659	0.34242811440209814	0.5755643253806078	-0.12131515724422239	-0.8648056381260177	0.7807322641498159	0.4797860450628192	-0.05348532628469937	-1.6851317487505115	-0.380783623143822	-2.0426735034031647	-0.3292421627700718	1.1272412256572826	0.7157076492569932	-1.4178654702784315	0.034671839262730327	1.4736230292410817	0.023875123887137563	0.22045316947125276	-0.10974077235121267	-1.9675043299171318	-1.3241274551789084
-0.44849078791676505	2.7455831599866647	-0.1248605002403184	-0.22932028675320892	-2.1923487290116177	0.9805562642656418	0.5383231033773114	1.1851696216193783	0.83516287097843	0.44938277935241416	0.6116522856247865	0.5465474893222916	1.5100815421050722	0.7274547950000507	-0.07325726614041068	0.02331052214860767	-0.6902155289468299	1.3892723819599326	-0.8357203367147802	0.42575220045738355	0.7857597239578777	-0.27007596599181316	0.5323981639975768	-0.29338182656306816	0.3185982433223348	-0.316541796573019	-0.45117333456083253	-0.46631112490644894	-0.5920243761489654	0.20155849341517493	0.39701779556041644	-0.5377349968832874	-1.441605453905431	1.5606686608809406	0.7389613757342272	0.05780300199072316	-0.8847440809593082	0.3386378948157237	-1.3397109399594158	-0.3882197613873803	0.9881648417953958	-0.15621404594848873	-0.7848087440885887	0.12833180684343953	1.0993639627802754	1.5176258771608655	0.5619174617887353	-0.06293834818885471	-1.704864896021777	-0.8576215241534586
0.7641447603476527	1.7003281699383506	-0.6362070689281865	-0.3248406657360634	-1.0950340847600968	0.9895228766003243	0.2917155270433593	1.2938337568111054	0.7256162904245247	0.11092813758400619	0.37235182440250275	0.5551086809654372	1.4582138817638748	0.5008260721482125	-0.7145780714398502	0.3996914285399001	-0.6609756821757022	2.147910735585655	0.2739424466086697	1.5270527947307897	0.6291549721898233	-0.41113055338413546	0.42153074121462974	0.19111811796008157	0.4726550029209826	0.06392758421720378	1.6485936529002756	0.47280572148573546	-0.5314906018458805	-0.14471633265270292	0.6514014316334091	-0.9114326798100882	-1.2146204557456237	1.4141291884671936	0.5544258114881006	0.6483399003247814	-0.16371595481114334	0.767421777750153	-0.09355475804478151	-0.2449593610718572	1.0425790965841637	-0.5992207766229475	0.31274624880069124	0.00990893479071996	0.36475540687479346	2.1300045061693953	0.8585939718903262	-0.555033432872022	-0.5564791455639015	0.3191606636095343
1.1247222727703357	-0.033116241291371	-0.6412126296642072	-0.10267327544707192	0.08697578879955352	-0.15318964585892814	-0.1031876479895153	0.6135167195357701	-0.220630489641457	-0.024776358218078828	-0.16245606482847627	0.21892205745887341	0.30789829189692725	0.2052065050495532	-0.642182226510815	0.9769287639671416	-0.056955044792792994	1.462852064650493	0.8592701648629646	1.2662199582640323	-0.3004681291193685	-0.5692151670250748	-0.34721556125737174	0.24007549376689097	0.3701597833649364	-0.38454433372943997	2.2135753785560133	0.6313231124416626	-0.17894527962763862	-0.632951622285368	0.831619356372168	-1.4951008351794102	-0.49277184806195007	0.0797947573170151	-0.007788618379844671	1.0944684958335409	-0.26677733115947333	0.27443013097645513	0.5325006070458027	-0.1656254771024238	1.0078276515520097	-0.09930717058210482	0.7810843395574043	-0.28068918355616135	-0.7303511364562276	0.9673046877039401	0.6282194743544319	-1.0762674602234825	0.14734455335606772	0.8498616010930753
0.5610201843915068	-1.386730112190164	0.2142655782684772	0.23559649082999495	0.9730456682638978	-1.15093049211771	-0.5509667456880061	0.07139346955378098	-1.1553856832190512	-0.36978871523695855	-0.42064384946252503	0.21136271353117422	-1.2131861452554975	-0.12559897713544435	0.056349990167622585	1.2774872826840618	0.48713220585586503	-0.5472245665921686	0.9399664183690818	-0.07570209549868186	-0.6889890411865922	-0.5094701503224036	-0.6070244123978095	-0.38137892643320065	0.27124787222122737	-0.7828636739861771	1.1430255689984106	0.5291325240997988	0.6604710118292472	-0.6194222607204681	0.6110132646347874	-1.909472836721962	0.3435572734259316	-1.2283182171682827	-0.3929794914486342	1.0958180567219957	-0.8306778458329428	-0.6529868985100642	0.4018683070111261	-0.015417251259187666	0.49979819134462017	0.9480656219478559	0.3757738053148812	-0.20770063119401377	-1.5898104599050253	-1.0341364280891217	-0.07175901015347	-0.6435107937017538	-0.011362734432704214	0.2799133422607228
-0.007390205845580647	-1.6811906408560493	1.645482537474667	0.7431204377248519	1.5719428513490956	-0.7742897576221424	-0.4726949432812502	0.46219581611948846	-0.9408172087259417	-0.6879421452407434	0.09990939094393678	1.0224517931800328	-1.640418552090401	-0.46930369489052476	0.9503500920321923	1.1664911517458367	0.7561386908732538	-2.2014100654616686	1.0835641310636495	-1.247517674449579	0.35009771888519176	0.21660996452425352	0.31019551688754404	-0.7781398080957698	0.6318560613022487	-0.3386755943450593	-0.13175472197967564	0.8601051219038064	1.8503474952501155	0.38570532103317706	0.3486958627422341	-1.453232618086713	1.1828727452376984	-1.2263771396422403	-0.08123877983081984	0.9016357789593673	-0.9546381960363367	-0.9101233610549297	0.35868247733337416	0.5491438690633315	-0.18085585701936457	1.78873814316932	-0.0850720558006375	0.5825422177768657	-1.469167183599332	-2.0416133568356214	-0.5716924013481417	0.8603896630258276	-0.2814350971484585	-0.52808343947817
0.2526130605179784	-1.0311964978780233	2.7747103918238665	1.4248437135166403	1.9916460318351257	0.6895974997665254	0.35420540421185986	1.444004535012805	0.41285437942782904	-0.4314614639370872	1.1717319087054971	2.2230486616746106	-0.40131159379009185	-0.6498618645597123	1.4940536569963971	0.944598763900811	1.0153944744634174	-2.09902894552265	1.544421496887805	-1.3829904612440267	2.080457135208637	1.424688426335995	1.6568040052382853	-0.07898545928955629	1.3906209958240983	0.6935331503004998	-0.23289230865652896	1.6323644730984241	2.808277496378006	1.9179335008535323	0.6187188054817299	-0.008554525722161851	1.9793182196004744	-0.075341849116848	0.7573163935166535	0.9054244378831328	-0.2453802209103453	-0.08023577090119051	1.0315632577595428	1.4852079965974745	-0.24515400054198305	2.077612257002212	0.23945945221471374	1.6766467125660673	-0.3305408083625883	-1.307646011248899	-0.3580611065625752	2.2212605519762723	0.20859417284776255	-0.4658056888509945
1.1702079571585262	-0.08404730752720578	2.7981389145155036	1.8834611767884326	2.1680317961561553	1.7529150801738342	1.2833587973599538	1.9375926079382624	1.6407602419915974	0.3073389832513185	1.971653427356309	2.7339305106652145	1.4134500140443793	-0.49483283231118663	1.3634088655900884	0.9228902309610827	1.3728657507267465	-0.6883203677606344	1.875553492498825	-0.6583077218547619	2.8400446881903427	2.162102801645898	2.082358585446936	1.27448221030305	1.8865372382285739	1.3629991530503813	0.7737465961973047	2.221680473686285	2.9119164913772897	2.751046369125456	1.3757028546315744	1.5397197023414897	2.4343849541252314	0.8432643810260121	1.2783626742410166	1.1457598896765797	0.8547888100524453	1.0736983203737642	2.0087431018331845	2.2084978738909413	0.5831475460312072	1.9884658594919058	1.2024302988432245	2.239089933854546	0.9598637712631299	0.11923993099074276	0.2838459687370783	2.113867828057587	1.409758936460744	0.5872303634404334
1.8458619661007623	0.5913138092134339	1.7083632710330825	1.5434429763167063	1.9111068060905698	1.3989563998253078	1.385893771905993	1.3872117444060608	1.655951609825202	0.6478356652222663	1.9055949790161115	1.9073427424710365	2.1277585986933554	-0.0801092389923738	0.6932155308656069	1.0245041505709591	1.3985712651065652	0.3334107129402947	1.488222724592718	0.21166595878374878	1.8569581243944788	1.6313668056946187	1.2070185624625096	1.8054741027165637	1.5663620205989033	1.1755804307343203	1.6359034873532616	2.118795937257436	2.072979485760203	2.026717812677186	1.8400442180069017	2.010862536077646	2.126026238857297	0.5587240654190556	0.7773156460734187	1.2546710564424535	1.6164389785596422	1.5052173518176832	2.3309887082306604	2.1415028986287514	1.565211275153776	1.7097798647774218	1.863355838351725	1.904711758297392	1.426490459543764	0.7128626434141981	0.5881381485754019	0.6488515978918279	2.421649190736105	1.7116727463008734
1.7061369225153156	0.8585253558561795	0.3118333940756184	0.3110782105471101	1.1819110127680026	0.10405788580500468	0.4967088226418239	0.32655242074706725	0.7653166075221309	-0.035939772062819245	1.1615395192442841	0.20758967670884068	1.2272168779350312	0.3073097843301597	-0.030129078454013386	0.8833050835686844	0.5902787750184434	0.031308735193915395	0.4403201666318014	0.7596945344373803	0.039328699515669134	0.13610285045639356	0.015395025286085953	0.6393087671274202	0.6068925284181955	0.6001319678118058	1.3524270942145589	1.4201259345683213	0.8547639607263704	0.14468599782468264	1.3106664654063984	1.1196779855831305	0.9998293629577001	-0.4662030885323128	-0.5113140651118654	0.865802775307733	1.653796860589737	1.0306517345204678	1.61453084307403	1.310793620264084	1.6664097163359262	1.12053708249582	1.577125283863709	1.109966829432027	0.908018138523009	0.1614708975352695	0.20069921931690932	-0.673466337094729	2.4317867277038787	1.9677661153934494
1.0604591273735418	0.8502645376896643	-0.5305490089400672	-1.135833673840187	0.26749428593333047	-0.9003587504941527	-0.5661894542188518	-0.3582881072070207	0.19375207025133495	-1.1715841192857215	0.3807047458713002	-1.263139524141138	-0.195877443787431	0.4583786862790435	-0.38384300972995955	0.30161800049617565	-0.8731389347820847	-0.7863305863016246	-0.5245176448840972	0.946834891299464	-1.1161170901563988	-1.129541938920772	-0.3667829199863594	-1.42673548623597	-0.3032113545651503	0.3817858563098639	0.14104957706261223	0.6034211472713686	-0.021426152824372397	-1.5506041188924604	-0.013283472204580997	-0.14310091727314941	-0.4039691923081753	-1.0713990644602234	-1.5343239981573158	0.033869331115616	1.0340526699058363	0.36327985101661386	0.4474690285112829	0.28460534419216293	0.6876906614870409	0.09940737384555044	0.6553631819177411	0.48956270039212446	0.08162770933285203	-0.5285413962494574	-0.4552589145121212	-0.6287723777517115	1.444733293716402	1.2674493757417014
0.5787481922736267	0.6129021008044503	-0.6521880395258292	-1.883011118709107	-0.37231531069631	-1.068607982818793	-0.9176070492454755	-0.46140095053863267	0.573049142915919	-1.481419249730536	-0.06642472900484439	-1.7876157915312836	-0.741313451324159	0.41617785620673087	-0.34744967629816553	-0.4792588287286966	-2.082206126236833	-0.7174454588207148	-0.727423994015164	0.8534551649541492	-1.0771632562835751	-1.289325216617595	0.07319687775370876	-2.7121715492725937	-0.7010327612093726	0.6203267835385581	-0.9469971146103584	0.028019785019280437	-0.2654591800144277	-1.9594773513329915	-1.1498916497218636	-0.4411412566342567	-1.335225471169652	-0.8358474952410341	-1.4139905381125761	-0.757529876973583	0.05659103530386584	0.12628551467183607	-0.3078097680568596	-0.4222928258938322	-0.526436757645685	-0.9993840173636569	-0.09924044437098968	0.16498563000240646	-0.37070336189247394	-0.42818561790056153	-0.7450740519570284	0.4265866965464297	0.15911293707565757	0.26944472795005336
0.43069781164320714	0.04339535720905264	-0.531877296868499	-1.612261137507108	-0.4741767130042053	-0.9087480680457601	-0.5717166331729843	-0.5228117508505217	1.2829779119975606	-0.4713182090234049	-0.2939500235100628	-1.452854052458066	-0.18983183283823213	0.34473718841051393	-0.22455261263303378	-1.0002014241017827	-2.2035908588765314	0.47406177210760975	-0.2018420438344052	0.5296102932348056	-0.4737934023550218	-0.6335372938140358	0.4800344959853456	-2.3748829418256823	-0.6821577296589414	0.770280012647394	-1.0928964377027834	-0.2389597840647617	-0.11457367424088766	-1.0844512322754052	-1.2754027455564128	0.5842887224637892	-1.4449412822185799	-0.41319486053999044	-0.30292472312735763	-1.002494678431684	-0.8633239884009436	0.15597773026133963	-0.3759547628808198	-0.7373781409673492	-1.018148000175971	-1.4429594577067644	-0.30868712366232254	-0.1774598457586704	-0.4400102933915617	0.26432185474030623	-0.5563709235194348	1.150457226505055	-0.6843579674462603	-0.35943391314054896
0.1582874354889632	-0.8283817693490696	-0.5786289350242791	-0.814008028272632	-0.20263172167892265	-1.0069495647774798	-0.31502722428157914	-0.9719545206903046	1.3557998600135277	0.8873349462406186	-0.457926787796525	-0.6971407697631834	0.4734986366511206	0.30773868960888623	-0.26486559438992885	-1.0302490529822859	-1.2494373841085193	1.6339245268971758	0.4692978464281626	0.14900382080736277	0.0207763423073962	-0.16233913048406198	0.401237155863219	-1.0798362979660685	-0.522499413769143	0.4612247359782927	-0.2882350099526496	-0.2565146546868178	0.06374178413155238	0.19199398481839958	-0.4820793363391737	1.973397725779147	-0.9784292284988327	-0.5019860210910367	0.7926810399050006	-0.6063578875661356	-1.2350888716811297	-0.0979353592647769	-0.12742551905311789	-0.8369442348224677	-0.6660664937766726	-0.8051647409866468	-0.279482153300093	-0.6311090324700739	-0.5834116108218903	0.7087193209173059	-0.29890526947302376	0.8925906147976482	-0.7932047524530911	-0.45071034929343934
-0.6256897592475746	-1.6308387535681563	-0.6453317883896919	-0.17182139783672776	0.0016368919225859227	-1.1383542709126762	-0.6831447191445535	-1.521934701951004	0.6804353155244275	1.2081773813223913	-0.3932769454156577	0.2074963679911586	0.34945422451479935	0.24792561013391815	-0.43756327683409985	-0.7404650838427116	0.033188073894045975	1.6561089522075414	0.8394500935978654	0.007867721386174593	0.47361790009774807	-0.4049669500750812	0.315527403441678	0.01556565034298169	-0.23751900912371737	0.0057868043810640375	0.8963453571854741	-0.10287098766078909	0.13999176387390105	0.9968909304812861	0.3934837003290871	2.4294300165516893	-0.41610185766603713	-0.9125344003682909	1.0148986708996286	0.04935353298700646	-0.766343884688906	-0.7270432107720937	0.03315986317705326	-0.7757931774465188	-0.11396873252952722	0.5221199599579774	-0.42464897314835287	-0.8175806057387273	-1.014018691379505	0.5910876652861627	-0.27159159919095616	0.3463984354009722	-0.36337148087708393	-0.2535368222102426
-1.6355629808465137	-1.862025072138202	-0.346101910891862	0.13778033468948417	-0.17686358010683065	-0.6472375655070387	-1.3035478545885235	-1.5611336632629091	-0.0051190553620229584	0.28424251719397203	0.10721429255455604	1.0609899393461246	-0.39824853306247543	0.14489893002253243	-0.5878131387265929	-0.45372348271692814	0.9451371134769554	0.7044102503028132	0.9638317703209377	0.15789103853467082	1.162589095032592	-0.895096162528935	0.7385602496318865	0.5729766212762131	0.27121750640952896	-0.05479343348186266	1.7944270262816973	0.03654171359505352	0.18085687142913648	1.0737682605814671	0.5995847514847554	1.572156165932437	-0.035795971348134364	-0.9194417355887101	0.4183552389237581	0.44542775473402274	0.23660172676523053	-1.2238902628573913	0.06709572215484173	-0.4909514051844204	0.07462341143053079	1.5974766045787019	-0.6882581745208287	-0.4249856627795012	-1.407294614531584	0.3815300629060851	-0.2877831193497637	0.44318428383586617	0.14545335753436794	-0.09659375334834727
-2.157359160976374	-1.3461129414844608	0.2703567921947556	0.44758670287873853	-0.6740114379506557	0.4794051841420902	-1.3636243739673661	-0.9719918067535812	-0.1801362424832835	-0.6832419197902919	0.7748369350431448	1.3997143701401016	-0.946700736542915	0.09181742198324684	-0.7076200068811397	-0.301525766015898	1.3578072824282783	-0.19504685992626047	1.0960740336567278	0.15965049009833532	1.6831773121779459	-0.8337565064626358	1.2097425090343426	1.10830864216036	0.747267997046857	0.2730305586690617	1.908939677233062	-0.12839627971017895	0.17575797344639718	0.6822150328635976	0.08218208483010626	0.18501372095284496	0.1547827578551089	-0.31206254960014185	-0.24518484683854874	0.3292704336421035	0.9105072994530596	-1.1748613353462456	0.07145982963414782	-0.10578274859244942	-0.054427745773249867	1.7044624989474273	-0.6933266551439301	0.2105776687445455	-1.3245545663222351	0.4755413662457089	-0.026555885578714723	1.00431747854755	0.27289637143629303	-0.18461888784167427
-1.8229148168780713	-0.4355736082830783	0.6031590467629943	1.0059717371805046	-1.1759392435212686	1.354685348165826	-0.5773908231425141	-0.3111119381514217	-0.18471889463069108	-0.5122794239066508	0.9308330321363273	0.7171831749105089	-0.9136204183451863	0.17714660947762262	-0.9221740275590611	-0.17805998981263282	1.489156328429448	-0.45518829178863174	1.2153331598791757	-0.5268523564541194	1.1678511338283202	-0.06086001512348744	0.6797319080980581	1.9257037832819688	0.595342714880916	0.38670848670060515	1.0655641373229583	-0.7178470467406636	-0.033763355813791036	0.1660348655690715	-0.6197357124810171	-0.6889721760365876	0.20566470652497926	0.32943231624381236	-0.3756851040054704	-0.17167946297251674	0.5512370294104397	-0.7972618521935306	-0.08232091493549998	0.02023108044943291	-0.16222332208321466	0.8429298689207989	-0.34402645688624567	0.34873956665169237	-0.7504222051348	0.5534519834208211	0.4317724673122657	0.9219300983266956	-0.19203059669342284	-0.5501094002127054
-0.9794509301020355	0.2769802460072507	0.16299975037388084	1.5812863805637254	-1.4436641708534272	1.1851569783018465	0.5148029471038861	-0.1539750126439632	-0.6295896781076601	0.5809395612298345	0.22054500302542293	-0.8052186020278741	-0.7209463193425284	0.3422388278916602	-1.207930540177085	0.015155940994584083	1.4082744729235113	-0.39717917959736504	1.028159286481635	-1.8165228571252094	-0.49461904822270636	0.8145400294596525	-1.056183334038043	2.500655798752379	-0.4345201268947776	-0.14238296008459686	-0.3702816554694513	-1.4282123718968853	-0.5132725343699178	-0.2679819497721691	-0.9216039795616637	-0.7501956444798015	0.13054456970791897	0.485609398945916	-0.044926701360990993	-0.7495956257957749	-0.6314678668060205	-0.5838091268526576	-0.6216693004568788	-0.29929571489646956	-0.19235975707370273	-0.4425852886292892	-0.05089648214536478	-0.29000538565238576	-0.07714898692522834	0.1142168603911915	0.6621179891408085	-0.3641891264089998	-1.0331328088003298	-1.0244018458326498
-0.2570229864925371	0.44961218424921456	-0.76323140286918	1.731620004746381	-1.4437682629488933	0.29329762071069543	1.1835326045669656	-0.4473626547705615	-1.429583974834137	1.2862815104986811	-0.8498107175285113	-2.0533025036841432	-0.8573945939328088	0.4094940582470153	-1.263043895789889	0.1908589625862995	0.980037282727674	-0.46617534415437334	0.4211432027379477	-2.8265252453244587	-2.0936620032789026	1.1714209632679689	-2.7394547596305916	2.1518176052656974	-1.7054393344169119	-0.9514512847499995	-1.4891314955067005	-1.7016840819516836	-1.0181226364792781	-0.4806770733718733	-0.6070388522114355	-0.5193941257670138	0.04320057133051208	0.46715221023940723	0.28790773639731776	-1.1466820767781603	-1.6030968196605828	-0.5521721740067391	-1.4049852590969776	-0.7118588488922963	-0.3916132855912628	-1.5448262152793106	-0.26305837083215483	-1.0988299321627424	0.37873101914247453	-0.5824189099634859	0.49073114392412287	-1.9888341190376313	-1.6853081138852428	-1.2734406341920963
0.10233531930622465	0.21885889157787955	-1.3022451910924748	1.3357201168120088	-1.1801021214186098	-0.14911742727409846	1.2284810712736465	-0.6315222693415645	-1.777579358248322	0.7881652884677497	-1.3229293613501418	-1.8483174808615848	-1.099582123803554	0.242238232077285	-0.7853603907801839	0.20528552382581705	0.24999954178397674	-0.4767765123541544	-0.2573589691543202	-2.615511070278987	-2.179289055293179	1.0176065621346595	-2.812957438142393	1.063557076696862	-2.110692125086126	-1.2136596520920042	-1.4012574741661352	-1.2322522975973735	-1.1278265245989876	-0.340931095160737	0.13470516480316455	-0.5739097623040602	0.2156864707075197	0.986523405446735	0.40087968689589343	-1.2000114909779849	-1.4620964875983753	-0.15306663922716304	-1.8174060506176692	-0.5768110359701747	-0.8075488148971716	-2.0723265674805766	-0.8707446795854776	-1.1714504562044414	0.6882673153932658	-0.6057043658987606	0.3124023087530461	-2.514622857608961	-1.6370354229352662	-1.0171081368471608
0.37274460762782513	0.012323168160064277	-0.9054135932122719	0.6876169664820837	-0.5412360868653011	0.5808475877563689	0.9510074293505386	-0.30758768335375847	-1.1113220952239677	-0.2725282654133335	-0.7845836751844334	-0.1711036545676444	-0.7466167968956318	-0.14734208542980817	0.12889760789574714	0.11570637790310882	-0.37533100401338126	0.0030912673050503825	-0.5005199979222944	-1.114299365438918	-0.6739645619550334	0.7719198942062432	-1.1128047398004006	0.22499916332845515	-1.1583027314212107	-0.5428231664422186	-0.06562341100895942	-0.2638195954482615	-0.6365266806635924	0.15219364095807053	0.8809416531386002	-0.9086291742377501	0.8160857448488806	2.040541804507775	0.5094891832737067	-0.800252853842228	-0.2806351880778354	0.967805811558142	-1.3117393893591385	0.3289302108294862	-1.026634188566755	-1.863569973790437	-1.204372540792519	-0.25638305299705044	1.1019978059937372	0.43976620111980397	0.6352887621023914	-1.4945987990683345	-0.8675224027258217	-0.30300898950603283
0.8576718172078999	0.18114687232440202	0.033767421604963745	0.07437255001715447	0.5276709249254088	1.9427603436748566	0.5806050361589691	0.37094966695341375	0.14809814345746874	-0.5747630340783394	0.16538793266256144	1.657273573688408	0.41696524985163463	-0.6158600508885513	0.960846091149413	0.19311741939252172	-0.5084010239174299	0.727666234944716	-0.21634984356221212	0.7615360723137082	0.9372903659827576	0.5872014256642208	0.9083760553949769	0.26647084616457667	0.4492504634239378	0.5782247808163955	1.4875807512328518	0.6547820495608192	0.2040074014643116	0.7372329736603623	1.1654052799796772	-1.0987628317001605	1.5707963538812446	2.6117143966140235	0.8762110359086679	0.018076213431648367	1.063293130958565	2.3095361738580444	-0.026752299538553154	1.4403811715689356	-0.5889760567571904	-1.009561893556876	-0.6683038552925126	0.9865610407908553	1.6405527563040672	1.6224008328155892	1.3674222761769896	0.09678851213113368	0.11573222358064379	0.4845966763815448
1.429420662239599	0.7508149594731656	0.5796782935295739	-0.5589119390826698	1.6954508751567943	2.7200865769089355	-0.0009715974698859296	0.9524228788972362	0.9862348529218584	0.32744215622602857	0.5160720812665923	2.182688964901665	1.6562510500230956	-0.9552835330566201	1.195114112242975	0.605499031478007	-0.265283689341643	0.7496535463730407	0.10074135417064532	1.934517716612754	1.172969477353183	0.15648775523374384	1.7094808793140854	0.6490946522701311	1.4377167302607483	1.3100046042477822	1.9691697283284104	1.160139837128114	0.8408490342921758	0.984762789992458	0.6902370969017406	-0.937241036991397	1.8314266129099728	1.724867096150443	1.3733822471965127	0.9036820261309979	1.814983057835913	2.8588293780281657	1.2492524185686733	1.8551973093561034	0.3958360043462363	0.0586777575159508	0.642941645324574	1.6464801038838364	1.9914104469434353	1.5058181670645256	1.7513709766656511	0.9659727561894971	0.7187648971431457	0.9565797174956318
1.6315758184524385	1.3979494206000291	0.25184598651607387	-1.3944769348764978	2.2627470393328784	2.2744650284583714	-0.9024378949435782	1.1603454695930002	0.8161603324884773	1.4806928429137753	-0.13044590945326615	1.1767295989055084	1.9416495845231867	-0.9612594865864282	0.7459410253017896	1.120684610790889	-0.1819568473527001	-0.45871557222349857	-0.15869429203241614	2.033862080621143	0.10016527168153552	-0.7497139972263859	1.1682383316787406	0.2835479546391125	1.1615202293336446	1.2853810299618669	0.9909346675652305	1.2627739862372744	0.8326084312438515	0.5956902809342562	-0.4303440025849682	-0.7112377660938053	1.126317649892472	-0.3349026301196369	1.5415278720468222	1.2607916816468892	1.9596617021289275	2.1249594743788394	1.7639331114200416	1.178675761426081	1.2092100361150746	0.6950988189383377	1.9513391203181767	1.350750421053719	1.7903692760380996	-0.2064112248200389	1.1143573396960984	0.7500348449144787	0.7569157097849267	1.0457952257982932
1.1818020588006592	1.6225493585138002	-0.4754852856894845	-2.278175937389017	1.7127281325022037	1.051908628165219	-1.7988519682201107	1.0277794603917836	-0.04066762408569483	1.5735709329554919	-1.202049977872945	-0.28726862786844104	1.0003828687909018	-0.5510184537641539	-0.04406621590712597	1.222187530937626	-0.5897019416361713	-2.1301423534742603	-1.0736389554643433	1.471459636450241	-0.8996827528995319	-1.7543763101827037	0.4055364273028209	-1.114233339190216	0.1301669579443106	0.8455224208882897	-0.5909368289189115	1.1169137769821655	0.1712420362187969	-0.3459313687288852	-1.5928393317986675	-0.8025141531654923	-0.3196334578793319	-2.1266626624520417	1.0592657412193578	0.7122376787909611	1.9161647665619257	0.6914554949620728	1.4081794469950146	-0.10853504054477796	1.1657121404907334	0.49701228240765516	2.3982029931471525	0.4118646226752002	0.9433400804309835	-2.1469442794504396	-0.37029095274946106	0.06457761102031262	0.5197176456629895	0.9631239333090691
0.2898814136897943	1.066451068504286	-0.7067756062284516	-2.6761210628602012	0.2999827001373061	-0.06968576417691474	-2.0966584368554417	0.6885716039696121	-0.8176460707359534	0.30647494238931733	-1.7700302979661025	-1.0280818484351193	-0.40537422894441505	0.09332406002071583	-0.7439512262585622	0.5949581005090975	-1.1951821591362972	-2.8081223778642115	-2.039632981479383	0.8399654111469413	-0.7770090466250772	-2.1048334784642626	0.3208187827344958	-2.559167119335376	-0.6179717128185158	0.5327987938830986	-1.506641805582798	0.7716458571184271	-0.7091366485361535	-1.3695912393374072	-2.022011162642586	-1.146018418755359	-1.6694018160877329	-2.429708792229374	0.08187865337279424	-0.431165077531308	1.8343734838973969	-0.3514120440514116	0.6632176917218504	-1.1044267937896661	0.2544595028357243	-0.28912323718451133	1.7016318355686522	-0.5966400169722591	-0.2955638511118291	-2.6088153372874023	-1.751926857846715	-0.4077022271191752	0.3932334717049429	0.8713483653250816
-0.5171641486344271	-0.150710064731642	-0.0910468556287609	-2.198573327538575	-1.0174115955137562	-0.6700392525661367	-1.5445957758345747	0.22702769808648143	-1.0280398793732293	-1.3732021225575322	-1.408763746250047	-0.8387452805325738	-1.2264245701835097	0.5444679121510584	-1.0898872241029527	-0.4999860196890315	-1.3970975511094594	-1.8495495217015687	-2.2738402310816497	0.406463294678925	0.10634302226147867	-1.4566094629578314	0.6642017214632778	-2.800271010334301	-0.5377026816724302	0.5075952342277984	-1.2210572991963318	0.2372311706199434	-1.2135890433805627	-1.8689255182285396	-1.3596897473017988	-1.2350190239250036	-2.134589206748729	-1.3668423384479171	-0.8912306814085161	-1.2810471531161993	1.4245181913548421	-0.45789162489963364	0.06749814428830894	-1.2511438543086424	-0.8717053582392357	-0.9229388254705786	0.35165993356871794	-1.2358278581951185	-1.4538086475528607	-1.2803748435836029	-2.1314089032000094	-0.5277409292964711	0.4828510138831149	0.7092870809549833
-0.8249443891133191	-1.3578770613699347	0.8164430229675156	-1.0863659540193897	-1.365412742532679	-0.9241783208058691	-0.538395229801849	-0.24092775428616728	-0.6871861006198984	-2.2539443988481715	-0.45040006003324856	-0.36478660361646165	-1.0441862484898834	0.43707282761286925	-0.9666248218858581	-1.3757998610530815	-0.971772482247299	-0.07857967670972822	-1.4989859996138661	0.1459092454810634	0.6252340959305144	-0.2913576099718934	0.6208806222016048	-1.6361710621055556	0.06230353475998131	0.5086878393866592	-0.2788954212631801	-0.3077823142393062	-0.9789653516275181	-1.4667009629806464	-0.020210219903411333	-0.6816459936498599	-1.589602193874	-0.09739047088249494	-1.4230522163152253	-1.1218838064672572	0.4772470677229445	-0.03324307521567349	-0.1808814461386901	-0.6769024828081218	-1.4768347552075607	-0.8364579181860115	-0.7660993591295763	-1.2840107620458476	-2.0304120796898593	0.5330134152293939	-1.3983784815171951	-0.44360073080294876	0.6062667855783794	0.3704128413885292
-0.596642294638314	-1.7360141441782313	1.137864891768312	-0.04430138701856097	-0.7170992569459373	-1.0790857603398851	0.26679156624821093	-0.5025933563953425	-0.05490403025146688	-1.9010440808648874	0.4544918986112594	-0.16524182232003382	-0.25795464841737226	-0.1561875481256067	-0.33967012313964745	-1.4853550318945814	-0.3070774601511594	1.1547969133985787	-0.18280456015601468	0.021699168544995037	0.3043996324635936	0.5369181756639034	-0.02601877298109858	-0.07072941143402994	0.5276795196699978	0.26346333021644724	0.3609149603084287	-0.5644247912518638	-0.14752789978680744	-0.3004702138625399	1.0878881730096457	0.3220844081979563	-0.5827144713334516	0.43534660966004163	-1.4001642762468813	-0.11012988912255525	-0.6729844021777976	0.14190366900306398	-0.18469222115461378	0.07476274616784491	-1.2760702001229178	-0.1502742451821377	-1.0191182658660618	-0.7344927036145723	-1.7191516003913292	1.3601587834566828	-0.20799987411679188	-0.13924295645047918	0.5671602720684229	-0.05190085813364694
-0.11868355232124504	-0.9899329483475305	0.5436558914692927	0.42769123484749577	0.1470371976404114	-1.1055943022252657	0.5785769793283057	-0.4166966274141793	0.5879188108960947	-0.7937462918440119	0.8864680912472741	-0.17444747226826723	0.4547924579717023	-0.7046114450372563	0.6384099445137212	-0.8697930892498011	0.07373684560394625	1.3561717782522684	0.8491775241047949	0.04312063679731832	-0.2554955358263964	0.6199327893110806	-0.6564031975161964	0.7692882571642355	0.5298646234458217	-0.20567486770222654	0.21048652036104346	-0.43693218497544395	0.6824405268348654	0.9734120548619335	1.2870405702151237	1.1675216456258442	0.19000764313566	0.265417560325394	-0.99006467440715	0.8365113385024745	-1.3887706406742388	-0.2613699089769393	-0.11078028129507608	0.5200286148957772	-0.5017011610076806	0.502632261663515	-0.4771843472518775	0.11003809322395718	-0.6476899455400422	0.9797251992787934	0.6486280414253737	0.4516263502244734	0.34733648789642024	-0.324699651642313
0.22820100590256884	0.3162214701674521	-0.47443143715901803	0.4545130105692864	0.43001934750022935	-0.9204430245012776	0.6189929342577014	-0.1254775213894427	0.9427548374477709	0.28865194932583876	0.8244319669015137	-0.07403322488717988	0.7070495102252033	-0.6811413851252736	1.5115999398604294	-0.07973311666384866	0.093004036715539	1.1191711113356702	1.0537792661944674	0.10637633845919912	-0.3085121916500147	0.2820888878717984	-0.6787174264925577	0.6688298715239129	0.211211631848768	-0.6760253236201059	-0.4738810771028482	-0.20819864857988835	0.867192129537846	1.5552872688287722	0.6482428063314449	1.4136829995951965	0.4019177601232411	0.0053322009815797156	-0.46583755346130007	0.9064605914755842	-1.3953031112405587	-0.910152830304852	-0.08528816597764376	0.47905266007528136	0.38009953998500423	0.6315616251903728	0.180622193477653	0.6715017390231551	0.5666544789268799	0.30280254039311466	0.8152359821647591	1.0217482717591313	0.04531779690993875	-0.3738246372357856
0.1906313019416544	1.178909222356775	-1.1211361615493975	0.5069537791320136	0.032528845304649875	-0.7045770804091539	0.7127908063036228	0.029182588105436783	0.7545676301708694	0.8500592749089013	0.4748898813537274	0.11247768012678179	0.5096909672897978	-0.08077443923373126	1.723536235994277	0.32090627366933916	0.1088661430628113	1.1173243970112543	0.5213011380996052	-0.010850475447877829	0.0646442921969129	0.09556620844916137	-0.2852415392974945	0.250879439447499	-0.15111595864398128	-0.992255625661454	-1.0954182815957847	-0.267893196305534	0.23055226964279774	1.0736872762424978	-0.1681819991038518	1.140575946919912	0.18454540517152188	0.0005401117634231252	-0.08460950640473086	0.1406393995500663	-1.0457289037876878	-1.2847215117134219	-0.21593835113304186	0.04466302560680849	0.956752923650878	0.3045867682080428	0.25447571745301595	0.49044407089727615	1.1594177831454926	0.11064371717269862	0.4529922883361922	0.9710354532219563	-0.27025873314524484	-0.39688693277521203
-0.2198841529986111	1.0198189532172075	-1.0119847822510797	0.7964869097741885	-0.49909858871254886	-0.7570502590218274	0.8761135236024915	-0.1388094487073744	0.06628215869985364	0.8074800956709209	0.07795938375264849	0.04833199015440315	0.062298202948300005	0.5657293833550715	1.09432685802364	0.1879481915821518	0.3819268697930368	1.2412735651747644	-0.19881440239693907	-0.3872314157937168	0.16144049627041332	0.24731549722154755	-0.14428959564606017	0.10237850139165254	-0.43356079634912614	-1.1505795895596151	-1.249259657891009	-0.6627561111671959	-0.7572806213277775	-0.09405342531875574	-0.551014826396161	0.7396602473305852	-0.1423046648773903	0.07401841201104173	-0.012792188940681092	-0.6979611976437505	-0.8699286939364465	-1.1982813457463033	-0.5423359452515607	-0.5280960956480741	1.0136420167832463	-0.05918222107695238	-0.36481564567817804	-0.304767364080477	0.8042497462915829	0.253820007687443	-0.0474473781865884	0.09049500868116928	-0.5740183723540815	-0.5996083048474689
-0.7201832579241001	0.16807068335820086	-0.40450440389740555	1.0607331248682015	-0.624885427337187	-1.0583150280160276	0.8769088404374682	-0.44633871531535224	-0.6637703195895253	0.3528929092944393	-0.17384187514166463	-0.3669572354556823	-0.40264588452666505	0.7252522917168983	0.0729544729619352	-0.18961008708893765	0.7198143037413978	0.9177783952413918	-0.5807454347210401	-0.773848893021715	-0.3377948547952518	0.45242279899536636	-0.5067104548116641	0.2081265884110372	-0.6236452112357785	-1.1705469166052294	-0.9275195586463337	-1.0099254316934627	-1.351831763913216	-1.0931715798612012	-0.41559220306560074	0.46226319509255975	-0.3472938862925813	-0.02582511448140668	-0.2345181020306496	-0.9330860231616638	-0.9739926007397949	-0.8446340812633969	-0.9161932645119414	-0.9232968709311832	0.5957518009834745	-0.18329504150701753	-1.1131863468557326	-1.0290219054359944	-0.09226826013641083	0.12820631989714204	-0.369202873211401	-1.0147229465339538	-0.7913726235482159	-0.8856577796653878
-0.932348978297691	-0.525580806021786	0.1578784109993298	0.9417062196593134	-0.3136335736812461	-1.1920663474495587	0.6015219833657857	-0.545747988548268	-0.8949513788800373	-0.1787493583499462	-0.18808997622715504	-0.7463404751926396	-0.6515774898534084	0.37501183491893925	-0.6043502045988329	-0.4223629616979371	0.7318743163852397	0.0533141618243704	-0.48727967793443167	-0.8037245984095674	-0.9204600904563679	0.3985167163469815	-0.9046131096150895	0.2164265857486894	-0.6631289545499577	-1.006714162070464	-0.3953170558736336	-0.9071526183377829	-1.1632569701911304	-1.2826638869990645	-0.1127069885115045	0.25430138237102135	-0.362293041532196	-0.2169866580634422	-0.5182808882819596	-0.566668498294604	-1.005050075280117	-0.4869773469726275	-1.039232250451241	-0.9136977385726286	0.0003102430913608129	-0.13182833974076902	-1.3006914517074315	-1.0687921575187789	-0.7465462283124354	-0.3854030472221291	-0.398629165187904	-1.4333557267282517	-0.793191601011765	-0.928846219587929
[truncated: 72 more columns]
