# Supplementary material for: Diagnosis of autism spectrum disorder based on functional brain networks and machine learning
Source: Sci Rep. 2023 May 18;13:8072. doi: 10.1038/s41598-023-34650-6 (PMC10195805; doi:10.1038/s41598-023-34650-6)
Supplement: Supplementary file 1 — Supplementary Information. [file 41598_2023_34650_MOESM1_ESM.zip › matrices-bold-time-series/ASD/ASD67.csv]

-0.8648757354698138	-0.44694374829313976	-0.1574790910967408	-0.1494054488738647	-0.5395885575148023	-0.35438319795886536	0.05792150385381996	-0.3275766955676825	0.007072729535643753	0.019600534898280588	-0.3454312168300298	-0.8952716998329269	0.2235995487885755	-0.10503745931777077	-0.11810126933250437	-0.0016134919966781045	-0.12839457487454914	-0.982123461038622	0.020505655982586666	0.30658156836854056	-1.1960027241532376	-0.24744862258150918	-0.5214900216768951	-0.25344651158734166	0.05780467546611589	0.29623528753916706	0.1516440884631474	0.25381628957913455	-0.06533894580917818	-0.4809664094060039	-0.05892465473790087	-0.5220076268925413	-0.24216231302425684	0.11960397167707117	-0.7989288437716172	-0.24925455898746354	-0.18287366380292733	-0.5890741242859238	0.004301463133226291	-0.2225964662054965	-0.7451499078994414	-0.36596710961215784	0.3254093540699023	0.7713178582637034	0.2892011275854772	-1.0592967785926732	0.19677046656282202	0.17771232114920701	0.2703910360438828	0.3803160705478536
-0.755249157913002	-0.7558002968458428	-0.3748719019479434	-0.16983847164938887	0.02026901555106345	-0.3155022129139992	0.0960492353213989	-0.2576012392943123	-0.07560958811717512	0.08813256758662938	-0.17097525846502185	-0.7341943937008961	0.0717086435321637	0.12885976537083335	-0.5565521412269624	-0.2903939303296174	-0.3765266074846708	-0.7330352129450947	-0.2716892053441193	0.16755343180119722	-1.192227691595932	-0.3638319332498908	-0.29379656429481915	-0.46773012439235007	0.28714581335109235	0.1908701906397234	-0.08655555718820021	0.6798706363114911	-0.3777696651394714	-0.6727358902046956	-0.35260608789903236	-0.7663045889677194	-0.6430087122525887	0.042784281458533045	-1.038260331836035	-0.0959331884819599	0.03860493179847543	-0.26869057324953255	-0.1921258797107492	-0.513435276257316	-0.9622479342789761	-0.7063871477350999	0.07903637279894617	0.43858112670990335	-0.08700847610667053	-0.31670042637659235	0.10702822857267676	-0.12394378203554528	-0.23805334672640108	0.07794862300423357
-0.19890042656071216	-0.722885146085419	-0.3033848938333847	-0.12207969785285956	0.6890515671423801	0.10688081738139382	0.18779353559230072	0.06740494628181908	-0.3209448426716233	0.12171402253284601	0.06192828559181928	0.041919095413278276	-0.1299465941381875	0.296516123904511	-0.841889105807648	-0.5191470721266482	-0.3892148180659549	-0.16590657816780247	-0.6756394469453998	0.09696931142721713	-0.4087004182417476	-0.2015766023896249	0.1778562419732525	-0.34760924495522827	0.320174597792356	0.09253906351244917	-0.44600445614968276	0.6111249844189229	-0.5486545238914239	-0.36462757100225784	-0.4476846648912615	-0.5682023350351892	-0.7940264365121426	0.2571886740950179	-0.6928721084812243	0.1605527928212848	0.3107983964263257	0.1779320467636688	-0.29149516828209276	-0.6216999118403211	-0.7931310591178153	-0.6718450721450827	-0.2890628535532349	-0.22213733950927128	-0.40547454287136436	0.5174993281040612	-0.18768620524474175	-0.26691507371275863	-0.6357750677865016	-0.31080689496001085
0.5216032688562268	-0.2460377307548705	-0.13567663952332013	-0.03473482544259166	0.9235145659452495	0.5088242504462058	0.19288124113154645	0.483739108438324	-0.43456816738993476	0.1417113893208855	0.17140118290016748	0.831411678638558	-0.19941614529653084	0.22827809718384878	-0.459227193769362	-0.36326748405610787	0.03656897836140114	0.336708014678826	-0.7790198799018685	0.14262302530696852	0.6240839245636048	0.1932475291942171	0.47747446348815725	0.14927255798702316	0.09310180685016074	0.17180316109260255	-0.4545524163600583	0.12409916387702016	-0.4015716797759198	0.3618408916391004	-0.21102483703963948	0.03311817666901641	-0.41168780083951834	0.5324591076725145	0.12794483596306108	0.19713257254483396	0.4199469805166864	0.4157800068759525	0.021079569617249615	-0.2804478418079717	-0.1844825093097595	-0.17292694896004257	-0.27085859765284526	-0.5491650388833473	-0.23199778026907097	0.7632210533268565	-0.32834730172807514	-0.0790302996629754	-0.3519155845946649	-0.3668656080717759
0.9497099703105153	0.3971506364405563	-0.05869818839195518	0.14617314485925129	0.6318662399624256	0.3405932579725043	-0.02923877184798352	0.6078933424244133	-0.1594285878431818	0.028004185311611918	0.12101061509869299	1.0084894608469679	-0.18898211539832233	-0.029329223394841362	0.5807123390291358	0.24104762603973515	0.6889484973744261	0.6762660571140524	-0.25310542476443554	-0.029538110967487805	1.0617850254199117	0.4332315494977215	0.2993026521016404	0.6715117317484601	-0.2925424246533236	0.24279298204978023	-0.13891611913575497	-0.30221512537755785	0.032169480291133555	1.0462999805190707	0.06876639806732439	0.6469280957056207	0.4173128026575773	0.2565905684910711	0.9158393072314758	-0.1646088600458792	0.16223163669660642	0.297958368900744	0.6551843911867002	0.46216278159953234	0.7236717962977345	0.3652626828924374	0.3146031729771581	-0.17942197400793156	0.18854655941333037	0.49420531343745205	0.024162250521123987	0.22469293515090838	0.4013726578929653	-0.014904756931156667
0.8410377907755433	0.6713751725606415	0.0356318825546038	0.5013982790846092	0.1532690289211983	-0.45871052968005316	-0.4333078769721085	0.22351593094618077	0.37259750596425023	-0.40699788918102675	0.007887534029456056	0.5342270021222022	-0.3139202194909823	-0.369343783363329	1.5544661588988058	0.928203016974907	1.0690228135507125	0.9494956559668651	0.6518085723701548	-0.6932712684262536	0.5704779073513702	0.12702976002112504	-0.2177026046969883	0.8187278656462892	-0.6524664858242589	-0.055588244038649884	-0.0110008899919095	-0.3608923270790145	0.4227471724573159	1.203208064945763	-0.022146629538490212	0.8861065479105704	1.2071128530304864	-0.763494126425474	1.1961131037634107	-0.6891271912454496	-0.43733284969998026	-0.022470560913597677	1.0727652149587368	1.0728640670733045	1.5241080367011106	0.3644366101853217	0.9808248625756993	0.5329904387060189	0.13040979855522591	0.2557090631730439	0.734776729101745	0.34228783170439225	0.7717969800823808	0.37211793035429874
0.4042237175150385	0.24458469555814413	0.3769554607132993	0.9596903145915568	-0.22026133140602974	-1.272734703111956	-0.7467573939371464	-0.39745060290399353	0.6973234423964817	-1.0480021646131943	-0.0698620963897495	-0.024858404865420635	-0.6083603367387873	-0.8004305931536644	1.6211774823805123	1.1516549654993633	0.8748940803393127	1.0640430170739954	1.1719214445916788	-1.5462262472435755	-0.2907378596129278	-0.6548031317480086	-0.5864965751025596	0.5787793272387984	-0.7972611614190392	-0.7652535398605924	-0.3163587818927185	-0.2505896563383207	0.3441333149315599	0.735617888848768	-0.4770258678507905	0.7199623214141188	1.4246385023499597	-1.805166463982902	0.958146280890892	-0.8823036185639124	-1.0491609528795842	-0.26133771455333094	0.8250051758145032	0.8919860019036217	1.6811779725452305	-0.2658937586125665	0.9655722406986562	0.816502777115858	-0.6956854804191451	0.24792459573046297	1.1893964355583142	0.2557959284102142	0.2651814940308026	0.3731686097542874
0.1240481476241378	-0.6052295277391581	0.8942902143158522	1.2544615234765035	-0.5268438051541857	-1.360428692557307	-0.651882900997704	-0.6871375377689136	0.4720944290735455	-1.3136726340434317	-0.08172399261469632	-0.08654231871438192	-0.7742404789181184	-1.315116338603848	0.6548097588951599	0.665150236298023	0.34273034433770644	0.7126823532742165	0.769890599780213	-1.8384607727151752	-0.6069796664728468	-1.322673070244642	-0.44947195750756347	0.3505278941473725	-0.5982343158540957	-1.45684075124439	-0.5869121096724474	-0.3886139449471757	-0.2965106212499281	0.032872891079536184	-0.7427312195007951	0.4631896580866119	0.9349038825884519	-1.804781242126328	0.638502690477135	-0.4677796274121729	-1.2781722457803708	-0.28415397044160295	0.10276939884510156	-0.18336728015974146	0.9539897510790581	-0.9246986501170746	0.02501076731976279	0.22011483820406066	-1.6037424423762476	0.08941459765083709	0.8386042130199397	0.17679545646860564	-0.5842252426744146	-0.03355191583975281
0.30619524117338115	-1.1122466881240152	1.134741123705731	1.146215069059366	-0.8893496886753196	-0.6049490729289796	-0.061948580770012626	-0.37140723674542026	-0.14545316976989495	-0.6386916893817371	-0.008376564382965598	0.349981628000349	-0.48968930395123933	-1.6056998621626324	-0.5791222657295494	-0.21648314125121335	0.04322845630425744	-0.14980262178896991	-0.21299927632231333	-1.1047862416827994	-0.06857457631306542	-1.2750587510940925	0.03965431605770106	0.5056472170137509	-0.08328239341803076	-1.677620543554513	-0.22940614550480004	-0.8793807257358478	-1.0355906711696148	-0.37044908246349223	-0.2674454326087072	0.4331876245489088	0.11961562343671067	-0.5059073762384547	0.656993350415778	0.32309491643640886	-1.022089104618901	-0.21166231234551258	-0.3764924750020903	-1.4057192549436652	-0.24170950148515294	-0.8770982864585897	-1.2074770470079732	-0.9119341529515876	-1.5452802088582798	-0.5381307066825459	-0.21926940799850747	0.1849309491203764	-0.7516561006285	-0.4643726479903058
0.8000444727528156	-0.6816531407202668	0.7141383009489765	0.6976508649104498	-1.1497031126053814	0.35409435992244465	0.7525864367497349	0.1968048107675667	-0.598351985715388	0.7735434542244252	0.21747191084668327	0.7031471392816889	0.1580311819912326	-1.1444309424704004	-1.1207972063130973	-0.8459119629274091	0.324246435666467	-0.967424875112676	-0.8240637338799225	0.31692269267411205	0.670519277832185	-0.48761122481404856	0.34734804789926294	0.9865435463119527	0.4984869807144017	-1.4591296259592728	0.5399600478985935	-1.37430990836517	-1.2054968446862717	-0.2766474191426285	0.8251332443749345	0.657579209202045	-0.4519471793391327	1.1270140664504735	0.9903546943578074	0.9743794559913593	-0.5445596535796592	-0.23935000871226217	-0.08834910263275846	-1.7384846088021055	-1.0131078057728442	-0.03930709526805784	-1.7328670719338524	-1.6659260579448796	-0.28866503631558565	-1.2508548746193022	-1.2239389505831293	0.12309992246181083	0.10657887441762823	-0.5330167914294928
1.1875388472274475	0.5108734178507032	-0.19815289676373615	0.2722953861976901	-0.9579123666986948	0.758372417494187	1.3318717747218236	0.40112779842055835	-0.40936601575656706	1.8668124076788468	0.6548319109408077	0.4122431689805127	0.6721778759697215	0.22808661390866553	-0.6594007512201474	-0.7725589375224388	1.0018974436567882	-0.9711888475111459	-0.5157333507957433	1.5900652051665483	0.6802851599528847	0.4445757527308315	0.09341308298474257	1.4008307314284607	0.7783030522155353	-1.22207579696671	0.7322740664780658	-1.4526483454190326	-0.6262460710157484	0.030149643800525393	1.7148731468314022	0.9282639036407833	-0.4862383398899308	1.8043959497557491	1.2452140627698582	1.1571052949251586	-0.15719696671585803	-0.379234757232288	0.7484130365866012	-0.8391731895076269	-0.7095760575526339	0.8791271632969853	-1.1036226893064844	-1.2936012472263154	1.1935506114192704	-1.2320246285060024	-1.378292199659404	-0.06385766561095456	1.23875913462513	-0.20942671992177533
1.2191574723297762	1.6215500594779402	-0.9581453772104939	0.21511068631271152	-0.25267817752186594	0.44282578392063043	1.3763567964557617	0.05707040485893643	0.4286039338724397	1.6603473461317844	1.2371143663135322	-0.44962074876400454	0.6427416832513438	1.8191544177421286	0.32396113180901953	-0.1081371715628161	1.6162255738668614	0.024624801404019684	0.217177086304388	2.1537976950523396	-0.2111079585719308	0.8733584849102052	-0.5654538002028997	1.4797332870663216	0.5349909748810345	-1.1925060630428037	-0.24704088366489949	-1.0450202919298983	0.10844132647039065	0.14241778068156136	1.6246064049471909	1.0885379827253832	-0.13799247321329466	1.1937844673282485	1.143793950808468	0.911717638029972	0.10624948493948123	-0.44352861831553064	1.3854773882511717	0.5413486630355426	0.4633006220101452	1.0861267196651319	0.14703326211353085	0.14830047408671793	1.6651384068153434	-0.1525620859890699	-0.5535293334934795	-0.060526206117397265	1.6454816087940414	0.19345728214982347
1.0092224484984593	1.9093986587512872	-1.0461735397242238	0.5315772153726533	0.5201979490965986	-0.12682840840481488	0.9742855759820122	-0.3676782895748274	1.4766139317901597	0.30103711040265624	1.7494717218568023	-1.1745179935910177	0.18665015781307484	2.4486432928243187	1.1411929289622504	0.5799926820793604	1.9053890035812966	1.3418812385722483	0.38876489747593346	2.0964150636220236	-1.1713539551188787	0.6783690338216641	-1.0989862741624878	1.334118304780314	-0.09016843003241613	-1.1092507641054594	-1.6907713629632097	-0.4324579413466318	0.19116932437104728	0.012000935438240067	0.5827702124952159	1.1869981252834678	0.21571374847122807	0.18366928801249166	0.8558779349074204	0.4087155035727146	0.41235283510952925	-0.31684824474304824	1.2556596256183084	1.2424915223138462	1.5896036592489344	0.5221156654595283	0.9758147453132103	1.770649477827249	0.908740273222648	1.353477308080105	0.5818334486126262	0.5009645941614533	1.1703064341895024	0.31203440449096664
0.802807150666272	1.415961948990084	-0.5336826593840586	0.8845119865053814	0.8259494813234375	-0.4457230009894969	0.4863214112248834	-0.295006327927917	2.1942023727945714	-0.9906613147258695	1.9535338262047812	-1.0689638840829463	-0.1764043241917435	1.5350482909479846	1.4818785618231798	0.741913526475587	1.9269137408646457	2.0584067812084412	-0.29001505433121477	1.8035305387170015	-1.213045903952843	0.2770674184545977	-1.1165828647936016	1.2064904399510394	-0.6569782835470412	-0.6303720582931599	-2.1877049870448904	0.10492911457024987	-0.48704260490112194	0.0006395109882631093	-0.5777647745472139	1.323343887141593	0.32223268134121863	-0.13291050896233406	0.7681688364948457	-0.2895449719853354	0.7674019164463656	-0.17925886648259037	0.4172582785491129	0.8195763003802883	1.8527484054746808	-0.11030944818680531	0.7481506893037916	2.4877930124575025	-0.06736735546353728	2.2345599183402163	1.1433108757402617	1.427486366518615	0.5464098500801235	0.009292726486727385
0.6434453146409843	0.8448867000557015	0.07376309009702314	0.8874532575790702	0.6353298312030159	-0.4557785027744908	0.1928712983912576	0.27793492165219885	2.2783635700702285	-1.1484691078221236	1.743048353384085	-0.14289655764071701	-0.06050987982292657	-0.18249639276371019	1.4326206225549198	0.2834933391900755	1.7507953903360376	1.85515484498015	-0.9651704466511023	1.436639583650287	-0.22821618671350155	0.1281927719930219	-0.6705762704710478	1.060281378751834	-0.7409305815772521	0.11246474642273682	-1.1520833417825762	0.5380916992379767	-1.084330223205238	0.4059536976166729	-0.970224159191497	1.4059230542055583	0.19187609690586455	0.41468348050963366	0.9409039893692993	-1.0960771444215347	0.9019889082008437	-0.334433701231343	-0.6242766482839354	-0.0487288941358715	1.207627827777668	-0.11571680456120659	-0.23234277459964592	1.8545500335014782	-0.12454132227916219	1.9796269480870874	0.8071996364409241	1.9028740218153317	0.4236895223694067	-0.5298222645524473
0.3693883185262798	0.7709772223723041	0.3873687376640348	0.3989711877600956	0.4350122052601401	-0.4085062240877696	0.06411597939989622	0.7564254054741222	1.7797866400875173	-0.3349457489667242	1.189300579146057	0.8498805249622858	0.44234889505511227	-1.1934908873292276	1.1284734718350036	-0.3824460288427888	1.2246769330086604	1.1620773511158415	-0.5420023534714181	0.8964008686096805	0.9224222345295252	0.31107422039618465	-0.07255352076872343	0.5668236881950949	-0.23757060031736515	0.6069767443454661	0.5193344040468315	0.9786984351408154	-0.6116194883101861	1.0035272570125657	-0.3934449391367975	1.1602399377350205	-0.021855625332520133	1.0541042127299347	0.9122718485812394	-1.6386346427228875	0.6174982098566024	-0.7699079437213622	-1.3656851023982475	-0.29843938372983525	0.2746406930176732	0.4944590029719917	-1.0223446596784471	0.4322399778677104	0.8224831987227634	0.9788410135804173	0.07711474861949273	1.262653476793981	0.626656810010414	-0.892552893009268
-0.07975056560652452	1.032996430100195	0.439571288330542	-0.4083862584314875	0.5837079963655974	-0.3949639183099219	-0.10649910047801302	0.6134713841492725	0.9987885928434711	0.35866978658458126	0.4652511468575683	1.0960009737629979	0.9268003105500879	-0.6382471573520944	0.5925224187183529	-0.7011949967618357	0.19901061479730592	0.5354591133075574	1.0148309782014207	0.19128490485337288	1.337229851916956	0.5777113688468482	0.4755508728656636	-0.4439209505078829	0.5691696740832146	0.6304345199767221	1.4682285315371923	1.4027590928004179	0.9796333026183762	1.1867192559814295	0.5999981422799203	0.4251624129830357	-0.19633009034914092	1.0435977529534055	0.1557301659491763	-1.419214668230251	0.1394479893376716	-1.0024663109609515	-1.54363828194274	0.4187727625591553	-0.33655577710327433	1.1037661373913703	-0.8654387154924431	-0.6750166050517957	1.7907134073399618	0.030768173011579057	-0.22138264998197593	-0.19819896058227388	0.512081266124191	-0.7008383824793484
-0.4860870590828708	0.9547584062635008	0.4592212963358937	-1.1786408279498308	0.8005745742545294	-0.20868729373778047	-0.37372343977880995	-0.04114259931328707	0.2670622772100471	0.21939994190078232	-0.2548923103208979	0.47730048208984754	1.0598150498661532	0.822068932291595	-0.09630578217899635	-0.44826508069909227	-1.0718182948114554	0.08214727961883982	2.465007110041243	-0.4075086972532097	0.9546132396274529	0.686531061503865	0.9648906648747233	-1.610589468674972	1.183615979257843	0.5855709693063388	1.337441910929059	1.5692444595311457	2.5970174388345275	0.6103703358939487	1.2345717802495206	-0.5914271036287619	-0.2929367056453789	0.4446470110680923	-1.266199588563717	-0.4077048150039192	-0.07888952573981355	-0.5362998879293432	-1.1293850819289877	1.4097419976607908	-0.5147041758887683	1.1746783376620227	0.17261540832781802	-0.7736041893924255	1.8037913921199702	-0.3740902330295252	0.2294312492711064	-1.3937039245451612	-0.1376962780480234	0.04733255469864517
-0.5873231706874588	0.12020182885172924	0.4786484989875027	-1.5611550766168514	0.4840937642411008	0.2939396051112385	-0.5306171227606575	-0.6207369111214593	-0.26776043890799794	-0.32853056644022566	-0.8510009168798566	-0.3560967543171623	0.756666098464212	1.6321234267747111	-0.6868291964475182	0.09426768456858256	-1.964153258036854	-0.43160429460583144	2.4753995487540026	-0.681732161254918	0.4294056642445972	0.5799730889212805	1.3407472581410662	-2.248692410993855	1.1892341287743038	0.970080550798524	0.9297497898992291	1.2424729804052976	2.970233389997369	-0.3840432274900397	1.0679340268718303	-1.414825758570803	-0.3135898361260641	-0.1134183003281323	-2.5972051336277113	0.6550829157210426	0.053460236332317196	0.48523739062375154	-0.33095313978521673	1.664305282622643	-0.5282470319792627	0.6964461792518836	1.2854356286721034	-0.17108548353710876	0.8395062226889738	-0.32609686544842487	0.8787437565540356	-1.5200637216197443	-0.8656428080420911	0.8357909519636881
-0.4462614215953556	-1.1606615407504712	0.2823988931685414	-1.384991894501749	-0.4496915727368651	0.8686444480285537	-0.3854099261847332	-0.6898254708518732	-0.721443337564261	-0.378413544596131	-1.2776447713565557	-0.6619523439063302	0.1161242950614344	0.8643178422895412	-0.9613513343783461	0.41634434859989616	-2.0520546411830676	-1.0772074147494652	0.9592781752552347	-0.7863244513896815	0.2555156955923555	0.2935906206371739	1.3660967207289303	-1.9789119202285448	0.5231215222478952	1.6318938338029627	0.9919669445878077	0.4906367596385352	1.8172781254639911	-1.078671535046433	0.17627514640426772	-1.69507039427787	-0.27748778464952845	-0.22887704110432877	-3.0148940964286037	0.8374067894883195	0.06773516858225113	1.243854386799405	0.39632512783245244	0.8194758730863904	-0.6172843071808988	0.0003930989798453838	1.642895748407626	0.19172649028382233	-0.2813051336683903	-0.26593816337613135	0.8212440290178222	-0.8513006745523222	-1.1777074072672225	0.970483329341108
-0.45049477912043395	-2.165602077466681	-0.2680810167499943	-0.7878855907661518	-1.2416602363616993	1.0947428763034774	-0.09916941052282299	-0.2964046072173395	-1.3181283736143274	0.26057726586425994	-1.5680588138244194	-0.31993592698187506	-0.6236434946853437	-0.8979691598011076	-1.0004022822164376	0.2636050027522995	-1.5693850739692967	-1.5995803767994246	-0.8510648431713473	-1.0529713780163215	0.24380661640644477	-0.13768904940266752	0.8782822342902132	-1.1102186654988924	-0.40009476542499534	1.8591990387384982	1.2629444946120638	-0.24813655320904937	0.04649770502291304	-1.092887925313227	-0.9718673170097915	-1.4973544329030923	-0.24418061542799957	-0.07926067481860184	-2.3681864144729756	0.025280113117434656	-0.46764712263701674	1.0512660924061306	0.58504960663446	-0.5852915968734573	-0.8273545611170571	-0.6461520850264776	1.1178822904225876	-0.26055300398304493	-0.7733528152233748	-0.5887988750849369	-0.2527870309283395	-0.3441755601003159	-1.1331021797988918	0.24948478515428837
-0.8706006704896422	-2.4421430950178977	-0.9740163131212746	-0.19790292461478254	-0.9985111270247491	0.8939590807017324	-0.11769561572749393	0.27822541818621255	-2.0872322873715614	0.8233631349053238	-1.7944356072470096	0.15456666308767364	-1.0665508541965805	-2.1579947823876533	-1.092676808158126	-0.13657887386700202	-1.1667144742372515	-1.7657018237667859	-1.6395989587858413	-1.473140436877873	-0.04981831457685044	-0.5989716386652664	0.14596823544833804	-0.3657191448723079	-0.8762098120059155	1.3104160783452032	0.9832435608827356	-0.4406045812187019	-1.140548894735721	-0.6897807257816431	-1.748855517425618	-1.2051740832463436	-0.30875571503123833	-0.031062875467394578	-1.2711697871256802	-0.8048183257427866	-1.2048505964918825	0.1933806439115574	0.19642517139565083	-1.6723104076307922	-1.145602577676319	-1.1184259222862156	0.35910995441178245	-1.1309056465827962	-0.5367263820452317	-1.3280316963962646	-1.6192825555328065	-0.5315661683420672	-1.1046792499282652	-0.69725296056672
-1.4852022647997354	-2.104240378056919	-1.4446020076579382	-0.07168780930909353	0.2641725191261822	0.6617912579218592	-0.6850251676868409	0.8728110291951473	-2.7043871961214836	0.5649099138982431	-1.9750031889836124	0.25403984972405286	-0.8356728893151124	-1.9047630564178455	-1.3571700554828028	-0.3392822951910387	-1.2057391352612867	-1.6728317105983639	-1.2198483855985651	-1.5708805872013945	-0.57553643988698	-0.8318846836592049	-0.22128973689155215	-0.24728319085475833	-0.42614299245548176	0.5969407309197131	0.0924841466690053	0.10613471301789243	-1.2774253366714488	-0.3629906959398736	-1.6682261004730443	-1.1543580951514183	-0.5320381139746658	-0.15389281860389606	-0.49836673675728027	-0.5426168397846952	-1.149640091703221	-0.22142772077782763	-0.25298062598479515	-1.9301641109513914	-1.5718555486511727	-1.24999691862402	0.11278196461496211	-1.500512268914449	-0.04399584990108079	-2.0241443374395542	-2.1228132995072286	-1.0121677770453688	-1.1362360139725656	-0.9133075885165274
-1.7577415950007544	-1.5280984678818028	-1.4761705051406018	-0.5159803025679088	1.4460315061777074	0.7707857384572	-1.4804320568834985	1.3970982627610773	-2.706645620312739	-0.31779860188702225	-2.0076656762094194	0.014167810760077826	0.0107187653653474	-0.4262875853285127	-1.5798068673807992	-0.16944492836888292	-1.4329294247189759	-1.5647076223513303	-0.5162916811698325	-0.9406786518413083	-0.746932332689177	-0.6314911222581423	0.13272113648549674	-0.6830039439817598	0.7073582103858781	0.6341988307605372	-0.557566405409898	1.0029649959159823	-0.819923780935506	-0.2648247908739587	-0.7353094043388232	-1.3683367733054121	-0.8699106427591926	-0.27588718072516716	-0.34898569949531494	0.8111813740225072	0.2583745210313403	0.5751277158078274	-0.22236043967923846	-1.4376614729840926	-1.9584600152166607	-0.8669073892438228	0.4353207066002081	-0.9654483318052993	0.191201687939575	-1.9459340427985121	-1.3024793431435344	-1.0824820932565886	-0.8864105713976843	-0.10191689463773006
-1.4045149701177073	-0.9327412094051398	-1.2099368719949668	-1.1411647976640165	1.374886467894919	1.0401028560503325	-1.8704054268442383	1.571408255518228	-1.939053126672682	-0.9680511685701504	-1.7344051802617872	-0.15613769775948727	0.7935837014264929	1.1098731000784996	-1.5064759711472042	0.09265913284855398	-1.4200847602604316	-1.4427722787189599	-0.47112691445972854	0.147650109096062	-0.20131700374340297	-0.1502410648947221	0.8458598620993818	-1.2365134161335793	1.6114903089311716	1.4422696049060213	-0.3002194906052139	1.5018596829552768	-0.4891469335024928	-0.18937479644337105	0.41077726592016545	-1.6136030241468287	-1.1764451290338753	-0.39050865505272836	-0.5862248575774226	2.035095005082808	2.27941130721112	2.045990386676883	0.15504648024938544	-0.6191247265254696	-1.9332978880503575	-0.11837960483667552	0.6257832706714692	-0.10328569296838126	-0.037860274071686725	-0.7177804228198439	0.09628477827020805	-0.6526286251554735	-0.2740208842955124	0.9514711427367012
-0.7047686457593925	-0.34867282646912184	-0.8905729344569542	-1.3656649125133475	0.0051131896060982816	0.8905360085501995	-1.5765575770186768	1.0357291733567786	-0.7856280148210482	-0.9365283751093854	-1.1160459466611476	-0.08001198546068253	0.7063056613095885	1.7167773736344618	-1.2004228137964612	0.045663527468119004	-1.1851079614036408	-1.0668364478397827	-1.0944001802591703	0.8534363149886468	0.6187653007858461	0.1267594464973161	1.1228025900437468	-1.5557950785156343	1.4369608357080124	1.926393136744542	0.40334336868303083	1.0927009727263408	-0.5683542029088854	-0.05876107049083125	0.8806463914950937	-1.6498399123035967	-1.2717157564431978	-0.7475704418965686	-0.8514015294797663	1.9384556671991107	3.3382769705919473	2.7369906095866385	0.11343194533769858	0.07572606217909937	-1.2110484370456458	0.43175775273464717	0.021043568171047366	0.1780553958548494	-0.6301954694411976	1.0989330368569914	0.8114431712222947	-0.29055023002357794	0.1464206707275282	1.104606501376103
-0.18904354265086526	0.1250756882393114	-0.5341989840992674	-0.9391976264176529	-1.4766060181619507	0.08048662228496765	-1.0094079585563251	-0.12336207145964456	0.09779764014041942	-0.6394460921955579	-0.34665391768397796	-0.055908361614690864	-0.3413441029933914	1.2619862084467144	-0.9524758438723622	-0.34477818377407526	-1.165114159528914	-0.3749427323796444	-1.5749832466436746	0.5561796496309805	0.8785980938894588	-0.1476333454281404	0.5710783299197847	-1.5795161075943742	0.21030858929160678	1.0795100640200463	0.48605152843744465	-0.01822351318596388	-0.801788452096968	-0.1706102601513929	0.29609477991921196	-1.4005863500355384	-1.0178352342124861	-1.445672136383821	-0.9797162089148882	0.6291214466363393	2.4989373337382905	1.73762092415937	-0.8235586129221821	0.3493363842778293	-0.0292397912249103	0.3160488088402777	-1.1612344575396842	-0.3224338800844776	-1.2931863977545892	2.2135577033436618	0.2982788017023345	-0.3952253048035257	-0.227392247995474	0.055272641183069335
-0.07174311098318602	0.263400816301055	0.0745353117936542	-0.17113448160271816	-1.7902300451656168	-0.8622297361333642	-0.8194012488381901	-1.131633126067777	0.3168809572953956	-0.6664993513808681	0.24079125943888866	-0.40747770903858677	-1.4722526149260837	0.32540200696564703	-0.8418475390101	-0.6714956970281591	-1.5574400064109675	0.2834898051609672	-1.1996354947428949	-0.5113981288419471	0.3298219084993756	-0.7422322273926456	-0.3163949059312686	-1.3909408217522965	-1.1201871787716784	-0.7396062205637085	-0.3488219091476698	-1.047875397942627	-0.8046877764343057	-0.7794553928943235	-0.774894589844975	-0.9310637547835457	-0.38548072365838204	-2.089092106099084	-0.9229419775139219	-0.6218758619538646	0.41481177867115543	-0.3222479120647556	-2.065502387145952	0.1595117553463191	0.8903449325703489	-0.22537355234427744	-1.9142917241052653	-0.8804375873706687	-1.6397930112618542	1.711020775932564	-0.766072607518683	-0.6180282761179899	-1.1569212214520894	-1.2950840756933353
-0.08379522856808186	0.01464636504517014	1.0295216857528897	0.38115645853490604	-0.782293894768529	-1.1147999189563422	-1.1085420347415864	-1.1222138281756908	0.0139323658668376	-0.9161350955009754	0.4213664021124265	-0.91198667449463	-1.6324303080295728	-0.4015705255154705	-0.5686922962758297	-0.5360429828788857	-1.9056690830857166	0.49369741131057693	-0.08179373825050189	-1.479574926109343	-0.3409217528843608	-0.9951459053760572	-0.6336374371548154	-1.0054367346272681	-1.548106973139288	-2.029378133406355	-1.172425684361919	-1.3434085923479353	-0.45216328892936497	-1.5315458920763505	-1.2757340550981564	-0.345479147893657	0.4837001592820464	-2.0543835278975693	-0.5643501407852	-0.7585710633298817	-1.295228379647584	-1.851492386218198	-2.379067155586833	-0.22069195795679414	0.9804500210152662	-0.3893672128821963	-1.4879725485117956	-0.7136093338101581	-1.3662559759504551	0.047107998183191835	-1.2342035343564002	-0.30975469188402144	-1.6163352234223385	-1.7606628324186755
0.13297017904507472	-0.2617613673023782	2.0085521982101975	0.44060834282523054	0.5138871858932	-0.46258902897310467	-1.2071285482646232	-0.08188175380526984	-0.3562500333850069	-0.7223756523764016	0.2536841760502827	-0.8928692487493148	-0.6674582407752605	-0.6033137971088481	0.1424466856930536	-0.01509588379874	-1.5436841311222498	0.29158334322042373	0.9703734738913157	-1.6614077286222177	-0.2734237157672986	-0.4730465736413112	-0.03807583580493571	-0.3660052812108381	-0.9377055837817572	-1.7124921871830994	-0.9295353750420118	-0.9743715742273286	0.08395319298304178	-1.5979503650940658	-0.6781479385958921	0.2551828261120757	1.2724728775775085	-1.1398372941070172	0.19297220452766553	-0.0007913305536526615	-1.6003075275269423	-1.8525826001902723	-1.2036183927974367	-0.33496576552605617	0.4184229994941396	0.27139899762336245	-0.2815165901178602	0.0835616121478739	-0.5139098414426047	-1.2569142151708286	-0.6790840711855375	0.5756003845814069	-0.9129394052683881	-1.0800134069026597
0.5702160061441734	-0.05015528170470682	2.4288422484011156	0.20658502394835382	0.9845474874899366	0.42063313858451756	-0.35039888023849514	0.9613572737327494	-0.4570200729664421	0.21539321912301695	0.01897687788306282	0.02627971930830438	0.5214921876657551	-0.4397648539946772	1.0601108597228697	0.4096547210294371	-0.41046536079702656	0.15808591768336508	1.221086291115158	-1.1127835503836747	0.565997884663856	0.5563093147058713	0.8315575686232922	0.48796062970805215	-0.04961474230157177	-0.2650905849028757	0.26077558368328907	-0.5651635040016878	0.5503316602985145	-0.5368015922904616	0.4783777930717414	0.7556294406832058	1.6263724592617808	0.15313109898445965	1.159172965869015	0.5522275940894996	-0.9101099505220412	-0.7859154572298389	0.6272959019966574	0.09075880002777005	-0.038817590782296615	1.2128230491379963	0.4805940085874303	0.6528829198961352	0.45543366327247525	-1.1020200824586872	0.2476856516440573	1.3027102022733885	0.4433732386403797	-0.08075884879288332
0.8681859265650607	0.7636497233718681	1.961910142944797	0.055611693829620265	0.5122479380563469	0.6856634229769739	1.423981563630079	0.8980149736769043	-0.2544825670789143	1.3574404887235412	-0.018510972738711984	1.3650904101557038	0.9547490953868268	-0.3102195950615476	1.5637532035874042	0.38907513286256457	0.7815059190575842	0.4606547605823237	0.6426121816317762	-0.42591725625876536	1.333402188181168	1.3644413551936763	0.9871215575283488	1.3137655684488252	0.3251730043676299	0.8762667587255981	1.2231220554824942	-0.5322563391371065	0.8139612634474884	1.073309821967789	1.1500648012872203	1.0380435426404475	1.3974689815511239	1.0591510394876589	1.8556627656770497	0.2093180469643821	-0.4164835846908244	0.11272670186783677	1.6770141131826637	0.8510845056394468	0.15619688859161626	1.4299668187484311	0.03649673945801118	0.40448026955596655	0.9767564756579347	0.07980225846351695	0.6115003417339692	1.1746145628879108	1.2572946747198421	0.3263686529945021
0.7376955928698788	1.6806514335675473	0.8901969193723797	0.1292958296640146	-0.07147237378025148	0.21930208851824812	3.1426020335014746	-0.3046687596074579	0.12852768175954518	1.935465024081281	0.18060754205474963	2.1399491300365963	0.5702657833181541	-0.47824495653659754	1.3029619134187465	0.0796201078019363	1.2805260684614352	1.0391988821094156	-0.12960684024816763	-0.07767885452729774	1.2630194323817832	1.4485259734111118	0.11747451080638982	1.764299059168909	0.12404939665170234	0.8826090983252471	1.099379773289339	-0.609349753127117	0.9104373670545919	2.0616248999483986	0.8848295960692125	1.044583029550928	0.7819833786102953	1.2388524235967753	1.9198286769546864	-0.6454063628524966	-0.7541876691057657	0.1833499950256263	1.3659972208381936	1.3970732681853257	0.8042728965881021	0.6280650575064352	-1.0683179449638385	-0.2755153652299746	0.8514809024729055	0.8856007830093484	0.1969149436168091	0.35022718303922645	0.9852918268713802	0.1147961208596007
0.26327503831125854	2.0350177261098366	-0.10187007663448609	0.26577081671298375	-0.006632888521250484	-0.28944721933343176	3.724250347734032	-1.5323015641831583	0.5806052167733385	1.8289255683366472	0.4171216677904487	1.8114944440157266	0.10728462271698092	-0.8219970089066362	0.6064196858842331	-0.08991224355390573	1.071639482955582	1.4382431864007175	-0.4166265519154834	-0.018179778617046186	0.4917595162588122	0.9276023813524	-1.0817126028833595	1.6235608975106022	-0.14933364108823938	0.2427608568117416	0.27771482271271186	-0.25476357745217565	0.9526261812529552	1.792785076993988	0.24777480829126364	0.8179251470447627	0.1741616147742956	0.9993459168496295	1.4849021648170488	-1.1494999925252383	-1.4252202090757378	-0.16008652309640983	0.43767175701690475	1.3350567170536738	1.2611154925326753	-0.3994403655657215	-1.5709908094361598	-0.5094391318921471	0.3797940201919345	0.5631684766770643	-0.3780489957418695	-0.35278767155618695	0.26258879460291407	-0.013831436064812488
-0.22844686204757947	1.6436742269423725	-0.5376918702632921	0.28223893587179333	0.5681893667296112	-0.18614854974409556	2.939933191683166	-1.6629204778594668	0.9640033002222981	1.559238132164512	0.43053210821290705	0.8015168475014602	0.10973699433258587	-0.9453551478073018	0.11602083874300802	0.03803884985731838	0.7796489897304689	1.4303814832408748	-0.0932121035369061	0.17950089099443586	-0.19137203895823274	0.30426228322829774	-1.6082761818659028	0.9960236611172373	-0.18042223967283713	-0.07967432483780688	-0.19561261946313513	0.5320733512145055	0.9826394699350414	0.774063476364401	0.10409471729415845	0.47269732850457696	-0.15288061839758468	0.88903781001586	1.050477650415153	-0.952543777960698	-1.461752796656755	-0.1815113902566325	-0.04354605638557715	0.7746629885681431	1.1741323037635096	-0.7300036430746965	-0.8887369340504822	-0.02837453524190286	0.014361663215383867	-0.21488077265954744	-0.44419649764885816	-0.419073276033361	-0.001903133690751126	0.4034866083771896
-0.49984592391501176	0.9448674511289056	-0.5480329311992548	0.21490874588478823	0.8616701873575133	0.39754247321517944	1.5435068084401948	-0.6885092537399208	1.0379906626418625	1.4741279039915103	0.13364234159028007	0.014942287948188556	0.336077500120407	-0.6039420401240426	0.09297332371410551	0.1779590364269789	0.8695367267988967	1.1340451909555793	0.3801510619148641	0.8439240736535853	-0.30219667951887885	-0.028654983071648193	-1.1281970697119026	0.29480691606676196	-0.18088527223574347	0.13751319648738905	0.10704111235628785	1.032371944837565	0.8940411457079642	0.06918671279824674	0.5947251017961752	0.14535382994499818	-0.20593029941407665	1.159213807696191	0.9558236618894898	-0.4185697091504724	-0.47893697537533186	0.23916226891630657	0.12533220518860547	0.15768326979495778	0.7788410049305369	-0.44740029672001125	0.26782033987677983	0.4632417663716148	-0.05741409356560823	-0.34010955263129444	0.0284535665160804	-0.16843058727255866	0.24762119482388936	1.0601045166482077
-0.5207679351296226	0.4932109257985646	-0.6321496348863057	0.23718469609984255	0.404691775124233	0.725300383152233	0.4984694126909239	0.36653378768122025	0.624948800517588	1.2829843485659096	-0.2644546553119655	-0.09738957313962818	0.2683902959920037	-0.016180297431333392	0.260203254994359	0.021112034086732654	1.1577688037107525	0.6634248542643145	0.4941092367515402	1.8386624434659888	-0.15573198670345337	0.010936903195578261	-0.23854198761601533	-0.011527446177786182	-0.4225797584053728	0.2647795004998515	0.5965498164378802	0.5950819061314707	0.5403427571481598	0.18383225840468986	0.9972759727200692	-0.02218256268266719	-0.10134147606343998	1.5997343267213615	1.0652100744467787	0.010227647866077067	0.9713300893348187	0.5989484366438854	0.34081912418205734	-0.1987150196775371	0.4875096569625474	-0.46878841196411314	0.7738630085216123	0.14939706398087063	0.04501102520227958	0.24877260049969882	0.5835805766876789	-0.22520001896674582	0.34124262031235136	1.385267613608885
-0.32570631924069	0.40418442995452447	-1.0234949876781947	0.4118626037786508	-0.38115535825322183	0.2922321500379381	0.1378507989355494	0.5487614852796457	-0.07339451126625815	0.5790832015210274	-0.3647080513681781	0.07469822871398012	-0.05733368368439167	0.35370357652551443	0.33628625293200065	-0.2907391964395414	1.191282600287055	-0.05674662826983816	0.24062203477287883	2.5718054008152924	-0.37647977864569415	0.334959661719985	0.16198158625793405	0.24156541041092194	-0.6944328735510915	-0.21904156839572492	0.48245245830031414	-0.5110431669771563	-0.026378039785958794	0.6488806877481296	0.6220958231863057	0.09861214803054102	0.1935657599262842	1.7697718473077753	1.013915173650701	0.3176853681010613	1.9471907828502308	0.5281938825215804	0.2525272253655781	-0.30408611787697926	0.38194073392956496	-1.2089785223901706	0.4194038934957563	-0.8129952960563245	0.16136483001216215	0.5068661332936555	0.9388590806269504	-0.627359694403502	0.04551922597515872	1.3363753186394036
0.08237644340874657	0.34794305454301255	-1.3591810761576864	0.6190143664579247	-0.662278697675336	-0.6901521755585522	0.06671133149916	-0.1521189510911708	-0.4576286479868534	-0.4230486087322464	0.10964981854307036	-0.17883151180960707	-0.09043077296204806	0.364253639873761	0.4939796797517642	-0.2756776317351306	0.9201807179612378	-0.9520138496885965	0.08792107789240085	2.390087998728686	-1.1132725195627893	0.7973494972174372	-0.31380497989808437	0.7409094254454999	-0.5244663786923511	-1.0375909802151215	-0.34076393211966177	-1.2756349409646361	-0.46250429283644784	0.6819202461174321	-0.3318805558906643	0.5363933177372262	0.8246049415290214	1.3161439396363206	0.6668000918458137	0.6678638645707969	1.8919610011449097	0.22070875031502965	0.303400758238934	-0.28051298313673484	0.2524330615937617	-1.8157417583363815	0.10323604820604239	-1.3196166132522344	0.2295126581715044	-0.24034291817239836	1.25483227184455	-0.7183516546212958	0.0978322945387299	1.4022497980755824
0.6090137258246245	0.014633878762860457	-1.0558418429444028	0.7316563015976003	-0.1582968447568741	-1.6465252400254176	-0.23093610851757046	-1.0043083768001282	-0.024066352307909704	-1.0380209398905829	1.0143636052615495	-1.0852223506716288	0.35193083053222096	0.4135329935447056	1.0748074469716056	0.27753562660831443	0.7597980243438248	-1.4661442410219734	0.39283409030576	1.1303772971506076	-1.9072572642094279	1.1152183661918256	-1.303618848265062	0.9396631939217286	0.06468540294646884	-1.5329798788578213	-1.3494444999425133	-1.0513335798358991	-0.39841366776596054	0.09326498179894382	-0.9832894652293935	1.119913720447403	1.7064513716350376	0.17969563684692041	0.2112832611566357	0.9135540679639083	0.9534094934050523	0.016650373740008363	0.9834521727500314	-0.12081448319125157	0.028880821421001703	-1.1177871765093548	0.6608792616960091	-0.5151764860155877	0.14364891348865813	-1.2151100490502096	1.7175245874827636	0.02519077386302971	1.2312988866361956	1.821944852443133
0.9539609387238343	-0.5372210401865084	-0.01095449810364098	0.7744750311601262	0.5182451039385416	-2.2623714638826833	-0.8110355270784293	-1.377228079147247	1.0592793485061751	-1.007020677425512	1.8000818429782481	-2.1439413718209384	0.6218295747465248	0.9183073946216881	1.9177990227765256	0.9503231545940721	0.9993961105304363	-0.9530641970213066	0.9181208196806189	-0.5903163787982673	-2.2508715163244295	0.8853462814979947	-2.1032946558846364	0.5851106542312567	0.3440373946580247	-1.5123013994383219	-2.0608446269730556	-0.29937293517934466	0.13772336576553815	-0.5741577167823089	-0.7837697556040676	1.5249771476478442	2.3213593808786026	-1.3092196753618566	-0.16569121855953967	0.685591281084785	-0.25097186798564947	-0.17019152185516234	1.8453690093114756	0.21487548621247063	-0.06950119415107643	0.7694867515198922	1.750453854385911	1.1752294389045117	-0.3185142164093587	-1.039958773681489	2.0722076486587984	1.2482172013483992	2.8865678474185783	2.087295790424476
0.7966218521148734	-1.0000213515998144	1.1615591771264981	0.842475592442388	0.5426896257915227	-2.5695148119815614	-1.2878983588738528	-1.2130306592366025	1.9722085097640614	-0.8822886059216879	1.9296497268654962	-2.6037374897794754	-0.003307892676353739	1.6209628964806237	2.2634675334969407	1.0947206114861736	1.3898412382302456	0.4492166264225359	1.0629342268854352	-1.7096430614420937	-2.050481530903774	-0.06627404315591405	-2.210990249607133	0.02378215120273034	-0.3102801839525628	-1.3671769793585644	-2.336626853000385	-0.040852867844871764	0.6379889542143101	-0.7181946016446366	-0.12364373052272407	1.5154528391565736	2.049234430136508	-2.4822197366236556	-0.5040260732893967	-0.00010368076330899209	-1.090956671628895	-0.6883020444265948	1.7736868185233952	0.5493444135870763	0.10890839674760432	2.2585852107221593	2.1757865790665405	2.3851935253288246	-1.2010931603100516	0.4112056412952649	1.8027066592493965	1.9856531179103603	3.438485584042357	1.462464707612308
0.16490111408722136	-1.151166366714276	1.6758367927778222	0.9006759994322292	-0.1944089706592563	-2.5016903603314846	-1.3131707809905286	-0.772130810571385	1.9657685377648868	-1.2557015213679632	1.372448669765329	-2.106397977947732	-1.2088098747135692	1.6826924965697108	1.5192772386909228	0.5857477637514832	1.47022948278991	1.588862596486495	0.5958147262782794	-1.5551453357205753	-1.4903942035736317	-1.314086013242906	-1.5667004600977217	-0.11364543889402394	-1.4851133819948676	-1.39446054898683	-2.11334225272206	-0.6269402768157778	0.5785936940085882	-0.3188988349172293	0.18675365581446843	1.1675704179119863	0.8007817019526358	-2.656130033782055	-0.8630731803323635	-0.5172888192468967	-1.2769206561575634	-1.4341403268110435	0.38262878545860546	0.5533183215478369	0.3276629308844551	1.9741722129668617	1.305582686248033	2.1885773627032235	-2.020059840745578	1.5496456893454407	0.7870934356660061	1.6620533794693786	1.9576107046937679	-0.05581271379660353
-0.4636925316165879	-0.9683605542744698	1.3332294499216795	0.7606415290059148	-0.9725701611985224	-1.6906558711236481	-0.9346116598588754	-0.20922225571878766	1.088463005493235	-1.8044940671949576	0.6685923445518782	-0.9146744596966356	-1.7066278518200644	0.6575592161097682	0.03115680594650707	0.03194050838276706	1.1712895383704143	1.303372249514003	0.010135466335212699	-0.46371525584106077	-0.6792625051759853	-2.0055221221796753	-0.4746309191135978	0.39053771835935286	-1.9384016563413906	-1.3409637818998696	-1.2581614732968804	-1.3032422791190166	-0.024950640246758166	0.1301426101317976	-0.08615997678025439	0.7999375249017178	-0.737610098336393	-1.6483439007287775	-1.0188412747476714	-0.2621980487403492	-0.9561516453131219	-1.6538482470430529	-1.2071238666794926	0.1574000433679734	0.21263469914377373	0.37174027117379227	-0.0928999931685867	1.0188511551619523	-1.968849244657818	0.8163107353231044	-0.3973948947945189	0.6837596334194547	-0.5287844018100927	-1.528155994522507
-0.5455698633840085	-0.4948587428927386	0.6554882822735165	0.2997245136338843	-1.0649603256453088	0.057705886672391585	-0.4888092151337732	0.4406291817044924	0.13038134614723787	-1.53611670631871	0.4142319039287876	0.3457370232410488	-0.6429022306410749	-0.7639776125174004	-1.1223397620783553	0.12824198416339042	0.8611962901344425	-0.2747592194002167	-0.015099118580373954	0.5035883852699785	0.3199611440385284	-1.5965116764634373	0.5883165441930532	1.012845217905614	-0.913311240869268	-0.8189074443854869	0.06887202184512856	-1.1050184644455376	-0.6287292362723518	0.19957946870196497	-0.33946566457717114	0.6241659894160643	-1.6226779626529562	-0.050381113853673526	-0.6181823427191847	0.5560009211445437	-0.5231909252605258	-0.742145387791148	-1.3944624360048936	-0.23697210579533423	-0.2053368306854893	-0.7356225452803516	-0.6285641383916093	0.14194678951506515	-0.703393114327495	-1.33344558406	-0.9586823680283652	-0.021101859804630772	-1.9287516296380662	-1.9393979407261221
0.011000673955330062	0.2148672942847854	0.24688254673810942	-0.34194171906324233	-0.5432733468972579	2.1722955214516055	-0.22690753743263067	1.0070912434481252	-0.18101626620713077	-0.10871049596591606	0.644921723399346	1.1050709079853174	1.26310647765705	-1.3043348515668967	-1.1754807448825713	0.8416840183983167	0.7800125075191936	-1.6519417561836391	0.5213590729920459	0.5787180674525993	1.175811709508924	-0.42321287566463883	1.186923465426793	0.9828616136457411	0.9135437643479761	0.02811168971814054	1.1591677627198107	0.0017324342046485376	-0.7731588725331391	-0.08680114339430367	0.07904763083881736	0.48870387949218197	-1.4883650482131086	1.1328425053379012	0.27638227950473715	1.0152117577377018	-0.2661723651183423	0.8518406546481972	0.09672624696718701	-0.15490731321292744	-0.42856374023638566	-0.2746243387512476	0.18961795681798332	0.3025496605171648	1.1103853833980026	-2.6835280335843468	-0.6558038694355846	0.041160819292629845	-1.2634860889811268	-1.1966409065494101
0.7437150659586964	0.9331042705097495	0.130813261808538	-0.8483661283372808	-0.133418346848454	3.5011784608234167	-0.11105132621296342	1.1884314931784072	0.12237279284131083	1.4307425630252337	0.7910508977433264	1.1335565868573991	2.330828381275554	-0.5056013876097871	-0.411571166475082	1.3683718011293116	0.6667785252882551	-1.4267653653680616	0.8304364753095013	0.005085029545526517	1.3372366752579892	0.5692959083786912	1.1665668832202574	0.1387863803486977	2.0475040591727836	0.6015444743322977	1.2858900773552582	1.1104024792134561	-0.5829308292325156	-0.39818017200824124	0.9995366461780113	0.048975862526608155	-0.8464631993987073	1.275009245889915	0.9713352730214163	0.48238282056697196	-0.14635178998625115	1.8413853857287188	1.7608702459517722	0.33112574825312896	-0.10650681598845846	0.8779573730760243	1.411471779600516	1.0295364205055861	2.249371935862481	-1.6490351629467743	-0.0019180845681491113	0.5260046480943877	0.3386999879425066	-0.175734531138411
1.060861121696019	1.1888582531532823	-0.16570455426053116	-1.0213803608826857	-0.3068388517900214	3.2842404078639467	0.034384607929124275	0.8969922424997636	0.3906258276031111	1.609953595014136	0.3166225962031923	0.6026017581944388	1.7069562367025264	0.6445673129503032	0.2082109726175312	0.9609827102788872	0.12743291422632488	0.23742353606516084	0.22373317827389827	-0.3499415025010044	0.6198121224014411	0.7099217990920428	0.7942430232193066	-0.8210030141092789	1.7499354441381674	0.6154785083022594	0.5737310543219323	1.4601344548705317	-0.5399498209407577	-0.49746746785107226	1.5370802611418526	-0.7765231719706507	-0.5352034612393103	0.612949768634308	0.7100227825903054	-0.628146250470225	0.05341852808338204	1.3897935993115766	1.850826990436601	0.5577361156376215	0.42365205450494353	1.049624453804412	1.6746734971114094	1.284475016854507	2.063956019287939	0.9117510370295909	0.28492642932559115	0.7453706483938269	0.9614050951352919	0.16256879358403847
0.7390949472989568	0.5946230130729296	-0.9040397841543263	-0.953923381462885	-0.6945046538463587	1.8928414417244435	0.23403570810948957	0.4523483826804267	0.12564531150234637	0.2133494700423331	-0.6268673884990557	-0.061227246241807066	0.25975830758540575	0.7670109507655485	0.04425989327844977	-0.2598839657554133	-0.7468874703630325	1.7617379450996706	-0.9984155406733528	-0.06995471594485349	-0.3799306242890036	0.15260929727375158	0.5927537778001867	-1.054631768825606	0.7767359546254542	0.4945547142484781	0.03075570958717818	1.2390198304315454	-0.8220860333542203	-0.4507563108020448	1.0601860046880496	-1.5869312710556491	-0.8982422670779799	-0.08273479395255115	-0.49592633094062155	-1.269954543121178	0.36746722627333994	0.03341655452213526	0.21536759061226207	-0.013272083172115	0.4361806954001255	-0.14652966218412705	0.6136958129834011	0.6388982049618007	1.0841739605197414	2.6036571186395965	-0.05385425801153625	0.4147066061690253	-0.03527438053343562	-0.40884241087342493
0.010480673281734852	-0.6673944888109418	-1.684547366299278	-0.8981830026160923	-0.5305361733830778	0.4629350803109792	0.27625611277736345	0.27540464808986304	-0.5044845341596597	-1.3390068917153346	-1.2903788550842492	-0.46452764689989456	-0.49867556602364355	-0.2853782709855087	-0.7185397280031235	-1.4012659850667635	-1.3930889982809331	1.7842726924799008	-1.7844728736471862	0.3137129562556476	-0.7386898065621278	-0.4653458375604013	0.8945680345762655	-0.5095434812662895	0.4179783190673465	0.7950514329970039	0.4580852471217681	1.1383314057288825	-1.0753922550335402	-0.5174057913885938	-0.11762615570991539	-1.8308267746056976	-1.5401860441996877	-0.30643940832668143	-1.7479472383308454	-0.9042760462604444	0.5331130209912026	-0.8955781092829309	-1.6321914290328328	-1.1076581112044617	-0.3193646330131801	-1.392472269738724	-0.8862824878081885	-0.3371865856944269	0.38366648123774166	2.0914920417559713	-0.7153282902647169	-0.1566007110832524	-1.5569464739761465	-1.387888491609814
-0.7460032540285199	-1.8051242322206074	-1.8265317484939174	-0.9912678328666206	0.3908945707013382	-0.21200599170027862	-0.06407803102255377	0.42050360860330155	-0.9403972238185393	-1.4879303057992541	-1.1232992127810688	-0.4946012016433566	-0.18007523267106845	-1.1921055399691833	-1.4856550214891797	-1.701054352385549	-1.465255961560013	0.4829848633068701	-1.5087282021266901	0.034528202776421095	-0.15972253048862767	-0.779664774633613	1.5054790156010842	0.0029589633191785436	0.9741412435595718	1.385495675029941	1.4611920163851535	1.3156124071702446	-0.9324275687310126	-0.8919599087245863	-1.1081366612807033	-1.3773661297223119	-1.8454929758014567	-0.22338658225190372	-2.090531253014524	-0.054405102963996005	0.3244390495185737	-0.7416764497291237	-2.21430933844316	-1.841734807169224	-1.2518604692039845	-1.3895839159666907	-1.7356629140943927	-0.8156764629764096	0.3902831549588899	0.3984281719236304	-1.274618552299842	-0.5176937124533141	-2.2544285398206765	-2.1366711132655047
-1.2932063590353708	-2.032485663422953	-1.1339531355370445	-1.1344126497144789	1.3801723192727768	-0.30721856648555074	-0.7193683857506299	0.546428179382438	-0.9019747816524447	-0.23172392545582288	-0.4087148485250503	-0.2989412231125261	0.14679375090937508	-0.7334518470614799	-1.9180016713922858	-1.2655737689368542	-1.2843149584011138	-0.7974086887657763	-0.7050639709251817	-0.8263193201840972	0.7071220680103141	-0.9617524736278432	1.863868488327798	-0.2735128741232604	1.4694428441124874	1.5227753606191932	1.8538459871563107	1.166713220109167	-0.5766520358947751	-1.4880317733467692	-1.3996250057922537	-0.6897789437835488	-1.6298283101166622	-0.2753816547592572	-1.412924746435285	0.327752736917424	-0.06750509008967853	-0.1888162593321039	-1.5576064825868834	-1.6539834473778183	-1.5704133813942251	-0.4872429382219976	-1.7142752457711017	-0.6483950487844067	0.5098716960282311	-0.49194434798187553	-1.5915484548433492	-0.5683291905775715	-1.9951737227494735	-2.332307208953599
-1.5332498997134067	-1.2751934945224703	-0.1304999558432049	-1.114155357141607	1.5491953040626043	-0.47573992487210304	-1.2678316528527047	0.3780490610904241	-0.653164565836244	0.9355437323811576	0.004857239980407923	-0.004777154240800935	-0.5674070399412714	0.6397055471842068	-2.0497549571254465	-0.8712185885922098	-1.3897728827110527	-1.0509818264907573	-0.43239620873433215	-1.2565239110780502	1.0471445419329246	-1.2634203383204352	1.5903246554334918	-1.1531125054154918	0.9122605183887075	0.8081252477094797	1.077340336695908	0.2190099928105377	-0.5414383128322761	-1.8818793904427344	-1.268615090039817	-0.36800255742351196	-1.2267669279052746	-0.5091993818614323	-0.4325837980998057	-0.10559987357063605	-0.16504565980415692	-0.33537952332688115	-0.8473758083705627	-0.9013677560992615	-1.1803485301402066	-0.12317864447908637	-1.4457213020151511	-0.4367450668212854	-0.0004589345612339348	0.05648486375863559	-1.7834298703302114	-0.5633923770343703	-1.6159625344207473	-1.9693268913004036
-1.3689798440463963	-0.20398243203178257	0.49856256353726414	-0.791902044122275	0.7471656885298752	-0.9277988453440954	-1.228214466551295	0.06915595639090932	-0.6061987696465703	0.7423907112022562	-0.38401690047294734	0.47862877751635446	-1.909101876610735	1.1912379698815498	-1.9153218493727355	-1.0859801415799197	-1.7384332742804491	-0.5070935835217515	-1.0024588728017718	-0.4447112223593441	0.8524912628221799	-1.526820364236234	0.8642820703351007	-1.6767803062130073	-0.44114600395249354	-0.2012820464402214	-0.08551976996279806	-1.0408764806223136	-0.9537984019505249	-1.522691101763929	-1.2484965808331756	-0.538746397284749	-1.0090432047914115	-0.46209321184353946	0.16003249484582638	-0.8456115561338692	0.21287627127991673	-1.2911481625549286	-0.8927363655061331	-0.4229209342138384	-0.7202918384426285	-0.8368495522614701	-1.5077167467946697	-0.7334918698635193	-0.9660440669104555	0.8425460225971433	-1.9260738672101572	-0.7255685385508734	-1.5399279870188698	-1.2016638990007413
-0.722855820858208	0.4601748109456877	0.5610679985690427	-0.1772004574541253	-0.31471067912385026	-1.2186769388930287	-0.4776251467809342	0.002950348750897153	-0.8032918156802745	-0.4955107251969771	-1.181899343954855	1.266923821614368	-2.395323932967667	-0.07310095573623876	-1.3700419711857164	-1.6744864424785946	-1.6473003464669915	-0.06340707558464857	-1.6245729704336076	1.1691407412690906	0.8499287335214852	-1.3292843405483066	0.21417792322979706	-1.1600411178966612	-1.3447380908135522	-0.5765193332287363	-0.4307442849486086	-1.546962799629087	-1.2601108962517	-0.19893490537008887	-1.3961533685283603	-0.7662175216395997	-0.9589371206002947	0.24624513320021169	0.3559105294067935	-1.2261104079865983	0.6325249306546754	-1.9845779304832687	-1.3038176434483133	-0.599825414731616	-0.6937886427196582	-1.5002547705565903	-1.8071971352478169	-1.3621241222698428	-1.3586049356698822	0.5570869081409682	-1.8935602893990637	-0.967518050393692	-1.2112561454628499	-0.30698849053483457
0.2806701076277091	0.6068815857532247	0.3494248044686334	0.6071270207891198	-0.8318626269212176	-0.9328015272090647	0.5928312993730818	0.29559606196912586	-0.9026285587921468	-1.3633585291840333	-1.5328048433351371	2.1055548968877478	-1.2549836601228015	-2.0874215423263167	-0.3990326806364113	-1.8969403567160537	-0.6664352681291903	-0.14482341513142938	-1.4189566529243773	2.2225393553420862	1.4266271088520537	-0.558792945452936	-0.04556352421211307	0.06113514022314546	-1.017934683822953	-0.11693089306317996	0.21493100034330337	-0.8381294141479317	-0.911449266631314	1.5708188176443882	-1.2723793142126114	-0.5812415989130577	-0.7627101493982894	1.334944173392883	0.5624226765106974	-1.1413991032039692	0.4875863511170504	-1.4228476979117126	-1.2162250283409932	-1.0199926407635174	-0.8147510363951439	-0.8378295454315626	-1.8414225272815221	-1.636861060498436	-0.4847006719711494	-0.5277604740552516	-1.48914648933104	-1.022028771736433	-0.07265208698693112	0.341739426980044
1.2486928774403898	0.6563825075994819	0.09576124989626536	1.35180881717432	-0.6462120449382871	-0.3113245940087242	1.3586394702741815	0.6383128474023149	-0.6326262266244052	-0.9737265644094893	-1.0401687448019181	2.3419621588204858	0.559503513528321	-2.7476201220403667	0.5774864531719006	-1.3326670612307272	0.6831178953912542	-0.37557077320603266	-0.5335140132272731	1.8371908649707298	1.9310770341873917	0.3609815229124265	-0.08885211583809705	0.9936177164502794	-0.04167439800676369	0.4209517994162225	0.8158552393009438	0.4115845692083637	-0.16551650859104616	2.7165306907557043	-0.6002651721193343	-0.029582253935173383	-0.2518570893814327	2.0263644684117463	0.8738760714521916	-0.9604735575666727	-0.25064849561657265	0.09575760696100122	-0.479009260126101	-1.0726584129723935	-0.43188955399507833	0.7349534749718115	-1.3580371961241826	-1.1817882334806884	1.0797390090509131	-0.9625605953731333	-0.6722574180913914	-0.7891943593472996	1.3170492663515534	0.49126900037185994
1.7408698412639694	0.9111617840670414	-0.3116318615808896	1.7670995397527425	-0.1744942632329174	0.027414359461795556	1.4463608784281976	0.6564539936035179	-0.12098945367999862	0.18983542727947925	-0.15044761044067315	1.5074447763815366	1.373006119263542	-1.1894739538782761	0.9563023707160779	-0.3266412800958406	1.3071098224841726	-0.27809935385354884	0.06348314246687811	0.504355338505355	1.3640465037021177	0.9167980001909387	-0.25442581082868143	0.9882912788601312	0.3652223248884514	0.28107810890366414	0.45350725906513945	1.174086799514902	0.1446994119592337	2.438801911080469	0.28838208886309497	0.37267086660078275	0.3605421707481061	1.814329099778737	0.8753035957251663	-0.883237763192864	-0.9068900579519902	1.269317151602154	0.18626671556412275	-0.6560285974785477	0.5017831481317334	1.4543760989707872	-0.5833544543175336	-0.37133277216352156	1.9549091405389272	-0.010330147921986674	0.3576330570462844	-0.4933635471229731	1.6553963125493012	0.24923599845734823
1.5958424044528374	1.1608374331028855	-0.9705839153839679	1.5805613811304464	0.22752349162932886	-0.07725481198150715	0.9836317710987179	0.30992809934793686	0.28048737136209184	1.0179544762871813	0.38179556681198473	-0.02830006297034409	0.637262330346933	1.250861615767496	0.5626041345985623	0.39446297447665346	0.6923239078328175	0.0350533404250264	-0.12064687202378892	-0.5518149926787063	-0.26471411186799193	1.0676694742766952	-0.5285856133864546	0.2544733580161273	-0.1976112227391275	-0.33513397731265143	-0.50580092595433	1.1841259584305794	-0.25953406071989105	1.0042600980168432	0.8115924464967352	0.2083742537325883	0.7117198250159729	0.9760074318155542	0.23153028709935317	-0.6277471476352412	-0.8284922064078113	1.2555522615304278	0.13076406485193837	-0.12321655466204957	1.2050603308170953	0.4435154784475905	0.13384727924258877	0.09747809369830399	1.3672817793669856	1.3583213789476634	1.2653190611262217	-0.4801737015303401	0.4322434720938317	0.011456174208002302
1.0387881147456774	1.004422836338547	-1.5217476043262315	0.7604887167225781	0.6061781264280698	-0.054130025895612055	0.40230371534814424	-0.13788961977755337	0.39584224493543213	1.0227987182033833	0.27836925015983854	-1.1488035877052756	-0.5244998001090891	2.448571780218859	-0.11513153378866225	0.4910442265127542	-0.5329177281926928	0.03920891033223492	-0.3775208804733749	-0.7404037448417249	-1.614778519489451	1.2186721302293384	-0.4942039769865748	-0.5538201163842611	-0.8630705488729982	-0.5129543479392142	-0.8744681595453623	1.034410779224725	-0.5153139672697953	-0.35204052543889724	0.8497309656173291	-0.3926619937478983	0.7020686378378753	0.24615885675458307	-0.730772023938998	0.1689015445074334	-0.11860094450873605	0.6002818788990975	-0.4323134508401034	0.34846469382798007	0.9713549654214735	-1.0123465765711073	0.6982385854866557	-0.041271674481268825	-0.05796258969151317	1.5523045264553108	1.7690237972476448	-0.8716403421743549	-1.2877942709467305	0.08970267461905265
0.4779927532115394	0.4444712314504243	-1.3521138671156883	-0.3203366163262282	1.1051017053011132	0.6691732635034984	0.024128167682797037	-0.45712767272342364	0.32511790071187474	0.6273973357152379	-0.11136575598005051	-0.9398496165808224	-0.6665667374462716	1.6308165988251877	-0.3868655204395406	0.3344320556282799	-1.2913340626885699	-0.4811045730450026	0.35750499265466235	-0.5892578164825085	-1.318647914493353	1.6559936903747798	0.1283779907679007	-1.0295149911982544	-0.5740447574636955	0.22494768106586555	-0.16688993028318005	1.218967388841368	0.47567848205551616	-0.4920093480949609	0.8911829997700159	-0.8960195765825568	0.623645131772862	0.02314033095976662	-1.2393506958190759	1.3737138740337735	0.5269760282439284	0.5500013330298728	-0.7199312299430203	1.017341673063816	0.1110690754355857	-0.9326750400296563	1.2027387959695877	-0.43223119644621305	-1.002692844319293	0.17342406663660773	1.7976919057341003	-1.4302061871912368	-1.9025723934215235	0.4673979283047421
0.2013578189161651	-0.02791030623620895	-0.31099121075581454	-1.0276386493601686	1.546177797138343	1.7822659221887989	-0.15323050730262766	-0.6156310688582695	0.1718352487427383	0.3986764249930388	-0.35385328975837943	0.38667626180742637	0.34237655704434145	-0.08707459767100705	-0.00360710905355067	0.5595312114233555	-1.1602820601879797	-1.1207054777808405	2.0731074715882163	-0.8690906894633724	0.4617266363741576	2.1567850653542027	0.9568097585068002	-1.1695078842625461	0.5939957888050356	1.2688836478410253	0.7166451742772273	1.4059039874439212	2.574390493458763	0.5667326740153147	1.384061623474734	-0.8838375973212634	0.8743018412972768	-0.005327589298208585	-0.8613481914181229	2.3296796563979414	0.6713355417999533	1.5455769682795495	-0.2866893963545684	2.0645055863055486	-0.2964153341297477	0.8552306300718246	1.613469906140924	-0.6399662971929645	-0.8589831530562927	-1.5729538228969533	1.5220969655051997	-1.7546841926424879	-0.9603001998373882	0.9532651687611042
0.21965824988894703	0.007142554277501316	0.9712116319185417	-0.911704573969501	1.5253738981044442	2.199061199168692	-0.3140136717642458	-0.6260202983320501	-0.1562058173950813	0.3528559790769586	-0.4177128048142572	1.58581969830656	1.2501646217851887	-1.1129412763415916	0.718482065992566	1.344077636875173	-0.6100235835808233	-1.2883554083702198	3.465377484988844	-1.532028833686944	2.035734915781168	2.229785113415106	1.1202920508385485	-1.0220251439289743	1.4162201632324827	1.5459090630958232	0.5074175578644757	0.8618618196226788	4.215703299713172	1.6769994357200415	2.068750061513462	-0.37177603365192774	1.5561335641458358	-0.4235156477891053	0.08424194315724232	2.4202634738855306	0.5869080453329778	2.6259887628058194	0.5653386447133454	3.029163001866717	0.3633573806001858	2.3526434905075053	1.6979178664437713	-0.6933610632918005	-0.2765879544610202	-2.225924927420633	1.2069080913285535	-1.5956809321643555	0.47705852155242895	1.4551573789046597
0.31025151433777404	0.37709300734241114	1.6684671318079316	-0.10828058475726984	0.8981099840451922	1.1708577171973682	-0.5629799653429739	-0.41595204351063086	-0.7420974800964738	0.12847119357249773	-0.5245758584252257	1.4783416974381534	0.9087893722305648	-0.9331040389688237	1.328991233200048	2.1868426188357475	-0.23441710077601416	-0.7975468605173437	3.3076839924636365	-1.7914884685222132	1.8517044024946683	1.6491451023323818	0.08566929293634006	-0.49845332342964177	0.8466437544321983	0.6583495197718683	-0.9282554691548494	-0.5515596512180501	3.9660914813884607	1.6757975768755269	2.1432542795095064	0.3400347965646191	2.3424807923869806	-1.3591975025864993	0.9367316982973802	1.6192968611607357	0.7357964051471303	2.423407596077976	1.23470523337978	3.0856924587352883	1.4765204419422568	1.7746060568216218	1.3117262458524297	-0.9289361326131467	-0.3018320465563958	-1.5191812007685659	0.9686887184648147	-0.9802952042718927	1.1536267370740545	1.9476828546389655
0.17279269786551335	0.4946157911987645	1.6146625965670287	0.7068170186671684	-0.017411428045509558	-0.801324040232543	-0.8469179849201314	0.018028670873115268	-1.3207735475816302	-0.38676910901921185	-0.6609158701034288	-0.0025155729348131494	-0.4148149851951549	-0.188688168444998	1.6448952375309431	2.415226700776846	-0.04770403393338268	0.042126030342707343	1.8262127207025471	-1.1858971947404358	0.0534713377545469	0.6497443616129818	-1.6692752826775399	0.34680933104538597	-0.7780351544301812	-0.7491986911250318	-2.369035943062135	-2.0808287500954465	2.1295652443817277	0.46560142407275257	1.1535740528511809	0.9922306982942305	2.7234462743455268	-2.282806792327762	1.3582059657619614	0.5110164504303404	0.9998749965397844	0.6556411113591838	1.4562280704308326	1.9782266726751283	1.8508422639176623	-0.1907260763801951	0.6644770326830184	-1.3447725405298365	-1.1267731967055117	-0.3840736619277275	0.6773244850496152	-0.07168858755725521	0.9812407058953141	2.2127209354387576
-0.37685365877334465	0.05306450365748775	1.3860769121057315	0.8473685656612241	-0.79319822018656	-2.3070722416833664	-1.0661775956444324	0.42003236919710013	-1.3464376746756044	-0.8458876158410231	-0.4808768873320067	-1.8105996033272693	-1.3132286357160188	0.37899642684459495	1.7140390605468696	1.88070976912741	0.3030822804530596	0.7809728234292337	0.45137459522326645	-0.23836714819575563	-1.7303732309079405	-0.33929502111332444	-2.8865982682580076	1.0594029434715262	-1.9676026709418497	-1.6757434927189463	-2.5092991005775214	-2.8137754508528916	0.4712200733437044	-0.9882153028413644	-0.36941059974344204	1.4714325942995636	2.4122787969786166	-2.531246771206483	1.4560119718917441	-0.15868915977125264	0.7459286706141555	-1.486317906938394	1.4052895046771356	0.47777631703565254	1.0415408439534701	-1.1035789138923915	0.20659771623508516	-1.351350135368874	-1.8454568272418417	0.21174781659341585	0.1585697106194829	1.0044635961616593	0.8685714466094061	1.8663832111048548
-1.230838580173356	-0.5765274861921529	1.4903407324950384	0.20188059775155404	-1.305574434126104	-2.3033408430595927	-1.1498472274406395	0.4405508513320474	-0.533892598176203	-0.82217086322926	0.21928752543145086	-2.7485262907284183	-0.6998178194770046	0.6088724169216148	1.5633752264609617	1.1088856415205905	0.836264704310879	1.1286904104229543	0.24447440252424318	0.134438176080495	-2.061507631522671	-0.9955789544751145	-2.5512743738459176	1.097617119840944	-1.5025001362196593	-1.61541544803309	-1.2357438905957376	-2.502824309080867	0.2806905776503618	-1.6349147878542158	-1.2747283361747495	1.6864685283897964	1.579877223849705	-1.958882889901153	1.3596395082040154	0.012361588904314469	-0.2822383362588087	-2.428750041395959	1.331476328731644	-0.3055712203121396	-0.18063152548217282	0.29521286321726664	0.23829237003621906	-0.36496358572076093	-1.4495259233462852	0.11332330310059889	-0.4871923926623512	2.12039143123843	1.3923784069206424	0.8351535255375425
-1.9600635667229886	-0.7277587104344498	1.6746370725091193	-0.6593420061737906	-1.6530865961281573	-1.008787868768089	-1.0016059369501578	0.05272913432310549	0.7134747214455196	-0.21156100313432472	1.0749902046925637	-2.410600890999287	1.1183458423600703	0.6190296100230059	1.1591064085531602	0.750744887870857	1.081065895520231	0.9868324380957473	0.8385846297861363	-0.2767977007057706	-1.005422279465969	-1.13704344657003	-0.7900604856413704	0.4575913988774673	0.3866466246738027	-0.7371284389808995	0.4216176392981386	-1.5635058333217802	1.0021434298303176	-1.2369338454630172	-0.8406759949517273	1.5160851871447965	0.7253514528412738	-1.0298398096754142	0.9529450985295144	0.8285200002699253	-1.4072562012748828	-1.629133451670662	1.2752560265303705	-0.04465734527854469	-0.7129018740920551	2.4804678786770036	0.6461912494426966	1.3816222405619083	0.051417560646791996	-0.2536901835641701	-0.855072451504226	2.9684503299226668	2.0387666880263913	-0.2976363981823678
-2.05820593205454	-0.1814477534085837	1.2504356214621606	-0.9825691637682032	-1.7588709845655268	0.43464055513148925	-0.493297886373612	-0.3393783918976834	1.5537631295447611	0.7584770910238859	1.395128952859513	-1.3038071274005736	2.745976816582815	0.35362424707489926	0.5816791001059445	0.9150586334729688	0.6936969527598549	0.44051707334490603	1.0363549768015534	-0.7354408085823606	0.18144900262679697	-0.6890497455162005	1.1929007250276533	-0.20077082431976234	2.198506336919633	0.4847479126394738	1.3927537315688563	-0.48309479312082176	1.0275990271592343	-0.37815761997787634	0.5262443411692601	0.9599366071145145	0.2715168703450631	-0.3180912653829013	0.14987356307032298	1.5792563322378956	-1.622146969692161	0.05657392191329155	1.1241479877658092	0.5299457877299467	-0.27730309725094104	2.8473164855197552	1.0062067462334472	2.823312386642171	1.5730527485898405	-0.5495287974762545	-0.6287613600760453	3.0873253999653576	1.8977279338325466	-0.7021269375845881
-1.3569829156416424	0.556133536250612	0.05981907353367087	-0.49782273135833877	-1.330973198780636	1.0582978770645972	0.3521693233862067	-0.34705185646748393	1.451063330739108	1.7199330312940755	0.8691582225374868	-0.24277446709658806	2.924255075160931	-0.213422069679713	0.055184799762543355	1.0758039014421612	-0.017955054227501634	-0.16397746615602435	0.21708622971655572	-0.4693461658562414	0.42975218467228293	0.15297097916749078	2.0916543642495813	-0.20911192761038583	2.4604853908398434	1.5581095640014195	1.4222857915537832	0.4727681911096346	-0.31935849318170506	0.221251755288229	1.612347592155166	0.2608349432493689	0.2121145051996678	0.0013762703005005146	-0.7431083592262423	1.450355176684809	-0.7110585883126568	1.2645932536406106	0.7812378904587798	0.5000979485215866	0.43949816164083416	0.7076319922651761	0.9202579227658416	3.0023855839161855	1.9775965931030712	-0.6910001277716017	0.0056955560737473624	2.2483049847606202	0.8430111827656669	-0.18981734309895193
-0.2459908309193327	0.7337405182965943	-1.1351309607883575	0.3593460520921007	-0.35535561239213953	0.7740750256912793	1.186387792310839	-0.0923912533072648	0.6359070945842223	2.2458231683523158	-0.07281623382586422	0.2937262613854502	1.4880015753177922	-0.6516370430944155	-0.2886463198729653	0.6352229762255213	-0.4068929147325838	-0.31070145235630114	-1.1157605200857863	0.39840750512903533	-0.22975428109059634	0.7867544802229691	1.5045027675046196	0.38899871529116115	0.9360799629089991	2.003447350316314	0.949264452117688	1.0212476074042054	-1.983715187916082	0.2912706395114656	1.4142029316223415	-0.2481490065680204	0.1368883856101853	0.16419518403445416	-1.20500528543936	0.12889964411470642	0.4755933035430239	1.2879969313584743	0.22089482024003282	-0.26499797014108184	0.6597145963266976	-1.961857849120656	0.29614587151163063	1.9863507344342042	1.0986461873690263	-0.5537552376637861	0.45673495327049196	0.8525319235442058	-0.2896250853044096	0.4613784848735155
0.5898959910881721	0.0710330472380394	-1.38709014883281	0.8749129854219372	0.5544520380167282	0.144644361667231	1.5049260155800641	-0.082377737805569	-0.19737261231777342	1.927484522793698	-0.6783562735107823	0.3496810344246161	-0.6439825744777415	-0.35367022770459083	-0.5692971207099196	-0.4528513861076373	-0.2444515858040137	0.24872970228308974	-2.0911663441645656	1.0231630992896743	-0.9729740815021666	0.5400097529139607	0.11187173844289787	0.921934151293491	-1.2570084974644835	1.4849967343266777	0.47090122183859506	0.7596153064466457	-2.4656337801047945	0.03595772590369561	-0.06294481001241481	-0.4410773333539223	-0.3475840231234443	0.4260282790577854	-1.080547951648478	-1.79573374284173	0.951285781228404	0.4584340598932021	-0.48972394844079126	-1.1212029417023561	0.2700979456466682	-2.7967811058173386	-0.5979656993257184	0.7381320483559227	-0.2088879832872767	0.07335062881542301	0.3175598814742413	-0.20931305049288215	-0.6718776330975861	0.2865710046110505
0.7393328343524208	-1.0051695326386927	-0.5942003261558314	0.7131520194768295	0.6055460986802749	-0.30513545552568044	1.1210122706691354	-0.5419664095332657	-0.5772715458775733	0.6817098587202911	-0.5932846259519863	0.26174141965567027	-2.227420990950771	0.6138701081190998	-0.9453320300761519	-1.621273733886118	0.07466126810024475	1.0992414342836656	-2.3961870229237174	0.8691661112287978	-1.1017822488558966	-0.6263367552524411	-1.0286576214296625	0.8865312860864223	-2.6021723491225237	0.15931771055202087	0.17750106102974433	-0.35486215772826074	-1.5735061355289917	-0.2069567808029475	-1.849733280934705	-0.46956611786781977	-1.1792025043972876	0.7687458925721451	-0.7843466535460715	-3.0982168968516124	0.6102431104600321	-0.40429717670308385	-1.1076855226064979	-1.4937380913085856	-0.3198461689912639	-1.5480415295414216	-1.2952588317965075	0.0811719492340933	-0.9281241128431245	1.0719065562337624	-0.19429998915325786	-0.292356362438143	-0.3452342484677021	-0.760026351072123
0.39460961930619737	-1.7589457659869623	0.37757594595400945	0.16643128631867268	-0.2839922556341969	-0.4612765630527571	0.4296506103021517	-1.0334277398156506	-0.5560535187375467	-0.9396883684339575	-0.08712314822894915	0.31481066984402184	-2.52213743355984	1.3001842490529556	-1.2848036736207014	-2.1996983131912815	0.13018664023270754	1.4022210812899514	-2.268012710961575	0.3271888732263701	-0.5737602428228142	-1.8404558409273855	-1.3475452082406805	0.4831163759039138	-2.346894017633837	-1.228472292519401	0.026907059605069537	-1.5478763421387083	-0.5372589293504333	-0.2539243735419992	-2.768665937916708	-0.5010676935878097	-1.8396637064832757	0.9967839776714313	-0.7752426709382593	-2.829747525407109	0.14164997259481463	-0.7782514971736166	-1.24662532933222	-1.4463567985003754	-0.7940104413002832	0.03756294816694068	-1.4105030084656378	-0.06272505850978699	-0.7398227436408925	1.7773158752613438	-0.4893783824777638	0.34858024009021144	0.017475918859714928	-1.6708853821990373
0.09786983237875228	-1.7193230127545758	0.6066280577430239	-0.21742720833523	-1.2266330999379187	-0.46735684427480284	0.059304056120656944	-0.9066730012282327	-0.386694053453422	-1.97061102153239	0.3829447843776455	0.5101118252549262	-1.6550973306802153	0.8760065354874127	-1.2260852114139682	-1.9495229649071901	0.04519589648685854	0.7151020344051956	-1.846665370806447	0.19718319911904847	0.1532777132287918	-2.0160092885583176	-1.0330206892773561	0.2515809920760122	-0.9462849023800504	-1.8730207428146697	-0.08908072328995684	-1.6850149477164325	-0.45328903029326667	-0.1522859678520896	-2.265410505269443	-0.46830497919776853	-1.8416712695113846	1.0214795287649145	-0.9327016963448882	-1.1456309344639826	0.06436427338196135	-0.7321469616896529	-0.6994572311880556	-1.3585442460025765	-1.143949070862338	0.4828301561508425	-0.8950544408480322	-0.3258525413075246	-0.11239540653145566	1.5118851630454448	-0.2949351005500141	0.7487348287396585	0.0029952085255345938	-1.4686053224392146
0.17058382731650618	-0.9337413070882099	-0.0001069029227716339	-0.20886371938422285	-1.1927787036365787	-0.42539328364841006	0.20973233374630765	-0.08618252889715053	-0.10656700133597795	-1.8006444688027727	0.6647486602111655	0.5592782009545064	-0.37223471897716487	-0.2574308651391413	-0.6504043183131378	-1.1480898125526948	0.2462750083080698	-0.46638388769643874	-0.977010292748493	0.7005727342151561	0.549464755890996	-0.954497196646734	-0.6048971687175938	0.31714765408232115	0.4817480274047686	-1.6208878099665702	-0.2758966883639233	-0.4266442833749436	-1.0422826978897928	-0.11348301868929232	-0.7331059466765365	-0.18679286611659957	-1.2284109599497168	0.9510235636077652	-0.6819757315100778	0.7808020208030049	0.16640644434954407	-0.6113214835127441	0.2111257605471122	-1.2944340260447804	-1.353533709665585	0.06882656680885577	-0.09389299341464859	-0.9288570187639028	0.3128923014611294	0.3878264127615917	0.026558412135664844	0.20253198919691953	-0.17113655402488648	-0.30626291342279416
0.4373341073665875	0.17258796261270004	-0.7870357383462255	-0.06493004263008187	-0.07046770074297641	-0.3117864062330693	0.43704352043430994	0.7798018412433937	0.39939234411640157	-0.7353592341494513	0.8844516951650817	0.15179199606849683	0.5820188829592214	-0.7770206890917627	0.03434171526317625	-0.27635115287355916	0.7558747194789771	-1.14542176133171	0.25898518660570635	1.2166587106658164	0.3260534109782097	0.371661994288448	-0.3344681055905523	0.2439269191589676	1.142163961535982	-1.0255940042331395	-0.5469035715991454	1.250526539953744	-1.1903300615554295	-0.3422715409039208	0.8305517778547272	0.29154664093846	-0.5503864764665616	0.9051052745058963	0.21352588132854197	1.7592605554141265	-0.0019932911812760483	-0.5687495355400743	0.7642023668116156	-0.969549450586876	-1.209498125865624	-0.05944652476033742	0.4808838709092029	-1.31136832810955	0.341232353591785	-0.6374404104290312	-0.07176335044731039	-0.9570788645609937	-0.16097641208376107	0.6854588315858315
0.5158499251190565	1.081716747711464	-1.141802192366262	-0.15049246397653573	1.2535150059226587	-0.07640467620355071	0.20161045788018195	1.030635265995404	0.9937163078984736	0.32696838777170434	1.0510343127647215	-0.6462049974185452	0.9690782288029325	-0.003887074215176878	0.2600897142395998	0.2949521748653176	1.02697495305074	-0.8480821293856037	1.176766430820151	1.0317207012524467	-0.39685469910147875	0.7972281075820419	-0.08197224566467531	-0.3088548345212738	1.1084494511048057	-0.6231085543633522	-0.7147782985415545	1.9800441875629604	-0.46559126417242025	-0.7933314153312093	1.541671075182503	0.5840960725293873	-0.3218305104188019	0.8359677914046947	1.1857435760261192	1.5430208398373852	-0.36885372816110906	-0.4315513672155553	0.49465134423740403	-0.30917908766478147	-0.6160629801918	0.34420592574172976	0.5194523611394801	-0.8175497762047037	0.2662116282422495	-0.680738824317498	-0.6182890413401645	-1.6464595910304376	-0.06791563130266236	0.6250556151019979
0.301525433978973	1.4101312600426994	-1.0119594999963686	-0.47471597336594795	1.8774657979562064	0.2791452633736312	-0.4238394527387197	0.712138009196071	1.1921673319768595	0.7654555953068183	0.9049013529387006	-1.2541696549156618	1.031577319075481	1.1552919004682691	-0.04689755386315555	0.3956873418294027	0.6193378727073745	-0.09439598293272213	1.0360618412924187	0.19564668623340495	-1.0687817756452314	0.19081410609514707	0.3891143459998166	-0.9977982950283371	0.9841192771685229	-0.309324013246277	-0.5093661462079192	1.4618498164080003	0.3415772738134116	-1.0651854980023412	1.1962547108507462	0.3530469502900149	-0.530717915646711	0.6080250226807884	1.3866247437404744	0.8089260369771484	-0.41118296671222065	0.014044350003816595	-0.2989104540677806	0.26345100590636666	0.07548218779369102	0.3945838974209506	0.1245966082839621	0.41331832476557195	0.394314491547774	0.1478149505169487	-1.0052059946900622	-1.153664764291696	-0.2787596485542733	-0.2341852316375823
0.07391271958538204	1.0547720311289273	-0.6866510593777114	-0.6779410286932869	1.7589372551129911	0.6859285468849653	-0.756139511331575	0.4250471128508329	0.648770531566849	0.6479788159171406	0.2533769279364684	-1.0030602837747267	1.0059864283537656	1.18268884173667	-0.3410367952791182	0.03994810763024757	-0.14588599683813622	0.23565949781166448	-0.0582138851692092	-0.5005278231634213	-1.0142740625824416	-0.4617140609277543	1.0325374236209246	-1.0889374279577768	1.0893192972539523	0.37039293103339577	0.05592214784830192	0.736105200501607	0.2663893632832412	-0.6877091749179534	0.2750336573988497	-0.261273308494323	-0.7247133250070391	0.23049313269844665	0.6448798682181214	0.26896468272271884	0.04926983295591309	0.659114349002595	-0.8327378720743311	0.2954869493115582	0.3473604749450965	-0.48948710202742834	-0.3173772401173154	1.4592772058089312	0.6102413465747559	0.8849872074006182	-0.6183155394836668	0.07901667953522039	-0.8392552930302402	-0.9138549498361502
0.1206297649287323	0.2531828806043848	-0.3406189552261587	-0.4703127500915971	1.4831463232954805	0.9805093141386302	-0.281532751242531	0.5135297991176612	-0.32394779440674365	0.28919040859589934	-0.6456947167460761	0.1436159119986267	0.7393393714863438	-0.22797960100489473	-0.09453068856137294	-0.5495771543178158	-0.4640384842285555	-0.0935959050956914	-1.1030560170187442	-0.37220244127580365	-0.05181715260775168	-0.24066601663904988	1.471660958921158	-0.3288099817742183	1.0527409764197948	1.3777947437997768	0.5263050662765696	0.8745666463993681	-0.5996665743605525	0.3253059484542555	-0.5754376789396864	-0.7151285494894304	-0.5537347323582948	-0.07620509342260008	-0.2911214383596028	-0.048902635450086246	0.4819076440671893	1.0363234608180045	-0.6602785866178458	-0.07103402170613668	0.16313655720830786	-1.5861357039932753	-0.469824458398785	1.5408857711050366	0.45324772056081875	0.7684593464843524	0.4828009005951867	0.8705909107070888	-1.2662271866784138	-0.8187287200235828
0.34514178354034764	-0.5231292771258484	0.02919356508919391	-0.0008243124200529192	1.3320900216594256	0.9175725027102456	0.6789280105978462	0.631320585969755	-0.9125452920569073	-0.30933212862643	-1.189324764031703	1.331907089094913	-0.10103120150632897	-1.7314384236269675	0.5292201301585392	-0.9750718359458991	0.01176641439007098	-0.4701084255844593	-1.2087333470063317	0.44254105642083796	1.1158349744716305	0.6146928322292986	1.2945325212187901	0.6723547978818489	0.2621979537640325	1.9292643613629676	0.43024226178842195	1.6234924379144302	-1.2400483616677807	1.2488508158164522	-1.0881845355044457	-0.6308442453209219	-0.14900691789275314	-0.0939278258998062	-0.5451821503557981	-0.5792302721365806	0.30756852221423525	0.6923014802390879	-0.11197846812795732	-0.20963564150301328	0.08513096943148082	-1.7130682393464778	-0.27658489094893346	0.7767250743052335	-0.36530595970092594	0.008107467278056904	1.5648031866188163	0.49627502572787696	-1.0936516269172982	-0.22103055831622498
0.3290303407588698	-0.8519656824641695	0.35486907513791816	0.2747592584568529	0.9126369927867445	0.35541454724640437	1.2362747111512946	0.22822162967377801	-0.5840984528182172	-1.287011185805806	-0.9639851745545118	1.476167844029893	-1.4325827593910567	-1.8744367486261369	0.8018109851075872	-0.915109070993322	0.7215379580478043	-0.24026754530572136	-0.5118883136634284	1.1424140008286459	1.348039604937422	0.9764804464170466	0.39490535596025367	1.037680467826049	-1.3089330343613805	1.2968453062729246	-0.09999449900006659	1.6758983483400265	-0.9566454860417727	1.1793674975255664	-1.4288316730254043	-0.21667371063338348	0.06374767270297248	0.1475653531650651	-0.025453516920005914	-1.4265577890981909	-0.2679346940265947	-0.36367226081063714	0.14458508554356495	0.2063043463975083	0.5553767722803851	-0.7617952578372529	0.06652612616704202	-0.07002582708536863	-1.5323651396038331	-0.5592884451103681	1.8567166706289302	-0.5957213528919921	-0.4524731547866459	0.29187201422485337
-0.21988151235092873	-0.6273310940721847	0.4648793524209227	0.07280972381497919	-0.17690612413826545	-0.4771001249340997	0.8684017042666917	-0.6843135898783727	0.3506727167943526	-2.2786335089073133	-0.13146056607983525	0.3227825897216991	-2.5283683860217434	-0.7618453632412423	0.2518786491310341	-0.4481041207058623	0.8204443035265667	0.4649643984101988	0.11059838159780269	1.0677470463417622	0.156313973790301	0.14591336522011994	-0.9060953963186507	0.5084762157529618	-2.8303062530568512	-0.23363046587443612	-0.338216942329581	0.3117413169068709	-0.11842873171957329	-0.05163436918313851	-1.7573062992432316	-0.02308256150469261	-0.1447990728194199	0.3945475103312612	0.5770211699226454	-2.037173785691765	-0.43774155406414705	-1.5692904221498103	-0.13466748949307839	0.7493581507228204	1.197654265117	0.15933368622350771	0.2926112563976576	-0.46332354884651267	-2.261585874897883	-0.4547798261487723	1.1484878172795128	-1.282717587567239	0.06518280518436513	0.5283371628428759
-1.130079284434227	-0.07189619737151517	0.3635479060964071	-0.4358788887166376	-1.5576951570877542	-0.9869963789124836	-0.04380948493365269	-1.4801371494715336	1.0424753678161105	-2.367881732659935	0.7211119736386998	-1.1707034999235144	-2.56248265761321	0.1851028797071237	-0.7741725973692826	-0.049936445379502745	0.12938591758828163	0.8641544908729909	0.14661118974071383	0.2984791577849349	-1.624670692911475	-1.3104056634710337	-1.9985440766543603	-0.39168134123139814	-3.2571557478826976	-1.4511787250201003	0.23462396856792336	-1.5590826193827414	0.43997808791351367	-1.5400011012707373	-1.8545116804584723	-0.30765734250003707	-0.5909201243217134	0.43675130747846713	0.6186169833770612	-1.7795352663827215	0.13094802516792242	-2.188432677542087	-0.6020545921078733	0.7504600628285328	1.1372750064299832	0.16640595992736967	0.21786035217215777	-0.5249067047315752	-1.9206243210843104	-0.023715366491604148	-0.14550018990379127	-0.9302956291989553	0.07603825763901553	0.655191041777044
-1.8785090430230493	0.49949660194442363	0.321976909920699	-0.8338200250229857	-2.270753132815857	-0.6764953647270597	-0.6802788753914074	-1.6412789944514534	0.944717160063568	-1.0046047153213313	1.0490284759454427	-1.6407071751451725	-1.4200013700671201	0.02365360976372545	-1.4711583559351988	-0.13585225204112134	-0.717945050220189	0.42993663136492405	-0.015059863807444345	-0.49703502614183437	-2.4275106421235195	-2.143238977368339	-2.2775700283617923	-1.0135562397954276	-2.253600896310197	-1.3655381949040706	1.2435411081110288	-2.2666202845569456	0.4653431645352072	-2.0363424814729583	-1.3098454010872242	-0.7681254280458295	-0.9337685007958952	0.29516351977482136	0.13263370456455964	-0.7480987038409086	0.7258513995457356	-1.8308755485875394	-0.8603659318219632	0.1581458683808947	0.09387592067247388	-0.3044829449832179	-0.1805017701669686	-0.6306420888841348	-0.5987399991987505	0.07554965058573004	-1.3432750907540176	-0.013353293184738307	-0.23332324081353725	0.6541355156866488
-1.9936716567234711	0.8989627737970574	0.48996674608023477	-0.8826894181986061	-1.8051146634144144	0.3169229054633758	-0.6699993056564214	-1.3234102069040847	0.2673437912160847	1.146628655391398	0.664892661327785	-0.5789528752567741	0.13291893153563025	-0.6405154898274391	-1.418969576172244	-0.5864091483656031	-1.0502706019797976	-0.5150891581747752	0.2607396964051127	-0.7226018847802783	-1.3650962873344354	-1.7077709663975695	-1.4721226884150835	-1.2051949909450204	-0.4587215823366571	-0.1684728491208455	1.767758519408164	-1.2099258444187329	0.41354888929523936	-1.0986592073201966	-0.08915439904412542	-0.9602993748412421	-1.0307829356822709	0.11788740061245202	-0.4074648330232815	0.20811427945658026	0.3864798012848465	-0.6728004120400374	-0.9353319601026083	-0.3722781085223223	-1.0951863956941776	-0.18982797377749702	-0.728630546884345	-0.8426995271005085	0.9205606637178859	-0.33532683036094574	-1.8830180217996926	0.3923380197518826	-0.44872572521090787	0.21769374062615315
-1.3517966975728959	1.0613642280074116	0.5221192859010867	-0.6898870099209444	-0.6898204591244819	1.2220044710617801	-0.37079555026348643	-1.0555215614266562	-0.3792590096765024	2.624905018016853	-0.25338732064440517	1.1962634564606143	1.1461671571278587	-0.5985500901828059	-0.9292743261185994	-0.8330687815641069	-0.8696441175991315	-1.165518330242592	0.926390151282213	-0.35960859909306814	0.922686288048629	-0.5015901197089694	0.13098694638968034	-1.2152635412857904	1.1226624010616753	1.0184623386002	1.4008926787795832	0.4683435841108241	0.6222471806201127	0.49130044956775926	1.2174211196009403	-0.8645373823232986	-0.9617313571894784	-0.05155944624422506	-0.7342228180912771	0.3459284612205832	-0.8255201573207559	0.7405541360900757	-1.0676654296178438	-0.3076227441087745	-1.3040778905483605	0.6895523279176905	-1.1007735855166487	-0.933299704982319	1.7720928856121863	-0.8107167083473579	-1.5647537712240132	-0.3141455910494774	-0.4517880392638444	-0.6695749206000884
-0.18824142407685807	0.9224942830710112	-0.11211432153671468	-0.49530941019243413	0.10531448489330018	1.3033488239700028	-0.29892051562464306	-1.0034833302819943	-0.6300530339469407	2.5741338418635684	-1.2683944811603165	2.3062443384988107	1.299226724594081	0.31732629948214663	-0.5564775468951622	-0.4850092535177209	-0.6838630759888065	-1.0738844608299898	1.2800412012794598	0.09865595636852606	2.848771113570547	0.5270554432055954	1.7518548869299184	-1.171551425739468	1.9162212572508865	1.256019021145945	0.7247845795152924	1.1318800075603574	0.761019125705117	1.4705489932425875	1.8562249760507241	-0.8676145085792117	-0.7711989055458188	-0.31253048349001805	-0.9635827354207058	-0.16163448389170593	-1.7032962129722267	1.846298458258368	-1.1917186333882017	0.07908331535906284	-0.41877206337077666	1.354843959033329	-1.018371861712621	-0.8452793397558871	1.654456845646807	-0.8595387890705593	-0.6655643656187462	-1.6670627823501902	-0.43542832022335076	-1.3329565322899193
1.0458973426785574	0.43074782711827375	-1.331265546412464	-0.39678349952316216	0.2296080949969626	0.5606874014631018	-0.4894471634474644	-0.7820167862424728	-0.5592075538760138	1.5337928770648286	-1.7982245018112113	2.018570703261187	0.9836775201535546	1.0557176329947466	-0.43591037522826154	0.1968927711893173	-0.7908765996716763	-0.5066761947029199	0.8953197621832216	0.13979471140008584	3.273706067564988	0.9670365887308154	2.554219642783559	-0.9128816224256316	1.9958971379455976	0.5380439230555483	0.5509494742080737	0.37352577996833	0.33531184208320824	1.2199921646464504	1.6263813717026232	-1.1662574680166684	-0.3454938675120157	-0.7001595320705684	-1.1723271734707337	-0.3976252901532509	-1.2034277573918593	2.274248050651117	-0.9103488015738999	0.0834173591779227	0.4705320976986209	1.0060828766526784	-0.5120915313914471	-0.8279661804105153	0.951219965254623	-0.48947538980638455	0.15485830369163453	-2.532331868723798	-0.4736407802639223	-0.9804871562534979
1.8390464169533243	-0.28503921984185154	-2.1821220855964087	-0.32664108873158537	0.18001288503725382	-0.2933728101159817	-0.56031573747858	-0.05088248649719735	-0.37168656994478544	0.6648649689717165	-1.3887382694662185	0.7489709650651443	0.6979241786053291	0.8140623198386064	-0.2433938945407185	0.5642116365005293	-0.9633539253010163	-0.02606181878238147	0.209750377802146	-0.3247496409278627	2.327770465428812	1.1213162692801397	2.224571274513619	-0.363348437258792	1.703478496953301	-0.4559678772057068	0.8507968177661596	-0.710528888732272	-0.47334297243668916	0.17220735951869226	1.0385539509942752	-1.3691719834050364	0.3786087571969461	-1.0259803475993103	-1.0909495538502694	0.2860500373839767	0.32031334436216313	1.9007373846665196	-0.06931816165377624	-0.45271262073212964	0.3057530479981105	0.15290148662469347	0.029124826728743607	-1.01265417787772	0.29468430641663484	-0.11273226197954196	0.28858781830676256	-2.083643860270863	-0.3215874207711636	0.2653763157831368
1.8185268146888431	-0.8601187742208761	-1.6866456571338426	-0.2180298179404595	0.4831567446747452	-0.5696523969939286	-0.29533904476380557	0.9229929090450686	-0.16362741011476356	0.3630004459750881	-0.15191266086798094	-0.4652317862862981	0.5564139019533528	0.1422599003919763	0.2630087341023473	0.3192099373103212	-0.8544388109102816	0.10767012377519802	-0.008541460473205576	-0.9287182134155506	0.9996965676184199	1.3825148928456736	1.216720885044126	0.16315577556052926	1.2637016876564169	-1.0863861049502201	0.7611242058746325	-0.8712698188255981	-0.8413066606181874	-0.7530997441459389	0.7207619287333136	-0.8814177761600169	1.1683678954642258	-1.019985048346377	-0.43310745177981685	1.5007809994635795	1.4498656515560187	0.9006556607882443	0.8586172265152912	-0.843429593167571	-0.7013768768459926	-0.02696645505561839	0.17484778248009325	-1.079432946964712	0.04426939986927804	-0.03085785652800938	-0.2620364687407078	-0.5023010714253626	0.23073772901512662	1.2126973189340442
1.0156558859374512	-0.9407836036508558	0.007461537926197721	-0.08297286784653939	0.9377689038106517	-0.257220000532128	0.07391781602276445	1.5153546194076524	-0.058943055856256116	-0.020869330427258394	1.0670704066417	-0.8569384586329237	0.4275459368110722	0.1697292233788452	0.8658057122863944	-0.12532593151343208	-0.49184200716571463	0.060662442681765405	0.38266514888087244	-1.20603020635287	0.1330412499598724	1.7276477186694936	0.371973918920043	0.25209644152006533	0.7878498637862712	-1.1285825075916185	-0.28433007661839943	-0.04726842599192852	-0.2597368188526765	-0.9636160925321464	0.7660267205104306	0.3208900995077927	1.605580129053174	-0.6381690884121974	0.5592767672629837	2.149419067385052	1.2394865792334058	-0.21217809325325326	1.1982219682617468	-0.38860769175716053	-1.3167463549336984	0.7093188589395039	-0.11008641080544443	-0.6134236005112528	0.13849844554700083	-0.15236118359409936	-0.779029957536902	1.1605380780963848	0.944290089858341	0.7718832561469438
-0.018150411213929997	-0.5263803983935024	1.5535064894173574	0.0788318660166029	0.8967508930435129	0.08714384036096992	0.22783380882014354	1.4972588970878997	-0.33372771890162195	-1.0476818749094858	1.2469153092165604	-0.3845147038285164	0.3315953416470223	0.979279141621387	1.1483541686716807	-0.09509913916841657	-0.19821671019446047	0.10046723634121055	0.7635997882088582	-0.989285449961824	-0.11833633797738016	1.8950811185189709	0.19334792260639724	-0.05354933412001366	0.43928352929332826	-0.6622830365062324	-1.7255438507501952	0.7458949640136364	0.792811503540507	-0.48617090590553097	0.7792605329489034	1.4820487052626496	1.5002311925742227	-0.16189836377244948	1.1632365828980658	1.5398988680446093	0.1679757860027554	-0.7730154829458767	0.8568452114946205	0.690839569982567	-0.7302675253078775	1.2535911068690482	-0.3700687816335232	0.24538021589297346	0.3269525240203591	-0.20086599877778882	-0.46573628118279814	1.8367840366545607	1.290884641601025	-0.7478929894813015
-0.5185085828170155	-0.0016123866062440389	1.6759863458716437	0.33860739187989825	0.18493971248259305	0.014185833017732968	0.19966746851221792	1.2894452210900282	-1.09333339248619	-2.1750032518543607	0.17895640861227335	0.4302143247951247	0.44430543094537794	1.3574841681940955	1.0266389921978676	0.608971673580886	-0.11466549373058722	0.3130841164261534	0.590945181913618	-0.5109830616123792	-0.07116574963556042	1.8167513260272103	0.44185637027604596	-0.19582823616485676	0.3645161442194454	0.07365437693089102	-2.4529959756520174	0.6441720554781234	1.3484783160026412	0.2999367230500231	0.5056550703039795	1.7793989999119395	1.1316586135813445	0.048415335700843096	0.8941258048035526	0.12961302497336027	-0.5430462931532171	-0.43826706039003827	0.472413935171334	1.4305121832451198	0.5331242845710322	0.5476422663019663	-0.0664870614374349	0.8046750344403342	0.42961805066940884	-0.05412508816882119	0.7137811632342803	1.3223795773780558	1.0616291940061964	-1.7784801932569714
-0.13133165574523764	0.2287118289343843	0.4574826273622168	0.7183045278575271	-0.578602995002009	-0.38503009492426893	0.24442472880650465	1.3578686365053245	-1.825589880436735	-2.2645731296147913	-1.1338427091627217	0.9315405128416611	0.7056896999702685	0.3743666998016625	0.8624486443290882	1.5294930310911736	-0.023854726133217916	0.6175677662216812	0.09007184461854101	-0.16128465435472894	-0.0582883363698994	1.618244340617853	0.4525441667717022	0.27963557519862836	0.4476816346511508	0.6617448959107012	-2.1085670295566157	-0.21141914343514912	1.0254311702450902	0.9953434586117853	0.1942483767826205	1.2065310391864166	0.9943800847608641	-0.1343955311253574	0.06984042081030152	-0.8870217635143567	-0.34066984891922547	0.43152987746303323	0.6750313636767564	1.2427509508691799	1.2984822497935888	-0.9777461812549169	0.8844843144109733	0.6400594024991376	0.3693408628394329	0.20497959538211327	1.9135690725409973	0.43422635967496126	0.6447291612513744	-1.0906582716685236
0.7161215251475037	0.11179215012174828	-0.8018933522772886	1.056697546964865	-0.6920635699953497	-0.726799913708068	0.31839679308869573	1.5408808111696062	-1.6201360707856156	-1.0365535516503877	-1.3273999406154986	0.7006114214414361	0.681223732052921	-1.2275999038397674	1.0195092472806062	2.075020905163423	0.29919649945273724	0.8792291768592825	-0.10472287225457345	-0.16135982971270685	-0.25008537109030393	1.2354736272681666	-0.14897201477056954	1.1405178121292796	0.31952944372962805	0.6328380567813792	-1.4665762971428125	-1.0156352787225846	0.3712004757082471	1.292768606222481	0.21262089846555873	0.6003865960835025	1.289235483006964	-0.5656845695739471	-0.4893985566956738	-0.7404220147521534	0.19517787374001505	0.9657760177672046	1.3338523741362796	0.5845596766723448	1.1196579580987016	-1.8227775594140105	1.9787083615970702	0.22479130361060523	0.08020466163403499	0.47845858363076155	2.2183045148036515	0.24185915009617834	0.5579522728534514	0.8416561902565244
1.1704027012785916	-0.09053451412362523	-0.9940770315914116	1.1180973696750998	-0.19750951147140924	-0.8536680085655385	-0.033786986031729256	1.233636372258115	-0.1457291487045891	0.40893034102867637	-0.09500898061214355	-0.21799706811473263	0.02765827119655866	-1.7411594152804504	1.4109757057666044	2.067198959830998	0.7315809566786624	0.9114575170825585	0.14089972358968164	-0.43723439606263637	-0.6883088597981243	0.3293878564495279	-1.057964667597185	1.651843584904951	-0.23626606519531626	-0.09269775437615237	-1.3997630377888515	-1.2010640874618677	0.11237942124489698	1.0299259034243666	0.4457899403258171	0.7301786099507349	1.7018648973738462	-1.0345498624983753	-0.3041494734728803	0.19180687806565117	0.2507304501798745	0.5307978403217598	1.705089420915825	0.31798772760849237	0.6452729880445731	-1.2169555347427152	2.5177612302455565	0.42883734245623334	-0.4641862827302714	0.7384627281564693	1.5275519054658828	1.0129182779811223	0.7831109496817925	2.2471511027999136
0.7885582232224302	-0.16575279750649166	-0.27522737618429677	0.8851059528840634	0.23897905850302398	-0.9417575462053734	-1.0810912129792414	0.25040346353254056	1.6647573013119972	0.7756323955476533	1.3522965196126708	-1.2939030318770575	-0.9570057957392004	-0.5467633179919359	1.569544644004337	1.7027019569701862	0.9509843151664297	0.4961854168496391	0.24540363353752243	-0.7311963744302642	-1.2471135083171814	-1.210906972963399	-1.6018117790127904	1.3521347370714714	-0.925613012513167	-0.916317226109235	-1.7529578088342874	-0.8226660105993547	0.30439295439482345	0.34407149519689795	0.3568098590458637	1.4567568015000532	1.7006047169722054	-1.3886862984591788	0.348732500970513	0.8430600884288008	-0.1872096818856365	-0.6483707744465469	1.2897248342207537	0.5737500550408292	0.607037935676476	-0.01848207772478432	2.134432101425721	1.358583003253175	-1.0909415221547425	0.9059790901062315	0.528220614717373	1.8993966217971532	0.76203416647427	1.8457116602463086
0.012587034695306856	-0.15396110082387288	0.3590536335858704	0.6629583707131561	0.2111138066594123	-1.1103320693991736	-2.2994729494429804	-0.7469903636262111	2.273013291081196	0.06691608500437189	1.4677134452967817	-1.8158702008956578	-1.4684463653846027	1.0448041186960575	1.1372808131092194	1.136362775460593	0.8688252937055438	-0.3826898037256306	-0.2807068761324403	-0.7715520470545268	-1.5803911460229683	-2.7858171647470193	-1.3883236317765535	0.5345520789601285	-1.1424699275880563	-0.984099110440885	-1.5804905528750939	-0.21430855663799692	0.41351273101962444	-0.2721068592661735	-0.26189817154296446	1.9146370007920521	1.0390273270668902	-1.4386855623804773	0.8743121199227792	0.6082240686344761	-0.4172747061454721	-1.662377336575116	0.3578453200932174	0.5962791382901573	0.8271377646331516	0.4247291508707982	0.9963490703270973	2.003615262575238	-1.3956961433250479	0.7974129883431079	-0.1559477637519202	1.7794728137248679	0.11648295381439591	0.11276748437801368
-0.2804654688697944	-0.13593158932803673	0.36148057006484485	0.7831026727089276	0.048762593999176734	-1.1169287148322455	-2.6339850782421026	-0.8858405432232694	1.1122019404956858	-0.46253603704338686	0.05952195876490675	-1.4351139033851246	-0.9923439049829107	1.281452542533061	0.2239888798303591	0.3447018467053651	0.7243547030022027	-1.2865854869846212	-1.0508502059273745	-0.37382558623170564	-1.3436177830585831	-3.382969148380015	-0.6226012691267856	-0.09641933690709409	-0.5978695935820639	-0.06899098964120906	-0.4489542937699877	0.4128162178656076	0.11508475079582385	-0.28199575266416504	-0.8148220397063087	1.5028022864163735	-0.025464443868220468	-0.9028306107235735	1.0424725336312657	-0.03924893253091178	-0.006297451218647346	-1.7701254166357532	-0.4389070165702646	-0.18748219097722668	0.5675674622670346	-0.0269518436635219	-0.3792798730100626	1.314126938173627	-1.0170015062641329	0.3394307590248675	-0.5702876696412683	0.4760909539956665	-0.7838386627133708	-1.2943202691417972
0.2612110866417635	0.05252921033364567	0.1883034176723232	1.1934268034190307	0.27638409071067	-0.6056594605693342	-1.5165152755919458	-0.0804089459698557	-0.6417429245380746	0.12747726205112345	-1.3838787500015153	-0.4964962866517527	0.11924690641853643	0.004767359558461026	-0.7030182412651409	-0.5671529681997114	0.7015039881407873	-1.497157441759725	-1.1285900967193372	0.47154444533935147	-0.6164375913315909	-2.510895943747021	0.1570202570163233	-0.15567989307887106	0.30712074478825746	1.0679266672826824	0.8824136756350947	0.9345866795447902	-0.2828501795803906	0.38706637419539897	-0.4708416416433639	0.5463656155147006	-0.9545201279892898	0.3349442003087832	1.078456807166399	-0.13442760807484963	0.6240779742491005	-1.0697038305961555	-0.8044289835605559	-1.2414105683591514	-0.2667140337250378	-0.23855306887781216	-1.4391256732523845	-0.46049327116108235	-0.022414119826256556	-0.1948460268058375	-1.0813881406119785	-0.9569540572071886	-1.1574700699786307	-1.2613672697545042
1.0245067085292725	0.6781259790639104	0.5263213033500483	1.4320786172694215	0.8045295973267411	0.3652250144236055	0.45261874085491016	0.8193983915513278	-1.1794493120495109	1.2922677531238744	-1.234721966831382	0.24575534751101205	0.975407117914459	-1.248304699536163	-1.2109885089282288	-1.1701182356705793	0.6222455504165951	-0.6655687014368095	-0.1603230605478077	1.4773622708730505	0.0042330511559281105	-0.76950578553161	0.5582606869932532	0.13648553932509785	0.8142828207274045	1.3826706961987396	1.3097014020542697	1.1209807537099108	-0.3005686084246567	1.1815190960549238	0.7557570818385153	-0.11217326293830542	-1.334426086581367	1.8578152596090276	1.1444067733103693	0.6216853938828192	0.7093085688784416	-0.30043613525246465	-0.9686876393409606	-1.406414192561225	-0.7536350684999976	0.5676321936507112	-1.820483690556637	-1.8325278768804025	1.0079658552311666	-0.34028692199251903	-1.6248597712251682	-1.2946239405363342	-0.7130790218567099	-0.24159089912767293
1.0427436287518232	1.605039442461327	1.2680448798013144	1.0804798484306801	0.9669983192865645	1.203140648559112	1.9756916257589379	0.9446822693341325	-0.0008758280381110391	1.65898168093501	0.4706751104954529	0.3281028342974949	1.0174108403695503	-1.1481655628149237	-1.1769976181597506	-1.0736092462242284	0.19020510958424316	0.6906266621194523	1.0578737542132548	2.0666991500530716	-0.05917505352288621	0.635308922566433	0.5422406539288349	0.34752534394659523	0.5152387941161927	0.6347503025997145	0.7074060421203323	0.7766795365771785	0.04720526652395776	1.3724565023163824	1.7373580886034663	-0.08594457254532961	-1.1184193965321976	2.779464084648408	0.9811505109316727	1.4313783330185847	0.07244583516791087	-0.028111228927079523	-1.1877962213867945	-0.30876844203519027	-0.06400972711646666	1.633068795174628	-1.4774793537853474	-1.6160239116412813	1.3772113455238024	0.052021895601163444	-1.6287252656869549	-0.4531129620120511	-0.04201010336433523	0.4046014795293972
0.04513456721366645	2.1039708293278028	1.5793978600999716	0.22418539330595796	0.394947196365642	1.301393101552518	2.2326120837478056	0.32329096376047545	1.4943820475070044	0.6944109697355455	1.991987343345471	-0.014742174428306914	0.4688926872297494	-0.09403201166180236	-0.7758788773373787	-0.4555935386424051	-0.5089419003970259	1.512500094998665	1.3350177562002645	1.7120096113886436	-0.6874816712500039	0.9658377334484967	0.2835582181111187	0.34450439246489806	-0.30138257768967547	-0.36008951347866336	0.05688514401043067	0.10801193388744557	0.2828320701034334	0.7204770001732493	1.2930329552376199	0.16117769385359854	-0.5805882666766617	2.4093549073621334	0.23630193017578727	1.234996211038518	-0.6523601546771819	-0.12032994627997796	-1.3203337424902593	1.0433937893784697	1.286700170029513	1.527557574197024	-0.7119286077263588	-0.21301241559339532	0.8443107972847985	0.534190667106438	-0.776835546244919	0.4334801133934524	0.022134280056682228	-0.08263808939379035
-1.1942325297465948	1.4389413828287398	0.9788121244167084	-0.5925333537879314	-0.41343656460604605	0.6588882266534232	1.5330170973987134	-0.25982791801808663	1.5603604243300107	-0.6450606750323269	1.7443978121257946	-0.17167904315793076	-0.047350613347591546	0.458647769569276	-0.3005814015348376	0.01582379347087725	-0.9508302521789201	1.1864135120814956	0.3521099097067021	0.45239493522450364	-1.0706498441645882	0.5026059797323131	-0.023758611148546417	0.32417623339514007	-0.9725186114154254	-0.6172183832636883	0.22654148532000556	-0.2741392283989142	0.12368463845818782	-0.3070222352018288	-0.49108476723059286	-0.06567266939611052	-0.08738452341128447	0.9430789381766552	-0.9253783424637599	-0.07116550454364728	-0.7137991051077403	-0.04675790783782001	-1.0304986358031865	1.3117988173729656	1.7616130542837485	0.012934963963612217	-0.013172150900800676	0.8686923776684936	-0.14414833748571623	0.4632972856385371	0.40205503546293975	0.3225079496589609	-0.6192477393507366	-1.1219477293146052
-1.6204540518397854	-0.24266371915437368	0.04068730018006573	-0.8786398943571687	-0.6149669435993206	-0.09435399439439943	0.8233373944146902	-0.23359474647565653	0.10594967298824788	-1.0225845672702825	0.034261959773898926	0.16660800717281285	-0.17165042718804946	-0.11667760534742311	0.01348122376552815	-0.0742833867735228	-0.7197267327083512	0.20453406159792983	-0.9853120101836604	-0.9470544290892936	-0.5267251470094862	0.06920791769038738	-0.21182702087573993	0.4247443364722716	-1.0546127948332673	-0.010469866454354104	0.9475798776215029	0.07864531684676199	-0.13916812457273026	-0.9645700819166071	-2.1977108511783237	-0.8185398187772756	0.13651311558233473	-0.5981316207487042	-1.7502974961032236	-1.4209060065864105	-0.0164084269423792	0.41446274755233076	-0.2840031761374907	0.3513409369708855	0.5416597709797507	-1.473967113527156	0.29290883183272415	0.7065592970923529	-0.7947269733656545	-0.2473613028897511	0.9900381901026537	-0.5287839966606657	-1.1519669168993438	-1.4815364066112053
-0.9739006399724356	-1.7552103956702187	-0.21823872708647968	-0.6310452956696484	-0.02248198690561922	-0.3062039777283855	0.6761320139653372	0.14235684291028317	-1.1892294039185596	-0.20282723562931798	-1.2896799264823378	0.731108570569953	-0.0045538460517098	-0.9324814017569447	0.08740053846285392	-0.3761255810785198	-0.01794268854181585	-0.2851639419014974	-1.4869104547348801	-1.5365187960126745	0.7199706206100608	0.14481936943199217	-0.14495583850206767	0.47141536577947435	-0.6040178758963511	0.6950327694198455	1.246981258318714	0.8939484928971866	-0.05277270726584663	-0.8598363702754395	-2.449585317991126	-1.4212169390951974	0.10850175306160666	-1.2295961131264919	-1.560289714754124	-1.6852095737771942	0.8385445106782256	0.9084190003658911	0.5473204933251475	-0.6239628333691732	-1.3484433858372373	-1.4125150871467347	0.30031934724174836	-0.12561701499159972	-0.5985436145789719	-0.8983201380003949	0.7028496960465315	-0.9048426509289155	-0.7247327608079218	-0.5678341811437826
-0.024504727627855518	-1.8584909893700912	0.4266665892646618	-0.2668905310493885	0.6613307927752157	0.10312676944390316	0.8502644427436897	0.1954585582725856	-0.8508193903454147	0.8245440850033806	-0.9145542130834986	1.0432244271840443	0.20421336854188393	-0.8488858999450936	-0.0012709688742704517	-0.23829348171373887	0.5078298321319246	0.32189874649764855	-0.849613460305335	-1.0227762869791304	1.7026234109380252	0.5119157495441793	0.16397392188902243	0.16815604933914693	0.004819755838038831	0.755972984111025	0.7360394240608422	1.331297847513594	0.34621090075164873	-0.22218292537711418	-1.2632091288758887	-1.2690880643862423	-0.005692406580682578	-0.8268180363795529	-0.45904132997308866	-0.898856831813957	1.164038526855638	0.9514540666675413	1.0646352652469664	-0.4827112940562134	-2.0157255597305026	0.03378433362959835	0.3568973176451479	-0.44169511209680606	0.2782711314641668	-0.6978034535177706	0.19504667977503037	-0.16459256653329926	0.5641824075514806	1.0005684197078373
0.27180507134917953	-0.5073167248273173	1.0544838089938258	-0.18815818506371268	0.6652323733678333	0.6568987895656743	0.7600231474558096	-0.3110598128864507	0.6058663858836739	1.0710823465888788	0.46530330274189513	0.9126020924719386	0.33061600242028505	0.07100535096402207	-0.12613171725681457	0.34055102340070187	0.4439114374511755	1.3695487078890072	0.17177359298700498	-0.04466774650108569	1.680663450854441	0.6680731672032093	0.44641239453704634	-0.5281979930216616	0.41812663959725926	0.20826903846205205	0.10482635277144708	0.7763300253605231	0.5118160386220657	0.335098169423973	0.07485925492398035	-0.5659383913209757	-0.10451549068027129	-0.07239892170246627	0.6975152601106135	-0.19173475101553367	0.7491698811661684	0.522056734882117	1.1547176616113577	0.46693561753681045	-0.8054907873021829	1.2143519493578698	0.5790484160612774	0.04558322836626864	1.1514313222615553	0.2865733517930231	0.21345103967925205	0.8747126623459838	1.6558056176766354	1.997627610268483
-0.2407916496647466	0.9735435288579387	0.6103035733667387	-0.44991040153761935	-0.002625832704832547	0.8576912425246169	0.1990643054292777	-0.960418378516162	1.229767613901298	0.5517607801459952	0.9734930321258523	0.4901981354532514	0.3136366500783517	0.7768593407944616	-0.2513163437397256	0.5171362359292964	0.003809145455877905	1.5220317403976984	0.6517565768509267	0.48367936944604445	0.851850930689237	0.4019534388252037	0.3282497587298422	-1.2991413445760718	0.49226269755640545	-0.3324330443774888	0.23231516107591113	-0.5450294162414933	0.05294771023855511	0.284993890491267	0.415807913937022	-0.125470856449684	-0.27172392995021755	0.3581710608189884	1.0496667851835222	-0.4527836672482385	-0.09784607424369388	0.08801802104870163	0.8760072146635608	0.8387054667924304	0.8826758657454338	0.9064484967533146	0.6071028591609156	0.4589362667746942	1.3630157754570256	1.0208625076251532	0.6389084864061062	0.842852105836375	1.52743457914876	1.6886341749006564
-0.8450207037229935	1.1117686591240152	-0.8523832598810601	-0.7958759233055777	-0.6967118338596103	0.6362889767840958	-0.46937468588793696	-1.285364166375286	-0.04704256079114079	-0.02925633470170717	-0.23667187830736805	-0.045055728843759614	0.042583911574681735	0.6920023437663408	-0.4483306322177772	-0.41611521555735864	-0.28262401918449387	0.12954897402958337	0.3957619373201257	0.296343909427943	0.04503358033242792	-0.08451243955476107	-0.3007081136512241	-1.7160274875337505	0.30256394011619847	-0.44765188901550157	1.0737471922983515	-1.7730698138858232	-0.7455326533045477	-0.4418480924148575	-0.14836952220273708	-0.4555295522537448	-0.6425490327147623	0.4358101033152439	0.4482738867442695	-1.253096424304073	-0.8963753794597967	0.06123284278358038	0.23438949089797054	-0.1521831002917594	1.0986113189017772	-0.3437347494501447	-0.012299139112223365	-0.002091902594921823	0.7612789943153285	0.5145111430828274	0.6438167325238592	-0.4982195761258048	0.17226894858999153	0.40011633977336997
-0.803988920293064	-0.27039620461151104	-2.128241945845566	-0.9167464049066223	-0.9875868228228443	0.28919254373942055	-0.7383430257717538	-1.343917680921952	-2.0333554840295145	-0.27404449125647484	-1.9033118248395544	-0.6407292756847505	-0.4874204447634797	0.39350819856860403	-0.7426685362129407	-1.9823687884799965	-0.16036557213846747	-1.9932255208378886	-0.04292282976349211	-0.0579976818623781	-0.1987950868558427	-0.484774840299833	-1.0909417227424874	-1.5624710125473444	0.066312903872696	-0.3040689913404191	1.7067358312724965	-2.1895543388005407	-1.1955563747803462	-1.3709018931141008	-0.6239567518688278	-1.1700772493823313	-1.1306200095526908	0.5741559473669287	-0.513197610640141	-1.3218531154907516	-1.3402811988810344	0.33768169561118977	-0.7020019453041735	-1.6790255196254036	-0.48839598743225354	-0.9757389238045545	-1.1732501008157084	-0.9388219478272697	-0.24089435133460757	-1.0554482158404164	-0.20607457272893837	-1.819625985806556	-1.395619957715653	-0.8484069719430994
-0.14755803630265485	-1.8904051334018503	-2.0883708548838653	-0.6608321346300775	-1.069384221743363	0.07268092577325347	-0.452006859842403	-1.5199192658365084	-2.524070979583265	-0.4194774616743003	-1.9882940294023117	-1.1819564361759254	-0.9703139254331459	0.6439150379212532	-0.9743412846927775	-2.785255261041764	0.16926706960610544	-3.206739465694844	-0.08648512442196021	0.014694756405406574	-0.09749457567193894	-0.6654296625973469	-1.5010180401236028	-0.9464086869858178	-0.00015434136031271356	-0.30020493776576035	1.4163121293130758	-1.7498813365885693	-0.9498158838301609	-1.7578724286166814	-0.34667338883027876	-1.3951103538796148	-1.3618076876965537	0.9356372974295257	-1.0763719309501127	-0.07806356995252266	-1.4175443056502466	0.4441379294797723	-1.5141996553098642	-2.1837572432419567	-2.221361585142709	-0.25394698293683066	-2.0827112288953464	-1.1914727606053943	-1.0251883709414014	-2.3658992268107566	-1.2979356507544766	-1.6478531501066098	-2.0388759917211843	-1.2134756963952962
0.4509416050707301	-2.3100193418668886	-0.8337659404634093	-0.10535373323168046	-1.23077134864452	-0.05735140746376891	0.10476619302479742	-1.8513634610124892	-0.7938346296725826	-0.7222380511592426	0.018664156441456428	-1.3627361509704463	-0.9814591921268319	1.1886436312586266	-0.896559561164259	-1.971042907379385	0.38755907808975726	-2.527904204396918	0.25609467126249735	0.3889407657894954	-0.19073597549950144	-0.650129731334699	-1.2960611473709396	-0.18890885733422386	0.13109671727408503	-0.5331913105095538	0.4510354244168996	-0.920594886401251	-0.3501566154751976	-1.1472550282706495	0.357346991652707	-0.7118041186833862	-0.9962026541093155	1.1460701555062207	-0.9175682892871686	1.563802112622276	-1.2960672782813547	0.0898823364572327	-1.559106647790736	-1.144887945478299	-2.3078198840889974	0.994001057779974	-1.9426334598676396	-0.2931468982819806	-1.2249941483972724	-2.204810105672933	-1.6174142958929643	-0.03074431038057601	-1.3895744813510738	-0.625312004774652
0.47315062811303626	-1.3498504554719615	0.45608530870659764	0.46390745964096425	-1.2047531133321043	-0.30678223030531815	0.49553001227298904	-1.8154898020784316	1.5265290310848225	-0.9133864636809874	2.3899518348063884	-0.9656424231783107	-0.4855678581209574	1.046573758626626	-0.4531663968279061	-0.23766805560175008	0.40822099597652534	-0.5291694312212726	0.4690549902671872	0.4182060160683777	-0.6085299947588597	-0.47320570954682256	-0.7344925608746765	0.3686776634573111	0.2320652212252975	-0.731762411480635	-0.3901269094902145	-0.14421818766189082	-0.017668086793534106	0.15180454986064337	0.7083113007015643	0.3985500564245425	-0.15048403828097504	0.7587197763693107	-0.30332455011097437	2.1072684605144816	-1.0780487668365224	-0.5135053559584588	-0.6045749713914748	0.3191147888743143	-0.7759293952087281	1.450786019848167	-0.765949051728267	0.8841439287226133	-0.9247429187635415	-0.6822215126217575	-0.9063251714210373	1.497677023904803	0.012315431496711727	0.3166832965816617
0.06766209606573742	-0.14788984592025556	0.7578375182018605	0.6689007402241702	-0.4083819770679447	-0.7104798142091736	0.4692073492486368	-0.9129327000766374	2.2121500513526176	-0.5390273608056193	2.870337184259253	-0.23929242087059155	-0.0015713640819470117	-0.0494076829615129	0.10146631312887382	0.8704800582394134	0.33057180133285335	1.2052516566787157	0.11032841745696693	-0.12940181886842525	-0.9240160600625603	-0.148691430027803	-0.23449087610132027	0.5416083706637003	0.029921954762771735	-0.6110903290532332	-0.6873557849457195	0.4567899449262878	-0.193106809657022	1.1774308590045568	0.3988380499337593	1.0574789490450687	0.5888129768932859	-0.1342234088166511	0.2032703977617141	1.0977307848329745	-0.6209546197883897	-0.8832533898677177	0.7461564299570785	0.7117467864583086	0.6589164247218463	0.757899829787851	0.5994533596586581	1.1101225299115494	-0.4899374230234693	0.9023569831830124	0.09902757338877614	1.6060021233606896	1.271639508078523	0.9494430630334656
-0.2566216870556185	0.13475559171157667	0.1704321915122664	0.28191251792598815	1.1252414220351645	-0.9932512754455396	0.09885432153630869	0.6393882111707774	0.8369416609913976	0.30344027527385564	0.9802293749700087	0.2330076247207164	-0.060692242676899245	-1.0572424774448528	0.4369562499110772	0.6521887767397395	0.17690565196326025	1.5230423350532383	-0.7229611752041979	-0.5991426725817957	-0.6943297889354474	0.2558595867166767	0.08144508011748762	0.40744651127734327	-0.4503185384509731	-0.13271631804113096	-0.6767209420967398	0.9380683144624857	-0.5443442312036076	1.1038113562468312	-0.1976648105570661	0.8507976392698603	0.6809775030063595	-0.9153431590418132	0.18823105011701732	-0.4073737076643438	0.33862344044986575	-0.737094906018273	1.5007965234683265	-0.16750273897578813	0.5823601099476305	-0.3250254980630997	1.3090968552518107	0.22010896402300595	-0.2246269432884244	1.4007863999697623	0.6042558922127815	0.5349797328062637	1.7721123736589208	1.0657332221453073
-0.28429179915629454	-0.47425508696218155	-0.35971829988013937	-0.5408123703709475	2.361565764792632	-0.7869290338697486	-0.3152226360566977	1.967499725166836	-0.8918622014809497	0.9114672202471412	-1.536223927215007	0.17429969108733684	-0.5211418703126769	-0.828165363054868	0.48693853913146967	-0.03284248378506614	-0.15546565159386397	0.6534128306435127	-1.4519219181015615	-0.14809584402284845	0.012487541487353059	0.6083164558048586	0.4302996058982183	0.2517197104298151	-0.8150086983215138	0.5669044316737639	-0.693957675192115	1.2737352281954715	-0.5688077775934066	0.04929441024811673	-0.6047416930497194	0.13493877603103197	0.1686804149102073	-1.07609616072453	-0.31679240602733755	-1.047596790824079	1.7614407173490583	-0.19533407271890615	1.231202224105711	-1.0416202146904192	-0.5886081344553674	-0.9800634532235182	1.2949969333607274	-0.718464713425804	-0.16662071300363882	0.9139154898967491	0.6426343810066055	-0.3766980534187144	1.4317321435064236	0.9112127423392957
-0.26863535831426405	-0.9045720518921874	-0.15804100852254194	-1.3034178042671496	2.1215013293232956	-0.002910007877270407	-0.4931600131609344	2.31955110273319	-1.1369551455995932	0.7648489822426003	-2.5231879300468854	-0.0017180534858107794	-0.6372278225132237	0.364453619999627	0.46900242444328494	0.12172339136559103	-0.6682359723737995	-0.2068475933361273	-1.5064178277109117	1.1318360229857969	0.704088274035442	0.7978915345073356	0.9801767611016334	0.3229203454020164	-0.6804018390509233	1.3206874787106857	-0.6735616752274346	1.3306312590729283	-0.10379972260006493	-0.9689590389959556	-0.7341780650219564	-0.44296198272968806	-0.37099818480705304	-0.7223136650387504	-0.8558497576449701	-0.6152053134042269	3.0084585841495493	0.4155615490496368	0.45570954660760205	-0.6397418782657212	-1.2129720277359655	-1.1513947520022132	1.1192831007638526	-0.6494875852858255	-0.16363695732838188	0.4814727616893076	0.802817259113601	-0.31100301961772825	0.5877620247280202	0.7549944905376591
-0.47543052580216355	-0.2991320897760144	0.45619858445903694	-1.556830812327609	0.3432787527348192	0.9981874527358772	-0.4092721359076663	1.6918806164632025	0.08525921135206324	0.15279670704223428	-1.49806494043209	0.34610564287200696	0.06564579555186205	1.0212233039229621	0.5441613301683464	1.2398370526631517	-1.1218845393303454	-0.18296148823438763	-0.8163666689461336	2.0590003320828947	0.9865048611220898	0.7947502453797062	1.5353035204159609	0.577638184663963	-0.13175973763398607	1.904863346928885	-0.3643018752550254	1.0511287813123729	0.5465337335395433	-1.0180575605769278	-0.719545302205405	-0.5928496195165852	-0.4390507826231778	-0.38427649899781513	-0.8909568262151422	-0.08494476803649	3.1585909111458177	0.8531743560028667	-0.01915026094345424	0.861290814148211	-0.352128881070256	-1.2331731575436862	1.1508872625128603	0.32344827551504807	-0.09587376570521307	0.780997569173638	1.2350478465245411	0.23671826458717887	-0.25330559937051683	0.5467555718032768
-0.7535856461102588	1.0407618369585023	0.5799989422609321	-1.2891313321019968	-1.7055173358463873	1.6289602853961627	-0.29987531933568934	0.6514659287955333	1.134836883179761	-0.1900386317709565	0.12724189591848242	1.22976168615908	1.115401538628763	0.24523656102403021	0.5667728039911211	2.0747240862441396	-1.2247819773670705	0.4379002790078742	0.116628167401569	1.525948972759291	0.886773746670322	0.6283253562099783	1.689208921919379	0.7005287686878297	0.2922506097755811	2.006055147904007	0.1526852369811162	0.5623718341455483	0.908224381417958	-0.19596490355161966	-0.5106027661361109	-0.5045160245302353	-0.1067247380374776	-0.4012627478664045	-0.25669743327038197	-0.2898025628763671	1.8308421992547428	1.0453390678270575	-0.009704831116789514	2.0420893815243937	1.2261188743021867	-1.2847053970379199	1.1105364036606151	1.171775037209182	0.004385722769730207	1.341015901712697	1.3211608016950875	0.30690457004917304	-0.6618794486204511	0.0540108503486295
-0.719158806150328	2.0089234490705086	-0.22336574789177044	-0.8973127451174164	-2.5925518936032024	1.5307553333274664	-0.37849402042885016	-0.33042853378124154	0.7547173138252542	0.014117366181503737	0.7157580761304121	1.8441685227971212	1.502108296541638	-1.0535920879746732	0.29982138683712817	1.5035274093185964	-0.9355988835733181	0.6363993048829245	0.6525831779412642	-0.24008025524714044	0.6780747594113006	0.3747657273875886	1.2513370285291086	0.4374792895891923	0.14356799885045946	1.4366232800656547	0.4559895929848883	0.0691620917146553	0.7461429208883797	0.499557554237275	0.06938227597831557	-0.4392724529863742	0.16929632118592888	-0.6061638433837442	0.6360852738951353	-0.9098922649691471	-0.2914095981635148	1.0057760839102452	-0.015357053492784852	1.8077680016418565	2.008115804161314	-0.9185445638046524	0.5453481442102982	1.1485990549315022	0.03436156964223122	1.143031727867885	0.5060105626159066	-0.2546303801089404	-0.4943360189806593	-0.6865022473590121
-0.3057058731000372	1.8668980443714933	-1.3720516319204703	-0.7527890448659386	-2.024520144364084	0.866706204589539	-0.5269538457444789	-1.2047464829117187	-0.5412840120516667	0.29737580263509905	0.043047704765120334	1.3969077777044856	0.7824179163719122	-1.178561793228176	-0.14808987524977923	-0.07979835025268113	-0.5059735972822521	-0.14121562650183636	0.5880850804453186	-1.7681058918460741	0.5181252390932608	0.1931375398429494	0.43557581908108894	-0.10279566468142474	-0.45024066942267515	0.43435271949644944	0.3267477577402893	-0.32166924276678693	0.26185366848091657	0.26868544412082895	0.8666882955872338	-0.373385033474377	0.15670569698800538	-0.6123590318345657	1.0827035937240428	-0.9679227489676419	-1.904746891891445	0.7883703245038686	-0.4031211615356723	0.5434302812793502	1.4200537198930077	0.043522272598323246	-0.3943682760949898	0.502152520959445	-0.033880220933070575	-0.11688993052087268	-0.7830953160594335	-0.7115187438582043	0.021692239900638125	-1.1766433288584708
0.07015052779455647	0.9255161799260021	-1.8000078554189127	-0.8476355092578278	-0.9084042752305567	0.16306843437195143	-0.37190688981816356	-2.017259946236725	-1.2017200851381984	0.12078183576473969	-0.7578311139766317	0.05292853571875294	-0.40130643487605544	0.2611063883690807	-0.2826310167841342	-1.1530402441123884	-0.22925981292034828	-1.3042938457059432	0.3193746749661499	-1.7723137276394543	0.3382309375299235	0.27926385562152045	-0.36998527419674004	-0.5478757797430993	-0.9205813940422936	-0.4103818949763044	0.06812869623254561	-0.6315389415606951	-0.05836681475916057	-0.6403470525174277	1.2928361864856701	-0.11549280673282836	0.11284810133753623	-0.2911645478621006	0.6691926525478311	-0.1260113538759787	-2.170827467576317	0.5234345984156009	-0.8178645354787202	-0.37905479715093343	0.30170837029061265	1.1135495385866194	-0.9227855414063052	-0.012721030581074403	-0.13198883893504817	-1.5677273172189656	-1.4019161484495657	-0.5163577663579966	0.4415206122228942	-0.8599957895499271
-0.010398912349203229	0.08353641285159251	-1.0355538257266843	-0.9129826487479499	-0.21541091074015686	-0.18124795418054904	0.22434214739518607	-2.4620855638593695	-0.4850480344640233	-0.3860569140747162	-0.6365530733759802	-1.135100526134468	-1.0220629702850794	1.7421979232187113	0.23269789086500703	-0.7940772407687359	-0.2111793256444954	-1.6846665841076092	0.38521365151014053	-0.4117942428511787	0.024281400229586365	0.650823210166656	-0.9186640468131756	-0.6806158800714819	-0.8584628084264156	-0.6830832771031634	0.11163310827072634	-0.8823119278741274	0.13632508319800177	-1.2683847096150247	0.9134286501245227	0.3153722872511746	0.3707976790450406	0.11427381534840901	-0.35441880604864745	0.8707243517536397	-1.3509647472731485	0.3782040428118771	-0.6326677569964352	-0.12356151796590616	-0.22162284482514327	1.542080362475322	-0.47697158713146504	-0.06769778226415368	-0.2030706590739696	-2.0197140648381704	-0.7443243238235907	-0.06195540558933175	0.4364489207712037	0.22669557544227467
-0.43837763128452	-0.1356064613931028	0.28141180593000886	-0.8144681050633337	0.007161776736022073	-0.24603278271646162	0.8055984722319248	-1.9846683718304698	0.7424107220661105	-0.5891379078533524	0.2553912961760491	-1.284031505128393	-0.7748395154874261	1.5125541343008628	1.0397198749979495	0.2865093511065836	-0.3862289068287973	-0.7544816336180393	0.8332010406320872	0.9389613280492854	-0.40302902778912814	0.9734173742083947	-1.142160259963529	-0.68706937824815	-0.385276362822184	-0.580153668499102	0.4064907105003062	-0.9894294241799311	0.6786909583843799	-1.0341558556770354	0.06300329061395929	0.5796358714248796	0.7862621038251014	0.2876514131405413	-1.269691288073734	1.1213393933955704	-0.34948611694978854	0.37714119032099874	0.115916326222556	0.7526820774011924	-0.016255655288305804	1.0864448139039193	0.5271221210924767	-0.010671082932342674	-0.26664489695307214	-1.1646775706713792	0.49382059521341015	-0.13280283925400538	0.02762786397570691	1.2784684806777251
-0.6971447202123705	0.038089457857907245	0.990417926973335	-0.6883805775065138	0.4303182487443457	-0.43078537254586224	0.6524822024076351	-0.395592972349938	1.0520952588954287	-0.2018562436163468	0.8918452889368501	-0.5359812130988533	-0.29358583111347625	-0.3951540957472374	1.2748845865475908	0.6129847227336371	-0.6551607131566538	0.7908466745803995	1.1216243100606869	1.0957053849594425	-0.7995287183104058	0.7552437751276831	-0.987489069462539	-0.9138646095248688	0.09740616773099404	-0.6883844265714746	0.4222644412364551	-0.8172512935238536	0.9295382949440684	-0.2965805902051409	-0.3877748556012613	0.34924637987763857	0.8011597975313937	0.1413502196675685	-1.474742926208096	0.6477655062233506	0.25996333423664997	0.2855983428747987	0.562527510004406	0.9862861047281247	0.10164582445049504	0.1971374589284597	1.0029464834685977	-0.2940639021441233	-0.3326809837173939	0.17947681688246114	0.9923549836701232	-0.8238629190136291	-0.49962708311276577	1.3344001788446167
-0.5056033624427518	0.11443636872494754	0.536135236409123	-0.6450673785768037	1.4355295496568514	-0.9391031426132768	-0.40434329087366044	1.7066670754524078	0.028391377627735123	0.29004298224359654	0.5853865398989623	0.22188666047639372	-0.2735575129807424	-2.178697256346539	0.41720859460263143	-0.3239304785071616	-0.9188239342770708	1.6957486355669562	0.7357363790233251	0.1224246186819143	-1.0071729742814135	-0.13467004914329678	-0.404850111585076	-1.40727657818935	0.4034987990926878	-1.2878919270003715	-0.18750502188881055	-0.34166827186617643	0.35307546619205565	0.19244832663579745	0.012538837057194703	-0.30032136520212477	0.12331347254084185	-0.1824373954558824	-0.9168986591278753	0.26402343721821375	0.6138369345111938	-0.208246691034761	-0.043075105148559736	0.021172250549584007	-0.46844263517147494	-0.5380827482031166	0.3140703932649034	-0.9077198667321993	-0.28915020687034376	0.9531924000999568	0.18021085317447869	-1.3632658201396306	-0.8898042587659617	0.16194192954331346
-0.15330459854634926	-0.015446673480487023	-0.5013961232970489	-0.47583770615268484	2.5455169861824536	-1.4781356123487592	-1.6018540482119552	3.2408509520468716	-1.367500921700617	0.20454474642544568	-0.3213055321099239	0.3588349868052389	-0.6123185750585428	-2.240137689870968	-1.0905596683885466	-1.4911255563648043	-1.0242533542757613	1.348333066421982	-0.14234025475037684	-0.9703655834392632	-0.9170082629631996	-1.1671101025824018	0.44250412951458634	-1.7933426616848474	0.6694930576637319	-1.9680443067615434	-1.0804179386128394	0.2596387572705386	-0.8451644428077423	0.1792682259699005	0.7280882195044875	-0.9046774719858777	-0.7941303702479188	-0.4988194364901255	-0.023544961999805245	0.45927549774201454	1.0278427753190822	-1.1114783883448645	-1.3660910732449525	-1.3864301427212393	-1.3024335548071564	-0.9399594630552017	-1.0183774226614264	-1.4520927106563501	0.026004529318922234	0.8291275928529905	-1.2251366771341559	-1.0626599623100819	-1.087203268226877	-1.4550096064484122
-0.062174837903002045	-0.06065556969008411	-1.0105228128772226	0.1641080275195166	2.9013349958017427	-1.5452060118017792	-1.8847989801063578	3.437820924084419	-1.8756723930644674	-0.4632799509961138	-0.9291227480039173	0.02937366474561254	-0.6092951269057305	-0.7959568086891932	-2.170796819977676	-1.5224393039214095	-0.8096431955790073	0.2780134024321	-0.7242129450344189	-1.3702440282202506	-0.505749024438243	-1.5389783060868585	1.097202676843268	-1.6584785287455144	0.9980557508758063	-2.0272067276957286	-1.5206804893876789	0.7003040412491106	-1.7273798162570673	0.04849457938735088	0.8135872621312716	-1.0303535874310596	-1.1249065629368007	-0.6870601316010116	0.7111729837520784	0.7731221412231069	1.3668995596022686	-1.959769122271145	-2.2058296229167578	-1.963549718111165	-1.4440702651382862	-1.150947808512627	-1.8237697022689336	-1.6012070370408833	0.5785098199166219	0.2871760337957711	-2.0195684757387884	-0.15963550997024656	-1.1280729073365334	-2.351663285373662
-0.13141156896582318	0.15340326216512093	-0.4605089358221188	1.2576174195413075	2.159625186585463	-1.0074353341783389	-1.000237774833376	2.389418490749832	-1.1542012668636488	-0.9663144686316436	-0.7456851851778271	-0.2658276321005225	0.07976359587107683	0.6121702468712285	-2.091845282819704	-0.2750612230246842	-0.26405503668701225	-0.5014555168121093	-0.44825640669721145	-1.1477320587271371	0.08784300216115258	-0.9753931034543545	1.1284148549123862	-0.9820749565936467	1.1892373109200105	-1.224200593597393	-1.1374807036246588	0.794231825019985	-1.4420071894401658	0.1601087452274328	0.03465295965441453	-0.6462433519971087	-0.541552574172469	-0.6674397528995233	1.0613412330247662	0.47158238394285334	1.170386813580293	-2.1401132643263048	-1.7388763708677553	-1.2189897539616898	-0.5570765572728076	-1.1905583092019933	-1.465801523681063	-1.3367538140333732	1.0142398010886693	-0.09083992493161794	-1.657279778905843	0.5039851770381227	-0.9654389985446366	-1.9673920992817828
0.2212468137753318	0.3798127266646571	0.6314616704740907	2.264172931928704	0.8035411437946774	-0.2967556913049609	0.18029592318789114	0.8944384293269781	0.08219274490440304	-0.6492148236895375	-0.07404932584582648	-0.3658013373090447	0.9605417715028867	0.9014479889909732	-1.0837209553838756	1.0396931329487074	0.41908843976572	-0.5185691233553972	0.3728109430302609	-0.8845163616505711	0.5418818747287009	-0.08972544518247079	0.5833274981299462	-0.11533022771932726	0.9749564289700527	-0.04947534840297425	-0.27785517282259165	0.5982198064654785	-0.10463318982345708	0.35873128803587184	-0.7890675087777271	-0.07081086790401392	0.4063472434544171	-0.3961443710842368	1.0976658815149747	-0.37554803656250313	0.32984523597493515	-1.4568554083674572	-0.38838462071329427	0.11091920373725009	0.6380548073780965	-0.8519646121148392	-0.4342342517342394	-0.8077771187218307	0.9146154541003433	-0.19594303777979588	-0.535597705544825	0.5038858210258277	-0.5138342983997937	-0.7699883354446795
1.2628201171061628	0.27611293130527814	1.338627948751712	2.603421827648874	-0.36637010447632457	0.051270703313003006	0.5758133683614146	-0.17887410314907712	0.9029288943792231	0.28507932226402866	0.4497328006229715	-0.4756187440234182	1.2897467301089256	0.377580833263655	0.01544307395299808	1.2318319873251493	1.019181443034156	-0.14254003303461138	0.8776574934489129	-0.8685327998930104	0.541718517598211	0.19519848232304485	0.010304541087617178	0.6340274513096169	0.45874841614785594	0.7461180533142616	0.38337927667859506	0.35705691046995613	1.227915284137565	0.3190689891456953	-0.6715530844826193	0.39835619505052133	0.8746522877266895	0.0703831750958133	1.0198212585927795	-0.8541569828149409	-0.6374433184297388	-0.3685846073667366	0.666638376933265	0.8677640648133665	1.129440439045016	-0.07828725907058944	0.24343694929212523	-0.16987955573324837	0.2700425379453634	-0.27500338797214846	0.6302814397382785	0.23846999610696099	0.12662817389420458	0.2332205932522103
2.380034836520406	-0.0680551721908274	1.3288942019318148	2.283166096745803	-0.9052905227310576	0.002634737722674228	0.08775347405010124	-0.4401455829525351	0.9661972331974181	0.9800906353643571	0.5297481091722918	-0.6228292302654704	0.9782082447728205	-0.036092847327611775	0.6282277852034401	0.4128564483911711	1.4920511629042577	0.04909220152806424	0.6225660312937559	-0.8180627770722122	0.09248664440966342	-0.3732443196659958	-0.07621931796230551	1.278959560839274	0.12956003111787584	0.8058461460325425	0.45958726329332816	0.29193607078857986	1.5651955263407937	0.1963373216580603	0.4178009264550848	0.7482220328838851	0.6318704335645994	0.567432053924518	1.001019359166985	-0.3161306429179997	-1.134150675532969	0.3915376883787446	0.7652249341203609	0.6350561520405633	0.689972177300215	0.7598415697262909	0.08122140717756844	0.3889477659990324	-0.3399851451948667	-0.45511344207058624	1.4293427416958278	0.2767648458169611	0.6112540979306041	0.3876781045455638
2.5900975673137827	-0.12643561546812188	1.1087232433210101	1.9170832467268553	-0.8925434054831288	0.03595479257671649	-0.2982936871669269	-0.07908523310211851	0.5915033439493096	0.8432051381738294	0.3873537437623094	-0.43037182624415593	0.6664996664432489	-0.01803564658087892	0.8734376653940996	-0.21115636792026662	1.9223565086806724	0.00035878239494448926	0.06207836373418996	-0.33988788798628716	-0.3996665389412001	-1.0709394430594275	0.2618730102822706	1.9698225083343783	0.3374882971469534	0.34052952636007644	0.04339110779366833	0.4154354540042621	0.9372746024340296	0.5880256897144207	1.4857295458836266	1.1574842759074715	0.2722420066226758	0.9370011513565374	1.1118787477979195	0.7395874104755048	-1.1525238376435338	0.46264630008953284	0.38362954462721394	0.06478531060144582	0.08027364056404987	1.1501863572689068	-0.4434966281314254	0.6531034704558664	-0.18496761098242834	-0.5594861435681523	1.7652067752426737	0.5936544595610415	0.6425075653574307	-0.13676385350964787
1.6763280925954585	0.45106796492468537	1.2647252123602941	2.053785187803257	-0.6210982434266896	0.4960444858378809	0.3284578530933642	0.40105244600612844	0.28852788956486836	0.1232219712897596	0.3993618443968837	0.37235952216819207	0.8782554909441729	0.021444615885284273	1.1927082767215538	0.29053067252952064	2.284113829548462	0.15664160573391375	-0.04362978154356714	0.5128696389571503	-0.477960356750613	-0.9647586083378173	0.46242818983779277	2.6320143292122316	0.8395100918366493	-0.20924330699552313	-0.5612699099890333	0.5355907681869468	0.24880587481048289	1.7277157397888636	1.5652239302915625	1.7096766276549622	0.5045669231749836	1.124880532301313	1.2877786470535901	1.1521503638088422	-1.1809557797516785	0.12210198063042516	0.46765220070368796	0.08523841366475335	0.20946449754385985	0.9809719620887754	-0.49410302459842304	0.5955397212593321	0.8707150586197621	-0.35891401030744763	1.5774628057170195	0.7081243655326842	0.32755078693482886	-0.6439368181676006
0.5982559951280562	1.303157335723577	1.6326608000354803	2.5554220649410144	-0.3053072153522035	1.0505244169780033	1.6814944229408513	0.5382594284776339	0.32184745072970594	-0.4465036716938112	0.6888837669494127	1.3618918869782983	1.3075767341098286	-0.1921575617095809	1.7023589560641545	1.5754427092152852	2.3616338013863	0.7917168265493363	0.4011212731645532	1.2224058731133924	-0.11668395865574005	0.04308200886031433	0.0981623142479425	2.922957552312835	1.0018110553423192	-0.530488797106846	-1.1098448920467276	0.438245232932853	0.19746742551281418	2.9300551708069458	0.6791012582029369	2.244163361567436	1.3240660672765445	1.117701868505836	1.3517492075062658	0.4068592918177522	-1.4626898780412612	-0.08652859501889842	1.306973923616059	0.8530712333269805	1.185356300438099	0.6522845759573135	0.20931292949657151	0.5355243386903441	2.0561882411233117	0.14846326214103622	0.8500269162640051	0.46650324952702843	0.13869892663020503	-0.6001983083633854
0.5324019051490225	1.577383321515321	1.4221035149337935	2.7236854334995737	-0.07981150628092588	0.9665278818236611	2.4908315834429247	0.15439637532252112	0.6035251114442813	-0.4527926008887905	1.057401407086269	1.6421778217509424	1.1351875506291575	-0.29541129298474245	2.0194681508288683	2.3998554743364346	1.985972755356352	1.536786334530346	0.6612067168966438	1.294694437643664	0.21239584819201932	1.0493872447385875	-0.6380827545231326	2.5754638899524873	0.4725622340607114	-0.49280094209618136	-1.422562049459282	0.07474772031218942	0.49748791266167497	3.109153570273157	-0.31951096935830203	2.4676547785191008	1.975651378363819	0.8317943935651992	1.1350516875753884	-0.7894276135495845	-1.5975469402658575	0.05430604545973343	2.209575393636516	1.5406598051616516	2.2076720856880847	0.5933403156986209	1.11464421431126	0.8666278018584475	2.2458635211652505	0.7564666127860981	-0.13838202450744427	0.3343155777036374	0.4265525469122438	-0.053099415175476075
1.508878332071377	0.7531037849897667	0.19928700904587324	2.016394445028658	-0.09178299395008192	-0.019651902794050515	1.8432120918627175	-0.5786873114548338	0.8289867820732929	-0.14352228994486105	1.2038843596897566	0.7717820992720389	0.018235587940481843	0.15010885731385354	1.6911110579130944	1.856227832214494	1.2863858991779586	1.6842585360663267	0.05007839059485776	0.712391687018008	0.036487997077494255	1.0770637241776895	-1.1371679260197372	1.6939925708484995	-0.4343253419216794	-0.06711582406579739	-1.3141473398488628	-0.4073375593835825	0.3026191141569084	1.8841319289422818	-0.7302718059923535	2.1655748119444596	1.7149190771857783	0.190780483314725	0.6273942639285345	-1.3231217683054588	-1.0491537968440559	0.2635254702018124	2.253678273477592	1.1784475958635527	2.3242832912253855	0.7665701451469633	1.413892875075705	1.5316106678034402	0.9650216459954598	1.2366213438906362	-0.8429019967705826	0.7462198237081514	0.9935880021975572	0.5326246679501114
2.218382779559645	-0.7816461708605661	-1.4218344945616093	0.5585238931037605	-0.42102523707381156	-1.2308514011024627	0.1616847145039396	-1.2576672202425159	0.7060237262083148	-0.017819373824549564	0.9533569745647191	-0.6592913005249297	-1.4078901406702715	0.8778252772377152	0.6957657297590243	0.18862713112201027	0.5849906801503055	0.9172794090938283	-1.1675805518524136	-0.06270695201421501	-0.5630699056803832	0.10246314595944932	-1.0152551706805433	0.6458885468640625	-1.0695776169666502	0.6274565563261127	-0.6929905164423816	-0.7882222245486056	-0.6817030089893577	0.010443933224630594	-0.636207893862903	1.3165030222443197	0.5312828052385582	-0.6318061217234531	-0.00584594068318789	-0.875571190923167	0.07555857591117389	0.1691730915251376	1.2295000379044227	-0.2998396937003597	1.2586954361578924	0.7519384099254796	0.8296083941174189	1.9054068692246406	-1.0865828371071662	1.4095354159563847	-0.9026382359913743	1.3789456082098377	1.2435905440482737	0.7685224779294327
1.3403742945977655	-2.017194967851654	-2.2502495549068224	-1.0400927938348734	-0.907614709907156	-1.5999260354406593	-1.2325119651644332	-1.5092406071936415	0.18880793079074762	-0.22552484257055924	0.34426651948513803	-1.5323715707109793	-2.1013570609985974	1.0808618147398112	-0.5038302946671406	-1.5013199281429235	0.030755466071617776	-0.34785811919107934	-1.9379417775056935	-0.47380707442002706	-0.9700871408432108	-0.9211489226213403	-0.46966310256778654	-0.28424529011586563	-1.0944642991313032	1.2361368366039855	0.2705173516062633	-0.9177039277275044	-1.723102738409926	-1.3649031645518577	-0.5598365072821313	0.08709469940680839	-0.8782585825611801	-1.1557444366166316	-0.5821122205644059	-0.12415646187805379	1.003691514622843	-0.1931975146057703	-0.19578206628671604	-1.870229970117854	-0.4148061621314945	0.2879435104080483	-0.15099234151083385	1.3875959242850133	-2.5448300368436167	1.1181772388526465	-0.492587180047904	1.3852803813951065	0.8001952146384252	0.6650369690434974
-0.9870725868994407	-2.194408189890466	-1.6952730749925986	-2.236205925439338	-1.183642381550238	-0.7263342841465052	-1.4343342244552288	-1.2464917233940662	-0.4248926040152246	-0.44959281695283587	-0.39654827847183827	-1.2700368634307344	-1.6208015122717514	0.39289065661153877	-1.33828289783564	-2.214754000048298	-0.5378215774438013	-1.3442064294941205	-1.5041847830177764	-0.2784637290411557	-0.6543172522845142	-1.0455176003940878	-0.00186296960778055	-1.0360542344122599	-0.7274272397123165	1.3277096401628137	1.183385429076066	-0.76807936070059	-1.805029410775037	-1.7614599714742158	-0.7185918995506425	-1.2064081537595779	-1.7540641942737625	-0.9519151411440416	-1.0527315050442858	0.16534492844595275	1.1150660777649322	-0.37654340106172796	-1.1351608290139459	-2.303539139662462	-1.7754170364015367	-0.39040738799803376	-0.7503716090623175	0.12161445492301619	-2.5032144400961998	0.3240296571611324	-0.10034399367188826	0.39842650988235	-0.0672736158386134	0.521256706256055
-3.169921682401007	-1.4047002717965085	-0.36288860802653305	-2.837109175312563	-0.9770999268765309	0.6909522435395982	-0.7037992599586161	-0.7198169686093047	-0.6921644469148114	-0.320654224938605	-0.9497081902846163	-0.31401935947382503	-0.4913545105198999	-0.5758660722446756	-1.52581034598621	-1.7597951023182286	-1.2738560368555778	-1.6092550159858645	-0.206966464949083	0.3136474978630346	0.2571092638963635	-0.24645941339591876	0.11039147761791107	-1.5898718622045998	-0.399120179037521	0.7803559420991949	1.6968635198594386	-0.41473833596791965	-0.7443540676097844	-1.5780762175718717	-0.8224093969745632	-2.1580296735659092	-1.8357092990675459	-0.11662350778526423	-1.4505881902917572	-0.02714060036505072	0.6103142413476791	-0.02928464687018797	-1.2113572017863425	-1.278777232407974	-2.2167925144852587	-0.795978516703767	-0.5827429684346701	-1.0215540498179498	-1.2251277335825306	-0.6949606196456573	0.017927680227060247	-0.9229615806630324	-0.6909876679188124	0.5593436978749681
-3.6662014101287266	-0.38834328482346187	0.5776928757125669	-2.8561974888269157	-0.38764833334999443	1.5238175208942364	0.034572093961170974	-0.29912433000748434	-0.4293722207231695	0.1573819272852501	-1.0714475617889159	0.44083553571006184	0.37686052043197094	-0.8805460102729704	-1.1720483227641743	-0.7131176554998562	-1.9472450528470955	-1.254957195575363	0.8730087914548267	0.8298101176662628	1.0751947397629043	0.6559671833333501	-0.0035113955683299084	-1.7920977050972349	-0.2942979864674259	-0.024675183544203047	1.7184387124983203	-0.007404795648016875	0.5846113427020971	-1.3801514669787907	-0.5631150653915815	-2.4237031563015097	-1.3782171651680584	0.7048306690076765	-1.7075089135743324	-0.1569682390790666	0.21663327256294193	0.6622395752541139	-0.7090110345176975	0.3409733119859085	-1.7608229276047604	-0.695884262773621	0.07267372991385147	-1.2675585683309174	0.18362816132754842	-1.376627711721438	0.02770753657656371	-1.527498376647143	-0.6649069023194047	0.6987823268549977
-2.408606173075819	0.17751866450336343	0.5397525099140853	-2.3298810267751042	0.18316847860482263	1.2772154346871183	0.21293906478378888	-0.16970204328616947	0.07110059327205351	0.6182652217904023	-0.7675581163227375	0.5423693227847035	0.5202260701089745	-0.30531956509310165	-0.6058783742289187	0.14366346434791197	-2.0636586886268216	-0.7016650136622604	0.9933182295685207	0.8945114998506679	1.209908198295894	0.8943383660829942	-0.08041474557971369	-1.4916609554265865	-0.2857480126725618	-0.5025130918839842	1.3724909965471273	0.27021530516255754	1.1460687339706053	-1.2419701938490237	-0.0795174056811025	-1.9433794819378907	-0.7879135141965328	0.8820987020530433	-1.6229013597304436	0.07705764241903132	0.3209087205375816	1.1133924041631253	-0.17757405262414683	1.3122708180187534	-0.9044942450642098	-0.3004355162682541	0.591556225770181	-0.6852561093564505	0.7773416275976356	-1.293743611184839	0.15586706573846465	-1.0690431083071592	-0.205180551501015	0.6830959746507165
[truncated: 72 more columns]
