# Supplementary material for: Diagnosis of autism spectrum disorder based on functional brain networks and machine learning
Source: Sci Rep. 2023 May 18;13:8072. doi: 10.1038/s41598-023-34650-6 (PMC10195805; doi:10.1038/s41598-023-34650-6)
Supplement: Supplementary file 1 — Supplementary Information. [file 41598_2023_34650_MOESM1_ESM.zip › matrices-bold-time-series/ASD/ASD68.csv]

0.15480752225276986	-1.1811788271112895	1.4425607240481564	-0.5936523334267052	0.9781597068418373	1.6251385961616296	0.5556637021007672	0.7278907405248963	1.3902739672135664	-0.005794923462436495	0.8537570784220576	1.01909958744253	-0.2013863669759649	1.0374473444499333	-0.5555153690428216	1.4243753622185646	-0.5512912925665295	0.5814959041740065	0.7648248802339085	0.4243708175270763	0.9353719198968764	0.43730389377283696	1.2157832873572063	-0.4816954838052744	0.564112289980264	1.5348938080332877	0.4977822778611918	0.2659220997130118	1.1011489840859516	-0.6267595652194451	0.15151941576830522	-0.784246664132771	0.42169075938620426	0.3874421030077639	-0.5812842472353733	0.9632006380511998	1.1378086385640116	1.1968946928773596	0.7017612025246389	0.7974304152776935	0.71779985434785	0.3155117534880251	0.5629536520486452	1.667193010974657	-0.6646082249906953	0.8109866661574318	0.6104086006259912	1.5319513525358657	0.2294633700762617	-0.16692119641007674
0.7872739652025394	-0.36502340426165825	0.6123760946282989	-0.8924306735748732	1.194116154935609	1.63090476932156	0.9169096848499761	0.8938927448778241	2.4907004124074166	0.384210011083688	1.1694550976453484	1.6913468832136669	0.16373888509503784	0.92584928552809	0.15140855417623822	1.7480044562444856	-0.06207981343042213	0.45086342682966246	1.3655219346589222	0.34634801007507526	0.5812645205643994	0.8078711009346168	0.4436144173079165	-0.08311568828397956	0.026930693999334565	1.6173042878195079	1.0174188627077947	-0.14535562640035501	1.098592351771342	-0.4100101278011086	0.8222337622653386	-0.36325366656543545	0.3042075357012769	0.6549756086954666	-0.2339474163850798	0.7796697174404598	1.338388547575376	1.807605355491293	1.336892420187666	1.2338480162371859	1.4130993219304453	0.7865136070446939	1.0375763644709535	2.2630619743384934	-0.07159219727596904	0.6216399306390681	1.3876844317371755	0.6712303134630073	0.7722694668239172	0.47189668886248903
0.8018023718752191	0.3899583094632752	-0.8837262006307933	-1.3039183606238076	0.4978287514329343	0.21812136543685115	0.4012313262343035	0.3918105418390455	2.544324750235653	-0.08709736150828462	0.9309950761274179	1.2778208252734504	-0.22310223527664064	0.27132980958205005	0.6382041484474346	0.6858096270044616	0.02589532221628755	-0.22221612356971043	0.654163768668745	-0.24967776083443965	-0.40741206034761906	0.36342313010244554	-1.0051842456318314	-0.17888623148675223	-1.1101602287949657	0.38737004718105283	0.6531196445479499	-0.7520345586907555	-0.07659362947084129	-0.2660809883317609	0.43029436323185766	-0.012887441980984174	-0.3528270907079252	0.05980196617868489	-0.25099236321777135	-0.39667282216722033	0.6130800822945248	1.2690485213355585	0.7892712411501289	0.32501844331200747	1.3910395620527343	0.9445219809648253	0.6179608878925461	1.3829639344636349	-0.20500665022009656	-0.1819962745065897	1.2655867694336993	-0.6238740377829457	0.6465068866384908	0.8061407083271604
0.07025332170596148	0.0650286703878747	-1.4210101573448113	-1.4848354374776243	-0.5614214426871302	-1.447512045136003	-0.853224305565291	-0.3607837209683544	1.286641916954534	-1.3048604985476542	0.251518357988139	-0.043154175983316286	-1.131017909442972	-0.2931313224917871	0.18703107251191037	-0.9790131324000143	-0.29028807369386167	-0.8148702983865719	-0.735457670358306	-1.074168235223305	-1.3199263089820727	-0.8059245692503078	-2.1295036379471712	-0.744862886189856	-2.015754546267267	-1.1374661816238012	-0.266903728763294	-0.9214834847048163	-1.199991259372891	-0.21005162101987448	-0.7447261815954744	-0.07169596983387211	-1.1802580846155384	-1.0293206245721016	-0.5990346851316423	-1.2253325193391391	-0.3579195075912829	-0.44590234998173406	-0.6339833107693712	-1.2221592615609282	0.35630619213552567	0.8134776320764566	-0.5991749311158378	-0.4463257570893458	-1.2381883103860007	-0.82070762738778	0.11000248487675905	-1.2691267855289363	-0.30730253564194143	0.27003194007383235
-0.9264456315374878	-1.091544390745508	-0.2990618733945713	-1.0985413346286572	-1.1875694318711219	-1.7874936963920443	-1.9231356123911694	-0.726496431180732	-0.4589515584879376	-2.0598851569969336	-0.45386348494676965	-1.1253492645873624	-1.5496274867215254	-0.3090778240241861	-1.0079330248157528	-1.7835086889249328	-0.5015714344974306	-0.8108943959511125	-1.3647590293393035	-1.475283519241831	-1.4691668762283872	-1.818654165472907	-2.2032947169440167	-1.1494861934208063	-1.9525829920762858	-1.6246936701459593	-0.8031425765580583	-0.4739047743301765	-0.9687325331507266	0.037412578908929524	-1.5297832172059864	-0.3946363405088969	-1.6160611889845822	-1.4928144923437932	-0.7192146290540238	-0.6628694880551615	-0.8843984287803421	-2.262347551469115	-1.6201769510196369	-1.8317568996954796	-1.0504966906704083	0.5447769991257378	-1.6016040276359733	-1.7985656117988922	-2.0372826397603894	-0.7021267511554627	-1.1719800790193484	-0.8882051896582793	-1.3861461018822157	-0.8446972604607517
-1.6272221120090227	-1.706190488401717	1.3422499951089857	-0.22765942661901517	-1.1667874300727332	-0.5720462194162097	-1.9842104588860796	-0.4707486536798308	-1.5216684753782908	-1.3422973163494394	-0.9092628539012637	-1.0651531957609357	-0.7948656603782945	0.004630114195123927	-1.9248960853618446	-1.151514017431354	-0.20070194987439063	-0.35631332680365535	-0.6585495456213518	-1.0613738385718465	-0.845869053113762	-1.8407272826574455	-1.3934482766210636	-0.8623171466514906	-1.0196419387348576	-0.8395910600971874	-0.445360462881092	0.028128685721854556	0.4190913361928692	0.5895083088898945	-1.2161528212837203	-0.5259551691613488	-1.4412859843724606	-0.7218549880550134	-0.15713653023601076	0.7082541088276649	-0.9393000676313332	-2.9250494176558153	-1.2606735690429764	-0.8527331605450382	-1.8160281174189596	0.15141643017796969	-1.510455836166316	-1.7882887171659454	-1.41677812429688	-0.0672719003802746	-1.5361003588454214	-0.1570092926592632	-1.7011955235301772	-1.5874652412121373
-1.869949605835996	-0.8230677677111299	1.6844425763190989	0.5773829752540892	-0.9814083325611968	0.7803124427762385	-1.1653471016072587	0.023719692242794067	-1.503195772928311	0.3575018970746737	-1.2109072934146659	-0.17778241849295517	0.6587483268090522	0.09138929448174424	-1.714679804572326	0.020063069377983644	0.3927172515261491	-0.0514399854443084	0.3859499727861977	-0.13548275083514083	-0.08969036284465291	-0.9536588736319006	-0.46758095726980275	-0.10716434241891391	-0.04408262188537291	0.16855636362548712	0.33991092648548693	-0.10203929066699166	1.3696679160390042	1.0732564677768597	-0.3742756188850926	-0.22209737297898482	-0.9391460640861921	0.5474571684050957	0.8247796209838352	1.2532967002469435	-0.94519581689451	-2.164555768531621	-0.1185312076558972	0.5783639865744034	-1.5875245054335831	-0.48259535503325485	-0.5854899648041534	-0.9104297772111442	0.3445662796372678	0.3156290634523565	-0.925667293679359	0.017448089757743618	-1.1172466746279424	-1.367762817324032
-1.8044760257094286	0.924456415825806	0.1873911773116112	0.7751846054616992	-1.0962583228423601	0.7878662664554139	-0.36749757854279197	0.15138485943182003	-1.059916641782247	1.413303862249716	-1.547106731975875	0.4373039437665394	1.6116930990389229	-0.21449538455676126	-0.5248256093918869	0.43716974031445915	0.6435991632381438	-0.2438225694135246	0.368282081276527	0.5770296609968593	0.17700871662412568	-0.04854182145311915	0.03327025444523969	0.35521052139494996	0.2822873606308739	0.3106959722907509	0.6928860027382432	-0.7992961577492205	0.6748925237820388	0.9710909967903844	-0.10153058106164002	0.28090578800024685	-0.4975377490934077	0.9571953412850747	1.4114703316219206	0.16718493086683334	-1.0841609210779897	-0.8551254086632067	0.3694956124522771	0.760180070576697	-0.9914241279037326	-1.304071653629641	0.05021655149752986	-0.3553207359013681	1.6508229824509553	0.03366506052209797	-0.29818291328544255	-0.5108905128804011	-0.35413172397018083	-0.5970259008814415
-1.4829065759742701	1.9250309837861697	-1.8682572327534348	0.39492071372786997	-1.3023511746483716	-0.4494113497976292	-0.20935939728636263	-0.31500121341644977	-1.0381705659774716	0.844495366514896	-1.7636204855230855	0.21941392863407838	1.3599390671426692	-0.5147793728793729	0.7237444165207594	-0.1499474652014927	0.24628207561593687	-0.6529434862912066	-0.82619499972514	0.6549014431383668	-0.07241418243868458	0.1703152248427896	0.23619243392466935	0.11760157999079661	0.07044541557759201	-0.33151461777881314	0.3610699316234083	-1.1772945972665205	-1.0801078172147445	0.2686840673566404	-0.6257447381269762	0.5465487526200087	-0.1555967912483813	0.08131615987043588	1.0707415143056982	-1.550595581070636	-1.0741516266934636	-0.017605319796904374	-0.4467497613866065	-0.5968473637318608	-0.832341084104774	-1.908850087289724	-0.29324491310619033	-0.6355029154261361	1.359879527172434	-0.5419745461540244	-0.481964959483787	-1.0864469713711318	-0.11428556379405985	-0.14090817746812748
-0.7368484885395209	1.3154115978793361	-2.78226863829539	0.05693698445632166	-0.949463594071413	-1.4636727639590488	-0.3315681514799094	-1.0009174576234825	-1.4669858004305543	-0.5413805918005782	-1.3998264972192869	-0.2710083215503788	0.32286156658844184	-0.4371814822896239	1.2808048505371188	-0.8306344380161683	-0.3488258679931464	-0.7217861830216391	-1.8450698709319118	0.36675816940210976	-0.38015588105151843	-0.0694005692533534	0.5606991163579009	-0.3441424480240703	-0.026141458604479726	-0.7261914724206407	-0.08172612825621504	-0.46831536898786646	-2.148629855993027	-0.4362458491787613	-1.016534346305432	0.42786425161164604	0.32681398461733663	-1.0331976835520615	0.1528805634145965	-2.1901705799221958	-0.6451478592529721	0.1821089036801977	-1.635583222744519	-1.9746295676069365	-1.1128923321120572	-1.808241681787893	-1.075807962419891	-1.1233118835336904	0.08914455435595983	-0.7267998830831527	-1.1902146349642815	-1.1007114945522458	-0.2914345281120603	-0.23488537160458883
0.5003575801922553	-0.14677269011299227	-2.0980920539257415	0.34921038048662423	0.17516317725781289	-1.1880407019501762	0.08163718782395912	-1.2910254640610317	-1.582080012685575	-1.0662570543979508	-0.26972424124753125	-0.21237073919500307	-0.5553302979410423	-0.18253710633519935	1.1682472278996583	-0.7696012682587627	-0.3606365961663028	-0.23655870002567717	-1.4226028271093833	0.28334582606464387	-0.41690451896689523	0.012533712211830545	1.0420558986732529	-0.1691657408232509	0.34280307811411387	-0.22053858549717895	-0.019776320472884707	1.0268622344379308	-1.5578374022917798	-0.5843309813626711	-0.3840967449738928	0.21776107440152545	0.972106423257569	-1.0565767863236164	-0.4356184138970897	-1.2003700137094029	-0.0024710816942887692	0.3378764313351951	-1.7288420976378114	-1.7571171205936182	-1.069287105697167	-0.9442371688790038	-1.1803420001752303	-0.9619518864655678	-0.5536128560425124	-0.28356076681343223	-1.358670440524242	-0.6561312208732257	-0.22864108088385596	-0.23111266183548418
1.8894204650821258	-0.9978014181759975	-0.7369438329075428	1.1730152574840031	1.3901907886738412	-0.1379412521629878	1.164210946102621	-0.9281521159846996	-0.836964186723402	-0.13164900140062388	1.0883843445827823	0.31585754745565797	-0.8184756597412952	-0.2718549182865872	0.8973708141149761	-0.1957622307260104	0.4584503643278136	0.48082484131812886	0.17777162909467287	0.5710969682931798	-0.34797654788103627	0.7034756010987739	1.1945608504677447	0.8793818250042862	0.8125414371414688	0.6454569809166059	0.42074563774636414	2.0940796348066355	-0.09696378783942196	-0.2891850671988565	0.9310087619288474	0.31020815290393855	1.351202119174065	0.07580537641087055	-0.15636728642919748	0.3270990662632732	0.37327365017328734	0.8457236966344	-0.4178537207737215	-0.06760640230524664	-0.19390199125397298	0.12206629240905008	-0.2267870851456312	-0.17154913786589016	0.09367875532402155	0.38687032701080476	-0.40983493789396214	-0.3113954134507511	0.3221068194352081	0.46979037500517634
2.840390298855993	-0.6241540329012382	0.24562657442715805	1.7782514998960404	1.7159429622915259	0.3532741901150917	2.018525143938553	-0.2770448451685764	0.3246007465652953	1.1189548101013382	1.743010790785575	0.4106806313919523	-0.734793642839358	-0.8026011586264521	0.8006441598597885	0.032063262714621926	1.4553710187113595	0.9310066320517005	1.500329792607028	0.7947612183277579	-0.5247342488368234	1.3595704630973022	0.5968450722174141	2.036761260626907	0.809694255540452	0.8021285648178085	0.5523954708839872	1.7926432819483142	0.7068017639009047	-0.1379988547711663	1.6869963225576468	0.7551152726416723	1.01501829953105	1.1073160569372609	0.6296754790017766	0.9987513051842287	0.31438947084038704	1.321649138034194	1.0749403067226138	1.4009558670056899	1.0181984254057368	0.6507961817285803	1.0088262846765603	0.39339085196941104	1.0073061283527305	0.7291168681334186	1.0388589047398713	-0.34048548609249885	0.7929213312896339	1.4765965881984071
2.980205940288413	0.30818646688112544	0.6341594875822198	1.5190681778213415	0.9220159040148919	-0.19857501640281813	1.668445051433037	0.02345292630662466	0.8880108536253417	1.225192796919689	1.2468683326758334	-0.4046230283097788	-0.643286533840484	-1.2096637047265868	0.7828864547030704	-0.3946919228298141	1.6525872332224327	0.875114695277899	1.530021621590791	0.4519710653567775	-0.9111969704535368	1.1357296618526673	-0.49508896506815786	2.259804576072963	0.33757064705941475	-0.04257744491257119	0.00565700605454927	0.42657267315982944	0.3017463466277366	-0.38730203237480004	1.2137184107440093	1.1823504472916546	0.11918596447417708	0.9536968230016724	1.0761733999272856	0.5964867979376156	0.1473177389139518	1.1020548012347147	1.3634697661505994	1.307319205692737	1.5539920596544783	0.40921234282754393	1.5002757615974507	0.12200521614306435	0.8388902031983343	0.5535914314355548	1.8191841342016672	-0.4578162144496221	0.5085146712435707	1.7181178237167272
2.416839172769457	0.8486020175050208	0.776259493572067	0.5726720690299647	-0.15989803357326302	-0.9343175181604944	0.2511031724460047	-0.27663574057921797	0.413362522080566	0.1942613129443258	0.11320516708959212	-1.4049056438277525	-0.40656202190964746	-0.9034434934856019	0.6436488829868142	-0.8701960132187297	0.7260193729166559	0.43787462135611693	0.6780580430742322	-0.40869605478761223	-1.0112798299712245	0.03448634624146988	-1.2735520796578852	1.303500889983911	0.04244610403293035	-1.0338909897415294	-0.815788704932818	-0.7531784892908643	-0.49021314330429555	-0.5955571266628428	0.22498159232001835	1.1708559253889306	-0.5770358357091041	-0.06760945637018217	0.7343610195045039	0.022597811091111187	0.23147900331426183	0.15914302932278995	0.3889488393436493	0.05161629578796307	1.0410310615926024	-0.11431199937993994	1.0522166794106893	-0.6021937394304434	-0.314855709756318	0.0768965976264865	1.4180450160585	-0.2773298531830421	-0.37959810759022	0.725379463539459
1.5645963316703695	0.823848122076974	0.7838456661112437	-0.15696460748393257	-0.46343916082137204	-0.8464972958896374	-0.9777148771923401	-0.7013158895977296	-0.4355624611171638	-0.5194660267815087	-0.6785592961551581	-1.4671454712744691	0.28332052698410565	-0.01142196711165655	0.43697982092348225	-0.731774473671146	-0.6022488476340954	-0.06894318121487217	0.09955565029134193	-1.2217690729244202	-0.4650982538582254	-0.9870686097422529	-1.1712370987281056	0.009543059876097654	0.4290856594172268	-1.158406400158504	-1.2444382888996721	-0.7980583614002946	-0.6626585157111305	-0.20727298596867424	-0.026730207115179743	0.688582941825063	-0.45354891451539564	-0.7175797949505124	-0.035874085883024015	0.018218355076898916	0.4778129010981824	-0.7434765930105008	-0.6547585275013035	-0.8942693398356804	0.17412925188602077	-0.23374411080935484	0.31827877942050664	-0.8739901013473071	-0.9420085526562807	-0.37667721916563573	0.385309382519253	0.15873597595684633	-0.9692247586045377	-0.6721934575501514
0.7940436302711038	0.7509803578054941	0.42726697927163765	0.09195579060045751	0.22275581603547637	-0.060958576657575377	-0.9050144788834631	-0.4356982983762151	-0.6109049633609375	0.19806343093601939	-0.6284494084752551	-0.5098732775279105	1.2162924311604717	0.7213679739710843	0.41943177355636585	-0.13638357352146804	-1.1811917734797328	-0.3359109190147051	0.33808809345278135	-1.5263107012389785	0.3906259318163177	-1.0130135802839573	-0.4496810198280554	-0.48952303546925785	1.1610067017716506	-0.38321207619269815	-1.1215633547532806	0.07092511802050255	-0.18774732467405608	0.6435816209866136	0.774777379718609	0.16312808926849312	0.3086120935459752	-0.34222173939074696	-0.4988652045713614	0.3490303038833014	0.4811118071713298	-0.8660950241678056	-0.7464636638379647	-0.7326809619380222	-0.10660458218947083	0.20657563605333729	-0.08468422354739782	-0.32841797701794223	0.060175689502408446	-0.586272652232842	-0.3788358956561654	0.4566086096610794	-0.6665376407629356	-1.1610329532549193
0.26065997974401517	0.9493242269009169	-0.2534754260207035	1.1604748655161885	1.0937882061512068	0.41032415109675247	0.3075326885593012	0.8473634257367558	0.16868331995749436	1.7396261052075273	-0.08233362542348713	0.29985615935035953	1.6251993499807311	0.7668711548060156	0.7305323013306018	0.20067102158596298	-0.4844069686261933	-0.1835493479193084	0.9084672034658497	-1.408377406174593	0.7654959325735395	-0.12780634806885047	0.10250912963584367	0.18034600505005877	1.3419382484734184	0.39044502565019945	-0.837172357681841	0.8526556256159237	0.20951980670889966	1.1873133785940508	1.6688979287900743	0.09681298039897325	0.9448502772290467	0.4802640797832686	-0.2838535047823698	0.3481699687887575	0.08187987125756109	-0.28716831060015857	-0.06927453413077318	-0.02750181325905151	0.32359348136391813	0.6898338873322815	-0.16995379952844805	0.5086662798506056	1.9764106961957193	-0.4530163266444481	-0.5057110164908267	0.3943487162574063	0.08970133949210546	-0.3717927924679371
-0.0508496980614689	1.1157151839394093	-0.677999448822207	2.0832081108812215	1.251968634890109	0.038014542675582685	1.4688078270252471	2.505815842670427	1.1334036412021802	2.4480469594392993	0.316454141343652	-0.04757362776137069	0.9919725432249474	0.3536430155614808	1.233313589639712	-0.004307856724999423	0.9068666662561535	0.30580312255544956	1.088270642148121	-1.255810490099045	0.30234031769127256	0.7472524164032598	0.0510857189261281	1.3653259865254224	0.5271740027487366	0.43167448087059046	-0.6544799251092985	0.8994432182506206	0.15246610689027018	0.9324390633166022	1.5665460731205585	0.5754491079087469	0.971091905848039	0.8440250285470832	0.34726269670534193	-0.07437543927579615	-0.37517456314800024	0.2642059646832162	0.4641928582032791	0.304008594615859	0.7448252253734574	0.6388353055873545	-0.251306694293306	0.9207448262651116	2.9835827838237794	-0.027790390340229936	-0.26165048039557587	0.17462665965919402	0.38566476371369657	0.747973205235355
-0.2473367540120475	0.8399194495184644	-0.3401486926419541	1.9932741061041275	0.6609606302241157	-0.5548574726330754	1.6393080589227662	3.3386449797669013	1.3220016514612536	1.4983313313562059	0.36423678312723073	-1.087537150424993	-0.2560575710875281	0.07627052431468875	1.647992078064318	-0.24957895926428575	1.8426239727043503	0.7487576975192859	0.7545218868034371	-1.193384707772479	-0.41004363044129655	0.901982527380006	-0.2162516565427978	2.0672677044472083	-0.6931627565487619	-0.026599661780120274	-0.303800622450991	0.5227262839190693	0.05529858415316108	0.2962779306369224	0.47552592166831714	1.1417709413925632	0.6677428881231475	0.6729570215448388	0.8826551886890136	-0.313453463528806	-0.4055025891888568	0.27992692094273847	0.4264886321449547	0.21397273919680826	0.5543336642750082	0.10229733284780339	-0.3321772423264928	0.7940455055757788	2.1315768540742868	0.41683012969076944	-0.00807197655595182	0.09212251829264252	-0.0016203838104718509	1.0432476483904043
-0.4757984214810632	0.24022846892639602	0.4738187267918445	0.9080812386689663	0.07063443909742773	-0.46431909717427017	0.9743956641252586	2.592650053206061	0.5811716753250425	-0.23565034087552725	0.35522758998872683	-1.3507795545114831	-1.075561783882584	0.13014471643065492	1.7447385355343292	0.012566335610167153	1.6290765939092882	0.7156850286061225	0.3048418209522066	-0.9483878188702127	-0.40437827928163084	0.5315186195149793	0.016178006499451652	1.8134718053573546	-1.256203054063926	-0.21854900652305792	0.5444435296356487	0.4641046801872249	0.40750904142290456	0.1064104664356239	-0.5999211522261076	1.184786402832857	0.6119232185168043	0.616390356393822	1.0725608791924006	0.08183224574729767	0.09362195312383884	-0.03158882675628033	0.2853079174646277	0.3970927310711686	-0.02663722603503277	-0.27386642802549815	-0.11662188134251586	0.5450879385331875	0.28457151811579817	0.507867460902111	0.16235002680512625	0.0882561730135498	-0.31492506234690243	0.4216046506076529
-0.8173200606141017	-0.1788685670974021	0.9005210431381242	-0.37212243384290594	0.05373683244393633	0.27425387410050855	0.28090032074009447	0.6395910763427358	-0.3750556917693037	-1.2408554188465912	0.505818415217405	-0.1317635517719153	-0.8589604038922435	0.1657823337932298	1.3983728820030499	0.5863686989402644	0.5606691485697514	0.17122875335957133	0.01697536315333138	-0.30735447356145384	0.5550397125937483	0.3285342074260231	0.8923128031098151	0.8878925772132816	-0.7428073788523045	0.1151715131751376	1.559167134234115	0.9116608503664826	0.9830759399271606	0.5557631960460697	-0.8394287827110718	0.5012302684999054	0.8608405936003157	0.9385139534086383	1.0172674097281538	0.7613398585230775	0.7688623140267652	-0.16170244551612872	0.6205229971526881	1.1352192393586775	-0.3427343803646628	0.01889061685359743	0.44111403462943605	0.4186334683396113	-0.962012463893454	0.13845152359828605	0.2658475390219551	-0.18982240461785246	0.19150338010055226	-0.17468332397351974
-1.1611093298960706	-0.21204287644989914	0.48234218820323654	-1.0871970671497102	0.318480516362194	0.7362708951522063	-0.014591986185093006	-1.3292718201286635	-0.8013451204938014	-0.983537734485357	0.5803375585981548	1.5845571676136858	-0.020306740716029423	-0.10349592795289997	0.5814447211752487	0.7867813931124231	-0.4920886789607106	-0.3906867476616549	-0.2006049096976209	0.46688677937808254	1.5939311253085604	0.5588447453068943	1.729219524523167	-0.13760277918602323	0.1934676311644705	0.4064724371620306	1.8550410247869926	1.2129697035376543	1.0894720309043682	0.933193250094722	-0.4159886083699001	-0.5131249449037505	0.8286341362565406	1.0224900222517532	0.8496747778365127	0.9567971974759973	1.1851065771027167	-0.006852419230223487	1.26485668538752	1.752726378303657	-0.1950223864442429	0.7424704299488618	0.9145582750768109	0.17427862160258226	-0.9934224810434831	-0.3216171501572739	0.19549343721028256	-0.8713957901976443	1.2147341189186711	0.03512907842637038
-1.2577454216649573	-0.2065763841263324	-0.29232244860765805	-1.172817628606851	0.12168475039010364	0.34650578468418436	-0.20198044915561839	-2.2916730689345437	-0.6516905535651751	-0.2410757186291166	0.23311210527707366	2.187940057907867	0.5253082860186993	-0.4106549136967117	-0.5719312137333007	0.3812370767645706	-0.9408801319613693	-0.41157882837920756	-0.4611397735591883	0.8510546833170048	1.6141581357263848	0.7646838884227039	1.7358549684689724	-0.942459090626314	0.5530391177293147	0.04632897294435803	0.9754743680074772	0.6190198076914396	0.5100995203468538	0.503854829652885	-0.09171810717174282	-1.2431897011270931	0.03988527512106695	0.24617072727505165	0.48889220023135965	0.3770131953950577	1.1567102483525469	0.056501413305434706	1.4683242891129142	1.4270081754388904	-0.04119157781644277	1.1422886750433046	0.8810386084942924	-0.4357545573821973	-0.5593521715715901	-0.3537894187899635	-0.13844337835640816	-1.5403149716634137	1.660625419867498	0.7801115267921201
-0.9953700981804735	-0.5396813724518025	-0.5738345315218152	-1.1106336403634718	-0.7087804900683327	-0.34462414477506076	-0.6395935408540285	-2.115777301014602	-0.45637437871547976	-0.0005054146906204548	-0.40256628044128345	1.2235852658336581	0.33830493172499854	-0.25776665412701644	-1.708160036971159	-0.09070197069607185	-0.8925588734692513	0.09322265669200117	-0.6201601490915238	0.6747873173569846	0.5163247552587884	0.40816304809633835	0.9015767416321144	-1.5173129169029416	0.0430119145740084	-0.7258053133066102	-0.4184338177557079	-0.7698774135326467	-0.1488700436270332	-0.551350281924453	-0.25613630061991205	-1.4235729124865868	-1.1593948302547243	-0.9478792872737191	-0.21541065021768488	-0.47833114324610565	0.7473555715919685	-0.23252286251602952	0.817533487717951	0.2752485012873279	-0.2928654596087937	0.7722260488169748	0.44422495052118305	-1.1209927726085513	-0.6162454701998088	0.10835791182650634	-0.5377468832165231	-1.555156384920302	0.932829736661377	1.1500661266864751
-0.5969782372755036	-1.0584528373722712	-0.1280393371674299	-1.2489975965438649	-1.3954186676032874	-0.3759218575971067	-1.0839518240097943	-1.3997831498141755	-0.6241762856073213	-0.39959392971530105	-0.7064505588683407	-0.22418620957587146	-0.21899042843623778	0.3541202882476171	-2.377297957923728	-0.07071587011169951	-0.7810578943351852	0.49224228068819464	-0.5124786861184335	0.3491211442441135	-0.6360761638468553	-0.3838042152138428	0.028155621842886235	-1.8441549161622697	-0.6967494831439399	-0.9734589802514122	-1.1103108991459423	-1.9262932453410897	-0.18838499469405662	-1.325465977662623	-0.5869488204520001	-1.307034020202099	-1.8309689240442792	-1.3476037482181706	-1.1509371303931397	-0.8777536121880096	0.13392955802311096	-0.5844843500753504	-0.26379058264417493	-0.7059161719327731	-0.7109827946574568	-0.028972775762693363	0.07071447118075436	-1.2684520791914686	-1.181632368045193	0.5319204696990645	-0.6296015901892452	-0.6943493714091856	-0.31360251413965334	0.7032000911888378
-0.4299459279215877	-1.2605109690966683	0.48620877179490984	-1.417202866672302	-1.0186657830043917	0.36780953014996554	-0.9174803691346214	-0.7449230854787086	-1.0118268852864154	-0.8440766412537458	-0.23839600790745555	-0.889074231322125	-0.5436704332483551	0.7649033869198899	-2.3098662752467836	0.2414397927397661	-0.7589538667643697	0.23783278660164897	-0.2953645229240227	0.38942276039570634	-0.7427239433651123	-0.8935962727570302	-0.1417368176429908	-1.7295433097422717	-0.8626529302285485	-0.13312820589098096	-0.6050562759414696	-1.838922549314638	0.325228911048335	-1.2620132557049188	-0.5916343338499575	-1.2793815458567437	-1.391531248489323	-0.4257676471193683	-1.8734440922873863	-0.5583175806383719	-0.4194287735307888	-0.4730554158611386	-0.9852736358038845	-0.7625716130843241	-0.7350606964085007	-0.5531612295191519	-0.021828605913662456	-0.6985739322522526	-1.4865394906229583	0.3608077725028187	-0.3066810926436655	0.5844556307977488	-0.8777444767252711	-0.08040144594351215
-0.5864904706341313	-0.9587929533441302	0.6761891891043212	-1.2415089820113172	0.35161704861334653	1.0244528726889957	0.009940414227665761	-0.2751329936451871	-1.1626470444244488	-0.8516935351932015	0.7059413902498748	-0.6602617402656064	-0.43667739923939636	0.334895464592942	-1.599701335803669	0.20025068335386645	-0.6006140319503993	-0.47541884701688164	-0.3084048048003524	0.8097269967122408	0.17586090549135427	-0.6065954363295053	0.3039033542204381	-1.0659589400821377	-0.31503913517505533	1.2465066018187163	0.3545256390423083	-0.5399862909653713	0.6711952683307573	-0.7417249498978697	-0.2267049535582653	-1.391482345252446	-0.20844110124148527	0.878115766577942	-1.9451253123881374	0.16495230800699298	-0.5828080857188581	0.20742791835455454	-0.970758278931528	-0.1511131575096129	-0.28366514546168303	-0.5223712047753502	-0.05548904897592065	0.04573130679369598	-1.0076778153832153	-0.3227894573171644	0.12121174502845573	1.55503079140574	-0.3210709868062743	-0.4375783190353468
-0.7553054603089419	-0.504512310981485	0.49634887111247483	-0.7097265257004359	1.5347502663709853	0.9206703781843906	1.0182744647583672	0.20310748481616914	-0.8300797959015453	-0.4627791112700752	1.3370692936644646	-0.32956360592134265	-0.08337642839450135	-0.8225152898542509	-0.6278207499094868	-0.28065365222685495	-0.18056849050385276	-0.9085638608841486	-0.6061796526013402	1.144141091245784	1.0977199759070102	0.21948846296776572	0.6544691394781769	-0.184991653088658	0.4334370408455539	1.9854507793197536	0.656000731580124	0.8465113607072661	0.3760158680586305	-0.44573169370435894	0.14143819318942297	-1.3596921497668768	0.798214851926866	1.1569372969162615	-1.3390216013580554	0.8069471529723745	-0.18446319843351272	0.980841355741649	-0.4403484257577844	0.3297436147295476	0.10314898647448704	-0.3117825194287176	-0.21304030322107145	0.32583527617370994	-0.03328807594928605	-0.8640485096717841	0.33787296805397754	1.8585704815519009	0.667037913903841	-0.1775876899160852
-0.6007733440830622	-0.259377189713043	0.4445282475970053	-0.2479380753315065	1.3895821207784966	0.4694000952076417	1.2236725942737636	0.7675714908226786	-0.18545132738468048	0.08891143497501207	1.149206129044427	-0.3059964543674736	0.41267269387860633	-1.8999058278630083	0.1692206190451486	-0.45662077814451996	0.16823826576620746	-0.6248841326334567	-0.8516770884367411	1.0634632836140308	1.2160495285848323	0.8423633680039223	0.47860126244896756	0.24839246628653172	0.9177880380641282	1.4590660877960302	0.049925803745960194	1.1325926434183307	-0.25331261997126303	-0.37366629693912756	0.2557691283113876	-0.9986202027189391	1.056259704240451	0.1751324541787177	-0.46620528261599786	1.0847078447082719	0.5290808197349811	1.314972133537155	0.2365278904551328	0.32862159548592523	0.022400642980337334	-0.34382396878661936	-0.23826323501549515	0.1991016824462488	0.7762369183136646	-0.7635869844673954	0.4505721435751284	1.713683903202429	1.1778182749194626	0.24224279794559153
-0.2048024921003762	-0.06170308078647673	0.7543363704770902	-0.20086544015673627	0.04050583472776952	0.5664089481668585	0.45178070896041705	1.245068042888403	0.42740992515968595	0.7270394717806894	0.36546009805622043	-0.11566810954918669	1.1732662866523114	-2.134191658667114	0.4897350791263385	0.28830913269867775	-0.012167538666330047	0.05014634078084988	-0.758460079126659	0.7992427786865758	0.8003640233028281	0.7981036940770467	0.11432765876221204	-0.1426296724575789	1.1935994149575466	0.1847246584495319	-0.692479467104125	0.18206574673897136	-0.5686327176850708	0.1257732221379049	0.2637312285277387	-0.498972975004517	0.771446934894369	-0.8873466601892106	0.215025341811905	0.9906798089064311	1.0142605481749736	1.164421134023944	0.9048460534599811	0.1908880914436277	-0.15378671338961503	-0.43288554559391285	0.21337037247366913	0.35720700809602385	1.0989207710104747	-0.16449538547064224	0.7949962447089286	1.5480776377053609	1.0662110361732384	0.35969501417581384
0.016985445556261778	0.5339318190531266	1.1319059236953288	-0.379276874256811	-1.1930741622226548	1.2584228561098543	-0.6083069461932885	1.4537793168645872	0.8343648179565324	1.3728609019945952	-0.3705709570694313	0.6861837939939669	2.1464272617386206	-1.3892967679825419	0.2641443131032218	1.4655566037794447	-0.6199533193127587	0.5195189668981414	-0.45650180229331766	0.8342633721882475	0.7146312091209704	0.27310200928128425	0.15932725922123553	-0.934334430212471	1.5532861455382687	-0.7871795477249717	-0.8056867609432453	-0.9874328892877748	-0.33525578400499223	1.2856008266870618	0.4832966537131868	-0.15966428136626026	0.5466410337070354	-0.928940308559859	0.5909578061124265	0.7199700815564759	0.9562143376470291	0.8869338380133426	1.4936088139183508	0.30310305812511834	0.3006568094271652	0.04866257634814222	0.9116125286992071	1.2402913607686183	1.0693811470213441	0.48232902178824477	1.3308010220880602	1.5077826317098586	0.8626813837938858	0.19159062320420714
-0.13380363365911124	1.5205781172222226	1.181037986263367	-0.2898645273269223	-1.1579577637182572	1.4975734266570888	-1.1549625169930176	1.4171377626114343	1.1117191231887202	1.6731323548352637	-0.6078149761224533	1.5473344352614127	2.7948170946712945	-0.08725037299108934	-0.29991992275829993	1.8751788760930705	-0.876380308887426	0.6943783886275435	-0.2459529769008227	1.2573755611094533	1.2386671516426315	-0.23907915272838764	0.6088965770828412	-1.1701637946739245	1.9386201173079174	-0.9359927692480351	-0.4254680233316204	-1.2289623471283435	0.14221354492509977	2.2384549065655697	0.9926863127903377	0.08064934701261853	0.7261497159488065	-0.3068480548820053	0.8677202071686506	0.5627812530404694	0.617198896343486	0.7120545990701276	1.7563139870986573	0.5360402771797483	1.4364951353968927	1.3110467003307236	1.0915098114552928	2.3986221088958075	0.8729620600092168	1.0569463523505214	1.5015078918410811	1.3662682411561855	0.9116262315592352	0.03751812609929541
-0.3203074302173752	2.209461570484686	0.8488197396332284	0.1862630151137378	-0.07652127930620524	0.4424467077870729	-1.0556840603152593	1.2618377394026152	1.399782127217872	1.2286146334139096	-0.34254967295071675	1.3612369474411385	2.4649298490632825	1.206804976960166	-0.7837058165483465	1.0242185276177451	-0.12142201525851314	1.011739410962161	-0.10867536933188916	1.6092749085630622	1.6575632723312472	-0.49436404099215725	0.7394980398087954	-0.3043140971460289	1.8584868441112343	-0.6230585837735476	-0.2799701089709984	-0.4044154116548471	0.5174598241172911	1.785796773853839	1.5015343973943853	0.634969753310809	1.1275432160082581	-0.3537549536579959	1.1792989993566905	0.6755074958704971	0.5056379580083145	0.47235442627657354	1.384811754371836	0.5047051016741021	2.327630793447899	2.6215202638153814	0.3381449274814206	2.887653814132794	0.49644836424907646	1.7903211058013861	0.8843873134629817	0.8716426539641023	0.9422251713581867	-0.00521045433522958
-0.044990092950940155	1.899942553320632	0.32677829511975587	0.5219662260827569	0.7129867656384754	-1.2927566421364125	-0.8292299880956407	0.9945317170593282	1.6926419840284825	0.12965204719194415	0.1695771280761604	-0.12584479474309876	1.1182201840471808	2.0457334900654214	-0.8303234838900301	-0.19014421158349643	1.2848799370931079	1.6511519580280516	0.2539237276828282	1.4159412222865801	1.1112321622767072	-0.6308651569433624	-0.06264173277164546	1.1051236917185845	0.9570269903648779	-0.46694804147364666	-0.6586319950647278	0.509330493215713	0.7276097896784951	-0.14780915317977802	1.5632153148896446	1.674285506837138	1.2656409977220413	-1.6046941266006511	1.301526523053866	0.8183044888680902	0.6886851478967185	-0.09385431977378356	0.3882311759044793	0.15833009282845273	1.9945529730000606	2.829495782848883	-0.7686837099497403	2.2352603213886724	-0.094585547308769	2.624352645161836	-0.16103021890289648	0.10165176063997344	0.5543859615090503	-0.15274323572478257
0.7035222627600486	0.6706827907381785	-0.3054443653331664	0.11295621838009799	0.2134594420933794	-2.113890450692509	-0.9537873508035953	0.5104623963555881	1.8010263611013357	-0.9821339658439404	0.6295674013424413	-1.7732708218485824	-0.47676265453056826	2.1814349331639433	-0.47920657375795356	-0.47577388186555747	2.0825712691476155	2.032855741369396	0.8492663785321336	0.7324950766501265	-0.3456848867184676	-0.8378014018355614	-1.493275738589353	1.7786202842360734	-0.45190904919163016	-0.574782152174178	-1.0201933466448723	0.46263830785615756	0.7675491898883376	-2.153156937471632	0.8913960906022798	2.6541462364041584	0.7395652964245112	-2.9515071040754663	0.8447081867608893	0.452819653517561	0.6152395835712586	-0.9077521259800609	-0.7973062848547989	-0.1872902826432158	0.5060644535758629	1.4662550135168682	-1.192133827146559	0.8729443908941178	-0.7483697548840385	2.876126521016347	-0.7811556425566861	-0.5685830651146073	-0.16156702049972535	-0.597663883329305
1.345578531461642	-0.6776101491943923	-1.0755713558767834	-0.908659862734467	-1.1524825907653773	-1.2107214491815397	-1.3251991882449097	-0.1696641029289698	1.5040350400067164	-1.536134840055861	0.7226161468566721	-2.1807462771475636	-1.4254847019391879	1.704244967520727	-0.18327335206039524	0.33699399750350295	1.324920710446144	1.3891910635608649	1.1518448772951653	0.026939985782794613	-1.7433285359621342	-1.0467210350775011	-2.518466608623988	0.9295169480201398	-1.5538520558522841	-0.5108912812433641	-0.7159486841700122	-0.5399879272155576	0.44515560825540035	-2.667691100909841	-0.4112107478607032	2.6600029787137958	-0.47480331814166377	-2.8264246056389433	-0.244124061585868	-0.6564452679544892	-0.22919397861828558	-1.5453904899550652	-1.6478421822923404	-0.36574043537398704	-1.0580890218926648	-0.7386482287564156	-0.6243335770827826	-0.37061868447827984	-1.240328200269751	1.8711342558503234	-0.619182393774624	-0.8266779414834075	-0.7449718784857965	-1.2183395878992311
1.3177661235979055	-1.4464403642650958	-1.766710376067893	-1.610610926462476	-1.9905574443494451	0.4947135205871597	-1.405205091326387	-0.7850831649030344	0.7740867603447985	-1.5804902473407638	0.1952852177771071	-1.1748361353311434	-1.540818818495419	1.1306139297369995	-0.36084832249817866	1.1164321713277336	-0.5542219425620574	-0.20993272048770706	0.7048097353241581	-0.4007661379361206	-2.204892362457435	-0.9996244983201352	-2.3722181811803513	-0.8875537171674617	-1.7627289925817844	0.06568480975660726	0.15651545031751551	-1.4070444180744583	-0.3327159023413672	-1.5746021382950595	-1.8027599742702658	1.337452196205659	-1.8968539680754737	-1.0167366121512653	-1.4348658377343664	-1.9215423105387084	-1.5686416551839508	-1.6334862975512132	-1.9263954527943332	-0.5792403098690825	-1.7245360853935738	-2.460504678159143	0.13470406155900846	-1.0154083105158942	-1.4919750100820846	-0.11170398028464897	-0.2668687448779581	-0.6947539185347249	-0.987564460317238	-1.677751711856664
0.6739229800624669	-1.6185257491360605	-1.8540649563996412	-1.149059246193026	-1.389036707864349	1.3960781721592277	-0.8027395148549844	-1.0389329491371533	-0.09538356026695442	-1.5366687948510362	-0.8459661680634801	0.15122139216589064	-1.3886826531209966	1.0618449062420987	-0.9049523318299142	0.8150075719375017	-2.047524901072151	-1.6991844163572316	-0.14210333688643306	-0.6811242418092527	-1.732407951401802	-0.5427764913414158	-1.2454438740439595	-2.2271008826506478	-1.2341054728727032	0.9228310553050478	0.8893503228852485	-1.0868101596060564	-1.1084318342619444	-0.242716953695502	-2.534725456789887	-0.5980714909189399	-2.6948407984250653	1.0669887600561	-1.9741723639558684	-2.2692882465556	-2.4391667692176657	-1.1376850970384882	-1.688718654945814	-0.937279303538329	-1.479236395671334	-2.854271066263593	0.13722816425658588	-1.0911611548424827	-1.5234858880439128	-1.8359603755965868	-0.5082581245285108	-0.4198847978816296	-1.1153773572039611	-1.7164258799867973
-0.030439432299372855	-1.5592358710797891	-1.0211175548020974	0.30679063801913203	0.18734825277083794	1.004459005973408	0.34355818623705847	-0.8811909238648482	-0.6065249911350873	-1.5146226659063091	-1.7592295717012747	0.8241696942066505	-1.5279595436974542	1.5226268546748347	-1.253360074381781	-0.2826161688877108	-2.029087130929849	-2.0449236710381986	-0.4506787791675359	-0.9956877505925438	-0.9314390720597321	0.22044600766166003	0.04252872952191203	-2.11410996970615	-0.6475236509866569	1.4807809523959445	1.07417610625231	0.29710016133866396	-1.0839205326945058	0.04531270264736159	-2.1629243121262407	-1.9051472602221111	-2.2363843905889853	1.9613173084676936	-1.560022832695323	-1.222290271405335	-2.126377221546988	-0.26296393732708917	-1.0599649492304286	-1.02711905166957	-0.9316247136248113	-2.0560974059248847	-0.5564107121926631	-0.7645303266699464	-1.2482268310584534	-2.2444212059949313	-1.2341746112652403	-0.1430124277286441	-1.2704929626329986	-1.2813659056928473
-0.38398192263447856	-1.3648664755189226	0.32318769773449785	1.6522043629592926	1.4371132231991572	0.34065401330089157	1.4849001271964934	-0.5232046036216671	-0.40708924393903195	-1.173241143418446	-1.771008317642835	1.0171843967391403	-1.8709282669755931	1.7659655023497423	-1.0258000527788231	-0.9475443586397052	-0.8333932517506308	-1.283074329941678	0.2020226339812361	-1.12961429593333	-0.20818176805523486	1.026914472922726	0.8909585907251728	-0.9373333813721348	-0.5415373664066812	1.4042117836671317	1.0447801627623923	1.4901323763200616	-0.011243931792153938	-0.5337453517980938	-0.9909505557855688	-1.90168765193194	-0.7466393628687092	1.6568785280607379	-0.6523994736347483	0.42837048367037917	-0.9053324686084434	0.7729682049184134	-0.18229390155891384	-0.3219164323781345	-0.4014754095582403	-0.8048424369716516	-0.9546621208648476	-0.11977171782511369	-0.542558420538107	-1.4828644363960222	-1.4402948340597823	0.22964136143559355	-1.113927351399761	-0.46498197316129686
-0.4837999972698861	-0.7881963877636817	1.256570970604644	1.8875775507863082	1.499069933412827	0.4941210177800229	2.073582028139196	-0.2010695440575013	0.3774652315747962	-0.3627945491649689	-0.7544038139140272	1.4800732013130917	-1.904330354613629	1.0454701758665588	-0.49695320362813095	-0.4893590163866771	0.18828634514705778	-0.34362711675320057	1.0777617288073613	-0.6608226166402067	0.46711091686211925	1.60706662164802	1.2677088278870547	0.04118197221191232	-0.9018039358207629	0.8472789083639432	1.2636154979597853	1.3114098053662173	1.2859673061276848	-0.7167833735530038	0.05625828924623518	-0.9886298106078325	0.6299883869511622	1.3109798438185387	-0.06268878747842949	1.2631301122940415	0.2363476438695084	1.7430852142306685	0.6426734767499672	0.9448428068285509	0.3108552339386614	0.21925120541795756	-0.35936648277546623	0.6206597063537518	0.38678534916468915	-0.604463696350157	-0.43797522561473873	0.7739292140624836	-0.26746459417903135	0.520769244960575
-0.6378960915784481	0.17677543913619806	1.1594008660838637	1.0219421729143172	0.6030461689563038	1.1758503257407065	1.8965410018910862	-0.022832220359337047	1.1564810113351403	0.3666408246200726	0.46905769811329506	2.249846398353613	-1.4393864149044133	-0.36310153995650013	-0.2787742422254816	0.4906808255107808	0.11368757258070208	0.059738725700133416	1.0294347267258863	0.3620657561199431	1.0463059607273169	1.7358354164673515	1.2994465277012284	0.01070945378314182	-1.3400398101087745	0.15814845236679823	1.5259503408574973	-0.19409405612215486	1.584511247962844	0.23533851900729374	0.176688956771874	-0.14888522451100758	0.7164579897884351	1.6677863551340462	-0.19767585879733013	0.6218272014590193	0.5345727114011062	2.277353612217205	0.9872288919853234	1.6608577278259276	1.2472452692270466	0.683524810027197	0.7607430204266352	0.9246552153247543	0.8977708980539935	-0.3383625586619681	1.1536749292513266	1.2310533420988041	0.9101628629481876	1.2967750570910048
-0.8975977634989362	0.9170765444981931	0.24759969927320197	-0.08381464071081046	-0.4056299308424599	1.0767146800261485	1.1468741145814303	-0.05829773015174802	1.2919791917957362	0.24002536432344132	0.8089888029250301	2.427805651469434	-0.9259436860071462	-1.2198296450178767	-0.5376250477699698	0.8857387017036688	-0.6901585191400459	0.06201342072582562	-0.14486828224303275	1.1464679497239454	1.0492119059353568	1.256373498082286	0.8389977876519201	-0.6466393189657624	-1.5551491018567971	-0.47007942274998693	1.1537935419972647	-1.7937992535549763	0.5265964306117747	1.603684129650101	-0.6064494414735963	-0.04445062734132685	-0.5556416098979413	2.18390930221099	-0.7102105743385729	-0.7831350885579969	0.00046639455500936157	1.962827446244534	0.6444142442034211	0.9037112115989797	1.7811484746809334	0.5111040113747517	1.2867804635781717	0.318590984358718	0.4449656594669325	-0.44487331384831863	1.903677439544353	1.0972228157522181	1.3639365941454384	1.421022152250829
-1.0546405798575509	0.6758693578273423	-0.7271534934060447	-0.6615652757435627	-0.9201508612133359	-0.4047492419722835	0.25674939100498867	-0.4276770299754826	0.584120150893229	-0.743818374089986	-0.03130055103732691	1.3543636297122674	-0.9305545278655829	-0.6842269376199329	-0.7183447327441062	0.3148456856204221	-1.1507830496902565	0.09507797967386118	-1.4032069401401455	0.8028313755660654	0.05903320505054865	0.19507071788741853	-0.2976250725481242	-0.9253708564458292	-1.5561100975935613	-0.9500908450575541	0.020408229600204053	-2.2038746983459907	-0.967105263145877	2.0083931340588776	-1.5174452183688953	-0.6152432935113114	-1.9799067523807536	1.853491101460159	-0.9061532389828529	-1.7117263641364329	-0.8659507052231676	0.7338904144576417	-0.11577731128758077	-0.9341540046822537	1.1526250118434311	-0.19261562712656752	0.6839242418432927	-1.0189452597589828	-0.7326701707121258	-0.3783812859077454	1.0590754668439852	0.1496131312251806	0.4048456723807705	0.7246802373840008
-1.0133845781164363	-0.5846101869576824	-1.1777430542264793	-0.680876239912386	-0.8683611297954175	-2.2045673935344587	-0.3898432866885841	-1.1305096092140654	-0.6051328542035881	-1.578961259464568	-1.2515025883132376	-0.373209148595134	-1.4196480008420358	0.5093134048294599	-0.1879168810831131	-0.66982940536736	-0.7391720715291122	0.0547041715000663	-1.638507385236453	-0.6876655919038523	-1.4941481050277539	-1.1186726505336797	-1.7332687819261567	-0.35112204197579716	-1.485035700867236	-1.048839757270847	-0.981346329727888	-1.1745642270575616	-1.6665616018207157	0.9634152454812168	-1.8033110258685308	-1.365278178659647	-2.2326943317777896	0.5920642726151452	-0.4797859033184778	-1.6793135062516498	-1.6354770543436827	-0.8827934594004512	-0.7866829564156861	-2.375505911601213	-0.5158665885967738	-1.0714496200127308	-0.5138599885669473	-2.2283360567367763	-1.637524856714119	-0.2507773414393283	-0.6689574723494095	-1.1403484690531778	-1.396810342199888	-0.4357075737898378
-0.9132830828142067	-1.963052256849852	-0.9993121917221306	-0.5775397880675349	-0.4073318760401071	-2.630361256868888	-0.6866749884497615	-1.7985889771219223	-1.6664444754678405	-1.2318459085706186	-1.7724521000135067	-1.4339025258189606	-1.7273293201756783	0.6553672483761973	0.9460967012178833	-1.4138220377536193	0.047223029344609674	-0.5563880372473007	-0.91331350723361	-2.278742229267126	-2.4035080921552776	-2.1367330423169486	-2.496337612209603	0.57987705888933	-1.3278582314922496	-0.4714129023317783	-0.8323426049512861	0.4452859671696092	-1.2874755860626539	-0.5908947268889292	-1.3554045657384564	-1.8000983794321603	-1.199034701251273	-0.5698883349938023	0.1850744673343903	-1.195164550865446	-2.0784623138301423	-2.058208291182336	-1.1243090463888565	-2.325733377860818	-2.058588288998601	-1.5883099074640867	-1.403095100446214	-2.5025451649488892	-1.393164055326108	-0.7046065377167501	-1.8801984849987923	-1.8610439978570563	-2.6448881605336823	-1.3690327432424791
-0.796131323926737	-2.367852241073048	-0.36346295949008484	-0.5635683993945177	0.3214766535738193	-1.2243989882715576	-0.7930611725663108	-1.822314844872049	-2.15943032765981	0.2384198502250423	-1.284572675230292	-1.2607226317477993	-1.2575569116006236	-0.9535649694396671	1.8739489250450112	-1.792781836366438	0.3969425223874884	-1.661796532359724	-0.24557435109183914	-2.74989886914314	-1.7882171544517207	-2.405299460457506	-1.8467153617195995	1.0714496251053556	-0.8683292891477857	0.6621512487607697	0.3221445859295487	1.5444236006982865	-0.6118820999004858	-1.3009482230274738	-0.5510177591285788	-1.5845091566550134	0.010458014166719027	-0.6783671080589194	0.44785248700644115	-0.8414483212591397	-1.9444220504810046	-2.279221929372119	-1.2664718770689691	-1.1449259248594927	-2.320870433836357	-1.3824028809013087	-1.602839600119461	-1.8213289355945708	-0.08887522915311566	-1.817882445416104	-1.8586079879965942	-1.4521423429328935	-2.481521249015391	-1.5748362179262319
-0.37286226146416646	-1.464488618986007	0.4957395565795803	-0.41782811096607475	1.0489914309207868	0.6975142820202157	-0.8730510264030881	-0.9126847787197078	-1.9818040025266128	1.732086168637549	-0.40018350120173424	-0.6193011086867029	-0.10542019138801578	-2.9447585049209573	1.978640893665899	-1.9313121895596306	0.13842178293720336	-2.257019308015976	-0.2698840873007974	-1.8077016531101897	-0.061522721271016	-1.8554262754389272	-0.12288237648410681	0.9294136942931058	0.060989674952119155	1.57987308236313	1.1364533243031518	1.592747054613129	-0.4392465624011632	-0.7433267895526717	0.326105337477339	-0.5697919613439268	0.3907848682091356	0.06408954570570223	0.10802007204303067	-0.5199182745440376	-0.9991878801764972	-1.6824550613114393	-1.3181676668001134	-0.11106630835608192	-1.275524424534355	-0.5858885948517221	-1.3257235062119417	-0.8569269485253619	1.328058416396151	-2.591349011206976	-1.016171384374748	-0.25313180028731724	-1.3365208647859876	-1.0882837731257533
0.6051029888677993	0.12208145220099578	1.208685969094607	0.06364355243895481	1.278310190769896	1.4296001439548973	-0.859823132608933	0.4653860523990584	-1.2876236404877386	2.257073403430828	0.15196522259399223	-0.5709353660432457	1.0866273414652812	-3.1636575261510154	1.49499700814863	-1.6791849768501803	-0.17257869307410714	-1.4332308332031811	-0.5062972934455175	-0.29041363696509237	1.392033143669523	-0.8144588275288279	1.4192315812113439	0.6494456970958068	1.2905826623358825	1.4003473536149031	0.5188282406353856	0.8360926356487718	-0.6960311885304467	0.3447473883376837	1.2556552496445532	1.0256526133589658	0.16630985382778635	0.6048418071763094	-0.3691866729047919	0.1516931128240693	0.5526504612102248	-0.800407872434809	-1.022996397549804	0.04582607679900062	0.06549733366318328	0.30397011519622374	-0.8308316386485075	-0.1920654897324259	1.9674823702619513	-1.9399729764075806	-0.14675019385607027	0.7953883582559516	-0.25767063773125926	-0.33023853422596966
1.7585843912967207	1.429581298375294	1.2650460305050588	0.6408702119518163	0.6764718078873166	0.5987981766219094	-0.5513056844649701	1.3704479667696745	-0.38230714364754764	1.8207492201310012	0.2811816812492604	-1.1404496380478466	1.803058428881138	-1.0938975108939208	1.112140774978548	-0.7820526201743314	-0.010853224675561773	0.3381080430679573	-0.13850916701642893	0.6701167725408197	1.5427161637626505	0.23804738382443258	1.7319541639941078	0.6950980193836308	2.291901708566866	0.06624243308228393	-1.055944756618086	-0.06304363825529563	-0.7131481167380009	1.0133393501187857	2.0793878959617498	2.4665653756670767	0.3704875384390712	0.2818788049547329	-0.3292901285743639	0.9581466149716704	1.8890296554152937	-0.06106867962232655	-0.09036916034733575	-0.19644820030372562	0.7678888704155059	0.8847173309005308	-0.17855180978263005	0.20257856301118826	1.7063914018190247	-0.1139008693141805	0.38942240589835553	1.013287168012497	0.2666836287539469	0.2914340729252788
2.1671328096699014	1.8835506150313093	0.4292407747825847	0.8308318261335343	-0.39176636924437613	-0.6355329096747923	0.032594279581217286	1.2081700342031645	0.32312309063011263	1.1305536075110898	0.41460141658404753	-1.3523757874424978	2.0522608785149474	1.3745891317097076	1.0477243164555938	0.4710968462552862	0.5082754242398885	1.3890195999982689	0.7780827154827239	0.6302705067089984	0.6127472592914752	0.9275675108212048	0.9193467712161509	0.9199891831119149	2.5011936841839373	-1.38444388004185	-1.9746658372115138	-0.4792953677300326	-0.17894190554388242	1.030421424817635	2.2629298580453985	2.8337185528125213	1.4131544845031394	-0.5070842281317585	0.39042721330596136	1.10125440903987	2.134142658680568	0.424183454268442	1.1743965422273115	0.018886417759159134	0.7686652483979457	1.1057163160904393	0.45663173887749336	0.6554813273938489	1.0310843318359364	1.2971280428673728	0.6340203979124623	0.506784563346085	0.5594323651712203	0.5811732254739381
1.2873696792740916	1.5155305108591122	-0.8075229735372189	0.4825651962547096	-0.9958296880201288	-0.9637270845661191	0.4896597839616486	0.2706503879525284	0.44704213515800467	0.6703413865361634	0.8008986239025029	-0.5451193192447115	2.099403568999303	1.8683516363251345	0.8250547196036336	1.1931401421657817	0.860586215541897	0.5793070260572586	1.3019409868725889	0.04181503483567301	-0.35641458723474506	1.0933782582651455	0.02358603561609531	0.826960974417665	1.770027840432355	-1.71019021277672	-1.2447578326754825	-0.12863611456084492	0.47606603325599284	0.8347887139421314	1.3954517575963972	1.788414720778499	2.4293261030957916	-0.9049020255787316	1.2707745375309603	0.26050070333894426	1.203466316698165	0.6887119174568616	1.8620492656218675	0.7416369875871641	0.5345478830016327	1.07059890161377	0.6109859749245458	1.1386128041712242	0.39922635071076273	1.011456156253428	0.5436837173392365	-0.14684530426481848	0.9404692794674325	0.4814694537196637
-0.28267741145411796	0.731681528507457	-1.474342783436366	-0.02370841594488108	-0.5537669335681168	-0.256603778624011	0.38092352939497115	-0.5855101890775352	-0.08115552170117485	0.3555264040501936	1.1686075976705257	0.7188314401727695	1.9830916260882772	0.06815447355325527	0.07847350102852002	0.7690542925847174	0.7996320891905091	-1.3461612114814578	0.8134399215278668	-0.34579564638062127	-0.643418343099737	0.7958682526409737	-0.06847651109040968	0.2830549909161175	0.5681631216880519	-0.7196618085966173	0.4160492774577738	0.7695071814118324	0.6523966077243365	0.7977671087956292	-0.08939385892479118	0.020339200869871888	2.259967022146075	-0.6254421797099644	1.5946140942392026	-0.7101383128578105	-0.04570163513263889	0.7175029169942964	1.3236460051930572	1.147900716753142	0.25435359761863896	0.7579057466382508	-0.001183674711727259	1.170775330126878	-0.06586205642048268	-0.4961104294461386	-0.01817487726325234	-0.6000307245902212	1.0909793248357516	0.02999255066840304
-1.2061213546520166	0.020708775081731835	-1.053248335219201	-0.21313632296496746	0.43323037355663974	0.5203090458605356	-0.2343883723602256	-0.7700711749797375	-0.855196915995324	0.025790483098093984	1.1029891069843512	1.2716928172240087	1.4768710790736053	-2.0121897850055586	-0.684344926966063	-0.3642401927908336	0.6119742236568029	-2.4353950506147566	-0.1520936675407854	-0.17655804367035594	-0.39563695118795106	0.3006808526088871	0.5746034123976039	-0.23482573544775823	-0.2992537098468705	0.46790050855775717	1.3870593137769565	1.5414265878067321	0.272308904317909	0.7841935609879512	-1.025578690094725	-1.2416066634914436	0.8866947544563476	-0.18748821096689713	1.1156643527437442	-0.5774033539147123	-0.6214981887948282	0.5048570359374079	-0.01660572420683516	0.608446960728749	-0.28097264847486536	0.11881854112358448	-0.9299698580291407	0.4313213803320985	-0.3519936384379881	-1.501434631356679	-0.7788710151327226	-0.9750296482632378	0.5136128192463107	-0.5077474710637384
-0.6921947760137287	-0.2365425685967029	-0.09254532853158792	-0.03460254956689008	0.7965350265912425	0.48710901463304523	-0.7403960453420185	-0.41846667333112086	-1.2470019539260728	-0.11225192794816072	0.5727360424475569	0.6858355048323964	0.5318981762498445	-2.3087237864898125	-0.4851603056973159	-1.0956809944195145	0.6695036131606161	-1.581243466082092	-0.5585526150046095	0.33336630304085213	-0.16224712631771088	-0.019743168661671508	1.173359633306153	-0.17734176172268307	-0.3062327101600102	0.5372373738361181	0.8655513038112017	1.4734343899494275	-0.26780779558255413	0.45864771952559114	-0.6107395463609573	-1.2869636398149689	-0.4507567617891377	-0.20451896671616598	0.26637604179448887	0.7700903594308471	-0.3082127262986181	0.197656372329478	-0.9494019691756166	-0.4757787237140297	-1.0363972677158664	-0.5923706369254317	-1.2383291041507747	-0.7004534685396551	-0.3291948279369809	-0.9611699300739489	-0.9682857080661517	-1.4392068573911185	-0.559292516679777	-0.6207346711875517
0.7146334056243301	0.06890948798219254	0.3327700326404799	0.1747556191424707	-0.04515779962590663	-0.2789372666182597	-0.5782411428112364	-0.07178203175863629	-0.9588807283759445	0.21309810049785186	-0.060338033685408944	-0.30408879318926146	-0.41007005579472683	-0.9079444330331627	0.900376536449213	-0.8168556634114262	0.8948484505514197	0.3566685349340923	-0.16587041279389358	0.7082824895708079	-0.1910381980261503	0.0635442756536911	1.1176244488726705	0.4131277315065018	0.35444708056110863	-0.6664254427553064	-0.46591677516432806	0.4333567638460359	-0.6609436204577862	-0.17967766146656614	0.6803443614498955	-0.47792511949322736	-0.6192770291593584	-0.6849588580236516	-0.26077860047387014	1.9909184596186664	0.29419497186332494	0.017569924014192818	-0.6833446961164545	-1.0784381822279385	-1.3874081784990138	-0.837231293625188	-0.4650977212175449	-1.4011792038781146	0.08523887313217811	0.3846120954440624	-0.10771451788137577	-1.772085690606675	-1.1466436287782502	0.06548684952378438
1.72015374238869	0.6799257052033338	-0.17984989700793536	0.18724311283223724	-1.3841850048270574	-1.0029784723115258	0.10291756245783602	-0.04402123365234819	-0.32708515812654304	0.7696273431907843	-0.4631775535786014	-0.7381541199316435	-0.7078566888798092	0.3092100453369698	2.4017145309076873	0.005289901817503472	0.8307704266767976	1.5979324005813111	0.22645019183929305	0.6074516419314736	-0.33206006718898645	0.39427105464430634	0.5046944528735893	0.9164270484138398	0.9475509813327616	-1.9985940422523003	-1.4260292232354952	-0.8804988556804471	-0.9124741215331943	-0.7431962310425936	1.519542530546677	0.26918060087551243	0.20809823874152333	-1.1343561725862654	-0.11978778596045958	1.7228784547881488	0.5436013939915604	0.00014801346530503214	0.3588439637113183	-0.6598016779546854	-0.755136438657662	-0.32141064019775023	0.8211512275382328	-1.2060409424262688	0.6516006443909153	1.003930954116057	1.1960138534015277	-1.564238760197047	-0.5836110281262429	1.285741597216815
1.5731450186094245	1.1385045747865854	-0.8752664490738622	0.1796155468183617	-1.9337096159743958	-1.1007777220382866	0.5572321052492306	-0.189343451569024	-0.002276036473548467	0.9182915335826789	-0.5743256661288639	-0.5081150397014004	-0.1493341718619699	0.0054796871939876	2.612530946944353	0.5147189456050852	0.24015853286296987	1.3836678261074127	-0.09097398748072565	0.011798469286194175	-0.4319653837968574	0.5143312421360159	-0.10980076864743536	0.819841017648099	0.8889439082456372	-2.2397436285142436	-1.6166170754998919	-1.4744484279254582	-0.9870724211651674	-0.9033539430914495	1.132744871504231	0.4653576822457096	0.9245650221354323	-1.1913688833043006	0.46746764077838865	0.18823228279788404	0.392250954580038	-0.08439783010156977	1.0609167381462516	0.3286835344796101	0.5043314843656511	0.5816823231305905	1.612674723626824	-0.44721107847652547	0.9260623204226281	0.42252989630792526	1.634141228933192	-0.810046515979317	0.6262414935084881	2.1637000452290764
0.6540392416354852	1.170762009934429	-0.6845582299742188	0.464529963443948	-1.179922303927227	-0.667043611579381	0.2918575206021899	-0.2013996354314387	-0.29099604267400253	0.38665424416363614	-0.42218411555686386	-0.30515380453687696	0.7874585717920289	-1.1223728220997742	1.2709021015504984	0.4861639111641763	-0.4854984551619047	0.5981873652881129	-0.717429261959606	-0.8029338018217226	-0.5077858154092534	0.13244686776012515	-0.31904920388537444	0.29084452888545465	0.31235919894776504	-1.3202196819833831	-1.4843689739744557	-0.975034480811467	-0.5561946766472403	-0.7337658659510168	0.11600965908503183	0.4136550742627631	0.875902243878503	-0.9499059946016059	1.019606432878596	-0.9604445250006053	0.244362628923084	-0.4450588670106418	0.8405224442377435	1.0353191092210057	1.2211770891995115	1.1412156526689377	1.5320707768821828	0.1474647311704343	0.7221960423394052	-0.2785833888831438	0.5864819875314856	-0.06389778576864073	1.3177374880308175	1.964194197095282
-0.1446506368732346	0.9007169060204107	0.544210251441741	1.0403873675498236	0.16460455730796636	-0.18392855806347314	-0.2801087850304382	0.03297296318598672	-0.8386202600033328	-0.2912909364574631	0.07286950886928689	-0.6417425118408717	1.3545118757760832	-1.3596885908021825	-0.43140824700835984	0.40703639518844026	-0.6254553992068905	0.5256817517687806	-0.5902620115458328	-1.4137992918557483	-0.49041068235538454	-0.45036482351924156	-0.16719394808338037	-0.0017871261063635234	-0.08390110858368148	-0.21312858876335194	-1.3445068994730736	0.029827449189011597	0.606427402521617	-0.5333032141657947	-0.2902115152764859	0.6517813332294498	0.5040275596265187	-0.6426551741640054	1.2540227056203928	-0.4598769400591468	0.39466736282205306	-0.9207721714235041	0.17929666684021792	1.0983924100107454	0.6421348484573968	1.0394486471375288	1.1126445149918969	0.20730301115218314	0.33817449287857987	0.1663732351358801	-1.039513744171968	0.15458541550314717	0.9999012610996006	0.8820413323770718
-0.3698917948796285	0.6164811447251547	1.8319409781747298	1.5439130809527575	1.0779173716353545	0.05382125010490108	-0.19625874242892372	0.4243968450194735	-0.9804395500582769	-0.3415615957182655	0.9196522441363711	-1.2182269665441188	1.1966226530945472	-0.10664162915073004	-1.1043962277135881	0.6505218528180141	0.12900964375090918	1.366547416271061	0.6298096264324624	-1.4646367255872073	-0.08715714649175528	-0.5019407805377961	0.02673090708190581	0.38498757817313844	0.1955153101420342	0.29026037778510616	-0.8483060794663553	0.6541178118495242	2.039747521198903	-0.4033533567102979	0.3684213366779333	1.2215895882216423	0.5330835427252685	-0.21238785907592608	1.2241206981120372	1.1475544765981227	0.7884947574232013	-1.0217382500623096	-0.0712883312276777	0.8434204521334752	-0.601623519292774	0.6575037680786415	1.0210720396745616	-0.003562731630500602	0.22833822706665943	1.6855866268279724	-1.6298693832071849	0.00723920526893329	0.40815345691256966	-0.03580340762512409
-0.22467164938405057	0.3722384858733474	2.0757483754929695	1.6302762831351876	1.3502597344655245	0.15122531359421915	0.9871850281351102	0.8813445537854384	-0.37790983837368064	0.309981748372595	1.7530534841072005	-1.3318337902229271	0.5747453495444721	1.4676381508861431	-0.582891484428912	0.9451943317521171	1.2467929783708622	2.214946326035651	1.982212088105901	-0.8686789123982661	0.8284563922105699	0.3999852603520046	-0.0049260991189520025	1.1678451297510628	0.8374128183819106	0.43784097396159993	0.3552775543646089	0.6697095968939202	2.7275344838106252	-0.15064328156003162	1.268383888635558	1.6084199657169505	0.8722647305170084	0.6008638079788325	1.0686896433554118	2.1031931581761114	1.2387279357987109	-0.39665263767746445	0.3039112281843415	0.7398408535614867	-1.0290788987275077	0.48038893276828193	1.2593432338309827	9.87560880427955e-05	0.5001816031114652	2.982066416535304	-0.5484049588776311	0.15810287345586782	0.5778287952432348	0.1127766415049131
-0.04993162647522233	-0.028159938657965226	1.10408757000174	1.268967052571555	1.5553496060512793	0.3523491966691968	2.565937256124116	1.3648086548303784	0.7024480791662293	0.8946092583880003	1.9673365630402222	-0.706141441094842	-0.016413650964026333	1.8916100030936092	0.04162613717744865	0.8457427902377342	1.7146356504751388	2.2859726152020183	2.187226511100932	0.13654693672777804	1.761507701332105	1.7578370895739037	-0.32138984073425303	1.5661006955198247	0.9507531578742956	1.0112223262723374	1.7342178083224835	0.6434284129844133	2.0282599424159304	0.35595810813628076	1.26425221529735	1.322636127655955	0.7132313251502559	1.7408757611889802	0.7471728783704443	1.3109008944273013	1.61004373290525	0.7439842181193093	0.738535140159246	0.8743642993097229	0.11666926406834852	0.390459026228744	1.314335568932828	0.3664461638679599	0.8235631910934266	3.0205533013162227	1.188523032678708	0.8836369736594131	1.54612717564876	1.1488033370248354
0.07878855025842285	-0.6075922413771842	-0.31429769455399625	0.6303594964633125	2.0113503048254517	0.6940556286396639	3.2293295807424998	1.7674325430154327	1.6728741833242753	0.6512728275570588	1.3039086019754604	0.2674389056918808	-0.35121064555798015	1.0624723235195648	-0.2809522517486754	0.4747248236640545	0.9130193428136187	1.757046492847975	1.0236802746962304	1.1420277883136571	1.853650338523658	2.408578698477529	-0.7930614153493416	1.0203491623079846	-0.030663527814677984	2.122693936461377	2.1331456803001574	1.0801638491489463	0.40741783884758986	0.8522946142190323	0.13098065831909037	0.39174924324489235	-0.32085983524861356	2.5734319922021887	0.11978579572932875	-0.5983035338885865	1.701815376083116	1.710422379133	0.6446189133821641	0.982957433638869	1.9851348236821578	-0.1498510931541129	0.9362544075195866	0.8071753857056138	0.8020381726884638	2.0564928844986787	2.0077926629278866	1.5617550907896445	2.2445754282959425	1.9338615160882013
0.17790649984428522	-0.9485598313260929	-1.3033948488537899	-0.16826892940998542	2.1668638016870925	0.9533769096805459	2.259136710365014	1.906011842249643	2.10304017940381	-0.3577378402533164	0.22018079034111607	1.025045333852676	-0.5549573518023903	0.1508734622164947	-1.4493206347459207	0.4268156576661555	-0.7579705334895277	1.3044352663508685	-0.4855380803364714	1.8028667910739369	0.7993231659887654	1.5465547191431654	-1.16694009054079	-0.2798498924789179	-1.6624819329138327	2.834254646904173	1.0603965542342186	1.6220493622396492	-0.9178546656204021	0.8558438040077204	-1.2834720212630855	-0.7222472332562062	-1.5186789925343342	2.328712703458075	-0.7242680831141883	-2.0399291302359583	1.190745160480826	1.8721119561035604	0.07714206624923631	0.8314243817542413	2.9380273950958635	-1.1718634012445637	0.45766147938993207	0.9703867154963378	0.3239778799457321	1.1103377364906017	1.4023364314987987	1.2930978651347187	1.706836871931822	1.4647554079835194
0.06539065722236796	-0.570715387182067	-1.5146019528868355	-1.0432584481805292	1.2879487082006082	0.9064264853177741	0.18557106407604562	1.7309564350518867	1.944970324210967	-1.3949682692006926	-0.48703109029560954	1.3482632722490466	-0.7688879653103673	0.07189434194015631	-2.4511750466371303	0.9173163660364095	-2.103031605174661	1.144907804018103	-1.1879470885701806	1.9717253340670204	-0.6101984904616495	-0.44035642869786645	-1.1617223953758544	-1.524220835159738	-2.743861718666178	2.1435467412217832	-0.5637699407207167	1.3493318013033369	-1.08997890354475	0.221930645897551	-1.9998052475566208	-1.5365099682745536	-1.8253649280102633	0.8855623722687795	-1.3503933463450795	-2.0300817241775007	-0.011032020249493398	1.1582166151548012	-0.432637698836136	0.4365286359601509	2.188160219393948	-1.784084275880072	0.2806167410510108	0.8151966205537661	-0.4456885938059429	0.7330465061261436	0.30590607205531745	0.045234479140242576	0.16811877452249313	-0.15686883058400694
-0.46589957198086807	0.40695729688859594	-1.0511972822816937	-1.7293118860631373	-0.40310432192667883	0.6117701250648085	-1.6970918964386101	1.4513082540499826	1.4305271660386054	-1.85637055589734	-0.44667154885129734	1.3541505827012115	-0.8777866001614458	0.5228879580101602	-2.5125731830664555	1.3610281791427274	-2.0953192315493707	0.8785793577587729	-0.8639462746315985	1.6947002598945746	-1.107700095375901	-2.1946716668105197	-0.6394772955359511	-1.9428777527628787	-2.3249807317618165	0.22992203246804013	-1.243680983861337	-0.09121695308568674	-0.30110705655122555	-0.5662493460382485	-1.7583820048957928	-1.796229688352209	-1.0755999998576218	-0.9253746739425931	-1.3350627665724537	-0.8462889730678408	-1.3422588816093417	0.09367705527226104	-0.529032690814277	-0.022613040972248196	0.4945850475334198	-1.0351473279942294	0.31030136573238304	0.6163597665086102	-1.2552474548462773	0.6009772370146578	-0.060686379382157964	-1.049431685488083	-1.1799471396758285	-1.8270601026734734
-1.2215489266121682	1.181762424011725	-0.1441558201517207	-1.8306560379369512	-1.6713137759746524	0.41408013643654806	-2.3919108269167944	1.300629378724538	0.868097803787707	-1.716120118291489	-0.008644850748494127	1.1765982917475426	-0.649942645508521	0.6527957495466201	-1.7995839954181008	1.038021652001883	-0.7798834638985594	0.21060985163249277	-0.16044116515705967	1.173700154603637	-0.2058299789878558	-2.5210268220071486	0.2361621886393132	-1.4367187672493107	-0.5502464291270829	-1.5141584511892885	-0.45924265891908705	-1.8727108199408342	0.5801203065293901	-0.7962764399750637	-0.9472642574711163	-1.4626129129628598	-0.1634806130497268	-1.912003496405055	-0.7673410568273098	0.5785107702401693	-1.8335260368674156	-0.6158521439285601	-0.33489998642200597	-0.37076459561609504	-0.7430649335493857	0.8180175919349879	0.12782306704691782	0.6630898550081137	-1.8319398904047977	0.23413615104595437	0.5274223684187189	-0.7509579059178082	-1.416473444805561	-2.4476146481657617
-1.6327036856977417	1.0187829419544374	0.8740339885433481	-1.2574999820631005	-1.5371067402144487	0.6144488517576595	-1.8240503644782082	1.1755070457333618	0.5050216525645168	-1.234309925236571	0.23768539015261075	0.8447475606816607	-0.10155939755441917	0.291166507884076	-1.022693895574019	0.02839942020820607	0.727234983710608	-0.543604916854091	0.25000715093217407	0.7285992322940477	1.2746258422576042	-1.3562340637316672	1.0490782570525883	-0.6398490094614145	1.4193383863439182	-1.7824497951992542	0.8600865321750274	-2.7009653377973883	0.8952833165422989	-0.27384421608471654	-0.003918651213703271	-0.6948388629973528	0.051260404671757236	-1.533321593458807	-0.28187678527731647	1.521702300638174	-1.0078450716877205	-0.5873297010487957	-0.1584305168141087	-0.5002353298478598	-0.8934713345073676	2.249737971853854	-0.3783064074103057	0.9779295955778339	-1.8809516017311592	-0.285224859493419	1.2430184454470201	0.9366881424452242	-0.6940115608027013	-1.8126826930406135
-1.3649817038445984	0.04545944649257492	1.48016600747074	-0.5216864351686629	-0.41377783187155204	1.0906183727164982	-0.6275767608553436	0.6666800877180525	0.4411375867511951	-0.5596755193304188	0.10586099352976991	0.4232644074428259	0.3921293008047128	0.09717073192450348	-0.5952835821344671	-0.8169121546316128	1.2270325956975154	-0.8669369450178958	0.21201336970317877	0.6574762409622212	2.02652125292391	0.31744855495132823	1.4180901603266403	-0.3406501045371496	2.3130694173244812	-0.599348813669918	1.4683693770983781	-2.111195122810025	0.6348485974786516	0.3839881634554605	0.8458317629538133	0.1018552384725807	-0.2791707442244167	-0.39036416472433944	-0.455819855800806	1.7108391174941875	0.5074629786348861	0.012217320646804176	-0.10708407572998371	-0.3886952242150669	-0.4926617714579619	1.9410481791726273	-0.8311201501103099	1.2937243215300984	-1.2693349915849355	-0.523886250894865	1.2256235758926584	2.6246863230416406	0.14371465710805817	-0.5909241474340453
-0.7601960845323553	-0.8597423567162255	1.2489622437395	-0.3654165750547393	0.294816011449608	1.2870427078329507	0.4618060822351902	-0.42425769700870664	0.578569642072862	0.1792640985905573	-0.13251760993907738	0.07480759137095513	0.42377696733904563	0.5543531504956853	-0.3448371159232447	-0.864571702658143	0.5287955529812782	-0.7493776617605301	-0.0700257117790697	0.9808442732354785	1.5484955220969432	1.4306883328281448	1.2788597582701675	-0.7537136150421123	1.6979647930673067	0.797756483721507	1.1639964506627578	-0.8903204218405963	0.17054970165231695	0.31121015836767985	1.37570234721967	0.4106428116456685	-0.3106287749698758	0.3142700132900219	-1.1570722468761	1.1304289209500933	1.4720426325303384	0.6354894446101138	-0.07708621764257656	-0.13574201644862552	-0.37986957784824466	0.22879204198578718	-0.873973924234328	1.283279819136007	-0.30023329947939775	-0.40821213459988925	0.4312628073951056	2.845634758761291	0.5024184224627488	0.40955088847922416
-0.46332488128300037	-1.0044470218357506	0.37649409526465843	-0.9868059785523201	-0.26071942662608383	0.7093033179633508	0.9948656006966564	-1.6650472993367387	0.6883392861877452	0.6116672471198104	-0.23849975126086928	-0.09887741897338233	-0.019125656928173963	1.2528424827616582	0.04594578470981173	-0.39101049604963006	-0.43666154334692614	-0.6852756295919192	-0.3824705090748087	1.3126138909496112	0.5203836800457011	1.6482941255289163	0.886889599470288	-1.3232404745712847	0.2220498026288946	1.2294182541595282	0.7873862076208596	-0.1703099962265773	-0.1881981264570971	-0.6909136021328868	1.276501410120832	0.014060100640519605	0.35527753101245924	-0.11012424299818634	-1.6046184255671914	0.00986036677160807	1.205271595702162	0.7774905943657753	0.012550553526095291	0.06922117372640876	-0.6979967967486548	-1.179400180931322	-0.6264157345544937	0.8508308978809378	0.3674733984655076	-0.36861217456884027	-0.4893944362569397	1.464159477423205	0.45329394533772166	0.8761643829423714
-0.6346849939944286	-0.5751341731485172	-0.3143920425382765	-1.7368056077651717	-1.4638992189030555	-0.4908149833433544	0.8409576159799874	-2.2691364199281256	0.6025688737589487	0.35517022933586145	-0.3358012458378754	-0.17672439022372613	-0.5077092345502618	1.41531073168971	0.5384651302264538	-0.12673290343066498	-0.6334751264180564	-0.9616064059914547	-0.5707253718972053	1.1204495899801412	-0.06020628803340298	1.3258286132988821	0.5514587818799674	-1.2898916836382335	-0.9592251828147293	0.6029970624903889	0.9800543597055189	-0.26294066511227493	-0.3295200991161624	-1.836032910378776	0.5084024496286441	-0.7081365839772911	1.168735682522098	-1.2005706176544582	-1.1761071909176148	-1.033321059933156	0.1685603264325266	0.3482376358038978	0.1337493151193194	0.10142624044076098	-0.8665738379811896	-0.9982111669500255	-0.4492916061457893	0.24170698624885686	0.2848590762291678	-0.7192989360571983	-0.9136370211944268	-0.2655811229779118	0.35833359832017503	0.9830781509439546
-0.7570729809362403	-0.30394403326054403	-0.16241376161436558	-1.7276789453288055	-1.989113214487194	-1.494136512194004	0.11976647802389657	-1.882089143707485	0.3479374068097797	-0.3932652695442265	-0.6664158336614822	-0.28505480796170607	-0.583083398501168	0.9071799797671009	0.7710533109790393	-0.30777818646522237	-0.015902248106148688	-1.237688206821196	-0.49036856385111777	0.24090630003757993	0.0608316764967778	0.8679550556506335	0.37729981747367364	-0.49303158755078075	-1.0682857394998109	-0.27519560457346787	1.3225552557184397	-0.5346353139594366	-0.2542758663257287	-2.0413766130789885	-0.422794707247997	-1.0455523950690329	1.3274150127923816	-1.8077560485687472	-0.12072925118956318	-1.2455792580288725	-0.6601675143260064	-0.28749938980252004	0.25969904743977307	0.018094177490804664	-0.4119439353632255	0.3264307313775024	-0.4029371379605547	-0.15924505533063552	-0.2976762379110152	-1.1711368957103094	-0.7316159944889541	-0.9934898827970423	0.3518499827998301	0.9394758042481777
-0.3330616886061797	-0.5604422750659848	0.5566525518778536	-0.7435814098718544	-1.2984596631975354	-1.5311224762576852	-0.8192957000860841	-1.016462370464613	0.04823034135379352	-0.8090413498003242	-1.1611666627328923	-0.40846235064584335	-0.2071216623880873	0.35620429852761554	0.5012463189034772	-0.4836315247723045	0.4915468846201984	-1.0262375870758687	-0.1536565083559705	-0.8759007215021323	0.2801363963349187	0.31861935724416535	0.241091731282829	0.42648061501269924	-0.23801939509894082	-0.6803705003581528	0.9154005230806086	-0.3317725121172692	-0.06466149183014243	-0.994211847907473	-0.8364756258601543	-0.630753890266882	0.717315486690477	-1.237905112509365	0.649821696616556	-0.43393283673749444	-0.836395677218392	-0.6509608404793129	0.40109682023347326	-0.04138816624776814	0.3941074387795148	1.2376394854634363	-0.23243930766931067	-0.1993623814685232	-0.6655128544462094	-1.1938504407353345	-0.2795740979659643	-0.5248229981782498	0.28353369844432097	0.6869284792086211
0.40124956671584167	-0.9766920734191641	0.8646364735109431	0.5476377130845848	-0.1412206251985924	-0.6838517357121044	-1.4996011889169159	-0.5850843493428546	-0.28386152260176206	-0.2970951592677434	-1.4430873913029751	-0.4511935227281229	0.20851634699628616	0.2567988058295627	-0.09235580569018932	-0.25527864115807075	0.11346791755504891	-0.4415668319386129	0.11585001899178336	-1.5359729049824227	-0.04790601738787637	-0.4230155016955152	-0.03807158301379237	0.6805102321706735	0.6611861062624421	-0.5903809114482453	-0.3814810017208857	0.23453925010277385	0.008596744883938945	0.48120695734204383	-0.5927590711131728	0.19365269439132826	-0.05817224659447862	0.06085005844400335	0.523448376887611	0.6689593947072764	-0.718908324455603	-0.5848202919201131	0.490056077529472	-0.06773785237684217	0.7995180903561618	0.8247721660403113	0.08124015086507701	-0.13489190643465568	-0.4304826180325364	-0.7621074989748072	-0.018905825180577037	0.20288811173701707	0.019584995371853157	0.05157228872693597
0.7000193681831788	-1.0019157049342347	0.17760155570603045	1.2963080163142329	0.41660136607174325	0.11810982187900497	-1.5927342326354632	-0.9878048403715265	-0.7578959436774686	0.6765565689737587	-1.2672475633723035	-0.4595708408598815	0.21127786773648566	0.3128795629586337	-0.5504807374648177	0.13267481167550246	-0.845436433940121	-0.17507865803886236	-0.07664656180947287	-1.4623470029450343	-0.8841067653969545	-1.1893309498952445	-0.5300344621819683	0.16532212559131787	0.7422829708070704	-0.4265932954939965	-1.647953698672909	0.535330211473608	-0.23029595186924365	1.1710291090898086	-0.25444970635484665	0.7496573975842585	-0.4723127316314254	0.9657888983146421	-0.1514411641037239	0.994931391807715	-0.7984207059314716	-0.3710742351956091	0.3660985408983107	-0.20883993025109687	0.3806503553019757	-0.3256663850768921	0.06817910927549761	-0.3714566733062224	0.041292100159387515	-0.46294716814556014	-0.2709375434431518	0.23237446343355803	-0.3747014674549037	-0.8992214475827337
0.24488652669230423	-0.6249952325081869	-0.992000061121535	1.2691744279241741	0.17668045114283104	0.018926744442879905	-1.1622079611513771	-1.7342499614953437	-1.3556904116085329	0.9507883911557314	-0.806368021803044	-0.6163067120208401	-0.2697922361981264	-0.07532332134525853	-0.532850079171775	0.15876048204328505	-1.365769684268913	-0.6570584678801408	-0.7075847021149243	-1.038025094149369	-1.626901906317584	-1.560902267704145	-1.1377742493741525	-0.45525302581284255	-0.1744572941269116	-0.44763172284953073	-1.9358366685712665	0.27183941419665913	-0.6750685586953742	0.6181733996026534	-0.4000097955658686	0.7228805325245389	-0.6087911601047762	0.8200547745788089	-0.47065490236625945	0.19231519746912945	-1.0591161097904074	-0.4006893735478314	-0.005490362786486414	-0.5461215197107969	-0.519685591065253	-1.0357476880863845	-0.6692583257388884	-0.9870233684857297	0.11765719219488616	-0.7699614390929528	-1.0371269324489665	-0.4614930403659039	-0.7388819820304594	-1.759784328067363
-0.37589466296549723	-0.34934744898217535	-1.582067375647935	0.8865355268751256	-0.16043548802797322	-0.8523332424621747	-0.5922637112397885	-1.9956466015990697	-1.7602420729443007	0.016089006801630445	-0.41359843483032827	-0.9255737345033754	-0.8899601535511912	-0.8557834932021432	-0.10455667256801562	-0.20272898443512025	-0.9600232293008427	-1.4554936948682258	-1.2522646493046174	-0.8473364675915827	-1.795441398676736	-1.325641724721974	-1.6272967871069388	-0.5254783123077114	-1.3963222836102847	-0.5480894485739336	-1.3565880847109244	-0.17279454225001425	-0.9410451340188467	-0.4683225771745098	-0.8886072398490761	0.39143499391678327	-0.8321345490005557	0.05927974743079442	-0.006831795898778892	-1.0162150022887408	-1.150271635262731	-0.7283115512542506	-0.37908950728344026	-0.9245080983964304	-1.153615648571895	-0.9405671216194051	-1.7614053572478352	-1.5671765310152386	-0.2742945627819401	-1.4007600454117717	-1.9226024595212439	-1.0885212665137503	-0.9694964642317909	-2.0997389926443035
-0.29343093591513403	-0.4983328580080353	-1.1362777150016194	0.5935593337898624	0.02099208638149357	-1.490632394476875	-0.23742651903286607	-1.4531284861913565	-1.5872424581873792	-1.2315722529403246	-0.2018043473517253	-1.0283758143479753	-1.2244792488935847	-1.2453754741737901	0.30909861010134426	-0.4174032722751197	-0.2917665154496207	-1.704710657153094	-1.2419051508274754	-1.0289734359103748	-1.43364929399227	-0.7812891160911092	-1.7082494357671592	-0.14212390004406342	-1.9052365838470011	-0.5306972787629132	-0.8908389292310521	-0.24595787199171515	-0.7768034187503604	-0.9308652961967068	-1.0121700858907452	0.17778484118814322	-1.1713682799630143	-0.31364528438957684	0.7069983160045923	-1.5946667247188029	-0.9821950934446211	-0.9904600590952558	-0.45453542767982064	-1.0991355094347357	-1.085976948739292	-0.6853971702570122	-2.273599130579882	-1.5968180111967891	-0.5334577958450197	-1.5972325694487326	-2.3319487682282554	-0.9379338899863172	-1.0270051238992584	-1.8672764065153802
0.6288438227073552	-0.7725362248159515	-0.20447235711232872	0.3995213625487639	0.5611757626993172	-1.0709428137498247	-0.15533262303876422	-0.5323614576942274	-0.833772790995928	-1.3703223798537671	-0.0025646548404985228	-0.5252796204201736	-1.1100259337677894	-0.7126752543055332	0.2669692133851941	-0.13978907827668385	-0.37128862442909544	-1.0720267434194288	-0.7975778395289059	-1.1738753093355767	-0.877504555913406	-0.4550759488379546	-1.1828977181109819	0.013508298887712338	-1.1925189105214415	-0.34592256758222867	-1.1732130959811056	0.1241076396369665	-0.38470416214269637	-0.2627799208607612	-0.3873611047186682	0.1339472860232601	-1.2786230239970047	0.19281698272793002	0.8019921829266089	-1.2184042289799977	-0.8374014574867391	-0.7868237240057914	-0.266796234767279	-1.0197539128071607	-0.5235912182679126	-0.8528679806140621	-1.71793102440114	-1.0087959248407032	-0.15953782063216135	-1.0040996752991391	-1.9362555818858649	-0.05426056354014886	-0.8977140691021062	-1.4374893593026716
1.604930186032699	-0.623343482744906	0.4111702017324175	0.07691825151004866	0.8911172248266735	0.18853685456414077	-0.184998871731196	0.13929854671326358	0.0038699036451393474	-0.056090251457446984	0.27566129445102205	0.48871349535863756	-0.6945115526497733	0.2468890152775413	-0.28078502005978023	0.2772304969605652	-1.266826576755819	-0.1060415822790788	-0.40925052489399594	-0.857014338836634	-0.3162659515379555	-0.5477750707556552	-0.12937606373663207	-0.4351306364759748	0.31384461697948157	-0.011262333341946207	-1.7405026787160467	0.5393804904892507	-0.18296764884320516	0.9931427762756688	0.5066937719875232	-0.008828419201137996	-0.9479642485365313	1.094664727939546	0.08276688583150675	-0.44989323577492923	-0.8670708919597985	-0.11796750493130875	-0.1875111299388844	-0.8536727590191973	-0.0013363613039605788	-1.1345586381223194	-0.6374463305156874	-0.2583087887869578	0.5540035677494081	-0.0777254821427907	-0.9940848689623816	0.900612730103872	-0.6450874052993482	-1.2224321582527826
1.7760108914041743	0.04362791827915889	0.5499733215222415	-0.37510762257962377	0.8155660655409666	1.291046054782559	-0.21823560330075248	0.36346523354417265	0.36557735636691524	1.531059359754236	0.42169556699845884	1.3655892456228973	-0.2356072492751717	0.6135435557776511	-0.8642220333112666	0.2460798444893701	-1.9176191554696687	0.4112279416711473	-0.2282544342388597	-0.1528653534946892	0.28473916475237554	-0.7669948029265081	1.0356323882618805	-1.0218365758128918	1.596695758752867	0.5204155568541624	-1.6205640900537173	0.6795936977583109	-0.2577125976124065	1.856730431202155	0.8268748636330266	-0.3617054699719452	-0.425716387507023	1.5275149802266323	-0.7444803783435039	0.0031683527311742775	-0.7773289066828215	0.585874915802837	-0.44068756795542996	-0.7064110833109047	0.16207521965658322	-0.8161194658340292	0.03337170376262162	0.17303145872374417	0.8210175970541438	0.4382680193935304	-0.10482011554619791	1.3039668321831344	-0.4483563315753387	-1.2361009553555586
1.0906269881882178	0.7177087115564409	0.6432359062403313	-0.6645784297076347	0.6507285936913189	1.5149808972679162	-0.30465973850826134	0.40834966139064344	0.1653478324358494	1.9673872427918677	0.17128782651201063	1.505902492516941	0.10020815512711548	0.053529698746059895	-0.8480501155751398	-0.24651208494698784	-1.3349359533269396	0.28741145509794686	0.1270691877149998	0.4587968734757718	0.8936519870112494	-0.7353192518688868	1.7508510758194804	-0.9258541922094193	1.863072311299101	1.222837355425893	-0.5023301202408123	0.6182563704563748	-0.2315721607710711	1.8273228128432957	0.3120216776964472	-0.648600695372268	-0.10371267038216223	1.1705693383220566	-0.8683471443930064	-0.0010850160621157603	-0.2533612048668308	0.8560200782282319	-0.7440686808665381	-0.4530661101268417	0.07402902746192559	0.13922628556700808	0.06618911954266131	0.24899550444836582	0.32413909196067314	0.2966826840989189	0.40103944716701617	1.0464862449133294	-0.4642187993910294	-1.0873682111555385
0.23927492390588248	0.8529768632225129	0.9327255168734293	-0.5774612331016505	0.6462921154648472	1.0570064892644926	-0.48190949702848734	0.5369874026460663	-0.18112036587093686	1.1074982128977229	-0.3827496379828222	0.9725006446408478	0.2813958045923516	-0.6866294623797781	-0.0427997184893874	-0.6122250210041449	0.22376908922440217	-0.02722505160312459	0.908847620875166	0.6328992614411996	1.2298897116780279	-0.44595879779418873	1.6749490367482278	0.06938135976867686	1.1148420836688346	1.76759872668694	0.9109354956167458	0.5655974613421115	0.2203164744461513	1.2018869402093746	-0.45025631581402703	-0.5367820809662152	-0.061711050401645005	0.47962636794142677	-0.25007364832322515	-0.10552078443158086	0.4390857866838345	0.5735143925595511	-0.6219490989686616	0.03849449890166019	0.01340313816495633	0.8981028728968571	0.09800024588206342	0.26741408529801863	-0.3561452246390212	-0.11912001682239262	0.717976359659627	0.47013419786224653	-0.6184591977795642	-0.4376539457721764
-0.16292629036619546	0.45181378397632294	1.0875987591337521	-0.22727554106354914	0.5973741782931243	0.6151062666186837	-0.5957831663777973	0.669104803245455	-0.2527108249816705	0.09223138272195179	-0.773152007053855	0.3919150050752181	0.3501383916425556	-0.724680365937954	1.0192681663214032	-0.4602092356237918	1.5166492227072512	-0.08863391301207442	1.6284986263919177	0.4746653927991417	0.9947098002691718	-0.19966125774565585	0.932455999191107	1.2766617326530734	0.025652899666896992	1.6568044087929565	1.7001915639278604	0.50997864396605	0.8599031252691351	0.615856574557474	-0.7190300665772505	-0.08426835567159445	-0.074298047688457	0.07954238320438137	0.40644126475435716	-0.029169672402406196	0.6094430421383965	-0.002125999245875497	-0.054108085256587564	0.5957975888752269	0.07629298291609848	0.7437287782887858	0.6573966728888984	0.3608235713729465	-0.3959259630036898	-0.3457452782015206	1.1317796196751766	-0.01600454459201539	-0.6301689279988552	0.5525410652681406
-0.13671978062258616	-0.0040431307279357506	0.7160011794340487	0.14528315159027858	0.20874055109352763	0.5243558330829862	-0.3906761006832058	0.5600121360414732	-0.03792397833998729	-0.07011447826688524	-0.6011003676132429	0.25460564766179444	0.3663621100641326	-0.14705160755462462	1.520208656464259	-0.10197266748514455	1.685823286690876	0.06461638802274751	1.4811795428122438	0.30301680594789837	0.2631469498162798	-0.14265307600988394	0.017415612789564307	1.8066592235268166	-0.682935089974665	0.738250156392272	1.6485397033726865	0.2953380697415431	1.0927158176311085	0.4070660336466103	-0.3995064767691051	0.2866316423824565	0.01023834252013966	0.11436258108727765	0.47705285561535543	0.12267056545640957	0.0026206691956887356	-0.4952809326876541	0.40881294253275574	0.8397522142424417	0.12678072632964263	-0.03553785564310013	1.3576740247758539	0.3078138903347669	0.3236738796101378	-0.31460481083359476	1.4636399192603065	-0.2290926706825748	-0.3285761261603956	1.2879306613476968
-0.09470108680103238	-0.12096845882242371	0.0009132298970661048	0.4768952120919505	-0.3483580287692492	0.5014397849297718	0.20281619161815384	0.20815556002332689	0.18466971185216569	0.40407287639641415	0.052881544317956906	0.4406428163871235	0.3717042108030954	0.1271814516543405	1.1395057381345806	-0.046652593678660266	1.0796328515629634	0.123650401664837	0.4140311225646045	0.2367525233484211	-0.4590424644702235	-0.049000224378697714	-0.5758390360049926	1.4342971628818264	-0.7776194379818927	-0.47591535939103996	1.235392208847358	-0.03407088723000086	0.674268827574917	0.4367607695014862	-0.04066804698683847	0.2584683745568067	0.10419341690083388	0.2777926049863757	0.027057495538506473	0.08347548673292983	-0.7473535996826884	-0.6532367072600833	0.29667179886738876	0.6399432651397962	0.05334079401770304	-0.5168927629032344	1.350912468972378	-0.08247128776639369	1.1059202997619075	-0.23602621750800712	1.1949514705506161	-0.23149065541921038	0.08755842226267549	1.285246646994034
-0.2608985935034243	0.032120544567392516	-0.47063875166162356	0.8143716580368884	-0.5558723337355346	0.20115574056766553	0.9260251838804007	-0.045971093984552104	0.24926232996072897	0.5349389697002084	0.68242417058313	0.49037820243390595	0.3419442938582726	-0.4403854325659558	0.35548951190867895	-0.2156275743350672	0.6131458631963911	-0.003332968732448159	-0.5794528412124884	0.1376660427138298	-0.6593100641845744	0.3406559399896763	-0.6946068527618283	0.6643561345407221	-0.5537319902486793	-1.1749564051131711	0.8943820521427052	-0.20819072073802822	0.0038776049453149624	0.4026828587420309	-0.13608491028987224	-0.05225668849575426	0.1110161207998492	0.3406875890069121	-0.43056043219715096	-0.22976461341092794	-0.7902773504291528	-0.4089029406029748	-0.1769143341484926	0.3110592329993539	-0.033839658625198714	-0.30014718496183607	0.46755871774195035	-0.5681272867028319	1.2374354649367956	-0.20742953923047344	0.21463567419756227	-0.18580332306869932	0.20104352902295444	0.6507965774484306
-0.49549754014002895	0.10126335822686597	-0.46926828041595114	1.0033174606455377	-0.2578670334544325	-0.23185136329524636	1.3887920294088383	0.1464892319652636	0.22631545043629314	-0.13389397191870048	0.7767445574062355	0.21383081066776155	0.17695327267214894	-1.2547297626799778	-0.0925557333277298	-0.0494917049665564	0.5949701205777964	-0.10662831314875343	-0.5030184165816739	-0.08686599035453475	-0.32321333762275956	0.8802627872160611	-0.5803218664261522	0.05777256119010121	-0.4602060379559248	-1.0034373388023197	0.5750277054948407	-0.1202517493858382	-0.3831819208687694	0.1963662327301454	-0.5976921828418872	-0.27547310777293865	0.10540200628084613	0.4272968358535383	-0.58694200769574	-0.6590467264992265	-0.11389150147873393	0.13371197691347533	-0.391405501193436	0.2187029611528039	0.06152091313850553	0.04240912620070481	-0.46228655961256754	-0.681591232401167	0.688972110614882	-0.1333141462603549	-0.7746155270797227	-0.22509527700119558	-0.1796329670351122	-0.0012959587374139542
-0.5996153683288958	-0.13142880248540081	-0.4033012107210161	0.7052428692829144	0.03391699127865534	-0.34573906085920525	1.4129899368756302	0.7696765036043128	0.17850678362977235	-1.051489355468534	0.20290380197435542	-0.1329141919846595	-0.184843168048502	-1.2729019372593036	0.02466803278470281	0.5780120264923808	0.5441757812022662	-0.027941365944729433	0.4671166713731952	-0.2909168732059115	0.020797389363963314	1.1185211314294292	-0.6087936064670418	-0.2700902321277607	-0.692470775020207	-0.3785495034906445	0.10680666355050919	-0.04022680051136027	-0.43253905497496964	-0.050480289915331725	-0.9324420768238858	-0.20333888417048565	0.1373752345253637	0.7206896695367465	-0.5456730547726588	-0.9515199726633737	0.3887676914674576	0.7086098578018056	-0.15657771036751406	0.29793947859206477	0.31589998299599314	-0.198942632597319	-0.5491138682743547	-0.3345497887880399	-0.045063904757354674	0.012101524936044602	-0.8544940691614491	-0.39828849122600535	-0.7675149137063957	-0.09628955925388315
-0.5691033373159742	-0.560578503246837	-0.6884528290542942	-0.11481512684231553	-0.22389622236151768	-0.014718270375903585	1.1684299130825002	1.4394833995079683	0.01612952232352566	-1.4404425745507303	-0.6896970521192543	-0.25897855733584224	-0.5890559200719291	-0.3033192281099212	0.31937735791200333	0.9674674208470133	0.13193693454344424	0.11054510223615452	1.201217670673356	-0.2726971389877229	-0.17492071174150875	0.8808805963826372	-0.9266010188771844	-0.43870534465408656	-1.0610883145998686	0.009959543250706958	-0.26416391998469585	-0.23360282735065535	-0.45543049374733824	-0.17352937079535063	-0.781543036347434	0.05921068192141782	0.015470493078260185	1.0651701485995777	-0.44078680595109615	-0.8545232680316721	0.03945269323051457	0.9856576432462458	0.023960222717520845	0.1953117745423213	0.4266338777944192	-0.8430708033911134	0.160018048730484	0.019090662631170787	-0.5839889676787359	0.06732029023447507	0.09343873985795041	-0.6527528899006656	-1.0171706879688598	0.4408356696932494
-0.4809020939802089	-0.8895794267012346	-1.0700089893299511	-0.8620185677493455	-0.7855108747972855	0.3517056712272872	0.9772195561337483	1.7413351493878007	-0.263352675499528	-1.2016230299420374	-1.2255329504323276	-0.238414368523361	-0.6620761601247486	0.6951357102843313	0.4224018668730013	0.44802181405280816	-0.1477153380011784	0.12468595386807405	1.0265736663165443	-0.04745612368706763	-0.8689478153574427	0.5796252804868212	-1.2723457935281246	-0.35839914943857776	-1.178704013186326	-0.044991070981671606	-0.013691538814028948	-0.4493583080474083	-0.4868169422963856	-0.16127686405141997	-0.1877272702713011	0.2996672864566191	-0.4366342652825668	1.045313613322771	-0.13576299719295234	-0.19728893860389274	-0.6770325528093536	0.8191145367429655	-0.3116833012208392	-0.09594878069265737	0.1463685557369932	-0.9588137940910731	0.8807887920276712	-0.020761910639366284	-0.8899379267272081	-0.05598005634774554	1.1742536848609904	-0.8409560209760433	-0.5831853483840962	1.2140197281032636
-0.2949613641987564	-0.8358313891310183	-0.9052028288201714	-0.7648479847071318	-0.7628891988068996	0.31594589119336514	1.0056792367278584	1.5388707011528646	-0.3352094786432229	-0.8105514229883041	-0.7782851086227711	-0.37267378690447517	-0.11851096341718496	0.7165889506052683	0.4929632437361217	-0.5637575151139294	0.39297319459219987	0.09181943464350817	0.5269798393448352	0.19288844179124723	-1.3756734545482256	0.7617071968170714	-1.1617261019557148	0.19168046025326155	-0.7974107629407261	-0.12775308557476894	0.9436886951386796	-0.08956997428692642	-0.1281061621077306	-0.1588038840766461	0.5589370518192673	0.4204003549128544	-0.8945390337544659	0.4618454367934878	0.4978067009622505	0.8840519559891545	-0.6037914540783681	0.4412773422264165	-0.8105900424761907	-0.03710457480303404	-0.3496947070011715	-0.05054255317576972	1.1365975113346392	-0.19784452783244652	-0.9329983037595764	-0.12336788509535303	1.4091302033515334	-0.7975351309050717	0.42509288671892664	1.7456868595236208
0.057676033241673766	-0.256037472566314	-0.1238358661798163	0.23151832322205146	0.2687902775964791	-0.030800503790171234	1.1464715069716926	0.986078451030172	0.17326948869923514	-0.5210075633119734	0.7046550971169877	-0.7301421450192509	0.8574857054447914	-0.10157418685891108	0.8969155400877137	-0.8381248365183896	1.488199218366013	0.2904187860911952	0.6482070773543632	0.36905580753233286	-1.0032615321516212	1.3815793940899528	-0.3432105272485582	1.0300585225463383	-0.04707008014627114	0.18206422446680254	1.901439107149579	0.9556136585049877	0.7627018087739286	-0.33112802749550924	1.1620496616131637	0.4332035756777371	-0.6195819613051646	-0.4033078188949628	1.1249862665054253	1.7843514000789493	0.6498074110075034	0.30815219018020434	-0.630347322828932	0.7541329553155864	-0.5434874600772719	1.1947552292712416	1.2190276214819327	0.11462195861666342	-0.487419857524538	0.21545369272515544	0.774563830369076	-0.49355439899735587	1.5563634389541527	1.8086703786639475
0.4312210334815653	0.7555319804855772	0.4429665298711922	1.1921332812173957	1.53155005378367	-0.1968588623984063	1.1679346312272152	0.32410600013114815	1.085354458673077	-0.06717829771560516	2.3864042189694694	-0.9838780320410419	1.6111566173852891	-0.6375719508807627	1.4798288259260104	0.17869969604219682	1.8830021910396317	0.8148651786436298	1.262512842697938	0.6104344440221422	0.19675135572048177	1.738615227052997	0.8536749677735097	1.416963607416758	0.6295297373467676	0.6972843276088935	1.938381010656245	1.8429057966174986	1.4818377593438168	-0.7037585852681466	1.4079959422125532	0.355271763973298	0.6978529557650248	-1.0610507114134446	1.0821555951417954	1.766642900328321	2.075202248349793	0.6490779973337972	0.4220508286456787	1.7258724369510174	-0.09584689029187458	1.5856078856881943	1.5150552959199932	0.9817526162220196	0.4944627444254352	0.9497590653038502	0.15588200242781658	-0.14325872196872289	2.3126559395244355	1.4776927834666989
0.49964617235799497	1.8059367406400706	-0.021981968559070503	1.0394487953009066	1.7172832181441253	0.06181336879351316	0.9446896316136829	-0.2815650754983896	1.5838916820506312	0.7517405480379549	2.9563870508899854	-0.7550633403175144	1.5421469836065254	-0.11799579648406845	1.4969280931094244	1.5096229065165165	0.7016940948603594	1.3807000512454322	1.1652568032190371	0.9820974524763586	1.3585298230023068	1.2699173338414032	1.669610772113244	0.7126818001911869	0.8450419124906988	0.7754348812304614	0.8499198865692363	1.483011080585656	1.039189912083332	-1.0915809980812328	1.2073666167238757	0.21301035885145195	2.2898793366159316	-1.2786073068784123	0.12636192491958578	0.7209256091592318	2.3022102681821357	1.1822056640038001	1.423951573129169	1.7263903460578827	0.7486318855455638	0.7694377681917647	1.7540509069394044	1.5625724931577587	1.4603952636592674	1.5923568004529869	0.3002663284839447	-0.0890970757240964	2.4018343783437914	1.0033595237810808
0.12871591196239127	2.354140541725983	-1.192393213488016	-0.29032257258279653	0.44166331504770995	0.41459252140244274	0.542424064369981	-0.7431039585231838	0.9790875642557133	1.5123281749310504	1.756008289584825	-0.038473325976084494	0.7021914821026396	0.940520890687953	0.4744503119327661	1.670425831031459	-1.3685770143065206	1.5819139953547554	-0.3392373924104035	1.223559594881627	1.57863384496931	0.28596761064704695	1.5468496834140233	-0.8180505235209715	0.6443986187347476	0.07703891676276663	-0.6255655415744084	-0.19215746430421093	-0.5713842401590306	-1.2070858468093084	0.6909609098114405	0.09213939791902846	2.8544359153522816	-1.197503144396958	-1.0843376925785335	-0.48176506234144645	1.1490158908077743	1.3580080997381494	1.3082049032194636	0.3338785156731262	1.3611925006277619	-0.35482819697579787	1.3215344665169797	0.9985652496204427	1.5754996917466542	1.6517666831597098	1.0093547753932588	-0.47034777919835025	1.8712433581525734	0.6620913903410611
-0.3848659328610367	2.102576994357205	-1.742567631566155	-1.6739391315597743	-1.2057773810252899	0.36224523154712207	0.10740788357838311	-0.9868121232289594	-0.44161944308202794	1.521549436484891	-0.36044891253515254	0.7581681441527299	-0.18693470813556906	1.2781008942344723	-1.0107294432494638	0.44591530997442624	-2.6259802178001284	1.274908508180423	-2.2837732654707756	0.9335106927982905	0.8057815365932078	-0.3105608057426818	0.6838586114753245	-2.072016220781572	0.4904819535711221	-0.9647525681288771	-1.5539515612370083	-1.8985901370683955	-2.0171482291039613	-0.9297851693914362	0.1918664392742711	0.05521360011884899	1.9029589359288237	-1.0614083952643736	-1.490022741235606	-0.7026862967408843	-0.14728558181076679	0.9053746731508862	0.1715909976020276	-1.3874001524554218	1.3419391008689197	-0.6536781558088562	0.230333460437073	-0.4251424313190387	0.6190941055687994	1.1558702389059006	1.448214268333407	-0.9733804212585703	1.0870213678125622	0.592249491475486
-0.5820245144766816	1.2868380946545244	-0.7968737103129745	-1.8768417858204296	-1.7539564346688452	-0.16376476449049143	-0.29521010564149824	-0.9589070302368284	-1.561436632054378	0.68957983091696	-1.547539392469852	1.1339506283666874	-0.40257023838693934	0.3021313071464399	-1.7307898019145465	-0.807413403425569	-2.1302994892923666	0.6451030383636777	-2.9508969608887394	0.05539674601769424	-0.10099634419742125	-0.08938917559872045	-0.09968802497825373	-2.104038981188054	0.7830771729238398	-1.5373045395232725	-1.6854362514312036	-2.191985072587234	-1.9297012494963486	-0.5064610437091016	-0.03265978959485745	0.003939973961284661	0.3701768874494521	-0.971084700904604	-0.6702079725606678	0.22794672442240174	-0.3113241904309908	0.07598288189709923	-0.7602047479942752	-1.8557452704654975	0.8611641446377284	-0.01734330150105349	-0.6861237903517831	-1.3684584564018323	-0.6137342674089029	0.5885517340081164	1.0869792982068478	-1.0159213567698495	0.4956675361584066	0.6383875840780507
-0.34617275303623013	0.4853941370700973	0.9411167163421111	-0.7518711822522204	-0.9163342595295638	-0.7689461775900949	-0.718422072582265	-0.6990447368433932	-1.5577013952187344	-0.2452603447782951	-0.7068808280661013	0.8174750622274656	0.08134973883725512	-1.2151735944266313	-1.0990662900496446	-0.8053540423565458	-0.6598623828795485	-0.02817837902896274	-1.86338521819723	-0.9375221825151896	-0.2615302494745654	0.32189422710946963	-0.15024900386477943	-0.9969103051712149	1.3648995408735705	-1.2823394099938463	-1.5165938232549199	-0.9802103664433993	-0.5075732879145791	-0.3883359047527833	-0.08240925941710062	-0.2372246198771243	-0.3561796609373933	-0.930160791371877	0.7254803380427989	1.1522992851019889	0.5859762274417367	-0.6761760320238637	-0.5778585535429547	-0.7510362190310211	0.3612095794959722	0.5870630572895253	-0.7787329489634993	-0.8881858884315339	-1.0356228577470012	0.3278940584337894	0.14456784524209523	-0.3311802611369701	0.25955546203604135	0.3963003236639471
-0.03103847595164572	0.08074657220963163	1.7810009687091277	0.6966884957161507	0.13881089664962995	-1.1148815440053463	-1.2093164255200326	-0.36473121129250313	-0.7416345904440479	-0.4936225294896682	1.2519132106786923	-0.10012590723281566	0.6255536685898293	-1.8857963842627603	0.12330803619609274	0.09111625818788799	0.26634675537180597	-0.5379816821912966	-0.3580649940581676	-1.4472262564634237	0.32079773231930286	-0.0738586723756518	0.36719436495120145	0.3304381320615866	1.597738966501285	-0.6433694651369146	-1.5621695927000359	0.36220585583657705	0.583217474993147	-0.7361211716226136	-0.27660857671086203	-0.6146879588505209	0.05723541373773467	-0.978059807067206	1.654415903891563	0.7347467070119198	1.3157190957476474	-1.166657961328544	0.22679453222259469	0.5161337381346113	0.022348422238233953	0.28753276516517096	-0.4735525307763882	0.4030520865422018	-0.3778758094552688	0.2949544914002411	-0.8277509448378506	0.6005706609590239	0.10973244567073033	-0.4069906164489065
-0.03832816114599361	-0.03349414452408613	0.8168352107813897	1.3706570758880292	0.12436224133925015	-1.2599631895759986	-1.661391735956791	-0.13450904663270827	-0.10362772537645479	-0.03829268561754517	2.166037844036418	-1.1669682816474285	0.6688923448111709	-1.058357443601532	0.6159210734685513	0.3866856742508414	0.11247786523416399	-0.7003013325537408	0.06241015695483761	-1.3134907634451576	0.8368915679055566	-1.4026112005508107	0.6907014925779497	1.0879898789091533	1.0316451919910388	-0.35672620414469014	-1.7409120272599186	0.48212464752708367	0.10953926953594187	-1.0933232120494296	-0.6549040628078244	-0.7373635055772182	0.6239471517555416	-1.1244680467794048	1.6941629250149433	-0.9932201834922586	0.9505651297495517	-1.5269456929712706	0.44271416489160414	0.3864950133306244	-0.33473753076417284	-0.6659425413757497	-0.7295079836050465	0.9628123529655772	0.5964264044432428	0.22097679012369828	-1.5166737143442943	0.8498736121174338	-0.33118170045681317	-1.4818067057177045
-0.34414278736202797	-0.15865907746961236	-1.0562017901909673	1.0668676593880917	-0.9395320190402152	-1.3916279380608336	-1.823812222663917	-0.0650066914793775	-0.10885763517841518	0.502181271978145	0.8526612046664236	-1.7139666223618641	0.34957296293343637	0.6146215316387836	-0.05810521671223715	-0.5683599858770481	-0.24000307456953635	-0.3484270231474869	-0.4388487275329073	-0.8942667806237428	0.6402580335975128	-2.6032162965441357	0.356979365955265	1.2406095908610661	-0.026427236228708902	-0.6700716277572061	-1.5571909044961445	-0.5071488611679288	-1.2094976546672385	-0.7263549964359385	-0.7490456515394879	-0.2656092126354901	0.3344070514442893	-1.1894460594431473	1.275891770621444	-2.4599136520678027	-0.14106678746703608	-1.821572722621855	-0.23915720044701955	-0.9752989071877728	-0.82668569524099	-1.1645442973883513	-1.6461182756852555	0.11733415950205427	1.0121961632977312	0.11310665620089963	-1.8681472229927485	-0.047427838096454955	-1.0333384960619723	-2.046126096880962
-0.5274064577281833	-0.308087512580237	-2.007720402872135	0.43144950063840576	-1.79600019932181	-1.402408555994668	-1.5037377456846879	-0.05573244645626208	-0.2343154800600659	0.7057071730698037	-1.528155692626084	-1.2582460086135332	0.2769244451974458	1.8478181356878678	-1.0148340039115396	-1.6773834159991419	0.2409814164060513	0.4388146692506633	-0.37735532629491597	-0.611453591652254	-0.026971131928781384	-2.5118006145212113	-0.24572791614031886	1.2142544868685499	-0.7395863428893554	-1.1355896058883925	-0.7851992668032307	-1.2530299926827415	-1.489166142362359	0.550346277305347	-0.062415858572050655	0.5694761745933711	-0.5874934313922069	-0.8889815419863456	0.9983007893137377	-2.108184567263001	-0.8364858052368722	-1.8100287310710514	-0.7654151191075858	-1.8091446205643327	-1.1849317563939379	-0.45965006665667374	-2.1082641612745374	-1.104024226671346	0.7997250092465714	0.243343236425875	-1.7711663723551303	-1.4451609407344097	-1.4865982735876497	-1.5343696506822433
-0.2451839693383541	-0.20306437649941206	-1.0861110656035977	0.13935410212411492	-1.376975901582024	-0.9961690603210533	-0.7873521866859599	0.017069896554282593	0.18424522409569521	0.733978264325785	-2.6089542632223552	-0.013587830411924592	0.7035617373775546	1.843164814981619	-1.1195043489574386	-1.5030637394745898	1.4047555449961653	1.1573773222017023	0.9224485125247062	-0.542058827735973	-0.4122377409298384	-1.1709118556095548	-0.3530962409056232	1.2319424407031085	-0.6054626486460226	-1.1450148409497565	0.18354101135017317	-0.7711478519571364	0.022993575459259046	1.9297574615847477	1.1945877945252574	1.023364643660801	-1.028611041178581	-0.18243942078505582	0.9470627111655021	-0.05774861830974418	-0.5652229971798031	-1.2422666399614295	-0.10062352918303193	-0.8741340174774156	-1.0367785360242332	1.006193964575896	-1.1539276848238296	-1.1825207530375685	0.5229702120482385	0.6541070654570215	-1.0823921478377987	-2.0167451235853777	-1.281691573949943	-0.28657131908576094
0.3972472088103825	0.2123487670272924	0.9213197098937472	0.29408281938983544	0.05243352115889017	-0.24138888750137535	-0.04533828996400984	0.12475705514608104	0.9147118160946964	0.8167327749135757	-1.3479921409013702	1.0470647461363751	1.0876799854810908	0.8096679450799295	-0.2978489386921615	-0.2200239699309889	2.1163339611643104	1.163551104678143	2.1708262931581808	-0.5103884523935492	-0.2610913252750443	0.1476766373120091	0.19317526544741817	1.1347219310888925	-0.014193726590019605	-0.5658239996433451	0.7083024295006805	0.4436239991954965	1.879575054175276	2.1982122933921224	2.0454003807589993	0.5841701213406318	-0.4778068832152151	0.5478280510608451	0.8058796745911975	1.9621624577183983	0.16832800215156907	-0.33905748628962346	1.2689036214063716	0.9342826543434394	-0.46755575276244754	2.003016980187195	0.5640053276069155	0.02771297542168013	0.4448008618484941	0.8850249297297306	-0.04865142180582182	-1.0061876490119361	-0.7083069184645523	0.6241673026706186
0.9537038627985703	0.4542871388809624	2.3635027012300833	0.5611160851248276	1.2535209738530506	0.24262394548012298	0.3254802053664204	0.07981882340911942	1.008824981490829	0.6675971635033479	0.8271031718660572	0.9289614223764598	0.632660624810756	-0.40430816734933317	0.4295209706807075	0.4630663869893878	1.6270740409423081	0.3009687287955048	1.5701777028515937	-0.4505589874895304	-0.1735803105449045	0.280380424972721	0.6527621012450135	0.7650021575018409	0.1806529008306277	0.20160637681081123	0.5254569068683791	1.0623549460760875	2.0092207808204505	0.923612317605249	1.621864966029435	-0.3874785926215175	0.25359023727559044	0.8028431817575846	0.46223830359197077	2.361725011930894	0.5165289534315581	0.2228785447169401	1.7139918776656136	1.4999272247739328	-0.0803363487865093	1.6816408207115987	1.2239421073907746	1.06432829795624	0.12153686983611464	0.4050896204118162	0.5823496377081593	0.936231773865047	-0.5466481132481952	0.40944967016890327
1.0447119876887168	-0.061401342623939356	2.294238776229034	0.6370295380451064	1.366143250832659	-0.09250491876366489	0.2068728596179828	-0.24263668565187324	0.054808489494822914	-0.21508958170400655	1.5994033838277748	-0.3785109636554954	-0.7483239552137109	-1.0437941292155708	0.17071441131480908	-0.5293339941755594	0.3871910424261931	-0.8195729303357667	-0.7949800935148688	-0.4828305557887032	-0.7953607024830333	-0.6122825210376306	0.22368174612923095	0.25772624788732684	-0.3553066916303565	0.7247688383055529	-0.051945390130859276	0.509463726374584	0.19145952375938707	-0.9699570710251799	0.10036968327485199	-0.9431749321288116	0.03464653542498604	0.4754533420271273	0.20962249234264266	1.2232388945309243	0.2658440237301787	-0.05389401525589394	0.41757031219628116	-0.01619159183206722	-0.34602071102253396	0.3371565877232894	-0.08493529570886123	0.6096001247308807	-0.9050539565422339	-0.6900870767724029	0.20024259560609578	2.2936363593546103	-1.1331555856300213	-0.6103854337539698
0.6454824265313328	-1.2435073159365813	1.1590405916407458	0.4495608065029776	0.7170663279558676	-0.9439633744855808	-0.1680017151101864	-0.6692304250595239	-1.0940269191202183	-1.6658700072522883	0.32275945871814526	-1.7134850446425998	-2.155603303815219	-0.906639452123564	-0.8215851232590029	-2.0626284897790494	-0.586896997327275	-1.3317460145831759	-2.6575178667931194	-0.6019492979022976	-1.811420938457331	-1.286810181489007	-0.9269483019249015	-0.16190013511260484	-1.0232768796601845	0.9760230997906266	-0.4930020256297142	-0.39204681023995797	-1.5063910473163247	-1.948451234736641	-1.3663485108547972	-0.5320019606966567	-1.1049575419077569	-0.0279264379011415	0.2689160546972418	0.018898809308664107	-0.07246589126501402	-0.8973269410762368	-1.4595626723083743	-2.0222611943947935	-0.9807417235472167	-0.8955564610778292	-2.0882855803790275	-0.8488693436682225	-2.2301583106199985	-1.6013899604043973	-0.892033649349735	2.146336695760645	-1.7785955936271982	-1.3259350493169613
0.06463362563271724	-2.200247970926516	0.13363691686614595	0.03778064586469583	0.2957327785337435	-1.2504476304849783	-0.4258351187212586	-0.7817934661459552	-1.152857279135376	-2.6326464183355385	-1.3350414542603017	-1.7738634388034693	-2.50694964307779	-0.3157340249854807	-1.4715870554023098	-1.9164768342338971	-0.8460763502201901	-0.9639039042922655	-1.9420913527946986	-0.4736463982354419	-2.0681559576143673	-0.7873460062289666	-1.7043773244567177	-0.502470832950709	-0.9598164505538775	1.2337218759583375	-0.49730816968397995	-0.4368556288323303	-0.9595691354908926	-1.2661978963163023	-1.7148199384432758	0.4183554087221653	-1.9034882840599165	-0.2036554769580859	0.32759070089153997	-0.03956820962084638	-0.00613393588736559	-1.421597317009525	-1.9277925476980888	-2.133337680061972	-1.1694323790726917	-1.045054271231046	-2.5287003656280307	-1.4911689615570007	-2.751398400011817	-1.5865097265239592	-1.57543618993673	1.0538920178403297	-1.3799822648749225	-1.0043695648595352
-0.2812786686374368	-2.0772784467353866	-0.012643506505941003	-0.5229664940428008	0.6219084581757145	-0.24342669470370829	-0.3300072719159363	-0.29947525452999063	0.10778547452899082	-2.1449857626493416	-1.3753274002784712	-0.4112735712439051	-1.5965486576653145	0.21977510724890875	-1.0667039607638127	0.5722269104201304	-0.7348722404413665	-0.30053291599352727	0.8780199236028046	0.2590484776428275	-0.8393977457646022	0.6061474518347097	-1.2538718011796488	-0.9208541433027255	-0.04689801698898787	1.631943684248369	-0.0907568100219915	0.5332933254336512	1.612756090616443	0.3848197674106256	-0.915528361852557	1.0007806711552383	-1.3418750360379779	0.08351532575914511	-0.18463306223796563	0.8391534901064606	0.3434248373087258	-0.9262501927252855	-0.37622758824385816	0.19526823567797572	-0.4718900831179155	-0.09089490344969282	-0.6052922563209467	-0.2733447919126656	-1.8213646208331673	-0.7553173237973259	-0.9761091331448705	0.40083818790824993	0.3096387795556338	-0.01524943220007592
-0.14129741488517064	-0.9883025775895873	0.557721171121902	-1.0333654047600378	1.273184090835415	1.6512976957658407	0.11236777781017619	0.5626908962350099	1.521392887342799	-0.4495459587024583	0.23690100960049276	1.2091223959618487	-0.267998145103394	0.38080744628845375	0.06800999271539576	3.492858172669589	-0.644012366534399	-0.1359992483992111	3.2058477095876596	1.4522098668307022	1.1978245071620215	1.8110661748330998	0.0573832889939349	-1.349459621149578	0.9030933037437125	1.926313097289308	0.5711672451819062	1.4707025985090878	3.805178356024335	1.602322206138639	0.15893468694648935	0.8092712568636141	0.13197614325946877	0.5912116416882571	-1.3413456185689012	1.4808122971896955	0.43279063063707834	0.4666539642160947	1.7239719216796405	3.004544750883876	0.6246364417459989	1.0841594153844294	2.1126274401697533	1.8074278494197265	-0.05364127055291946	0.01740927069388407	0.5992423737877074	0.8996111205996865	2.1963896690114804	0.6723371663034029
0.35900197162706143	0.053431524446346836	1.1016655155059623	-1.2037038568750762	1.460518756291483	3.1170813781808024	0.7215531793712883	1.1786156582755813	1.7881026906420936	1.0836367463520973	1.6051277081987156	1.8051534545993524	0.46734682071333333	0.2353278681365084	1.0333802488387718	4.267427581235649	-0.47181276922719617	-0.633506771622397	3.0454383059994976	2.39126735177708	2.495326064643674	2.104924522228753	1.0072963607417527	-1.4446945223836332	1.0135698882670559	1.7512316783009396	1.3327248180963716	1.3673446229678554	3.545938812051875	1.571572929538161	0.6790287169787402	0.2543014148651064	1.1115592456443986	1.0471081578853907	-2.441168427342792	1.0885292808924314	-0.07910845835010313	1.9412687968277345	2.40649252566283	3.844250540695235	1.1849175249986472	1.4675451505044732	3.3152910908474986	2.7811448665607648	1.2087811066972367	6.380951146774793e-05	1.8998053760758968	1.8734956875103377	2.8151183317814823	0.5734839358753365
0.728745506964861	0.188583345132869	1.0024297903573538	-0.9532988223371985	0.8920085881536151	3.1875739190252905	1.2366952600935834	1.041442278932778	0.8575492430330247	1.3055722839732344	1.1524614661763954	1.2332943432571413	0.38146090589812803	0.12903983451989182	1.2589851918321735	2.3338387048574907	-0.013409135307820464	-1.226140480243862	0.9211616655768834	2.3732893793970478	2.1736387156885044	1.6659661591439057	0.8428803699567213	-1.034962999630041	0.2736536068767173	1.0621740016591268	1.964141625838254	0.4002947027257208	1.1551611470965815	0.6286203428826841	0.5375682161972801	-0.06687247266605248	0.8169566271825398	1.3522443121140633	-2.6435012488306135	-0.05449360270563589	-1.0057416946732083	2.669313483815844	1.210821833556345	2.1841084499203087	0.8091583432958862	0.7539449060587403	2.2420168872174844	1.8442327381426789	1.2001162470290494	-0.6668191121077276	1.9087975397543473	2.078213405102448	1.7689483571305094	0.06517435423418041
0.4752677479963482	-0.4163893876879475	0.2280997558363261	-0.6178865903645987	0.007837501435288805	2.1042283402245983	1.363470807735734	0.2421911073307269	-0.1742912764073914	0.41511689287849307	-0.5798745334460516	0.4459718941760362	0.04610273540407559	0.325656350834025	0.8431538966189571	-0.41083726490465033	0.4191687209301801	-1.3253541706303045	-1.0225629163909102	1.3708992014459471	0.8729871453523373	1.0606512161014208	0.04134109106936571	-0.4751553154250715	-0.5089826872126334	0.256725416676018	2.119931705646452	-0.33777417969362467	-1.2081594604431354	-0.30206517066329264	0.1585696230706324	-0.06013155673569346	-0.1592733546277403	1.4536336592561028	-1.8407513511615914	-1.087371674077934	-1.8290714668989414	2.358430579314802	-0.6108982262049407	-0.31956590441884947	-0.0010976119536623152	-0.4329574875631195	0.15063137802683774	0.10893546069244178	0.37420721711848504	-1.2101913542426281	0.7280788858569389	1.1145553139608024	0.07880773018689595	-0.28719711294701955
-0.37600015875075526	-0.8484670454754211	-0.6872481925181375	-0.6529438931214102	-0.5201905259373665	0.9226278882351421	0.8867074600373832	-0.6023931610811661	-0.4280330146347205	-0.3793352714166252	-1.6447814148137985	0.3014827348284658	0.015274751300544257	0.6969541575251404	0.19171212086471193	-1.747547862202434	0.20286461270945097	-0.9712808825177999	-1.4331443543282394	0.08466001081519968	-0.011718441430549013	0.5242832912148514	-0.3476036845175529	-0.3273642665314737	-0.621582259034461	-0.1612930849952976	1.55457333811783	-0.13226568768935937	-1.8515027933318122	-0.6056854752595849	-0.11359184614029828	-0.02895278523456265	-0.7240211592638166	1.2290799696985009	-0.7648284515053942	-1.4738809126599335	-2.0682868961852856	1.2900644039320655	-1.6421059757920367	-1.6952156172706567	-0.46647093836419695	-1.1115402913818446	-1.2573006075814457	-0.7743017973540735	-0.2437595368134185	-1.1120719899219254	-0.6583921835181208	-0.14099768973844679	-0.8910771657493491	-0.47403524775534966
-1.1411083141653917	-0.5172743859844717	-1.0451959950711707	-1.0478993728462718	-0.39525046691557647	0.40004282444646305	-0.10157615373953353	-0.9132353555868367	-0.15395104579531904	-0.23362450203568338	-0.9838018088449239	0.6590627781836603	0.19266582585363676	0.8004391029257726	-0.40199186287740685	-1.2842808058928914	-0.7076744505734036	-0.6739031980460383	-0.8531282194479495	-0.648337933898907	0.19219656609062702	-0.05136800319603768	0.03906954390711162	-0.6676822810522869	-0.1481029587572101	-0.021962993500847454	0.4376297685968325	0.5810880090251841	-0.9858530633906488	-0.29755206189689143	-0.26457386760444557	-0.056031242621658095	-0.5517054922776796	0.6758367185361778	-0.20409051935251085	-1.3016449781988688	-1.5042209984057533	0.03686203799843257	-1.6159298369309445	-1.4253902393166913	-0.35049991950708304	-0.8191579330214447	-1.4419827470093944	-0.38915920579639224	-0.16398375595543094	-0.6145881838032595	-1.3284764917939804	-0.5235020319900328	-0.6901102497673117	-0.8582251938672553
-1.0387984319748855	0.22933008075916053	-0.5210144383539416	-1.1793350780320517	0.15261336742966372	0.39766280806183063	-1.0728655198328183	-0.624252698523353	-0.165206781405643	0.4861907076429538	0.41453907906197157	0.7356599771549467	0.0880911717877535	0.3393148868913909	-0.7897914760500518	-0.32404194435752487	-1.4418745200987118	-0.6901948372883254	-0.5720669811164915	-0.47920551538484013	0.8843167189010355	-0.5890175299708825	0.5138821153280837	-0.90728969002486	0.28018358395963666	0.3931006682586428	-0.6303214043057928	0.8079383935997198	0.001214339659359537	0.2793712191839719	-0.36930582030942655	0.15155560106358834	-0.19550474903931314	0.13155494076212607	-0.22418735393501873	-0.906346810313562	-0.28370623429347036	-0.8117445891891477	-1.1336715008202158	-0.39974530954164467	-0.03078292938465614	-0.014912455564697849	-1.0078688623126246	0.28131061288660175	0.2210803979626536	-0.3082659282928183	-1.0582814968408623	0.15259844181328844	0.08827649474603803	-1.3694280512931145
-0.017649508358761598	0.5984560210927438	0.5078803504497829	-0.4344033605147083	0.6505606266364398	0.30523882841385647	-1.3216283212688043	-0.10800566556157977	-0.656747480584666	0.7538306208240572	0.7649036236312794	0.14381879233812325	-0.44252721798071626	-0.4407614770415254	-0.8405284631046528	-0.01829846467977709	-1.0739247692591407	-0.6488030394475457	-0.9713198127650152	0.32610276368144525	1.0449934517159862	-0.6568799771857425	0.25969492342902095	-0.44967689088580937	0.26710503981473877	0.6193860669662543	-1.0404693473322302	0.16775417646675042	0.200405648095415	0.7778304018773461	-0.3744447197282134	0.6782369305583279	-0.1103759120211899	0.05397066971804669	-0.2389241977219334	-0.4892638368289182	1.0368777663675621	-0.8576844952621577	-0.5602855542022076	0.3895935029619056	0.13686780159213677	0.3740484108850016	-0.5712497618598166	0.23581508188692485	0.27015973156947876	-0.35535548370031245	-0.20939744950790729	0.926070630289315	0.6936150977249771	-1.285632909077462
1.0474451052314524	0.3035703090781911	1.1575287617701242	1.010939475307034	0.7315141530455692	-0.17439857600106504	-0.5488310113348009	0.2859345016249749	-0.9591979268469529	0.09051784987816953	-0.4290765259378982	-0.6855968667757453	-0.9285788171395545	-0.8800078597530779	-0.522026236590838	-0.20023661622114386	0.2448285861579887	0.008374934440114749	-1.3496739500232764	1.2075639160766098	0.385257770427272	-0.00729067868385119	-0.6087890464413717	0.5594954554429893	0.003038511661921259	0.370655891553769	-0.6806006248288664	-0.737593730994646	-0.18622997977273	0.8836969680933812	-0.2359562351385327	0.9416967152631054	-0.026637046035112688	0.4634395859102324	0.22453788854237075	-0.1422155292168861	1.6824293224216202	-0.11071329777718433	0.2998876007694781	0.6911309823809787	0.2725698756707986	-0.15312443162152148	-0.14291808921988627	-0.42465076252148654	-0.1479552614792417	-0.29753643469823127	0.722462199783236	0.7336637920181864	0.9203905014864705	-0.07699394449917449
1.138463492455256	-0.1404269513802988	0.7236890415440405	2.1892975031135826	0.30599861044204596	-0.779718801999453	0.7506113919803705	0.5210772442686431	-0.46677364133754656	-0.9367215734706414	-1.8880634393947575	-1.0809360423971643	-0.8091404807688992	-0.49880211719798073	-0.08691367150058359	-0.06420914530587586	1.2998758649574205	1.2870145229877892	-1.0850144107096953	1.6823939005990816	-0.477128759328775	0.8888059518544583	-1.1124541305614815	1.3158543679157981	-0.12622820269814874	-0.2982127656668992	-0.015328133502073597	-1.0992894341895663	-0.5791047267088034	0.36978207033034677	-0.11812159873882189	0.192709365821604	0.5072780099372589	0.766568837298145	0.965197979775932	-0.017052765426988255	1.1909382200915544	0.9188409152690677	1.485148569711664	0.6985097430128839	0.6936707003040915	-1.19269886810772	0.42380831885435344	-0.8556874335335077	-0.5795784277914425	0.3296561131197557	1.3675465592253875	-0.5026932538238961	0.9210872930902417	1.6863216941049408
0.11571424592568376	-0.04677449934931747	-0.6664945157265996	2.227597517366502	-0.42624984137132027	-1.081789573801507	1.5800869201072878	0.7175088270939762	0.5399699272091241	-1.359667916099667	-2.103940676720444	-0.8426990648512629	-0.0834923866582209	0.5251398553421593	0.030388262645587933	0.5534941697410504	1.0692028857461362	2.477992636775319	-0.4089864549820795	1.537643326109482	-0.8097919056500278	1.1419433868870037	-0.502040275685206	1.2077697111622403	-0.05175587127484383	-1.0608021544736905	0.3575317742854098	-0.811173114952919	-0.8280594633503614	-0.5919870043283061	-0.2436697611863493	-1.472781855339694	1.2594356709776515	0.36716554870082146	1.3284727024475143	-0.24693986696819292	-0.0902741912199621	1.5004360727209864	2.3626252271740946	0.4740089310700929	1.3584485135817503	-1.8314550243713348	0.8972495870772905	-0.5990102154928519	-0.5130577107845329	1.324106947835364	1.5201223859508588	-1.8385644630951399	0.6899474654671219	2.6282060701771934
-1.1268197710885628	0.6790614172496986	-2.0640379767734998	1.1940534084456471	-1.067708217639226	-0.900314672428341	1.2636138192653623	0.8508882694228322	1.2285822470454335	-0.7739774513351285	-1.003211525097041	-0.23517707087192924	0.7017581504424446	1.4943095158746833	-0.3726703147748461	1.0374224790308346	-0.20152237431597478	2.7815339634821763	0.10035825177023193	0.8851646755589951	-0.47645733654907757	0.3766941885183203	0.903207595951828	0.43537916304899743	0.0030768681905122487	-1.4945824343251772	0.2342196360873645	-0.44672917169551685	-1.0819692289374956	-1.2535650918084627	-0.5397078740970359	-2.8917579645624967	1.4135523443719595	-0.5430360656855481	0.8821818611835237	-0.7070837682712112	-1.1575668646453903	1.2516010440153678	2.1998377983803916	-0.008472473606718173	1.8200604012933372	-1.5077530995340105	0.9298279805055298	-0.003436763818362951	0.14871572494875612	1.912060717098079	1.193127161965853	-2.2304578972288183	0.08545957301322038	1.923310327609364
-1.5757123017462262	1.4707890487139812	-2.448717266706153	-0.022641215274414556	-1.2393155873678692	-0.32486057694583864	0.049896589711690975	0.7452849925030408	1.189669763639572	0.36816843537992316	0.15195532082860816	0.5025303645396983	1.0669237702539636	1.8018184733554523	-1.00918970430893	0.9704463789077733	-1.3302347091368167	2.0484886769337227	0.37412743884431804	0.10757997605833663	0.13521987929536086	-0.7817154920267503	2.0425437624068152	-0.3014589511911581	-0.06162227152548995	-1.2908453022356943	-0.10421977920846326	-0.4397144825215527	-1.2056872792263118	-0.7974796587310661	-0.6216571520270676	-2.8928367412996847	0.5785394859595718	-1.0349090263877079	-0.19139766109461961	-1.0178297418332416	-1.2166847857441496	0.4699682097992942	1.0835664421727382	-0.48122769173963953	1.741386271794272	-0.4949291107606833	0.6515155483488153	0.388741620350549	1.056600480887413	1.54443102342634	0.6689855136296444	-1.4303052338369004	-0.6969629093892854	0.20319383935934457
-1.0987916842945287	1.6782650696991197	-1.5776422876495444	-0.6506851136285058	-0.872960820122821	0.4461816566102241	-1.1106179827889995	0.34997831385682343	0.7534649567387113	1.253086052430384	0.32059594377234535	1.2910755707190542	1.0265468549098218	1.3871740879026802	-1.3438268097141934	0.7029478428112653	-1.4943653167314777	0.8700850578962107	0.7961675726071602	-0.38476131208170095	0.6142552191268754	-1.3102351701265282	2.148981747412231	-0.6021701722045831	-0.07478562261096647	-0.48383668088954734	-0.2857979966497673	-0.5515514133174887	-0.8006287588653712	0.7257093839908038	-0.26476287928878633	-1.5414747090751273	-0.6286845526572209	-0.4587140822287118	-1.302720719099767	-0.8859183946202708	-0.4703211808066125	-0.17894965981362176	-0.12039002772387077	-0.49782570239464	1.250487929734503	0.4062426668257113	0.5724154572303106	0.4690187203059697	1.6703505969870802	0.5079080949614195	0.3125330677346434	-0.08288759586556481	-1.0686251934963915	-1.0774640832641975
-0.46709468748780203	1.0878423065632894	-0.15553946492079238	-0.7379488032459609	-0.34616092837598395	1.1098499914563658	-1.4189487709651178	-0.11917539024384102	0.3391938865141243	1.345673955861735	-0.22420144687928462	1.8511165467224298	0.8443018936144557	0.6232311003424099	-1.0764554361594878	0.7141839490234312	-0.9734564510151225	-0.02152114675749847	1.4069661427431925	-0.5082518212663445	0.7580403011292386	-0.855974863100072	1.3360415046524776	-0.6740164416957775	0.06783159455594591	0.43109074911677553	-0.26493739893956364	-0.2835568932994427	0.1274610606019419	2.0926318922235905	0.189762347410052	-0.11759564807373714	-1.2492233700219078	0.684496588616547	-1.9380901183476937	-0.4026796641800502	0.05723640274484514	-0.33963148073626165	-0.7886273269158233	-0.052958134767438284	0.6621356662286537	0.5848609568400766	0.8141076975159554	0.3961603529694785	1.5308758238129045	-0.3423264047691598	0.20539384334741945	0.87927443816382	-0.7132328441862159	-1.123874628641693
-0.45384798585032055	-0.05290286929266304	0.8100108867291885	-0.8911705674325462	-0.2385604854830049	1.2269271496373624	-0.8828884978621404	-0.40481000364470987	-0.1316748463512123	0.6382140306862069	-0.43480653605930847	1.609405326770109	0.5377465006442583	-0.13396959695894178	-0.34327379135807917	0.7594249079430376	-0.5968088190001083	-0.37770002355061644	1.6209614765227771	-0.6137892776799084	0.4617195173227702	-0.07700074272068834	0.25218789867709707	-0.8737525424076024	0.10770862536635448	0.7211309022131821	-0.30932302098528247	0.3230905146784945	0.870603451401794	1.8821691227023976	0.08575594785220746	0.2146855494617068	-1.0819705097134076	1.1284114678142814	-1.9467761726542554	0.05858591615708026	-0.41428480939289414	-0.2698879302627581	-1.1969091954296767	0.20665166411648103	0.0013209036704350165	0.053793534077046935	0.7886827195939959	0.10171354777433524	0.5028339292447314	-0.44188122753484194	0.04618936970871153	0.9240941788550843	-0.13928957005712703	-0.46241892639544846
-1.0553480633386068	-1.290451429958272	0.8395147306915144	-1.4432931779306561	-0.8235507846540753	0.4990322061824952	-0.17181490973274222	-0.5033511272430807	-0.8896752927573691	-0.46970825112377	0.17517987374181643	0.3319662792740699	-0.12665579490702084	-0.7828977456703642	0.49735793118037935	0.134082020298898	-0.717030314108237	-0.4810799939859339	0.9589308939895442	-1.1039062305842777	-0.28653483406307934	0.1109893102652806	-0.6077753227778578	-1.173150660614387	-0.3154482274619335	-0.007812997364408148	-0.6061432075588766	0.5588551958416121	0.690534371194678	-0.05468413916945506	-0.8152519327242147	-0.4311151529163061	-0.8159398377596483	0.19065886690723718	-1.493239484325845	0.21669948131133462	-1.5480590623180335	-0.42745353583884577	-1.919111683222047	-0.3224479317941124	-0.9354078365190507	-0.689895562739857	-0.05636452794055757	-0.6223282480698016	-1.0231109462224712	-0.031171755849708417	-0.4489005859780996	0.21085184097673199	-0.22703257992110493	-0.11935176824341326
-1.611154824761078	-2.125559338827766	0.2501531562869795	-2.0299967559637992	-1.7416206293782848	-0.7727060377527795	0.10153811388636844	-0.6076215102753525	-1.589471990392718	-1.3970409921322582	1.0367535323928185	-1.2348240067683616	-1.1048604611912431	-1.3048169004798615	1.1466463160311042	-1.197054019664699	-0.9433883553491248	-0.6810042197780131	-0.18333999499748252	-1.8852281907083153	-1.1907127014877799	-0.48595403937435605	-1.1544995422528195	-1.2314262189665204	-1.112469928076662	-1.3229407296651463	-0.9693945022127114	-0.16357623117676792	-0.2835259721213701	-2.2117901495876464	-1.9366468549219116	-0.9303189967633221	-1.0423043307366153	-1.4043906072742678	-0.847501426225311	0.09742345989338648	-2.1665578737833995	-0.8448694435207071	-2.781646762572263	-1.3693113286746679	-2.0133935569728623	-1.102348834779384	-1.3154614284567585	-1.5287995419776301	-2.1897083265505297	0.2084666538765921	-1.0766434526289566	-0.6028759538108791	-1.1496903106357244	-0.3984761523680221
-1.5163437671555398	-2.0976229005704754	-0.2892249670371401	-1.99533916355423	-2.2183712807147224	-1.68629643630367	-0.08962137785827103	-0.7575707873290053	-1.4149459934644286	-1.6275004085873503	1.3231345617309764	-1.785560410399377	-1.772421640449635	-1.533115764401394	1.4291479129556364	-2.1830056636738147	-0.7748251844858011	-0.984342765023453	-0.8424351717225692	-2.3235022201903157	-1.671685353789377	-1.2048871743700211	-1.4582981931237147	-0.879305446634134	-1.657159963032826	-2.14360690257106	-1.0056933704832083	-1.4934979317805368	-1.102727747864356	-2.7390224846828346	-2.3287841879790854	-0.4369377343217372	-1.4427096800648473	-2.2147087768293203	-0.20282366243467725	-0.0954125221012846	-1.431392149633843	-1.0651076862053197	-2.848354206195281	-1.944645747687562	-2.5306373842363095	-0.9181220132740352	-1.8364249661304632	-1.8191565893250647	-2.186125717900986	-0.05734101462368081	-1.2564259691913697	-0.8665329475747514	-2.009127986417315	-0.6971270680998364
-0.6769672523829623	-1.0375543570193142	-0.4022090151808882	-1.0921460373018772	-1.6975970966336493	-1.493280809727343	-0.31537084202850596	-0.7074412850605168	-0.1239238122224604	-0.9997962197043181	0.9318762982381249	-0.7918648954016962	-1.4203109797093836	-1.2625137163042635	1.2641301691527804	-1.7581972074805832	-0.19111742537612422	-1.1195804866747003	-0.5680759126111445	-1.8935285217727635	-1.391551831584522	-1.2997042639099097	-1.5194323435764454	-0.3026315645706857	-1.3942733443442739	-1.629637279092622	-0.5593670001051934	-2.299999746162284	-1.0311829174613254	-1.2268178166336106	-1.5281176616527832	0.7988976994614654	-1.2095163752979528	-1.5675824691706262	0.40321856947406687	-0.21332697827295113	0.2919952404486171	-0.7316842237159166	-1.582699630867259	-1.434811062697235	-1.8508338747043886	-0.22243325371817235	-1.0032173669699067	-0.9793346790922217	-0.9319566581987179	-0.5053480395811657	-0.7066067794715919	-0.44306326569147503	-1.7829231625493809	-0.42796475115842136
0.6092787357802122	0.6059433973131887	-0.23638864469872567	0.2885916761073712	-0.33728256792742134	-0.43868021066559326	-0.22123956606910947	-0.2713938195580036	1.3024102231466799	0.11384636157109662	0.4790797237780001	0.7406966848536449	-0.09775573051116379	-0.5964865055672017	0.7590030324700783	-0.21081051305146345	0.48730269171666935	-0.9344359905306532	0.08102243646436663	-0.853398322259413	-0.7350238968704058	-0.7004026098647976	-1.3402954115079344	0.28144346765904155	-0.4700653601839374	-0.026459414213074246	0.07815342255740419	-1.729661416430909	-0.3415831899389718	0.8795140310961734	0.041487077455054394	1.8711560031157761	-0.14590875661013722	-0.21305570880906818	1.0356622525676202	-0.21123348425171473	1.7710470564769174	-0.10882356226425095	0.2737457271842348	-0.3452924409465334	-0.27602376263296563	0.6428093499798032	0.424870663625776	0.4097018607981126	0.7297028124378142	-0.6367186440602702	0.09953382770533088	0.167874324663562	-0.5383189927860106	0.2096459210670707
1.92904975656167	1.8448620172887955	-0.150236943194548	1.4939593136015077	1.0904416600598132	0.33843338573505066	0.14202987218959673	0.26941503343404005	1.478092738719299	1.0019056526614214	0.4531895688998177	1.1845791604752671	1.2298288151958767	-0.03744042892755038	0.29115523210639516	0.9063656599445712	1.0918664449669453	-0.642325424267469	0.2592511158078349	-0.1007193643867531	-0.5053825879556929	0.03319173744451573	-1.0496226768673413	0.9073328352662843	0.39026974354433586	1.4332297793519226	0.45322878836593455	-0.0655962688235239	0.09521630925667517	1.6961310897087623	1.481389259470443	2.199513207959189	0.9872955646169069	0.5390914924327498	1.6957526884720642	-0.04187392339655843	2.0699778926047525	0.13754970988427107	1.3184620605175152	0.25288200280577994	0.9631922139486983	1.2676198164049044	1.0234969938335652	1.0847017661687335	1.6566904155681477	-0.4360206061108653	0.33025217127060374	0.28242400328471734	0.5772844592706383	0.5392213691682147
2.8075477068437618	1.8443231239475126	-0.2529943214197321	2.0910651980731574	1.8152790059627244	-0.0578868356560679	0.46895411905321677	0.3147689127828687	0.14978850967942775	1.1456285765423717	0.6563229416743295	0.0398154074292613	1.5519393354034985	-0.07678519157169654	0.27728141698166303	0.399988124425575	1.684695022249188	-0.6273893562770022	-0.14672606411424413	-0.25068135644849693	-1.000510764137335	0.37923394851035785	-0.7912568006466139	1.6390398116840657	0.6465958418349943	1.621440853341775	0.42261136528782484	1.5250998462454528	-0.08636469820562596	0.6919221989026211	2.1589403071174353	1.8935032258170128	1.3380858282000188	0.1848691145277342	2.1919878609367704	0.36110125664174836	1.3503647852926002	-0.31700905460427903	0.9625058916637214	-0.04978938146675451	0.8066429061918988	1.4236642902542547	0.22078028065955407	0.4800867571117818	1.3491756922106286	-0.39370232073151173	-0.32329999525562064	-0.2716643706242308	0.6291403675309231	0.29552708722340904
2.7491248859205584	0.6918355444664054	-0.2853767408264937	2.0131697875319854	1.653740513063165	-1.2644890616684548	0.5635650005048718	-0.3806573752470952	-1.3795621976767447	0.6386617732925204	0.5798154740508135	-1.4552020421009866	0.834833571825545	-0.6710028868045549	0.7297684602884313	-1.2196857960687244	2.182139385997963	-1.007423761244971	-0.4755129684107048	-0.9409378517761225	-1.5573927880030651	0.33312540980224575	-0.5289935490412971	2.18072409870311	0.4556087373081088	0.5852343327679804	0.2804158153817112	2.085677454061702	-0.31851845133610496	-0.9493182727908328	2.0649713722445506	1.3141863571069636	0.9505808943399491	-0.5995513729921683	2.2467158519181907	0.9427150384383105	0.569159043617169	-1.0491235217320876	0.0193469930591901	-0.5662744925023034	-0.5537132639350326	1.2294364479013993	-1.1143255048502665	-0.542319759985985	0.3154236667516163	-0.8458346051289037	-1.2805828294016137	-0.9251301109033941	-0.055935467194472475	-0.08102093736147332
1.59647224922376	-0.5832814119046905	0.05197350236228017	1.4276848783944622	1.0624826466725477	-1.9549678764855665	0.4972909199080769	-1.2740424037591553	-1.5958358315026384	0.0692495392252904	0.15350067642834725	-1.6509644862538944	0.03716149963542004	-1.2165549326141578	1.1431083983413224	-2.245178058699195	2.202547134276188	-1.4261663432146294	-0.22129090832395437	-1.202513770416407	-1.2533269400653326	0.24632972506248588	-0.11058181850522504	2.0048478257424494	0.35196382973074775	-0.5114027086373024	0.38996675626546523	1.6684290850957033	0.12701943925985673	-1.6417316090945682	1.5945115678389539	0.6262179510801651	0.6404042690087842	-0.8555095736794301	1.8051423706285905	1.438339352860357	0.48508017475727155	-1.3031668646714898	-0.2811274559187512	-0.3805542964397601	-1.8163867412903871	1.0274207652217184	-1.6517311180806162	-0.6261327055938067	-0.4766895673250829	-1.4257944101990165	-1.6598822009161727	-0.9491609962331695	-0.34967774553126013	-0.05721378665611898
-0.061858930187591143	-0.8959893264176734	0.6813256187670196	0.6166901599518493	0.6579241691013779	-1.2327670276835565	0.4528250458794556	-1.4565261684078386	-0.423822625215181	-0.035217560423790865	-0.10831357092289214	-0.3143320211527398	0.05017884484938266	-1.1266984413723926	0.9924388907817219	-1.579297792344815	1.4951929831203972	-1.330447485857413	0.2923308979217853	-0.5296839122063163	-0.040252285458212266	0.34972498927306706	0.44199454516919334	1.0028070823741617	0.5425349568799396	-0.5655007241080195	0.7368467203868426	1.0715753302333788	1.1280687073601094	-0.9242611460395829	1.123929661510224	-0.09743356899517641	0.9420835359962179	-0.38352114466598736	1.199527814623844	1.5241982502523581	1.0010147406135967	-0.7691987529814025	0.3455660736432454	0.5430328762883714	-1.831174033890306	1.0121077231512587	-0.9707482837405306	0.4703717721856494	-0.4816866495730403	-1.3411426495997136	-1.1580631217941102	-0.2935355075566444	0.27802744471303587	0.3323072732278975
-1.1101227346407103	-0.083331250249275	1.11070649688979	-0.0661221240392126	0.6715345647638222	0.37675126943148	0.49321826645109784	-0.576027465334568	0.7282835312086762	0.34414790352978614	0.25637732885284137	1.1155324815545906	0.7276509313853488	-0.42270850473468813	0.3460239714127793	0.17008663979161395	0.40865685819678693	-0.49786493853660163	0.34177416000450567	0.5608412519468959	1.074285369108271	0.5452190623002937	0.8367111509160765	-0.1615237176465037	0.7028432811733052	0.3663799394827778	0.917402888492708	0.899682648722698	1.7243390957901767	0.30821216459092743	0.7928144945920638	-0.5853788781308221	1.4572681631394617	0.20437792189228662	0.8785943604051848	1.0948691475882313	1.407025881840405	0.1298616355584463	1.0790941812550388	1.3262344987795127	-0.6504395825994469	0.9870511896102668	0.19052676032017693	1.507906817878293	0.0642558898678862	-0.245241254832437	-0.2509424664962381	0.28964635742888506	1.1318753234238363	0.6097794615491758
-0.8371399009693202	0.9970462144159592	0.8776959463991618	-0.3214996911572693	0.8269921729030629	1.452517880306023	0.5104444377584241	0.7436433168249186	0.5896629308894163	0.783086558281801	1.0213782279412187	1.1296333986255351	1.0944053744028976	0.3034600362835324	-0.1769536729247206	1.4417343143021655	-0.3214689695154098	0.6965349780644173	-0.25001834005137413	1.124686924511802	1.1251457183617803	0.6119155916344954	0.8167424182802003	-0.5947071387573636	0.489593040509465	1.1920062304567358	0.5858459762741134	0.9924322357364546	1.1756340171405137	0.8898398606827347	0.5492111090415036	-0.5125616590217913	1.3848230324422761	0.30972350945768456	0.91081400360767	0.3767158183898292	1.1518554161761194	0.7091296542386814	1.090559523826627	1.209805577157934	0.6810031382990741	0.5803588761361927	0.8931412205982268	1.163161832665413	0.5426372584822943	1.2576400371318655	0.4193328599685483	0.08283240968082524	1.1800899940423866	0.5125432063103678
0.3141969603067664	1.3314865573973864	0.05945277406213956	-0.12540706335584756	0.7011641090519023	1.1582730832360735	0.3643453292640075	1.4895132515011875	-0.5709426306018233	0.8552054877760745	1.4075395333173828	-0.2232528373089437	0.4882630042481126	0.5176159287115911	-0.13523137568061672	1.358392269434108	-0.3285172211866585	1.558698902847823	-0.861503371110428	0.8423753505950007	0.31328101391708635	0.4837640559056377	0.5044566656373172	-0.10626534336116701	0.06607072013772156	0.9740042485462371	-0.13908541457570367	0.7701815635131515	-0.1640787192140547	0.5092741990331004	0.2843027836387963	0.032680533663212	0.5303257418521492	-0.0019231279448591394	0.8427860909830781	-0.24688907224306716	0.33901888111540046	0.683953308260538	0.48087718111838645	0.3967594931997887	1.2421295575220304	-0.26178534349855415	0.91251814166393	-0.4035806489151225	0.5802284072683394	2.0883607808349374	0.6791300383933001	-0.7050573116437163	0.33851394833864995	0.2770485368748594
1.1099663308197725	0.6863188174957796	-0.7032861657852754	0.20877873871034336	0.18226624383918083	0.05206859941820045	0.038542340205022035	1.2375495611073246	-1.3459428012712589	0.4838258959880055	0.859090419583992	-1.4867108913858498	-0.6666087264640673	0.27290952734772767	0.18233294861226	0.43815770425291506	-0.009959685763748161	1.655099770990969	-0.8061392525386486	0.3140155798050156	-0.21158160018408564	0.2767011236742926	0.3013497422134725	0.5651130907342417	-0.05769584416463027	-0.10300419241545725	-0.7622919981680361	0.01320558326780205	-1.1649704868704218	-0.2052832222735462	-0.061632280310571275	0.4734963652250378	-0.4476802083337915	-0.20323783836937032	0.18279303653438672	-0.5232326284948957	-0.45835756479716444	0.32950289814881034	0.0009123563086402233	-0.24024250995130467	1.008535110809673	-1.0771899599185883	0.658882159213511	-1.6558692962981585	0.2782525239031958	1.6988953721589761	0.7844843555681968	-1.0774427722244073	-0.4225265448780959	0.22715092496651826
0.7505167397220838	-0.28964938362238263	-0.7699458251213063	0.29643282784930797	-0.4180935385979534	-0.6176396805554676	-0.3288120751563345	0.47824318456758314	-0.834324183832652	-0.07358131051688566	-0.3747425898865585	-1.4431461633015679	-1.3164543290036308	0.07482881723458115	0.10412082911874046	-0.20943265118363438	-0.039533154462193694	1.146294229469923	-0.1193795235547115	0.2973592111076246	0.30804123191631705	0.11956565326658497	0.41734007202596135	0.5615536418858208	0.32899542593171016	-0.995677230561998	-0.8935175830672031	-0.8282367292043726	-1.060838498049803	-0.4918899338999667	-0.43396174481399297	0.3229850265672492	-0.7951882393622414	0.024033473032513616	-0.9619464818822918	-0.46925975397904723	-0.7681934878738815	0.07850066065548061	0.06832504055260734	-0.14987121142289656	0.5867819019300139	-1.2847734479663062	0.48011023084568755	-1.356873493054411	-0.04144895033425386	0.5655473197617952	0.9130474845788342	-0.3581114104624305	-0.24227244818250893	0.3014106150256183
-0.3425579881492326	-0.790278522301637	-0.12210250425708315	0.049893206232812744	-0.6776934415981549	-0.2687119542168872	-0.5427675028949662	0.0008548524352269687	0.4142732150303954	-0.4884696577246682	-1.447218676427098	-0.33465167660702994	-0.917618424916868	0.27205629946834015	-0.5592422696274221	-0.09801519539244598	-0.5619157123151396	0.5711567876149549	0.5310837516583505	0.8285752312968784	1.3590108297983956	0.043456379502660576	0.6176304564574656	-0.15603515826428752	0.8335257132930605	-0.935553207913266	-0.5932348773992915	-1.1054776313714785	-0.14897389300674074	-0.17882356110449957	-0.6696078742842645	-0.24373902619900464	-0.4565511421285881	0.47522906256875674	-1.848429080327498	-0.28172356012968036	-0.586420754914434	0.08637516405037508	0.3589081106288898	0.38747832411038324	0.4251197262172733	-0.7818708116504296	0.33177473307010985	0.1148604029457084	-0.17970175198629781	-0.3234677094966152	0.9169833836717323	0.9768933744000856	0.6374769204027562	0.18273589709505522
-1.0522322715448054	-0.5910642861926083	0.6103088554212095	-0.2586754625364929	-0.4659136544019372	0.5209755122467499	-0.4911741333294739	0.08424357179293505	1.1494630086605375	-0.5895280721400705	-1.6683754299051923	0.6116696971221962	0.027804693698750212	0.6795447577654952	-1.2107592355059182	0.3464960088999391	-1.0404286697006153	0.32799316007654983	0.6216869151547662	1.2469410187603083	1.779527920785755	0.023025918534604416	0.5310518538735038	-0.8219492321755592	0.894657821533537	-0.16557040270907408	-0.23477340698471683	-0.6593679481743063	0.638568823076017	0.32591762220666154	-0.620196632397679	-0.578857451989037	0.0003533573574717557	0.7311495901138884	-1.7978964245513147	-0.1476250869969845	-0.25653948000693194	0.20147725408552472	0.3668581806940324	0.7156750241195555	0.44898720077022986	-0.06554225305698572	0.08821239473415043	1.269287342160935	-0.15496177253308777	-0.4101356812607006	0.6142619178147168	1.7450032752189086	1.214878978703192	-0.18365691777925544
[truncated: 72 more columns]
