# Supplementary material for: Diagnosis of autism spectrum disorder based on functional brain networks and machine learning
Source: Sci Rep. 2023 May 18;13:8072. doi: 10.1038/s41598-023-34650-6 (PMC10195805; doi:10.1038/s41598-023-34650-6)
Supplement: Supplementary file 1 — Supplementary Information. [file 41598_2023_34650_MOESM1_ESM.zip › matrices-bold-time-series/ASD/ASD69.csv]

0.24136902593909615	0.8023141175742343	0.14573950014627168	0.20642311880353906	0.11226423004855599	0.41688153938767497	0.8089126161933237	0.2512269324778058	-0.012373268274919831	0.8036641576020741	0.7729625040588066	0.7240555245451149	0.05957022022897584	-0.5381742876468131	0.1657358984063165	0.5286867141730204	-0.007564336184862713	0.9005856681616087	0.3292753924960089	-0.647977577002816	0.5444482144147158	0.021913982220929606	0.7165179632853602	0.18715464450843527	-0.2629454234249178	0.2579316226410988	0.4841758086110672	0.026698091823979905	-0.34881188956683185	0.9886331560649725	-0.03533678459572959	-0.12884738849873742	0.5317484607389088	1.0865128580427186	0.1861916725930388	-1.1770341087517744	-0.426476563488062	1.755580325231058	0.05390506334067148	-0.32580575261995487	0.4126464938128705	-0.6401562272886888	0.262453778941683	-0.5239170227343657	0.5178015508989462	0.4806347504723903	0.422093539468211	-0.1197560601639496	0.21849368082701523	-0.04723191074769645
0.41832934167076946	1.5959525749881485	-0.5970525040888467	0.815226502156042	0.18512018584274556	0.6332176611190394	1.0978322142315142	0.5627375365746419	0.5721244623884332	1.6496883046489303	0.5456425428060097	0.4510864051255402	0.4445970321399451	-0.5330596445950423	0.38304159868366383	1.3724871771999643	0.544957795214686	0.679066731003606	0.24418238431799194	-0.7506838338582239	0.1169785215297112	-0.055479376764655634	0.48533971729894143	0.35230876279057266	-0.5243381072786604	0.13427585649603782	0.9669214783015687	0.1617111367495515	-0.5504440018253807	1.6018750159342274	0.17493211970980224	-0.01041300872012329	0.8150971388452432	1.632658671637568	0.7876715278904322	-1.3268855878903796	-1.0588782693129875	1.710162927539675	0.4382853494109475	-0.5627558769731527	0.923382212807264	-0.9874135274193602	0.42046025047446667	-0.697555248314828	0.9295737816592218	0.25483109506032803	0.28412244200621467	-0.7163069638013395	-0.09969318477241453	-0.25974024748020025
0.3674635523252494	1.5629697195226195	-1.8563646574050663	1.2029153965524888	0.27509709621501355	0.5574276048740644	0.5643416128707979	0.6793635708150845	0.9841086184877836	1.5960078208008717	-0.40721682626018196	-0.4854559888108619	0.4452490663760268	-0.05570590076512608	0.5633164081016964	1.60483464137726	1.033003333359008	0.34372226685220053	-0.6549171712005273	-0.08934428155243547	-0.6984664486175899	-0.3197185512997274	-0.37096195722708425	0.29680969898557413	-0.8288719463424774	-0.19670199522199666	1.2352368773666642	0.08219859546287238	-1.135956971374646	1.2166437521707447	-0.09249561889300992	-0.10397523760255283	0.8434066594475269	1.1910162275522413	1.043412100900705	-0.922187471265919	-1.099883169974449	0.5749255197784131	0.5734873833111109	-0.8965930426949463	0.9877752420979082	-1.2230378591977449	0.32847066868996105	-0.7554441382352917	0.780625013713973	0.04533995027705494	-0.043262790091746994	-1.45262397553452	-0.3292394315950924	-0.5135901648098206
0.27569288018474125	0.5847781537322101	-2.596454386011321	1.0156456567433014	0.26930078334319923	0.2047504007854761	-0.524538256932589	0.5606318590413697	1.0503167739212167	0.49398602018551535	-1.1339327569674469	-1.3680264510280178	-0.056538525775467134	0.6657674735943535	0.6554022250850461	0.8601517940654686	0.9344340284563344	0.13539755044120913	-1.4293619473297525	0.735701883142029	-1.4953482303093049	-0.6340449201151093	-1.27346600880906	-0.012271957491177894	-1.2712303720722646	-0.6244438196030935	1.0405274101452604	-0.23888332744015237	-1.509720943307456	-0.020716253603444576	-0.8752227255643578	-0.15700453730529937	0.6296667640377361	0.11110115710535096	0.8927896214161096	-0.26170374686378195	-0.5048447184922268	-1.0495548282427247	0.3598777832303421	-0.8917993372106966	0.5405305157924095	-0.9511878023402787	0.23076956087719439	-0.5589373351048816	-0.27229801415914084	-0.05824112076211547	-0.1752055361262719	-1.6165080131507592	-0.37059206015262086	-0.6679951482388389
0.28008273814980433	-0.6153685575407469	-2.025253927557461	0.14277621723449918	0.10100347117842187	-0.15620199715233143	-1.4936764199431407	0.29103582380556	0.861171938479845	-0.8024078654599444	-0.7884721738277656	-1.3552689863663214	-0.6193178847726761	1.1561979218165035	0.5222518971255196	-0.2515418277621761	0.11395026236381632	-0.036321758649024836	-0.9363118121019312	0.780081528337823	-1.7773154975958418	-0.789115889896712	-1.4647952969849556	-0.4709530104623355	-1.6179616165795918	-0.8575420435850502	0.35163675935353944	-0.5393891536235678	-0.981170485476124	-1.2143899970960312	-1.6485155160554819	0.050973244859180936	0.30947284381597534	-0.6867654258402192	0.5023814653336672	0.17575578560123278	0.10957137285263133	-2.11807963477962	0.10850371086225272	-0.1654143232729643	-0.10828396832487001	-0.1755097430158531	0.4808003998336763	-0.1054354897628734	-1.7631688916837835	-0.17090598680598343	0.054505996711820444	-0.9117283552472881	-0.39515187664038415	-0.5913895509813735
0.23371483644094013	-1.1850892157557151	-0.5692898497037708	-1.106632238724716	-0.15617246816187724	-0.290443496330896	-1.83769438505876	-0.0027776613595991576	0.5269745294719838	-1.2286728998634946	0.3376672379093533	-0.42058698688661994	-0.7363242010195686	1.1121357836950623	-0.009798205426447727	-0.7831557148419878	-0.9923239467698685	-0.329920253208653	0.6156979685594058	-0.20714986111615766	-1.3620101017004445	-0.7443608416095591	-0.7423872892873229	-0.9116260120351054	-1.4227975527178833	-0.66524412705892	-0.5893381838178712	-0.49367874025045255	0.2038286711783549	-1.6261893654431887	-1.838444881545284	0.35701726958353636	-0.006427717752912275	-0.7649097305919433	-0.009834282479752925	0.0833112942965176	0.09119741776639466	-2.048482827015289	0.12096762160713999	0.9113979923079673	-0.6616899670105139	0.5122717980069493	0.9707779537991904	0.3457206549363302	-2.6517611750936823	-0.3250351659696129	0.3010653525151268	0.15086880554898746	-0.5851394882079509	-0.29949535343609607
-0.09753016812073294	-0.9868979142143101	0.4928064854668674	-2.056429705317856	-0.35040202622688077	-0.23430578099433363	-1.5077222624472508	-0.21975547911605706	0.04289834953623099	-0.5955706150483598	1.0863509390532569	0.534969613341381	-0.4383266073994588	0.6830031772241836	-0.9023477653864193	-0.5083235497600537	-1.6614331442097838	-0.5594081490031177	1.5674274307959457	-1.430989753185768	-0.5694068811740464	-0.6903726537398859	0.3001179632440367	-1.1002749500109295	-0.5649938574926704	-0.13921151626441824	-1.3424835140320734	-0.063790998685804	0.8640422560462726	-1.322052598088801	-1.38135618029246	0.4114088771623733	-0.31491121109082326	-0.5572786741646616	-0.5934665339440741	-0.3998401307149657	-0.5475793720011364	-1.1748108111331204	0.25689912235045137	1.2834091509411292	-1.0704828076865056	0.5346812778638755	1.0327164793520303	0.46242282622041386	-2.277555558095627	-0.25267815556015755	0.07874795880649202	0.7549417514578658	-0.8551698768533279	0.02348439502277706
-0.6148214379059538	-0.625942596356902	0.4241056817083482	-2.0631005289106397	-0.42518563167243856	-0.19940208148547114	-0.7579566454912023	-0.3292553009155939	-0.5393683530701364	0.2405304229028711	0.7362365092669482	0.62439146028329	-0.26135887059036206	0.29465608069550697	-1.7341185943788378	-0.13999255094674085	-1.4116317279564279	-0.32117446982608666	0.5960873963842395	-1.82304778804488	0.045477163398453806	-0.803673409673641	0.8038887869937651	-0.7702475966535778	0.41070384726261616	0.3327354287726933	-1.467283808552777	0.40678529884577963	0.16673493346044513	-0.8809167684556493	-0.693189592986427	0.17187330321423988	-0.6422324580872741	-0.6550380983286538	-1.0662379649173155	-0.7383674814048317	-1.1490382116140354	-0.31562319242970077	0.07693327116275493	0.2644380510672821	-1.3373674184469075	0.07866894685293101	0.11650345669743063	0.19435931691092448	-1.0475067755290233	0.30618327496230224	-0.5909371319123136	0.6306223378228928	-0.9188247082159491	0.18214080399357874
-0.8228132162238094	-0.66803141479043	-0.18403197540851884	-1.0494059030320713	-0.4849018778059922	-0.2740527613186148	0.11426686625856394	-0.38384499069916733	-0.9401332499174665	0.33351751268545005	-0.2172541251970247	-0.05672367412941904	-0.5854494538187596	0.17105731619617404	-1.925254285006318	-0.44000678865538473	-0.3858432706146453	0.38292235064857993	-1.6033788331599776	-1.0966831106390758	0.21035827145958483	-0.9419070850363553	0.43788739662526266	0.12938902574313418	0.6934318787214478	0.4048417247220717	-0.8074054474687535	0.5076334426739573	-1.2754188234203072	-0.6390965182543815	-0.1517415063499782	-0.010184052857657706	-0.8888393942683074	-0.9816499050109968	-1.1257632790211887	-0.44292419385791193	-1.1082187278016866	0.034577934713789206	-0.5684988601246643	-1.5366010451673415	-1.2656159938566267	-0.023656253135532823	-1.4415403952374064	-0.1489110775159333	-0.03089245117844485	1.0519097505518171	-1.0935043450493545	0.27163038042761095	-0.6134035440328932	0.1564409732198438
-0.32825564876913266	-0.998639188237525	-0.19900706063869936	0.3330974125071165	-0.6353099433994706	-0.3121034896333683	0.855970595952507	-0.4527712942812541	-0.8526302963223549	-0.3425425051536083	-0.7293063453198275	-0.5672661855841077	-1.1289202210391633	0.08428306723069755	-1.255521390024824	-1.2947392762200831	0.6915081090161541	0.8751104979706502	-2.878944522088279	0.05590604573857527	0.17344097606393963	-0.6726366380427171	-0.3303233240187959	1.1414119369024578	0.048631578759541494	0.088568327084488	0.28704203304468195	0.1869068912744051	-1.948594670375849	-0.427511649476282	0.23633494723508608	0.12315332644578803	-0.8014906569154393	-0.9571730437942939	-0.7050144373694697	0.4134851565877264	-0.4329445052354856	0.029913934396810147	-1.2341290609710907	-2.6347635943314036	-0.6419353584604984	0.6969360045691645	-2.5328402767505427	-0.25075794905934556	0.1661817668736447	1.14744766851724	-0.9173161550550991	0.28622853125988623	-0.07561214124752956	0.09882883841007814
0.6242290118220344	-1.0495950509465726	0.644837702912927	1.2000326453488859	-0.7834769331410191	-0.16023423266121045	1.261494884094683	-0.4983690270505567	-0.3603730758680602	-0.9489126369637919	-0.4642168826335507	-0.23718318992158657	-1.2233823151432173	-0.33699293008173886	-0.158482144829511	-1.8657931881925354	1.0080428537685666	0.43396075261066586	-1.9764564656953048	0.7493397702021399	0.3626911588265297	0.28966520636361165	-0.7396389819467738	1.4404383336602269	-0.8275748220494219	-0.2901580152542619	1.0530368508445094	-0.1812124776818694	-1.1326029593470932	-0.0242126491184637	0.6233521511047352	0.3367450800171918	-0.19063417421863357	-0.3934980350283006	-0.20616757826072893	1.1460330210716863	0.42026795066025024	0.06263612377678077	-1.2888712987928035	-2.1656698831713195	0.30586107528493406	1.6450777546146393	-2.322179348530093	-0.16152741409464824	-0.001963629240057945	0.07686255534789986	-0.333282588383489	0.6831883132730953	0.4167517231957986	0.12122399544009813
1.2657776745178988	-0.5304077877914214	1.4488399027022436	1.2056033149377812	-0.6887209577935909	0.07108933266995163	1.267971578029612	-0.3490870565235745	0.002425405097713749	-0.77589525817857	-0.09682593957572289	0.5267632584196427	-0.5672960151847355	-1.0514885742476299	0.585246821197897	-1.600773638585143	0.3134281306596851	-0.7893683094118958	0.021904699244223766	0.7200342000283904	0.8090131231170699	1.6483527709450754	-0.48964100601810795	0.5455421958825518	-0.94410974980409	-0.43807488412410767	0.8242948127591389	-0.20256808125283288	0.2541057235294245	0.3961105003649718	0.945823639337184	0.18932265195708772	0.7555338938266802	0.14165926847898616	-0.15298204365550055	1.0673750083493763	1.1044329204910404	0.20522642190418822	-0.6100308169936961	-0.8121877311668146	0.8755285799240328	1.7461384386785	-1.137801544048455	-0.20139664785107628	0.35521505525661945	-1.5345156783431668	-0.1574347728465764	0.93144317693845	0.6851722371780679	0.11550980542908552
1.0475743400811537	0.26702267785018	1.3165897011949383	0.8064406893606004	-0.26499205942674575	0.07006119894049695	1.049618030900093	0.11862382017964276	-0.22355152605760226	0.0026265657761359983	-0.35390441726458016	0.6984935277906462	0.42010872745441313	-1.4825763895579096	0.5158665618225579	-0.851975264869973	-0.7879754102022257	-1.731111079854537	0.9449207626652544	0.3329602439619572	1.0169807131615312	2.60119145645225	0.015119213471390582	-1.023637481283877	-0.03022500689121841	-0.358530843083095	-0.35974501388712343	0.08263014412184314	0.7384741517947335	0.45961194183168813	0.9519045374410405	-0.33357983885326803	1.4145834150579728	0.04096569050126026	-0.5443491884679594	0.22392547338384058	1.5866114594270355	0.18656325707544974	0.23577517780963334	-0.02580063713887266	0.56196334810092	0.7359982994335952	-0.1667629119099213	-0.4846553197668992	1.4373349635797725	-2.258729858674762	-0.7645484748005473	0.6569180885665332	0.6756655565320965	-0.14671613760981472
0.21832327504364715	0.8847098942395722	0.5091858223553674	0.6925717723006588	0.2286263000973105	-0.30958950436003907	0.8820257709661237	0.7416989631365682	-0.8476643955399339	0.6233887100453092	-1.060901554500877	-0.16411882141545406	1.0491407530617054	-1.0903606646765405	-0.12047928134100074	-0.3730695570320781	-1.2627960130139653	-1.4798721846921756	0.06671004595989474	-0.010423154155831402	0.5227370428177802	2.4699164050359976	0.15439866322404405	-1.995012340785643	1.1810628348281402	-0.25717440966234834	-1.6311428728058333	0.2312211166502051	0.052669192707078046	0.14896660972761236	0.599037153149717	-0.723199571127471	1.1481389816978929	-0.4865590308867605	-0.7232053289190598	-0.560150440476904	1.8377746287932335	-0.13175164038101586	0.5499960001242045	-0.3622153958306972	-0.2566297152937393	-0.42047341558493617	-0.20909179764391117	-0.6829509468165663	2.444158125507185	-1.2723517395361454	-1.5094773185090415	0.0928356415342393	0.3516903819461638	-0.6992461947115478
-0.44069502362247526	1.1848034555429947	0.1389206823036853	0.9844019324071208	0.4086189986371772	-0.8048717085303603	0.8361054805732813	1.0951675519622441	-1.1357670428215567	0.6178674476235392	-1.371804889057544	-1.356056155038	1.073665458910252	-0.06708667322831943	-0.6290126023290155	-0.3627723125419085	-0.556237132936161	-0.3030205128387069	-1.055027552693789	-0.23003734677649948	-0.43910432734952043	1.3304634928703571	-0.2078440781486956	-1.4862783051042616	1.734746733427121	-0.237399951739133	-1.9291772167137522	-0.06943091414784607	-0.5463087133396677	-0.08341276110434725	0.24302281515309312	-0.5954007591719185	-0.06170945613794315	-0.6088769652662208	-0.07392662763868432	-0.4993258219390387	1.6057564606693182	-0.44090771807893386	0.1940902499469694	-0.8428672166509306	-0.5482037684703103	-0.6007272317598441	-0.8296365776543456	-0.3795623381891421	2.4496461716412976	0.631194469162376	-1.3389985263070332	-0.21970771374686837	-0.2471985156702595	-1.2017388181152104
-0.44927801307724624	1.2651370625289278	0.793031803528355	1.116327960755447	0.20439877914766602	-0.9404335335535641	0.6796635949656191	0.8643998464366847	-0.5877946249864201	0.21790798249073953	-0.8080312059334259	-1.7382651230142045	0.8500723105497816	0.6905328287814844	-0.4762012596118161	-0.2523204519625398	0.8256268339264682	0.5916507600349791	-0.43903217902517455	-0.3499020689502388	-0.9751754331968826	0.013748689853743954	-0.5428159673419389	0.07039089993426295	1.4302104755408547	-0.16503317366896147	-0.9275631692853149	-0.5567276869299718	0.2141353574364661	0.14742578625904826	0.2952157730534044	-0.2430671973612448	-1.3896328452815223	0.07105894507541674	1.1789155104243219	0.3010110406484465	0.7380010169519007	-0.2767707966485239	-0.31155521827021054	-0.10631118303895205	0.2872722182739329	0.1444377147333582	-0.8437427248961422	0.4026148203314485	1.4337443734551567	1.679002406401902	0.01605944726826047	-0.0346063887714649	-0.7934843027956545	-1.154984920580954
-0.08956325627331936	1.059021332187829	1.8049970523763763	0.5697242732280244	-0.014143218214045072	-0.48535771625790536	0.1856784390514743	0.206764475446756	0.463138730784637	-0.08081954728763646	0.2382159339274589	-0.9054982752205475	0.8174460268560674	0.44718337044360784	0.3276179055174623	0.5245923849236848	1.7152468942870436	0.3539604570413475	1.9537767279480678	-0.19931886557576256	-0.3721476231998477	-0.5774566809392426	-0.19500562168054913	1.2981707511630207	0.9105182935369582	0.14094994963780036	0.6253860968129393	-0.5991581316455985	2.1003802070377904	0.6552198772791551	0.745958777176447	-0.28862470893217046	-1.7570218734322103	0.9601773753013341	2.060060681018204	0.9361752421226324	-0.34479368687658507	0.4109233679605071	-0.34089369203380626	1.9630024589864172	1.6529738264092972	0.6484894698225673	0.38599153424032834	1.1826335991443515	0.2845525270871897	0.8869716365340788	1.6335262173261211	0.4306504987184188	-0.7146603237611509	-0.3602861889302754
0.010731135754453947	0.3530926605660288	2.0500334640054287	-0.400445584233487	0.16070255122625232	0.3064261554056528	-0.4843288315871393	-0.3433770684215869	1.1508679408096711	-0.12623559480739888	1.0748020273843122	0.46903934874656905	0.971211290866178	-0.551536986338193	1.3285894998243022	1.7497465397235905	1.3893775380224676	-0.6185595393623565	4.1077557312548345	0.4272060254274226	1.1049016695329616	-0.2173462326282338	0.8939946356732845	1.2632616201121982	0.8296164029205344	0.6302970664045896	1.5569608672213329	0.09897171256150318	3.6225740643867046	0.8853479820088991	1.1662485497862267	-0.8138616820114379	-0.8390765562346907	1.174731872202766	1.8346561242211663	0.7046029556647413	-0.8104548845298362	1.1100976353312324	0.2309854352675693	3.9861832410202336	2.2842823643100223	0.06975099085496642	2.2285015626504325	1.5566669945428175	-0.18005835572533535	-0.9171355811837358	2.292945763646148	0.8445018246610981	0.2923637434356389	0.8193048919900308
-0.3565338737713573	-0.7007625815780975	1.2451617273653428	-0.9464131033124507	0.6644727784144216	0.9081841271408182	-0.8320738091149597	-0.3975673162350531	0.972970962493041	-0.1400245254658089	1.477314325104112	1.385762822918339	0.9470639969348771	-1.2658251779049976	1.9897033667186608	2.5747621582377436	0.2949821878967425	-1.2031195238497083	4.156134385367374	1.3487915639334889	2.3437716638619843	0.524395915046344	2.0127088705799285	0.4047406258983339	1.1185251903920246	0.9946909155352813	1.3297630867771169	1.068599230115243	3.66604692133143	0.5881816122596555	1.2018924557619197	-1.1279149343407058	0.4967997618487606	0.6082608566918747	0.8074292585391086	-0.09499584273357062	-0.2595604925024486	1.2307320545094906	0.9354796180058756	4.469086188498395	1.5912646151776633	-1.0289444357931163	3.3583261868259693	1.5960634061811947	-0.003494935387549222	-1.9654211406942874	1.6933691015201022	1.0663105731037672	1.7356633657085687	1.6807114196781618
-0.782465594482058	-1.3776774337469968	0.18124981671557086	-0.5594828358671006	0.9602320679021928	0.951390943866606	-0.531406332120086	-0.10979912809767883	0.27362401755798127	-0.27345416002770156	1.6454288611093861	1.437846608062961	0.5474541992605074	-0.9438931065211359	1.9846676678072992	2.406594251076376	-0.4021913251843864	-0.8316472932312617	2.2998191307088764	1.9718482110072602	2.372342161016924	0.8779940440513739	2.2632509566446024	-0.03403565080565666	1.1817694529528422	0.9395405631680658	0.471210889305729	1.4643343206459671	2.5314423265467085	0.11463910946360602	0.9441164213356975	-0.5840789830486331	0.9207498255900204	-0.007808126642645877	-0.015472058361882864	-0.5127673952384396	0.6906023331606745	0.6891437238458764	1.1446941975538043	3.2350888934916187	0.3149008068521596	-1.3233078280977362	2.967041638888033	1.588517307753566	0.155651299106516	-1.3824966266630694	0.656162789777782	1.0518591296473645	2.5204414222918707	1.7160162111263346
-0.8018258368979679	-1.0279649308502252	-0.2812304369119467	0.3291023600970802	0.6085410527729982	0.47499777788188774	0.1713943548850984	0.017687396416844237	-0.21148301630378985	-0.37768496569050497	1.5790368498015304	0.946814186491363	0.023455926429589054	0.06637713115624964	1.3309068776760322	1.4874186098118383	-0.022056683098109195	-0.020205991912338645	0.34068822744597616	1.8370905505462658	1.2095342740402282	0.5806185321813466	1.3629544587319686	0.5679350741462761	0.6939960225806244	0.4741494628518901	-0.042357212176195355	0.9143701191682172	1.3026722190508855	-0.029449172275092854	0.7278546859728255	0.541385710360696	-0.03385976681174986	-0.09805206458610465	-0.039205268483213485	-0.05784477153323619	0.9151347637157423	-0.049722881965034105	0.6063598833394743	1.4102756248709012	-0.2880318332459779	-0.34956306557499184	1.3973911446738887	1.502506769957392	-0.12166057671605489	0.01584820884911385	0.16185871057286713	0.6764917541390747	1.9082123650590643	1.002413529939072
-0.47160941927982314	0.06463035288112484	-0.12742724956891527	0.8081848537091567	-0.21551864327869752	-0.15698645787805668	0.6583575494193639	-0.28030977760926146	-0.16472523440276537	-0.2720507630848898	0.9371924255689663	0.3934397142498948	-0.2197365307124927	0.7081861150318948	0.40905800274822546	0.5704700638233667	0.9411564565874583	0.3943141922430271	-0.39315203312023095	1.1312905997120033	-0.2474282877720211	0.023363655564869735	-0.09157141992462849	1.5496593761642816	-0.018635603741114778	-0.06647862662527891	0.2218604166289629	-0.07997155745815691	0.5480847400591349	0.2082308423197411	0.6536301279160425	1.2831742895348321	-1.3887135144128115	0.0520736239504153	0.31542866302145384	0.7397471976391411	-0.02732469459931265	-0.477964434515999	-0.33621130949048367	0.18554481702192732	0.1766126399164421	0.8750423832685877	-0.2793126953748408	0.9781775710688194	-0.6155977673562354	0.7559729229551644	0.3773501382035308	-0.09226088277179365	0.33227100253431313	0.13104995407866607
-0.2462548158578055	0.7887815692208269	0.035608612771509715	0.4874019464264989	-0.8590161484391973	-0.5129554485043741	0.5468551830875082	-0.7206326599778463	0.10943565195469102	-0.0477823568024172	-0.3057561525164475	-0.036223897629760936	-0.09161616576706197	0.3916687412049333	-0.1790670262737926	0.15440854263933462	1.3800675933665236	0.2866577721304175	-0.2397057464329293	0.5186852092925608	-1.0863883966077625	-0.23933512316066685	-1.1328809797535688	1.7933828361466053	-0.42987809216825396	-0.27765972050112403	0.8200750191322052	-0.644857812037588	-0.020309014209585197	0.41302029566220144	0.4733579816691095	1.1259894040044178	-1.611271533970942	-0.18385375370634874	0.2019963028420974	0.9860173030593173	-1.340908945445656	-0.5021143004874621	-0.9758052647953853	-0.17507738310199608	0.8766925037056162	1.0165483919939726	-1.1643865761900363	-0.05065225918202077	-0.8848690869874972	0.31401314353161613	0.7220175349648371	-0.8654550224856583	-0.883013782864718	-0.24425831977456686
-0.3511699857145883	0.38985614662340123	-0.1442752775119794	-0.12695665776180123	-0.8439753287805123	-0.3270810894974792	0.037031488056545006	-0.7898084251434903	0.2418068372586783	0.07754432938284692	-1.3698408028960187	-0.33595462403406784	0.12669996376098885	-0.3819188449200084	0.012863496121858583	0.12949210512843295	0.7549457948260184	0.27288497389361815	-0.35326649060160165	0.4441229529201957	-1.0643226402026935	-0.06740808282951828	-1.2081950250240656	1.0135775715139428	-0.45131326160914953	0.011783757033709319	1.0392102319987342	-0.3955852971018505	-0.7561617964332447	0.25806818591677305	-0.018580022287551158	0.6272482600944144	-0.18267580140473272	-0.7629479004425854	-0.5930085017812471	0.4932717289446781	-1.775719166388763	-0.3825236649191621	-0.7779205931332374	-0.17773853211808244	0.7949431121286047	-0.017703083888215978	-1.0731735807543774	-0.9481126440062443	-0.8285081705176085	-0.49673899785385955	0.717559642595551	-0.9633453123839021	-0.7490486249743497	0.117990137153038
-0.4949568148925378	-0.5988173279245057	-0.44858197877714984	-0.2929334755997135	-0.3101851338131293	0.3581560609353052	-0.35444019450378866	-0.31856423653674154	0.31464644072387077	0.1340394223734388	-1.2668600420618803	-0.3815406154293219	0.1681866136730219	-0.6503184572155948	0.8535626007236711	0.08258792647196676	-0.3888987030891637	0.7791430342292446	-1.1382755479232916	0.6913689389306406	-0.5417420219316912	0.17907628722681335	-0.5323679090773735	-0.0031259361821618834	-0.44023574730035236	0.617352611984079	0.6996021615903436	0.26410994662248793	-1.4375939111883291	-0.10483873610065887	-0.6228997256813853	0.6904981591497481	1.7769367134068055	-0.8958566227044209	-1.379095618259744	-0.04892905907890547	-0.9344017465463466	-0.3299907571871187	0.1367879911049666	-0.31735912702609975	-0.08393519499406325	-0.9899412862073218	-0.44539965004237636	-0.9001173361799008	-0.6744457404345889	-0.6323180434906064	0.499904153459833	-0.11029113525588452	0.43373162219310335	0.8772728359707268
-0.29746926596167667	-0.9046528963326582	-0.6168354716983437	0.09392567718994015	0.21715532698115445	1.1634479448159167	-0.33556713536005617	0.3376135277701775	0.637400154695844	0.3869946125506098	0.03201891661465894	-0.008122176511599329	0.0857174819510559	-0.09872561314241697	1.5975847923189654	-0.22269996126048172	-1.0618178423340796	1.3894478584336962	-1.8888181264908692	0.6661014397899476	0.016124581842290462	0.07157281246359065	0.2267411143207857	-0.4022083839676061	-0.6430688628919606	1.1205811974139448	0.2572016729143391	0.6661311991458003	-1.6377529427850133	-0.2855968096681159	-0.9003142834555695	1.3763633633184689	2.5529464823781782	-0.08212278558544643	-1.3660438619830297	0.005622881939057825	0.33762384395052614	-0.2942711403218844	0.9871773423362651	-0.6826964099444354	-0.8368997917640809	-0.7817725650873947	0.0752532827852614	0.0980622060172393	-0.553075758957601	0.009811909928576274	0.43875558185415114	1.0611012536393647	1.3917463194787538	1.3472041711497134
0.14856095392486277	-0.025462483550465976	-0.8070031236145958	0.4504874704458702	0.4131633960127654	1.5367741898098293	-0.07353695885749917	0.6783045660596349	1.1064534588456598	0.8563440495176443	1.3183137866259391	0.6277558975801952	0.10006109094705024	0.6798197169824944	1.430538776508042	-0.6978755721695639	-0.8429384869915902	1.3218223379728835	-1.8253697248390235	0.03366933500739323	0.3306917068274247	-0.4355865914098941	0.5367980430284176	-0.22203527896626002	-0.8716752300875473	1.144038678352562	0.16327779211057752	0.5657296773767188	-1.4320571743372672	-0.16028634048784	-0.6737553153240212	1.7786410983252092	1.5185907202841977	1.095736495418085	-0.5631337380725205	0.42995081291021897	0.8864128726649038	-0.15882446391983165	0.947162421282281	-1.1607817891307584	-0.7866422099372578	0.37151607502718154	0.043491737197408877	1.016068702187728	-0.3518763280787708	0.6843299492092279	0.49274185332937076	1.4458109234932157	1.128056614151261	0.9879314853585193
0.3607896530071349	1.1008013644178374	-1.2636761709922228	0.2684752123795821	0.4042950895644479	1.1180838470055545	0.03908791493112219	0.5332772800101289	1.0844152161472147	1.0412802434047963	1.2919827018759147	1.0037983056744517	0.2321019170968851	1.0295057562890892	0.1879174571751055	-1.1119565565514427	-0.17943890019015	0.4396313098501398	-1.051996741027488	-0.9917337743897394	0.2510949930563893	-0.9922999989600286	0.3209941499193338	-0.1769405848823681	-0.8351766243977048	0.6108422642056512	0.28597877992258186	0.2309507760780652	-1.3164211360193827	0.024437623477159623	-0.24111901724290988	1.1641935354949873	-0.28908938059540906	1.5270482418591682	0.2598367290714753	0.4572338198165609	0.42880623507057	-0.013002922791824875	-0.05855120168532177	-1.6627612151066258	-0.33863843353974366	1.2654045942488428	-0.5372603662863465	0.778171086217814	-0.043771144908313374	0.8536012152859024	0.20980439961733222	0.5421543796781045	-0.18900590224535377	-0.16359498610793857
0.12628164227496497	1.1612666051487952	-1.7103995793362787	-0.29837571666718704	0.4590153176003349	0.07183227449181027	-0.2445065896977796	0.13372059975525852	0.10460560984789341	0.39412798909055896	-0.0753334651263659	0.7381424825845663	0.2370963568803633	1.053444541154079	-1.449212938383748	-1.2959911829173796	0.19855151154486575	-0.4756742658253402	-0.3237434097879655	-1.9122801072604747	-0.27995261520754283	-1.2320568611905987	-0.14730977247981264	-0.6489365154090858	-0.6136534451567436	-0.19018740854729177	0.07784488909665621	-0.04304502754208502	-1.431232508530266	0.03196571124317229	-0.042031420243935	-0.05954148110804441	-1.273128091719914	0.8411401155808668	0.4292920202835663	-0.14373761451831568	-0.31109742351249936	-0.09536051342416785	-1.1661080642613513	-2.0265425758226843	-0.4583794328013074	1.1385704177698988	-1.1943636621984253	-0.5605117391608937	0.08551233816514706	0.7909499299097089	-0.6271911230462286	-0.9867526160656509	-1.5313518375346706	-1.4540847201431923
-0.13218363384555254	0.045133593556604464	-1.4783730027947268	-0.7160138003888213	0.5772380926520444	-0.9540508693822198	-0.8570276559690684	-0.1951498709213772	-1.4019334717822982	-0.8886467015834911	-1.5191652128505997	0.0930347274879562	-0.05925317916974956	1.3252576815165613	-2.517433055880931	-1.2133564692941103	-0.027436219888172225	-0.562357887993054	-0.13333498244507166	-2.352136976636358	-1.0386369887246267	-1.1035568992239306	-0.5218384288118058	-1.2148398828856053	-0.5589708482319786	-0.8149618964919862	-0.7239941751256628	-0.2984643239138951	-1.2830790453741838	-0.051432051533721455	-0.19896264618104945	-0.8024906992861747	-0.8463030346225416	-0.19597356196078308	0.007136487696559398	-0.668656234213566	-0.5378573867412468	-0.4552001600423504	-1.3287836443563195	-1.94753038736068	-1.4382611831664498	0.38508567539606803	-1.299938794751514	-1.8296650257007319	-0.22238267438372208	1.022750630016842	-1.5820328635073342	-1.9444420934715754	-2.046115919236356	-2.064633742702117
0.17081136201331443	-0.9983260377876645	-0.3832715079690969	-0.7758042968356642	0.5068026558804843	-1.3052537828763118	-1.4702882867892308	-0.3090804397076898	-2.3224221017507265	-1.7705020803060056	-1.8223674235320793	-0.2125619579134056	-0.47712451539196504	1.868274177967279	-2.559574233198312	-0.9566251560227738	-0.6462105154363657	0.15025439067662305	-0.3173192326040633	-2.191040197304398	-1.4525327113197473	-0.8322603958911209	-0.5669147048711481	-1.2595977602531132	-0.7321157281288786	-1.0127277710675922	-1.6891486328075873	-0.7109771177417069	-0.5017197144874925	0.015349099398016692	-0.469358184625619	-0.6162937829321763	0.17252313441322753	-0.6333261027443198	-0.44631372720936535	-0.3562462407450317	-0.2322000659822228	-0.7700003280682114	-0.3700985593949668	-1.2916378537875846	-2.450999551540909	-0.1463751370944041	-0.6113828137307095	-1.997816586962428	-0.6968686841020157	1.433476565069732	-1.9605544661866745	-1.772585359302709	-1.7009410713928765	-1.6526894051186618
1.0062035406868688	-0.8628878991340168	0.7832092343440944	-0.77687344835041	0.13222165960284663	-0.8484341738629518	-1.643636302575226	-0.2481964203753116	-1.9209033421220594	-1.303995909599407	-0.9801291926452229	0.21083188618521762	-0.661862454258588	1.8252358044915322	-1.8868144951507677	-0.7005561528985111	-1.2559143688690926	0.7735688813167396	-0.4770546461850138	-1.484458006262627	-1.0120949193287696	-0.6299320449355994	-0.2341460867515656	-0.8072484314500318	-0.7032336159063199	-0.9025673572738196	-2.0516092313520553	-1.1655602554164481	0.37927647560187994	0.24242830492977882	-0.5975809321827182	-0.20185859167916134	0.609340419365291	-0.39939025590517097	-0.5565110350747273	0.5121997299978658	0.010421371126479884	-0.5973744667161128	0.7714500127370437	-0.4419670866082739	-2.4295593393305346	-0.2268027641669156	0.41373436248661166	-1.2467410885588937	-0.6689093482690074	1.2750740412687207	-1.5627917774828088	-0.9983961110484081	-1.0306815407983358	-0.6432719849072006
1.6428208737917525	0.07264766664010427	0.9434791954194262	-0.9894983054066147	-0.29220137883002073	-0.057123237541814115	-1.0580361348749545	-0.11680651857301302	-0.6044596662813366	0.31825510778365357	0.03502107176637601	0.9066681739260986	-0.5353526477049247	0.4530587504167473	-1.1422586480623294	-0.5637483023938937	-1.5314298602203253	0.5494398797860223	-0.45640373699921016	-0.4512258514503676	0.13152101676978567	-0.5144563522685037	0.282271485586684	-0.47541544313904205	-0.1108096512558556	-0.783531847183201	-1.450735962351802	-1.2517170728865499	0.35753164546778743	0.3503697437792878	-0.5853318128104467	-0.4492167392430968	0.15269718042416233	-0.1676575308369079	-0.40991212588532616	0.7497953481105214	-0.19167999805112165	0.16676727702506663	0.9602111358711968	-0.05464227251614421	-1.2476188100317016	-0.35518735357020154	0.9352577640032821	-0.6458244541794587	0.13376553677675831	0.1405544422132549	-0.8819842740095492	-0.5391520000267206	-0.49268871867716335	0.1362553061799771
1.4359636584092828	0.4352754928443873	-0.0810532020110715	-1.185626139397063	-0.3796865411973959	0.42328952307721807	0.1726793429779286	-0.04448872248398782	0.46927310789525484	1.7815370605701653	0.4311545722355442	0.9806862701152794	-0.43877139816718724	-1.671316063961371	-0.6996525066510346	-0.4671703875475596	-1.2648781332530399	-0.33625046640312367	-0.2888252053497915	0.4705509127434787	1.1206232153978786	-0.40564622425107844	0.5786771938163411	-0.6539852439793162	0.6959446199784732	-0.7633740645589058	-0.28505244804808505	-0.7397405911045742	-0.7312366666277703	0.12184919210326424	-0.5817171645758757	-1.240892827020931	-0.5500191391095013	-0.32908430892080215	-0.22042573413538202	-0.3645206225150608	-0.5684685729753068	1.1043036097002643	0.030266881702341014	-0.3252061118939777	0.13639302373348094	-0.9197872997394568	0.49160922255000544	-0.8583840344895289	1.0745848554509443	-1.3099696616452572	-0.5298537537331217	-0.7241167649330137	-0.18030229700084352	0.18253733481682263
0.5780695571910246	-0.39547153278271985	-1.2925129859641036	-0.9227139161003037	-0.0386622123406979	0.30712446210640226	1.3723175227529998	-0.17412378518981922	0.5256704893720437	1.8310102767044316	0.25418831656402086	0.06633445439577006	-0.7298504515234581	-2.8495612722923607	-0.4864580276244881	-0.21608804633306952	-0.4454834242440371	-0.9999884965986172	0.06449384402752904	0.7722760880869155	1.1375881586357466	-0.3062828549638396	0.2985981954582446	-1.0110848969985076	0.8686077602750576	-0.633746315685709	0.6412180452093061	0.0705898221658759	-1.716234275298884	-0.3037836512955021	-0.6163201361855433	-1.560698758189733	-0.8018301582964122	-0.5080596052638192	0.027029881666878156	-2.060963069860525	-0.6026713080591967	1.5711493904164182	-1.0524153306934703	-0.6619573337874417	0.6753294308136668	-1.5953305546915002	-0.5265898654876445	-1.422059995398697	1.1590463564035949	-1.854725859266428	-0.5950535883252345	-1.1007910759157247	-0.016312959381523953	-0.276340269251527
-0.10337202649203328	-1.4407830112802031	-1.5191040580723445	-0.21697305191019922	0.4149621783760202	-0.17877753322107817	1.6828584591884714	-0.5279065953580379	-0.16552417757500348	0.44481817052331446	-0.026454557091743304	-1.1894206287759193	-1.2778844109789746	-1.9319530400719547	-0.2595947788919677	0.18842810306243196	0.5595954002801713	-0.8303711129157652	0.6319612330586432	0.283178031734053	0.22833682051562193	-0.30089647477488574	-0.5015037824481491	-0.9459250486929124	0.04031814063132434	-0.17539894031686287	0.7831133523993689	0.6067022065588308	-1.2611901372075938	-0.569398759669146	-0.5515578538913368	-0.7812141240894024	-0.5770269898776231	-0.22392283782461253	0.4577996873152587	-2.700237376435077	-0.17195423605461882	1.208699256134007	-1.2116609435367318	-0.31714728397874103	0.2215336584822652	-1.7161199064469075	-1.2086113883554086	-1.3887280150577317	0.16137678368614408	-0.97071304832287	-0.6567903010066647	-1.0803742666933163	0.024691698511942067	-0.5807066931320307
-0.07513389844694641	-1.252369905669827	-0.5611096607116175	0.3454996442960444	0.5765128910986174	-0.5767461347647179	0.8143936760976737	-0.8557644083349324	-0.7244712698271789	-1.1777409123173268	-0.2004849927343522	-1.6862985488722904	-1.4782287711098572	0.3248192306547511	0.0919580710067397	0.398943664215766	1.0981344372566417	-0.08755305951098863	1.1468511752110326	-0.5551980847527461	-0.725636832469951	-0.3778600819585689	-1.2691359945789666	-0.34048184460690906	-1.0746416141222945	0.4504978967703575	0.216420421745942	0.5945841190508745	0.5489294873159466	-0.48000670102308685	-0.2749056684603631	0.502694502172163	-0.30057201755116475	0.310144624186742	0.9551316649220668	-1.4537794992250697	0.36925945358173906	0.22914185631882875	-0.33636225148850385	0.6805822405785048	-0.49543575482131963	-1.0601988707694525	-0.9534450683271743	-0.46387207104690314	-0.9818076532049527	0.5615425371812185	-0.3346293722548632	-0.5526464930673869	-0.032569233591913264	-0.31669754577662723
0.3496420232532697	0.33326641611651714	0.7692450826665534	0.3051368832887966	0.3264811339482813	-0.5798493155055109	-0.5525521377163695	-0.7570485069821489	-0.5936843982517999	-1.7468832082859926	-0.35048633012882807	-0.9372160033416195	-0.8400483376525033	1.8536675996782235	0.5148443721642466	0.07037018088111366	0.7970587212802108	0.46346840060571465	1.1574815047966018	-0.957985878020839	-0.9079329505639201	-0.3398576489168062	-1.3806114002763632	0.38116800512686955	-1.2991284507017014	0.7472366919902321	-0.5294383656083366	0.25449535071850726	2.1465584548816157	-0.1585319483116161	0.16291089598823097	1.141951793689509	-0.17569459591798162	0.4271661716614385	1.1538252454633793	0.8042595749714786	0.6704359572673371	-0.7359856644548907	0.7415856843947308	1.458326973077249	-0.69489418170915	-0.05053082336943632	0.034411978223707534	0.7230441914296943	-1.0776866457143572	1.4124895676501945	0.3338395134871607	0.17441607899057016	-0.04045314017073429	0.3331212058457951
0.46521726995345986	1.9413183367797315	1.600046497550606	-0.03461372793892855	-0.12544251972060455	-0.20320874950422874	-1.2832516727884744	-0.09307691249662874	0.0531961345035605	-0.9748994051002854	-0.4175318424655262	0.43391259871691595	0.45856554580089964	1.327608677601987	0.9131345482135343	-0.5897959555359557	0.07026230849190622	0.3922850980058112	0.5692289554317808	-0.4688147869588391	-0.3626373016272574	0.02300998934278978	-0.7391258611155306	0.8776838151770392	-0.23937592552958648	0.4095446428142144	-0.9103759547122647	-0.07423643657755638	2.1438005903980555	0.1487813473472074	0.6131181987844098	0.7433301491863946	0.0014005578215427615	-0.03115492572280734	0.8538792884917563	2.36265046780638	0.7419919245736513	-1.0820373825146965	1.2299620982644166	1.2787881385347726	-0.19498362890811025	0.754589435817093	1.0330584251041468	1.4174442131006177	0.05671203569635079	1.002630918251835	1.0473480499503272	0.8286612533269274	0.16903695744540173	0.8769735093769281
0.03146526054111892	2.1968072288048295	1.7424210733926686	0.07376187484956068	-0.4931490769644928	0.27842972835766566	-0.8513807179354991	0.7422381448418598	0.7010665808415337	0.34766827844902154	-0.14095742601913658	1.246490627927238	1.6393348359957278	-0.5343905221243326	1.1853359841799163	-0.8138238886494844	-0.1780106867646396	-0.02460886524701089	-0.10988667754500438	0.5974427965456428	0.17208927856981276	0.6580524951242536	0.0915299249578432	1.253856110477321	1.2459505279005947	-0.2520819238165978	-0.7057029976930204	-0.33886944830182625	0.8195361781188899	0.30637329993083195	0.9251495392752899	-0.014018603700130002	0.3916305720648118	-0.4175530342233472	0.30292975647609743	2.297711850671962	0.7680723271140059	-0.6497314359389419	1.1280840007203092	0.4255278262212323	0.6561656838802798	1.1317257374136542	1.4901413124744483	1.5141434908786184	1.37459402864619	-0.04589635469685445	1.5685643863721404	1.3537163110939996	0.5512139075220922	1.0423219746961934
-0.5133075851182495	1.1860571889519906	1.4924001420835313	0.84117719682056	-0.6324978359788761	0.496404483004393	0.14108583546876738	1.1015263471924832	1.0553116884426033	1.1746687466017276	0.46060289642234525	0.7985498632543515	1.9485183716726624	-1.8263511270042692	1.1833065379880232	-0.051560214452740234	0.44974550493061655	-0.2336701934745788	-0.29780430824614607	1.3977236171896947	0.13323697634406062	1.195965383842064	0.4304821272150249	1.6400942589001037	1.9146657731310017	-0.5609353415058485	-0.0877912757681943	-0.6683425553012579	-0.29637721161024694	0.291768673188354	0.9174569359412786	-0.37183404998915365	0.757230063510237	-0.15549939638234386	-0.07294872151100633	1.112946294888549	0.7324397271104635	0.16138955729325388	0.960279592376724	-0.10834029028829673	1.4124739106836217	1.1113927875221292	1.3882930667647237	1.3981379293270544	1.6669916991030294	-0.7098575678917061	1.7578430521714623	1.6896354623414207	0.8366557516909748	0.9470497546199568
-0.6743518476373527	0.14031267898974836	1.0215297740175062	1.517206815534418	-0.5348136639751038	0.19258489266023082	0.6013609081558775	0.7167334538119549	1.1464296336976842	1.036368499030945	0.8539330613337908	-0.6040687456492536	1.2239597752190847	-1.4843396640093003	0.7757316171328014	1.2471555929095812	1.2458101327891002	-0.07150146594041544	-0.062155303900888165	1.2765916262451338	-0.3232208399413446	1.2199093611714518	0.15688847675724832	1.6584377721766066	1.3811843343411812	-0.2148389072635286	0.5330843986736048	-0.9525084567067407	-0.20466786625293515	0.07446207604833172	0.3765365322150907	-0.4387197395787241	0.7360059818573874	0.3745877825614129	-0.18249355557740587	-0.0919134757217131	0.4417944077775565	0.6755241919856365	0.9853209038109056	0.21246311425884817	1.7498909607879896	0.6948988677604653	1.0370559412370384	1.242277324848598	0.7333341923483715	-0.6413579749359869	1.4142355858138405	1.6351411232342892	0.808405286220736	0.8180391552844125
-0.5072631320930183	-0.13888716034468812	0.262607867313161	1.1569537987242169	-0.22701302745955118	-0.5703858937049546	0.09046032432780922	0.006781960465631017	1.064683071520434	0.2123887161469814	0.5527856755211241	-2.0317358958101455	-0.07233906313021368	-0.22876953864734148	0.0292032472048345	1.8685952949405973	1.0493668441932837	0.10083155104016449	-0.0638817472623864	0.3047311643217851	-0.6568167198327859	0.6088129587506677	-0.22106986398329637	0.7128419178483358	0.3733465093974203	0.3126466741553686	0.7731500827711034	-0.7782337894200116	0.5349725662056096	-0.37982041486021717	-0.7042206413294786	-0.8614167464992478	0.3547426698392408	0.23727488850678102	-0.36807268406123567	-0.7567875315029168	-0.07011336286990366	0.4563943093049806	0.9236779938477487	0.8501506210556712	1.4386007716707288	-0.07880627388716452	0.6711818694142396	0.8091664694345477	-0.5628580107746232	-0.3318575083194926	0.3840671622581839	1.0916890858071215	0.5179482189628302	0.7075375544947564
-0.4554974006960334	-0.11136066548630555	-0.6694559764906244	-0.24000124664190417	0.21885662225358823	-1.3477881886181806	-0.7766282977036919	-0.32650691929307746	0.8268726795906167	-0.6800870208703217	-0.15488725216425128	-2.739516734508839	-1.2581211652426543	0.5047733015782486	-0.7243628574995863	1.0451906431609543	-0.4285134883089574	-0.08659908834537326	-0.6906745802614356	-0.7976071187662193	-0.6312415962859017	-0.3664375152975778	-0.18439472869471968	-1.0865495677356298	-0.16900471396884692	0.2465293372849151	0.5154294041612048	0.06274610276978934	0.6487166435434831	-0.9891936278208536	-1.8310122608676025	-1.714515149580946	0.034196158293498015	-0.771877085782231	-0.942836762371229	-1.0360625952544233	-0.3669234518209587	-0.318584653355907	0.45639522056331233	0.8725662109631782	0.4270958865760449	-0.8457972094256974	0.309601220792551	0.0014036530338489403	-1.2601738484839973	-0.3053978435614989	-1.0262066972621193	0.33737106375410497	0.15490861222536098	0.5650066025919641
-0.7114158555980239	-0.6305751421892445	-1.287787736873315	-1.576168021886608	0.5924761741890447	-1.5791876356843506	-1.0911504041422975	-0.011253668041743423	0.5202637154494038	-1.1804477903517459	-0.3850248481354224	-2.6139858680535393	-1.8380660408039722	0.25245371094050834	-1.088874021865675	-0.6368683359259093	-2.115134625238471	-0.4837345022680847	-1.4614645293733355	-1.2272779795293944	-0.4927136319805993	-1.2435389127640915	0.20175327977927252	-2.5944182056319667	-0.04007489435344844	-0.5980575915668311	-0.020651414988200955	1.1064324743611103	-0.28067366133412713	-1.5444175682492325	-2.152376378812435	-2.1496741111987268	0.04024961872050717	-1.654837645411477	-1.7391293904516407	-1.1242040651869953	-0.030588773694458078	-0.9693109123377099	-0.2659041840403783	0.08137711592416837	-0.9078206372606298	-1.0224620568308735	-0.09990488650090674	-0.7051616217541977	-1.13936625953786	-0.404812273662106	-1.9270163823052455	-0.16039315141207527	-0.2290330088248732	0.4645952727062459
-0.9888075738353446	-1.5945851678786267	-1.1814521276943684	-1.7435172476338958	0.5793676889607213	-1.0674756702104697	-0.6541167838400983	0.536807820293365	0.3658412956465973	-1.1982671008476384	0.2754207515689368	-1.973447626690265	-1.6597732282844253	-0.15191654846438515	-0.9020967277545369	-1.7353044802688589	-2.588673551636067	-0.5367134084105133	-1.5292219668411733	-0.679771611143133	-0.5156348380894807	-1.6387120765378238	0.4034443208646115	-2.572014828864694	0.25006025809745275	-1.5139882809717211	-0.4485325203370655	1.4875452867958294	-1.4078700843992136	-1.8606978081318988	-1.1625294311566272	-1.361330403156915	0.12559549135685302	-1.3122260011416542	-2.2348548351949087	-0.8547680789013847	0.7560666462017531	-0.8810836042117671	-0.7936467607959998	-0.7817331971641279	-1.7733368909442793	-0.41095941849671713	-0.5357229366198462	-0.6888070809295792	-0.638351719382032	-0.05956878717010338	-1.4690766334496905	-0.26063535171404	-0.720531067561313	0.5564990774185912
-0.9775487447374087	-1.8986127623995523	-0.5453233440240501	-0.7535100101594889	0.011620841181827133	-0.2135592178622427	-0.062334299306607444	0.6715096378105921	0.4620008366466426	-0.9246215621216138	1.1052591254555657	-1.113423980048436	-0.8916346037191721	0.15457906613700426	-0.3268351143273007	-1.4036662630555294	-1.5208034565868083	0.03576136632645497	-0.7160401552404811	0.4561032710893844	-0.5964931340118454	-1.3815720097265898	0.09764003376274692	-0.985013014888398	0.23490100483652204	-1.5902723143475495	-0.5012627685555374	0.7912680734628872	-1.716829623097657	-1.874442170592911	0.65550020070793	0.3085672159833857	-0.11768304985546411	0.08139393781399161	-2.0983304404178145	-0.1233945063910774	1.2260305722152252	-0.05216016347573374	-0.9424674797831932	-0.9526977483054727	-1.5113170094434627	0.41148092396117103	-0.9121168363568538	-0.006429468309219884	-0.192094829837943	0.8131287834264638	0.24218850183137522	-0.32874406279831797	-1.239755191165195	0.743975246238135
-0.7935056728755514	-0.7865749381872363	-0.043904003624713576	0.3452580260164926	-0.8675210563358873	0.32700985961730855	0.1440853356343245	0.17357832594852934	0.5308529455650787	-0.6037082329604782	0.968243787725721	-0.1327114253544923	0.05459178157715043	0.8759415571069739	0.32013337612701254	-0.2012599186063733	0.06596754187757993	0.7879369443512962	0.22194767151629669	1.3858489969334868	-0.42591262531463947	-0.5326260907545476	-0.3941526625124968	0.8599426182785719	-0.014787868333559077	-0.6691800365408569	-0.1948323793812693	-0.44069390846489914	-1.1498800079094376	-1.551757617952995	2.0380017848943277	1.5523057619657674	-0.6400466618249347	1.1960712855060596	-1.4819341936102173	0.582010149484755	0.7680493319725605	0.9054230754655349	-0.9467256221986496	-0.516426448158534	-0.2594757536899329	0.5578705332082385	-1.1388390949377019	0.5025046276667327	0.13884065044490995	1.4498737453087804	1.969967950854691	-0.7673071932958061	-1.3909151569975342	0.5842175100204093
-0.7589032567676876	1.0722172269206767	-0.11325387169228021	0.6122290684494368	-1.44172359456933	0.2889722290790544	0.16286518430202193	-0.568398701645138	0.13010346855407875	-0.34205802164268545	-0.30160324027724383	0.8733951216288588	0.6922003089920762	0.9284080919713633	0.7664918041615169	0.6351279755326044	0.9680477277625821	0.9302060309989124	0.4661810560155351	1.4726665274193793	0.053423681836718286	0.611904776812388	-0.4367996342850721	1.5878751271968958	-0.15156156123239622	0.48279512304633604	0.2517636785333472	-1.1720962460349307	-0.45984537144200555	-0.8120292803009233	1.987583070533572	1.4311985138763152	-0.9029194710332533	1.0885874523482373	-0.7458439591598335	0.48309129649575244	-0.3745812614439598	1.3331531215496366	-1.0174662887579264	-0.19175535747474448	1.0336420516883997	-0.22894201944397166	-1.1283839310699626	0.10744735271945086	0.4628098104629015	1.0054201716059266	2.3102279379666544	-1.428730708572292	-0.8056327306629563	-0.28411888161652615
-0.8271005185756292	2.126948800820235	-0.5377386527361626	0.09578184218753687	-1.152398074639059	0.046128655562726606	0.5877933932015097	-0.9671468585827959	-0.7911166478311754	-0.08350611182685226	-1.5333443859995106	1.6305124145802954	0.7489877599019723	-0.12145358535379248	0.8264200109418187	0.573812193802403	0.9873413893701012	0.22653636668950136	0.06817178836992113	0.6869927665205708	0.555117412248215	1.564332849988528	0.19808538581267587	1.0346996053750281	-0.06187653966394976	0.9732944662646767	0.6116809954872626	-0.8575640943550391	-0.1718897392178298	0.2995785741655792	0.68265571162952	0.3264472552123306	-0.5458431066976308	0.26581292516666444	-0.02986144115525274	-0.5494303065194737	-1.2705553743464686	1.098481952153946	-0.9804647839449119	-0.38927729280762813	1.4030591890232285	-1.2183951632543089	-0.8235812010043598	-0.9494826941946167	0.7376239628493492	-0.3591865770756901	0.9505041140193399	-1.6714057548025327	0.33636961469975357	-1.608344781795712
-0.5389108736455366	1.5046587167454337	-0.7738269064933737	-0.4592165848599456	-0.02927674434534102	0.13731829815971489	1.5021852521047439	-0.7665972143819496	-1.6732633415381926	0.24171032187984906	-1.4507084957140617	1.8393683725665768	0.37813209541602516	-1.3554325424580695	0.3834549425075064	0.21330293591414834	0.8052704185085479	-0.6126616879359166	-0.2109180427711442	-0.4058957040345034	0.8262959849344261	1.8675093494419037	1.0372702021212696	0.1430159474531933	0.056474468746504386	0.6566054973668862	0.7534160243371812	0.07588834512656711	-0.05338127752462738	1.3770913138069478	-0.697670685346926	-0.55630155323216	0.07870859855049252	-0.061909187951636184	0.7508763674527736	-1.600085947617799	-1.2396660419518957	0.6002310767726714	-0.5566642518640816	-0.7634601534029737	0.7326245778563961	-1.377713543487197	-0.3113688795043556	-1.6930492358380327	0.7870874085115523	-1.4042498904193195	-1.052870113762841	-1.0728072360864	1.2695694112440845	-2.5946525724881013
0.29649941198998375	-0.1772226980555067	-0.5526247077956612	-0.5618441833456493	1.162674232897618	0.5853452613613435	2.191938228313474	-0.2151691696431542	-1.8482416218127413	0.5594379972643561	-0.1416561614857286	1.5210221934738961	0.01847099702810628	-1.4411956664631802	-0.51260369185788	0.34942942323065357	0.8905189609384033	-0.6222213983340648	0.09368747072600213	-1.1285951909481597	0.9380473069646516	1.4336211134516719	1.3529150820621878	-0.24662210617465544	0.02325897378165574	0.1491832902743988	0.6214793840877969	0.7122158138928806	0.3446658773824164	1.8123542754065352	-1.0829919733951645	-0.4822525183954922	0.2277748434041457	0.4298797830482496	1.5256101588347237	-1.5229427296250344	-0.5810919972382941	0.2582791507170799	0.09192886646369298	-0.762488712158037	-0.1871306013918437	-0.3795020668455622	0.11795119157152538	-1.506646192450892	0.5310929560672206	-1.043134823228059	-2.2766630752402293	0.016402846055380626	1.2677055730950897	-2.645260167231635
1.089308361873226	-1.5545007181450925	-0.03188949807357031	-0.3906517246871471	1.4174131320170271	0.8384663197633542	1.9034293172955576	0.17917018256566655	-1.2592582658230196	0.6921411133406382	0.9809721055904767	1.1034912080517316	-0.03446666444406627	-0.13781576387901232	-1.5101627516690266	0.9365719094898263	0.9325301698648616	0.2962820188806105	0.6099948730588843	-1.2184273192011448	1.0834608512702826	0.6727505919173172	0.8549853430243549	-0.1825509828777861	-0.13726808724902417	0.07217181799863205	0.23784839355461032	0.5312453485274707	0.9373382249195472	1.3892804886224548	-0.42968743237823553	0.20466597595332864	-0.38784844720606687	0.798418652030645	1.9035979627332553	-0.17130746569648758	-0.27067198730493797	0.10380366381645002	0.37290470088184213	-0.3813120230049228	-0.4547305618897375	1.1277026387546931	0.14734805434621473	-0.7717422825389858	0.05589224408075482	0.3879094565733777	-2.1675823847514852	0.7573655454255673	0.328752855055041	-1.9581404069850838
0.9730904129151636	-1.8441113486468133	0.5422489242601897	-0.2925725521268581	0.33893240900148974	0.47347404567998913	0.7669817705132187	0.05850929502002732	-0.5401191763742939	0.5811847809856173	0.7483146389188973	1.0559660816672842	0.10529107088364015	1.3751013095504852	-2.046644272321129	1.2445279957956303	0.4892435348831158	1.122557397141393	0.7160884302844549	-0.8998494799936679	1.207430128268082	0.17003038581690122	-0.07037573225213241	-0.13197192248995243	-0.3642210140513368	0.44542463891400885	-0.2165594029760278	-0.19435656164024664	1.1726921864052045	0.6744392095869112	0.43678153030797157	0.7062694069854439	-1.2417387415683034	0.16063967182892597	1.5657903181274277	1.354512718587978	-0.8993219483396058	-0.07527351944803587	-0.06770821070948897	-0.12355673156369289	0.12386470537432008	2.1741838074637845	-0.2595070738340621	-0.3090803837607186	-0.5066993348705006	1.3265294083472698	-1.2751070237176259	0.6608857294878441	-0.8133174087602878	-1.2516441808744307
-0.10940560932561073	-1.3059774589491604	1.0791437025305572	-0.17077884332164645	-1.366372780531834	-0.15214015453516985	-0.2382267802583802	-0.4872089501137143	-0.3101151129637477	0.4111903337497046	-0.45420358248538545	1.416839247353333	0.1455801601260337	1.7178890128419197	-1.722756551069114	0.9295353719056351	-0.127547043533127	0.781254423722618	0.4215918965462286	-0.48079502637081956	1.052786384909548	0.1462614144838862	-0.7344743392865942	-0.0893092256715807	-0.7056194972945614	0.8592796014300996	-0.39950312220819	-0.758415361394386	0.7751330820831314	0.5835122810586869	0.7699617294993549	0.7242186878311495	-1.5379549965676569	-0.9883921064723529	0.7764240932089439	1.7847855529192431	-1.9747529733012747	-0.28615442549228187	-0.856676580638052	-0.2681959439217466	0.9816399591955821	2.2644916542331477	-0.7722116631209064	-0.3537475673689929	-1.009821868879408	0.6194857833275167	-0.4014673412365036	0.051818236546517744	-1.367018330734797	-0.9066066410811179
-1.08644734883812	-0.587761950760674	1.485816598836424	0.36880585914980557	-2.3218531862670795	-0.15658189527459868	-0.28940003094115074	-0.9281840004859699	-0.5028904022965699	0.4283811958337198	-1.143946295760059	1.7423129030119286	0.07990078050235036	0.7081476142200068	-0.6358643284190546	0.5526176597859732	-0.04661740789500777	-0.5784043539193674	0.3414770291891659	0.0007399676984788931	0.5991128394138123	0.26960296139002116	-0.701431759527015	0.42694309853598444	-1.1356067830248218	1.0587773293031535	-0.03976326192284693	-0.6567237211045763	0.14962061486707662	1.415581976932158	0.5791298109012759	0.6237857107051727	-1.0039148563083786	-1.2187860787902334	0.3013273023952446	0.9295402172895573	-2.3690756025563013	-0.22234725046289056	-1.2681423084614214	-0.4501766605014821	1.4333486809095586	1.5632512534617473	-0.9816774295688329	-0.34326781970279346	-1.175580251932197	-1.1263243123241586	0.24275129973795181	-0.32937649264888397	-1.1330021684013059	-0.5738807729025289
-0.7898646750176962	0.041474136842072414	1.4928752295892838	1.315105897246047	-1.629174225748591	0.8655925151777801	0.42164182923877674	-0.6912111021373601	-0.5411724138033828	0.6361008994329163	-0.4337219906397631	1.5672265892795947	0.26182432411688356	-0.5557101675841069	0.6883309618731568	0.8114628754116355	1.0137093004662432	-1.609195827791695	0.7936328262397315	0.6274181622805544	0.23773073776625045	0.0791977356931175	-0.05930711458683437	1.4758982143137434	-1.3456455424131606	1.1430137007865544	0.7417864879528016	0.07441591915689003	-0.06743021342033519	2.4125694926465715	0.39831661531606694	0.7819383693537338	-0.03645081961727795	0.0909377104430898	0.6708247574787916	-0.23680211687432381	-1.4871784071893015	0.2990641557682982	-1.0288590264375959	-0.12688907374068462	1.2708693444539891	0.532471524650609	-0.7577004878880762	0.25337251785107834	-0.6562099446962478	-2.0623646486465295	0.9387990383928143	-0.10862389249333329	-0.49261788943992324	0.23962366521049563
0.7233959665065055	0.6957292158298792	0.8976891668966216	1.9848870793417956	0.24793916201192595	2.2045037498584286	0.9171303135552183	0.25522161304228624	-0.13978220960083695	0.7640467672927808	0.967145617834325	0.8904994850714976	0.9030113919172289	-0.8950079395116141	1.7154005589296868	1.4700621959495446	2.1199111360622784	-1.221297556218426	1.251840591893116	1.1853533468417137	0.3163336154955025	-0.41958663024527154	0.6882120874459694	2.2014788776483574	-0.9810396338845736	1.1955161791004454	1.3928899014039415	0.9494861289572583	0.2836728199371667	2.4596573320529815	0.5535840552675483	1.0391953343710996	0.8395524040319589	1.842625537945068	1.5589638801974541	-0.6676791277578977	0.06942374889190207	0.8955778590398626	-0.5229111621659203	0.674765796508132	0.7614891221643302	-0.42353780601675756	-0.26483799565723365	1.1480770288210433	0.5579405745096156	-1.063911196526553	1.7019280174625602	0.4064323010622041	0.1329693760500252	1.3394422545300342
2.12135128714959	1.3548076857511875	-0.026129525117159966	1.6653911161440287	1.7802327340702868	2.5743773548603595	0.46333298563350633	1.1729920398456453	0.2807532420534902	0.5963668185752978	1.5343035890521508	0.15487072464813917	1.5935931160117895	-0.17232891393345492	2.2503139359632844	1.4526920323567272	1.963898299802046	0.14288198123877738	0.9545805457450631	1.1561146235427562	0.5927562829552856	-0.7009212972712814	0.9443638571301735	1.6110364209158083	-0.15650517789984617	0.9668310896170631	1.3288605436493814	1.3583747383550246	0.7744181485546614	1.2588217910715902	0.7948737824653495	0.9019027843994784	1.4459837204267352	2.2978418283189455	2.027988854403163	-0.25680094997880926	1.0801020916809767	0.8261976240965601	-0.1393907925637748	1.3111653392643208	0.2217523277477041	-1.039650057685238	0.33761401430069504	1.5044148519751177	1.8057508732402727	0.9816551896707523	1.9567300704019228	0.6441082614352811	0.6909480070072564	1.8897846724039904
2.179255135780813	1.6582380675930721	-0.5984626689817749	0.46959830717168316	1.7195167359023493	1.373543189478821	-0.715988398897194	1.1240064097044742	0.13120903423905225	0.259278578673554	0.5688408057163119	-0.23811525392508753	1.566706677324873	0.7558033722610096	2.4084735174946856	0.1365582710308675	0.3018838475674834	0.9700569517002261	-0.052600840434479566	0.31919743653617816	0.41394833923638064	-0.33724730496876887	0.39798679906694795	-0.18986998907202948	0.4823253068509494	0.16058219801875637	0.44801237401482696	0.9494264018409521	0.9181795201415611	-0.3113447620980424	0.6289444184803243	0.16960761831308677	1.8485372134809857	0.919706973759414	1.45698862862493	0.2774234451383183	0.9577780125394848	-0.23763465093400005	0.3276875068250535	1.2622756953431933	-0.27034626784468463	-1.1905571634027914	1.0639859190810195	0.9545368361630974	2.0884194555049165	2.059988352315659	1.161630242229741	0.3939959686432591	1.3717196184190246	1.4038383389398397
1.0611356552435807	1.292692934205529	-0.3704237898694537	-0.6396451847861659	0.2746931709336275	-0.6311354155859311	-1.7213824450652775	-0.0036732128656192546	-0.4928925988052739	0.07558950073618793	-1.0940061138380373	-0.30881142576992215	0.5819060773961499	0.9874085484019075	2.342389846451634	-1.7011077361934042	-1.6901213122715892	0.44609201812714444	-0.7977005344538148	-0.7271265768343075	-0.4302595183227129	0.4081446835858711	-0.6871761494963851	-1.8614695536567554	0.4422403854994037	-0.9800749590079018	-0.7397510575624843	-0.0535460416058951	0.6419429189635102	-1.0690540028870388	-0.10112671104216311	-0.7767661451959144	2.0086198722630226	-1.1095639440607965	0.18368346818252573	0.34567599839092567	0.3626647713884802	-1.7031455215181799	1.341568229092685	0.7493410198212241	-0.7585770597628352	-0.9640821924064527	1.882109514214964	0.12369228196464306	0.9749110974801133	1.1845529386011342	-0.34681473706828675	-0.012145212160719803	2.203408639596284	0.4871214865748718
0.04435727557945758	0.42981152556722324	0.38709763385288065	-0.7675362254382819	-1.0554792333612044	-1.9293672457259656	-1.8437055606859096	-1.0914779733110767	-0.7340214104898515	0.15244320495302308	-1.9633422709343153	-0.3516634057159881	-0.5720426345957134	0.3331719521227882	2.0708918197065613	-2.530751572981411	-2.5885605727973497	-0.5367528494136644	-0.43649018374414733	-0.9346765497999906	-1.2068523094527417	0.7781959439081623	-1.5103338790682983	-2.1136819868494006	0.07227890051872977	-1.6012014464083495	-1.5047517709499403	-0.8435214934207576	0.21403831356227496	-0.6687187875876642	-1.0137227105663593	-1.307661423835927	1.7862568958130391	-2.1592336384560475	-0.8336678595754973	0.11691330304128936	0.49822799607506135	-2.4559329571162296	2.7277750486029375	0.47463872288977316	-1.1452870206023207	-0.6400055214884445	2.435970052693671	0.01667850112673689	-0.8125441436715939	-0.5643538688493018	-1.4061762467090755	-0.06371803238949303	2.882392410087211	0.3066889214656193
0.04070513253892111	-0.3633146326513312	0.9732657606963511	0.038949916713260514	-0.8816775004496673	-1.5864756401738094	-1.1053909921999567	-0.7191474841138281	0.12824549027440513	0.25561986033051914	-1.3135875588781833	-0.48390051170755816	-0.703867288761728	-0.7430458799536324	1.5434572241600195	-1.6768911342657384	-2.0847678113454573	-0.424942489001325	0.7392621055418476	0.12988965653050072	-0.8722522639653273	0.3813363402237598	-1.251642762677636	-1.0043061041470258	0.29456065567847917	-0.9561200275514324	-1.426824440237746	-0.5477826465715239	-0.12259311121235228	0.22462317939476165	-1.49589610707331	-1.0966606531587382	1.2703640916288783	-1.6618518385656036	-0.9695902806318615	0.1732626600738887	1.7984980577103282	-1.8485251618139151	3.468244874986283	0.8061734074536114	-1.1673038350803615	-0.4417740815074339	2.217122943144995	0.9615287481387506	-1.8774575692938116	-1.288720284882691	-1.1018261760220296	0.45115137313832304	3.009403733343575	1.2718033500602735
0.6548806112676142	-0.6330198808527588	0.9996273983939129	0.90511527481561	0.7996806438885495	0.02248982053316657	-0.06908076435757424	1.2842683023663082	1.797539052885335	0.16338675978260825	0.28807938867637234	-0.48059243858354955	0.5323463378845507	-1.6617934883565801	0.7787693054415741	-0.05314396945548262	-1.0429431838569132	1.0564496788767141	1.5506581035318556	1.6929628544628652	0.718209562610252	-0.2664577841239875	0.2105711495421371	0.22292234214080955	1.4893184775766264	0.7818447497403491	-0.6010315358633926	0.9703864670855636	-0.31074013404642414	0.7952776428282814	-1.166629339606278	-0.3603500058843947	0.8537495145393329	-0.29945753875014697	-0.48142571115381944	0.7106126541496771	3.3869379265829256	-0.289609734671791	2.670176285532953	1.3749526468436604	-0.656212213310596	-0.31653844242129126	1.1317240264484638	2.2744086120809337	-1.356389296307835	-0.38690758917541684	0.25243400508348024	1.281531524043607	2.4387733859701446	2.4630409644883535
0.8272947914801443	-0.38946180614779113	0.6800031954485026	1.063043399295025	2.671775073975145	1.6660151219025032	0.7167810007484191	3.339164839667718	3.137628475460604	0.012435502415072375	1.6679094408287194	-0.11413455144956816	2.116765650168132	-2.0830793651657267	-0.08939655593903627	0.8294901867610814	-0.3582765639087199	2.416062095148627	1.1724118495945095	2.45400366763111	2.406880025899353	-0.23724570086150468	2.038922998464636	0.532634198358278	2.798692132038062	2.509577878634062	0.5379731585492237	2.7578964646280264	-0.3589787414500262	0.8766728754463677	-0.13175341092041265	0.3604790565739544	0.8080076397837702	0.9742430777678911	-0.10982821248776872	1.2511487579419667	3.8953500862118173	1.1507792437587068	0.6752023393733485	1.5147225697035624	0.22001970258036843	-0.07980960660404461	-0.2015429859803628	2.9332478188996043	0.30212533985275963	0.8723535922036662	1.3529940165528245	1.9209051793856717	1.388038533760998	2.5690025277961976
0.19887645536931728	0.01602872180833002	0.3602515559138575	0.5679336573910491	3.335997265917388	2.3139811055029416	1.0554690683624408	3.474388118852804	3.2470375555264996	0.09890068477458605	2.0653038869720612	0.436323047684726	2.5514983064713435	-1.8911674593424026	-0.8440416803248211	0.4429506410987254	-0.0684589210828836	2.060274628439592	-0.03736705697332802	1.8891742063381252	2.727618309410912	0.7371101771105888	3.016733337010428	0.09329519574926423	2.8131564294963507	3.0502807307396345	1.4771363471825678	3.3932406333302407	-0.2520685573467485	0.8128674842882223	1.057394241435265	0.644944277320974	0.8869432753962049	1.724632377441826	-0.23125960784407731	1.1542038004895272	2.7987084182149373	1.6798789072107183	-1.0649368924366212	0.9804891136860047	1.0088492521602306	0.2249644507162592	-0.9000389140298499	2.459996139467857	1.742713147400225	0.9160075747401042	1.1905562135092689	1.960522327264975	0.2573368564871296	1.3200288044401343
-0.4728508658433318	0.2525026093584828	-0.014596225856910219	0.08490617699928563	2.4318878474667263	1.7897727461577149	1.0390671848870001	1.3303353263379474	2.251820526352085	0.34664764798409164	1.5400175551792592	0.6566723249362281	1.303252701371682	-1.103550231097199	-1.236829670264681	-0.3666213953379427	0.32198671425614317	0.19176868836935845	-0.9921993811198169	0.7190490989464315	1.3123109335439258	1.8315979569673841	2.53244779890389	-0.18837099419311915	1.0403865789038016	2.0420865072350454	1.7717788189985306	2.1793689738392166	-0.03438499959959001	0.7442010830505793	1.669222492096365	0.52111927537065	0.5663481447290915	1.92995600520896	-0.5123188852901706	0.30548042994296015	0.887757456577742	1.3218049551879163	-1.3469244591703124	0.1360702875807372	1.279389418038702	0.2924170285738718	-0.6315196241175499	1.1507683929906407	1.8647053752808609	-0.31080949779764844	0.038194329511772915	1.3444959541568797	-0.633906879629818	-0.2310281597011637
-0.2981583484385944	0.22110989230847797	-0.7342848203782661	0.09539429434193346	0.6633305122028014	0.6172294154159595	0.8177178224463638	-1.3353885234866991	0.9951741042006679	0.22435445136959123	0.6530212259954963	0.2216791512303743	-0.7076734261269382	0.08262594974753074	-1.1089117434590448	-0.518947029847651	0.9285059378119667	-1.3573348753830945	-1.0150324225853167	-0.0020471439719170277	-0.7830063483646502	1.9120135450610707	1.038398450166007	0.1210192184122753	-1.441315495752109	0.07672422169769444	1.1814375857265913	-0.19709694746579431	0.14438687874957468	0.34983399498140544	1.207096639468287	0.42598538604799513	-0.2897345418554687	1.5760945802171518	-0.3985061985859346	-0.7492019403114013	-0.5584346521847992	0.6401083296977774	-0.3491810405809045	-0.5005016389418322	0.9124999423828276	0.007820919331495936	0.08103417928022995	-0.3555125855987163	0.6454728006335223	-1.3797624963466755	-0.9012956740065236	0.3902017170283091	-1.192995179549601	-0.9104871110215805
0.6077246559901764	0.01805855843349588	-1.6826967055208986	0.42840455670090366	-0.989840616219215	-0.5330605746870892	0.4665056649507177	-2.3252475303268	0.08642365009831804	-0.6012247290612378	-0.04786412699993935	-0.6263491214545795	-2.0566140076102526	1.255410393833997	-0.5912853037652971	0.044501552231873506	1.252916605262836	-1.2194228659941546	-0.3951434824046164	-0.08658392352387019	-2.139726891635727	0.7352731721972016	-0.4600363505580812	0.5369054325461621	-2.9130176878620584	-1.8560801327621106	-0.10203943787060812	-2.226020519568026	0.1826397206435037	-0.6178960492744419	-0.1802853066672288	0.763871798777769	-1.1824927317085325	0.7189685372774053	0.17642287703918835	-1.2878759324204445	-0.965067791511769	0.10407953204414318	0.6817016380861788	-0.7494633170629901	0.15575788429181506	-0.20029231187110313	0.41474106736887856	-1.5454928482569923	-0.9978375437901058	-1.1241874555790792	-0.7827142690761835	-0.4400513736727121	-1.5267784775048718	-0.6967172853681249
1.203802028521975	-0.18889948591321035	-2.1618642774303574	0.5372787760137987	-1.9103421135107292	-1.2376866161992386	0.0020289843720839415	-1.1639667752478458	-0.5572908702693147	-1.6357888866957913	-0.30007943636163054	-1.2926997375854263	-2.133001493806676	1.9683907670195457	-0.1658278783441722	0.4257366806276921	0.8888433958669536	-0.024397340757654783	0.10242828402424578	-0.2646406943355927	-2.2343235667272037	-0.7679466029910496	-1.3233060741357678	0.421424157704448	-2.5562528204373933	-2.97214234055864	-1.361042599121963	-2.836341673082652	0.1817337866895497	-1.7731046307318137	-1.6163869398587805	1.3867211519465268	-1.5298158474107222	-0.20330881105831947	0.6813458302072904	-0.9704552599226337	-0.7839186855366708	-0.20247190659567207	0.7623973469254021	-0.7791591095013964	-0.5596881857935163	0.2685927711403068	0.05754128073338983	-2.1408202485838452	-1.9905775788599793	0.056169315849495985	0.05726223056223182	-0.8739364602923092	-1.788123347221883	-0.5799645825267816
0.6741661564709359	-0.24798752329849655	-1.5634432236847184	0.09751457273997818	-1.9003889143454082	-1.4082956327761722	-0.5440373333247527	0.5491060724601105	-1.2417765231449571	-1.8998139427216034	-0.1441721160608521	-1.4012041450941284	-1.4545837410139166	2.032294159668383	-0.3413084437285827	-0.04113382328556538	0.16249548760302573	0.46430513148250413	0.07183244513182313	-1.0649640073953115	-1.6124954634324766	-1.4703861456682854	-1.6521692255802145	-0.11708413453180347	-1.0098051900115033	-2.93255454303175	-1.733986860460245	-2.1550794706753815	0.33150584868692023	-2.3402074808928433	-1.9927054141803509	1.5485760252811116	-1.3609304835576856	-0.5701070812299077	0.5741424621850904	0.005638439862407789	-0.7555768416766001	-0.3841914247950248	0.01676387650377115	-0.7604452650380754	-0.8863780163745126	1.3786077392973934	-0.5844746117886598	-2.0293165201327272	-1.8068646471553103	0.8310206083620242	0.5813542127492245	-0.9982341591432815	-2.0005390223325534	-1.2187350672130939
-0.7338608626031901	-0.09287965069230046	-0.13177339560583073	-0.7337157793096314	-1.0637573309493233	-1.2424211831617726	-1.082539201062172	0.9204158857410879	-1.8254064701181816	-1.0595229422234587	0.15840045172527983	-1.0925151166438511	-0.8408207884485036	1.6136955842809815	-1.119569324727094	-0.9581869471231812	-0.18596977489452937	-0.46804167371083766	-0.2645400257302448	-1.9732274577519089	-1.0283649714261809	-1.2082537030588152	-1.841633779100345	-0.3514958521764356	0.47871826950965324	-1.8575472593609483	-0.95620585161693	-1.1384521876246716	0.6283669849228597	-1.990863826697126	-0.8211996210287568	0.5710795475994979	-1.2618532827217548	-0.3007140749474874	-0.1163027721750569	1.133274218887809	-1.0712709546372547	-0.47578428501737924	-0.758934559781764	-0.6595697754538854	-0.7474090218294137	2.232042788450811	-0.9188202922606099	-1.3111110220037039	-0.6954658448171237	0.5951848014911327	0.2337966115822397	-1.0808756474278591	-2.010225478455535	-2.0334510143233726
-2.08254990490496	0.19555073916420126	1.151796943652708	-1.548497281099088	0.09557640563352973	-1.1158244008578844	-1.4947111560235804	-0.3309344327228475	-1.7750366419949564	-0.021466352259508156	0.27347657298041345	-0.775493693476462	-0.5646057432241108	1.0378119009621705	-1.8495844456178763	-1.3389724849268765	0.10006479749547469	-1.6669693231700087	-0.4742378156415091	-1.981711833514518	-0.6965066957651128	-0.8406525515925257	-1.969777207175588	0.10524007827379102	1.2091544994578773	-0.3321101451692611	0.2343203036402535	-0.6157064638863518	0.8054419436566654	-1.2631835474812947	1.2479229861845622	-1.3155210636625196	-1.611695692790893	-0.15323673207188918	-0.8708575351919523	1.8929986920700828	-1.3553556382594445	-0.47048337407104135	-1.0854949492380785	-0.3844874143898759	-0.35556156535372385	1.9041593553736693	-0.771037101935718	-0.38084682819942167	0.5430164038423156	0.05280116378386766	-0.4961509873139261	-1.2066207103713043	-1.6557325631586632	-1.8401235962643014
-2.742070150865638	0.4057825377876057	1.4921060823206604	-2.026612431973865	0.6696289351746686	-1.3427088124306756	-1.7173825993439382	-1.863403525528997	-0.9087242597585906	-0.07885851459930371	0.018044784205068824	-0.6855121898868721	-0.41344904008120686	0.5215699270712263	-1.8083541028020185	-0.7555416335270765	0.46280709476629156	-1.6220620228571756	-0.41760510673264484	-0.8862259521463528	-0.43412562813283684	-1.1839873941028514	-1.763994111604349	0.7532536037682148	1.2876706610132624	0.7419189259670669	0.615739978613557	-0.7334883676232199	0.5965290074514611	-1.0139160295498908	2.803407357574423	-2.8949480438879807	-2.0767866967893283	-0.9689142695823094	-1.2848708343089763	1.9326346217759747	-1.3161841516775596	-0.47935283926907785	-1.1531140365338974	-0.027655784730684422	-0.06842849463237209	0.5004444601049526	-0.4381449067469429	0.23081820854560414	1.0572660351866086	0.10839174024027694	-0.6861602473539915	-1.1421456374769086	-1.0274659621892441	-0.287414683068496
-2.8075633035561873	0.3189459447376562	0.9551471486261015	-2.032901188184469	-0.06741973040745702	-1.8742656286087012	-1.7972550360662152	-2.3741594123354233	0.12996200351735898	-1.3979229560837048	-0.47852403128821036	-0.7444992194519792	-0.3247904483972096	0.09680253055411697	-1.0025591451504068	0.19805405052366115	0.20530082811293734	-0.3850961792477995	-0.3163482406311772	0.3051357314400782	-0.24970473023343737	-2.064776160492588	-1.0884956669309171	0.774596679611927	1.027803225663622	0.6726946707952501	-0.3797375227326379	-1.1461209571254636	0.0038297693911750106	-1.4996355660787855	2.740983044335276	-2.945177386351712	-2.0261068398966384	-2.572340363200591	-1.4539229112620122	1.1696106437631926	-1.1525082830428066	-0.6711901698959705	-1.323217546177705	0.1316393482172609	-0.16312624404565992	-0.837476720448147	-0.28697329687813516	0.22901264828834345	0.521761061399373	0.6115830359719115	-0.01489945823039693	-0.6441264328823895	-0.5150947352398006	1.5795419397741894
-2.6104080325187806	-0.15561153185903398	0.17004605824031327	-1.540003014869401	-1.8001935090022396	-2.2450119262568	-1.8070653594505912	-1.884216220743185	0.3536761044894316	-2.603540261883166	-0.8738332829098997	-0.774576447657046	-0.5788029678416949	-0.2795339131311934	-0.2552724065410435	0.5861660936629488	-0.6394244799064819	0.5094894145925477	-0.4442308098567766	0.4341450684611719	-0.4485779549704172	-2.5494534643108993	-0.2492206486661842	0.024721389387225165	0.48324866787918075	-0.3937302345568598	-1.9921241634292672	-1.4669659486777311	-0.7566154220669312	-2.1113813135384163	1.131168472356677	-1.3919010530909872	-1.35176719479996	-3.6661689882832906	-1.6916912427175232	-0.13796497438634608	-1.2295397872537988	-1.0061264625489343	-1.6037082021610822	-0.12334238234702347	-0.6636671863259364	-1.1059891188389093	-0.4442748180694108	-0.24198355427511412	-0.5655434199472706	0.6070752780523488	0.9179880867601931	0.10380722768049763	-0.49679633730013373	2.27503542516959
-2.137363599041746	-0.9302602839804966	-0.4576808642962262	-0.6339184503447037	-3.092647193187398	-1.952053331358045	-1.664503875049103	-1.2901692483575833	-0.5762885081884573	-2.1193354694617637	-0.9395980623462794	-0.7117210878568435	-1.2622669543253433	-0.6195919185892954	-0.3368684254530868	0.09306339956791174	-1.2905303206455276	-0.009852590075636944	-0.8289853928557455	-0.5092685585543173	-1.106935396373769	-2.0245406821140426	0.2950775835887431	-0.7608308558224764	-0.3312028794257673	-1.4438828898628022	-2.7084468749208064	-1.4433375455900275	-1.4961979321916048	-2.02328023868371	-0.877269910770923	0.595005960638509	-0.6402083920322386	-3.0314684486132335	-1.9648501015379924	-1.4409578352454087	-1.5249152258806378	-1.1558726630392473	-1.75059529616239	-0.7197768627100363	-1.3326175496020916	-0.49394359077983285	-0.8371254368043004	-0.8023773799930298	-1.2185151719928844	-0.28692900242753466	1.2432576520681717	0.4849825262295756	-0.9390784394564834	1.276637661275126
-1.141865803282764	-1.7542474585093981	-1.0073653376644693	0.3784143002921203	-2.5588230315922798	-0.9750789820673298	-1.0940841992070987	-1.0225924616679865	-1.9365414793204465	0.11882915779943035	-0.7936815248586934	-0.581493492022952	-1.8227177910476013	-0.9012288090948927	-1.0531136420959462	-0.7925019179295364	-1.0702211489823195	-1.2132775726743241	-1.2168635978359448	-1.4071511603662563	-1.7036879666256162	-0.8579667852849387	0.42692681159571944	-0.7958547537949408	-1.040142541582294	-1.440098550059446	-1.6563335403086417	-0.904143095707674	-2.1041535361495574	-1.0169527705948322	-2.0132053419163665	1.7231013724517965	-0.45889198491509964	-0.8189818297918406	-1.8000297019963607	-2.1518448057015087	-1.612854749907199	-0.8266050313042747	-1.6893791913179135	-1.3150894392676316	-1.8333310652827797	-0.08947336095402722	-1.3379181370202915	-1.2017925738451058	-0.8021494070375961	-1.2419696172097094	0.6539297611386609	0.015574746388102492	-1.368465206775148	-0.5981989960778693
0.28736603757307255	-2.2467666485462674	-1.5580563579104267	1.0073135498484198	-0.27976650298385847	0.1128011498008877	0.08734099656537614	-0.610643530470221	-2.591858482749338	2.5021935429374587	-0.7572272336678745	-0.3820289574888179	-1.4973223731293588	-1.0909988707485498	-1.3941877175713449	-1.413735038111075	-0.14129002960061376	-1.5156010849140331	-1.2720625391236104	-1.3197010903897863	-1.5419332875287153	0.06076986962231868	0.4248344351216568	-0.1348752204538391	-1.0731561688566822	-0.33070188811051776	0.5048098912850489	0.1558308834090182	-2.377818066981169	0.35352902414945053	-1.8315102225042512	1.7183326551040445	-0.6589097836634745	1.4652007483393363	-0.8571682502800638	-1.9864040726097278	-1.20727635978188	-0.1551974886469533	-1.5725979891601423	-1.5371033604431006	-1.9444073911768462	-0.5834156785082948	-1.7507970448301258	-1.4254474972298936	0.3651931324162739	-1.2130199066184228	-0.4293202726862096	-1.0645682403375953	-1.3213602181258584	-2.073570809988641
1.5437458951504703	-2.0151518288002856	-1.7643642598522582	0.8909048567562261	2.0954942261080114	0.6249097942352076	1.5687758978583748	0.3936205279646094	-2.0432368142243784	3.3598702393925133	-0.9564931861651926	-0.10445951142136621	-0.22972513958389215	-1.1280679880354918	-0.6765933271754082	-1.5468677319729862	0.6626551404644128	-0.4844377462643016	-0.8485344496035231	-0.5123054383547497	-0.548724008262488	0.27392026542524955	0.5260042124148107	0.39096543741905077	-0.2973013277993985	0.8437822157495333	2.095887903855762	1.3502517917212111	-2.021986094793248	1.3059137378603243	-0.8704332366598633	1.2649174854580998	-0.5817368679410939	2.278962432618806	0.48502145023679194	-1.1432579558069282	-0.5382939538338957	0.33580673598333294	-1.4256958926486416	-1.2470512184057754	-1.6685072991528433	-1.5028091223229347	-1.7663399724127093	-1.494303879672228	1.313204002346783	-0.2894426012476863	-1.3599014280569757	-1.8744617509308616	-0.8141412874080931	-2.472641695057184
2.0054791030303654	-0.9329173459373544	-1.193764643525246	0.12796473126340174	2.8435818289357067	0.37324042954876857	2.529122968420378	1.4934385304796411	-0.8094899958866267	2.548317008729383	-1.1126424931817127	0.16385476546323352	1.0766692678323049	-0.9361223305840329	0.6125169821325099	-1.3418615936966298	0.6602787534655774	0.6336176532948405	-0.1506303915955461	-0.02897822536582982	0.5256309602771359	0.08267305392629735	0.5856340291153697	0.0903701346050593	0.7025795372204189	0.9630983447474171	1.8819170396764417	1.9570893919796237	-1.0086393472019353	1.4509313596254605	-0.025806266031456606	0.9428882497982756	0.09123665859393464	1.3200836840008536	1.297027189522798	-0.17917671117185993	-0.06803605255743207	0.2563858132611517	-0.98728511553377	-0.6359530260045558	-1.167995175609511	-1.8526338783054075	-1.1447675969573796	-1.3189383427704926	1.3769290158024097	0.376415226685907	-1.772612507622797	-1.6872958768487638	-0.292484750638331	-1.9446217700346076
1.6221758876103534	0.5931786005504918	-0.03332368363824828	-0.7446662969066333	1.749611541783744	-0.21109681904146638	2.233588862260362	1.6539522007810987	0.17457307128360372	1.295511011587673	-0.8083318456639971	0.281608921663527	1.4064932981191682	-0.5252241577722203	1.2997188156996338	-0.8934079708619146	-0.09669228781195838	0.5074543353330055	0.3734562188470966	-0.4125386692861376	0.8273242625601449	-0.013335087549321138	0.28233128515397693	-0.8560123006435622	1.1325199214616317	-0.04904811566949381	0.1242619489611953	1.4606003037360582	0.12873978040957165	0.954875753244602	0.17701944676769418	0.5334930837516082	0.9203202643973408	-0.4138915908364357	0.9644946814157946	0.32463503532755494	0.07006000338921416	-0.21918105040477945	-0.068668054637403	-0.08194295082547044	-0.6086755672772152	-1.3414782660726712	-0.024226980437860885	-0.848389481677989	0.7842990813480004	0.012888217455042506	-1.649629451703276	-0.6722628394162715	-0.09610790807679699	-0.9713460143532178
0.9063516461822015	1.7323621125189823	0.8388325984427948	-1.1722390259500168	0.11983509975181929	-0.5437896178410178	0.7791174250502284	0.5905714155739243	0.4501462799207111	0.6420837339202258	-0.0006740433845850045	0.2397830073809681	0.6648311661188004	-0.07495876412011102	0.8288945603273971	-0.1262530965734664	-0.9860011955209032	-0.6025439689568073	0.3978870009255187	-1.1212492778277463	0.2678681216911171	0.050765960332187325	-0.3948968377955089	-1.6082335596103938	0.7478773647967771	-1.1721265268688341	-1.7102946798989045	0.12466134595242276	0.6172875557152047	0.2700319964364886	-0.20018467234045473	-0.4652312277135269	1.238153737094787	-1.621142489308532	-0.14373810569336665	0.08972807680258618	0.1744239050641855	-0.5150583767911856	1.043564540035165	0.14622291458051717	-0.0649596635506995	-0.6977291881959151	1.064177141361149	-0.2805929418006316	0.22730422973740508	-0.7976434703026956	-1.1317841687316526	0.22330517069117398	-0.06219410158070799	0.06054646524070459
0.41513288315680336	1.8168740007698407	0.6955590670253934	-1.010499577937416	-0.686847883901672	-0.4126563907056925	-0.8031555109795396	-0.7045653142198024	0.3283485868513154	0.40256260921675224	0.7835844353777432	0.20753838253136825	-0.29661889880778514	0.17054446777856463	-0.1221326739034551	0.8728191805981739	-1.4061258029761352	-1.1831603298678424	0.05588858071626871	-1.2308512468676742	-0.4175421608100877	-0.00840409559813008	-1.0026385317865334	-1.520374057751404	0.017848038056679998	-1.3466690969551558	-2.2298858863354347	-1.0750849358797645	0.22098395129176585	-0.21445814651818285	-0.7998148679512689	-1.8535273469650142	0.9520409439908185	-1.6643270151905054	-0.9679169030132052	-0.6988442356208479	0.517299321977469	-0.24309085220568502	1.7689949257137898	0.11544640092374982	0.43941960326839885	-0.7328469373670464	1.621237721648518	0.050699044320655307	-0.025142438662333524	-0.8696847688373439	-0.44340846337190054	0.20822829773584106	0.2490716602295552	0.8672557951896376
0.36119340538560646	0.9400598073256904	-0.19070688402717514	-0.5542707396278307	-0.5074666310804324	-0.03290939961521927	-1.3378527997115106	-0.9422192307462145	0.41171366859856084	-0.20396675223700134	0.8722416289109899	0.3008773801555889	-0.6573697879798656	0.1522158065000038	-0.42569156876553294	1.6355356081938728	-1.182867682402405	-0.34034005143454815	-0.12943017003834742	-0.4555468848259019	-0.45817137166039296	-0.23117944426609505	-1.0384517777142621	-0.7096986961936194	-0.4285151178288382	-0.49537612621644306	-1.1904396767568988	-1.2270891389388843	-0.3979825881746774	-0.359180695101433	-1.308555101000576	-2.6531043543752957	0.62906692432103	-0.7597640168339628	-0.7596286465992598	-1.4642227244896266	0.9694092213465942	0.4446489120703198	1.8595341527591756	0.16489885266644563	0.8389239781759272	-1.327019840973582	1.6226250631377375	0.06942164472749146	-0.34442144798491886	0.07713007684940976	0.08708949439243228	-0.5220792033288402	0.9690930135767887	1.2079079199862819
0.6769110018335156	-0.07871634233476711	-0.7332041965463864	-0.18319926927767854	-0.12199632003253945	0.31703420896925477	-0.5039181996991449	0.07697146033331861	0.9353262349623507	-1.2181913530621087	0.1380831714895852	0.3701980179786622	-0.42489514816651536	0.10608069244404161	0.24929372773970637	1.6613302887024624	-0.5483736294563591	1.170521024934	0.25453778363820195	0.697082791321392	0.20426481662709747	-0.1945702616737185	-0.4303909073214196	0.1675375530745165	-0.40308932406099124	0.5329519639780891	0.5000722188434998	-0.26495457649762816	-0.2859703837247565	-0.27045917398155905	-1.521711517439676	-2.163627818430386	0.8010422568074606	0.45306378649235696	0.232205819688969	-1.5513366319572996	1.2070876707858977	1.1089178600563203	1.6803896706906645	0.563519442008153	1.0321318832763975	-1.5553927419345497	1.4663643044202215	0.13185517587520965	-1.0164792367211886	1.0907774976776683	0.18890132975896815	-0.9372739279929647	1.6922625374268168	1.0700110351712238
1.222781885802679	-0.42433190741590093	-0.14337904133515164	-0.02535890343032376	-0.07700521269490822	0.5824056246732076	0.930332496855822	1.2602838929953633	1.5747790980267127	-1.6958275489523418	-0.7676745851491527	0.17664818327511528	-0.1654639098916911	0.34356973664724677	1.1733148801163742	1.0186871776992161	0.10791625620556382	1.9756403505984637	1.0515330631198916	1.6023965357733156	0.9704521013234494	0.4797642204551197	0.39589252178243767	0.5795147163460412	-0.2062872760876489	0.9083322054431637	1.666559231469866	0.9880303139413161	0.7853358543430701	-0.14883874097200847	-1.2585707760402793	-0.8717689937703413	1.37099967494545	1.3880262764915796	1.0831890909049737	-0.6837301866530229	1.1762731295818767	1.5236110145570787	1.7461358739845578	1.193170862591165	1.015853535613593	-0.7637348722549148	1.482889846959226	0.6554774114558591	-1.5709299440500795	1.2364279007511922	-0.04074052370192565	-0.21453081738643093	1.9026787963152931	0.8145153917380044
1.7769050135467153	-0.0036429871068887113	1.21683212323172	0.04104579200213934	-0.1432645196504459	0.8387321876172952	1.8608837407547534	1.3914668423566992	1.8054333036194472	-0.9082212435981892	-0.9788572903423286	-0.17918582147302073	-0.1507325561125323	0.8964931629065062	1.4868678402746947	0.44171335510030024	0.4648339343445808	1.7584561739628255	1.6318883788396923	2.030847502365682	1.2709084541108981	1.5308656099685516	0.8846818950289143	0.5117243227766174	-0.23143894592203923	0.5628088270391477	1.764210417776747	1.52401886568581	2.022610630517791	-0.06960182427174759	-0.4330024360411628	-0.010520417692750464	1.7960336587536736	1.7411620184211996	1.1426498243588903	0.7244064720514032	1.129818198564269	1.8001327752989524	2.071747253333428	1.5930338101442851	0.9844439443537302	0.6928721233804442	1.591372685744238	1.545112835243154	-1.1896970070176989	0.7722972960061437	-0.11918330627142142	1.3483732125640662	1.5545239066034802	0.8595501896097161
1.950311936139483	0.5877349732690531	2.171819833678185	0.14206339752687627	0.06060020428258017	1.0462783962315758	1.8138678154370755	0.32144064428923597	1.3898797592065035	0.5398321019006623	-0.2794763024794169	-0.16527299351432603	-0.07316694836908816	1.4302399252483695	1.123896932066649	0.6668057297807263	0.4072563468901913	1.4405951960350203	1.4864431882666003	1.972411865338135	1.0949898219173657	2.1913273897573737	0.7555694591009504	0.2918107777982556	-0.6313282658613045	0.03716352064032169	1.0949574715041226	0.9405497457551676	2.4107873858196727	0.12466872459531121	0.7128561525052195	-0.1984408550018122	1.7201411316697683	1.5337989991646948	0.6094191783732678	1.7422309273300525	1.1774594060235075	2.0331962628073654	2.1605885264674454	1.3625039171117612	1.206034255119027	1.8472241983115014	1.4815884823773222	2.1086078604567153	0.16339983992299184	0.7190397742497785	0.32191313230634966	2.4973647969610746	1.1093159690535	1.1281620769779905
1.4019592125860034	0.7705317050062749	1.8975541625140582	0.2571887571715199	0.32999650491363697	1.0544054062595154	1.1849619451844062	-1.0420705787378464	0.5631424266475107	1.1714491506589786	0.6385105883349013	0.6540569113331639	0.3654313087296382	1.5563884561666483	0.6650728492116167	1.6469200013774135	0.08164999842762158	1.759057857079696	0.7056570012555448	1.3253472846727978	0.8818603336549626	1.9695466374069894	0.1488319314864882	0.1614523395725976	-1.2709799832598407	-0.1797794315599734	0.35467112025615777	-0.3163818256241211	1.736572499729015	0.6579163238549126	1.5606660596014423	-0.7610991140451732	1.2585608400364996	1.049516924501685	0.20847574519368656	1.6037414909884653	1.0322628636275273	2.0073604571175228	1.6468943933901397	0.5401420384846664	1.720855922302401	2.0946625288662126	1.0331329056475969	1.6822406707456785	1.3424802774231295	1.4133697220645165	1.0029863932030716	2.170914353665725	0.995132221604901	1.0047080712307883
0.2692907555889932	0.5506104259646988	0.6981733268750693	0.31388760288761447	0.13135270459048215	0.8734996112588389	0.6393780248806092	-1.719801772599399	-0.16784306193255014	0.2577692072248188	0.8785704937528005	1.9958312960588265	0.8898363161339967	1.2113161520155789	0.479263359081435	2.5036956859206714	-0.18971373829982463	2.2038530227113227	-0.14520530794252123	0.11201207753566789	1.0293096308728564	1.172679311597854	-0.47367898556283655	0.07543611221106841	-1.8076782334972736	0.005688326701365873	0.032148346073235745	-1.3318247134370156	0.7129073919713721	1.498521974552561	1.5049364972825472	-0.5645793753268866	0.7133178235521539	0.6487941168796054	0.41445376337374457	0.39252414554226717	0.41935649369459366	1.4358587551660291	0.7768964174086678	-0.4143455242008636	2.172823268478208	1.6275847226569164	0.42707184924293756	0.3726827279981466	1.0926697190932055	1.9812714345045228	1.1551053230970514	0.5441077899620143	1.1538444228971971	0.056869858009768105
-0.7605284038092639	0.3652967582333321	-0.35355977104857617	0.3353193347026027	-0.5086778771607823	0.8149275695670315	0.41886988576058115	-1.4479262423110468	-0.3946778493450003	-1.2785976874587062	0.31547784904190335	2.944235745483768	0.9555728970685459	0.67661199355338	0.3476638501150368	2.3271208243904624	-0.1519147613718768	1.7272293414817292	-0.5705182504638503	-1.081544962395688	1.5664944456672851	0.5481354714854678	-0.5677857976772424	-0.1347457581806861	-1.797369604385301	0.48620046380405024	0.14153731726927718	-1.3572141860320674	0.13491026767333478	2.258922337094424	0.5161067877527553	0.610582749698976	0.24476854402135323	0.5355513499224871	1.0491313935251128	-0.942635984188555	-0.34876073260460133	0.48129891114626944	0.13089775738753628	-1.0008730398593932	2.0400467740821893	0.9933933158480505	-0.1298398259050583	-0.8960446011400511	-0.47110226999149746	1.4615438544741692	0.370981884523951	-1.0700601014037132	1.2099883032579861	-1.2409955066382137
-1.0286490380328972	0.49745848339004956	-0.4692174912737101	0.4016120123759827	-0.8086119339483018	1.2174319267198577	0.2680704573326802	-0.606062077679088	-0.0762016271286713	-1.7756244065392794	-0.23599331223116712	2.800801366921452	0.5368350456830232	0.2333147300170457	-0.008659463973843916	1.0309053590604953	0.15424353712262817	0.25821681298223315	-0.5050680765431632	-1.3152729841219404	2.200974292493158	0.4750693482429574	0.14460267875897373	-0.49204343259275285	-0.9531936994702516	1.1858975339884312	0.38039594481018296	-0.293082859346747	0.08434467290587835	2.5174956960784267	-0.7128152045336803	1.7684136664034737	-0.06725711530708751	0.6750044835716378	1.5526149457388596	-1.3772129264958295	-0.5092920824191325	-0.15860224119942182	-0.038616966434927076	-1.036448057712501	1.13060809692431	0.4662179572128318	-0.6232902866680243	-1.1658956549858799	-1.7509815678410836	0.12511713235817384	-0.7702033713823232	-1.4092624491573422	1.0028309019838624	-1.756288057450842
-0.5971552442772136	0.7931543431069268	0.17678339747637908	0.4803792009329103	-0.16397637347936525	2.010821756927421	-0.09058597418092071	0.3091911820368989	0.45322131747370276	-0.5820018005759583	0.07524126804778523	1.8020481908721657	0.281868816033625	-0.12846440959909297	-0.3488688311457837	-0.5812255775009582	0.4183777764606143	-1.0083921721750664	-0.19040990914238257	-0.23968373160216108	2.5430749834635167	0.6522459475405556	1.3532580680749948	-0.8059880528920664	0.48073674777303776	1.9458344260139198	0.4701900966988924	1.2297899871163622	0.0458092528446812	2.2483952085940513	-1.2948587246714698	1.8058875964009664	-0.031145104324923487	0.9281987502439087	1.5094440956115938	-0.7194565439256819	0.2716204791178896	0.12036826096188001	-0.018823784995653767	-0.6846542605763317	-0.1409678783168872	-0.028725422024579745	-1.0820554853953883	-0.3251031463269677	-1.2593025112657512	-0.7623071027525268	-1.131222790318768	-0.4078494322133449	0.7766938754281149	-0.8376143787435545
-0.23218839444235254	0.9388841171623117	0.7309999611581252	0.40716292331411774	0.9512823016061632	2.6451854849519343	-0.5787955734477928	0.9901001526634298	0.7314505913470388	1.2638770487898943	1.1172389700059495	0.8574471790173548	0.7202273818113093	-0.6031603129356129	-0.1751602235080675	-1.549453132710972	0.3596159488873785	-0.9756746498657194	0.15021891788805022	1.2995734160120371	2.2908569958856297	0.5876591484191042	2.2132184162352915	-0.8410337803924735	1.6787175195155681	2.352249948418207	0.3772915866174606	2.2462202295477636	-0.3316020748496616	1.8333798366982337	-0.8999372916064118	0.7353765811072521	0.4975901808273182	1.1996083499518049	0.9004508583001227	0.2689879123727282	1.3152074030481569	1.0916900989440277	-0.1859210289090778	-0.22457070317564384	-1.0387632256854384	-0.5140329000747691	-1.3328771860870747	0.7814789092831271	0.7451805730771274	-0.4813946939600544	-0.16457085928520532	0.813367144769971	0.7880987915318229	0.8700159029488134
-0.5960621026422048	0.8403500410502323	0.5317602307837731	0.11626464691529621	1.386935783987279	2.5507283364016664	-0.8913749198305115	1.3106375442978024	0.5081440663282161	2.10355608381735	1.8258772656614335	0.563691823663679	1.5168187560360207	-1.2165009005665977	0.4869117483832355	-1.5194021097315111	0.022484210127881533	0.05505286049196736	0.425895867810973	1.9298041454790165	1.3662657122798971	0.2239381489607655	1.9676359932899004	-0.5085958678168641	1.84251366935426	1.99336645122961	0.2815539622500679	2.149295858811438	-0.7962723868617768	1.588938588934784	0.021023433227449546	-0.34062681930021854	1.219569803206698	1.398292433249791	0.0046026588161424305	0.6987543587671469	1.5030576720085167	1.723261508017909	-0.5301184020760817	0.16033283742664073	-1.1272530935273835	-0.7233237593408579	-1.1105646054680907	1.1337520218647619	2.4272642439448866	0.25961260146439474	1.4572314800762838	1.0886195181806881	0.8659099456278906	1.9272506184951446
-1.5119685316070188	0.618468247612248	-0.2904177661695285	-0.15651089882366828	0.667213781892432	1.683521629040817	-0.8890371543810388	1.3258625880639714	-0.07272090175152186	1.2652041360567357	1.3604864302543107	0.6170578597467448	1.811864647540162	-1.6760624763143661	0.9148103099858365	-0.8460889381832787	-0.22815377224587807	0.7724341742252894	0.564624460184889	1.136710208748636	0.028289584173889562	-0.06509219928711993	0.7119260392889398	0.10388996900934416	1.03609449474927	1.0020118746338387	0.3757268319401473	1.188215802395943	-0.8473835061486281	1.368050947414564	0.764558318735186	-0.3925921345819844	1.4023125778639287	1.328969214286189	-0.784136506032793	0.4742090097906257	0.49691950321898104	1.081381527796794	-0.7636948241822185	0.42413067326760884	-0.6140598364917571	-0.3582698498638587	-0.4610466042801008	0.471201224330223	2.2402373052214366	0.24695573331734458	2.4630877991477655	0.3243344453126346	0.5489000587410718	1.4725998214073501
-2.138403640891213	0.3417460133071783	-0.992704510637386	-0.03421469368356008	-0.366147603465013	0.5750112825791402	-0.7455327118860977	1.3206196036117244	-0.6005495734165467	-0.4311052362356411	0.09949430037223742	0.29127662065346205	1.3059386459449316	-1.625859184682129	0.4921859800930865	-0.11654635636652382	-0.02194597058203502	0.40552200342571965	0.46532184782941477	-0.1933090330906219	-1.1626681154415497	-0.025818203617742033	-0.520070783347811	0.8347544385497114	0.2881948982534219	0.15761096735036564	0.6859868333699787	0.27545171155697273	-0.36509580842766487	0.7639087019876012	1.0714411743790009	0.554535343326101	0.5407793691840161	0.7903396623036376	-1.0878211849541581	0.31311181242944247	-0.8079214237927003	-0.7456330937908162	-0.7992537368867155	0.6031440898599513	-0.06367036217035754	0.49830523878718386	0.12385293649826735	-0.4872548274330141	0.48297194308761177	-0.6802386083812708	2.1969556208244034	-0.5188910170283382	-0.309528440424253	0.01396383697776404
-1.8679548569859048	-0.04293550941246406	-0.9444145433037819	0.5656662982168157	-0.4966534594363551	-0.17600842334237332	-0.7016892503560326	1.6166023790574866	-0.73369512586969	-1.588143852096737	-0.6963890419941101	-0.6159604677409872	0.7072817930434735	-1.0202381139629866	-0.47896867606544097	0.3046365631913182	0.6747936236686981	-0.5000224708519458	0.12536038071686176	-0.7645650995091899	-1.6512775269651443	0.139044662642558	-0.6379870589064821	1.5183317486012788	0.6179656553118299	0.19927929786387852	1.050102113878072	0.16266139605431754	0.250660153123343	-0.29387166537315673	1.2336738176191426	1.5761200330787897	-0.9969431726572656	-0.13584507735239515	-0.7226553920011578	0.836563237170833	-1.2183443082641496	-2.6507691872565986	-0.8995935842689612	0.7597248695632581	0.192381215567503	1.3274460067017881	0.1387331996078293	-0.7200213295265419	-1.0993336186511282	-1.424275876283007	1.1162628672819348	-0.49743499924126683	-1.2176797771027998	-1.178487443798922
-0.947170003506269	-0.4925310051499705	-0.19814433825946423	1.2266381834921356	0.4203418029127763	-0.4315377546154974	-0.7564553714651112	2.1390558960929114	-0.44903215056420936	-1.4635998108905457	-0.2417801581331053	-1.5103866201403084	0.880415949647593	-0.20032750666881993	-1.0396034950374766	0.33097882798856726	1.4873745759255406	-0.9366793288851236	-0.28002620086936797	-0.28450527572026807	-1.3026638846631564	0.08090321522278505	0.43145394787959435	1.9673052804497753	1.8966376272304788	0.9977697077295935	1.2423820435549964	0.7294107470484636	0.5294102461722229	-1.3005846252617204	1.548888338251444	1.7860773617405943	-2.1751722129428424	-0.9910039642465728	0.08232895825991243	1.7616846997111513	-0.5556684897024821	-3.45080588143889	-1.2822643511370273	0.9143375751837596	0.2975992858820054	1.5583398354962892	-0.3817002432513779	0.1602945094120071	-1.1462444225591126	-1.0381691535131319	0.13531450114825175	0.3597985455807254	-1.4686885014246578	-1.3511224352832083
-0.15945672531026056	-0.7684361156759906	0.6093848070457869	1.400924174948152	1.2607313390219304	-0.5250511006418439	-0.6585951259499978	2.27549635768462	0.0008988088935933693	-0.3737934224069272	0.9060391232594246	-1.7074267965475247	1.690656087038499	0.38842652883691464	-0.6574771381768725	0.0010027046879348496	1.8956471507547785	-0.703391937374395	-0.5398680399334836	0.342035757909001	-0.5428370037223499	-0.18122314277506227	1.621533118180381	1.9915939589557006	2.8428257732573274	1.5739094587506017	1.1243240329808029	1.1284263846528328	0.3868267944454152	-1.6539077678009293	1.8293745488372808	1.029558331526943	-2.2526133180628642	-1.2903567233529365	0.7128832527460446	2.1535702779526567	0.1676262943720818	-2.8378951647550608	-1.7301428663327463	0.9636451876573332	0.533672440769968	1.0186079479773198	-0.8687576559346952	1.5493315071477014	0.07162562732696633	0.044413846616132346	-0.30978226442879353	1.1958219752026529	-0.88598080409528	-0.8238384090808515
0.019747962371088522	-0.7095619367061591	0.9035525292469435	1.0301984160417015	0.934325203333472	-0.8050328719998683	-0.18746930130745035	1.4110798974211567	0.33763987505348453	0.813787309768156	1.4593276780027695	-1.2370836594722154	2.01692921110833	0.511534999900776	0.1886834947335	-0.540920335414882	1.636277918554607	-0.4786135871559603	-0.5888950028827589	0.22181118957441218	-0.036569349946953246	-0.254166245274664	1.7616244192175219	1.5578045285339308	2.2961989987405778	1.0680310593732072	0.7096603742804806	0.6735317196850839	0.10766929391262411	-1.3153197421258709	1.5952713871716098	-0.177767501527722	-1.4728484859844249	-1.0035944341834562	0.635607433253097	1.4933079391433648	-0.08064141979055615	-1.4691420894762712	-1.7679846427518022	0.7050180087844902	0.861294166361296	0.06533196319415299	-0.819251568374863	2.3662260278440677	1.1989394931537787	0.5139275751087745	-0.41821418637925234	1.3174552018657248	-0.04651865985825727	-0.3590820531868926
-0.14564484203122308	-0.5288436241808651	0.7136211712786327	0.7028518977918705	-0.37992960044569435	-1.2594312888783015	0.592842464211708	-0.3178640650402898	0.4479334540690098	1.3789360228846963	0.7991805446791254	-0.7836587044804889	1.0153706135179692	0.2004465554874424	0.6384748962529929	-0.9628049108378213	0.9371233267868608	-0.7570123075857521	-0.45810847300566426	-0.4127519358807781	-0.17198487268674206	0.09767516871935804	0.7010834071090495	0.9506149311680206	0.4414283489146771	-0.3634819218014912	0.12505916460461475	-0.4696120489795467	-0.012775333289666384	-0.8546537450493977	0.7284110482028812	-1.1331610938227394	-0.7219376934366701	-0.5974316619281844	-0.03936565133140948	0.33864235366134093	-1.1877206242506102	-0.258267395422032	-1.2100745278994123	0.058027545185653936	0.9285361901425809	-0.6749579996285311	-0.29054835793076345	1.966456368783073	1.3073742874082666	-0.22047610886871416	-0.4354141499794318	0.8827459207033872	0.28998331669097077	-0.23176523613161784
-0.030704900554851793	-0.6379978342733138	0.5551073422440724	1.05757442714039	-1.5054898346340913	-1.6205356066588916	1.3498532843478024	-1.958979283244645	0.37075868459333466	1.0809626518603497	-0.4111080769824497	-0.8792344097109652	-0.8515337842925506	-0.3913919727417995	0.4762567719164587	-0.8810280525676718	0.367636911413926	-1.1594692544141636	-0.08826173605607428	-0.5339182034931597	-0.8173709718694242	0.5777100613212183	-0.6711147199721514	0.6544810419313204	-1.3695202226391021	-1.7304211160329184	-0.47938946637006047	-1.526456857677203	0.08239027368963525	-0.8095640473130785	-0.23609397648396352	-1.3430894132232403	-0.5805788469697697	-0.5427571021139982	-0.549543269347183	-0.23315477089381537	-2.0540011560648184	0.32131939148179955	-0.3863407967994443	-0.6927280173522631	0.5416604260554059	-0.7489828227357119	0.26877361555389595	0.6572487988487486	0.6496721234830619	-1.336400472582996	-0.2602667016052192	0.5656309066955548	-0.07874178689619502	-0.0884827990473808
0.6560648548303654	-1.1227067536490065	0.7773789245874827	2.0051155334848363	-1.6179105532987115	-1.7570391681664148	1.7214431464179203	-2.581952818287227	0.18213153433826998	0.14383021231375168	-1.026150114302647	-1.3507352776015193	-2.27138110028388	-1.0735534206805237	0.2595358867058999	-0.25286172211968155	0.3631035272660644	-1.0105949421269944	0.6250332299137096	0.3417749693481143	-1.5202113426306385	0.6534386201447036	-1.4570290215542514	0.9157085165887047	-1.9955721682791971	-2.2569557505612896	-1.0093609347865475	-1.9607333458250829	0.26311026961124395	-1.1282188124225128	-0.5952512689909448	-0.7084462032943594	-0.8578158555302311	-0.8424653304873995	-0.20157062892814087	0.1844338988593729	-1.8208134689942979	0.316029018982022	0.2259821566702264	-0.9783748040014908	-0.009699242649485063	-0.1995431662696807	0.5719686770649144	-0.6047185168065777	0.032331985364505	-1.6187380173578712	0.21871637425388157	0.69533003409034	-0.6846514870560988	0.3855732085039236
1.5844007178457185	-1.5506417161064527	1.0957476925554075	2.6487364966094455	-1.002629914594093	-1.8325573194392595	1.5499985393851379	-2.1420509361712634	-0.054823532106528246	-0.8924222440442219	-0.6418330461680872	-1.6379684152189933	-2.4900630544247293	-1.5730846544715673	0.44115481332840734	0.42242074814431146	0.7934267523959279	-0.3358680264534191	1.4949512310685482	1.4590311342795041	-1.8846591945412077	0.17381940094880755	-1.6082072681739543	1.382042048775524	-1.5432287654068755	-2.0934350385008997	-1.4555035790472082	-1.917621301904072	0.378725418168289	-1.346817632772447	-0.2123307443419197	0.40708691711981804	-1.0356031243361663	-1.1241436697915457	0.8496517833714426	0.8603648634637044	-0.7225639199297161	-0.06828879956331092	0.4743070139223341	-0.4283140205051509	-0.23378015997003093	0.4694723859957567	0.7016318841845703	-1.0365373305865457	-0.2069672675954199	-0.8765812551444944	0.6338763437419291	0.9202556683985794	-0.970745734645462	0.9335020036576219
2.1089988971645366	-1.4459592632170417	0.8619178550009887	2.0935936279751495	-0.42879326945532786	-2.027885766453828	0.9415904014657845	-1.3912940128659772	-0.267152489575455	-1.4282540039272842	0.12193744503790512	-1.5016690539154223	-2.0044758949341484	-1.554885727048251	0.6805615376769065	0.48863576678642684	1.0100346493997325	0.09145598863948969	1.891583506414688	1.615211607603548	-1.7777566799793976	-0.47055561073247437	-1.683549072267682	1.2992113554834281	-0.9752800691363382	-1.9224840623614114	-1.8472080909041149	-1.7974145451198178	0.3312249614062193	-1.2285311239798011	0.35146887052282594	1.2955746796412233	-0.9465165666474216	-1.1442600475857434	1.6401328588074442	0.7434469481088163	0.32402970046671054	-0.6902007041576278	0.5243977495895843	0.6680759381154766	-0.03647159194562904	0.6988761872822128	0.7662867841314142	-0.6446668804820548	-0.3898416767193934	-0.04212324956107378	0.344337940015463	0.7232872257602052	-0.8721355542990643	0.9986718900681937
1.7959666484241803	-0.8776289854184972	-0.19011213579947814	0.35161681808748396	-0.11721359436451141	-2.1942233127886572	0.1484324446072016	-0.9650444459913604	-0.3930901115894957	-1.1751673132413079	0.43042651548325955	-1.2243332520291348	-1.7838534625955564	-0.8518563297403725	0.2695135890343008	-0.18184823988600826	0.429251103833462	-0.292435097892421	1.195304138923127	0.48261397767399966	-1.2976200338580033	-0.8504297501470949	-1.9481475162097126	0.2230620232633002	-0.8914405583219754	-2.0220751673885924	-2.144502361908319	-1.5944185267243736	0.07250418191738163	-1.0343166241991049	0.4505690361943507	1.3338686242645046	-0.836067528090896	-1.0509225348411153	1.311687467295758	-0.35647795011850975	0.7597557773616529	-1.3543540864078796	0.4706221080091117	1.4655270593921652	0.08858401829596554	0.3389218544188012	0.5790993973174218	-0.12110736043800377	-0.8242558781346182	0.03302474229874445	-0.7735976268000911	0.06326936093511662	-0.7699118744890228	0.4198644688374737
0.7417654670902041	-0.38495421713660644	-1.5581336290246042	-1.610800720368757	0.3362435048785246	-1.925693895660586	-0.6041862485695708	-0.7466521421763115	-0.46210850237821754	-0.39459861345112296	0.061084185086869566	-1.131808404633077	-2.0598621913781425	0.2808056148960354	-0.8753726867531345	-0.9763528971038841	-0.8483007053844778	-1.155114656352089	-0.47410919091302295	-1.0722732265901933	-0.6749945776288705	-1.0200882268524312	-2.0057281054803657	-1.4276343003181844	-0.9657895166876277	-1.961096647720848	-2.1632475035737797	-0.9115177492312563	-0.37096086184221455	-1.1075802044877896	-0.016838300251143346	0.49784482256856116	-0.8570642835252877	-1.0953854786484791	-0.023075045553008617	-1.576636557841164	0.8025156182487466	-1.6980346407996956	0.16844092348469056	1.2560082911597739	-0.4294893706727697	-0.26826205243102563	-0.10252918053133833	-0.16140197796693898	-1.2710402263013196	-0.4980327546334133	-1.967857012539521	-0.6534718068975556	-0.9495014458398948	-0.32935051765675005
-0.46473332749247687	-0.29742264020326264	-2.408380941892124	-2.740393370044481	1.109929197574591	-1.0403555951395862	-1.209546831570925	-0.2350386628220267	-0.5879572574781148	0.3035909645988453	-0.6181483102267237	-1.1315463274120605	-2.1732337750628776	1.230909803351297	-1.9499868388385186	-1.1461399628312616	-2.029646417111234	-1.7191248038183355	-2.109059658882665	-1.947177074354186	-0.2048712319461421	-1.380988114711518	-1.395234129808709	-2.6250806017182757	-0.6024037260865007	-1.2688684364396403	-1.6633508307818732	0.3468422293666819	-0.8662249256876113	-1.355633223024459	-0.6600092923725558	-0.5552589756528256	-0.776976841381151	-1.2145577862831791	-1.3873001232065763	-1.9992566964409206	0.9078520002674239	-1.4148308063115311	-0.45065792386618353	0.12052129111256725	-1.5619248027841564	-0.6955115555109529	-1.0587399542794294	-0.8409317249104191	-1.2321371972436057	-0.8913460286399677	-2.2767073836150518	-1.1299787618146293	-1.2357399678541985	-0.6313468793673233
-1.0895489408953376	-0.3383570652562327	-2.362343862557304	-2.77084191812919	1.6572064497031083	0.07853191900728648	-1.6379706101354496	0.6183424745393998	-0.7959340105167452	0.5026694838224652	-1.206192529437488	-0.8685351687791505	-1.567301635834566	1.474459349828298	-2.0937979321367037	-0.6111720725005465	-2.3276812653370866	-1.6981764165717421	-2.5999729932238704	-1.8431721110716093	-0.1251802268247342	-2.052044164125034	-0.31853007501939207	-2.6403315043554803	0.14488803611450043	-0.19138726848920076	-0.604410240319263	1.5369136573506263	-1.2237140465001328	-1.331864150781392	-1.1466195717647094	-1.033615629643151	-0.3125827298501385	-1.0656759037981443	-1.898036790276923	-1.6477360864178607	1.101636454923838	-0.61242680257522	-1.0427399954377237	-1.1201960084357936	-2.6037742479238486	-0.8829460656983977	-1.5815237323296671	-1.589924868996275	-0.6316256538567475	-0.8462317972652543	-1.5270727534018638	-1.4430828604187185	-1.2118816865570445	-0.34044293553016614
-0.7703647674097039	-0.06843844610073264	-1.7613110481467305	-2.24020021654412	1.3130094852531509	0.7403837143939729	-1.8426170747192703	1.195053439892507	-0.8703174378723075	0.32428283626153087	-1.5184287731279953	-0.24109529984584244	-0.5888829487060361	1.0213211952111803	-1.2974800404204316	-0.031549489422328963	-1.7043795955954675	-1.4861003671591924	-1.7396818082660797	-1.2615070997673767	-0.41153148246437765	-2.5668425688675107	0.4853936708200356	-1.7086535502924347	0.578511662515316	0.45551983899568	0.6480212159695529	1.7697707846404989	-1.306099720533575	-0.8203604283644568	-1.4922026656749197	-0.7011509309583446	0.401304995816562	-0.4806013979258365	-1.5476659680287888	-1.3158532679512978	1.0152415420776946	0.1991081070101389	-1.0518485752315991	-1.628934315992732	-2.812761079036661	-1.0871904205729688	-1.1449041739414156	-1.7411320003292994	0.006441423518529183	-0.7596533936851584	-0.483686728460291	-1.6734180230284035	-0.7293863780957333	0.16296381678724753
0.11059277819806626	0.41516163022969105	-1.1661801270523346	-1.7717611537569804	0.2180053372645576	0.6008060784885032	-1.7536714919839063	0.8917485363669334	-0.49530401201686786	0.19947389610283967	-1.38295708668974	0.4376636658858481	-0.0756567195917722	0.41076333703243045	-0.31635538141052455	-0.026943080932623695	-0.8861754029643201	-1.437455427599138	-0.3855284851914834	-0.7031476539870483	-0.6883410768172867	-2.337983729770216	0.5802978619311929	-0.7548169601962277	0.23351241004773668	0.19310999235539913	1.4428863490797426	0.8479825643050762	-1.0805777744561624	-0.15591620834659953	-1.7673431484234885	-0.017479657193411467	0.8971540327704999	0.2583665584364965	-1.0310110726590316	-1.4847154223353825	0.4511038973494071	0.5961987229214192	-0.31012694900828053	-1.2471206506554184	-2.094035775779008	-1.3737918984338864	-0.0333405467961805	-1.1269234709336184	0.10836277657221219	-0.9741510320584564	0.03454376074616791	-1.525482262403677	-0.10405514802390897	0.4469186463858635
0.6118468699485268	0.5302342301642422	-0.748859982603092	-1.5039370118007815	-0.7056508663296153	0.019153972619965983	-1.394011924361998	-0.15438859664129598	0.3464216161031076	0.336221544957238	-0.6078854423366985	0.8317667060634907	-0.29640459746668213	0.23263575304744777	0.20181291211309696	-0.45829066043324207	-0.6209434476763623	-1.2937782174371768	0.3989358311639743	-0.18972544662600263	-0.4776786570925408	-1.3658317976021055	0.3150899585042462	-0.47593046491997054	-0.5234264292257703	-0.5480964678419404	1.3051651568484703	-0.4562998749454529	-0.5903658804810591	0.1521227553887736	-1.7450803802945272	0.38116676062402005	0.9321315427792047	0.6927375456036817	-0.9212812710494295	-1.6852745654763117	-0.3204848974001115	0.6846768423216721	0.683278724105667	-0.5204733819372103	-1.0363857075460654	-1.3345776071522246	0.8752903431246682	-0.20808953899874744	-0.3338531193667494	-1.1453089887399228	-0.0004349753953284996	-0.6464974564294379	0.21412330650998007	0.42222634426153954
0.03358350108866951	0.0508632398553242	-0.29415075585898415	-1.2437637609334233	-0.771410311853989	-0.2932527070338882	-0.9617505691487703	-1.1747272082626503	1.1455101648879003	0.5073301087387654	0.595381514073617	0.9761643456577207	-0.6149637758831838	0.62856221000861	0.2557382497140385	-0.6463253088753496	-0.9591884780032627	-0.5483115451409057	0.29020368755835385	0.395359612232229	0.33862506396230985	-0.3228916744347601	0.3330564101795549	-0.7629587851694765	-0.9128097411409705	-0.8858145788765406	0.3708726904982498	-1.1465152328235988	0.05839727124979425	0.025704597979971378	-1.1005766266537638	0.26627863606924423	0.7666767372482544	0.6764661024116188	-1.145014121659238	-1.1074964996099783	-0.8614658302650806	0.9375368099137006	1.2044126157415815	-0.11115941489515695	-0.3270929398800859	-0.5173142516805301	0.9963120090745023	0.33433355004151666	-0.7785723580670145	-0.6153209928977864	-0.006531756394415059	0.6514170641614351	0.11040609352470136	0.2664685385921262
-1.3056461760962503	-0.37265440034223674	0.29637924501905333	-0.9762988419701867	-0.2813980752462237	0.019426015867290453	-0.703872430510449	-1.544408043460779	1.179785125026018	0.37822231704097126	1.3827042939327172	1.1451266343989435	-0.29108601370544085	1.2379494890884573	0.1600552587468609	-0.26153857495255245	-1.300711695817735	0.7736418302299316	-0.21923584082632944	0.8056430088261942	1.3025876055765966	0.13364137179482513	0.7345289555356802	-1.0191693912044855	-0.6155988872521013	-0.42912106428427654	-0.6462013701636562	-0.9413578937067654	0.6663354019196324	-0.10896881068600373	0.033846698732701984	-0.11671606801685322	0.7726030262100791	0.48491622818287944	-1.2396543172626018	0.28967487382427887	-0.9868602206017851	1.5575680214362129	1.0091045517903399	-0.21810271997943978	-0.18873479481125432	0.8625487972258998	0.5870749997096596	0.15926103162712943	-0.7148048680302899	0.7177450501649696	0.32988938614862995	1.315704879685122	-0.10266692612286306	0.11042371245611378
-2.190875262108135	0.13603103698261523	0.7442237120187997	-0.9685826969224356	-0.08534546958493083	0.642286587845086	-0.648808837460289	-1.2952223367394926	0.18009128911793865	-0.06893302321471637	0.9155703315495044	1.404088312110626	0.6087570338243049	1.5906236395074402	-0.004011556953325188	0.23726608637855826	-1.0921637968996547	2.002180788927886	-0.522767460987499	0.5848636005472818	1.7146641752308627	0.04615009115722999	0.9499098544588316	-0.9023265123321624	-0.023351508031528433	0.3879218295966793	-1.0005742424932806	-0.3874414672241705	0.9881811139994078	0.1348519522599862	0.9610076252495382	-0.4325901775961447	0.8951450002820305	0.4500702224462476	-0.9525799030903761	1.5584624604894026	-0.7809640788799704	2.1097424735456944	0.5139910859598624	-0.516572764712731	-0.34381799411738534	1.8629637608440681	0.33053388576451254	-0.4886274569006405	-0.14536460194672257	2.1842570744861365	0.6571699568670045	0.5233409702458206	-0.045029168337738346	-0.06836748922944112
-1.6284329049205866	1.5087995862536214	0.7483077676245212	-1.3195216717224951	-0.5291152980967383	0.9778592785896156	-0.5112935651334621	-0.8613689253124528	-1.3094673870892948	-0.5409283133133863	-0.6266018998306859	1.4869482561015852	1.3130422192479532	1.5173284385809878	-0.3375667659415671	0.19747011110082102	-0.38055379826376584	2.5432428799605677	-0.4665104904916531	-0.28564101513008666	1.2577461202545954	0.05671693198922065	0.4670098700485457	-0.600992848897805	0.35031447315475656	0.9003496313724294	-0.5114445094111753	-0.1299053390378999	0.9177094161480203	0.6326865606672191	1.0673656958551307	-0.5693617221417229	0.7225669539410764	0.6021730233824052	-0.4640307164820115	1.75801257330841	-0.3365213953731537	1.922546442502701	0.28137377466492935	-0.5639341872189837	-0.39272151571887254	1.6635007659194339	0.4793895633291261	-1.0146415805670543	0.485269212040322	3.025483143316466	0.5251073539215307	-1.2908423920361056	0.3337320147865897	-0.2802921269924702
0.08195729133925791	2.5317168733234072	0.4539524546762378	-1.6086871477286475	-1.1059802747931213	0.7746883769439564	0.032019070662072185	-0.5135333118238993	-2.3118171881463376	-0.8079492112316714	-1.9601694324726309	1.185904826676565	1.2814426861157313	1.1933249575241929	-0.6513731650877185	-0.33995722149997937	0.3185947000011568	2.484567018433684	-0.2230430777485193	-1.152746014848959	0.2945352812842592	0.6547845034271219	-0.5095013833119064	-0.41824587420886716	0.46178374206245987	0.9480053785324408	0.33021761818599643	-0.261305342885783	0.6220415885399371	0.9261916370770298	0.5110459414745033	-0.5970012210703686	0.1172273989044387	0.71885919064599	-0.0976751802249703	1.0007163383810158	0.2990557538813256	0.8705640520182513	0.43254730068464714	-0.22429596927392842	-0.1427575653878378	0.4305662672407785	0.5984379670616661	-0.9670370151336865	0.7422198132824247	3.0686913421321775	0.08899667764559184	-2.6555956790153425	0.7420232119828225	-0.40695483773981506
1.5177182096894697	2.0645978092919868	0.35024959129631617	-1.2321737358071512	-1.1652159376258797	0.30563599898384464	0.9314290463058158	-0.19429218812387114	-2.221672363876527	-0.9113638327994518	-1.9387317504378594	0.7193203077540732	0.7969623064658629	0.8542265958528792	-0.4407319136535475	-0.6292712113790038	0.5666027601355275	2.32770378171327	0.13086030878632138	-1.29034873631333	-0.4709053264950429	1.637676227695002	-1.2614514407783903	-0.31254039927654165	0.6024390753053972	0.8858002434864517	0.8210555925468139	-0.4294020492821569	0.39260079899176786	0.8027542829529658	0.048945808216563226	-0.58740252717088	-0.4251648400604479	0.6281085816612939	0.009455794039934757	0.29442486037608817	0.9091856781743027	-0.35034185377991134	0.6394191238583329	0.24794506490681595	0.35109454036075666	-0.8399006546153376	0.1904869321864511	-0.38131680955460084	0.5448808421960117	2.61741790233944	-0.055804026257356074	-2.4861162002222295	0.8975762994557298	-0.3359668199548767
1.5084579797009394	0.3695174838099991	0.6771288565083483	-0.12869503067030683	-0.6883773663257081	-0.03267901881193066	1.6980441443963055	0.18610867833461753	-1.2538368844704328	-0.93552300118455	-0.8210119489436043	0.5374325243102086	0.5483698580726583	0.5427774600812842	0.4616188956903881	-0.16924216162116795	0.31472507435387176	2.271240707748708	0.6526459837962091	-0.6691309800014236	-0.61370089479727	2.3549206008861305	-1.314941943268548	-0.029178226934585792	0.8371110568225112	0.9721132071070179	0.6210543678680769	-0.3856483354521043	0.3175101529051298	0.5501147111656108	0.12456122173977092	-0.587084311336242	-0.23376924483999467	0.3509548980978886	-0.09639323876009506	0.3644629426328545	1.0801582432917862	-0.8284304204957161	0.6178744741816025	0.47033692912767766	0.8981297677999657	-1.373092551682157	-0.5871604094916524	0.29193968275364807	0.15710001946910995	1.8968638561351234	0.2789202885288582	-1.1694714824180417	0.8307790713910496	-0.14998840053307466
0.31438856339068405	-1.0445477390090867	1.117454597453889	0.991247937385743	-0.15687495071829877	-0.15902519028134338	1.8393086862291876	0.5278840996338463	-0.11999658890427672	-0.7164413331066575	0.01433836481372343	0.7629445961006814	0.8098909554164926	0.14358711760259035	1.4153466678425195	0.5818556324887254	-0.23119379937709045	2.026298653829656	1.190413365990946	0.029708433646696078	-0.26012825147860524	2.3867719128967027	-0.8070835209670605	0.39678454314066963	0.8596431424964603	0.996770103726958	-0.05724822557137316	-0.20657289410387958	0.1875820113793054	0.5949839624397496	0.32498250255419325	-0.6856021714309072	0.7489504519343839	-0.0110916446915208	-0.3549300191413117	0.8620841529985346	0.5985125095130948	-0.31212307859621696	0.48116260856694026	0.28275006409075504	1.2557771989201891	-1.3271207205599302	-1.0002510436914964	0.6009532242123968	-0.05382693316978119	0.9113403382891462	0.5122813700750198	-0.04554210418450578	0.8038845894164953	-0.07197896220812518
-0.6749339399778101	-0.9785359211976846	1.2075761278952075	1.2990401002372827	0.19226834510606203	-0.26072753276043453	1.3624211664455654	0.7006250595193868	0.6721191352799621	0.008121422980284163	-0.2869779860679956	0.977216245615265	1.2239806939569415	-0.3909259030685709	1.496546378029206	0.7189713141745352	-0.8397847609915828	1.3580306957701946	1.2906249418857016	0.18272013774123236	0.20047739648110913	1.8706508356203462	-0.11398914350219572	0.5304791831284726	0.47105387123568565	0.6272959728252422	-0.7195171034427118	-0.005095950267657351	-0.1779511379029251	0.9917177145160089	-0.05688989286495491	-0.9439827029173959	1.7972689455670499	-0.37278825664922377	-0.6737191824368245	0.8851693880820508	-0.17620328924513895	0.579881697590775	0.5514073223229256	-0.09861834109572051	1.2162794692193677	-1.3271832400475052	-0.5264499399827903	0.48420032494930604	0.13682315936335923	-0.16683129636978605	0.004942790161691367	0.13454404230119152	0.9502758980927025	-0.20280141107801675
-0.41277034714123456	0.23945263403928385	0.9417711334233022	0.7233659793673078	0.631715160298113	-0.3866277128037452	0.7687140393676365	0.7721862892014055	1.150840629207936	1.108967515196624	-0.9965606493270123	0.6666762401024812	1.3254484951352903	-0.9131844727543533	0.5553403487826277	0.08197356897143909	-1.257352078494979	0.5395739822190343	0.6652200379607125	-0.13247778453713915	0.5563655939992586	1.1947410608619657	0.6352134547160087	0.07511633643835379	-0.021920599061573082	-0.022726337879123416	-0.9802339387919085	0.3203089180427599	-0.5727628614436951	1.363725047058055	-0.9951868220188367	-1.2161497800346432	2.084245085280158	-0.5917911886448124	-0.7631207069868309	0.1434271426306889	-0.5559005799718545	1.029421825593465	0.906283967643571	-0.25478061381713557	0.7758896845540623	-1.4640129379270648	0.5540749692313893	0.28444454458157864	0.672614397974591	-0.8183140343145932	-1.004110453379971	-0.0388640561865888	1.0584407398499436	-0.3875705755461883
0.7645956384276404	1.2293576565510278	0.7563011421600048	0.055720753886682656	1.3625417789742933	-0.2682380877719938	0.5131504828628006	0.9069664159349734	1.5748975105184575	1.9025367103650839	-0.6986766252523037	-0.17171814199877203	1.0403102247842535	-1.1930180874968432	-0.493127156578352	-0.3921860917548445	-1.1500584622360974	0.05656941118804283	-0.3190750557915746	-0.3403486812997293	0.8562955218710449	0.5375717873175458	1.4806661613864258	-0.604494228400222	-0.11252756792997945	-0.39530842920318204	-0.7411800189254085	0.8729208026248179	-0.5481766508807084	1.3166664808533046	-1.5509009679130787	-1.1715686146107396	1.4447688047805662	-0.4367818780781963	-0.2135293333859605	-0.6627498018444211	-0.24568603268972394	0.826768062294883	1.2188977997593176	0.050056099207546965	0.25129260970856915	-1.1066196291930472	1.4069003226901662	0.36879081670806096	1.22231367060818	-0.6628023428118446	-1.4855976411925267	0.45697230908873926	0.7756071050986355	-0.3967013328858702
1.6225403168471295	1.0968194043915154	0.8888334246147924	0.12473964656238379	1.9426324354762567	0.3475136300016278	0.537073899456247	1.066106724776568	1.9491303972656726	1.6986947831103432	0.878691609844686	-0.976029156420904	0.585523506221614	-1.1332846826158163	-0.6291317859035886	0.2549927319144305	-0.3056052770748432	-0.031470650895585386	-0.8459344787001718	-0.10096190117940806	1.1234862825664755	-0.17561921683097337	2.1906155732428054	-0.7302171893397126	0.24234729088455054	-0.10697105109099313	-0.1362601029336419	1.4047600168687373	0.005044208651304609	0.8159089318488446	-0.8865922660393194	-0.6231657579422368	0.39420997534480606	0.19366578411404417	1.0642999017443053	-0.698537715051231	0.2910719384412671	0.45655040672583425	1.061094808472287	0.5977877263532755	0.10272379120205574	0.15552036300706287	1.4102329194932435	0.7264891248845017	1.3643929948887945	-0.026327111483208026	-0.7524387296971441	1.6524658623835733	0.03838503384920743	-0.2013218645002283
1.399667703877665	0.22765547027204414	0.9704570573805008	0.9293073362197315	1.6291240115961736	1.2589140617283914	0.4181776510901871	0.9836406331848299	1.962705290433672	0.5633461478104932	2.376558428282211	-1.177407072008096	0.08125838727772718	-0.8599503971855763	0.12567999795239204	1.7104715979756004	1.023280551245685	-0.1720793276492938	-0.4548317012204171	0.33690680144995927	1.1570263004297925	-0.9360579478614781	2.222781055844444	0.04385988107112917	0.4966327950037008	0.5779443172205389	0.5825685122941442	1.4294546443305594	0.5587974382306728	0.15447761745901592	0.6673033419247828	0.19228717112897664	-0.5032577560270727	1.0134744672940121	2.495005888866695	-0.02607213163716473	0.33173543888736734	0.4379163164528116	0.3163938683413778	0.8604163977657135	0.5066747836073303	1.6497871124277816	0.625748248520324	0.9634918165306261	0.8912463520473726	0.27436702944901825	0.6908492319874443	2.4266395245927272	-0.7448921893055409	0.003608090758756421
0.4944043850112747	-0.4536992778651464	0.45000364511598867	1.6717416531905858	0.3188525653698384	1.8621090695505984	-0.047330575084349555	0.5178498420222188	1.3907557740538463	-0.6000387955117129	2.3702199581996304	-0.7377359281924658	-0.4975221539767567	-0.6153877845951793	0.7550637785888077	2.5146177104654446	2.1336247114431117	-0.7000837775823984	0.44163005457590754	0.5382038891139231	0.7392281978770692	-1.4584644155624746	1.3070858476044924	1.1727795200509619	0.17216482080911644	1.01907170701012	1.1309253260536607	0.7872909786220015	0.4358758966485741	-0.3455702229697269	1.8044092898365276	0.7793287297555407	-1.1053829431082975	1.4688580370071325	3.126850928615198	0.44688346187913686	-0.2701622241529404	0.7109380683686528	-0.7128342684847667	0.49974674723028456	1.0999303550542412	2.082117785180505	-0.3957961831424858	0.7203747133467028	0.007346141965840041	-0.18028845316919312	1.6376272895305461	1.84083119504696	-1.0065372901559704	0.05564738812984566
-0.1948841342349694	-0.6752502213090863	-0.6393804779436025	1.6264113198884549	-1.1063549415144767	1.719035674061777	-0.5412926659940028	-0.08833698975838856	0.4406974084145394	-0.8778572940597488	1.1228679906617065	-0.11189607598065925	-1.0204207193583024	-0.5776718150160753	0.4604458730095753	1.629168943851216	2.421021748237992	-1.339909753540404	0.9535812998716414	0.47057434924950975	0.006680298067510929	-1.42809265827154	-0.06239176189187248	1.750845358655963	-0.4959026643534826	0.895240134613601	1.3021007231573865	-0.04227339496764762	-0.3774810567592742	-0.5337507443153408	1.5628343507270062	0.8751650476972029	-1.5240494998401384	1.2386909087821254	2.4348734453503615	0.034478366679046225	-0.8947002776099717	0.7486505317278888	-1.5456195637104837	-0.24360188109672962	1.2530019482544867	0.954744798632059	-1.1180506281298381	0.08254501847306059	-0.8001200295452815	-0.919375738413302	1.4603511475375686	0.3420640595342279	-0.5484349270032197	0.03482017578590109
-0.3422211111796149	-0.9501070158375701	-1.5636546072359836	0.8760310331254346	-1.5691617561410716	1.012483030688805	-0.5772351735706984	-0.43101151165308127	-0.38175692250400883	-0.2672009830403593	0.31830746319717035	0.23741920118869003	-1.1278956873908565	-0.757044290756974	-0.4058790949302615	-0.30768771811593754	1.9347382276997205	-1.5053600649753578	0.6109707848497192	0.5261722830020814	-0.5282323969371555	-0.8810380691646871	-0.961954367879507	1.4632753852046416	-0.7774037757626409	0.4907345361773611	1.1026615320335105	-0.36645873463638573	-1.0816439027971398	-0.4177871310417874	0.3038448635713926	0.7095262479265972	-1.7078514155790354	0.5768518603913322	0.866644808845268	-0.9231271938911126	-0.8490270318655566	0.2141525629659798	-1.8355160002213209	-0.717424636508995	0.6823469093927802	-0.7188683002165852	-1.3108452307968514	-0.46727481789327263	-1.1505086423593014	-1.1431716122647306	0.6858162504069458	-0.6544507611760232	0.2517444843134458	0.16184051081951392
-0.3808381735269911	-1.6060919706020156	-1.632310032959238	0.15211235990464347	-0.8728444747150693	0.3498217651438597	-0.08893699580942747	-0.3944492045374216	-0.7243073575122071	0.32304868402706965	1.0033114299569554	0.20990841343823555	-0.638431419107512	-1.0093050142653752	-0.7930947811077629	-1.5493796271072178	1.2799259266958138	-1.0142665377501539	-0.2089033756349797	0.9696268241610669	-0.4341792500082233	-0.22203742563606405	-0.9349863238080125	0.8641010145471933	-0.324467090406274	0.267105982131987	0.7707936846009715	-0.014785224702211337	-0.8743471942956756	-0.09675767011926048	-0.7379773728352156	0.7159318196860313	-1.42218170807358	0.056152936894831695	-0.4766717189508454	-1.4508261554121786	-0.13232232891374984	-0.6146022388530773	-1.520817198400122	-0.48073161077307247	-0.21808763186031754	-1.3536554187967365	-1.0191930784292735	-0.5221399828870708	-1.0557151804144198	-0.6802580695428614	0.24615225144533293	-0.3340852409530401	0.7864267702753849	0.5083911169168733
-0.7161894441508045	-2.0921881126795983	-0.9273773902231461	0.034577060601903985	0.15807743160324475	0.12796959115180814	0.4579988723698046	-0.2349182869288882	-0.6419650420361324	0.04922170802151009	2.2336309454509826	0.012769067714544516	0.08426110258937053	-1.1194764865280746	-0.21457609129787858	-1.0647648020656626	0.9351168813107268	-0.2974232005953103	-0.7305971533890778	1.52163367479607	0.17207038474855754	0.16657132107301603	-0.4241533329729867	0.6729992402918811	0.3553425427078432	0.29387094081731546	0.5795428255195711	0.48343133710560093	0.14469911716603656	0.25297157194086756	-0.7706988385025397	1.02723840420385	-0.6495080672459721	-0.025069059129355656	-0.7642647562594111	-1.0235768733457138	0.6055977450580781	-1.1162079045004218	-0.7972064924291851	0.24569618165122584	-0.7084063940620184	-0.4094845637311611	-0.4407859389688192	-0.14549763890500572	-0.8144107149355881	-0.15815635571719308	0.3851025105169635	0.6540152281036978	0.7714674280739499	0.8717034756002998
-1.0842254999508336	-1.5420388930532483	-0.14905383138248587	0.41627140770431625	0.5950861222157082	0.18343036937176588	0.567008506344555	-0.18570896884083926	-0.41339005467978657	-0.9358492608969461	2.145299595390406	-0.12035279422356158	0.40659750565773606	-0.9170985475660481	0.7032191495899688	0.42051600960891755	0.777025013303353	0.12963982373100158	-0.5497153070256765	1.6094141070345351	0.6952083553537114	0.26943197387626716	-0.20644146829294718	0.9433704156766657	0.4488825602430787	0.24184080048909645	0.5787907903374737	0.5096989052963607	1.0383222271677137	0.4276615406633703	-0.12704855090106168	1.3343648566114927	0.188698953349445	0.1126235012009693	-0.08629387985443583	-0.07577141698130377	0.808166620809572	-0.955632216296071	-0.004734182676991636	0.7979201578885713	-0.389940221090044	1.1142891079062154	0.1454305247307682	0.23809996857440566	-0.6414783428067267	-0.1930429818573792	0.5350494152545113	1.0306295856274383	0.4432109999151884	0.9638751501537665
-0.8991727257316309	0.077421732159255	0.19082582940656212	0.7463870914262815	0.30380993870199374	0.10042636705120779	0.2287120451502896	-0.12784421390325962	-0.2023885965495005	-1.6106438148249544	0.2282627890899414	-0.09982514895311308	0.12480417947710232	-0.40029790594387893	0.9928322102847607	1.3066902494110375	0.3749354149178982	0.20213417062224265	0.07727551276561534	1.0020006893810476	0.6398362376410399	0.35066420198892173	-0.4844809284362548	1.0774632309765597	-0.20477253237970908	-0.10274880557274582	0.5633381095156602	0.041635011937352154	1.0285475685916954	0.34199255909507126	0.3436582403927695	1.2342039064866637	0.5710563991161015	0.09273100354374592	0.7457917591446905	0.5753356484169815	0.5526905882810601	-0.3774260827053931	0.5198187576832068	0.7365156837628528	0.4384026173213633	1.8104184754299804	0.4778233456077837	0.3210542850512847	-0.4524990148432894	-0.6412424934331084	0.1990472126428762	0.3788374817167747	0.22245600822747616	0.6979978398975644
-0.10809253893470089	1.6890488197898776	0.21970243203240766	0.6749149264431685	-0.12381485933633064	-0.23605299686648565	-0.13437301014223454	0.20258770598217918	0.023967418417484888	-1.1586930141645106	-1.9342230562260572	0.031843803226344544	-0.27156569227625493	0.20290598589455866	0.45043659671028463	0.8629237929704001	-0.3342727607480304	0.1769405359379849	0.5874956892145298	0.09465453361037032	0.089818988180502	0.5772756822344534	-0.7035684438659436	0.619628240031073	-0.8808732086978649	-0.498914630113901	0.3335871326624808	-0.3782545530124098	0.28850518251460894	0.1225683016340695	0.3049320126195454	0.6352279170911261	0.407588282451537	-0.13992319755610458	0.9697450093854468	0.619280470331012	0.3107857202000083	0.0970867365626158	0.5969547854531972	0.24079468238355906	1.0863462306361549	1.2813246130380365	0.4737670693838397	0.2155209381846313	-0.03943319330037154	-0.8459155943290142	-0.36260147354735295	-0.4666942829107699	0.24188746640333705	0.25858989216032763
0.5912253073929693	2.1108586682669506	0.315022741294144	0.35770417783384556	-0.16028651199059762	-0.5217969326305708	-0.18308347162009347	0.7371949835085682	0.2848771366674822	0.1472165267027423	-2.3874573943611597	0.1579369010793108	-0.16821665245374554	0.5397607018943746	-0.2312822713177817	-0.14493175366018657	-0.864380807797921	0.12048261726248649	0.6200021220535163	-0.4777486445686109	-0.42510800346505995	0.8180779498026555	-0.28875413267001204	-0.16305869678835994	-0.7560367312378121	-0.5312073998455569	-0.03915631968344216	-0.3096981114315886	-0.35527561929124185	-0.01690147354815745	0.15341514008008852	-0.19457977915080152	0.10841909792543492	-0.325741937077959	0.4518491049653512	0.4228027088425917	0.32492002789303	0.17015031098309122	0.28840236397207686	-0.17453238442978014	1.0922555755915269	0.30047118985562893	0.2904207442586265	0.2519005872549336	0.5839971227176257	-0.5150180431685931	-0.5014876589438922	-0.5036438979659458	0.25697014371631616	-0.09541646802504848
0.49520031458976765	1.214541659653396	0.4904777693727716	0.16616628663542565	0.13276460710834012	-0.46518053386371716	-0.0043279134022508985	1.0041304303075629	0.4207432804537332	1.1897695446234222	-0.9711668389352685	0.13854622819072204	0.4227295690146047	0.3991984361174243	-0.35217322333942996	-0.5250303305157026	-0.7467458764002851	-0.1935975356759152	0.2094535795881329	-0.46064554055453555	-0.5121444115420062	0.8279929931461565	0.5989323503698384	-0.5985207437839187	0.17429604562694526	-0.1492981405359059	-0.27099088654387776	0.0957605033063493	-0.3919050007009123	-0.013694984755818342	0.3201328156954725	-0.873377189163954	0.09184854568687506	-0.31199940080574246	-0.3682691944494353	0.415790996674104	0.38488360831534724	-0.0645067168990464	-0.16396264526337845	-0.24505017668974546	0.5459780225234314	-0.25007080276913374	0.15198771835023633	0.5311868255265428	1.0870321973904638	-0.0758924284112081	-0.0666438330791401	0.25274673707656986	0.0032280259143211967	-0.2622511267362059
-0.29499104076248256	-0.042910833119132706	0.40424603578089574	0.2245617345947232	0.33886032491237	-0.19971629082777384	0.07829665702670828	0.6350293366316181	0.22416168133625164	1.122235502827646	0.5920250569383662	-0.08138426584028485	0.8546865026113213	-0.0627839199671411	0.029249986106614414	-0.049296852459645345	-0.14275637795108756	-0.8141707949768292	-0.34157571564758304	-0.16813171696377802	-0.2946949116424326	0.5518680320034468	1.1835424020078416	-0.40196655880455434	1.0744503308823714	0.223353026733498	-0.20422828030691323	0.3207053239290009	-0.09533024374982572	-0.012795605778359167	0.6570294122595208	-1.111255194933698	0.31869210510546775	-0.27723709733039503	-0.9521172953375807	0.5486996480568989	0.19142757136115768	-0.35889869886321374	-0.5059935081530645	-0.1573630671261131	-0.11503772298938987	-0.2744105884710781	0.10478751210646042	0.7639600491245208	1.1069024490303268	-0.07286847603308429	0.3708276132764624	0.8627548467455152	-0.44407252228329913	-0.333490103828827
-0.9798518955279023	-0.6555174636557	-0.06386327262893489	0.3063024299991018	0.22114572726852377	-0.144926254285929	-0.07912933409952105	-0.15618701440671787	-0.28602617879469877	0.188598887255905	0.7054122562652181	-0.3515936071256872	0.6109952657246803	-0.3904929596438351	0.3116810818118339	0.43940266576469855	0.28247374348039184	-1.2843069356608672	-0.6730767408701696	-0.08412705529226729	-0.18939153248769608	0.17507475040841647	0.9112206248055484	0.021700916442892133	1.1366603464995313	0.15888624499563167	-0.02765039587240724	0.08443061693341702	-0.015119896905934176	-0.15314207500711552	0.6737680561200108	-0.7656743002423876	0.3925555560758509	-0.4465799115750985	-1.0518076548658013	0.4632875735663111	-0.23724412847166376	-0.5851069082918422	-0.6080695127603475	-0.1928657838259534	-0.5291500185432376	-0.23150201746604682	0.002265913587005746	0.5822149506259744	0.6097688423725027	-0.4304636083754158	0.2365723191782054	0.6064984598408086	-0.7299079223535431	-0.44144443720791365
-0.9420614827822731	-0.46257102651170706	-0.511444320415824	0.13988169815410395	-0.10921033122076632	-0.4817079040485355	-0.3178554503987021	-0.744876361847544	-0.7982301916047942	-0.5796097035773103	-0.4059595674389729	-0.3788284062101796	-0.08559669163626701	-0.2032775035447784	0.14277245628776586	0.16619899089781662	0.09825219296681678	-1.043078875511399	-0.5515123887489035	-0.34702768418617036	-0.37745695855815264	-0.10176379787363023	0.02902872765700313	0.08869714819595782	0.3668467549929841	-0.29395364782609473	-0.08913948295412516	-0.39894457866321903	-0.22911266457548068	-0.35743280937688016	0.23048297873653886	0.09132250525194237	0.07067247315417337	-0.7095228499662674	-0.7578790347612994	0.058179682827701786	-0.6136874382617016	-0.744152079805897	-0.48066759584093205	-0.32573628898515455	-0.6273606892571348	-0.3201583210529713	-0.2459969327492157	-0.035813596081507276	-0.058857703720561885	-0.553642465616724	-0.3237379628532517	-0.23878083872147426	-0.6157406507540524	-0.60310660931815
-0.3495792517516549	-0.026848782457956754	-0.45478441822434734	-0.27205440943145026	-0.43608589773387785	-0.8945976525444784	-0.42810277096451854	-0.7424339721581522	-0.9570716309611367	-0.431745959822794	-1.2015849379815877	-0.023646076050000495	-0.5499750569854552	0.43896097139940826	-0.23137416137968975	-0.6559554957569728	-0.427599106892247	-0.14043507154798598	-0.03175644220202401	-0.6552930159783236	-0.5981279304906862	-0.2542240284794126	-0.7095153066423189	-0.2943127295518532	-0.5102345516788922	-0.6834483079354383	-0.4881039104763792	-0.7253067622038313	-0.3112726891380636	-0.41731324593331537	-0.2549105351645896	1.0598773636444854	-0.43727825323077996	-0.7044575938540679	-0.3223597552156769	-0.3242624306840613	-0.7309562987082916	-0.8049059991359947	-0.21188265106076637	-0.2895553619434467	-0.5392772395450928	-0.24113866845868107	-0.4835848221401807	-0.7006460387324718	-0.47747564023165345	-0.11953958305340477	-0.6367557237967424	-0.8232144172611733	-0.2433518783163722	-0.7042905107474298
0.16895955720632175	0.13610526803139844	0.04690342122027198	-0.6600918248826263	-0.6415877757439066	-0.9108076662103856	-0.39024789906211715	-0.35299596461961535	-0.6688743964788226	0.3891551956691556	-0.7368652120298843	0.4597746003233453	-0.4320225524228767	1.051015174339267	-0.38477978922921613	-1.1644759646266798	-0.6823381839604306	0.6743799649251102	0.510837655408854	-0.636300711183439	-0.48972458709253985	-0.37045796667888203	-0.8105002205871839	-0.6844855675029046	-0.8163061108686542	-0.6684064203016853	-0.9169506306643996	-0.7171623061564701	0.021813147930087557	-0.27733687715156535	-0.32919942525120366	1.5100474002730262	-0.7048426004140298	-0.29803296173664445	0.020369952194517253	-0.30963941555202995	-0.6200377366230493	-0.6627875465739879	0.08333891975813053	0.01578209534208936	-0.4026554599335587	0.22881140538676822	-0.44961178663578977	-0.9616553630577993	-0.48603144149418104	0.4812840866689076	-0.3442809520826521	-0.7046743717739546	0.02746891038830135	-0.6089785453404287
0.2865039795709181	0.012578962173594178	0.42484005373420414	-0.762692890740424	-0.6476951749215327	-0.44142731300874527	-0.31300582087903095	-0.048528234056481344	-0.153734484518032	0.9792213596384405	0.35213241187052563	0.5872252287553077	-0.05613149231263724	1.145685552548322	-0.2484735826919293	-0.8955189409007918	-0.42466170994009184	0.7077868107719852	0.631335225174469	-0.24676488213002035	-0.055394417964436816	-0.4629431392901259	-0.42344449303904214	-0.6633679483425406	-0.49609390903010125	-0.35478740460875885	-0.9567578036697943	-0.48276786337461375	0.48772885296186386	-0.13632212555683387	-0.047218532422500153	1.0354325527731971	-0.5400056960732145	0.17718762866216697	0.14502768367752913	0.05296080985614043	-0.3802136435932142	-0.291434155081441	0.2884538552331272	0.3434637452197238	-0.2842741985505762	0.7436470526514588	-0.10249774353994794	-0.6900773256735632	-0.24340419036401575	0.6196425820180825	0.17335346271107455	-0.2054901580904461	-0.00048129234359397356	-0.283939306462755
0.23877928449374988	-0.13599241110603502	0.2819617132386436	-0.555499710639779	-0.350893781400323	0.10920771776764018	-0.22873613705196857	-0.013797569252400166	0.2726301188899481	0.7329038340604915	0.7969402275512345	0.130544149395799	0.0587026721999245	0.673690182832123	-0.09261112454104366	-0.24128693197346462	-0.0049065469774534605	0.06397950691691598	0.22378411416755417	0.20089490785198053	0.30481028260251314	-0.43123553427989947	-0.032738254636015714	-0.29334425864683306	0.005204406565558932	-0.10193812374391578	-0.517110513256189	-0.1819007571790562	0.5889290221806553	-0.20775232659140572	0.15000746986970212	-0.09687437188110348	-0.13595024179170995	0.27688733563885254	0.06051883668534129	0.36051948131245337	-0.021220931049018024	0.13564420787807288	0.329692760724492	0.3905668199447481	-0.20976528399057162	0.7159032804436364	0.28340678080161924	-0.13247311053600364	-0.010797832663299716	0.1964744808102285	0.29329084782450593	0.12334179631241073	-0.1981217633245751	0.15346227082146824
0.36563732684122957	-0.1887443775327513	-0.1406355382098545	-0.2355294858757905	0.22136485262389452	0.28072895879152426	-0.07289004694113786	-0.043302515222810305	0.43710285340261223	-0.08936999390669753	0.22969520108275718	-0.5909977044406182	-0.16091130540439788	0.050271247707457466	-0.0947614641850241	0.11867828602304914	0.11442655995557642	-0.5091004302053346	-0.3334495040376445	0.36441078072552147	0.23350964806256577	-0.22358676445851777	0.07338765331056146	0.026062462024305195	0.27204555973644345	-0.09339540583774367	0.05832750861786493	0.11603055205712032	0.24688394958247853	-0.43718024084833196	0.014584700742230122	-1.0614701520816656	0.182132534866005	-0.03403870569524739	-0.11909920857331176	0.32918494477935645	0.42740506552371244	0.3549784035417122	0.23115708973729385	0.17225325124517765	-0.19166571214789016	0.05907630213062471	0.39213557278672456	0.344108820237434	0.0783379675327948	-0.26499771587792853	-0.09476355155695039	0.13140637471798758	-0.3110418858440816	0.4928463858002253
0.6126873795366524	-0.22134474796300546	-0.29928640967314807	-0.031152949723299798	0.7522753787308957	0.02441445605657109	0.13980034499844535	0.0632582269385635	0.36135109380255087	-0.7122924389260321	-0.548507139612146	-0.9854586061066388	-0.3351776767460787	-0.2498125529901685	-0.13465795487866838	-0.006772778968540977	-0.10566779243554189	-0.4732779942977511	-0.5315952277111159	0.18475341284819355	-0.18607111906842538	0.033381831444051484	-0.027160504989891608	0.040873152219093226	0.24345857449903685	-0.19346930585725164	0.328668351116557	0.34764208635491234	-0.11652066633453967	-0.5525980193319922	-0.2372291625753058	-1.184556547721406	0.26587499325726205	-0.3529049532496122	-0.26086541412500075	0.07493770447641168	0.7522798183373844	0.2581980109074914	0.10475748203225925	-0.012866311627282754	-0.21935117095166345	-0.6395307811440106	0.19475644051669527	0.5197660827932863	0.05735831391521081	-0.2781090830998307	-0.50639299163186	0.058302629985514484	-0.2495368122690068	0.5633241990233853
[truncated: 72 more columns]
