# Supplementary material for: Diagnosis of autism spectrum disorder based on functional brain networks and machine learning
Source: Sci Rep. 2023 May 18;13:8072. doi: 10.1038/s41598-023-34650-6 (PMC10195805; doi:10.1038/s41598-023-34650-6)
Supplement: Supplementary file 1 — Supplementary Information. [file 41598_2023_34650_MOESM1_ESM.zip › matrices-bold-time-series/ASD/ASD70.csv]

-0.27340808292074475	-0.8140115107993988	-1.3854495515920977	-1.6072575314552826	-0.1765808850791019	0.20466726672828212	-0.25120060748539946	-1.0384806564838003	0.25450914590930046	0.1312966232250619	0.9633879122116814	0.7593813663225821	-1.26043987279494	-1.3924188620988327	-0.44433581929264565	0.25193091077302837	-2.451270589428018	-1.997630581003701	-0.3763393938981046	0.5494807741667912	0.9142239988599186	-0.10366835128931154	0.6002768421698004	-1.8924773888531055	-0.4696499433216319	-0.5394899203573865	-0.6153206007691895	0.3059728346944268	-0.36939097464702925	-0.6766187673462287	-0.926832186630181	-1.2028785762389136	0.00187357748687616	0.763963526803108	-1.1366789425294348	-0.9483961591270611	-0.532735274999718	0.6118769047413897	-0.6358791377922541	-0.25683317184601573	-0.624933364470972	-1.3727296324372023	0.31179558965183835	-0.43277961847915797	-0.5005455007956979	-1.3894698480047962	-0.29133158817339544	-0.14371589559788997	-0.3628699733780602	-0.022172414139175083
-0.6280914294276826	-1.677757362791485	-1.6193288808510442	-2.194852799691758	-0.8174340754349839	-0.1826603830507689	-0.5910904276987706	-1.2583168085173482	0.36865416767781706	-0.6282928643842631	1.1693382172478377	0.3999247694296567	-1.8232040755492829	-1.5701945458441735	-0.3673139439155186	0.2987113490380548	-3.5108465746802158	-1.426002299034323	-0.6597758682055264	0.12498731559000634	0.9338574842302907	-0.2497040295456418	0.15457790014222142	-2.579923506085111	-1.1116353002490402	-1.3584389456017294	-0.6304674069927128	-0.2935284342920162	-0.7496902006592485	-1.0397512792376153	-1.8265764588445828	-1.2523715299428884	-0.552856621597275	0.4918776638828969	-2.0869274857361186	-1.7480412671066836	-0.4022059182238103	0.5786955914541639	-0.09300346087664392	0.09124232081241422	-0.6224425538792957	-2.506554790642073	0.3888254517686184	0.003108682625841084	-1.1709994090686495	-1.4927692800879315	-0.551990634241884	0.4900268802904198	0.3373206378374629	-0.643206510475433
-0.662679056160945	-1.9938409980270437	-1.008837836100433	-1.5283228717442732	-1.0538794583236712	-1.160047576077538	-0.657544463196916	-0.42355573020486686	0.30454876241665074	-0.9096208814032306	0.4457488741206183	-0.4718835733423498	-1.5910382751220191	-1.0747353043646943	-0.25620499760813753	-0.09488267903043171	-2.8308081064568724	-0.05625208391326219	-0.7542597449680086	-0.6345469497324497	0.4155838658383194	-0.05722174925745886	-0.38909793388530795	-1.9365009948862335	-1.3738088502409813	-1.6326874848578892	-0.6439864523515708	-0.5724478673546486	-0.8364029491607944	-0.922761580076517	-2.008996986698286	-0.8625701221741712	-1.1318186312706255	-0.42958504549737037	-2.1986325833326457	-1.962636770201011	0.0082608561187716	-0.0384469210363825	0.49686767079717903	0.3548353762982199	-0.02497493928948201	-2.3552272413735142	0.10402337976958796	0.029038756253515045	-1.3349569027114794	-0.6891735945717192	-0.6356252530768081	0.5365436170338235	0.6851383294955461	-1.2669851038546436
-0.147332465454468	-1.7564057492952507	-0.2159044277727401	-0.1633117186110162	-0.3975274548375901	-1.8687597671627778	-0.5346805887991063	0.8374595511513142	0.4565321087654734	-0.3788221086188487	-0.5344784083013104	-1.1828360646890037	-0.9034635420333322	-0.5283133996210105	-0.4819928568396732	-0.4204036342291632	-0.8755137889850644	0.48768919195327676	-0.460678258747158	-1.1112585653416762	-0.045835674391180144	0.3068904564441205	-0.44855816279116323	-0.3904665705297504	-1.1181851463414387	-1.258903099545049	-0.6987515432334781	-0.1375960903967666	-0.5715429643056604	-0.7488666670894566	-1.5222852334081483	-0.7947053097987974	-1.4020121960423357	-1.1470248024645027	-1.330423947191491	-1.5594095169453028	0.2176610655554096	-0.7569378529784162	0.7306104759688701	0.31504467813921005	0.7764771875189854	-0.8693821455696613	-0.1204130262453172	-0.5681514544604929	-1.091349930817853	0.1474280286263025	-0.49499527783038305	-0.20508285084691377	-0.14237580490888951	-1.4150776298320522
0.6014302377231228	-1.1510064963238906	-0.011965614771118311	0.6820341801737301	0.7841453361685025	-1.4371194194182684	-0.5682593226394883	1.2736421341105857	0.7996114507474003	0.35833539245638935	-0.7836690392331692	-1.189491787843418	-0.33310322847065843	-0.33555169594674794	-1.018961104240145	-0.1564903412047406	0.9155095689712003	-0.4334851921695448	0.13983111209876561	-0.8803112457047841	-0.012646757336697742	0.34247360502141644	-0.015897186246097372	0.9402231304547685	-0.6148235749904766	-0.5015390742420289	-0.5487673831970623	0.5566139839898611	-0.17364375644982152	-1.0025323949918143	-0.857193551015061	-1.316515881418724	-1.2830130948913319	-0.9456775930775501	-0.1229167428762013	-0.8855202731939809	0.05300395154158036	-0.9399802792895827	0.6106905571184305	0.07007761720417263	1.2319522437705248	0.8813213293348625	0.0831476998161423	-1.3248174617720305	-0.938724327341207	0.18527286893563802	-0.2463684746962721	-1.1292254707573983	-1.7048592152597897	-0.920758755999104
0.9013912721497168	-0.29611973653916973	-0.39415521842758305	0.3257603292991959	1.477758876993575	-0.03904138361671652	-0.9806569665025225	0.3441733255337627	0.7385408532046605	0.33797777925663014	-0.08222052623013458	-0.5800381444084877	-0.12703428953211238	-0.32613720988830464	-1.3513824265518783	0.48103387040692835	1.448657322981945	-1.7493327244219181	0.6686518804656263	-0.1528857284215244	0.3580163159212774	-0.2834182226604115	0.3438376415755335	1.2504974118023973	-0.2471289988552107	0.30249970431785883	-0.009589776536697639	0.6728639847688594	0.08262664307693142	-1.6446538211011987	-0.43866564591776497	-1.8399230740285755	-0.9758593443014641	-0.13929949176779197	0.5439921154796894	-0.34197998055538353	-0.07799717853316565	-0.5194128167456322	0.4450155135637282	-0.14742954994668064	1.0794870986648062	1.6260577413177804	0.5258766877783217	-1.560157133091428	-1.170696525999903	-0.44882305505888626	-0.026481589287175877	-1.3183181634612748	-2.5166476829775126	-0.1057899648216564
0.4023093218553472	0.6690729225330975	-0.5682521774580697	-0.6776348973665876	1.0130161312212809	1.1848113676529008	-1.4937853632275027	-1.071703921061609	-0.10476086728839089	-0.6184605954494964	0.7948901710356809	0.13237884749646484	-0.05127378999076266	-0.17118043445822426	-0.957647350605361	0.6625274614245845	0.8753178522627467	-1.9565925571919933	0.7418361738824943	0.4359166813527209	0.6122377746696659	-1.2526267236652353	0.23100680241237745	0.7082476210248679	-0.06547471096120466	0.8646315501835928	0.6579790087972316	-0.036147992857470966	0.11623826838319151	-2.0517270652236017	-0.26252699896950604	-1.5770119592532528	-0.6501203732369168	0.27417159327450086	0.3610316149106582	-0.03539638375082054	0.3129965977234558	-0.05665129545615298	0.41962496274393946	-0.25457146190624946	0.4527726515143695	1.0231186407001835	0.6246204809523512	-1.024818482820337	-1.4458220957576777	-0.8795075891368597	0.1518928992098329	-0.37104809705071884	-1.5689224772341408	0.5034712932295901
-0.41961048469096823	1.3865374381655033	0.12008438944894585	-1.129607555205939	-0.22433395302368403	1.3360858826116773	-1.4436540959608928	-1.514588405679129	-1.147818317446774	-1.5229946622585855	0.9702705053012733	0.5813617005310775	0.2516063897233885	0.09269279043950882	0.13383626502801343	-0.05511076890114273	0.19751027722429146	-0.8218008460136053	0.32019562117808636	0.4906544713621642	0.5661480223216514	-1.7299510904858224	-0.07017200130078408	0.13844471694213267	0.27097688878125803	0.9085900968240325	0.8891320741480654	-0.9125883843696149	0.0655751655319571	-1.5884343002731334	-0.006429866696666414	-0.42336708124334993	-0.22043695985440065	-0.15270540627488402	-0.17826864617504842	0.2592160816741039	1.0949763781499668	-0.021554184592757118	0.4195842925953514	-0.3287293851031153	-0.3246731878632004	-0.130252656412344	0.10093375934974282	-0.08326825662987955	-1.0761907364884369	-0.5218712065059471	0.36850109296736067	1.1849912987515798	0.5120658559196988	0.6584471964305668
-0.6291476938073562	1.436607409110757	1.3382382406519424	-0.4664481420817258	-1.1852824301548066	0.6552512684168824	-0.4248959728536287	-0.5154472935553438	-1.2811454736880072	-1.1969021179592552	0.4062680948067068	0.762641194549016	0.8060937532272779	0.16928027966639975	1.317735283792081	-1.0549193033266828	0.11755026959638071	0.5059245449989499	-0.24565557057954257	0.2276936811758295	0.39822297187251904	-1.1324351668819055	-0.015108042650184894	0.1142995222201598	1.0086902669969573	0.28436288126990444	0.38612262596487	-1.1459713860113163	0.08838955148499224	-0.2565938265942733	0.5373185469709669	0.9435135317519906	0.44041090876407407	-0.7385516014633959	-0.3710998417103717	0.7569976277413585	1.5110468812849758	-0.18531106063163102	0.28792518408659085	-0.40099911711238	-0.944409355091456	-0.7735070446431132	-0.6198346702863011	0.6464692346581776	0.19238611368262434	0.30324216859610104	0.6192450814439602	2.2591834485085465	2.020361901374396	0.5636273609154018
0.17749653604157473	0.7913346417620265	1.9998333689055243	0.6644814134055029	-1.2419664364665919	0.023512419950322865	1.1244700867044104	0.8483899849620741	-0.15582463725162493	0.35865930851890393	-0.18872286782295836	0.7409228790475609	1.2222910623010725	0.030794692013619885	1.9220829828831143	-1.2699563034625938	0.42003849398687076	0.9464800816514438	-0.5491894347087694	0.12297871930853434	0.2315538363061817	0.195669823288781	0.3489251168209535	0.42191911593637244	1.795344827678394	-0.7614489443689078	-0.5490522377600243	-0.700328609391703	0.1708385151707948	1.2247520539962777	1.1490453994396337	1.7737612463557293	1.10730091328841	-0.5587318404568702	-0.060483549494638966	1.2818089857593693	0.9622969132409187	0.04712772840624272	0.09919352368469699	-0.39491600501290014	-1.1734976839398759	-0.5727788319938502	-0.8473968415317894	0.7572009840951162	1.7241382684760471	0.8354586415289312	0.7096998542768727	2.035229107170621	1.8498726509665382	0.5445698037519765
1.2946875347984896	-0.029893812752294142	1.3816240983845016	1.1552260866325283	-0.739328384492673	-0.22573977767982098	2.0892123467725363	1.0940451899593784	1.2418216890398768	1.761094143402999	-0.2766401845258041	0.4054033342801636	1.0602475570804226	0.03391628966054463	1.700316324766818	-0.4613773026918746	0.4623553877176999	0.6061213791677565	-0.5076479780599634	0.2577839037985746	-0.12142781434520084	1.173494802333981	0.2719277219528175	0.4143082140000436	1.845224462350656	-1.566229858449531	-1.3094401982432644	-0.28825734587445573	0.1536010039998544	1.9878962601838917	1.3113718121412172	1.8740184508439726	1.2251062292085504	0.2716520623544047	0.28676939595146733	1.3173620706833087	-0.2851748565369563	0.7261594713645222	0.03260609704431034	-0.31092103434809737	-0.9044670656115574	-0.020505562465958322	-0.4278719447156046	0.25503043450827523	2.4144862948815917	0.7501467966718627	0.38081919358075783	0.6071848768818409	0.4546278516856162	0.5868477778563048
1.487259122023833	-0.41605473899776163	-0.07892132281074916	0.6575985464076566	-0.41551908980107505	-0.5791927300181287	1.6085506030298398	-0.04752405363083388	1.5840411157921255	1.5979961915028935	-0.04722457340516088	-0.29259042734156737	0.28167081485646345	0.3815716034544808	0.8600361350408959	0.4100673354925306	0.06026484601996463	0.29067370136993925	-0.3878727447031492	0.1776092071664306	-0.8288278516756047	0.9713799337180467	-0.7637245199386626	-0.19156503850941875	0.7709478381309367	-1.5148282278045102	-1.5226639055880775	-0.42522882913520044	-0.06178978673134017	1.6988319903250522	0.7054162151503187	1.5204122943502445	0.488946826202483	0.6052481694622944	0.22716551581877825	0.5598156865819766	-1.2853541406327156	1.0719920396172509	0.04289151437476181	-0.32800081285620314	-0.2797170799282149	0.29346850422382975	0.06049470433708301	-0.4964462087672805	1.6647466431088762	0.379551155268656	-0.4121046038721581	-1.0729486888448165	-0.8470388224828259	0.3198560683608148
0.2645124822107198	-0.2505416942946083	-1.181154585000802	-0.09453857084084856	-0.4333144647800265	-1.336141503820784	-0.05432483146999934	-1.3094683468222235	0.6858942713553436	-0.03486739192931148	0.0096302810669001	-0.966693617505839	-0.6396433787395591	0.6902738345892591	-0.23889140744474285	0.2963012079250783	-0.3112144012483454	0.3083144277725849	-0.45686660987707217	-0.5137626806373382	-1.5667974032118526	-0.15501426046510375	-2.1500272183945572	-0.9541380311812394	-0.7834368782756093	-0.5901910436825588	-1.2100706460231405	-0.7382129899934138	-0.3576946260144208	0.7578281836371432	-0.3661840152555834	0.9792375500425938	-0.6450683729021672	-0.31167283004136265	-0.08220913893210978	-0.5804263326828725	-1.2952579543040474	0.343637394396655	-0.1319485928073407	-0.571677966296332	0.286168225614115	0.2875822457670367	-0.00357933291667444	-0.9559388848146255	-0.00878329380806121	0.15699937813285297	-1.3301357875244906	-1.8894290608151874	-1.2530470304437265	-0.4680835064763971
-1.462799342532376	0.07908222438574172	-1.1370622297825823	-0.18287042917584123	-0.20758920766068165	-1.7730431321256903	-1.6141958101700051	-1.2080694008649673	-0.31048364363708775	-1.512605021077778	-0.16143662455448923	-0.9620153979934617	-1.068881017510032	0.39250041198447333	-1.2857124884234064	-0.6136254775633203	-0.17110155658380122	0.2543962285670238	-0.6522848215513282	-1.5218197409355538	-1.6431241336833007	-1.0666862252629365	-2.52304318773778	-1.1457614777389993	-1.5475900545290033	0.606177714706967	-0.5215141887162035	-0.40186029671279605	-0.4741061859723479	-0.09155232164772095	-1.0898615041956523	0.33380524528352	-1.227861786001982	-1.7327880808195382	-0.0708609269303772	-1.1889573931575128	-0.40850930538252206	-1.0954418579884317	-0.5464177291381277	-0.825467758893601	0.36981087962876585	0.22439340263201113	-0.5111912771435784	-0.6911485516834659	-1.3448278363453492	0.1255927117755591	-1.7945453718358255	-1.377717887561873	-0.9682019842256949	-1.3703656213457809
-2.1256609236101913	0.2369087775056768	-0.2929349777700587	0.44695529329983424	0.7743630875711714	-0.8430646572136264	-1.8529077149839517	0.4340998459290127	-0.3129074420679397	-1.309216222649866	-0.15999175288875067	-0.06932720109165023	-0.736645636221002	-0.4276663390807585	-1.9828395481247933	-1.009501674592946	0.3273109369483683	-0.06032106226082062	-0.6473425083277864	-2.0094631005637438	-0.7270555995253615	-0.8313696070074762	-1.1779519095985513	-0.49392591376198397	-0.8380608428450711	1.4117686583811158	0.43422452657299443	0.808160321145578	-0.25257806368210833	-0.3463824166665804	-0.8152900463189494	-0.2803401862926376	-0.7295849121006652	-2.110773777666417	0.5240906984621423	-0.7249537156080922	0.65162102850352	-1.9074563863156244	-0.7899320797004833	-0.6668738576044283	-0.07777822122021522	0.16902547926822004	-0.7128217337351832	0.2757455110940259	-1.3820823669746745	0.11502078938833081	-1.3884971597947946	-0.04763357087267444	-0.5163326979261146	-1.5893903776004874
-0.9834744461125858	0.3132416132012149	0.3089825501844301	0.9859575636587886	2.1519737241184442	1.2811239306827618	-0.6953434861238298	2.340667923386952	0.4457199324366716	0.4072735709126987	0.18842441201750706	1.0422549604363118	0.019528929672729747	-0.893802249940499	-2.039820346083718	0.017494806031148814	0.5691641715345919	-0.04506869671425855	-0.23594721223364065	-1.4515050428949763	0.6468758298974203	0.3736189815900983	1.0240260380369572	0.5509480349880103	0.6520903664081285	1.6162225202049314	1.3985582146759814	2.1160175040403564	0.1882177396176663	-0.04061941795217047	0.2685199195339118	-0.5593920415148232	0.3648726112392527	-0.8852483195345753	1.278489281745808	0.32299339667615035	1.2201840082744948	-1.1733417396847263	-0.3798021801481844	0.010951823061989342	-0.6398178740070404	-0.1021358051402391	-0.10608151102658375	1.3499873547233725	-0.2375995459518668	0.1857187088246514	-0.21990856313071158	1.037209420591396	-0.008359092097823827	-0.7341586867672385
1.1267695200869643	0.5318443192809967	0.007034891840858505	0.7595291485417159	2.8918909755114552	2.885282741466018	0.7775894231944934	3.04190141122163	0.7760368594465744	1.9245137502643288	0.4523367049579927	1.3445351999672241	0.5427560243389756	-0.2517567834999228	-1.3902945754209577	1.82277561392461	0.23723709762742487	0.8900307333346221	0.406216822917751	-0.24193338912514922	1.4742089756417807	1.444501711031589	2.3706258860873115	1.2562384539949336	1.4309507212849306	1.412094635544304	1.8324811867576931	2.4838638754364983	0.532117492904208	0.40778601394632336	1.177282711278147	-0.33255758248266654	1.0006816098409383	0.7980687468640562	1.5131331027293016	0.8326481834076378	1.1047461657213005	0.4774376599225856	0.5613862215694464	0.7364722553120391	-0.7917963234863284	-0.6090738196263636	0.91511148253206	1.75495599636943	1.0710963553678103	0.5904789425877796	1.0701381523985398	1.0999183489102735	0.697953211518552	0.6606591840310208
2.543024378084586	0.7481520245754447	-0.873583988731931	0.021050800723681155	2.2786851923738602	2.3742577265800753	1.387589648945855	2.151969262171464	0.036826105092634724	1.744545117306121	0.12461170548913908	0.4915053002267914	0.4504873660661534	1.1787670817177995	-0.38964243294461054	2.822089052062966	-0.2776083055281588	2.2274916717769004	0.8901849704328938	0.6789765211094139	1.21830903179981	1.4144642607648814	1.951145572795866	1.2617347356082207	0.6733671681554504	1.002324385626006	1.316343004624548	1.6271676128996242	0.5499046393717116	0.594497703169986	1.014573110140264	0.12975270505616116	0.6320486748279173	1.3787143719317108	1.0407124467235493	0.2295600030065744	0.47223910011935694	1.397704438918767	1.2232087994775054	0.902495834489287	-0.3683707637139691	-0.8370376972967454	1.4358652686865816	1.2229468171795603	1.5593994813757004	1.2655510604563704	1.7234670962633225	0.23388768107235047	1.3863646224667479	1.5496945936242652
2.2741940916036953	0.5307595551861235	-1.4058827184980294	-0.37689200166308606	0.5970832338225961	0.13523996143060224	0.9228597757548486	0.46556452482944843	-1.1209313103378677	0.0921765393111132	-0.6044409645257534	-0.7669724333961934	-0.011617696619410648	2.2176020878875926	0.38338776687155474	2.1739475945800155	-0.310023241002558	2.5974736707440846	1.0217080233008333	0.7919145559789694	0.2786540509024142	0.32789747343474596	0.48521661796848653	0.799359724373137	-0.9347836061102167	0.45858653788775006	0.16158157697285536	0.18949998240908958	0.331374144842544	0.43761425963329387	-0.09010198979330764	0.3277375622676158	-0.21479061706672145	0.663766387416188	0.35956013758260547	-0.7922339533924262	-0.4175901183787405	0.6547595894830325	0.8940989054979264	0.48070219414915394	0.3300377212960849	-0.17958385098606258	1.0114626352921807	0.3078485763113539	1.0838323920891666	1.6344823301529536	1.4263895909555666	-0.7503842124281507	1.4837227240067112	1.37140323057431
0.7676073763937443	-0.18318367235578792	-0.9470224185021636	-0.013026554870257357	-1.1639707734174845	-1.704386799402208	0.17025923071368126	-0.9554814798983919	-1.6413183071196493	-1.3961159132373144	-0.9286020536788322	-1.324713388278664	-0.22695884007814252	2.041938495577232	0.6479026304580547	0.5843192073070038	0.3170476851148757	1.3513846838349335	0.9781943373354147	0.47233661796356946	-0.49551422180771615	-0.8868736998612595	-0.5234795076615067	0.3416142555235163	-1.8943527325363547	-0.05133288740842823	-0.6309478676373028	-0.9774262506648325	0.22794348454892197	0.18917438399186076	-0.9966299958617378	0.093786033140564	-0.5110860627918329	-0.06017151976933999	0.08051659347908684	-0.9039192502416308	-1.2755082694468254	-0.9420785831467754	-0.19635465141049482	0.1249137251938014	0.8517855486738743	1.2560997210848261	0.14481084070395	-0.10747398233893203	0.3090086435561509	1.1639458788062595	0.5647689330616489	-1.0641523514110496	0.803419093061294	0.567423516153963
-0.7064420580681284	-0.7616891204851208	0.33561508127676337	0.5927832310037956	-2.14308982898046	-1.5403386864314577	-0.02012720456853529	-1.619988132466421	-1.3619408596081266	-1.4012648128154765	-0.39261976447106833	-0.8333715231871178	0.14173609240984572	1.0067434723468613	0.7010268081631026	-0.6073410808295285	1.0755531672527574	-0.47844443172544676	1.050597715224768	0.45787763896189176	-0.6579012851451174	-1.3177844881540148	-0.3221634251808177	0.12022607550285597	-1.408288759578963	-0.16804539572413663	-0.3029104092153183	-1.4910293504637078	0.5213721752592058	0.1746306777925923	-0.6496572708644179	-0.21035055819545234	0.1867370040596574	0.29900056168814954	0.2610790009752617	0.42966795385303536	-1.752717227094693	-1.6953065208439446	-1.0023156810444098	0.4437044393884205	0.9522933262854482	2.4907233209676014	-0.2784779457559876	0.3179686143335568	-0.05078153965064398	0.06550615923526752	-0.08126336238509467	-0.5973838934300465	-0.0022428559311447934	0.04952858869324387
-1.292309690566736	-0.4884452333834048	1.6650458873236218	0.568566294562502	-2.0992622289923117	-0.002622438147550907	0.40887393001909295	-1.6654607371143553	-1.048635645167091	-0.19173202732028477	0.44462837829173507	0.02787258065254167	0.7683038666953264	0.1329979047727722	1.0610737007370394	-0.8548945128949037	1.2710528273959443	-1.1973420839229116	1.2568401285894335	0.9776648289968091	-0.4520559002205906	-0.8098414553253116	0.5133044361804778	0.007203186434723001	-0.10633637384629024	0.28917476116434654	0.7808196254046231	-1.4031393386837792	1.1090038676385199	0.47919929614784484	0.7997112067483039	-0.15510308016573124	1.28454226087715	1.2829681697851598	0.3984961964308752	2.2476502542812655	-1.5890517722469106	-0.812526151010863	-0.730143838688733	1.2591192395735424	0.6667319991389482	2.5013536498794045	0.0682215720997023	1.049637391006194	0.08415409218155184	-0.7868426493099675	0.012009972743561196	0.07764250736720983	-0.056226949805881624	0.21023585352862043
-1.1444193878397193	0.51085141123412	2.2640736525303176	-0.3249426505326425	-1.2959079651871597	0.9009030777445698	0.813432139845868	-1.3976420527813143	-1.214253274825921	0.8435735132668093	0.5778562812291494	0.37989865697805664	0.9800859335043347	-0.059899272079879724	1.8068781895622217	-0.6764130929380178	0.7043857636185686	-0.3483921873384041	1.2918001799158654	1.576640387089453	-0.3362641499273366	0.08977633554485506	0.9209649408560786	-0.20238610870706475	0.740218800331116	0.9184432355044986	1.418330530911546	-0.8105122093207371	1.5264422904865298	0.8455052028897501	2.055563308559986	0.21254680801106265	1.7596192973110272	1.546902488134267	0.0468991921227525	2.9416250160698714	-0.8617599941554571	0.8445675940164229	0.2958318740633426	1.7599267498223725	0.16680133487183096	1.2024976420477158	0.6847867180982281	1.2576151768876545	0.21728565503742572	-0.7425722335404834	0.674017013341234	0.2964304427537273	0.6904994706468923	0.5899801245194324
-0.9474810490727087	1.2187107262024834	1.8479624292420493	-1.4282581898613418	-0.200493039963303	0.1775456215887637	0.6701360167853327	-0.9640384785081276	-1.3690928239612052	0.7517965296396419	-0.232662470174111	0.08691950257641542	0.4763640615468239	0.031074612800157005	2.371602255981667	-0.6765146410154314	-0.22268263954813483	0.8058630211611363	0.8897101237639574	1.7775188522630216	-0.4183301987697584	0.7584033539096753	0.5201798460122657	-0.48693657346241354	0.5720291594149752	0.9783282750620119	0.8654992074253226	0.17548213658437234	1.3393441165166688	0.8911863970857896	1.9436404891192038	0.4550929977596436	1.1352977614955198	0.685919097281782	-0.6726417004538463	1.8215496037515784	0.020223130993622898	1.7990554204964855	0.9555124777216947	1.408818876056951	-0.336342291834615	-0.48623358907984743	0.8768494967931509	0.677825676461933	-0.054316558497149246	-0.06389168295952578	1.2248540029901904	-0.11527472133846044	1.2904772194662923	0.5411203160836099
-1.0674080788472038	0.7851391970436853	0.7376143187444745	-1.875987331929592	0.6538877929235076	-1.0807533314197684	0.14725195114095294	-0.40432972800058553	-0.7262467371132117	-0.07818367210441876	-1.0729127264080776	-0.2269774555600776	-0.3206644826345986	-0.18999964959715693	2.0902257035267278	-0.7441838615210885	-0.9432561051923184	0.8237513968914424	0.18261210117087134	1.682581924357118	-0.4508846400750417	0.9902063115168679	-0.1649725352807348	-0.6139081857019021	-0.0285474768506823	0.19362099713990877	-0.29465066372476423	1.1136618082482121	0.564093700034512	0.47524635024716827	0.5907094048950671	0.34730509891047295	-0.15601650189276514	-0.13866722403452236	-1.2171414676685297	-0.21814556792810155	0.6614027939603145	1.5020862918765163	0.5148817169923783	0.5368905020798741	-0.5964439858072429	-1.5285150223489066	0.5021635160194036	-0.18009763451859692	-0.5283502893728635	0.39060614079906736	1.1231571089121515	-0.7848408041861775	0.8346343459129404	0.058874817088003926
-1.2603604289977577	-0.4682166669883649	-0.36966763285208754	-1.4193594516819346	0.8065605735779271	-1.1601298046614146	-0.1769311560006415	0.1797267383692096	0.6026596449875637	-0.5374746186855609	-0.8592532071427338	-0.004220402452012021	-0.6882289202954556	-0.7043524330302193	0.934751501298157	-0.42169741226899154	-1.1518467701218122	-0.24986944869101582	-0.37828802944555423	1.7259196778880512	-0.2634230101695028	0.9492690814290725	-0.4684171557558631	-0.41952188450108724	-0.1846512904074356	-0.8083835193970323	-0.775534640487473	1.2768279022433944	-0.3029176308621254	-0.13093038799676382	-0.7306216088274335	0.17889112494028922	-1.2512395946470338	0.348249023467678	-1.1928460451964462	-1.5837928651317577	0.9821594116598767	0.6579108713399193	-0.6189346764032504	-0.07548088526088577	-0.4226520158131778	-1.614296524287597	0.00864629330718586	-0.6453089606317903	-0.6186226006574816	0.1087466194904157	0.4565306980994166	-1.2028729141752181	-0.4817886742766369	-0.22691092232547003
-1.095014501480008	-1.321734801210075	-0.8239912227647965	-0.512852983213014	0.20207826667798764	0.1568686390023121	-0.03721867791639611	0.6065078146673816	1.5728920764822412	-0.09908126032696511	0.4069365267776332	0.5973417423662638	-0.35807464564876695	-0.9981225717739571	-0.38306081028335115	0.22254460964566072	-0.8595612260022598	-1.1084528102883395	-0.4767878683529915	1.9128619516877474	-0.002989722292451354	0.8056702607267957	-0.3065162529439587	-0.013369998309532134	0.24572286770095464	-1.085552268630571	-0.05488974098459474	0.33674993188622954	-0.7182548787158921	-0.4702073884226203	-0.9195094432906864	0.3268771362349973	-1.5752425746350158	1.7817534832187263	-0.6943132971068972	-1.451239527183981	1.1189457894042518	0.1641194383666133	-1.3596382604038977	-0.10360421261019068	0.11134786311451497	-1.12947288807983	-0.16997464915080412	-0.5686617268178312	-0.062332873771967924	-0.5943875636665673	-0.20292370006807423	-1.1154262185757944	-1.5282963638734726	0.12615252644366112
-0.4750986533464308	-0.969413918128368	-0.44479590700602223	0.275202581447694	-0.5962864546896925	1.4010469213734185	0.23078112613359328	0.7273034378560198	1.4454105048666248	0.678244457871747	1.5791833789126315	0.9383573490156117	0.2195816670532949	-0.8270648838534203	-1.0736036805894074	0.5251928447524185	-0.23803899877168544	-0.9047679500354344	-0.25732065308792096	1.6016487536860973	0.09966065861278534	0.5325186839150876	-0.0935842524324154	0.3152983800642889	0.6367336031325033	-0.4285660764554847	1.0022020625295318	-1.0535922918181466	-0.5844164277017508	-0.3437878264742274	-0.11578567313291228	0.6606405976685953	-1.1445667156236818	2.3628683038065845	-0.11267165418215393	-0.3506747622878134	1.0945680321502727	0.09068643547653137	-1.0607630819538352	0.028708671682125264	0.6079964523479736	-0.5197342066572811	-0.08873070376166184	-0.33237735758019826	0.6890849778961142	-1.0320943235243747	-0.4104106160359847	-0.5657641777947999	-1.455373071300945	0.7560147997346083
0.29929657764188405	0.11784193010607004	0.3308993078597259	0.7531012642808327	-0.7899144810027325	1.2660959291028824	0.1413463072711501	0.5169822025823771	0.6917174033192588	0.8822962407153115	1.5795049145580393	0.639083920794205	0.3857261784468133	-0.5204552181204506	-0.9804135483195495	0.09658290206884905	0.4485616623126741	-0.23183523179286167	-0.14776667055392445	0.24406889033387652	0.06243508150900684	0.04732650341698248	-0.13596977260736753	0.36788489488780535	0.46103387047548094	0.3580142912020371	1.1106713392177312	-1.6801546569647385	-0.3015766712102796	-0.0344083862765433	0.573867300478058	0.6125011786603531	-0.37234756471366814	0.921636302756773	0.2603236391459798	0.5509289689527628	0.7488142426742029	-0.12362420856526005	-0.07797779358314974	-0.221312801195501	0.6459829901346692	0.07057917829522	-0.12001279748237546	-0.29432790241738954	0.8659835808138762	-0.9019691645813728	-0.2740034855750031	0.27988004788899395	-0.5488679932691136	0.8567202722354085
0.8621881745721139	0.7598901958881281	0.7693860559214587	1.0108857712971642	-0.13680538241891824	0.12079859551952142	-0.33394796186751685	0.09609164114454703	0.36069325180154976	0.26453483479989187	0.4968505020281439	-0.062254780450980526	-0.024088582531589083	-0.45254935592670753	-0.5950535650437255	-0.5766581179647725	0.8468833692819153	-0.1854665316481696	-0.3728478336268045	-1.7443777351216945	0.1100762942458694	-0.545282085729869	-0.3077519346387382	0.18672020257391242	-0.07805549449331943	0.3440124508202153	0.018080247429479848	-0.9575306942160938	-0.3109027878055058	-0.043172615788319685	0.30399080445688476	-0.10717909392288383	0.28095632517283653	-1.5918936752322308	0.37497965051923116	0.5709015739567495	0.05387179571293929	-0.700507709749623	0.726321363263564	-0.7939160662015032	0.2012342949553311	0.5674254447933129	-0.4277228203253172	-0.3964000561526518	0.16811067296529947	-0.47141334938735074	-0.24888708845309188	1.2038860042710202	0.2066510076121226	0.10783096530714859
1.0562802486115548	0.3850513250944203	0.4646059718263986	1.0576328060997569	0.7302692276861428	-0.6222194766808687	-0.7344559096395333	-0.2914557272757508	0.7215229900541288	-0.5815657175203498	-0.6280053565450785	-0.6501515646575027	-0.5544147594226864	-0.5084691075795353	-0.43220446598211404	-0.6724020776083508	0.6833043268634305	-0.8493173720919797	-0.7073453523919506	-3.105975251116108	0.3297321626262884	-0.9398366606477965	-0.30332785027127657	-0.04379401400410011	-0.37478357478378965	-0.45985393070867353	-1.219148733531899	0.4122273826509254	-0.6082208897988832	-0.5592018654535691	-0.6817776161700747	-1.0486506933360416	0.5433002039457443	-3.0183192836868002	0.28102234564347967	-0.05724154670794804	-0.6357898363672732	-1.1326220438655226	0.8708689326006247	-1.1108507392970666	-0.30077611122920045	0.7061907716032468	-0.7463029869246924	-0.3545427004520379	-0.8935294733870669	-0.1343564756941483	-0.5518101492444732	1.8706448275569185	0.24770811079375094	-0.9172067918638023
0.9305324681662573	-0.4125802859661603	-0.2670388422451143	0.7746829455173875	0.9724591131396824	-0.31955136319544414	-0.6680284903674183	-0.38032948499309316	0.9643814027877406	-0.9312445331846391	-0.9730946765983379	-0.8499591231839326	-0.6686765161842905	-0.34421710095703945	-0.5058061887904763	-0.05180163512174243	0.06211043769783326	-1.2306271629255796	-0.7446169113346004	-2.8748597541905556	0.5179037455198705	-0.8860534476660097	-0.03194379818598386	-0.18853249976584724	-0.19682562098600254	-1.1059412265607782	-1.4120726332445246	1.1562226605321566	-0.7616041661369284	-1.193719569608209	-1.4163007023332048	-1.4429796135004234	0.43180919857892547	-2.295258222331528	0.02263089732769191	-0.6314800790358976	-0.8264236136356121	-0.8675825785130621	0.5737288992947293	-0.8125376286515907	-0.4214636276623705	0.28275938880360313	-0.6918420252499596	-0.09093981058551433	-1.464966744418465	-0.007085072790722176	-0.8694705276148422	1.8927828253024694	-0.08569876506236648	-1.3305395756404697
0.6257757371705179	-0.637049654405414	-0.6535328853125427	0.22532602730056292	0.5186204623659189	0.25835268488150287	-0.2703102141952058	-0.08423632761952977	0.3584008809142962	-0.6258806640103103	-0.6755946877481086	-0.7257758425729538	-0.299863224246054	-0.040592680521760204	-0.4498976702130307	0.5798193042847206	-0.4918111575112736	-0.6865339465241934	-0.3633737467257783	-1.331281335714601	0.4478801073665205	-0.44164966721144944	0.32977906768626336	-0.22330263804187092	0.09810828241637891	-0.7929477703705267	-0.4930545419186117	0.7848468547654587	-0.42409076044079297	-1.293419821529425	-1.232890700689585	-1.0305808306783109	0.22787476816946625	-0.5083663894611637	-0.27131344668203805	-0.66282485864191	-0.4059037354249499	-0.11924891574768477	0.3111163397259284	-0.18932133080950625	-0.15632419777939216	-0.39683036614236383	-0.2017683000208838	0.16498495780019454	-1.1363988157579603	0.0008552237658984794	-0.704230641674299	1.1560704258418528	-0.14395697364683185	-0.8210973073282156
0.3318561970699612	-0.01569900752628168	-0.21611086074432032	-0.2023602013617757	0.14190723221129817	0.1448390618166574	-0.01981935858314211	0.3600121219868092	-0.6636927218279464	-0.05860192011654413	-0.40870681774546574	-0.4057760830000515	0.17483291676443521	-0.10763959490643867	-0.04916618808520744	0.5889895122493892	-0.46852341006697834	0.11820609493101489	0.14446727662412162	0.2741633492609698	0.20073287956113486	0.05763726660690393	0.5779549697329671	-0.15374243059293372	0.11054065452788397	0.22228333696850275	0.5177705392630982	0.039766033420977204	0.2297897099044158	-0.5792621344699399	-0.3366301281743081	-0.30705748791842585	0.2641518090944466	0.458232901633108	-0.33501515019417	-0.1742268310636426	0.1911889764063424	0.30174282055101415	0.2594550534475602	0.21198951091631515	0.1372697663918303	-0.6278595522185721	0.39074513019938784	0.17935420470358168	-0.26133794180262576	-0.07524761483778908	0.02005378549012664	0.08464171834965556	0.20982223054644702	0.11304330545861686
0.242994006545058	0.7699015252618863	0.7108833514249603	-0.14886139309637797	0.4381586690582595	-0.47342640915927503	-0.14805373591272178	0.5255819312073123	-0.9591843588743737	0.32850324153340976	-0.48085228161159743	0.07308672001366405	0.3974605201468711	-0.6985629438052963	0.4741522603343174	0.20388380967675096	0.0775965790415159	0.05215977596531851	0.4089875082110144	0.9152211880654872	0.08972296705128964	0.2967240285077366	0.6382009140381846	0.023386474808767255	-0.07838261166413871	0.9097386167678821	0.655596646792215	-0.07770863466659264	0.6461489705534978	0.49919129254414923	0.5212816614578907	0.07317287977781096	0.5947566858750916	0.017041648959104597	0.002598061163762473	0.4393538834562955	0.4124691843491941	-0.0294046925656692	0.23678178580678527	0.24948371236404604	0.2353110502377538	-0.06434746469789579	0.6770040492654296	-0.02218035510935738	0.4357311493694463	-0.2533650622183961	0.7714108536729969	-0.5852866046274875	0.5322308014720838	0.734070064979992
0.38974250380429637	0.867290595676661	1.2329623402727965	0.24310182159264385	0.9258956324836047	-0.5552617989536796	-0.36318023481250383	0.16906513236993398	-0.13337844187458137	0.3636543103779432	-0.5893101647308119	0.603712209059519	0.32578408008600546	-1.132563404456067	0.698027214924738	0.14142211219761217	0.4988992245286391	-0.9248082558509717	0.351786784180476	0.6055322547737145	0.23730712133962387	0.24738350669099943	0.5024099804753558	0.21475463335694944	-0.10816644721259912	0.5734440102196962	-0.08749887602827958	0.46882278323336773	0.4591529061597253	1.0703166899168464	0.7449616793726527	-0.035716947655389485	0.863259324828594	-0.690306350324348	0.49287331386372657	0.7151953691708952	0.12163264612309237	-0.5813817312518411	0.06490080513766482	0.24416282483247875	0.32453568658496135	0.7461401404019559	0.5039686510223027	-0.2573689228105571	0.48638180803205816	-0.41070839938959236	0.867534228346414	-0.45703324293694225	0.43467713805857816	0.706112972815418
0.4973786438744381	0.0778607724169237	0.7067494922391292	0.38139052704954113	0.4939627518504074	0.3290682188110883	-0.2207612043945262	-0.5167875034589463	0.8656644722219631	0.053301825269853643	-0.41081048211400345	0.8701615857071269	0.08169426219603566	-0.5899518790024599	0.41652425498325163	0.5736715820068459	0.18607196260960646	-1.570769128134842	0.14194607535773057	0.05582245977171749	0.35210613132334595	0.12230898846340757	0.16087195264549936	0.14738717412055563	0.05021516952875297	-0.4749644802204555	-0.9735692393654338	0.7353085987806546	-0.16409921395704188	0.5696348245669433	0.2633017760970615	-0.31686386842932424	0.6087779722661961	-0.3577399896064412	0.52943987947627	0.4005255565451201	-0.36794794180651996	-0.44481935569622544	-0.1835491117611555	0.38845770071979585	0.6776615410361082	0.8234730277186555	0.006295480161743155	-0.46963085256914927	-0.05267872587209613	-0.3293926374475587	0.10888984770225503	0.09651479974264127	0.04296207920982497	0.17578785004961178
0.1619286186498268	-1.0858701560697606	-0.6683876728676064	-0.12977910840160606	-1.1787909067885076	1.365541469855998	0.3019864283988807	-1.0648314977414797	0.8130036341491116	-0.559086197105825	-0.15129109458303067	0.5678777253346076	-0.3082087309713491	0.7333991123834869	-0.2329466829871521	0.8132231671222347	-0.7557732059722616	-0.8778715831404997	-0.16179017794408468	-0.2559501443621679	0.04432939011108707	0.06799301504197904	-0.31271333573994603	-0.4482058919616446	-0.039637882829764076	-1.3251340457100191	-1.3634662748464523	-0.009350306751757426	-0.7823894770755134	-0.7520229908915909	-0.5786099024974143	-0.5606438421401698	-0.21883886835669178	0.8994187062376777	-0.26924520146946024	-0.36959831747943184	-0.7225029926978301	0.6046584093463362	-0.33517387372851215	0.33215412335661826	1.123345359592302	-0.1775247526090108	-0.5969514163568139	-0.789757450363829	-0.786658816230419	-0.035315139031220154	-1.0471739172643646	0.26965699300109397	-0.25209606547411595	-0.5561639351532737
-0.694352052763072	-1.9375836771231953	-2.0232991998620005	-0.9415712025449361	-2.9217109122158695	1.5186564851390345	0.7211067743332499	-1.148163442892007	-0.36536515883063925	-1.2903788491345944	-0.3061169732785118	-0.2172204334867035	-0.8552337989951977	1.5569787317500292	-0.9614805974369455	0.16190714351909977	-1.520838073881464	0.5968871451568148	-0.750515978827381	-0.46777620736577263	-0.6595068792498491	-0.04471401738738988	-0.6897064700816262	-1.4448923268817033	-0.6810760561285364	-1.3678893449937088	-1.173826923661817	-1.3283521509872083	-1.1931674582582488	-1.9958507879568659	-1.2922363727516042	-0.914410149978324	-1.0931320372148396	1.759698416188826	-1.4920853023308691	-1.1127037705405975	-0.8929013833576184	1.7954124076006988	-0.4036148696414274	-0.43785767107070794	1.0344649391179583	-1.494007977223142	-1.1697722575609724	-1.2999230737620329	-1.288426776004551	0.06850589556684221	-1.896176794279316	-0.3318559687081619	-0.3403292068361807	-1.227529121718147
-1.5744783391708022	-2.0693962048947956	-2.5380867880702564	-1.1840244113096108	-3.0868845977844503	0.8061689959064251	0.5782502682497103	-0.7954034971097768	-1.538951718727909	-1.7064578300464015	-0.9454274109453801	-0.9792025164667992	-1.3392122468857819	0.8725126695505863	-1.510796562032644	-1.1475990489825993	-1.329211333669061	1.299349658744628	-1.7181310787469413	-0.8528824773007899	-1.2400959715468973	-0.44683578801001644	-0.7457973245178359	-2.1449535161861473	-1.4716125044583637	-0.7075124927450839	-0.6459471822770455	-2.038202773763541	-1.5444110144884564	-2.3134424474677053	-1.4649254975614037	-1.4748329490697085	-1.3449771308375826	1.2949567690026664	-2.0848201137965328	-1.3322803894112365	-0.9620268298969104	2.130739131807191	-0.6076595595776921	-1.835219859380283	-0.025993038561582877	-1.966783769385056	-1.648841797128734	-1.8116479700443104	-1.2619812422455208	-0.3862698664247488	-2.0262998836824617	-1.2271460324882835	-0.5016058192831299	-1.5455072906456457
-1.7624876466210786	-1.4343990004243863	-2.01482110112412	-0.3036129192614788	-1.2719075372282789	0.136465656242584	-0.0007047774242137285	-0.21925408255138631	-1.6925360444819288	-1.3764696613348455	-1.4624484016561305	-1.2360682095117403	-1.3136335888574389	-0.7904371583075265	-1.6506497808235499	-2.112278613877135	-0.1369070968636063	0.4883098622870222	-2.64218791127849	-1.256189700840095	-1.1963134152583277	-1.0655230725450124	-0.5290802631806615	-1.6939542006736998	-1.5704476987021478	0.1478278940881046	0.015904212783645767	-1.4901428872500704	-1.917477404236952	-1.538037157575633	-0.9625674497543495	-1.8413297349342488	-0.7762744927083254	-0.006954773735864738	-1.250038040042626	-0.9302756057177543	-0.871108073180925	1.3418090775669962	-1.0756279195375649	-2.9864006734751096	-1.6837883872794863	-1.1771437854679028	-1.9460558097782763	-1.940256525488628	-0.6200993892576573	-1.1934398615324273	-1.503939949042055	-1.5253035174903216	-0.9674892823552703	-1.2309890264797143
-1.0139786847471572	-0.2895342205900996	-0.8693467723020751	1.343607448199152	1.1836609162723526	-0.002209333358938843	-0.3635083309651084	0.4446029993088226	-0.9634480007625854	-0.34850542031380083	-1.158920173850911	-0.9665584065764375	-0.539182972327834	-1.7942643888116017	-1.178406547222243	-2.021746655487775	1.3530730340750203	-0.906346481123089	-2.7388237802306836	-1.2432618474453683	-0.5823765716099035	-1.378135862748182	-0.3734080946312151	0.12684328945239587	-0.59629860060604	0.7613705769683603	0.6539717201667763	-0.21557812414644445	-1.9770740666079065	-0.23543966008077855	-0.08161078208534799	-1.355513394003281	0.19864596153348274	-0.8913612203892273	0.722555654569943	-0.2898207258834884	-0.5001478293030731	0.02269484644579447	-1.5839635970430863	-2.9493299129426713	-2.89807864509779	0.21736554184244888	-1.9211929413979976	-1.4090491476031999	0.4225461984922149	-1.6321634370135074	-0.6733359600334181	-0.8543675088801854	-1.5194187609008327	-0.3528473829746691
0.16154838084889586	0.8487605979827175	0.2848727858465312	2.757721352130961	2.52195856513173	-0.16295128733419814	0.020093687980912	1.132539546861638	-0.22601928439960076	0.7538559622757713	-0.023094438584869093	-0.5309442727463622	0.636030579680665	-1.1471395872677748	-0.10912307500022964	-1.1327934836921794	2.3089388508806477	-1.3673667083414858	-1.618114828057048	-0.7428345932803951	0.05607989742801707	-0.8169810854391926	-0.5481055867073344	2.4696106500896513	0.8861941117539854	0.928859881576528	1.015919630422929	0.7392472597016109	-1.2596799851588112	0.8211737261536194	0.5889462321353448	0.14965115812110472	1.007415696430007	-0.7339429300196143	2.577935900308773	0.10372098403715353	0.00770563142027777	-1.0328344615495944	-1.6544348299124185	-1.6199878453116392	-2.806300009720274	1.220571310917609	-1.4690241339084231	-0.2947273857334295	1.3730371241200194	-1.1818777654853396	0.11061101211780945	0.2567520552769603	-1.6286937308148908	0.47770424498653946
0.9875738510504133	1.421326229604111	1.0108436459532824	3.1267139944571514	2.2401259630430954	-1.0005572405044223	0.9869556373688216	1.6630229407429629	0.06881379064551016	1.2804482657636573	1.1865941429245506	-0.18415982601357186	1.4946458486268743	0.4390889766247672	1.1304535745173856	-0.22920260752782406	2.362860480975695	-0.44626632222605755	0.14428151052314941	-0.26886928288722595	0.28695258825612113	0.5995807049134791	-0.906099078167521	3.909982076776914	1.9031374024607288	0.6338347329022566	0.8841081925797274	0.9191478483798453	0.15333956665690382	1.2691562850119065	0.6627412575235907	1.994137054109704	1.4236581774205865	-0.045581222122814256	3.1465677520266575	0.11989609665217915	0.24372040371278658	-1.448874368061787	-0.9606507616608594	0.1321720569475833	-1.4508942743224897	1.4001138809772222	-0.6382055593819853	0.9780691984151026	1.7717433063840153	-0.09194541544645468	0.5981130106772868	0.9611652772319984	-0.9753700680314372	0.5310293205289106
1.1626810043854694	1.2739816025992443	1.1635578026298514	2.3883382374269524	1.2973545843041216	-2.072807801724266	1.776471179476127	1.7463035588851932	0.27382709052466603	1.2079194664153663	1.6562709443623924	0.21258934507120064	1.62880923559302	1.420942878277314	1.870011633348483	0.2634138783783995	1.6955201473848789	0.9379325968210626	1.3765562290047384	-0.33724440029091035	0.2406418144975237	2.090772477928922	-0.9636985433582654	3.5588466325518997	2.0422511696948504	0.08104392436910872	0.3831991864416584	0.7337474148064261	1.445769482365831	1.3450341776070265	0.3837560539303347	3.1797658696891533	1.576051321963959	0.3157612616563089	2.3360991220461864	0.02850756245453335	0.02398754952388673	-1.2733054200260636	0.3190156922626198	1.2399813409402975	0.2947776880962693	1.0275519823309314	0.329844937706511	1.8711417565928077	1.6070541779013887	0.8871019654898307	0.6810924366335317	0.9708076373678924	0.2234683702915519	-0.27278457456795463
1.0246391188972221	0.8978886166152871	0.8527841663678714	1.0687240762986525	0.7892418940232689	-2.122731704740063	1.6975023810855567	1.28898084298586	0.7990918329576556	1.117512621780461	1.2656220208697655	0.9252208790629599	1.3310276501262306	1.1501791107131172	1.7202737496789446	0.5200126782062876	0.7300516153812051	1.6969892344330393	1.3873853934371554	-0.7681565654021584	0.3837400077426097	2.6834163408670557	-0.3799558944657315	1.800068569763475	1.752982305703627	-0.2869904717560295	-0.03230671635367235	0.7338128518342383	1.7652864676042708	1.5274920231141689	0.43809834883214677	3.249376471232433	1.565529348011457	0.12268463163696974	1.0973080329550022	0.12764285935611744	-0.22788139861660248	-0.6532224122882874	1.5316390339587764	1.3344580959467167	1.462852322967933	0.5469285523462819	1.0951850429423962	2.0507994821969433	1.357233461065148	1.2953267936967083	0.4623354481162527	0.734463940999415	1.3770982834050667	-1.1354724002293741
0.9843217673607677	1.0015586867448578	0.37644438013409953	-0.26388885176536075	0.744516472358779	-0.6425372166649054	0.715177682288487	0.5957838011390443	1.3862319451099676	1.4589029475337698	0.6126373974991344	1.8606818787127166	1.2155232042363073	0.4027210741135557	0.9412984423965701	0.7968166139554805	-0.15355721663101757	1.657780629467932	0.6357272377337214	-0.7958382519435409	0.8939635663623134	2.0280917086712438	0.6572091674500146	-0.07467753433314647	1.6671226906598293	-0.07693622258794834	-0.03795442353760176	0.8912267254361934	1.122144007480049	1.9988353861385095	1.2049301092857319	2.5487389586622617	1.256217353849617	-0.16607666131061014	0.428825198703989	0.4250891085369837	0.1542209484133588	0.25437377914180503	1.9752248407004647	0.9128804867613881	1.6675209794779178	0.16036675712042017	1.4044303337987665	1.601335536638441	1.4802605545313081	1.3230034421806387	0.25740590726993295	0.7608461029549456	1.9533939496530752	-1.1131968688903944
0.9659198731354824	1.7003655001924143	0.08083382245389467	-1.30805147416628	0.38519845347536724	1.2618366606469995	-0.5674441141844628	0.11109849247103966	1.4074633009503157	1.9435118657915773	0.3543955180690979	2.479970847429769	1.4770497753434426	0.20764899699348735	0.1985684035562995	0.9919968541494147	-0.707042599068923	1.339946582852492	0.2105887249688868	0.04883118640605425	1.3884026129570324	0.652497521609497	1.5430702598231814	-1.0046701013118546	1.7810305010063112	0.6004123411928834	0.18595031449600458	0.7339629481764519	0.4161773156930204	2.4292821445639916	2.2158375173417024	1.696215943846563	0.5148381873617494	-0.12977202843845476	0.45377637680424143	0.7074952841935439	1.2362930037503537	1.1002694762266731	1.4074866589750903	0.713076580861432	1.1958904087076885	-0.0814744547366757	1.2432157338326215	0.954647647559272	1.8371559083201732	1.353998563303464	0.3721080937408735	0.9430223523655081	1.779934921868405	-0.10545778888390221
0.5743775727143549	2.242976042580146	0.11870452912259466	-1.9278439566035286	-0.6515461079542255	1.9263536139699762	-1.4424383558766003	-0.05416224387833496	0.7337807010681577	1.8229895449517217	0.584115581798917	2.2631979896318377	1.6470164131161433	0.567856226061622	-0.08809193509899996	0.8541251939916962	-0.8393631764853546	1.0390825788872917	0.6353736862595005	1.300885771832193	1.3420830393383	-0.5778176029383287	1.7494322605662844	-0.9684337466256878	1.4778649313133292	1.0822482010132415	0.18043451329102125	0.05616481118610195	0.45202009124983805	2.276944233561156	2.4939023496723673	0.9599432052529902	-0.4563186527477017	0.10970611749149049	0.48185395158876315	0.8034703696705254	2.1824563884701504	1.357117947868353	0.2422570567381398	0.9766223614505556	0.607407120887757	-0.07627285890184278	0.8325320629307187	0.5228039989131776	1.7428583369137352	1.36530472931967	0.7799936263009669	0.7182503160408636	1.0526821370811934	1.0173720782235174
-0.23116258371150994	1.7420020034335908	0.2958847659326167	-1.9976922002590092	-1.718356104215104	0.9346022751081992	-1.6067628996936099	-0.2044477643665062	-0.03751242860518213	0.7821411914081812	0.8475439967799302	1.2340947465147651	1.1497587576928476	0.6690524942082228	-0.09870893028219294	0.42592290902652985	-0.6751956910446903	0.5720198687077533	1.3220931050312232	1.9645578504311652	0.7112722099117182	-1.1828371920314	1.222974492457717	-0.7146701714542353	0.3554856142346348	0.7650957563699482	-0.2031445520852589	-0.7311481437198122	1.0316221483980472	1.3184357799181	1.514229340127047	0.2265675323774705	-1.1825369478966863	0.14294224244911	-0.09737111460489596	0.6659708782952879	2.0241810935633753	0.748740037999108	-0.739073295973004	1.2966595520293498	0.2888230589804273	0.20664454933038587	0.46103466245301505	0.3300558022602258	0.7032232228205659	1.0143536024406787	1.0783054519092694	-0.13808278806432953	0.16121536807047174	1.3432379591847807
-0.8772076310142698	0.19931634905777798	0.2448235908606963	-1.501781261942393	-1.886196656928114	-0.4735826128414287	-1.2345709825599858	-0.5949208561819956	-0.29678032607064897	-0.5839181600816196	0.7022982605044685	-0.016763466313140515	0.02837295706260007	0.16438449796693544	-0.2793883880587236	0.03294008388735456	-0.515649142008141	-0.10484968291698843	1.3100429435648142	1.54770518169144	0.02090040146347084	-1.2411210093866145	0.36421942486009573	-0.8048622750549368	-1.1259384994638875	-0.20612795759373564	-0.5924049393592064	-1.01163956091598	1.217646217400795	-0.08490788126743161	-0.2021841401864354	-0.5581887200227339	-1.3448020401240433	-0.166074070992376	-1.1004981017577935	0.27331559582547776	0.7468950462744297	-0.3440222250970151	-0.9567201286080498	1.1224970237137795	0.2741191275418184	0.4908110598948379	0.290395720713324	0.05320489107311407	-0.9237750418336762	0.2844897763778393	0.8815900939675354	-1.0818497760955585	-0.5181027868402972	0.8663103746764853
-0.7716283121462822	-1.355527948485144	-0.16575963570709876	-0.7193029204100219	-1.0475540232313858	-0.8522726367630368	-0.6767780467461658	-1.0039508376311832	-0.11258148449614849	-1.2968278851073265	0.20067361003578824	-0.8184345767359701	-1.0018536989636397	-0.2630434351555837	-0.7305893409854428	-0.1429753171357953	-0.5909402629568964	-0.49659942298396675	0.442201313851632	0.561331529656214	-0.20051855626561393	-0.9955893948211795	-0.3186571980167594	-1.0451805977842574	-1.958616044312231	-1.0044317271195329	-0.5478463714298718	-0.6092210451110194	0.507003302053303	-1.23039049833808	-1.5041586105518148	-1.1325429225788513	-1.0632423085481044	-0.5312538889818469	-1.7626809420247773	-0.34172958405678383	-0.5782295996422809	-1.0806343916820018	-0.4403086538801327	0.37771217097077964	0.33502684271557515	0.3609358635809922	0.28927412849078665	-0.5013514094803454	-2.1144174716980486	-0.2542129642210697	0.27602231042878506	-1.30969318810201	-0.7881153412755515	0.368522194819339
-0.08025795709712412	-1.8553845058056229	-0.6255072631193522	-0.11968137298117891	-0.061199374171539055	-0.09859735201887684	-0.16160793666350873	-0.9497532149022507	-0.016761497658124458	-0.9662735292775353	-0.18567483044285954	-0.9136389390227838	-1.2517477480440256	0.15628713298676083	-1.0562482885963191	-0.25206101180912055	-0.798426116945339	-0.12862725853027274	-0.41475416939740334	-0.07599190692101691	0.015651905833642215	-0.529508244289433	-0.554777965668987	-0.877714368945089	-1.5579669104690275	-0.9681059701065081	-0.1139260009911963	0.055981547473001214	-0.48666449145860685	-1.6003138235125465	-1.6188584458008404	-1.1664221467028686	-0.7082190943562874	-0.597459069771061	-1.5738924085434078	-0.8957894514986139	-0.8817415325977339	-0.8978752825064185	0.24722188058566671	-0.4229652860895046	0.20450470049010488	-0.21564567290111528	0.31325580291268673	-1.0170782915801722	-2.0883219404574813	-0.057113806060348216	-0.2197467830386136	-0.6449070975484539	-0.7027974938802162	0.4030078760554752
0.3341005754116633	-1.241785628847815	-0.6794282867773088	0.03529546439737548	0.18126504601600282	0.670577808022404	0.2490220137155728	-0.34062527728744396	-0.24629413227053376	-0.13795821200442568	-0.08534818433442494	-0.5289530847965369	-0.7392624064085117	1.092919406690608	-0.8499553224974439	-0.45733698156978925	-0.7628729566046367	0.6599655402863002	-0.3975834776293741	-0.027718611586507038	0.17114278538278874	0.07748118275097199	-0.42064460529641845	-0.18751758679045574	-0.3587296638302246	-0.29554194544612233	0.23709705443925763	0.39424301937788486	-0.7206380032068596	-1.201851647813123	-0.7482893165805533	-0.6620000498828604	-0.4945542849091714	-0.29270119738131506	-0.7855562906503236	-0.8922960052878182	-0.23065234528842254	-0.050462777951445555	0.494475756870228	-0.6747267992216412	-0.20089714372794915	-0.7015907014722154	0.21960068367286775	-0.9265315186554549	-1.0129587410651406	0.6122717074156065	-0.22039978829743984	0.24093440563631102	-0.4853408532654876	0.6214509097207221
-0.1309081382868725	-0.401964261796991	-0.24968188942037742	-0.07241311347925475	-0.3467250224579868	0.5830587406882194	0.5214915883254975	0.2808688881336108	-0.48280047749240196	0.33104787525744234	0.365108724756346	-0.07097196762566974	-0.12062664561677412	1.3382806695580705	-0.21517408940240293	-0.6145815535502238	-0.24804619907083184	0.8950701208031097	0.2976569288330724	0.21130030012366308	-0.07255579902338316	0.47509556510241646	-0.1985049081975528	0.4634522680836773	0.5841836197881418	0.2306681706254045	0.19850156007611813	0.15766311998378646	0.00047856496277852087	-0.4610348093528666	0.2539156878129187	-0.007689088129642405	-0.3411793114108692	0.18758724810625	-0.07720001401471828	-0.11614626516822851	0.29893026792344546	0.6427391464976907	0.12933209991346092	-0.30166835719569285	-0.6861428323861507	-0.5285732599265079	-0.060392804475796674	-0.11771413774703247	0.2015547432155962	0.8003423087280364	0.07002700044139235	0.5384900116831437	-0.32217591331981693	0.2741249053177642
-1.0546963336122381	-0.11849397012133667	0.22870129536957573	-0.08575718042602715	-0.8932449358737218	-0.04678879655826049	0.5634631724695475	0.2955141722237422	-0.3746477619952897	0.13573868456786858	0.6519645859918538	0.18645373708710325	0.01099646093061124	0.27269888515872903	0.32016174090862326	-0.4627118679978211	0.490446041403256	0.08639940909510656	0.6428534471705886	0.047006896266927146	-0.4893786011420863	0.2425344759832242	-0.11440914448822415	0.44793366416789054	0.5677771895781761	0.17262397950922062	0.0005810952773004788	-0.4034759157475467	0.7359120934669107	0.155692113647288	0.6787229432744525	0.34317733809576695	-0.09950995448120852	0.6074597567325435	0.15111809123349343	0.9087522892296066	-0.09495299277728171	0.6077245998663614	-0.4710155760818257	0.162309122471008	-0.902970519091056	0.20086907220668723	-0.45977996686955197	0.7659157151219337	0.7395435614951069	-0.07979309837163141	0.10492553661313063	0.12160586283927793	-0.2000991612149707	-0.7181622943808267
-1.4004487818678617	-0.28685728816430445	0.2777271104628408	0.026708069051646948	-0.7648658857216668	-0.32444760990739735	0.2891285179140936	-0.26713786264156886	-0.04773885617175871	-0.3061980712074187	0.41975032352067626	0.18106531956836275	-0.3323807206073093	-1.2404154316439573	0.38154260587083655	-0.055450506514510126	0.8312855053514523	-1.0787051337267055	0.0783213094938839	-0.4137991942034892	-0.5895359955372549	-0.5375045251634656	-0.1475250421509267	-0.21287952343251623	-0.1878070662945383	-0.09233409800976998	0.08635576392253617	-0.7553009577396832	0.5450730639434982	0.40922714752737244	0.42741302234095546	0.18238995121489404	0.19231280710597162	0.7988967956767087	0.02871616168652237	1.2286488056236953	-0.9636881551438975	0.03945935150840782	-0.7001182588960346	0.1645946455094003	-0.6356366555474748	0.7461572859600548	-0.7186971919545817	0.9318477841908043	0.4645301231735761	-1.4351884726548567	-0.2859800931230579	-0.43824537910045425	0.046821224618954514	-1.4558292733322298
-0.7101529995682441	-0.27416898563713754	-0.052522254559952006	-0.1327945665956652	0.044243448468191685	0.013001387835654962	-0.2686381853873951	-0.7584935314087223	0.10415283268930714	-0.457244938210625	-0.15174024372556022	-0.0337812727006414	-0.7020876029604937	-1.7192753371279228	0.10388293470589016	0.23587046687867655	0.3243783243772717	-1.4321125209608596	-0.6811659148493457	-0.4700842947469441	-0.25361672333352386	-1.128878703832327	-0.07566484889282389	-0.8867514915755669	-0.8846551405701417	0.07761205545142295	0.5053104497158842	-0.4537536671501729	-0.2908684138782489	0.26489855709506127	-0.15375983066567592	-0.4213578228926671	0.3274272880732877	0.624792666924141	-0.19305436418232605	0.44562304690453886	-1.0906783370267914	-0.392936183789918	-0.20661377411993712	-0.21512888395421292	-0.013597356839147284	0.5449405387636178	-0.4669298198129898	0.3414718177113311	-0.2236791625059211	-1.9646798877067582	-0.5872553120314101	-0.5957803339568593	0.5045881090008686	-0.9876372040689007
0.2959372597364377	0.11692179806879073	-0.19705320825144806	-0.887407396881268	0.9673382464503852	0.3254092490269549	-0.9390653981794767	-0.7135160304631865	-0.004786374225651106	-0.26450080552477934	-0.5396856726761792	-0.38323744508592805	-0.815397091481325	-0.7145248171612124	-0.14389608545738744	0.20779179755165242	-0.8723048455900977	-0.6675625608316074	-0.4034843338039544	0.2774877561553553	0.0836535899858768	-0.8504438556430788	0.25055695727989613	-1.0579669814767534	-0.9953260738702931	0.7019460653950234	0.794363083767312	0.5068563138931226	-0.5180734383273078	-0.2495182694511763	-0.702485256383757	-1.254505974819294	0.1297448971223564	0.01653133020510196	-0.5783401066757662	-0.6933874436328779	0.07610336040268396	-0.32048113214015367	0.8004690837067305	-0.321510748142521	0.5522975045098555	-0.14530830865524919	0.44798263270591837	-0.2033462736685293	-0.8937433473143777	-1.0164586759188068	-0.17875050096206616	-0.38409695295991714	0.9838938266621695	0.5268082147389038
0.4834278034845837	0.32403085520077307	0.28969041685680746	-1.92333408893854	1.41994095110079	-0.04654530314209307	-1.4928945267919382	-0.4401290833645309	-0.07339612692783082	-0.09919174913111944	-0.44497864306645274	-0.790893464636639	-0.8589517495205262	0.6962073182100461	-0.2573959243341375	0.10271449320145179	-2.0650277077565677	0.2746887883638101	1.136770132281626	1.3148931059978415	-0.0546448577759608	0.0530863912636436	0.6655501792330526	-0.8557943075853882	-0.7415498820721467	1.0652192868483388	0.5053367254297746	1.5604161733165371	0.5515180477429437	-1.0453898349535653	-1.0512323335017104	-2.032129953479512	-0.42314438397151977	-0.8617811271396321	-1.3457100943450875	-0.9467570890253916	1.6611162326650368	-0.08887825349006799	1.6320515680520362	0.2862825560903526	0.6612063375319326	-0.5707192402939839	1.6094057414864744	-0.007019013058706311	-1.3253120916989212	0.6403889827875977	0.8063121398000075	-0.19117368096886578	1.0827587191760517	1.7774534647562341
-0.3870980451188536	-0.2449596442386507	1.1882971020833824	-2.3919823385717804	1.216903962122726	-0.9388095251506405	-1.7254518930013867	-0.6148195329697621	0.05916459824212446	-0.20589000338650998	-0.11354220715238968	-1.1632081487954695	-1.158231881766093	1.1080531874298507	-0.43465870556615593	0.23113804346629677	-2.5099229144574116	0.27177720370722325	2.6830506213237935	1.6597173014940558	-0.5824910533749004	0.5117347968915008	0.7896973596281449	-0.756586526527863	-0.7479908237068706	0.5602582264747746	-0.24898145427586635	1.8701444039490103	2.040051391762428	-1.8358893905829254	-1.1385978879944336	-2.4134533030638976	-1.1981404386204213	-1.5644061407225844	-2.301085362264813	0.1010534706774578	2.166520089525732	-0.3635841751105689	1.5726734138276075	1.1924458199600865	0.19095751824040283	-0.3671677242117242	2.1338618616702867	0.6407639034743479	-1.3810583908805607	1.5208513963171095	1.4331685306880777	-0.1643060884591632	0.5134538657997764	1.5484178707897014
-1.316117098791727	-1.335786746787023	1.8015684942524595	-1.693724401746416	0.6222239832830555	-1.5433005292688475	-1.499209009530399	-1.3358363854119575	0.0883611052202092	-0.37807084681635	-0.042303859891270196	-1.3790031970338303	-1.6388245992425683	0.22958892769290978	-0.7062290201671121	0.4584419847058131	-1.8787484285290412	-0.7086117064233803	2.7487166432400683	0.9173922430356446	-0.8888327231147338	-0.19089803780794665	0.45030723270476514	-0.8632354906003029	-1.2608937135645046	-0.4977697510287974	-0.8590698277617281	1.014126100856485	2.349942196012861	-2.1293874146139653	-0.8849780161547175	-2.111741178677982	-1.8933791508662619	-1.6220586133014496	-2.6703046439211118	1.5387628922991192	1.006013079281357	-1.3328101377158827	0.458165188970345	1.4754292573251393	-0.6391189719000582	0.09365443035246258	1.3901349604384698	0.794354744447629	-0.914614652972133	0.8902380597081931	0.9585545240081073	-0.06280742020492935	-0.5505773593015832	-0.013845035930159715
-1.1293072933233135	-1.9370858397004458	1.6760229776314792	-0.1412510769480674	0.1385860977186128	-1.2590252051831832	-0.7949048434890565	-1.8210149835726284	-0.3289563424124425	-0.2379117301573027	-0.39304553432561135	-1.3010170493492939	-1.7588715631954421	-1.0369809607090805	-0.6410830998616621	0.35876606043882375	-0.39838572208283757	-1.598903680902082	1.2358789680033533	-0.23176387890828928	-0.5035238391799076	-1.4460292859169346	-0.029029799368872775	-0.6998227096726995	-1.770202629286427	-1.0766483824205488	-0.7960331864633966	-0.5006228954816055	0.9767703459026493	-1.5342468658721053	-0.2426325806447109	-1.1035627493714688	-2.041739087018336	-0.9295456760395538	-1.733002400872219	2.092129518172849	-0.87658702711177	-2.3555121361213107	-1.0510597176034837	0.7765946914194378	-1.3868029322858284	0.28789212834658423	-0.24356003815812438	0.06974351824228632	0.033344166043652784	-0.5452432455441464	-0.19834740355061603	0.28534431585821934	-1.438452342200338	-1.4471273522830614
0.2218633288246905	-1.3082694436253828	1.0338451616972482	1.2552085880264392	0.16906510991745488	-0.19700998726354432	0.20898452840273882	-1.2095879454882619	-0.956329464751397	0.24187688062030918	-0.7954953844934605	-0.841759868692676	-1.060889853713262	-1.7430495516257403	0.24551169239119758	-0.08724250414598002	1.3115022072598586	-1.4511105637860664	-0.4506413837543119	-0.6970476817133492	0.36475362151531004	-1.8136206740257117	-0.09102557488136342	0.17358728675675544	-1.483299634623045	-0.482304186099034	-0.0691328360706187	-1.5372640477679078	-0.8370641396108519	-0.1704369211638567	0.6430619036928776	0.26281504350280427	-1.2452036786157141	0.12514460065391708	0.33199660916313173	1.471438089794675	-1.949512431529006	-2.473843821650654	-1.8432215437350143	-0.1562711153708553	-1.585938867291407	0.23414407654616437	-1.475898656701363	-0.771210678048224	1.034044783506658	-1.406545729287317	-0.7293387771811495	0.6037272281985585	-1.4053606869434063	-1.3330884970323171
1.5773330633381835	0.18789433124894786	0.44233083030480846	1.711224978520168	0.6810109853227548	1.0433696865793871	1.1319792877441601	0.41688821544370247	-1.1111537547038182	0.6047594139257876	-0.7898883957876681	-0.08843607799587717	0.2343700881312073	-1.7683489913016979	1.7702005146684894	-0.2612405692900119	2.5324719878897604	-0.4510452743412345	-0.9615099073698324	-0.10544312788777946	1.0242082330594193	-0.5998012957003839	0.4199747220140788	1.4619833458207219	-0.21723093689348608	0.8735917008816243	0.8407580697393312	-1.3500460603824715	-1.4486655578885026	1.2513868205752061	1.3745802275772379	1.4122336528927781	0.3793412143216803	0.9474074271293111	2.364698040938122	0.5352413457378713	-1.5804282048856262	-1.3313815944098102	-1.2343500897485868	-0.23204753180202617	-0.9895343645614153	0.3633721095588194	-1.2194523670764295	-0.710231396720003	1.4721450480267986	-1.0124942088162967	0.16169190499274558	0.44559039211870555	-0.2780170145295268	0.35638917508332074
1.7824746387059032	1.3775717845559516	0.15594556182992872	1.343740383274563	1.1390383808443383	1.8518008577429	1.578199385682848	1.9936275438272297	-0.5192300574830636	0.342954547125842	-0.39920364788176765	0.6259758040034581	1.2847958419668128	-1.5208287461658014	2.960479808172953	0.35892908007028995	2.7669611591041368	0.3771616852933548	-0.44534659285910855	0.8178343242306549	0.9870190340379601	1.2491303577601411	0.9574070320795456	2.255690363110059	1.2320782286855758	1.8192208467016453	1.3845056519111936	-0.34581256014853834	-0.6385920016146769	1.880787425043254	1.477317546479662	1.8554557926264696	2.012910743156963	1.1853682791041238	3.131003805549167	0.13510703867728469	-0.5356846238151861	0.4149141100149588	0.3558998376282056	0.6710487853056808	0.20256064627365675	0.7636160773772506	0.2751457650016878	0.18755179992001084	1.0639826152953322	0.05341186583501383	1.7321348545051072	-0.1905560439956803	1.229628954793066	2.2162485216863335
0.8460461624301386	1.3894402432158726	-0.07240627424055521	0.9054048528771771	0.9202902043672178	1.8670495072273197	1.4351437794935225	2.4912241162217406	0.2016996532144813	-0.5457112795158473	-0.13551728356394208	0.8706515921220813	1.3726960779307071	-1.1451774766957883	2.850697909581256	1.37416205164807	2.0029425118937114	0.33297252507974895	-0.21546892379472396	1.0197391398687574	0.37713908843346877	2.0642010192893676	0.7574502911479819	1.9268981621486931	1.7376917621030303	1.5163948258859565	1.2707092461212188	0.3034706626506719	0.2147346775841295	1.384206537313848	0.7413638135635328	1.4566970047373187	2.6359545144218526	0.9508657635780856	2.3689474345053623	0.11576469276802621	-0.06531870581667681	1.6434060046277108	1.6520243166774127	1.4083561690312423	1.3410248242851526	0.8781421915038965	1.5292598122624568	0.7096983050614147	0.14516229117959728	0.6554609185844041	2.302537516188582	-0.7336766645729221	1.9533414368034037	2.67153037166245
-0.17781764419051804	0.43520418032017144	-0.5306739216116961	0.91927276927258	-0.04642302576166707	1.083502014187555	1.0045796330354262	1.8634417663728517	0.17278377087118577	-1.449252402068294	-0.40061050837285783	0.4629901171358651	0.6184106366481729	-0.4013959271348595	1.4309023025565204	1.7543114479979298	0.7610530263112789	-0.2761333414293896	-1.0760940971199044	0.20112069771205687	-0.324808630314038	1.2420763330523341	-0.32155587584010575	0.8149494201920701	0.9486443926677992	0.1993553594584378	0.5554292545647759	-0.11416791751457751	-0.19577116855584326	0.2240622005243562	-0.5141228971104707	0.51850871028617	1.9222409073629683	0.6591834673170541	0.9449319975621852	-0.29758306567227405	-0.6134928521084944	1.7737842530409513	1.620120293309479	0.7912411954412838	1.7300513075403856	0.1619245555308732	1.2585185536891454	-0.06352468360720194	-0.6191460335460843	0.2598153767902854	0.9805148256244769	-0.6426684069361805	1.2510367059494434	1.3364794516917764
-0.3414604609108645	-0.48713924629045724	-1.0724220643504216	1.1906280805909557	-1.0867740082071902	-0.04064314802343834	0.7678380370920214	0.9245148780540029	-0.6729287552358262	-1.6183981314065865	-0.9821084627484548	-0.2961030488000478	-0.10397126526208385	0.7233721823646185	-0.2830190512282631	1.0737340093406642	-0.2048104999350373	-0.5923630207576328	-2.321392901770155	-0.940185660923739	-0.8031929464927025	-0.11700507257164704	-1.539715562042419	-0.09177107027752601	-0.28615151167854697	-1.1061382826196788	-0.40822523142276607	-1.1033090396010434	-1.5781760951382107	-0.7147122542364985	-1.5305603590768015	-0.34572539525625895	0.6148588933250181	0.6628330644214128	0.013990016346855736	-1.2920189295568156	-1.4762816227969653	1.2316339187802359	0.4203911385558832	-0.9919811015864192	1.2242262680525478	-1.1007781616251064	-0.305262144031514	-1.5263474624583404	-0.8092438646824991	-0.6356078527966746	-1.3293241803524096	-0.03646300497015598	-0.33901523555619606	-0.7453404496011999
0.31736492732673155	-0.5851455780249207	-1.2566390477318556	1.1908395559797063	-1.374439594760784	-0.7107616778023867	0.9484281878892087	0.4117116463654826	-1.4036396104766562	-0.8229209200417742	-1.2616102189822005	-0.812908119922996	-0.030728533807395132	1.6687935037121588	-1.1722505897178608	0.14051571824232725	-0.41084005423099795	-0.16541248951411677	-2.5913184076523295	-1.509754257491353	-1.076699342215513	-0.47030893031653687	-1.9654604217941412	-0.14655363700796842	-0.7110115777166509	-1.5126879316920474	-1.1106159799295747	-1.5409923525924976	-2.442614173345624	-0.8301246896806918	-1.612027789138325	-0.5381494782509431	-0.13716110765417364	0.9801283839962899	0.06346878844341217	-2.060456420895838	-1.6437307573821023	0.9007650322653378	-0.7748663609363067	-2.45231732603443	0.43421235737558045	-1.918634695882132	-1.6462134063546878	-2.122452827965271	-0.5243299076911796	-1.1078340349758138	-2.7784891299325176	0.42945377605106927	-1.4861872315440632	-2.09428179977152
1.0082170519227809	0.050574427759347305	-0.9245352059163049	0.7845659782653889	-0.768829402795995	-0.39213213476981795	1.2969808579370443	0.33979180638750245	-1.0911735249764807	0.38966848896325623	-0.9055768438069666	-0.7218896465495459	0.7062474042763128	1.8176272827117417	-0.9788647285635403	0.047998122825086795	0.04109785836407776	0.6534914838564686	-1.5282340507750447	-1.3309511804261218	-1.2301991172521909	0.4514935199032026	-1.4079325522934143	0.36481591039301664	0.07370239694083039	-0.9437640400540146	-1.1619367128493334	-0.9244698179211984	-1.8887471787547836	-0.22367797900559117	-0.7031262284951336	0.10968617325647283	0.12154141718072488	1.3080976246412637	0.7108258857384324	-1.7629920141348558	-0.8487794111248601	1.1522505735956043	-0.9718112593928445	-2.383518493448306	0.1902093176930262	-1.6092937012789834	-1.5721895688874257	-1.1487139106071262	-0.14842920148584185	-0.732199433875362	-2.41466503785826	0.30764223918116934	-1.2667130870598013	-2.0332477683620547
1.0756278300153725	0.6729189768826173	-0.45799449584591306	0.40356072600386017	0.03757156799450826	0.5668310282913153	1.3442934194087928	0.2634753152271724	0.1553882187985074	1.0919240631945772	-0.21985969809047526	-0.223191153211806	1.2171166429110825	1.2270850239698536	-0.3585485265581306	0.704708822996966	0.6078378902028763	1.1768078473778976	-0.22801989347371526	-0.9757784373028586	-1.1741093523298693	1.4365980436266834	-0.5574990550782346	0.6243677699101576	1.2084353630347286	-0.02861247300745083	-0.5976674318995037	0.15108657553819455	-0.6070687652516832	0.49304173869982515	0.4976462610974254	1.127413975038249	0.7851623131947563	1.2943359995987178	1.2483596186456725	-0.6257112756715433	0.25113318404241725	1.504729390250899	-0.3239432064389065	-1.1501876539961626	0.6956864871871531	-0.5209761516721828	-0.4635691492924803	0.3812372765765402	0.04486865729351364	0.08831420111988052	-1.0357171850392106	-0.16622255479880185	-0.03251075726800465	-1.07179390752938
0.5120253514050932	0.6808919012741008	-0.3582903276325032	0.47286230159464265	0.2758044468110614	1.1078016722314319	0.8829626435614477	-0.04589276758096476	1.3345570226136647	0.7390650575633921	0.24659836223282106	0.15770888075396283	0.8180227233972908	0.577913300747772	-0.09384451097773838	0.7751779840824117	0.7606772628569121	1.0739795152418163	0.044852282937193934	-0.9579605053949348	-0.7759803923770421	1.2713063761348231	-0.17724014678145664	0.16143165837489162	1.5000658844775097	0.5291630493166123	0.09600240282158021	0.7917232993710003	0.05206641689938252	0.7648593953796702	1.0957733989775955	1.6887177246014442	0.9520013788223117	0.8514602998846251	1.2405036356419217	0.25435060758926636	0.8331293670996462	1.2796129890849819	0.15836786985932408	-0.17560932380590405	1.272801223734292	0.38649917322693095	0.22491301917921644	0.9159006835424532	0.031900446825383955	0.6041706857875762	-0.18424588262887318	-0.4073368108008148	0.969300664044362	-0.22193825859492947
-0.27653173918298174	0.17842559892403984	-0.6536947521729991	0.8167880948480953	-0.0901638198026275	0.5044320136997535	0.17422645860816677	-0.36777180132646714	1.6582000506790828	-0.3467890194330568	0.3440412818561664	0.15797239100288396	-0.19086213127728088	0.3662245588252303	-0.3796018205156635	-0.6647856626383695	0.34034338437544254	0.5747575001056456	-0.6874424503093829	-1.085261667901916	-0.14701584823447736	0.12722309659455763	-0.2854483870549829	-0.7464053299015422	0.6950829495921433	0.4759992249801251	0.37916976649809636	0.8506097415431976	-0.2879223425479726	0.5000832602969598	0.767480450310887	1.2787839849837919	0.44041753265230466	0.24075998637582935	0.667912448889252	0.16852042593650016	0.7201534121548123	0.4815067394832418	-0.18755304564755024	-0.26254338751016315	1.0647138356220263	0.5547054874432082	-0.3574276203475313	0.18888166475215795	-0.09573482173433566	0.4465042645373456	-0.47094564886531126	-0.16698957621511415	0.8659332662080372	-0.02159738479292829
-0.9260480740342236	-0.2116663852996217	-0.8808700831968332	0.8075462307283418	-0.438042875594618	-0.8017259980592194	-0.3369288532897251	-0.4099727967404339	1.2852603504335316	-1.2352198258300107	0.4095019923991252	0.04885034995785812	-0.8063525173068923	0.3733579243220427	-0.8489632882689812	-2.7113437179410544	-0.4267734324083193	0.11967245800509563	-1.2294656938129638	-0.743762320549731	0.35566184946326396	-0.7324037914568409	-0.2755138752309205	-1.4659329957969223	-0.2956976081810267	0.04049911997997644	0.14507223839203157	0.9361758154948208	-0.7142462494110579	0.016294907979306654	-0.015186300836001598	0.16937538020243073	-0.1025376825452166	-0.17864436426319621	-0.2458307928482873	-0.46538675406224744	0.41345088003723734	-0.15006666821516584	-0.9390544694900134	-0.7775257188113178	-0.009938025772493966	0.22769736598234686	-1.5125990329460173	-0.5416777798622492	-0.2606344811098458	-0.0952354783209935	-1.0946503174921247	0.26405532991488706	-0.024397744377588713	-0.20833658268005853
-1.226539143067631	-0.03630016648772083	-0.6735651684577894	0.12319927166409815	-0.3159170844702343	-1.6223134462976234	-0.4710351801060487	-0.2020466459299126	0.9009237173223108	-1.2087109309516162	0.7081548951776944	0.2543441889390011	-0.4000673811793027	0.08945499191224046	-1.1037936522209766	-3.3630461343703577	-1.1315287696555405	-0.05286520448504535	-0.7034964822171723	0.2402751683488225	0.4542116197765528	-0.46929204840004446	0.20600642102876257	-1.6276459749616388	-0.4561326100804775	-0.40434726044523817	-0.2269485814998493	1.438864480084732	-0.3291283426733664	-0.31161300806747283	-0.5267806739484436	-0.8101773430091526	-0.06621847539505811	-0.3132850225953751	-1.1513924944143634	-0.762234531658075	0.4259105787115456	-0.015764542537710986	-1.152909674253967	-0.639551034994761	-1.1161090319144795	-0.09149933832680625	-1.8465548056552537	-0.12624942556508248	-0.37922404983279273	-0.4175618641953404	-0.9825147856844432	0.48943427569165343	-0.6849009654413234	-0.2329271627848711
-0.9973219786453736	0.5063400165648875	-0.22506218311473392	-0.7763542614912279	0.02076368004976332	-1.3255584777326455	-0.4195192377453862	-0.008067475516124672	0.8039399404253169	-0.3973697588510089	0.9720320960457153	0.756689292847257	0.5895228569882645	-0.4861006156442863	-1.0612276408872738	-1.7707249855731677	-1.379637074070019	0.024128421609844894	0.4244694106207355	1.224252048544684	0.19835976306972503	0.445061164453265	0.7225275803722462	-1.3018572143729497	0.21224547502155358	-0.6568407563029529	-0.3372012777912085	1.87855785093918	0.5541277404528538	-0.31712919882127555	-0.49453659248497434	-1.0280715381893302	0.37175008411079596	-0.4187586130128906	-1.5996054545129545	-0.4870447323649496	0.7216369798356012	0.5718272905382624	-0.5346556164731071	0.19727834217965903	-1.3680247402639614	-0.26353520202956354	-0.8965150823331751	1.0102256388398774	-0.32635135659959325	-0.15669644648548503	-0.11785354489250724	0.4368175570095753	-0.5826688226429881	0.06334029864993557
-0.1758043029515448	0.7845953275508931	-0.04251786350441441	-1.0544966478977518	0.011871099435270448	-0.5072352676408234	-0.4085866201840788	0.04201889325586693	0.6697835819843732	0.40497139057008613	0.6802949088727845	1.030587314251562	1.1540879509043274	-0.7367272377187553	-0.8422525808933725	0.6132484928336939	-0.9413518243204511	0.2580078960471174	0.995757377701788	1.3676284596808914	-0.15573242294693682	0.9451622938541642	0.5411291717089388	-0.7156735327190844	0.7808596690890253	-0.7279735052844195	-0.22412047434039137	1.4497022527364396	0.8521315560596031	-0.031888658518587805	-0.20320965585145784	-0.5640140013809654	0.5107799661132615	-0.7620964364762013	-1.2267448502287395	-0.17129156223012618	0.8546973009559968	0.6908936566942597	0.19970765986429556	0.6764737877234538	-0.74254373378854	-0.40334837189081707	0.36933438588111017	1.4058985706146612	-0.021143096701572394	0.5628595496490503	0.498475365862221	0.2598002383121291	-0.1594189073709347	0.3629071004176245
0.8815605791354543	0.44012987407694815	-0.2995459282388684	-0.3716102460740869	-0.42710502972849185	-0.20214826592452476	-0.3584986299239729	0.07448089287283695	0.17847032640624164	0.5738076143127079	-0.21352691383185426	0.6485018308287154	0.8639916217163314	-0.17806751081818117	-0.5336866079674127	1.4792801930714579	0.08685025229013837	0.6453542154606622	0.6108046742020069	0.567077469078077	-0.43167854139287826	0.6779383107126182	-0.41946651847835803	-0.0025488209783867907	0.545208052148268	-0.685794222108471	-0.268267391076942	0.09191262621908602	0.18643832893260148	0.4562336009255935	0.020819032140230974	0.03395216726786984	0.03724985840292447	-1.2141734933782435	-0.10698088479165656	-0.1925873741733591	0.5614254801142555	-0.09796329891894666	0.20511733235765822	0.07219316515820107	-0.021263162566068264	-0.37477124178430843	0.7232372183971848	0.4307848629327571	0.46211604518646504	1.31597483890989	0.12428540986393771	-0.01096632850525848	-0.12180371985490172	0.3800271574829384
1.4194035312251112	-0.15567971272556694	-0.6005010564546162	0.7336729653740149	-0.7744042185133042	-0.5967489638947695	0.00826756850838891	0.2222636338530994	-0.41982546990418457	0.2664019101436528	-1.0182708162213618	-0.13628544855338226	0.33912340194533963	0.8810428424943568	-0.17697372901882452	0.15164442924445423	1.209378080137809	1.1690081389465095	0.05783485109346247	-0.38822768574345745	-0.5949679329376514	0.27248420838880777	-1.3509532938329263	0.737380483084497	-0.15317909742406977	-0.5493163031965044	-0.6461020135535394	-1.278885913017561	-0.5440456666304581	1.0404732722152994	0.21482894864348942	0.40439820118326275	-0.575155428613778	-1.2900470162811573	1.1308789736057594	-0.19337696957249242	0.07279962244299104	-1.1493073513327072	-0.44096290894612156	-0.9416139372094069	0.12302273710385789	0.18351919166706093	0.09250336401690887	-0.8604640529182997	0.9313170090054234	1.718558175053318	-0.789585651580467	-0.4560633820533572	-0.48728318268999826	0.2592522320277215
0.8997360723592618	-0.23134401689945366	-0.4538784066577031	1.3667382143502451	-0.5747222512097506	-0.8508898553261214	0.7054854684550034	0.39226402886612793	-0.5658326054889802	0.1556585006686492	-0.9166731590697099	-0.565158968431515	0.45677599759656407	1.5987789583032195	0.11152524942152355	-1.7202178722240127	1.766650219693911	1.6067706570369746	0.22997547442372437	-0.6592975934540273	-0.5710684748158421	0.355091444050915	-1.366822631240084	1.3035131890527252	-0.392164635177727	-0.34089946047904723	-0.9963554396934025	-1.6971969297582679	-0.2685784247164368	1.508446927204994	0.5513735950204612	0.6464647200264794	-0.6623442469259376	-0.6951130272957955	1.722687956170557	0.31201618408360154	-0.1937416376239258	-1.3890831444638425	-0.8034860994411132	-1.0264993113861411	-0.1964797051198907	1.1991609429800818	-0.4493861968900753	-0.972222895869637	1.2303537967927984	1.6036893742866927	-1.1117822127481927	-0.8879201794176685	-0.5996910293123413	0.33610472175375417
-0.3362447956235026	0.5453855478529723	0.13845770936543458	1.1153116943376196	-0.01418955483357283	-0.2506848181159701	1.2393662716688543	0.37438030927505933	-0.11001502536741659	0.6029520132160657	0.17958271352520122	-0.17114902099034043	1.2092953599763263	1.4574258187129692	0.1845238919293969	-2.0511269119682205	1.4372530557583354	1.5611648859268972	0.9533551570411873	-0.24333895048079263	-0.1764506743201517	0.669192821878167	-0.44169643733972525	1.4961632044669206	0.18889321994899655	-0.1552876790037828	-0.7364247014809924	-1.109789991924992	0.868997741929714	1.5393176147741134	0.8666613910208049	0.9471666965204284	-0.19737095528140328	0.20509498335017895	1.4084703632516071	1.0301106658769923	-0.13358499213130925	-0.5220179768804303	-0.20837980380631413	0.1414567649302171	-0.3808608168687388	1.8613791217670628	-0.039681388182292096	0.23069260815616444	1.311217425019295	0.9987145677974004	-0.3337237110421392	-0.7625557268157013	-0.05947259971204947	0.5818562652418909
-1.2034159292370483	1.6023603752026176	0.711969202712011	0.3184062609000353	0.35026105223873744	0.792529523065726	0.9649662255931624	0.124168619282667	0.4671274050019301	1.2413771601408845	1.4901830777235103	0.71178309997678	1.6126818462551518	0.6920105436968019	0.05360287540948294	-0.5879330347871263	0.555018853976923	0.7910068062443281	1.2354779787083037	0.12542295767686495	0.6539685858115462	0.4380152076024387	0.6150919067435671	1.3414459925481064	0.9757299256816566	-0.06930069646638388	0.29265141874149203	-0.24850383832785136	1.6418187341210115	0.9267434864541766	0.7256574984870553	1.1369378971730424	0.187625225390618	0.6086091754945561	0.6189580920920649	1.0924858168378877	-0.00391628423347924	0.6085422141852667	0.9251140516952633	1.3737680916847108	-0.15247822707848988	1.3789330984777668	0.9418428921034966	1.387560594785895	1.1650136875644033	0.08126711355380593	0.9008030055955751	0.2582206327701504	0.6759304617274177	0.5196561763360468
-0.8662643872354283	1.9424448124267601	0.9398733799382508	-0.4217470605241772	0.31407976557167105	1.211657656476034	-0.254295785477133	-0.17279187760811646	0.6138547446441777	1.463642413735978	2.1069553857874923	1.3379833946591542	0.8708510259614762	-0.1313942492065231	-0.09367439033271796	1.0001815246754664	-0.17417646412613288	-0.45475248510689836	0.6142564444401668	-0.06337506196061721	1.644669406679184	-0.5418126941863189	1.1073926735329858	1.0761732515204083	1.1639179771687465	0.030552870331971755	1.5681045199591226	0.30896816948353056	1.276222658725234	-0.13790714121334663	0.06995946257699501	0.8220358905092804	-0.0027036264168002655	0.07561626924236502	-0.019979940059397145	0.2727680479944816	0.019231521103987802	0.9406013399772923	1.533998305981121	1.3542810190284156	0.1613183295046573	0.05590856080949285	1.3849033887403341	1.3068527241927876	0.784889829253974	-0.8142666667270889	1.6139685731962607	1.6966134340165175	0.8426833832835936	-0.1643079816141476
0.37838140524064984	1.137080519952379	1.0291359401471714	-0.8421595277140912	0.2168493912156549	0.6565679057838757	-1.781493686864382	-0.32762429245051017	0.3232116602496208	1.208627828083721	1.7996147090455892	1.382996176044837	-0.5450925545195294	-0.7487717872966474	-0.14509428269245103	1.149682152828673	-0.35544212985891055	-1.5081809350471738	-0.13939664382690248	-0.4333370759750111	2.340246161749463	-1.5207514496932948	1.1894139419506127	0.8468196640466601	0.72442187087689	0.41446873760528946	2.302901075509135	0.6443643867549506	0.4601395527047767	-1.0670846972174302	-0.43300026541449915	-0.05147250780294344	-0.5119723976141789	-0.9382201488571007	-0.3173738517159678	-0.4276642777397711	0.1560399991715217	0.3245241418476492	1.1041784983067118	0.244345095173318	0.15028462344242094	-0.7594794852372047	0.8240871065865312	0.34560194355731183	0.2754989568233675	-1.2824298728989239	1.6052914377107597	2.493360941630066	0.37692557261372894	-1.0416311980673827
1.3180444252014543	-0.21256287441033597	1.3909590615499725	-1.0829011573670553	0.3702288455326739	0.0060904690420274556	-2.6699008700491036	-0.3500366791531051	0.04473189157950326	1.043302951660608	1.044962152938105	1.2159192371084961	-1.264752003998303	-1.2516158207898047	-0.2312294897179831	0.0982679806660647	-0.26824999926929355	-1.8024601562396592	0.07482037911407044	-0.18410280500730924	2.5225339145475445	-1.6383538087734737	1.5275719582388507	0.522220621901877	0.3441804658070817	1.168222574776017	2.0955549775770894	1.0138352501498527	0.4956920094807727	-1.2899140577416892	-0.012827071491716439	-0.9673994599613283	-0.6465145048320327	-1.468983754659585	-0.5776436705453515	0.1554050280971226	0.724177926586297	-0.4354457879031115	0.2067012792037016	-0.4817101856327104	-0.1125535299390893	-0.09698281245450198	-0.015332491651241675	-0.17006703722346328	-0.0730952584168079	-1.1168400912000502	1.512240336007005	2.0305471905192753	0.034372488403220214	-1.2289297805220396
0.9984717705558078	-1.0727677583941708	1.9865534910403484	-1.2890824396034732	0.5548785674594326	0.3044585399512232	-2.4382922310410717	-0.3740159393376184	0.046420742977441115	1.3878719320476443	0.35817600108207676	1.2865215677202897	-0.5440529337205275	-1.6358663487349974	-0.4906026230387	-0.6081534067660418	-0.4775468899968486	-1.3723706580225004	1.2507022601204596	0.8414656829961368	2.3557714214782868	-0.9325650065760047	2.322935354075079	-0.07769181547867617	0.45824960783046165	1.8890658670550247	1.1676508379787234	1.1926985976350601	1.5901422237972493	-0.759081109519692	1.1869836352092713	-1.3168420928431503	-0.11330261754801553	-1.019433933297524	-1.0753388626954685	1.7788856926483052	1.5518806513757535	-0.6100747769249756	-0.20350471455664365	0.19308661526092172	-0.21889864527550199	1.3797635853318129	-0.13017643474811474	0.3151827912169124	0.008990681444409489	-0.5486126247696136	1.8219670872200682	0.8088673502736782	0.3940909506211483	-0.3696104677283891
-0.33863158393260073	-1.0112471744968419	2.192624837693554	-1.3543846155902441	0.32852073632167095	1.406942046066716	-1.4185202748465366	-0.4468022359952126	0.05456875642447362	1.8373042579428374	-0.23391655459402194	1.4168201045158761	0.7774820308014799	-1.597973353240109	-0.6916420161667605	0.001930974118111294	-1.118354768790245	-0.7983631656791589	2.1130896963342543	1.7798570140465666	2.046903413351736	-0.26626735888155406	2.903688130211373	-0.8062709303202238	0.6412762955275707	1.8871367526593255	0.043568696070807066	0.6720671976009416	2.4228453158620247	-0.04567339547519969	1.9895062349028034	-1.0405318130758365	0.6318943199960823	-0.0864422637848212	-1.6262821934056826	2.753155900848227	1.9023162619790954	-0.3628062926603764	0.1464748307517981	1.586880448266656	-0.04869557245757555	1.8900061657834715	0.5404349649441347	0.8894509650513464	0.4144046691930614	-0.11394096210199466	2.1264613676045814	-0.09760685622253264	1.0021550860781645	0.8139344939078237
-1.523742901491032	-0.5585384781402655	1.4337635964215083	-1.120944159552553	-0.2611205264463702	2.03466640117906	-0.38265390231096713	-0.4868501961156931	-0.38327582724481096	1.499558015241591	-0.9962784393699259	0.9460831816015628	1.0765321945287833	-0.9319106545482561	-0.30509363638569353	1.313778677905135	-1.6920616042289345	-0.615906436506202	1.5171913529887033	1.59109912461567	1.477889910962749	-0.2936911000132982	2.4193683948182625	-1.2064072957885883	0.15451103771030275	0.8539423126391426	-0.8984326950190752	-0.5118167178870376	1.6193309055419172	0.14476032323460392	1.3398015993251033	-0.6494878465861116	0.8985950502830679	0.36278308966324496	-1.7839958771091895	1.7409590880181207	1.1672405665447454	-0.3992256406582935	0.6314609054888036	2.0924972424166253	0.012464229450044557	0.46271320451685344	1.0584503301083092	0.35603362066868005	0.6175605097758433	-0.16738550907246974	1.579318193820709	-0.24550012140205052	0.8231019325161862	1.163830111351817
-1.635543972602923	-0.5401174380975814	-0.0997073489794332	-0.6908752461278387	-0.5959428242853819	1.226489241803497	0.13157943773697997	-0.4543531653988225	-1.268277417775954	0.05464506585911286	-1.8945769088216673	-0.3781191282159201	-0.29905850531191414	0.013384240296981105	0.873675577125786	1.969469199517836	-1.6226634896236558	-0.8228108234508467	-0.22133888865953807	0.21437848425874018	0.3638011956310971	-0.7589414576713052	0.8492283128764	-0.9900061312126923	-1.0411214831439901	-0.679064267360996	-1.5508693297794647	-1.522442066827863	-0.5778616391557823	-0.37920331258939594	-0.46735894683352786	-0.6041094246304035	0.48366037611418183	-0.07047047024731708	-1.388621362543684	-0.6190187723087911	-0.3914045989670107	-0.9667374324104672	0.49443618864293465	1.012022088320815	-0.41637095570817184	-1.8431564916561878	0.6034886361767379	-1.2210169630141101	0.16366673740856924	-0.53599376107745	0.0033693609113520043	-0.2484916612322297	-0.4673119721385481	0.3083010724640772
-0.8626651937975717	-1.1622247962162395	-1.4811148704223607	-0.3580635749513937	-0.2641996911183221	-0.5281689846119086	0.15522808893471154	-0.47304952185587534	-2.0189497483784695	-1.7056114977528738	-2.4026235382023673	-1.8685848103026477	-2.2710684183336887	0.5202383398937639	2.2468574115747946	1.3509753821309223	-0.9072938067978539	-1.0267400300043446	-1.6532025267778665	-1.294271298813986	-1.203295101775465	-0.939032912808025	-0.8580526246464641	-0.41028369116226276	-2.1045963249870856	-1.7033730183064189	-1.882619358582186	-1.578134612196015	-2.4512258772883624	-1.1131753682705263	-1.9576306132537378	-0.824137524919588	-0.2100941077070394	-0.7790206651847301	-0.7618824556127551	-2.2436834678449706	-1.7689600604833853	-1.500185431442994	-0.3769098694372078	-0.7211439798460624	-1.1514433913242763	-2.9002995801676024	-0.6192811014678767	-2.5190373958724943	-0.7620074408021761	-0.7558282101817242	-1.7188435744488688	-0.8749414096585126	-1.9458913609393138	-0.9287170917509933
-0.21544604167208165	-1.8521147149948751	-1.8510130478868398	-0.2150428384309198	0.2993823556243756	-1.789089588803405	0.07382846715585256	-0.7073765564880796	-2.0100427667543723	-2.5644002112913107	-2.001407027494173	-2.484621785565762	-3.1381710530956552	0.22469996059462136	2.7893553719617947	0.014914122413218751	-0.0881607719702702	-1.0105821146047032	-1.797547077696047	-1.8351967575889159	-2.5606267319658502	-0.589748836393841	-1.7031503619972506	-0.015147399286474274	-2.2252201038043182	-1.6603187497434018	-1.7851205249632567	-0.9333515032706617	-2.6387640460921307	-1.3450450740933586	-1.9719102949108713	-0.8981749411068132	-0.6731722022016644	-0.7854682348086046	-0.3133336279543177	-1.7879666372240994	-2.185728070895133	-1.3425356692044679	-1.4752086593845208	-1.680980633227225	-1.6017281954012264	-1.7075631052183	-1.709705536368962	-2.457589427494682	-1.376821080029819	-0.6714040300960278	-2.482177784842733	-1.9190987804804935	-2.396199258123544	-1.4490173337030783
-0.46185298189565227	-1.9400572508350622	-1.1860153417394168	0.013682240224805475	0.25020049640570924	-1.6576596898691125	0.20538591936070355	-1.1270033075947175	-1.204937390735712	-2.0712633565396894	-0.8161401094528594	-1.9370106786483112	-2.321167422901122	-0.469271870015696	2.030687849625705	-1.1078294008692064	0.37857287709074805	-0.9689239600440601	-1.132633212917075	-1.3546917044098552	-3.0041558857201305	-0.18129445312146025	-1.5896203042303243	-0.032003216557225746	-1.511310976413463	-0.950684276325422	-1.191922379068874	-0.6644940182039356	-1.5351763105000467	-0.8397392191314715	-0.8331081752226293	-0.6486820638622595	-0.7400680963022418	0.23564667909334472	-0.07955348250797106	-0.019177016367602735	-1.8398851765068074	-0.5879939586560268	-2.257182353215113	-1.4781198136870795	-1.4592538546683476	0.5575295888290845	-2.112330681737028	-1.3487515094899303	-1.0381768824533446	-0.668131629346942	-2.066367197626536	-2.3042371585587675	-1.6472879807350416	-1.084010627592143
-1.3864837170667323	-1.344080477038439	-0.27441112650490757	0.6062425872942376	-0.5827908964516577	-0.5425527969578351	0.59853858828925	-1.442742503436848	-0.22581146629019602	-0.909362430995809	0.3681451477207781	-0.998354654982371	-0.8260705464448256	-0.8182758463669046	0.581606688684204	-1.5591551461268751	0.5460417737603942	-1.099177165756344	-0.8560253273849676	-0.742413983909367	-2.476139550480382	-0.18457456934524838	-1.2611865386465893	-0.14122712471662793	-0.7750769216632898	-0.4169598153158143	-0.307233657509025	-1.3617985431523372	-0.6794979371301842	-0.033608282241186754	0.13254373280100076	-0.294541614278677	-0.5435858103812764	1.6271629612192333	0.21375107117089234	1.1268968059819708	-1.5608040808809893	0.0438325617911103	-2.4929192033903647	-0.9053142204780522	-1.0159676875577035	1.762267532556507	-2.0489824037380364	-0.38425058179372473	0.06562385518080396	-1.1690767609720427	-1.250155947766491	-1.3876218922451342	-0.6812822306031271	-0.6619914291536907
-2.040145003649575	-0.5390035231417594	0.035837452272738685	1.3533917105206241	-1.3295748963069547	0.5095972283431869	1.1185748212045834	-1.3030274478150083	0.2028270506722819	-0.07641690850147388	0.8053447857953288	-0.590861946746293	-0.0059870284349056654	-0.5433169893067209	-0.4470179142462198	-1.3807300407240868	0.6985508275348151	-1.1290197357646994	-1.372947524540385	-0.7099876800585592	-1.5625832390946421	-0.3880133201669026	-1.341811855350335	0.05698161096107032	-0.5153700900919826	-0.3551199221936352	0.4019731461033221	-2.2764016252541843	-0.9240824255400566	0.4435718099332445	0.12102262391027604	-0.05720511699592625	-0.2140025841781454	2.411475425699521	0.6716289319906626	0.6377445202940851	-1.7432613690724255	0.13115255426992137	-2.12017334931811	-0.7431392084328073	-0.6915301070582193	0.9660486538369081	-1.9233263889890087	-0.2110774357484738	1.0403871925287365	-1.943932650130381	-0.8544658150524603	0.11515595834504043	-0.3922652160793208	-0.8703027613687719
-1.6381664244168723	0.002893302528463213	-0.4320232491332669	1.6078919349524239	-0.9958081054933697	0.9265834182991655	1.5796737176419704	-0.5709449849197958	-0.09717001789818737	0.11436614001550323	0.4978954589045381	-0.7116252061435803	-0.11809382163558932	-0.08086422968032236	-0.5313968288478386	-0.6972292684074746	0.8275058791689417	-0.53417116689722	-1.8420202383280013	-0.9844459181687997	-0.7820680855884901	-0.1491435631865175	-1.6032631496707173	0.46727267449409104	-0.3847694975469223	-0.21680854807681577	0.5532052786294976	-2.0511396174037904	-1.546108957355431	0.39600136742596037	-0.37443521949125114	0.17240004520832986	0.21435525728454055	2.1969898846185827	0.9869393918094788	-0.6986256782407505	-1.8310602646455758	0.0629565482804942	-1.0816760388381994	-0.8364423197686782	-0.42456345225234154	-0.780019435182877	-1.622304189636356	-0.3384487201688914	1.1191048501715954	-2.131690293582064	-0.8651499947810338	0.8098906349087512	-0.5368264944935469	-1.3233222330177412
-0.23194966661958558	0.18317790843995355	-1.1150144502141601	0.9404812849729397	0.3656338613234676	0.8774298787649749	1.760745700359147	0.541149468971604	-0.6118729314031096	0.09141377476784217	0.1599752587113625	-0.51653144310545	-0.28553748617504787	-0.0025784618093829437	-0.12465047289905794	0.3627184481506463	0.635156680362952	0.6987985365622493	-1.2722599327503086	-0.739293050231929	-0.06896965327773155	0.7324850796163832	-1.2901772752550598	0.5797351554710575	0.2159308173684915	0.6096857623681704	0.23331502981401633	-0.28365051882516945	-1.2569146168010619	0.17513959449844996	-0.3686242884477727	0.6070782104127705	0.6542067839300422	1.3985343184044807	0.7837089928683091	-1.4071961070787937	-1.0133357529057478	0.4582992073046921	0.46916771411686126	-0.5074878898345869	0.20907436073691335	-1.6747387626493464	-0.7038534964348591	0.04919942058468741	0.32011320203253146	-1.111544522498294	-0.6194082933071486	0.19649443530407334	-0.16278143454029684	-1.0239513052970315
1.3772534856459733	0.1510440695631231	-1.2762887725289596	-0.2993841626023849	1.6361450565885385	0.6655797009730712	1.4163641046653783	1.5539085063542066	-0.6263884483397251	0.24220608335943575	0.43806561123864673	0.49322196041860195	0.25519471332249566	-0.3044938089846021	0.030988076563205805	1.401603329072141	0.08394140925465753	1.7688386076100053	0.20291005766517567	0.29176922014107426	0.8720747314224161	1.627001289404686	-0.10861028592951008	0.14963169708065524	1.2109381407196926	1.8645362243110355	-0.007371737131332172	1.8860423694305135	0.1803866409889156	0.20065377150003874	0.32394668155238154	1.1092226449242037	0.9131140955098619	0.6529097707559061	0.1310281550059016	-0.9243699778566776	0.6545358119294584	1.230648632873357	1.923062116248815	0.3960208756996843	1.2585851248775297	-0.9690991334728092	0.7855462405162692	1.0121973025785884	-0.7104440749833737	0.704397128310784	0.2512076067181786	-0.7401725165203684	1.0480791881983138	0.3092136436965295
2.28824152658775	0.04161299210098268	-0.6496283731630916	-1.2025130780965991	1.8103545916527792	0.2679358182758623	0.44682040566880604	1.9687588836366567	0.07981595209207326	0.3907412835006153	1.1837102342736723	1.6354116960786425	1.2041175402523163	-0.4122514776473245	-0.22022489052543823	1.790345295593458	-0.31480005092853397	1.8039160299918988	1.4064193332148698	1.3720792319862438	1.823830426050727	1.67897982744493	1.2665401155288654	-0.38960208991019957	1.8009938221405069	2.513426029471436	0.3520044841540352	2.8775025249949846	1.6336145967336648	0.4699528584887142	0.9175289279257155	1.2173281852080229	0.8722506756930728	0.16199779451222757	-0.42823720782319624	0.09819556637480048	2.0697716744151116	1.5385160283518662	2.493911400420245	1.217408340799135	2.0430072917025157	0.5311983246582199	2.0210065378526383	1.8091296394625878	-1.3700360195604573	2.122299271894587	1.2805493282978502	-0.6926043452234142	2.2247257921474217	1.702888221987392
2.1237953459807803	-0.028652949221093474	0.3692252615401466	-1.1351702540478168	0.9949116170498601	-0.3972063818271891	-0.8662686592531927	1.5778693007277802	0.9813441633912228	0.17917652410962362	1.5634470591850975	1.683427890009227	1.637300194738309	0.09720376248414934	-0.43180302046643965	1.215096193627794	-0.011889183583698082	0.9007295319950669	1.4227510135218222	1.5408314770447886	2.0026241885593543	0.7151599528219978	1.7645855987013406	-0.3745662985217293	1.3893231239863788	1.8660900060869114	1.2393581033833754	2.2298387650114138	1.878219657206301	0.621217895544832	0.734421686390782	0.7213524409233829	0.613978963246689	-0.32659171391980496	-0.4010261713725568	0.7934411219168401	2.160348045068704	0.779977605784138	1.919025919992872	1.263553290610838	1.7792787680133464	1.5251433509330228	2.16183147047067	1.7975639564355188	-1.4936468256310178	2.2832101431905913	1.6511302734729774	0.3899872782643001	2.257808118600374	1.937136574184656
1.196001536973127	0.1498644980156815	1.0866047911299532	-0.3188753167297213	0.12295591178423185	-1.028135669605678	-1.871133819571116	0.6628635102482594	1.292600714820182	-0.2578855779996841	0.9474710231098337	0.33264235767955763	1.1904398678506334	0.9007497855336611	-0.31179639997386976	0.09467835472391854	0.8194776402373374	0.14545243494159718	0.5702453212445434	0.72249538955946	0.9328065201111735	-0.5670233209885431	0.9747516476423326	0.2611586320360498	0.34471855888888187	0.4357800555022974	1.9432409798690937	0.9124121701095024	0.9294312810883605	0.4420715972629605	0.09911096699526911	0.04722434922387831	0.2564869601058372	-0.9799798736179117	0.1801514215922287	0.9537006880520261	1.0555508463426884	-0.5459547969029174	0.7889585159287251	0.5869405832566263	0.5409252973881983	1.4918248698887404	1.3186521875124237	1.111869677882423	-1.178092442555532	1.4498634887039357	1.1098954067986262	1.1969296893934656	1.1119421032085655	0.9702926799722053
0.1982926645018755	0.7355571302137792	1.0931755804834222	0.446972765241787	-0.14643646147183634	-1.1084562226863455	-1.9543519843003483	-0.12900613511545533	0.7805023949615586	-0.3331561387420124	-0.32795288501636904	-1.2461927771961052	0.4933178591278717	1.182365110453754	-0.18679440956741802	-0.7501686269967791	1.299228154541991	0.41413260230563287	-0.04566852764126694	-0.11985981881927542	-0.7811837310875506	-1.289209610702291	-0.4322233822264932	0.8040771390592336	-0.3543965608466628	-0.5229923834569012	1.7331075046083886	0.17417433621518824	-0.053830517451674616	0.17588560860859773	-0.09458261187894576	-0.13345785950568365	-0.28059476462816735	-1.4913365948956754	0.8484031082524512	0.8679800021262987	0.005818928763288794	-1.2058801135971404	0.013171054685554342	-0.1563126529696209	-0.6238739671443762	0.9002247710434391	0.5216364816060723	0.39648219896469794	-0.5017823958462105	0.6200738495975376	0.26811080477075977	0.5943099182491577	-0.08475416650826895	0.06485681457309281
-0.2833349806389615	1.506050433250438	0.5750118538557599	0.5802878873427884	0.00800589638772076	-0.546822703389391	-1.0659944849034313	-0.2551824879027114	0.07656898981335583	0.21205603399675046	-1.178783575239025	-1.5433744225118855	0.35815248666336646	0.5150977494446175	-0.5347646174158336	-0.8719374474656698	0.776685638995085	1.3049255339612031	0.2109203762161009	0.012518020127917584	-1.8504339357561608	-1.1608637220794025	-1.3426732766300005	0.5174880980131434	-0.19699979125046693	-0.3421353560847487	0.5986934667496956	0.3301847487884045	-0.07001776981754895	0.22186699859181408	0.43656635843034103	0.33149409784016776	-1.1692229875993332	-1.3440797185228863	1.1899632357598098	0.6813899381687791	0.08966806324151563	-0.4948998851018508	-0.0560427548068656	-0.46556953070293294	-0.6602309563220843	0.4277845565421694	0.6395323395442736	0.07281990693229311	0.38630931044498196	0.4579482798950775	-0.01961568811854096	-0.9901126080589112	-0.2708539673645811	0.3855201295709363
-0.09887454697942259	1.8618043551150827	0.08970212423442014	0.16742992365119613	0.06898617627381808	0.0913635896364956	0.14527556232761407	0.25332200111577685	0.06889445469730614	0.8161669101769053	-0.8411336721849182	-0.3366830866057437	0.7637312409098048	-0.565829443150463	-1.2189677709075826	-0.5277501217181019	-0.3708518231330833	1.5535749318521048	0.9095985999774135	1.0922579593610713	-1.5581358039114463	-0.5599149581417715	-1.2170119874321503	-0.5105341267473495	0.32176244944111715	0.36220024938662676	-0.6610624532351963	0.751518413881901	0.7265538243546786	0.581212324460623	0.9611435336310409	0.8704171941691229	-2.2609402032698003	-0.45485103593756443	1.1421102676252128	0.2670123798508886	1.109335669529058	0.9957262340627229	0.14485564239564166	-0.3868336081789559	0.46735916632186947	0.23683245541568707	1.4639865339577574	0.03242576096990928	1.0234496663749053	0.7617324427833195	0.5053206128571506	-1.9754775845831787	0.4557919931201223	1.6586221919255237
0.4770315361966608	1.3749125533701279	0.011283087553019763	-0.32260813743420064	-0.08157710035712937	0.15874692649162853	0.804480143121759	0.8109358489461694	0.9305599315958974	0.6431295452801825	0.2947268870328708	1.0433112914626492	0.8857560727518586	-0.958336541988795	-1.502752739648066	-0.2271676026905341	-1.0915561934959737	0.5482228116821759	1.1920888789758015	2.088835825429385	-0.45806678714957816	0.0015976278294206113	-0.4635740540727984	-1.4240299269940777	0.31302770726234574	0.42331244386765177	-1.1632714780161213	0.802130746216665	1.3357106260549187	0.7603821690308384	0.6301237532329481	0.8271278230402177	-2.920046135532083	0.5508700348303512	0.8489468557231815	-0.34720805778335023	1.8646505309526964	1.9456449853943476	0.058140490587175304	-0.19271972777539076	1.796470837407481	0.02729748759917883	2.001324154147739	-0.03802555640084547	0.8155186324075493	0.9600136406000008	1.3064962734371857	-1.3675674441509746	1.1018007044709255	2.452534667563948
1.026829844969502	0.3357619485827864	0.18733845869856094	-0.5995024925464661	-0.14695546273707213	-0.3480058037203654	0.531777429801233	0.8591360957837227	1.854021894950046	-0.40174463138806205	1.0290798131629302	1.1539416554725626	0.12372927697098085	-0.03380428148358746	-0.9291088455870634	-0.11366390609870998	-0.8221177405302627	-0.8463337765635786	0.7740899819846204	2.0187114068884067	0.31160217401794504	0.3576768581194107	0.12487088002792683	-1.5006800325701906	-0.46396963787091755	-0.5396690994589485	-0.764694385367637	0.491134324256173	1.032566651711228	0.33058908397916903	-0.43728205658666053	0.19117483662230894	-2.4756915981369314	0.823098440851532	0.40104373756940315	-0.7755859575814417	1.4666543288187424	1.5706825949152043	-0.24514146477781776	0.04873220379374198	2.348162950257382	-0.4026764255215854	1.609692603272725	-0.23243878404100554	-0.32461802557736624	0.8867145402069355	1.6092940864523613	0.17920056473257245	0.9747922890525307	1.7726393725896208
1.2914723883270647	-0.4185268522072212	0.18276646792570828	-0.7069205480849011	0.022760928324179367	-0.790601843868206	-0.23621327242016385	0.45498017687455183	1.8843242543046808	-1.4283905981666742	0.6073130922735298	-0.012654364251181039	-1.1101135323596467	1.6820813272320445	0.02639695633220356	0.0738377756107843	-0.09344376413391517	-1.204362691368137	0.1560908239989362	0.8924772604366846	0.28831277446378195	0.6732308907141739	0.20195839122541498	-0.8572859932817991	-1.302294048562473	-1.6813383938519808	-0.10587743446066553	0.2166463019066492	0.05288134559226585	-0.4728414204792392	-1.216596017108886	-0.4351409006488413	-0.9179364802711047	0.1105523009896028	-0.15585085342112417	-0.6649031168300372	0.2472143862523169	0.26354138929660215	-0.14672956960739944	0.4255567506839408	1.9609938574979664	-0.8249165113199185	0.6663093984905197	-0.3667610396879577	-1.6203631332938502	0.8612109696653628	1.0903837460320476	1.1619717187730292	0.37362935587487694	0.15594756173298516
1.2648561434436982	-0.32479823793156837	-0.13466647115800934	-0.7016147301711072	0.19338919889765235	-0.6120700989408967	-0.6478640289799975	0.2063505388203999	0.9841776106274968	-1.4654648054119226	-0.43458737824273486	-1.092695527573567	-1.7582186627668523	2.8841469829835313	0.4246640701535088	0.5150450466431862	0.15383988677667498	-0.1587415410191855	-0.0540046332026884	-0.37950084526690914	0.0366430986713082	1.10201796286023	0.10055749991439308	-0.19637913101995857	-1.2851351747954933	-1.8483304429906393	0.15938159095145057	0.1690250295786419	-0.7506956370502772	-0.8636031141409575	-0.9154178925949792	-0.5377866652169403	0.9338217007436925	-0.9139823519680651	-0.6329599392258919	-0.13272118850609596	-0.6671763089555532	-0.9263000703853088	0.697549924670637	0.8503704739608638	1.1761155844670172	-0.8192012427266304	0.049838799768328786	-0.20878480903157665	-1.9738464945796554	1.089833520889143	0.07112671496000815	0.9038591474998764	0.06948718053110045	-0.9487668441528059
1.0698393121480176	0.326837963937557	-0.3552330816913946	-0.4077041823707394	0.1541887780408384	0.07424423526733936	-0.21110060047572146	0.5652497523141675	0.08961373369011603	-0.510165139486849	-0.8174436236049188	-0.8988946598327856	-1.2066152347161592	2.6107453334422814	-0.03766557925860661	0.9925148693289502	-0.2907451046702593	1.191384963999394	0.19850917778954474	-0.9217473374175212	0.2480202481519409	1.545513572772038	0.3058667068679217	0.012135937852558355	-0.23878909393481815	-0.8156185423367882	0.044208876202788884	0.19881860113970098	-0.7675256201589691	-0.3093259470699354	0.15220246379561128	-0.18791424490440026	2.0519588515746507	-1.2175768864580478	-0.7244680741986059	0.3565428111366034	-0.5745188309247524	-1.277521146213923	1.7833951486137745	1.0231573226645414	0.5104344196506013	-0.27173307910269845	0.10954561107007754	0.3073491353905021	-1.0036796725861596	1.2759820969732636	-0.8452229774368879	0.1725228415640307	0.3275951039604094	-0.7628315769801312
0.8018696075220498	0.7311451094208977	0.0021321204531391832	0.3538337000812722	0.08657441646696694	0.6599782568941344	0.7796802432764005	1.2450324819414342	0.023879782963116585	0.4716478433139619	0.05418155166065786	0.31882163525749435	0.10830618523888859	1.0797855891940813	-0.6310438158763387	1.131688511700407	-0.7062029033604037	1.5483320789799788	0.486538983773972	-0.6602841011464143	0.7803663754075784	1.711013798283231	0.8107997993174899	-0.07770955539887536	1.0646661968875533	0.4769100847286175	0.021180458558040956	0.14442091089096956	-0.12780469965030314	0.8217594101124546	0.9129438643335849	0.18981118705170882	2.0205452846382905	-0.36446325232551796	-0.33155543478948174	0.4778739864375408	0.11790827276898444	-0.8467768656681766	2.1390471146693963	0.766830676683049	0.02523750453307691	0.40160544748237015	0.3240181302039494	0.9888851930517016	0.528206807499097	0.9756011114131394	-1.2757683366876877	0.13859800304209796	0.6341733911009636	0.06676927386921373
0.5006777775919999	0.44574513304271884	0.7987824342665742	1.3565879531033227	0.25830627080525564	0.6902855497316399	1.56361949040499	1.4547212522148758	0.5255482876245454	0.5727440911812617	1.3488126507249527	1.2518141507798712	1.1610250220084082	-0.5372649024354195	-0.4230658565460721	0.8335446374969673	-0.39907229551866547	0.8144779352667755	0.45805966963493644	-0.2178045458160627	0.85091870032435	1.356825648801015	1.069129059187386	-0.07622035835216422	1.587446996527963	0.8582267915134917	0.2369869102238426	0.013277755930921856	0.5066329587670569	1.5267351831323153	0.6258444821494671	0.35910892524259447	1.266490147617056	1.0588428296379175	0.22202084180091686	0.2371530360124144	0.3980495544572123	-0.14513018596515168	1.276549517237214	0.24640377538886768	-0.449691029897408	0.5492158683534838	-0.018590964683352047	1.4003052092932993	1.4360334158341412	0.19841425941690824	-1.2785232532318336	1.0017816892300813	0.3374233163461754	0.30530331590044446
0.21069927043413594	-0.18340867166464514	1.24347002811184	1.9901784309620523	0.4522080765623375	0.24305494336162034	1.6500235226088862	0.7420153313366809	0.5927061665059459	-0.17280400183637598	1.6439694324245921	0.9960615473161024	1.2872150996419582	-1.1687875265091774	0.6295450457147653	0.3533202171279645	0.4050408582374534	-0.004376044567877087	0.15085309877233283	-0.1861120793560379	0.1030340842516212	0.519819488901704	0.5869625874899461	0.1070634540855205	0.9030108235107955	0.004799996776532548	0.2248395702994403	-0.20802917014338204	0.5426321815213823	1.1291552895761323	-0.48647536084736664	0.4125737069702425	0.5698164639084763	1.977634497511053	0.44876887109788294	-0.2626770179584926	-0.27836095114213555	0.4039210803103096	-0.29744442447685054	-0.22546838433900374	-0.9046412450257022	-0.130928458195836	-0.9584512953971773	1.081136945996106	1.2453657831248965	-0.5612247241013617	-1.1847926115769372	1.8737240596661946	-0.625771499806622	-0.47471818302947844
-0.0201896280352939	-0.4724783052006058	0.7154379888876528	1.8136762672506441	0.05635873993339062	-0.25631951407070835	1.2266346311885565	-0.48278892174041355	-0.22836249478441983	-0.9654731628283215	0.4746156642923684	-0.08893757497720248	0.6547058847903328	-0.7111492492020927	1.6193845773482405	0.002017190748855821	0.8643707593438584	-0.12012593476835241	-0.19821059393683185	-0.57883915237127	-0.8410553869918956	-0.4312271329951822	-0.4883617306895404	0.28437522125672543	-0.47350331554892855	-1.3617069363403402	-0.4247465953164467	-0.6751438627172313	-0.07397375859678267	-0.05864162181668099	-1.5807421715481589	0.4517298195096733	0.4222869531659882	1.7973420724076283	0.21185071841919426	-0.9611520988446622	-1.469644034435969	0.6700563272182725	-1.5194071983774784	-0.4845920438482716	-1.1119113075468647	-1.2196460588451477	-1.7895798225064543	-0.016996058224966	0.5358227783475199	-0.8886420264231272	-1.2392839934628086	1.9119356255554552	-1.6924699726077777	-1.4976460909228393
-0.23078352804185448	-0.13107201136572352	-0.43409764816563906	1.0374984472552167	-1.1111928575306544	-0.4413498097422682	0.8399800870485169	-1.3439296098681666	-1.2073256488338877	-1.1324204286083352	-1.1461131555880943	-0.9595931173233835	-0.06380045403823738	0.07417016945368503	1.7051151229949226	-0.11302049012794073	0.6141780791176398	0.20839840864036813	-0.45790684070034143	-0.9504205845575419	-1.0689137178292718	-1.003331652920274	-1.4154254251528247	0.41891375664417285	-1.4985381335990238	-2.193088917454126	-1.2890227510532708	-1.4040064315389862	-0.8326998587249772	-1.0643651778820433	-1.9473753609888758	0.37317159696367086	0.7900832905389127	0.8510100330124606	-0.1077926855690988	-1.611035328855476	-2.2309607098610584	0.6776920380949496	-1.6818595357169135	-0.5128492072238631	-0.9320017814090227	-1.8150963021232318	-1.7982687150165995	-1.2579930144836386	0.18211442690827176	-0.8464009933193659	-1.3600228916142751	1.24729374482841	-2.2318317092329822	-1.7177242448359589
-0.571412316647276	0.538747877784429	-1.1214173177701596	0.33608660264275775	-2.293742712947987	-0.2202702412698951	0.7248422268539968	-1.3919586781397097	-1.3190260206519677	-0.6843607330014432	-1.8624170809334197	-1.0570412407950933	-0.3349155650999282	0.42085317640856346	0.9810573688208294	-0.07594510294910796	0.22917781527085584	0.26494913192424063	-0.6262687337861297	-0.9417460281170171	-0.46530499712611906	-0.9726672247408743	-1.5184802338672378	0.7451258706074106	-1.3993489815740083	-1.9693003557956366	-1.3897449009072165	-1.9736272137238364	-1.0776904217067187	-1.212029615659042	-1.4164357719582024	0.07757308941966352	1.2901684466990606	-0.07291929531942114	-0.037095541373024205	-1.6593884005597228	-2.024911495916311	0.4486711244482389	-0.9611878043991653	-0.27486542596652336	-0.524634193435905	-1.2910586287890529	-0.9819566135556009	-1.7197806754553882	0.4113552265872264	-0.7293025438016745	-1.232069211179753	0.6338251382645358	-2.0450997674654987	-0.9518347476243605
-1.14709716405149	1.0400170503824682	-0.6884059778816048	0.15550559569091654	-2.430432161205647	0.2405553407234211	0.5489795792451352	-1.0128396717398533	-0.6190629234040749	-0.05882467462532281	-1.485930859724515	-0.7073230879880581	-0.1199883242937701	0.22946097594632833	0.22257120562476637	-0.05310231607196569	0.44014031213380933	-0.0820388769637008	-0.6799703722116154	-0.6448898440183577	0.14311284600889534	-0.6387842801151163	-0.8138671367406414	1.3488087842192518	-0.2782540520239625	-0.9770114146000383	-0.39661035378626686	-1.806354933991015	-0.5827595731828374	-0.7015608041065547	-0.2879457937593389	-0.27588786559459005	1.4608829372768801	-0.5562187061248085	0.42974446958392143	-0.7300044452471635	-1.1557088877494948	0.0024553592430795086	-0.17889467768889009	0.18967353820389996	-0.24253080915542866	0.05698448004972629	-0.043890040467321055	-1.114022176026977	0.7216831267863463	-0.6224327044789333	-0.6705031359417902	0.3823202180078732	-1.4050035037064845	0.0036653975360752874
-1.8114482433067616	1.073172581701168	0.30851969630974674	0.2899466667213771	-1.3203940433916617	0.6191593940690642	-0.1141577741521296	-0.9322736380182068	-0.33332278176014385	0.437155932882107	-1.1151955148134456	-0.48821017387395	0.21984984404929256	-0.09518228465116653	-0.06869578836194978	-0.2605810679996125	1.106099587239345	-0.33663471683158097	-0.5785283654580318	-0.44908745365828145	-0.03976187534057924	-0.5880506536968637	0.013510011721752728	1.8251869842073936	0.9381860726163148	0.07122174231711442	0.71809366906445	-0.8623443041019457	0.18848821792931428	-0.26715460751749925	0.8839998573360697	-0.4369052493360792	0.975872357797262	-0.828772660897001	0.7864840739703249	0.7278086900599458	-0.38107650259899406	-0.569564675658637	-0.11233462544022657	0.4890045987031185	-0.39053073293132834	1.1586899859131106	0.23522150900732647	-0.25656023144142803	0.6383658253508763	-0.44359951205050496	0.09912057130792427	-0.01580699277927138	-0.765823102223665	0.2776090314464814
-2.1827326049337414	0.5501589040381616	0.6738214900246696	0.20294749632412262	0.0996400356748776	0.6112294865339967	-1.1144925180350236	-1.398423345376102	-1.3806127101264398	0.7900440850753807	-1.6952048249648215	-0.5086196098642776	0.25573376178581014	-0.31113900035270425	-0.11321506698737407	-0.8788679731910268	1.2998030654601462	-0.2900516970425422	-0.41871878823201764	-0.578552816106612	-0.8611865125837467	-1.0539583583947778	0.2640524004506575	1.6256978202207832	1.2447382014849189	0.6622476754684263	0.6206559949621225	0.1362678790664046	0.45623386171462676	-0.3716734024798237	1.5053627433131704	-0.4579210142357805	-0.13639027913100377	-1.2594204297284848	0.5538561138552947	1.5996266276172624	-0.15442896217977137	-1.0718489819164827	-0.9222937759347413	0.009893878670516837	-1.0667079369324548	1.1103035936711787	-0.38630460915096243	-0.3268201930904643	0.32761926693209137	-0.3590587440124563	0.5863376271340426	-1.0901043822233811	-0.4480723484020248	-0.19820069642805174
-1.9533511442234652	-0.49442240364621703	-0.06031763637864712	-0.2997626447235179	0.7818294238992339	0.1891715872405288	-1.6790282669179766	-1.9371935448625468	-3.0423662025102165	1.031935060330449	-2.7151843535000952	-0.44638461778326727	-0.1797455338531567	-0.6420210876769737	-0.3416231953639264	-1.7928214703564296	0.4687429427733027	-0.4691409249115774	-0.41528496935801135	-0.8171684726402176	-1.410094781912263	-1.5137420163057709	-0.12326902540890204	0.7688568292223996	0.45903949240988207	0.8562802322066646	-0.7404144482915932	0.4068082178287368	-0.1080531927261395	-0.816679185164141	1.261518331749327	-0.6881157412598604	-1.3479468619532886	-1.7324708123026822	-0.19645188643307823	1.199145759765295	-0.2423813218021315	-1.2389734229470961	-2.046249415420168	-1.3553682012339265	-2.0748885861757485	0.05759026545475117	-1.4709575693949812	-1.496321540677671	0.34724243239222885	-0.7993029546336304	0.5340107867925538	-2.4379933824583846	-0.44704696748110423	-0.7145719900642061
-1.2167344481647782	-1.757961820892076	-1.064947864084849	-0.8404333330095186	0.6884498388927033	-0.27321489174324876	-1.1620758001231621	-1.8936022278220035	-3.4955861803166974	1.0854389220103098	-2.65553794111433	-0.10910731219775728	-0.8222196809571803	-1.353424717553011	-0.7114310399534403	-2.439771635634117	-0.7664971055720494	-1.3487072190426281	-0.6152317203044372	-0.7091824277028123	-1.0229309211559512	-1.099200538989445	-0.544958000668748	-0.027564671377863257	-0.5469649506293737	1.134202323697226	-1.791827634691697	0.003883517584743141	-0.9652810458998193	-1.0898581067041255	0.43295034506424995	-1.24976542500548	-1.8507839837134297	-1.699742975029156	-0.9066440930382541	0.10585267982825214	-0.05582382996208286	-0.8535618778559207	-2.5795451992247918	-2.676593177612331	-2.88183845048191	-0.9108159215604913	-2.225280913367992	-2.4791962445133824	0.8929815156053886	-1.8213198368360561	0.2442410852637783	-2.8822246885812466	-0.4255726093620455	-0.5686710621394492
-0.4564739515271965	-2.5414097640833955	-1.1725429751546388	-0.9316701873952422	0.6389052785200018	-0.29085522463468655	0.16700163727718698	-1.1268940458395909	-1.7813163515713026	0.9252444986905736	-0.7709428224702245	0.3081846334095387	-1.1067951241200638	-2.17783916004829	-0.7779749249580918	-2.1709039490273043	-1.2275730900942878	-2.3794690376209373	-0.7248798130547534	-0.05025269840663753	0.07304900617307757	0.4344746176407659	-0.3522762091713172	-0.1089226057973594	-0.6402101080503716	1.8246032415925657	-0.9755380837490387	-0.21376196104850329	-1.179755234999523	-0.9484082523187919	-0.2130919217515579	-1.682612643785729	-1.182994949613684	-0.8761911515699429	-1.0931748397562984	-0.38788382334379046	0.6588308286620885	0.038099770687847555	-1.9230028467628362	-2.5823218345033783	-2.7967362930124198	-0.8315413301598817	-2.0155803422938767	-1.7589231930270175	1.4743553899584203	-2.642016995419521	0.29076835759950087	-1.6985301165470312	0.03240647254826879	0.2457563430024774
-0.1619892475785532	-2.145755635833309	-0.27044819001797565	-0.5523245332316653	1.104539077146289	0.18754766770103026	1.2096220998134897	-0.13821865801477912	0.9936078578199994	0.7232868450438673	1.8283408780132755	0.5409533622814225	-0.624749608842252	-2.3895666798340396	-0.3747519178301825	-0.9546837832112312	-0.5246130825694203	-2.3371690594180703	-0.4018042967936817	0.8207932545852398	1.09762331806774	2.195998181482683	0.4905758407071705	0.3139527854456159	0.41009900660279386	2.6105606527450655	1.352201681770932	0.38029849800718024	-0.405562167969799	-0.579726646375101	-0.08651426585845225	-1.36420137866589	0.2582206666924912	0.2588661540505493	-0.7859364300667988	0.2642464437467356	1.4736666339392788	0.9620842767476024	-0.29334010363341184	-0.6886356377669585	-1.4863978824935775	0.1839009465891369	-0.806215117647623	0.6704524685140365	1.3955124198374025	-2.2280571163189142	0.8433406242346674	0.4358255549779556	0.9904785858320855	1.0690773564022331
-0.4182524741800803	-0.6484104073969038	0.5488066046692573	-0.14714387792667624	1.5198733801254962	0.603846885486953	1.0250909872717595	0.4300419960460099	2.6522136134132146	0.6586698377122795	3.122142078347892	0.608603469835045	0.40880728816763007	-1.5507524576653766	0.06481108428341635	0.3739219871690927	0.4794703715356961	-0.8123969635530349	0.2479288570705666	1.2599327764652513	1.4981032627130368	2.807501547405315	1.3542190627558837	0.3638982528527316	1.5902001348480586	2.6766944259151098	3.049422355657134	1.3495796854684585	0.6543216249324334	-0.2666523304395856	0.595485884958676	-0.3149297425046892	1.444275937745648	0.8201923618046472	-0.41479853293028024	1.2075173475115502	1.662477406338539	1.199629145013246	1.329760511265498	1.679788649696486	0.5364511326227103	1.1276016235523019	0.7238376303667913	3.012944845487542	0.4728536146079489	-0.529455055316543	1.3667762395167877	1.9013959170744397	1.935950324646067	1.2057227449561059
-0.847202672520759	0.8498218401852822	0.3038192982536606	-0.08337979033300683	1.02902647265652	0.346133186272524	-0.2532778750124961	0.3693125401324675	2.100202081045593	0.6231743803682487	2.201840307181457	0.7035087732005588	1.1949957558801165	-0.09251836356044135	0.016589885831863313	0.8132624009454595	0.6549008465665431	1.0075334848203967	0.6280504544465573	0.9084649468837662	1.3051584531400733	1.7001160855775623	1.554358699424557	-0.4293987941377532	1.6068759807562918	1.5147813557088354	2.4257734467685514	1.6303198303861752	0.9137634152255999	-0.044510128950211815	0.9750021360371264	0.636250409440715	1.609190066971999	0.41635895330792594	-0.3300373205098383	1.1920983051661624	0.9625514083200076	0.3764781751205054	1.903471451035411	2.5450500900430657	2.083222238240699	1.195558436656268	1.5680086741676167	3.332429528374513	-0.7894275363522941	1.1240501831476069	1.1432152224939	1.6200932911014536	2.123223912298735	0.5353155304412673
-0.9358011030427137	1.0923391828791107	-0.6674036642174256	-0.25490161761450997	-0.2736656521860683	-0.4761005092563957	-1.5360937836638777	0.02958539795282335	0.311446661007539	0.30324953653417464	0.18778130088214448	0.8538402210642562	1.045644788915328	0.9849498552603351	-0.4479054642188425	0.23855682167356929	-0.1319062962420047	1.4490372362267037	0.27068982022110405	0.07171918317061478	0.8935114539410998	-0.27125778283633045	1.0300227929945538	-1.4499912522390142	0.2575518691123437	-0.36658899757643765	0.14846205918791325	0.7851342748170734	0.06991838292760914	0.2592732485400504	0.46859556332904073	0.672581191170891	0.9374984203379637	-0.3908850199541616	-0.48248913418210526	0.0787492890748819	-0.0778033488864728	-1.0154303753108165	1.1664490723378251	1.2294816333182974	2.2173474187571744	0.5856421218547663	1.152600385616337	1.4752918371104282	-1.6726699878967266	1.2168540821238438	0.12576155073042217	0.058786769345869995	1.289430829157324	-0.4071577951436717
-0.44444421269537865	-0.054041505770098676	-1.1014593883399852	-0.3105761910226725	-1.2411814699465682	-0.9725618767555814	-1.8270580569748278	-0.03337265511252492	-0.8182669339000306	-0.35547150275579814	-0.9222161531288916	0.9241108375620501	0.14052882765601296	1.02363255960095	-0.7086171229792685	-0.3978089142942634	-0.9565111691798568	0.20479511804158126	-0.537908877762056	-0.5271580844560364	0.6322028494446249	-1.6024586252492214	0.41740943650505685	-1.6125487247916448	-1.255404787373309	-1.6908010923713848	-1.4063772699197736	-0.4142942169040238	-0.9982966450808615	0.7409369563361203	-0.5355384575403281	-0.09313988709402211	0.29344058242398113	-0.6084183308469108	-0.5434784376449044	-0.979425862355364	-0.5918106689737924	-1.816375625604455	-0.13124550429151874	-0.8746185123897456	1.1300639015463625	0.14233346842661643	-0.10517991767350648	-0.8127367845056488	-1.7940366951036366	-0.3030070455032806	-0.8604552369422139	-1.2639683995058453	0.02476645951258093	-0.9071538030829768
0.429416056912519	-1.3243689106797685	-0.3598657041104839	-0.17837696239591153	-0.9372727434493853	-0.3506389062502405	-1.1226760510578753	0.4756259601482275	-0.3729371979019001	-0.8796548702839087	-0.19955573787920197	0.959965225497396	-0.5056818476689046	0.2687749973403152	-0.34082570495702125	-0.06943898260568777	-0.9791867331104754	-1.281815835858992	-0.9392720674705899	-0.42613297275114564	0.7568282084612574	-1.546843537628404	0.4320532225106717	-0.6396081938130614	-1.4871024036528437	-1.5573705441492771	-0.7144028244602064	-0.80756881504018	-1.1050624040083388	1.2886543478856867	-1.0139311057102924	-0.7100416116369823	0.2674462832818065	0.205250708060662	-0.27203888973357276	-0.8987111872540121	-0.2632015630071834	-1.1560869870675965	-0.8841438663861104	-1.6724935941563845	-0.003975725372149884	0.3411122047558678	-1.0518095720059326	-1.6783073870017866	-1.22611652592642	-1.8105889379993017	-0.9100777125541496	-1.2432833017323903	-0.686218251513049	-0.6845207661737798
1.2100129616316342	-1.2691078800999918	0.7628353564120623	-0.1760040068221697	0.2536839524878249	1.1675976216961899	-0.2686479757140771	1.371407982817377	0.9337601306918821	-0.6356547145015664	1.4899914720493215	1.2752081846734518	-0.011749658495849302	-0.4712869959036111	0.38323225292898244	1.161560488327908	-0.3757703872115808	-1.4322044223229127	-0.42819375340041316	0.12566349430948548	1.3051578469969551	-0.7088036987673342	1.1560602860928124	0.505909470475693	-0.20959868542362134	-0.3459710024330738	1.2787964399301959	-0.126891622472805	-0.010835299058414623	1.7211716122676481	-0.35173560898416667	-0.4275630406867549	0.5915322094458052	1.506345741607941	0.2514451471595977	0.10852560555371651	0.3639113583405678	0.670803655657316	-0.5876431312064913	-0.4895864333385149	-0.16166237007258072	0.8295304702373641	-0.8015071555886906	-0.893722378880522	-0.2605075164564772	-1.6281171267885612	-0.019121193689657544	-0.1487473069738265	-0.3673525807071494	-0.1288610781234957
1.4702475115863975	0.23192812058283327	1.0033825460200285	-0.532376937557561	1.052218871260777	2.442089633220501	-0.014185024680540732	2.1300482791679443	1.7709791325506297	0.48750781164813756	2.5467849102923386	1.9747553726672196	1.3698695894125201	-0.6190385896102065	0.8560918754271384	2.1545508065218892	0.015494583772052917	-0.26392330453419616	0.4897575936007373	0.41826663831779987	1.962605665450567	-0.2643360263491237	1.9301701582346737	0.6187096671155887	1.375039219427352	0.6572298529955632	2.268249815071962	0.7527289728121708	1.2988008312962984	1.9405826548896774	1.0286619539258373	0.5215397987406507	0.5506885652505751	2.28949153464604	0.7065721840883826	0.9138168301620783	0.5139963729557095	2.3486076897634165	0.3140367449466205	1.3102912889712577	0.5544536243862791	0.9977559620996875	0.4006274279597193	0.24974032971728713	0.7848739926849593	0.2293010366083469	0.8542914488320309	0.809211130452723	0.5178840881574972	0.054371259950169615
1.1138412841267973	1.7969555602572609	0.21165081404119113	-0.9339160351224328	0.7468389270802644	2.4766338533369976	-0.3185305793852369	2.267862834670616	1.5076650230545403	1.8355405670471119	2.178921236418875	2.48863370628674	2.319961057448667	-0.22072155964723586	0.8708253633900508	1.916171628003744	-0.20336496296810233	0.7888997027286594	0.746787834107858	-0.0018131250566461045	2.0847455335646794	-0.7171738970428156	1.9576797657342975	-0.41034168622062533	1.870019624297955	0.5873329372970596	1.1025224884957956	0.8439421985795789	1.6187361586310562	1.8850371204077905	2.0849731246933034	1.279855444717851	-0.13521458528220506	1.989247151409726	0.8116359797580364	0.887717254459141	0.06864370255256379	2.668475174973082	0.980446394415266	1.8327566737258763	1.1470228276284058	0.7784180762314661	1.3683101200056815	0.5346542552773723	1.5603575573163537	2.1160116882119198	0.7819221292261401	0.7572896520261684	1.047766068686954	-0.5043376076979939
0.45412842472610265	1.9454332728587747	-0.41732618158513596	-0.7479314995838436	-0.07293541654264918	1.3115963159762076	-0.5820220127272441	1.6958371286263032	0.4979382129200803	2.4864550089735356	0.8755162854503967	1.9095538984621727	1.6610396390268076	0.33107717491549565	0.7875167467384736	0.680836284582931	-0.5315836943898417	0.6620242278206907	-0.11269089819292727	-0.8706849242012402	1.1793662186712954	-1.508210649267289	1.02733893431594	-1.4454046176621005	1.013319332802657	-0.16620247879276986	-1.1325505694091464	0.10610003051845095	0.7367453392553334	1.4242222646052975	2.092498988692544	1.3665105751354478	-0.9977504244383808	0.8813290623045048	0.5556541711620097	0.5202034521235505	-0.3169099876032212	1.5548814838461693	1.0030769263456978	0.6050642079979143	0.8838159684901481	0.6471643863488666	1.1294553621665282	-0.0039958163019683844	1.6968094493797314	2.52944677115541	-0.15355482472044343	-0.05314068678426453	0.7114336052811863	-1.4684812509263443
0.02163564090859766	0.5908323531389814	0.19345302520734964	0.23855794010376902	-0.3559477226255819	-0.16016675239620531	-0.40155372109251997	0.7840342707883077	-0.5751044674366598	1.9857474526819294	-0.3604499727882248	0.00191624746135653	-0.4440168577254948	0.7430439658021163	0.9590111448755514	-0.36431007640254714	-0.2662587819830982	-0.15979906964098395	-1.3093758016244286	-1.4610560166535849	-0.490833786254726	-1.7577722786463603	-0.3365600287473845	-1.3305542493575453	-0.2700161880581076	-0.5528460163704237	-2.5003876282454303	-0.6655996967225861	-0.41114295526142397	0.4690203554359268	1.1301292195865016	1.0960745435973103	-1.3888369213795606	-0.2812419951359936	0.2104901876210762	0.5363342372792866	-0.04374666934932037	-0.014370368929286054	0.6639101528088974	-1.085323338759712	0.07282678876706503	0.8653333707935101	-0.08459330778301642	-0.4817224547326722	1.0209027415209526	1.5847354237006548	-0.9685669531544712	-0.6700932761199161	-0.21380164059749027	-2.0575537560664907
0.1801150153372364	-0.9397209715341934	1.607773010308948	1.4219563735059677	0.09844059855951248	-1.118845982647232	0.060930633937500145	0.06109467992640326	-1.2884988843024323	0.617552173796533	-0.9512792017949008	-2.2373704113663995	-2.5305872137750427	0.9096084851969727	1.2107727827243948	-0.3731657171830311	0.578171077596956	-0.4316200827690729	-1.5219926187879904	-1.2652369787357451	-1.933831915469978	-1.1939177049503285	-1.3927488394418408	-0.11081396209263839	-0.9793527253300127	-0.15534005166392642	-2.2679791400379443	-0.8528848094094157	-0.7297459210928244	-0.7541570349104371	-0.19115865507416926	0.997210132775948	-1.1910718373703832	-0.9076451081942948	0.11175294061506572	0.794935113144905	0.6201038864895595	-1.0255588611640611	0.46278431100070855	-1.6568571361094222	-0.3904929354867496	1.0006349812399782	-1.0563525768630977	-0.3821713613556026	-0.19692606369431348	0.6143998613029569	-0.8427125081936817	-0.5091093652197712	-1.0454847982169853	-1.7068597610749647
0.8125635499833711	-1.2927709936451521	2.2938927754095424	1.876990869484359	0.4830477178120927	-1.405930770421507	0.43351566961174015	-0.21049595076279906	-1.4889666593855357	-0.9236767469679736	-0.9571951119143756	-3.2905225301125465	-3.112492039620786	0.7405614697484039	1.070073060213417	0.31090114145101366	1.2702885929575938	0.21267401564368646	-0.2386013755592721	-0.4066569331653788	-2.2669932220739675	-0.273876622888542	-1.8049223906686351	1.088134918773937	-0.9712790536170091	0.36974256479457146	-1.2951889388425002	-0.6352086621394845	-0.004917476595299386	-1.6542407672707615	-1.2467718629548108	1.0776280902768012	-0.8251197864668514	-0.8846676312025892	0.36576052326023645	0.5041326065553186	0.7633313126525851	-1.261107630193749	0.5301134447852639	-0.7970063802421903	-0.11292921291722893	0.41353421054951156	-0.814185358135739	-0.04763900068208888	-1.298351990704311	0.5260846014642528	0.05320295244724043	0.10512050073125838	-1.314432696711661	-0.5165938871553165
1.3722526851863928	-0.3566342983953203	1.4155576795047262	1.2802068942540235	0.10650070815148276	-1.280609345443161	0.6565052564553139	-0.19347939822146243	-1.1208740104176151	-2.015837486632769	-0.6947180839267636	-2.522243298232694	-1.9602372090023343	0.176042212278651	0.4286003263786545	0.640694834746125	1.2280745286082677	0.8656478649922761	1.644855502962048	0.5738325892317302	-1.5551969179040912	0.4544696045469939	-1.7634801789688217	1.3069766459536363	-0.7660974456869668	0.2073004068613833	-0.6331939002840103	-0.5475425256080102	1.020556919331899	-1.6800965891079753	-1.6500841755610247	0.8942702371664635	-0.6341700902127104	-0.4498091240345244	0.7294157766060362	-0.5303560941920733	-0.09282117717247199	-1.1531563280627064	0.5602233389602047	0.45820658691146854	0.367170442149021	-0.8560483359181499	0.3914597979838346	-0.0255342725782778	-1.659327568072242	0.8891809058001053	0.8357379041621985	0.4372738227115754	-1.0113609512777086	0.8863653455165964
1.3279809176510484	0.8303099402092297	-0.14803492863497014	0.254789000982757	-0.6768114774984474	-0.9086796642132694	0.9847572303213716	-0.22384271219370538	-0.31244107085390155	-2.34448011818898	-0.41269972278110423	-0.807587431754591	-0.17190532785257906	-0.5458768569456453	-0.25815089951525966	0.04526684057502847	0.6503114030279641	0.6179106750032295	2.6215132648597512	1.2324976354201933	-0.6967414221161333	0.8893910182870128	-1.5927185390144742	0.6862146077236557	-0.6932029071257222	-0.5245312084422658	-0.29508115551004355	-0.6823376272568599	1.4445890930856755	-0.8568574697468553	-1.2910822035901046	0.2685286537856664	-0.4863408407159003	0.07853097252685957	0.8080144960107494	-1.3690747963466827	-1.3160215075233321	-1.0320099632505209	0.23640842109122076	0.9478610344767441	0.2791951842200593	-1.9352618988192831	1.3729550911441293	-0.2899449632443052	-1.1430391471859374	0.692178684919561	0.8842185546745166	0.23958392602622924	-0.4147671429384598	1.8623527270938636
0.6408126810410829	1.2269971772524702	-0.8131999819556496	-0.2730817950631351	-0.908007947949041	-0.32037093202517125	1.5084556040397568	-0.436742884800429	0.5020210342282466	-1.9185696839495407	-0.27186871855827743	0.32300916193213025	0.9254945638189102	-0.8301406320792943	-0.5210389268209675	-1.020388780176238	0.18150968955428082	-0.20246965132823763	1.9564998598896512	1.4749877076877258	-0.4523924407944178	1.2452593830607133	-1.3696816156596903	0.11811589448804559	-0.5260152118433501	-0.9051805088800091	0.34893492951208543	-0.6092670888725343	0.9619586776529165	0.13661500315109631	-0.4231224771212018	-0.3641706978606095	-0.09360253204278783	0.4552531847118107	0.43137679454775635	-0.9870862293953115	-1.7453027198972146	-0.7520463766192477	-0.4002142585291753	0.45846306543244075	-0.42256459899325316	-1.9763523158855754	1.2207989065283196	-0.3428229934352641	-0.1872648196661467	-0.3070341530007405	0.37903689789248163	0.010605753479272709	0.14277929516729299	2.1341510791988583
-0.1884078105608424	0.6937248440604202	-0.15540594053074827	-0.024715140057809937	-0.2523038088214618	0.24688458515540265	1.8638135211433031	-0.6860731763590066	0.8543230230144044	-1.0561533705622255	-0.35785015763343436	0.13118399815827422	0.8963504387391238	-0.19049620183345442	-0.4676473560921901	-1.642971465611159	0.10819423510782188	-0.4166995430570022	0.2825077337024092	1.3917361906561725	-0.7221899337211829	1.5812566901872787	-0.9800238559361897	0.1584108875806206	0.0175159202584466	-0.4149879691427157	1.3283758279684057	-0.05835899307681921	-0.07391222902668111	0.5244473143735895	0.3192024190593288	-0.46675973081387545	0.4221847535345666	0.5520719357230266	-0.1506400542092732	0.3379262141344783	-0.9369248187156914	-0.07643065383467047	-1.013928159942942	-0.3395219322935214	-0.9762415729154307	-1.0673531109138084	0.1662593568081107	0.05191852718723008	0.5385929569774921	-1.2847636016093313	-0.10503501433949024	0.33702296638904666	0.37988221017551643	1.7785989924449914
-0.5769432368986859	-0.13322623095003291	0.5980544708120014	0.40084079774139614	0.5487366450809932	0.3127459677182457	1.5618239302872006	-0.8076923707185464	0.7285494030441415	-0.29970384725476285	-0.5619754315245038	-0.7872696239151125	0.3194144155702408	1.1536075719288192	-0.6291628202521047	-1.3766325340619485	0.10461111832767545	0.5045411825193322	-1.090255634808898	1.0223816591771353	-0.8663971908841496	1.660707697411238	-0.45505672663819696	0.4895552268131227	0.6829532541506138	0.3267320970713362	1.7824161188616383	0.6057602683172805	-1.0970929641598477	0.11561426654057518	0.299592371121886	-0.10443621360986277	0.5239008259452894	0.3803119550495583	-0.48369882955455124	1.1297229006444824	0.34175509564652023	0.7845621922674467	-1.3031857075532822	-0.7160720014348462	-0.672132700326308	-0.13893226037156478	-0.7504094328627757	0.5309042179606712	0.609302205901226	-1.3453018777803218	-0.31973417837032314	1.0987717497693292	0.16741918723864424	1.0374663909697655
-0.3850754172986168	-0.5928314837549644	0.049197048434345365	0.2448644537398873	0.5656220074663425	-0.33563619126385147	0.5725041474912214	-0.8486619837745429	0.5985404259190132	-0.10470362683170845	-0.5710717711955423	-1.3119860930080993	-0.005012270713728685	2.279446608583729	-1.2318859643745208	-0.5385967320883074	-0.2226348890600582	1.72998790815536	-1.3498227350491114	0.38634383865018845	-0.5890976026817768	1.2847435121384898	-0.08688399373426571	0.44794911450381275	0.8428528881168836	0.27905520999379296	1.042581043014056	0.7839875986249248	-1.7025465077053037	-0.5685352508249409	-0.4911782821554959	0.10329166506425932	-0.10115356748976105	0.07238444646231383	-0.349584273435028	0.35008181847135544	0.9477691019154936	1.2364182323250588	-1.196754126930721	-0.4741254709143744	0.3556405981127633	0.02716647603060899	-0.7566747474303709	0.6075926701370467	0.09338429564962875	-0.5100546656955101	-0.47997724585301593	1.4867565957602626	-0.3171043299564532	0.22553670218048438
0.011292808372746953	-0.5003359874762726	-1.6561221885789752	-0.5561143142365123	-0.1997346361292289	-1.2185096108685194	-0.5412912989667178	-0.9456886341982864	0.835335794968065	-0.4445657636740361	-0.1697990128710046	-0.9547553929910682	0.16604485601693125	2.3163285280330386	-1.8151272494269068	0.25677410117692173	-0.7502979375379641	2.0172931479644363	-0.6953828745251607	-0.32156133496748235	-0.2529708551542102	0.6119581276218312	-0.1216857479581626	-0.13125206298759484	0.24141843600915053	-0.6918628983230276	-0.3625752175425921	0.40218316616037747	-1.7042693746756985	-0.835022256329591	-1.2648390028745393	-0.24620351768275273	-1.034301612999469	-0.22827717680209042	0.022161387395888382	-1.34133053748634	0.5724592313526009	0.9151666198249685	-0.7856313202342312	0.11857097072981922	1.272062319140179	-0.4360529909293336	-0.011248942519475426	0.29323625922697905	-0.5592469433635924	0.4278365874954287	-0.7579335293162605	0.8651636164302144	-0.6108547135594681	-0.2893348360348417
0.14702374587568057	-0.06732857346458887	-2.891787524748027	-1.3075608506331389	-0.8303863401688608	-1.4993400848274296	-1.1254306915463346	-1.0282534020351508	1.181032322146232	-0.7736043382633215	0.4304576038046912	-0.1472730156883656	0.4766634131064909	1.237870982767418	-1.704722328553981	0.6638323249159288	-0.9619739419281187	1.1304563915726695	0.12857859792733023	-0.7309861946771186	-0.28314576870883107	0.036049519785270545	-0.40282368151072295	-0.7523765616105075	-0.6234948772865957	-1.5351816736084198	-1.1542946368816414	0.02676690999719388	-1.0898980987830118	-0.4598948717027569	-1.1289695882811333	-0.8156594304670173	-1.4308698655072272	-0.4836555428014555	0.2052254897958301	-2.2425956608449056	-0.04101115239023966	0.10196735851640032	-0.19011474475288456	0.6992700300871605	1.3888278763744932	-0.752461026900016	0.7331899188339838	0.05690866559606164	-0.86301909032319	0.8464110032868403	-0.8998985178902787	-0.46773464395726533	-0.331594046259525	-0.23850831037002232
-0.07805203034941664	0.4107456231622433	-2.317186178137174	-1.3126073161502487	-0.5918132001946357	-0.8317405912804049	-1.0190305702219524	-0.8005214277143299	1.0149103945779028	-0.5317061168737099	0.7111217026117018	0.43462296468739553	0.5179935800076584	-0.13260874601388623	-0.7938997898379145	0.7195089569204964	-0.5908767693468872	0.027518840940238813	0.6035023975804616	-0.5942728365383885	-0.5122808335049247	-0.2110840965875481	-0.45416967813556314	-0.8696410669502966	-0.9840725880964456	-1.1928172065488813	-0.7092096192806293	0.16403264864197498	-0.06866746660482102	0.1936319952935626	-0.037218889958877274	-0.9203646963720513	-0.8612788197666804	-0.7345846026379164	0.021554286239089577	-1.4503778359932562	-0.0530554555524648	-0.5584732247146027	0.4541325525280464	1.0241873658615746	0.7634770601006532	-0.4152302048526357	0.9519708028897894	0.2177570578773691	-0.624803208373964	0.8319821708176844	-0.5147908853146779	-1.4914618360042895	0.40110952788766346	0.2907033616196765
-0.37908046420528524	0.7126587144774433	-0.3248713085218617	-0.5905186187216821	0.236350399711673	0.24338660045574212	-0.5996669585342728	-0.1133529438659693	0.15568761934919192	0.26103991297357987	0.3875676395452256	0.5748884376284064	0.2700953972267587	-0.9016097420538974	0.294512087050678	0.6005241512484406	0.04006094431952718	-0.3058119123170523	0.7225159476673884	-0.06074757593083279	-0.37033120659776636	-0.2361544487217735	0.01698168220693695	-0.47543192805192913	-0.5964570661814625	0.1558753531560386	0.28876756037205015	0.626969371215705	0.9118663112458634	0.609695283508542	1.077691334387982	-0.35513768486814146	0.24050039679244703	-0.9508444625114264	-0.30384947587557665	0.22800177215741244	0.5135886710582608	-0.6901508903327387	0.955894621114414	0.9905735404318061	-0.0036813589845400042	0.3131866348370796	0.7407262421953403	0.5670127955275215	-0.0452053190854081	0.791359086223774	0.3382896133493881	-1.4539951050241364	1.0013910972942217	0.8188878597138279
-0.45678446286929203	0.7045191633566102	1.409624442966298	0.19482928851276243	0.7490677540983347	0.8465629126792447	-0.30949153006071944	0.7170221389085589	-0.8004555581540933	0.9832084025543955	-0.23927481998451347	0.5093745439426559	0.018398928678619614	-0.8510656908000935	0.8409503855854287	0.4296722971943146	0.38046103006304416	0.09521293368656841	0.6969189951657108	0.42254837807948936	0.3193617639856348	-0.26581520408745035	0.753479515494173	-0.019271658491492212	0.06373347985517586	1.2700668978208274	0.7099325089294927	0.7714464788718274	1.3791608943928368	0.5894180352121061	1.2363728644611758	0.3526737019443128	1.0151018467612534	-0.971924542630022	-0.4291611489832897	1.2544043822392832	0.9019060333563721	-0.45237671288154346	1.1293913572750511	0.6501879554613922	-0.41166195555046026	0.7838198892196876	0.49145309386130986	0.661069096017197	0.4614409432664553	0.8125148808330839	1.0558547037938486	-0.5841997047189943	0.974506860014138	0.8450106342431841
-0.30635481570184464	0.386731060860767	1.6630738878959965	0.44560611320398247	0.48006492286015706	0.646874512201659	-0.24004084507039003	1.1094935982914196	-1.0849186098251116	1.040599687488668	-0.5796258358276308	0.44517342999644205	-0.03557422774648367	-0.44094799760263587	0.7090707525969397	0.277627160890071	0.24386145130545447	0.41710654894262184	0.5997007667256604	0.5119630810465461	1.0032227349258356	-0.353586733937079	1.1671936490780266	0.13536776243324408	0.37376766972952324	1.2213878401520912	0.25824329624703785	0.302749527146113	1.174269401025817	0.30750021630648255	0.4191095328917785	0.5444153668314868	1.0071282362020746	-0.6674015613207332	-0.2747944874131629	0.9893190972254384	0.5833645033448552	-0.2217479514176447	0.9377559655831044	0.21788209032372988	-0.4214154224557853	0.6760209883840276	0.3787880224758818	0.36108850766428957	0.5890029868028639	0.6244122177109591	1.0728099420105188	0.2175587586554536	0.41833228971915076	0.3178807772959431
[truncated: 72 more columns]
