# Supplementary material for: Diagnosis of autism spectrum disorder based on functional brain networks and machine learning
Source: Sci Rep. 2023 May 18;13:8072. doi: 10.1038/s41598-023-34650-6 (PMC10195805; doi:10.1038/s41598-023-34650-6)
Supplement: Supplementary file 1 — Supplementary Information. [file 41598_2023_34650_MOESM1_ESM.zip › matrices-bold-time-series/ASD/ASD71.csv]

-0.4833522878601243	-0.36047893971661615	-0.5737437320895297	0.22569476854117904	-0.22141492419710065	-0.31711782197037885	-0.4941615961646781	-0.9361607582661651	-0.4422312096775409	-0.26242303011356216	-0.06279747539824954	-0.2247350110767283	-0.6860420179182061	-0.18595059960319452	-0.25118752091257	-0.3811427039082007	-0.8093796239237288	-0.8641083146512307	-0.4174604975077263	-0.3992718640607574	-0.2298100375301377	-0.6749175432444684	-0.4092895882645421	-0.4509453841277261	-0.15894122845139394	-0.9345257872302605	-0.9508919728050799	-0.4133769499317114	-0.575033276601995	-0.19952121708987788	-0.6928122828954704	0.04057895314225231	-0.19510896141973733	-0.3821511548500456	0.20586155701653527	-0.5568306408212548	-0.40948028672774256	0.40176562665252197	0.31782086367870493	-0.997296993877279	-0.26824052782002616	-0.35535210194439665	-0.27206214146299773	-0.3702978333846538	-0.06071210060561726	-0.8624780086276669	-0.3763797221384255	-0.24104161828847004	0.14133095038999963	-0.5376947539530404
-0.5999544835091051	-0.3625265153471576	-0.3919283939762109	0.27034627244446213	-0.7490687082555466	-0.8640426184942404	-0.5764156692931234	-1.238887490305143	-0.610113267792022	-0.964339733615269	-0.20618288670770943	-0.589528773940969	-0.9935540642885772	0.0019244497493221908	-0.17242268810399924	-0.658467306834308	-0.6568792768129534	-0.7614348064580911	-0.41641299943332194	-0.5966700277273743	-0.8253032080628473	-0.9682934066073668	-0.6582673972799585	-0.27031978750364477	-0.68647382310764	-1.3424203002069757	-1.3243040314044636	-0.8488021732500839	-0.4367544575472626	-0.4390144127056668	-1.1118331672517694	0.21476940028244065	-0.3363237732975769	-0.6850876562178475	0.2094614689739807	-0.2928893694270442	-0.6047656524119394	0.03302578718166865	-0.07350371478832843	-0.9843150995911201	-0.5428894619892903	-0.4027336474749457	-0.5582522554015276	-0.5947588678526317	-0.6139078403218631	-0.7553259437449322	-0.44186383941001417	-0.4205614953139168	-0.23542742020809165	-0.4569739458765566
-0.32481032666815446	-0.08046016154025655	0.3798238060753313	0.28063153831470516	-0.6434410340925786	-0.8214807201037468	-0.3255054708810186	-0.5540485892452216	-0.3299810188721319	-1.0246680505697687	-0.1560029255590468	-0.5897414410657187	-0.6319497040791352	0.15492147549087942	0.161583577981726	-0.4090951866321497	0.0631765673956813	-0.17135410884207275	-0.031342112912177915	-0.24028117699645116	-0.6398235467622833	-0.619780955266237	-0.4547665827503852	0.19311923394409425	-0.6317338176336574	-0.9268934650186594	-0.7487303746084182	-0.711702302399411	0.1728879991296083	-0.2887375685625957	-0.7710210697440677	0.30009832232260675	-0.1665029955678098	-0.5632143109274628	0.2409860511027636	0.12881713573904105	-0.24559950837460826	-0.2071224923836886	-0.2510481315404325	-0.22719832301783233	-0.36636996712666037	0.13236848497287615	-0.35285592229375395	-0.4223171326071007	-0.8004543850309347	-0.15275845560800744	-0.03941143071758024	-0.20965972027413524	-0.41359651797142266	0.09966004620881616
0.16501892759246597	0.363828517834728	0.946985580109275	0.5102550755944798	0.09133391160430905	-0.052489586432664784	0.2016362607518268	0.6400108930703282	0.25635863457863817	-0.22947354224576222	0.2954194485137747	0.028441796808673567	0.18381498914494285	0.18658788597637843	0.6606419591518887	0.22333525494359416	0.7749207075184216	0.47986209086841075	0.5240784976921978	0.3651201583423302	0.34785716417101514	0.278359506863311	0.15383583696686862	0.6914682044206579	0.04443069990800692	0.048578018031422344	0.4251490185916609	-0.12054190085329643	0.7707153971835123	0.4037427590448785	0.1795654590245607	0.39366215811072697	0.37964367090409706	0.04847153579393807	0.47167646475327046	0.40213606685729625	0.419714563450926	0.03217430640268424	0.06963885676552992	0.7054703104928929	0.29432136940730064	0.8919119915128038	0.20378614609986695	0.24887016711366292	-0.288183305920758	0.5025069798971714	0.5728281021272286	0.36059267064839357	-0.08916945160300499	0.7366065113304779
0.4800435268468512	0.6263244434048502	0.7863204584250173	0.98536071443453	0.7309023265515578	0.7993601030675155	0.7066752643445878	1.3142832271124567	0.6950544252723251	0.6695272719527258	0.9284848446441278	0.8201264355775836	0.6627901366492946	0.22718058326847718	1.0228714978858737	0.7201603012091159	1.0119167651484866	0.7077798828824061	0.8752597459355389	0.5531934350831887	1.2186416944619454	1.0114150994652684	0.6176501663090078	1.0190899718657354	0.636442576996291	0.7137054519200898	1.2340280939409123	0.34044382578403815	0.9321495230018378	1.1683670379952455	0.9369908476331159	0.598182823886483	0.9267414013795175	0.6900233879032281	0.8931494613072176	0.40041607625655373	0.7546200563664378	0.5107342991663529	0.6240920533879233	1.0853673364864185	0.9861367147225067	1.2198015507530668	0.549252288749945	1.0388858204671516	0.4794751253757374	0.7714238548609171	0.8445244129125927	0.8776391685050328	0.4934425879922516	0.9130066254056471
0.3628170775628229	0.37129768936515345	0.1890882438976012	1.244238333577238	0.525008731142771	0.8899295751297773	0.8053904415519066	0.853963574139549	0.6007066460271753	0.7055647693792596	1.1192506242897449	0.9510610328402985	0.22615804836945227	0.4603367136515436	0.8741476251161999	0.6532858514622025	0.7368727069650199	0.41214780222169933	0.729748242831874	0.0015963282744246175	0.9774368766968365	0.8726241316518368	0.35245084691506	0.9844961053699759	0.4237805269377277	0.4348252425611038	1.011382544574549	0.17213824027289246	0.6229385074976471	1.2402462708147823	0.8205953078617466	0.7765539765955674	0.9227225465769097	0.7348463655797637	1.1027558014150387	0.22144972029651167	0.3887404315108146	0.5815919532399856	0.7931363006962646	0.6847374990237407	1.1244304949311437	0.8051852600922926	0.26835463597507064	1.2137123185652519	0.6571864152492066	0.5957235561960752	0.43389958751795954	0.7838446694192884	0.6894926691244904	0.42848788425553413
-0.09854760918063835	-0.35088327662646723	-0.2333049681960106	0.6832460583708363	-0.49565028686310986	0.06018442952141196	0.2856857749316542	-0.38558495011619925	-0.0076559156577173685	-0.19676563738632302	0.4118893124351706	0.07098057659433854	-0.8026293069440693	0.8212425051161418	0.10247048717957019	0.046755366974182325	0.1622634646168277	-0.10559282939112388	0.08384773856282611	-0.8706935408232596	-0.3856686717794562	-0.12668149453102825	-0.6250574645727457	0.40053401047708515	-0.4940288154926007	-0.5356114010243386	0.0024636867641572874	-0.5150660581841535	0.07220949283316967	0.3291271247470762	0.0002809771806385173	0.6042742130690772	0.1580923598886371	0.011027964980082908	0.6131184112215673	0.037594241825249265	-0.40388349981089317	-0.11875662939643042	0.22015177133224384	-0.12116786647549473	0.4931903216392342	-0.022090719426762502	-0.4529332893294278	0.30312848383645996	-0.04585242431164974	0.19750920891552465	-0.44064525072267796	-0.14455901086714534	0.10559943458799764	-0.4103669279410425
-0.5644259510829156	-0.9878721975590159	-0.36893101715636195	-0.7339694912235827	-1.4707071206017888	-0.953679123905835	-0.7015074475089766	-1.456332386543508	-0.7318227023691813	-1.0631241747107392	-0.9018344923949448	-1.2022416312053794	-1.4267967146473064	0.9193234965451247	-0.9328551689220331	-0.6855175749052179	-0.5365495460522365	-0.5362779652970768	-0.7507058783389146	-1.2683498238624689	-1.783927215385691	-1.23496998654332	-1.5630464612862665	-0.6878499713595576	-1.2278330499656505	-1.3159711155941642	-0.9484363813292047	-1.0489778519363138	-0.5410189558663095	-1.0032803323697834	-0.6665370793933698	-0.09019067816546941	-0.9847648951269926	-0.9623702563947091	-0.5343270940596927	-0.062332097701827835	-0.9978486629522328	-1.213628904777977	-0.7792539850166024	-0.8340823068862782	-0.5937998820134504	-0.6748672170118216	-0.9894199897415635	-1.2987780815549508	-0.9207485151051008	-0.29969179705819293	-1.1588323321077472	-1.4446267316498218	-0.9140439906004394	-1.0719866419098742
-0.7336680881627635	-0.9280552115187943	-0.6498531476224543	-2.2001943107344997	-1.5069965972192316	-1.2749847219092894	-1.6685569843928196	-1.6648017859395423	-1.1284132561929998	-0.9202118255757326	-1.882615401836399	-1.825128664051687	-0.9854970798414364	0.35351334826179803	-1.6173101415296405	-1.1144568243962587	-1.216239103721686	-0.8559786570351166	-1.350705608518555	-0.7803655587346704	-2.040768401412484	-1.67397847940491	-1.5886308996352887	-1.7728962705636453	-1.020507903078876	-1.2939623077718083	-1.2547109952154887	-0.8248438015945329	-1.1642324496885499	-1.8413602492677512	-0.5794761790462651	-1.0649015850552466	-1.8115104851230275	-1.4254811953474453	-1.6051807243445002	-0.13522955099536443	-1.0117367173235332	-1.8838098945428357	-1.4620405118839666	-1.2878292999017447	-1.5739449860393782	-0.9319045446274731	-0.8922449704221073	-2.45902739255578	-0.9599454295370243	-0.9658176680660131	-1.225658995924584	-2.159205712568409	-1.5293743974155265	-1.21624392889571
-0.5738525175586687	-0.1902948489741366	-1.3016930690114106	-2.6631386154202388	-0.5173418206413638	-0.8036557287726458	-2.0580912024276574	-1.0387287807747423	-1.0282928358537475	0.11553550231226596	-1.74919997815978	-1.3870465415913542	0.10634614488580993	-0.8287829032821832	-1.585019402360329	-1.1261660055174254	-1.6120575105883916	-1.1563019427970298	-1.4938148981168606	0.23327833886781454	-0.9991105837024887	-1.3361962197394677	-0.5527779918015479	-2.1070144131016906	-0.06082720574018124	-0.7002300765371343	-1.0511890351760451	0.07696850812993677	-1.6983511242040081	-1.7895165340786263	-0.08201437454067703	-1.7785597462532217	-1.841917914054813	-1.0860595665089736	-1.817709177123623	-0.3432992868036594	-0.5621933744627361	-1.636210465299319	-1.3378200753554306	-1.5999054289924082	-2.0325618223631388	-1.0796856436268663	-0.32298328084230216	-2.2493786886512144	-0.016017520636246313	-1.7190311280396893	-0.6690381262693686	-1.5951296138068252	-1.1852568954974407	-0.878874000883965
-0.31153540849874184	0.41194545292277096	-1.862872610735804	-1.7813781004541476	0.7349437384475178	-0.26166780874032963	-1.5991248359433439	-0.10333636462354691	-0.5963531188000066	0.9745590523010486	-0.6272907665318614	-0.5083543375585886	0.7388728961266152	-1.990356477141794	-1.0081805023585013	-0.9545475143901463	-1.4375596059358013	-1.2876116697521467	-1.3157866237735756	0.9821460018289535	0.38887304408959616	-0.745526780520625	0.7425599768526935	-1.3571714610169998	0.7216237856736458	-0.25306225769966895	-0.8343607846451007	0.9275695750229941	-1.919136806021917	-1.2579313605614233	-0.060390269974385916	-1.7838131575981617	-1.0917845299068736	-0.34897409089493237	-1.1737588515054873	-0.8000982598020281	-0.005567586790315232	-0.7516246956573872	-0.614560483384438	-1.7963049692472424	-1.8764724280470821	-1.4144631507962397	0.12039224352065718	-0.8642722788871765	0.9224697995035366	-2.061174690770691	0.048039258456600044	-0.04408337435210368	-0.1497086866560404	-0.3576687745007024
-0.19511194190008807	0.015134707586318658	-1.6723388009377353	-0.2560382311639453	1.382065787723048	-0.29749942902472654	-0.500176700818281	0.6199443752051585	-0.15311042451696408	0.8453134973147306	0.5371365316244355	-0.08901118507091382	0.282125117171712	-2.3053897669866386	-0.37022822918183085	-0.9227185686220719	-0.7293371348913548	-0.8837811187223663	-1.1330561630532772	0.9420033826775833	1.0432663325132214	-0.38479559870163454	1.254617474331318	-0.02211402972831796	0.6640109451818964	-0.29335161054332565	-0.7878831824675296	1.0548289591542412	-1.6596788823546718	-0.858417815149425	-0.8369253132920498	-1.056025883779332	0.059909597150767505	0.171247080159443	-0.49409031077869814	-1.3454594342207928	0.4358741461575848	0.04088173192729039	0.02951335747914772	-1.6430065906560902	-1.2606899696085874	-1.7235035434659722	-0.006483818220403796	0.5045356054212362	0.7702786320363036	-1.4280321894164183	0.4784338100609391	1.3147998280845028	0.7477007440824179	0.021687392418853
-0.2282173776735695	-1.2770017291024456	-0.7138041358851883	0.820218912753414	1.1931939180912243	-0.6794598863086584	0.6830013044215314	0.8780933328539753	0.06198830272387747	0.051455026145308023	0.8444878911057786	-0.24974469756418533	-0.6774900588195316	-1.4262898779693154	0.0008063514365920667	-1.1019792349914197	0.03567777565760172	0.1508895300200535	-1.0771826826218907	0.25853357432629037	0.7695856383327325	-0.17485174272567125	0.7162708518268333	0.9462098188029667	0.06786328361362108	-0.38175382750917075	-0.6008860741038555	0.5114554337924961	-1.0116360326029703	-0.6557059211880587	-1.615844204786431	-0.024134266417589166	1.164983579488034	0.30526192701498295	-0.5270722789475957	-1.473593550064495	0.7635922854644976	0.3014641021544753	0.11560479024994962	-0.9024087253609226	-0.45197320338083247	-1.432843736762501	-0.5604048065936452	0.8457275592760326	-0.39965572030165997	0.09388273292481004	0.5500043141214078	1.4270829041338233	0.9142519269543545	0.09996339254994288
-0.13539643986275593	-2.25132232574151	0.2840676562116203	0.9182643878484621	0.5972558601062568	-0.5489100190204727	1.415350755004296	0.6503352949607111	0.031072522905474312	-0.4067867879409881	0.22599929044980238	-0.22014461706329255	-0.8795529280307658	0.16679126347723364	0.10921892214380441	-1.1721743314350292	0.3168674479603833	1.2924119730397052	-0.9405415086399593	-0.44371950073322114	0.28545081154831037	0.3260455171928641	-0.07627539410889864	0.9909922195552108	-0.17709774763364822	0.18422508911506597	0.04241981942194667	-0.025217902819236145	-0.26827050131869296	-0.1894030116283032	-1.2180141739496997	0.674742103181591	1.8633956023760248	0.41511944785481947	-1.1202059026261577	-0.6640805862633811	1.0419197250450007	0.2528916953402115	-0.19227866795575999	0.2962812751921939	0.2683840101899158	-0.3344029630033389	-0.9255411176490085	0.3513311988343918	-1.344456206644463	1.5544178132030257	0.5020515502159136	0.37881265169320344	0.5167839971702318	-0.02346151144968287
0.3413063580397351	-1.6885779827048064	0.6194232671115386	0.37728066110207203	0.08157166614057473	0.5123939320935	1.4948749994668362	0.06845050053084317	-0.06610605857673627	-0.06082935640916909	-0.6177075918511797	0.6495858517112226	0.2833488710023385	1.4992984902284612	0.05235171682336105	-0.669044226938003	-0.0011059931405027854	1.7388481963401632	-0.45642868451512114	-0.6150539487841399	0.30946325021320953	1.2712186233366276	-0.07458353137112662	0.3514527318765118	0.38854934627299387	1.4867115093821834	0.917779371868391	-0.050628063725038926	0.3007770932267608	0.7699936218239685	0.5884889431554235	0.5644752071786706	1.9059453660946102	0.833599678184688	-1.4369120268292404	1.0218106937486517	1.268159607715564	0.4271481188092414	-0.30785573195130955	1.400993400182908	0.6968160099196641	0.9462756343274081	-0.5692871117505685	0.10778673458841	-0.991403532788139	1.8743450758784514	0.5094730983051577	-0.679987769127763	0.21425957140746513	-0.06239445083963377
1.0590710015358453	0.3091563441797618	0.2835646350448443	-0.1264907029366508	-0.3039243584373065	1.8433142206971738	1.0784268255264076	-0.5910373278958372	-0.029154703147926092	0.5197423513351048	-0.9906847530880658	1.9413106692779134	2.022418347409594	1.8795207302421386	-0.2150625091829461	0.5076013145463599	-0.5769623623958229	1.1823080507296029	0.2716585610395538	-0.21917148918980928	0.7342026467222487	2.195052913546291	0.8953283289689618	-0.38479228183979974	1.2653103173938363	2.7110134676534114	1.342799436393948	0.16238103679937307	0.5511885992627772	1.70890132553654	2.613285763616312	-0.34504059193766257	1.234369847674128	1.347246710246874	-0.979762207037296	2.690841205596838	1.380969832741063	1.0050327524694151	0.12195791056736852	1.7788531923817095	0.7943876042296016	1.3991189586319088	0.44070128294789096	0.7317400769906742	0.33839058661353644	0.8755321888919171	0.42832391741465464	-0.7307096979364232	0.40985835938449516	0.18858016911366268
1.4515079851403734	2.2204260288635043	-0.2301385665668264	-0.2488559495600133	-0.8051533771936255	2.3094672245226624	0.4675671056985205	-0.9789667368873022	0.15301493042393557	0.4918779901327189	-0.8361715609358983	2.484387128437576	2.815557832445149	1.4320610560058684	-0.7305893457872916	1.7927831665666745	-1.0322829838508305	0.1527737142012165	0.7394964924719569	0.27616623115582595	0.7828243292041593	2.4025600033073053	1.8962813576150663	-0.9474517819380697	1.5291331874860683	2.8355482793113382	0.861721593056726	-0.09535560621915602	0.41007632072198774	1.8342027022713094	3.2494209877499456	-1.4712139186848996	0.13702234904439534	1.3850331184793823	-0.1936340059258164	3.1960859078650943	1.2905316338881432	1.58134578349409	0.800666018045938	1.1783431388089305	0.6760684915824571	0.6534070070293351	1.4142726141081392	1.5286948859934582	1.2378196157349382	-0.5043043138819808	-0.024526160646574847	0.04951346205400446	0.818159129964675	0.5697664369576315
1.0384364774308568	2.4973499926571443	-0.5547853448713592	-0.0878930272168662	-1.4207895409998692	1.5405584625689586	-0.09634846534198348	-0.8823546137480417	0.26409544407097024	-0.19537755300810744	-0.6020335040003746	1.676751435921568	1.8625700755520864	0.8821819604641891	-1.1989465463227365	2.2885740457852295	-1.2446826345705897	-0.5032756833678816	0.5632155540402938	0.3330068404057629	-0.02442800648450867	1.6738248156999456	1.8582215708737326	-1.4176158916603139	0.8279246553615204	1.637829367052806	-0.181215394102546	-1.0015225790867142	-0.08148752754889878	1.0464263087020993	2.0078731979064828	-1.9711062730886912	-0.7674354872976614	0.7351627457600955	0.09202154873263929	2.179458473395553	0.8795539063495829	1.6062046289170364	1.0518346012831763	-0.029654386807083998	0.48334629817171937	-0.4986682297283658	1.5796780139822335	1.268632968137867	0.7582187340914811	-1.101820970426399	-0.8181117979226756	0.5671740518658506	0.7948157502579208	0.6059320510333105
0.028138358720651055	1.085393684557099	-0.6250558075088203	0.18666358763587113	-1.6662844148817233	0.39001742188134236	-0.46746035804684105	-0.3841947573202908	0.09264430654030208	-0.7383612733972201	-0.5876094707693316	0.29572443942503857	-0.11779476090505227	0.7959752891628258	-1.051595282896549	1.5723708872943127	-1.1762168072020383	-0.45122269270035537	0.012114148933813818	-0.15619270519256387	-1.1676912918463456	0.530056479243184	0.7554548293109902	-1.6914482364800139	-0.24832142427844142	-0.0013629303487335384	-0.8306612303624301	-1.758066127000143	-0.5781552813493782	0.23781684628662977	0.011082934667886069	-1.3520704508946655	-0.8965757256123955	-0.07348521208353344	-0.28836316509848	0.5247328275034826	0.08686875581568101	1.00523233039961	0.526134240305691	-1.0127560676911471	0.2880467957724776	-0.744838275818235	0.7693188662446655	-0.22602456488023837	-0.5357024707761369	-0.599987689892418	-1.4024364722684206	0.15648756822156554	0.0696548134911067	-0.005023488293005617
-0.7032606866357098	-0.525443558908476	-0.3320096445427777	0.5693241265258573	-1.0088225587929933	0.03269198039108275	-0.5485941690914669	0.2286505898067679	-0.26478479576281466	-0.47351687131576	-0.5677342894410552	-0.2389673164080086	-1.5512586959655366	1.0382389698604868	-0.014867127277002816	0.2122119513649371	-0.6232190127909195	-0.08233655528369394	-0.1364750938108883	-0.7487984039407241	-1.5278656632696612	-0.22921645446066838	-0.34109970350796126	-1.274934284181	-0.8038598129317095	-0.8520859502773201	-0.3671431868900963	-1.340534490797798	-0.4636876016319846	0.4233167782460893	-1.0788809409979703	0.07875272691244393	-0.19541222112944648	-0.2659334449732934	-0.5853381828067564	-0.4079752489467088	-0.9124159448101741	0.28449931645295173	-0.3771389748250454	-1.001767668656857	0.1517004724600494	0.4735501484015509	-0.366251852408974	-1.5994343082445515	-1.1965588586371632	0.33056125912033835	-1.100476058552064	-0.5816848911447703	-0.8987553857189233	-0.913689669818486
-0.42073446352651106	-0.7951865206365587	0.5648277279084327	1.023240521895335	0.4515911965421755	0.6775282459608867	-0.3288453951126677	0.7167878769419159	-0.39725602623934186	0.3061208708512216	-0.1153945994314707	0.578779186527074	-1.4615654073931532	1.0021738652501644	1.4168599386438034	-0.6471057217786134	0.5722971941649408	0.07278023439307338	0.5962575448943149	-0.8642863993340232	-0.5538011996743069	-0.25240001590348543	-0.4594429656270883	0.10708760892850258	-0.5626834275524538	-0.45395684854649865	0.9806016855644462	0.2820805112333035	0.6198918223789801	1.582842648316688	-0.6134077235823727	1.3966980301231826	0.736225770906245	0.29793823343528064	-0.01859291091062822	-0.10872989905796518	-1.6690181092992713	0.0013714680076565998	-0.8409841507654185	0.10983987070067168	0.22255487951613942	2.3221093988833763	-0.8836414911665584	-1.348321920354831	-0.4902985363334242	0.8706901068018251	0.18046055406748665	-0.49493700670628854	-1.3326845423767415	-1.282701142354528
0.6333867156075623	0.3851651577264532	1.922949964418042	1.23009241348692	1.838829997533856	1.3638257647025054	0.01769677651200445	1.0093310141856349	0.023196027569898706	0.7133689297758437	0.7902398867811856	1.7243177849113762	-0.2696248594765882	0.35063995210946464	2.2599491400149443	-0.3336473888111818	2.026724048586645	-0.023727223393117242	1.76788743221182	-0.36195525453090005	1.0404671728154087	0.09676159830066293	0.16210850305894234	1.8112136313955536	-0.08019076179600804	0.49070901503914466	2.1797235010166522	1.8815700175873582	2.1801163568321473	2.5396226254092342	0.5559817716004424	1.8108127566555432	1.10554470192621	0.8870896214855303	1.2386712790805228	0.5864746998517506	-1.7545422033035274	0.19638857873987237	-0.41403256153516643	1.5717731896346636	0.6415511680922765	3.2639654679674344	-0.3869052956536387	0.4064613328840732	0.8532907666688703	0.8633657553123403	1.65336928325819	0.6542594338647808	-0.894057623336727	-0.6081299375624983
1.3553360659528495	1.730451296564189	2.864807509982828	0.7743965486653355	2.1727551127125784	1.0993629093710675	0.175688745614879	1.0997201158747985	0.8215769094874725	0.3575874576329135	1.61631513172098	1.7419117975668637	0.7926568132245684	-0.5549685479390212	1.9206449951506577	0.7230178557498333	2.81724683945706	0.011453077374627724	2.3486449278243655	0.3175315751314959	1.8901076500625347	0.17172925355831056	0.3783035020992935	2.5711443454023843	-0.047215934458932664	0.8547799189050942	2.317420610613314	2.1231203833652526	3.0393831268532803	2.123741715325781	1.0629679688786606	1.3146003991968986	0.6177891399523736	0.674827734053799	2.1439952678085987	0.42725515046511525	-1.1604016816715677	0.4247454741514442	0.546592406903153	2.303231025973142	1.2857849566984245	2.4487376093460624	0.6205194293674311	1.8857783013816456	1.5430644085500003	0.7480563036383153	2.2171654236010507	1.7587967572929761	-0.008508487361664303	0.6278710798339356
0.8857545255354644	1.9576761256155535	2.420444357948313	-0.3441194439857497	1.2601928167338048	0.038510360991941515	-0.04622945508052881	0.9397395967308424	1.3852083775727553	-0.17739318764922984	1.7941722854912578	0.38608410260530235	0.9542293599505275	-1.0242231974992175	0.7740556233898961	1.476643569392619	2.283974699868443	0.37637188118445686	1.7583786487158872	0.639503649859146	1.36213146360363	-0.2866657205176458	-0.41943127198999103	1.7366787215433792	-0.48834800467770756	0.23237413777376356	1.4464609013259129	0.9542047691396836	2.3881725810046217	0.4287407571236213	0.39249535110828965	0.5990175936384812	-0.25490929595622974	-0.29128196190250377	1.8576326202296898	-0.8590648940942918	-0.3295113327917519	0.33004111141273534	1.233750552390527	1.8308048419035796	1.699852373935299	0.45568381593330815	1.250200820414864	1.5633436974351818	1.1752631028520566	0.8720457106062411	1.4525544843743141	1.584942660134399	0.5771811539616367	1.3034358743442354
-0.42614441065197284	0.9888096566074114	0.6782477457769578	-1.4929844072524874	-0.09453552323007032	-0.6850372336757056	-0.46604934714991875	0.5368950215161351	1.2322895159251384	-0.062266703313946965	1.3247613804912048	-1.057693954601793	0.5226860080781932	-0.7913679848689088	-0.20416021178428265	1.3496619679575363	0.8353854199764401	0.7677199917608007	0.5003851969220098	0.5719420437621727	0.2404257746056731	-0.9191710613046208	-1.4150740251610827	0.09899148960749991	-0.7527226925095701	-0.6720105380557496	0.5095648131312339	-0.34097901691140836	0.7130880264079221	-1.206930509208802	-0.7500514217248909	0.32952516340998617	-0.7174847944614329	-1.060680123579236	0.6009148378243938	-2.24111848273802	0.2788672953294966	0.06201419803923408	1.1719707429104484	0.7717847842906357	1.4476598340706386	-1.302463301484931	1.094031305390979	-0.10407881366521575	0.5429212480014611	1.0972103426700004	0.05517935879055903	0.23601521198157924	0.5341492260169982	0.7856052124744295
-1.322011504519535	-0.22230525724467085	-1.0110299159382623	-1.8516064084106083	-0.8135242256116392	-0.3083308644600013	-0.6165423679568119	0.11759811030927074	0.5043446238337672	0.7182553132694118	0.7762924323987109	-1.1936261153213656	0.2975452068222186	-0.2944014918340202	-0.3748270310751169	0.7243464400007029	-0.2909361885172862	0.7610745147740761	-0.3439008501477375	0.5842693547417899	-0.10884974061705682	-1.1621514578425811	-1.2108906386345313	-0.7889165362454182	-0.302561487828127	-0.8287595870281318	0.37460536572853725	-0.5330552790665712	-0.541441066675073	-1.524552382803987	-1.3117527509790479	0.5526496135846515	-0.40721144126218933	-0.810369500869566	-0.6005001865208455	-2.490886911403333	0.5990581025512486	0.026400729884780098	0.6027154161506844	0.2631399650357497	0.5915455794995288	-1.872167169591195	0.5281392499617072	-1.172582731923878	0.5275370549041386	1.1091133573057241	-0.8154068321490728	-0.9198059733997447	0.21479224310201037	-0.3501960585150003
-0.9631718503890555	-0.8358739860299856	-1.3128630043759262	-1.1348568363554004	-0.5038295927549301	0.5993443162131283	-0.1614365090004022	0.04624902302390881	-0.16576516919466655	1.2689606042077495	0.6670661154494185	-0.10922502055990088	0.548933212749069	-0.16581263214339023	0.055294862839087466	0.337704969020837	-0.23564711027439317	0.37230924000508797	-0.2359825986948376	1.0136615123242463	0.7361708372860422	-0.8476881495483691	0.4462766593657503	-0.18707299735182023	0.5912354600013066	-0.02958531796144025	0.9325435422671298	0.2778160369351693	-0.4033115504274015	-0.5988884706310207	-0.9812742194669946	0.821050540150957	0.26961127721048794	0.19704971706069324	-0.9187368654908965	-1.4932203170506868	0.8437034142848198	0.2840443917252726	0.11078985350501286	0.7966668925978987	-0.2713638982183891	-1.4657447309502238	0.1621432892616208	-0.42375899205031997	0.9812656922737782	0.9003429729498944	-0.6588911642643591	-0.82113678024619	0.19094750606023522	-0.8717092304192959
0.16662356764697706	-0.8893887207405026	-0.33573893211013983	0.13945900952316279	0.29579207304753147	0.7330532221438284	0.7635527904489752	0.47823952519636354	-0.2723319059939165	0.8069530361353817	0.9287508900448499	0.6844093066838607	0.7402561992376901	-0.5359895247164396	0.4372444866072233	0.36474822126964823	0.607669449953307	0.06014072616609258	0.3225914743035413	1.5674890222449716	1.722380011892748	-0.3498300783047028	2.0915971495527095	1.095975646131771	1.0512939981345781	0.8448691012531608	1.211803311768614	0.9443482772148549	0.6183468733570404	0.29480738610132207	-0.37302124543480814	0.8029206226484017	0.5577539581914159	0.8621511554477429	-0.3803327083077281	-0.31714321951633595	1.0399375717811776	0.3922270839644316	-0.023708824516643984	1.6766850219166762	-0.5548866621574821	-0.9776730454312411	0.12159827530320493	1.2657954418073432	0.9627398115896192	0.7501767402614398	-0.04665241056982411	0.09519178804550109	0.5996956780584707	-0.1764636560395195
0.8329110233089607	-0.962860952066443	0.5235030158430938	1.1128615265892314	0.7772300589050325	-0.4247818049996748	1.6519989318111326	1.1214323804304998	0.1391179129029254	-0.3770752458800328	1.0475133942123116	-0.038914551903630905	0.262521977130398	-0.9529007197987431	0.4529214152750211	0.30758391865004414	1.0877485767154857	0.17022956915620066	0.459664307124511	1.632750991110719	1.4630700990789667	-0.1281525416002864	1.9704591105149174	1.6479978923113006	0.5156886302145693	0.7716765197233273	0.4423158710474377	0.7119928887131293	1.1257396102722115	0.04685633927485443	-0.24045824097411314	0.6318363254005941	0.12087751444172169	0.4911744470379321	0.3709677004257205	-0.022158532431282043	0.8895107655824362	-0.035034865046198904	-0.0016949065355239623	1.7609172117510272	-0.250051497142739	-0.9377848740738144	0.027712155860625337	1.9979551855189281	0.0028968823316956175	0.7718315611337552	0.1304498865736577	0.5277662863943329	1.0152025441687516	1.0964966651502237
0.46565474707735777	-1.3405243366195954	0.23500669289729234	1.3096047428300308	0.6821535784942132	-1.9098930885899899	2.070283732225069	1.4359814384839333	0.6594895132912983	-1.1577776422678352	0.6934531998880624	-1.7560711875262618	-0.7246535652906771	-0.9675263341993192	0.3639627134129844	-0.2277518779050497	0.6242618866657523	0.5402133749792729	-0.025884720713271175	1.0666915900139595	-0.15705218000609297	-0.1785182375591068	-0.01778459815668189	0.9947310463572034	-0.6103606524026107	-0.25557293030172995	-1.0376693249074107	0.05117028176329997	0.4128014395712436	-1.1371595299376707	-0.6506285267013892	0.6337309875402172	-0.6136525732010489	-0.3714265823736849	0.7587669541003347	-0.5639143503985362	0.21288853974928137	-0.7146175896149923	-0.08497825136919669	0.725335803678083	0.13606410349415307	-1.0230410876325902	-0.34820897472640816	1.075847290972857	-1.1898013805262126	0.6964235298995971	-0.27508279257362345	-0.026302956038903577	0.9544739835463246	1.8033942035605937
-0.2244839691750497	-1.6943551232509102	-0.6596265990362731	0.9387693301067193	0.40955144417166794	-2.268964057866932	1.9788002425946394	1.1159194057051525	0.9930637690112493	-0.7838188586158289	0.0912093127353508	-2.6608416598982036	-1.359061111788568	-0.6408968923401529	0.5297426941864594	-0.9060147336303305	-0.1777567478631225	0.7497103894327019	-0.46382318235259584	0.4524851953024863	-1.746566616971502	-0.024940950443058257	-2.090364247468818	-0.010289063470506383	-1.305884719754561	-1.160980721094742	-2.04825074679357	-0.09665507628848946	-0.7637297207106684	-2.0001841462749566	-0.9785455568200543	0.837924924730806	-0.8975423340885229	-0.5316217407178655	0.6709485996387932	-0.963475151362225	-0.6101723419654081	-0.8839262870143906	-0.19565554342914132	-0.5734148203296779	0.19762630406015488	-0.5627354985888267	-0.6563209456322247	-0.27609646698411044	-1.4900787003861253	0.22192773525476298	-0.5383672543114686	-0.6595600925285632	0.41293632378379086	1.5172771251846444
-0.15992276596838437	-1.5333630984983502	-0.7670018059868908	0.5702697690360161	0.37868848151786944	-1.1727873795476906	1.631805907374606	0.3544097795951293	1.117111211789396	0.28337264377603755	-0.28837119199187994	-1.6255917429587132	-1.0044026501105527	-0.3672197646947969	0.8492656395018273	-1.0265723932116786	-0.3390982156112547	0.6465594175355185	-0.16874555663205165	0.3888044711853443	-1.8991721033749012	0.6913157304628215	-2.433580668931698	-0.306649800768328	-0.9524515708905946	-0.9609392577340787	-1.7923452887996763	0.35231983460927535	-1.1119288536468546	-1.6030629951939432	-0.6394921695887359	0.8986889008970227	-0.4602542391817953	0.4446630547458632	0.3614852727975369	-0.43800249734828783	-0.911056211992679	-0.22246160397691886	-0.08833534486084652	-1.0804666821999693	0.055126232934190854	0.5916272981892873	-0.39955832764497334	-0.5076969160404255	-0.6910064626076038	-0.5326486238029607	-0.04324074003063315	-0.2696699986090943	-0.1772458374830196	0.8444025840548999
0.7420114688780253	-0.7637443480149139	0.384554237363403	0.5767877859259618	0.4520475333983857	0.16250301094936095	1.2412282794098042	-0.37242651952071526	1.0255028892121285	0.8341302333992778	-0.31390892522519764	0.46888680229276547	0.0069729639220627825	-0.2946809690771637	0.8175499363439926	-0.43650181587881254	0.2600888275326179	0.44824208198600013	0.6751795986380964	0.6342535139885709	-0.7750641615257793	1.6577636888831766	-1.105934546956568	0.14197810352602488	0.046125776245374846	0.0846800056813158	-0.7365543872175876	0.4546099405264936	-0.3305781902005169	-0.34072627872555933	0.2671808161540614	0.5048174652793894	0.1605689829290749	1.6030047990773113	0.1659231400376065	0.8029661316986946	-0.5233633537587565	0.5601025100531781	0.1466997496827067	-0.7378668166559357	0.07612303280242554	1.7810511485098306	0.2818020505778662	0.34298120578486013	0.2033352013989585	-1.0912980474961853	0.799498440505127	0.9252201305395686	-0.47670658137043004	0.5563728615565906
1.3966771694048585	0.26882142489421434	1.69628323108463	0.8611118977370946	0.11446528107813725	0.24895594954651168	0.8085177598480526	-0.7397056861820931	0.5505632995385545	0.1789157875265327	-0.32566708390237226	1.5297266101508569	0.6697535866845409	-0.13485449331826133	0.12542629956396364	0.1823143289128818	0.7309934540135339	0.32875937761453666	1.1544578014457623	0.25929094534172265	0.059011734521082	2.0383353364011674	0.14884844091189453	0.44045524159307015	0.6970272775362855	0.6724161272659649	-0.15186490336912054	-0.5097288427840453	0.5646701698696339	0.4586761913449375	1.0507020843960853	-0.23652415685369027	0.14173733883092388	1.5406128763567073	0.30106052389105065	1.8636285650129547	-0.1028007462978504	0.31946218112956026	-0.000931639092083986	-0.480758606423886	0.2768323974408371	2.11361036049737	0.5483987371032653	0.7653811915896488	0.11659629881544967	-1.1503584539325558	0.87943026470969	1.5156702314515111	-0.5979596636220175	0.6568067486699157
0.8046377836895124	1.1529616629835422	1.7646476580629793	1.035482156469353	-0.809392695881379	-1.087197138841266	0.25526330480826476	-0.7677197963746206	-0.3826917559652388	-1.1303165863973201	-0.6513415298640778	0.3841599655129062	0.3310619865787187	0.37132426609102986	-0.8961366350953321	0.072343614546765	0.28343874639343786	0.11400801065619032	0.6370488680793535	-1.2039394980675107	-0.5822342450481862	1.2673266864158559	-0.06324187820459351	-0.04265750360667944	0.44158077544328916	-0.12281891622931077	-0.7642076366801444	-1.9441678115293415	0.46652568919193116	-0.07630000097563577	1.1031058695838676	-0.8778661930862427	-0.7364421136437111	-0.061123989732656155	0.7484070140162623	2.067847758497479	-0.42638023681766385	-1.2337749518870325	-0.8643578435916568	-1.0439369994064964	0.21895681887421156	1.2901202815885968	-0.22156068246017907	-0.2555484844922046	-0.849327240808931	-0.9086630782549607	-0.3039828511907787	0.5891888822464754	-0.8675320724425319	0.5019817537583801
-0.7374381631402508	1.6743033168310013	0.4973427909636025	0.8137835737373293	-1.76930001589339	-2.5240159184525983	-0.3924159249327722	-0.6485310994466873	-1.4055075928730412	-1.8568302967959753	-1.1219491729822535	-1.9879892811138604	-0.6653621906383933	0.9535447842083175	-1.4944110460927638	-0.685576679873839	-0.7736763891850044	-0.44790793487854413	-0.5099440524826445	-2.9471834405206496	-2.097956201682057	-0.302925581626605	-1.2590823903681103	-0.8852295415649816	-0.31179163095694046	-1.7400232339977726	-1.9726543759612678	-2.4503445396465486	-0.5375090361585165	-1.4304403682448823	0.44887940177984725	-1.036416498140628	-1.7485990980665747	-2.0014173599722707	1.2127117827784628	1.4547271626519525	-1.3984889461434256	-2.9840737987398898	-1.987819808582209	-2.0268313872607324	-0.4078925011348451	-0.12088207105684615	-1.5566894790884955	-1.878756266032893	-1.5184510965880378	-0.7909658115002673	-1.8602896331307577	-1.0751574548074594	-1.3097074092287093	-0.2539133845876787
-1.8962461603846135	1.7590637249404903	-0.858031597902751	0.25964845936048186	-1.9394361894541632	-2.6250775472067773	-1.0152495490424465	-0.4917750482162668	-1.859021009457526	-1.3001237895641924	-1.228141356582897	-3.406290288302295	-1.382071358868356	0.9982874993145777	-1.1641576795512083	-1.2189394317541387	-1.3604971779202557	-1.1950857062230171	-1.3041219135596436	-3.517396369308898	-2.7100780824549298	-1.620105085683703	-1.7735025442812553	-1.1476313243858554	-0.6809459960578605	-2.615254486314726	-2.496060278061215	-1.4127185175395072	-1.3263610897360774	-2.1931616068141224	-0.3358729932633837	-0.6740369469788353	-1.84713808020109	-2.7348030890628503	1.2892455363823285	0.5187510091024735	-1.9988806670692216	-3.3642103941452026	-2.34886817724656	-2.3539915396400986	-1.2473814156155647	-1.1666791214108436	-2.1888410723430716	-2.348405563530897	-0.9848672798308736	-0.9309919955660532	-2.2783873851627883	-1.8024432757076894	-1.5194752048453515	-1.122439121060555
-1.7329641739209365	1.376484075991947	-1.1957977176012933	-0.29370719369526194	-1.0508746610727546	-1.2693724938789055	-1.5418204574089562	-0.2896440988645491	-1.4456977074617134	0.054576825967930724	-0.7651543525214203	-2.619573374202912	-1.252295547104134	0.2780156396193972	-0.1188506060194156	-0.8409344553056447	-0.8812445718018546	-1.5606587294722558	-1.1788756959435094	-2.3383285623956995	-1.433295620902782	-1.8650750082608305	-0.7717753873190689	-0.5175056130786335	-0.26651452448152796	-1.8092467033969382	-1.7360182653729903	0.25793791154510587	-1.0875763184496527	-1.468268354571511	-0.6883739341935798	-0.054305105436085195	-0.6943346802701192	-1.9071084547523545	0.8341958296478109	-0.29837141129611583	-1.3714736759648671	-1.9183521158071581	-1.351239232173396	-1.5653981197025837	-1.5366607626338087	-1.2595192461359126	-1.3400318287869573	-1.0915781066197525	0.34978109347106023	-1.0587219353942205	-1.012470987263617	-0.8972875939002414	-1.115105126592841	-1.3294842216470166
-0.6624411815260157	0.6414918888293342	-0.6655037912457611	-0.5600390043224044	0.29400881483855945	0.3448820351649796	-1.9798886372524642	-0.0718848416401766	-0.6376475181303819	1.0350141065320313	-0.16729188190490266	-0.4318660152594085	-0.5647984040896356	-0.6659884939508057	0.8544244956284	0.1709323421131161	0.1006030959532485	-1.185194189228141	-0.5161972007363598	-0.4158856352503926	0.8052495504057822	-1.1836257801058327	0.8097318899512573	0.3244133157108273	0.4529115813330573	-0.03436463495097967	-0.3615774798081681	1.1460972019836653	-0.20287996547107812	0.22998370430152482	-0.5340593082377638	0.4445571385843695	0.9191587633943978	-0.6249904941447161	0.18017949734956415	-0.8059368059931227	0.1537959129348671	0.18784822418224653	0.44951476697372056	-0.3666888818186715	-0.9561467326854949	-0.5495918085747944	0.3930686102593261	0.575608171374353	1.2139026862242488	-0.8892876379988137	0.8614751719454642	0.6066022858650335	-0.23737895545907417	-0.7535169546306866
0.09649145620503286	-0.06890218434399652	-0.17318522708537898	-0.5664290536187591	1.167014326203199	1.0018719203881166	-2.2927599058494597	0.0033132787034117553	-0.2589715509527595	0.8648197848448906	-0.060197386350441764	1.2350907016543649	-0.03157307755645334	-1.0262906665331415	1.0092394117619237	0.8589366359005333	0.5422792009234194	-0.41240802643115654	-0.15543060286418697	0.6446226354470597	2.1334907905302756	-0.4765099223369067	1.4200701745088846	0.4943404450994924	0.6685656218966527	1.0594566266788565	0.48489191558440825	0.8938179220884107	0.3061017382286755	1.4898999752922217	-0.25179019534877456	0.48126320368534425	1.7362566047607229	-0.22712309035391676	-0.1484763941282684	-0.9676385841942625	1.3321904894713648	1.2985790952099145	1.7535834154222953	0.20213371924494813	-0.07850208054147399	0.29964011294749393	1.5719973969954621	0.9595204396645022	0.8503600906347977	-0.48664356254131025	1.696944026329813	1.1526612336600837	0.5193238003454786	-0.09442439883687874
-0.14228131180058284	-0.30493015996761696	-0.1363621900401063	-0.6068512396043361	1.1461905880294039	0.6292486830763301	-2.3319795825636582	-0.2418403995943336	-0.6226795019364562	-0.1963477956900755	-0.5130214164552954	1.2652053982384286	-0.007107628172937109	-0.5925567220324406	0.21882528659738817	0.5561025600054917	0.10797139562893467	-0.011355922376429158	-0.4898095674453116	0.26038547759733516	1.6654685565522114	-0.4681815290058758	0.6765912240278227	-0.13055612862087115	0.10758438198694636	0.5995177006070749	0.4208357263473433	0.4374815851662379	-0.01391140472985156	1.388501641030644	-0.222753983629423	-0.08322614323634586	1.1793114473611024	-0.9130027429433778	-0.005076899852190373	-0.8407397822507564	1.3091838943918281	0.8625522759157327	1.7109161135824722	-0.06977377142481847	0.16967548678749073	0.6526413116335826	1.3124002610918846	-0.12560577371707646	-0.2083736514690095	-0.16874662893951298	0.9298079528332893	0.34636671031213606	0.6917273236056357	-0.0854502619531902
-0.9303656276126316	0.04106488237512895	-0.16559953531118413	-0.8966137676279112	0.5993190296578383	0.18128290227864705	-1.9732558478378355	-0.8148205714961313	-1.1959078016567113	-1.1506064291471034	-0.8964857657800536	0.2836689516870252	-0.2117021189247572	0.022976219364235672	-0.9192627928263458	-0.5277739012481973	-0.5317260289423024	-0.3851798114756233	-1.1237647137503826	-0.6556869051021292	0.26331252059552773	-1.009772555389226	-0.3262822920692385	-0.8531542383030335	-0.6922770640008571	-0.6245268407920982	0.12112962845680823	0.7050091480397795	-0.6534678748760411	0.35071737250756985	-0.42689586498721893	-0.9820617749247015	-0.11980750651437869	-1.646236601920617	0.18647538064695038	-0.6165433010048876	0.47753984671094407	-0.16574904952464695	0.670950793023224	-0.46873607149881297	-0.5233073665541327	0.3139239926966378	0.05889656539772037	-1.2973523717930369	-0.7717703628264462	-0.14002309080662168	-0.4304088802049464	-0.7983751912416441	0.38657413646379585	-0.7069765656898258
-1.3457377885710506	0.5603717858197769	0.07580328481455144	-1.2716136485422924	0.20362309659455857	0.5320386105189282	-1.3029358060198337	-1.4800557720343712	-1.1986200189358365	-1.1289969858233107	-0.58052500614642	-0.20955884094179797	-0.15896559696860738	0.07328790590827362	-1.5381939444994874	-1.606221917440529	-0.5640040760346801	-1.1591621620548613	-1.3561272681908447	-0.8258144690294922	-0.5706996422875087	-1.307362531740721	-0.40644126897974964	-0.9538292007551462	-0.9329794480477684	-1.0380369038972843	0.42330212760762226	1.4336569519191096	-0.8978959977259505	-0.3558173186952866	-0.4725464258091063	-1.5559413178834816	-0.9201954360784161	-1.324676885193225	-0.08311542957594194	-0.5359574420767442	-0.061952107139172645	-0.44685046781362714	-0.2678209215416705	-0.35127314396924775	-1.525736877452713	-0.43835678556371815	-0.9894294265174446	-1.2930875692646333	-0.25406757977534994	-0.331602286304318	-0.9322567898528449	-1.1460241516175247	0.09269051331998379	-1.28549676965489
-0.9914735183728998	0.6637336476362258	0.20179066640106136	-1.2995097282918804	0.2582226500748743	1.5969507413518653	-0.5989136749777437	-1.8736960999062564	-0.45649636481035877	-0.06778974484010923	0.3032519617454187	0.5408718832698118	0.27334685947540194	-0.5063272982612452	-1.1929006964915838	-2.012900531552965	0.018792956958366896	-1.5992424101724751	-0.8838685270359923	0.015547585541820083	-0.2744722484560755	-0.7981811889917183	0.39033217282116983	-0.3837704078686717	-0.31993368880733064	0.033592719004747806	1.3209490174749188	1.548997297467269	-0.6700153781191452	0.06414218591505723	-0.02414447150466266	-1.2261900178800271	-0.5191419008065504	0.07630144879300257	-0.7773543859916091	-0.6389988794699946	0.2546972361719424	0.38097306793595354	-0.36884022116711057	0.08036501753050371	-1.916789405286181	-1.1339832076112832	-1.0513550635525093	-0.3081444630782706	0.7970780878049285	-0.5681246442896147	-0.14962719909626146	-0.614059450728151	0.12218303191558356	-1.2578691306183
-0.21922837911876358	0.11722822758113126	-0.3662579780826643	-0.7559200870286303	0.4692502678337474	2.4858808762590545	-0.10321962046100168	-1.7263164121014936	0.45562785205229456	1.2904695978470169	0.9390421903939047	1.85389614705717	0.7389001338923707	-1.06362552042745	-0.2363937134801162	-1.5786185945764126	0.47305371606348745	-1.3516871917331348	-0.01952036163536278	1.019277816150022	0.45772153800115756	0.24781136644996035	1.053708530470758	0.3244796745115534	0.7076258497614142	1.6524051859210271	1.9724205790020102	0.5676715406319992	-0.44405866955307816	1.1591845906592158	0.7873945580942442	-0.1318766136048588	0.6512057998615765	1.515995773188635	-1.3134663217093607	-0.6659877252935731	0.9504248792398144	1.4970312731406987	0.15706245343787115	0.1619702262127033	-1.374096302248826	-1.4452358594754882	-0.2967040962213987	0.4866599428992651	1.3494641729808856	-0.7411510957163583	1.0455523745778892	0.029068485793718846	0.3367244032604546	-0.6705450401206347
0.4423723931220624	-0.7737642401836272	-1.416931209034071	0.04163524405641156	0.3385275453984573	2.3872439734412305	0.1504820523115934	-1.0547043112533137	0.8877862806518805	1.993177387116457	0.7009228332666094	2.428094495926358	0.8101709112121918	-0.9621114280762435	0.48890786883402837	-0.5515312463531006	0.21157020727688616	-0.6875100456016201	0.6725391789707951	1.3336307119962527	0.7295831797161223	0.9979598486381488	0.9305352020651213	0.66494897322323	1.4162733980872406	2.234127236906273	1.6489309178284883	-0.7477573864042	-0.49789852368356063	1.7557267639472693	1.3888085299442599	0.8005780915262732	1.506352622327225	1.9195709087128234	-1.223718064829052	-0.33697168441964725	1.2061965482744212	1.8858691270690013	0.6002934301648513	-0.26961389332156005	-0.361199449444175	-1.3244489955332925	0.5924688122888943	0.4276834474317181	0.9045230748678159	-0.7674312761567328	1.5237632750315915	0.22158792945064656	0.42529324792120315	0.043844667382147415
0.797894776541249	-1.4870319443037956	-1.9611134885172745	0.47972277320241297	-0.29162243274358557	1.2840465554689366	0.2769182552707579	-0.18959648985028282	0.7772461138944848	1.5922745279775898	-0.1517979136676773	1.6976061316305031	0.39585644921837676	-0.2198279180028729	0.4349266558010012	0.610652188820452	-0.523808961637982	-0.09225554108990897	0.866695489347589	1.0158622463691458	0.45172533032368073	0.8859964284503179	0.3928580740942231	0.5739365356009143	1.3902356659929456	1.1473863113485863	0.530037633526164	-1.2569859961129268	-0.5533472481797406	1.1937891194571968	1.2455579947358575	0.6615929138785303	1.345964495417246	1.1429515790771048	-0.6770313751979841	0.27189884892300137	0.7971826654111345	1.3358545863838214	0.5965181020724795	-0.6123227774875838	0.45885091204418316	-0.8912971024205871	1.1149516148946663	-0.025094395262319324	-0.1424418148672808	-0.5267897296157467	1.0033543161403697	0.12823441955378312	0.33364457852638035	0.5608572380653054
0.9086927428461525	-1.7248164213556558	-1.3557702374152891	0.2762323304340135	-1.054629810487604	-0.07188608443303773	0.3742762290913195	0.42560946792375515	0.5685481665592088	0.4548811842757715	-0.7476344984949108	0.33839889481975766	-0.19991278390366785	0.6033009079910342	-0.12352482594311737	1.4018844399657615	-0.9431590985817605	0.21410374835476045	0.6574657268112473	0.7552899580316111	0.19874481757090331	0.14786565530184984	0.14968772514335096	0.33392899016404365	0.7681508837540796	-0.6780435001882208	-0.48144279849454796	-0.7180574911763876	-0.22011085703533123	-0.017817310406946497	0.3726299077193876	-0.4749852182146873	0.4327631078033158	0.012094589088805847	-0.23191268197383647	0.7485712516349851	0.17178205614027986	0.4746463094643383	0.41320187372197215	-0.2521916558782516	0.8331450264049977	-0.2500598762856336	1.1741915635211495	-0.09346791070727845	-0.9863384613388455	-0.02225591143281979	0.11759444124800116	0.1674566693935042	0.31039377542579893	0.8053659479926202
0.7816422398409739	-1.5376525141425155	-0.11163689423325798	-0.2134387646481632	-1.3665181300033487	-0.7898380597773468	0.4727246217680701	0.560578468402507	0.5957604921267575	-0.559504138099655	-0.5384705689631137	-0.4835478333372676	-0.556559209438887	1.0176465827325782	-0.39815145126233925	1.4948547425478047	-0.5591349624334979	0.30110535773217334	0.37416793292874967	0.9321942310348864	0.33083625121988464	-0.4477921456310852	0.2585761172250989	0.21881625534263366	0.004230355654812258	-1.6674173944996424	-0.6427411036354119	0.058799695419621274	0.4230064530928488	-0.7753240748310136	-0.6242633222498	-1.5250265564813896	-0.3809576974324089	-0.46504498553311674	-0.17645007596382903	0.7924952354950674	-0.2314390389405191	0.030963855954501077	0.4802453560766553	0.653694170781408	0.9307408143498296	0.5310055230043413	0.8796625004834087	0.3178911126743623	-1.1138922205656667	0.42182822552952803	-0.3902074716251479	0.3852131114296126	0.5439911823188975	0.7482830243569494
0.36729319179911846	-1.1261867456701036	0.6854017026397715	-0.41233586183828325	-0.930901371723692	-0.5190666726526536	0.5890441146375379	0.3740545527777778	0.7146687178639494	-0.8115690767416771	0.1428041477777591	-0.2675162077807866	-0.47024281556440717	0.9814572446658557	0.02013075014129399	0.9982195860824745	0.3187522138776218	0.23705632967329365	0.2542475668818813	1.2202611430732633	0.5720314176904747	-0.3669242577035756	0.1445609667221111	0.25456164123260827	-0.5325843742193965	-1.0585400088864536	-0.006695183419666537	0.2452957922219871	0.8756102299766771	-0.5384579620153566	-1.0552069101405268	-1.4875130823768534	-0.5260783726663417	0.060803490198745834	-0.31736544446309445	0.546987993160841	-0.4364103167849117	0.209450943240742	0.8121956128141792	1.3325263408289634	0.9240421914827555	1.2653964563407925	0.3886275801068351	0.6616116516174299	-0.6001549827493176	0.3376314107990568	-0.3420747720205422	0.49387501310230436	0.8594953299835291	0.32835650623278945
-0.19780916240990035	-0.6470895153257757	0.6113972044246136	-0.20985030650844852	-0.016314898269598685	0.3189624062316805	0.7131933663536345	0.23663142565295534	0.5590992696764391	-0.3941610616070891	0.48896470342297965	0.4178812197322592	-0.09437720653599262	0.7396402664949072	0.6412413922956022	0.40830417761123156	0.8890120923812785	-0.017514820938986323	0.23462881826044396	1.096000763913678	0.46757767289710955	0.20046688587868022	-0.4973130424337375	0.22665147069855177	-0.7681607275831932	0.49792530535649504	0.740607775049805	-0.12339546431421348	0.768671937926574	0.15639158509405207	-0.7374685410895399	-0.5201712363255035	-0.20266809925743326	1.0657407930984588	-0.4269816175922928	0.385900121950859	-0.6385505125360851	0.682822960743469	0.9744492963257892	1.2333440102300537	0.7472295618714493	1.5808761961147635	-0.08589810468995665	0.5518234098787261	0.07751261053804528	-0.3522076823147815	-0.07053487954744457	0.3356053307581424	0.8466103885239432	-0.34430015732879377
-0.5825219620150052	-0.2135555063569359	0.23859096914876696	-0.08343843581402698	0.7286580119127246	0.896641171295682	0.7218337621626857	0.34779917628079166	0.018030718133276537	0.028322773454369253	0.09773757449526671	0.6038240763763227	0.1926864727742799	0.49217415338582243	0.5787750238636832	0.12938311213150377	0.5876727197733715	-0.39329290968725034	0.021084854058131246	0.48290807485914417	0.0011685250903771154	0.5955577202646171	-1.18494998420401	-0.12568778913924483	-0.8329611680397643	1.6474038304050327	0.9439353567568375	-0.4040872255613672	0.19431209695955634	0.3440215096574364	-0.09858538689231781	0.2533724436528923	-0.048166042821557495	1.6574688669631907	-0.6325612219787436	0.4291309125176459	-0.734061339294843	0.9625448190201347	0.5568174729398557	0.5070053357605814	0.29133536997547377	1.1694447033477855	-0.3519447202615611	0.15878739398499833	0.42053717937734914	-1.0506405479653802	0.057611472335576897	0.02436876496545271	0.27741281147487273	-0.8805566790251007
-0.5809294504953854	0.04700469228335915	0.23226994422054917	-0.4531232929912158	0.7930845854302774	0.6783092921701496	0.44096742511760223	0.5619554178529844	-0.6324882731829624	-0.07228826835572501	-0.632195304649878	-0.06799067549933478	0.11390836828907368	0.32313071713769165	-0.39979249259230154	0.04509647335593311	-0.4339892988982195	-0.5459506602344792	-0.5790699635915055	-0.2475554464861342	-0.41516723252466264	0.4101873404498841	-1.1977409366743499	-0.8382536575812882	-0.8221004885874885	1.5634203222928393	0.4821225076886775	-0.23266053904355105	-0.4966754451624943	-0.28247777258457657	0.3030801363720367	0.056528145496833014	-0.3911898632782761	1.3474392128648212	-1.1298604759973643	0.43236108645791294	-0.4214030737878086	0.7146537581555031	-0.39447052460473453	-0.3177745032483375	-0.2893859493510197	0.18983008833985637	-0.4437741901682692	-0.1952422463887771	0.23383429935755878	-0.9286082881745862	-0.06692762041958651	-0.3338418066322002	-0.6296321016576223	-0.9007469957387916
-0.30711734459904394	0.06400453406833612	0.48774779275250335	-1.0367561380619532	0.22986755761250996	-0.1084807845354696	-0.07530606386327045	0.6315635093250109	-0.9902277174218312	-0.5275698732795618	-0.9422793978395307	-0.9945968171379374	-0.2169919022362058	0.3270436755217148	-1.4614372953227082	-0.2665666907648822	-1.4307860476823813	-0.07392173127442879	-1.3227188351148371	-0.7564911405648278	-0.45882453464859996	-0.06845487006848973	-0.44089013955932294	-1.5598862617114084	-0.6574103697785635	0.5578823371190482	-0.237149467924036	0.12297396502723516	-1.0124638624020597	-1.0192945080495628	0.3311214973243252	-0.6051156040760616	-0.8788857329338763	0.4597809118059676	-1.626933194629994	0.1991067914059658	0.2613843875985512	-0.08791968142116206	-1.385004327981742	-0.8673902735277284	-0.5833632280908939	-0.6676696640687151	-0.6137263796374727	-0.4618902877689089	-0.23740308331818075	0.2622558363779829	-0.34754661524548114	-0.7587420670550091	-1.3451293417770014	-0.43051230140831875
0.030646289182809677	-0.04589714565031243	0.4289463552534741	-1.062244316328796	-0.4038837259949107	-0.684066662489046	-0.39286353216814907	0.5609778244473905	-0.8101721644929458	-0.6659003776883692	-0.45087952748933885	-1.2319659786431616	-0.335216134947572	0.5871014289058809	-1.4992443718939348	-0.8445838240600922	-1.6344966422685114	1.05547425770568	-1.5815900779842047	-0.997842052542258	-0.21348132199528808	-0.15995468420842043	0.4788448984914282	-1.7286901249695206	-0.20631394631069894	-0.3727929391005022	-0.6569496127886465	0.24260258306586194	-1.1421143437260748	-0.9131673321711591	0.3091685123929173	-0.5223177089181186	-0.8561272116412915	-0.1812490843979613	-1.437936134024737	-0.06761867937355694	0.7752794616977338	-1.100442548708291	-1.8407323242100575	-0.9939775071923757	-0.2555813040467768	-0.7107510163487095	-0.9574185832814254	-0.6630708544072912	-0.4699831096442081	1.8823379280002248	-0.617427716927367	-1.110940417519834	-1.4179615014274098	0.11339688799888421
0.42148326578686407	-0.01255014026756856	-0.055709869729851674	-0.18237736451035227	-0.5702614494937724	-0.48599682463029886	-0.0394137252720318	0.5881771479991449	-0.0963900234436797	-0.0962240890784943	0.5538915539530344	-0.45537056519120295	0.13227783868319276	0.966887320102371	-0.330431989727222	-1.0805883902090097	-0.8417928667228132	2.3417386692391737	-0.884668525008531	-1.0337258694509102	0.02118097929070885	0.43976973903215894	0.9737706246845778	-1.068384761046232	0.440815807392784	-0.5235196468078717	-0.4958383801046571	0.08292072928904663	-0.6785131469411085	0.1736730481809314	0.5234041592425358	0.7494000153649695	-0.10114252456487263	-0.0474502543851093	-0.31891786519735144	-0.01377921054016189	0.6172478772554214	-1.7160098176067187	-1.504485719249998	-0.5564355596412893	0.632356274447826	0.04684808315754041	-1.1259438226063778	-0.5173886999173214	-0.1108872461853012	2.961286181837601	-0.7010865453519723	-0.9591423705136305	-0.8027338848190432	0.3613132145600126
0.9210073227415763	0.35234324320796556	-0.4112543486207888	0.9939097510404211	-0.24388910451751866	0.23329802496662594	0.888726905647252	0.7842697540050155	0.8874058819073154	0.7634598455694676	1.4319615125673806	0.6820027079556712	0.9869250216079021	1.0732411143758627	1.040875964255796	-0.37623307899792696	0.41218001181853486	3.050001583983534	0.505287709631379	-0.8470207237616462	0.05161969637868146	1.220026986690344	1.0040810258872448	0.042371258301829265	0.8603253061835597	-0.05372172021531739	0.04672352066135439	-0.11321920494929047	0.377456322413706	1.3348161962139722	0.7822382830553243	2.2568470214001657	0.8524761085611754	0.5480654784063421	1.0010575204296448	0.3018644674617356	-0.09554921474675848	-1.4732286457980341	-0.6087783969904342	0.48419364808272847	1.6065731754849204	0.7772327800554443	-0.651118014021702	0.29792531604209455	0.6218464437063478	3.009455814448851	-0.5051081097494494	-0.0645445068680031	0.08731223618481872	0.31489482405943847
1.2791709462211345	0.955705337988215	-0.2231963072819069	1.486239190752927	0.13259587901571257	0.6426651107570022	1.6038600056752224	0.8286938815396702	1.6317455383016648	1.051406754329923	1.7032375426247721	1.1482824677266241	1.499409846445158	0.601739556155917	1.4494193883559512	0.9852837555538014	1.265206726436197	2.7165866869272435	1.657169322996272	-0.4783634967319087	-0.14943274831872017	1.2813515078281812	0.8294443025576838	0.8191744296640956	0.6002044059668513	0.304693015803042	0.4376131305853311	-0.23102878716590616	1.5237095571147339	1.4975119813444357	0.5855571353026414	2.650069927459488	1.180081566440311	0.7532020128868118	1.4637143158879518	0.3328883651687142	-0.751075240354436	-0.5139919507702218	0.26272926765071763	1.6834749969694127	2.0750456873637453	0.6046495979021081	0.37234062562157594	1.4597541843120871	1.0503922487929893	2.2469460823554273	-0.16156239249083196	1.0498587236105148	0.6403380172197508	0.19571252743121312
1.0111800318104103	1.4825223514731884	0.16511730640109268	1.0496738732802544	0.18362374069777987	0.2224679677227324	1.3505536455247866	0.3777261564117875	1.6084907195395681	0.3914121462967297	1.3214273399987406	0.5223760166386755	1.085089139752295	-0.2623678846282613	0.782181216159509	1.9165174399829035	1.2428570468333324	1.472565266931303	1.7851626796671591	-0.18432321252777	-0.5293048500234245	0.28768251780974874	0.5238510546035231	0.8186017898069075	-0.2904344903024968	0.045948508816146205	0.25397912894853325	-0.34670082998390833	1.9780905845257277	0.5197243745274533	-0.23790659659056818	1.694095867946837	0.5923663905034077	0.10338040801276668	0.9017434611771774	-0.29600459625663067	-0.9143175994976407	0.44082082591796423	0.578998990376194	2.1758123531495865	1.7336698518027631	-0.4397844079028202	1.1528823709498137	1.9815125402353468	0.6923467791237945	1.1810976542913636	0.007272176043472721	1.3995055249425383	0.49724902349970784	0.11328762097719869
0.05633052473340051	1.64820570225911	0.1768855929911215	0.49352112809379034	0.018984550876959373	-0.6392711622740269	0.301378777979684	-0.3504941208739267	0.7496724253484013	-0.6268982040628119	0.6299502529326876	-0.5831807313387197	-0.013550468261912453	-0.9023023196853944	0.03890066598717896	1.6475963467046575	0.6579199549126846	0.003378399676747333	1.0402367321877184	-0.20384386987507175	-0.9018301542079372	-1.0265266206980768	0.028324358013630445	0.40551321861727874	-1.0861588582460413	-0.6037664716354315	-0.39511032669832197	-0.42590919788879933	1.453035292902504	-0.6244749753247054	-1.1533517268823623	0.5309988186763127	-0.31169680122465343	-0.8899450383894472	0.3266196237680371	-1.154739555052787	-0.6877312218906722	0.7349017881347218	0.29595331819712606	1.4774943153255902	0.8284071489705077	-1.3087423201228885	0.9932800596251603	1.2426267005462936	-0.1702941747224606	0.19321745974496182	-0.17391705801055354	0.6424246533854309	-0.10426408730935012	0.04763216161325135
-0.8036944657369518	1.383962802242563	-0.042132065531655216	0.7522222162718605	0.043717991545539674	-1.043998394612068	-0.4671241345574936	-0.5900677508552964	-0.28383852293005346	-0.9997724712053069	0.13134137741074844	-1.0915488031870042	-0.8319159847117361	-0.8182944718910657	0.18709030038157537	0.6182066947165157	0.2743574354041764	-0.8212114257993965	0.3739897309120154	-0.3572778832341931	-0.8700060259399368	-1.4292037440492396	-0.41591238078136195	0.3505385286574789	-0.9318905123113032	-0.9520360907771648	-0.8860651245116801	-0.2562422673125251	0.6155913244829783	-0.780891168364026	-1.31317463414598	0.37175224891943615	-0.5765955919240219	-1.2046236012411642	0.7634711089562582	-1.2831119325105464	-0.36914260046871783	0.4168726882296563	-0.06829688476086418	0.19391754104563655	0.04589626673193942	-0.919008798955255	0.16175963509438537	-0.09046161136102877	-0.6965987806460215	-0.4396256573880019	-0.42973335075348185	-0.32550093811666386	-0.4509835131814415	0.10118430918215174
-0.5670014667832699	0.8171901429525397	0.31987854937298	1.7387178847494908	0.3962005230095662	-0.5668654748632914	-0.08164052909098404	0.17394895119589876	-0.5630987075790038	-0.34009811225562686	0.17222271124841046	-0.48564307276998187	-0.5955950873655546	-0.11159816557902529	1.1054310768959124	-0.0012619634225508635	0.5247827545016455	-0.5012110993993991	0.5200656841973684	-0.12143610963834578	-0.08234350177724782	-0.3869553494052118	-0.28930748934889366	0.9441590407136232	0.2913924161823485	-0.5786935527634155	-0.6208374658221099	0.18595044473977132	0.47760656831475945	0.25757183882658974	-0.3914223266737954	1.1315638580305003	0.17129579449784108	-0.4057489525609395	1.933295266055609	-0.21838503161109227	0.01691132206175317	0.12432979633163307	0.08595722194121957	-0.4111131717903471	-0.005733972601780658	0.7115727064326597	-0.30771864221684925	-0.5922199472158307	-0.3519571934720174	-0.42935550942999734	-0.23398478632516675	-0.24192930558153608	0.008879360989397494	0.5053592856344321
0.799980229562648	0.1491736850925459	1.5657341382339647	2.3485348306393488	0.734673000986994	0.28863023348388567	1.1041366217276198	1.484091262516483	0.169721962940469	0.7334829119673035	0.659915331479081	0.7073441927761582	0.4851061497879163	0.6076680271508524	1.7714048488712342	0.33539758676219356	1.0910026290405996	0.6526568341464312	1.1868247536061372	0.7261131297653002	1.270240938076203	1.317905718022116	0.5344446951516053	1.6463588057368002	1.6993629949289801	0.23199689799375972	0.38106205814053545	0.5275424906062176	1.2302844592531275	1.5570379482744563	1.0129169081626865	1.581528418225229	1.3175619052470522	0.8381183307664098	2.433725272192489	1.370885856892332	0.6165368497249922	0.2940188719167748	0.7706281128963065	0.256094770526406	0.6190966374617334	2.3673474253621545	0.18861770538007996	0.3160058608779131	0.4969756397062114	0.262957222869883	0.5710457412303673	1.0224214368710427	1.0282636296121768	1.220821812346961
2.0459280177433405	-0.4195096835393885	2.753019044633163	1.680998647961479	0.682405715778986	0.696376765266663	1.8089217306554526	2.229410541015422	1.1000288874255935	1.2771911001181524	1.0525708258160873	1.4398235702132671	1.4333830222155957	0.7738168761041191	1.417992365305043	0.9500506000632591	1.3155697487147533	1.6117806800192944	1.4108355878152643	1.6634610496327173	2.35971990263359	2.264354768467158	1.3636252980664694	1.7147547581109626	2.169367943312304	0.8204235650798023	1.4566763450232496	0.43968534082187566	1.911806441074691	1.9613059180750445	1.878084939739028	0.8111300668673259	1.8305805256124243	1.4567118013156846	1.3420990974104632	2.252520424048664	1.2601136587012025	0.6312341080147968	1.2767148127538126	1.3894750363542745	1.1424772198949875	2.743880581203931	1.0403258831366788	1.5780699908202496	0.9740701218455238	1.0594783560130165	1.444560032066242	2.162778646282955	1.644180101627238	1.6937080618035874
1.8308619380134272	-0.7147434649246699	2.582785257830958	0.0959344549979992	0.3817193925753954	0.45130205112432936	1.218757163842377	1.8025017484340313	1.114753628069032	1.0003335971470082	0.7835054000499068	1.1420537732295706	1.5288587379534728	0.3062788383590506	0.3331952425690406	0.8455357277091542	0.979164698289313	1.407968397722092	0.7096329063641338	1.8688717111033288	2.383017922880631	1.7451272944550897	1.3016785358760579	1.0772239441329419	1.442920761775748	0.87113863364386	1.9077645218325283	0.21853638289382357	1.4676789576950102	1.1846507287212815	1.6890914308860827	-0.7110505287952205	1.2560315003971716	1.127665203810537	-0.6132037269292347	1.846553305214154	1.4087309699876518	0.5102523745838281	0.8693850172260114	1.6349017934894257	0.7608605793973483	1.6619728616681573	1.107810391394847	1.6422010673957277	0.6672949558050977	1.034516843309337	1.6141606204627152	1.8676467439646207	1.089165656278033	1.3125913914838712
0.24152283231571117	-0.6516330341555482	0.9905838858900684	-1.130948499249915	0.38856875586723916	0.11473870244537197	-0.0961072930905005	0.7913100400250392	0.04771503918322219	0.44391218946365324	-0.15332720814485076	0.19900840219637045	0.9859752669980631	-0.43118944391452024	-0.5295022132732585	-0.012004636513307465	0.5264456266110312	0.05845905488498079	-0.3106584977507254	1.1452859506334105	1.3786931659483947	0.4059611583023502	0.32888294755421477	0.38831340985595925	0.3661536856610209	0.7073706494013261	1.6124523205487125	0.5558837988123138	0.05308377354394645	-0.009357552485905102	0.8440036161253803	-1.67562562852459	0.12126340264753115	0.5272346631233249	-1.7564926175750895	0.7511400524830214	0.7802908339425011	-0.17311168704366106	-0.33108371391191643	0.639883468535864	-0.4714167658805136	0.1618119627533645	0.1445356485946014	0.29318351663734293	0.05278389400671712	-0.12591420072783782	0.9120625475963203	0.35837643999854807	-0.31540137843300453	0.191106888815629
-1.1758001120850834	-0.3187712061826492	-0.584318936579614	-1.1767113419198014	0.9328875727073612	0.2002273967782257	-0.8435188785563877	0.31307369930117285	-1.0333945230837456	0.2080188355113723	-1.0646680901217147	-0.5291534390000878	0.5241310572449116	-0.9862622661293464	-0.5869411557638312	-0.6612379987657813	0.4631034506482396	-1.3077114840730257	-0.6497952276135952	0.19728146861056223	0.2223766814538431	-0.5041163608572489	-0.5368331006850681	0.20121621915971746	-0.07173642808082253	0.8138344931321329	0.9944878429254977	1.5324792506816234	-1.0255627054689673	-0.6688318604459784	0.13438994742500607	-1.391836782813777	-0.6553628135468371	0.38145896022744813	-1.2824463073396049	0.001345409489557869	-0.13124687530433157	-0.7857157137955284	-1.2944996317357687	-0.5247059320370235	-1.5385866287973118	-0.5782046014219862	-0.8020937115652812	-1.0404369858702271	-0.14747246285990384	-1.5219689367587974	0.013319313444154329	-0.8423396698626702	-1.3160097929193286	-0.7297869935523631
-1.0728968106255705	0.04233845348838523	-0.7662332673698892	-0.4951144195028606	1.4448843604659027	0.43884382960575563	-0.5028106975263776	0.6860105546057399	-0.962467817174937	0.19349328275077066	-1.1510440165678677	-0.5872757876144926	0.39007582766416055	-1.1065489738643461	-0.1280652591837594	-0.41258222955084295	0.6683274520042088	-1.4656704456312029	-0.11592221964958428	-0.16006497029336678	-0.29773350058537357	-0.45208271002061495	-0.3902687981589076	0.2967959275849983	0.13679339730181803	1.1427854218767963	0.4432870528338235	2.1070618904538407	-0.7847187041739345	-0.6110695198981813	-0.11326924185987304	-0.47877590562740996	-0.6978644739066273	0.49673698899803026	-0.07912076495266578	-0.07610559457982388	-0.4587327224220855	-0.6971332985442037	-1.066169684510017	-0.6256707429433571	-1.4245548885886659	-0.35374438791256024	-0.6112128646157916	-0.9598272023765567	0.10034322916834996	-1.7625914910983456	-0.26594459821667726	-0.6881470643591068	-0.9443564419354185	-0.5986478644164782
0.17595503123063105	0.20695378214912163	0.16640103384909094	-0.17511586843279975	1.0506979996015668	0.08885571895262143	0.12038800907289283	1.0094283717380095	0.1853440039865906	-0.21381365808554617	-0.3220709906352705	-0.28250870187252913	0.067521079053108	-0.8126173173076716	0.1603594933148203	0.2179396669654452	0.5062888497599266	-0.36512196457238094	0.41782546270682214	0.05874903175011649	-0.2837607922922514	-0.06888587570522947	0.4088331647587566	0.02342335530029676	0.04479673455230095	1.0576268033493963	-0.09288816307422348	1.0565959194601084	0.24911506448917906	-0.475707791935233	-0.2986745819383239	-0.07195571450465697	-0.4477363894460236	0.018975890925781634	0.37921867542691645	-0.11436290446438496	0.048412185961802884	-0.06462884007526938	0.18970464758053746	0.2602902694314663	-0.22838689802925913	0.0242253213880516	0.49802725416452304	0.22942160925593305	0.08696042569807025	-0.48059364133048205	0.16118499179764711	0.2135010963020013	0.42318634985351916	0.3647886731971732
0.8736722626202708	0.13898463329863306	0.627715076438095	-0.6352151689778957	-0.4101120151369443	-1.0499814826048557	-0.061888715849841035	0.21935758964538365	1.1239145911301884	-1.246756404491921	0.634818647784391	-0.21972676346059852	-0.9400979106927579	-0.35285752663662145	-0.03938307342218782	0.143092837725343	-0.35704882805698857	0.7152658644388774	0.055978176545633175	0.08595377329019085	-0.45595581932253715	-0.2774220455452706	0.5637154275655701	-0.7849481489841884	-1.043099169824655	0.059909409280373506	-0.8691526053553161	-1.4657354248708105	0.5960391212894269	-0.8794314835382873	-0.9517180181338812	-0.5520736301571113	-0.5398685123960686	-1.3533839890070118	-0.2811964941648713	-0.8287416248309742	0.6444759524386579	0.3519047292961659	1.261230521048532	0.8216299544985207	0.8112267106932316	-0.3105749992910155	1.1330526473971498	0.88006962899938	-0.6987178922859568	1.0633402005219226	0.6139093383489819	0.44709466511743734	1.3607534820386387	1.0275750006529791
-0.08621710080525256	-0.01947953147146663	-0.368473043818005	-1.2060005862005283	-2.0259181652918787	-2.190725830749465	-1.0607992862772784	-1.5816172987733366	0.7813589336787575	-2.2747114728905764	0.7782795216351058	-0.611781390266228	-2.2446886970747277	-0.0911546325227604	-0.49545527736916584	-0.8739227704510145	-1.4394999976554883	0.4401477898461913	-1.0128367766292832	-0.5873580252389901	-1.1640236559697588	-1.1532347048827674	-0.6242297006117238	-1.5052512300496144	-2.584290787202367	-1.4984608278575269	-1.8146371287534677	-3.6488277145471755	-0.48057804936954307	-1.658830393227036	-1.9772777139905298	-1.2535646185907485	-1.0500820412731346	-2.7448639430367234	-1.0512296123041525	-2.0667769657202304	0.37669920635413073	0.14136285622120953	1.0794380848792975	0.04163990762593591	0.5314409348119129	-1.3833551879899213	0.356820303720297	-0.02665699162109202	-1.7804369284446286	1.1789593834476406	0.45149965124752406	-0.43989531805695964	0.8179382285571106	0.5623559233904263
-1.9880849100784979	-0.13491732384414493	-2.044307760405657	-1.0534537106234485	-2.6315681770802506	-2.320285173587933	-1.8084337219244535	-3.1085968612093176	-0.5277674317521893	-2.3955630986480494	-0.10746972942757595	-1.132639325106456	-2.799817358758887	-0.27104356633143223	-0.8860976728965382	-1.8453072715612002	-1.916745266696903	-1.1726261474676247	-1.708856699886994	-1.5321897955701895	-1.9381383932802954	-1.8469855422263248	-2.3377266679909265	-1.4650067055563412	-3.2558617968816543	-2.5799818382012587	-2.4319712502463524	-3.6593074016745706	-2.130326053967201	-2.06467863646343	-2.6175920927490823	-1.3700996220686652	-1.4839858977126261	-2.9662144790081832	-0.8972168513785019	-2.876067500540428	-0.8235194870766608	-0.2524440486281535	-0.2250266689302493	-1.6426230158827007	-0.9567958004098128	-2.416900637611071	-1.1747274633000275	-1.6967668226111725	-2.0995901210262446	-0.44254560861541425	-0.2588437583895217	-1.4771368604428647	-0.8318524147593337	-0.6660889923196247
-3.1367160333801185	-0.2421257732987823	-2.816461738624895	-0.27701501277987656	-1.9625630739816422	-1.3314316189009836	-1.5016151727820932	-3.249310614274006	-1.561969280291556	-1.459894717517112	-1.4005520126316784	-1.3861565008112529	-2.0708230836890986	-0.7482839480588428	-1.2047526730380194	-1.757663463836898	-1.556638710183236	-2.767030992379498	-1.357927878736786	-1.8919516024648864	-2.128198661454292	-1.6206087171499803	-3.0943840242159855	-0.8074578044843307	-2.3989635702704653	-2.4119238431591636	-2.294330862416008	-1.5459744884505757	-2.9020104847465515	-1.6696049306859366	-2.2102106697534976	-0.8975672416739909	-1.455992283273775	-1.9045914798440209	-0.037503041348704975	-2.482412109037846	-2.029651306148706	-0.14448412784661696	-1.526075280571166	-2.8784855343172073	-2.4058041260341807	-2.633054125147823	-1.9706186453796544	-2.529736259204635	-1.2247897226049926	-2.362237930695217	-0.9694327922380609	-1.6470123364054023	-2.244579402255154	-1.591721692392195
-2.719510597215463	-0.5008427364414956	-2.1396103030261253	0.18032363340547844	-0.8614722134987994	-0.18151855866239894	-0.5970869824114896	-2.213962825511864	-1.659639826636519	-0.30499611368028934	-2.3396638483514165	-1.3517300365883576	-0.7586413440650732	-1.0094913915174493	-1.6071893141860227	-0.8380301286024684	-0.9767134050498534	-3.10924023837681	-0.5166451302624717	-1.4225029844452124	-1.7498646445948847	-0.7273260672126315	-2.3680755959351685	-0.35778218238479215	-0.7670695943310136	-1.226269441287965	-1.5379061732627841	0.76278544995449	-2.339893964475411	-0.908068412724238	-0.9248317317639226	-0.5265205052737678	-1.172899862130515	-0.7161122546355382	0.3980384155031056	-1.0733242073422835	-2.3099660727770512	0.4327505287616215	-1.8863503071044663	-2.891220781005403	-2.750490055617622	-1.930522304764842	-1.4410024507252095	-2.015152067742277	0.07040067854333633	-2.9602025278628226	-1.3749185048637291	-1.2397273491538487	-2.505780997045762	-1.6898986114480168
-1.4965755032539698	-0.9836134154788939	-0.9738136372360718	-0.28045887844502415	-0.30636607151306733	0.1507809020420286	-0.19599137480994586	-1.1588121945170327	-1.4282807788491174	0.1459899627401962	-2.6667234638074584	-1.269604952193445	-0.10688098594634841	-0.6343468012417427	-1.9751635758364632	-0.2500887585586801	-0.8809684774743045	-2.3480762126186865	-0.2748555583505956	-0.7310515523370016	-1.3857229413549565	-0.07565840132928468	-1.0393771928454147	-0.6030599025326251	0.33981414567600854	0.007100982034504235	-0.7351233414146501	1.4712908748157305	-1.2903087400014113	-0.5715878092802945	0.33947648847426914	-0.7062314788883106	-1.1021882618408534	-0.4882129519395422	-0.15766675598190907	0.4185836473704597	-1.638081995470209	0.6977520182100846	-1.3780728517021246	-2.1277103424642148	-2.1169478528931047	-0.834652816035762	-0.48290277350806937	-1.1737071977116513	0.6306438772863826	-2.157930095755249	-1.6410121070772619	-1.3636094987994483	-1.8847246325072626	-1.4258142018587114
-0.6365492213006906	-1.4934879029734227	-0.42318688513380015	-1.0763153791474573	-0.3688772158236809	-0.2785407917662335	-0.5937766945694091	-0.80063484528827	-1.764499655947421	-0.07702148915884063	-2.518128546451117	-1.177342666955497	-0.49714544457380105	0.1791966665054455	-1.8328456543472524	-0.5747011119510973	-1.1849591537803261	-1.6370364634821049	-0.843726964953085	-0.43370447633697146	-1.278265410106203	-0.10513555669737207	-0.20816466037502834	-1.0410424387232338	0.5490502463780955	0.5515996796082573	-0.29348733620696216	0.7201089550230031	-0.6695674848054647	-0.8171590989792529	0.8161323128387504	-1.046192282287662	-1.2531023411147253	-0.9488657180804526	-0.9328964176994942	1.1989190626783337	-0.7173378328633816	0.12886328701275293	-0.7088932484218984	-1.4259114542818574	-1.4154668508581743	0.07099959736659131	-0.22767230982302106	-1.0813106186640888	0.250168385216272	-1.2993078725152554	-1.881302300896645	-2.2277648792582947	-1.18313127746171	-1.3960665730994526
-0.2671897052765435	-1.5927829946850567	-0.37997388303209273	-1.0288961141769066	-0.2640942726507726	-0.519142230607957	-0.8617845066220974	-0.7159693939741761	-2.456386036611636	-0.03365167538097064	-1.8904378380153009	-0.7638071250238673	-0.9725299519681013	0.6665611619532265	-0.8017383659466686	-1.01820758361749	-1.1052832534526138	-1.6072893405090147	-1.1812651403991206	-0.36265288126998857	-0.9028735476618683	-0.2667278590192773	0.06261965240888176	-0.7468415749639075	0.7182497022705553	0.5260733456682651	-0.09736728764748065	0.1790562039693158	-0.33846997966270403	-0.8903199522790841	0.5891693054383377	-0.7563474543084537	-1.0328858320004717	-0.8301827657786564	-0.676695674233425	1.192323874578593	-0.08670303076011478	-0.7556337540625835	-0.25734121217917616	-0.9267235453452172	-1.10136504209052	0.5898496755194299	-0.5693821459096364	-1.4242068223167412	-0.06044826359933583	-1.379522619274527	-1.7003938671513568	-2.520993469182913	-0.6215396785294593	-1.3581897063481783
0.45678962190749967	-0.8777194670020562	0.1131706815562775	0.2296593420788413	0.6200930843106998	0.1223582519246842	-0.0603647105877583	-0.11423476434012912	-2.2101809911733317	0.986254000106043	-0.5572594472837115	0.20092612017318914	-0.3316786939859085	0.2479645025436029	0.8843962055292606	-0.4168981491583313	-0.13954677462437118	-1.566700459198106	-0.22300077732402107	0.12000722537252109	0.2751156721668254	0.23282648618518662	0.49706620690936687	0.4753092517211332	1.671822996491583	0.5589878325491242	0.21116923773620674	0.9766353139315367	0.4913219342261582	0.0016729780883200853	0.41186525192644885	0.39975117983212055	0.03771435782998734	0.49406298479411437	0.8677683312465785	0.8369235695574703	0.3228153484288672	-0.9203186507580586	0.25268294670429897	-0.12850500687907274	-0.6605298945605745	0.8762746339628934	-0.36255770062861453	-0.9452407305845298	0.7309422238820078	-1.8025718948057619	-0.586003443341308	-0.9090230918711413	0.2914501339313739	-0.5176123962345821
1.9542382497004676	0.6415970078961889	1.3514443375955376	1.6578368113354873	1.9224292526746083	1.2523838942653156	1.3954821335725804	0.9618577859564427	-0.22818690239372214	2.4827637840554493	1.3498090154991973	1.3735901627068214	1.3897109356463715	-0.7402896347173307	2.3826801074406383	1.1712045404858558	1.2193213540311743	-0.4389397823972785	1.6706767566611624	1.1172711676397848	1.79489839130473	1.3152966178495633	1.2927406036019884	1.7275465533744891	2.908938293909586	0.9460137584036139	0.7046420044195832	2.3890195817254303	1.9056128834487034	1.6013767799975378	0.8280990850116153	1.7210742520255695	1.5652507531655069	2.0807617889958223	2.567949946584524	0.5086838036451522	0.7452513273608531	-0.09755789016376752	1.1059779240508514	1.1086303164902682	0.5486668514772268	1.1024562947774241	0.9480254402320432	0.7882274962127154	2.3364084132194174	-1.199541159061106	1.2296556999004191	2.07201966705895	1.7708043490859027	1.2105893605445706
3.3494065909083237	2.335259395893552	2.3448351216963332	1.7863788136621792	2.6234867883510216	1.7982420750649963	1.980768095956741	1.550914031673785	2.506865109605186	3.0712252960393	2.9212321670532937	1.9665467390346936	2.750005120337705	-1.207973640787629	2.815098375361703	2.3021549862304553	1.8997607069148421	1.6726602634328727	2.816749829833955	1.860641381452285	2.3944187514894253	1.9254480808444487	1.6030937126448612	1.905195246278085	2.9457477282035405	1.283655664100989	1.0554441491552053	2.736060070372421	2.815745961856468	2.610644893089691	1.5399869699950486	2.176135376817548	2.458595198578214	2.3863781009001768	2.9867711740185316	0.2575888100544041	1.0253953000142129	0.7417718964073575	1.9085991565752156	2.049880324335427	2.1731622001221793	1.2280976366243193	2.3549217760497916	2.5574885026442766	3.2261996619539204	0.6980325256410111	2.599566059581585	4.148607900475342	3.002265721967659	2.6370743187182653
3.3012182066502773	3.1955311470722103	1.9381758621645002	0.28031459328024205	2.0822540737715367	1.151746879162616	0.7560016868978835	0.9261569226015408	3.8914920577551753	1.8554726662406944	3.0331855911593704	1.4876598973716466	2.3154482182054217	-0.36064866036515386	1.923400348184649	1.7114411114625794	1.3564521164458931	3.247093543940826	1.9030477059501774	1.560680489757497	1.4103489129099265	1.1411288559540245	0.6262846274945467	0.8469749587765855	1.0344907846941576	0.9517950248217211	0.9454188632079974	1.3432928933090822	2.0942509348866984	1.9533792370376157	1.702851469219727	1.3698106121277773	1.9743948342404283	1.0370165679373	1.7330400220747797	0.00906691329666185	0.798682275859165	0.41023475039979773	1.843891472629531	1.8287472261265982	2.9405322166248524	1.0661978783957444	2.2942664304926574	2.7215249757132027	2.1522077698692277	2.46897085809485	2.4348747907198924	3.5565070157874796	2.7666122527379193	2.3720319490718156
1.5591187595194758	2.521098657328022	0.27580127950460703	-1.60747271789167	0.6616209805663399	-0.20890858230869166	-1.443185723904697	-0.4332307897938546	2.7529091163607817	-0.5572047404964704	1.522082804137789	0.31831350878774123	0.1695799622368287	1.3908308792322135	0.27223444241676453	-0.21179392967285035	0.1446264000378066	2.865432317341359	-0.5409103281963279	0.4078351754927311	-0.2579160266038698	-0.7379787608716254	-1.0722599696662687	-0.5143059255897103	-1.7119871065656254	-0.1370326695406447	0.4693547481066854	-0.7013536622061088	-0.0017626062641650734	-0.008442238715117702	0.8470059178564932	-0.07782835429654683	0.5212946106260956	-0.6875818984504791	-0.2704334039083055	-0.17841201559428932	0.14598657657665745	-1.1015994353570304	0.6509345725050384	0.544620131471155	1.9866557089569614	0.5299582704705278	0.49562057228012196	1.084783886272592	-0.46995319700303967	2.5090157710884964	0.8552645642622634	0.9216261388447734	0.8684258545059539	0.4298028378731682
-0.6288665701761896	0.5824936349460684	-1.2291555999378536	-2.2096749884385054	-0.643144794469568	-1.2019094873422331	-2.7464359751488217	-1.2525510644336812	0.09615456188754978	-2.4610508848731554	-0.3595623835470893	-0.555502665669832	-2.075236868967387	2.665867377615092	-1.132097653722067	-1.7790821896981925	-0.6332116978885777	0.8171624636622962	-2.5363353847685013	-0.5612201315558859	-0.933949581482704	-2.362013484733658	-1.838646411797821	-1.103503221409835	-3.190897826367217	-1.3472131789408806	0.05020762466600966	-1.7452894636625773	-1.8737753278483653	-1.6741116466264587	-0.5384759347614073	-1.0545067512083668	-0.6880636435044993	-1.2249375210191709	-1.680421361769082	-0.15665599345426065	-0.26768610971509316	-2.488006572252298	-0.8588028728579353	-0.6841758359173716	-0.05891481789155679	-0.18286310680155118	-1.554617806152669	-0.8051738154151332	-2.7931213672246673	0.8927935583057239	-0.8132727132722862	-1.3646749136726746	-1.3260524954076522	-1.5588057130127715
-1.7397939674734744	-1.384141178541084	-1.3951960986798493	-1.0346695048451173	-1.0881578380740857	-1.1161876422761745	-2.114188079910956	-0.7886006852900852	-1.819026329841775	-2.5009972911725074	-0.9498522182609259	-0.4500468398706414	-2.745625531840398	2.3524294629805946	-1.5073774875345431	-1.7619026159405162	-0.37169439201380833	-1.0618424377782134	-2.5305979733082267	-0.6101980603737311	0.05039882907029541	-2.584091647769996	-0.694381547118894	-0.6805496959101598	-2.3278604625004298	-1.863202590019764	0.0002291000341980872	-1.2512552679006392	-2.1277263350658804	-1.6979623198534155	-1.3838343820389984	-0.8578831166184098	-0.7940247956321289	-0.34467025839272536	-1.7760401320174282	0.08294825498675966	0.10181848126263325	-2.449687899726434	-1.4548180695336876	-0.8367636372017645	-1.5322451782931792	-0.641085225389514	-2.1382059356263423	-1.2761111343542828	-3.169210889609994	-0.6255241796517829	-1.2909749264639887	-1.5667237800555622	-2.035219285729505	-1.9186387275087133
-1.4059449166246796	-2.05184328390555	-0.44958095676032156	0.844072789092612	-0.6955924057574109	-0.09591328299471955	-0.26633555703830747	0.4498239779184996	-1.6002258003423457	-0.7850663772212466	0.22571095925008208	0.3924789450509557	-1.5354184558561699	0.6415605850245525	-0.7821900600274809	-0.5401565985652609	0.5779815603410957	-1.1994414828799036	-0.7940832200655404	-0.07002066387775469	1.613305240088469	-1.4482579493531047	1.4720694604172848	0.1259874418308213	-0.07621515734882754	-1.3861327508120707	0.2527182760589233	-0.13578136182734635	-0.896406551987051	-0.23585295955505867	-1.0211141910481645	0.2984256867505011	-0.03466396785138752	0.8156300238192795	-0.778452724902337	0.34391243025656526	0.9774152220794876	-1.0026663517252168	-0.665942744373359	0.009383372245383558	-1.31373757997553	-0.4685663782360525	-1.0660295304128753	-0.2047017872220274	-1.5537405538615934	-0.510282151346642	-0.5288982329246749	-0.1504112761210488	-0.762171090386024	-0.586855240975092
-0.49855495024784596	-1.099055630055763	0.42228340867452346	1.9161076141423892	-0.047788622332880976	1.1656285920955676	1.2376919612121144	1.342203796127058	0.13539283924148712	1.3192816556883948	1.9358915113391009	1.1059288089347734	0.4397602559908051	-1.1643017764236383	0.41739727884436556	0.5483825814144946	1.38009386489292	0.2105517636090125	1.0351918918625194	0.18406976352514928	2.120730333133398	0.05204653468396654	2.7787233298668546	0.5882218671239475	1.6363064284379767	-0.32586973498766575	0.5227691522188487	0.37914024413797326	0.4866986374939439	1.3394916016189893	0.19535697663117754	1.525565830183467	0.6583348631355135	1.1791444307931134	0.544346196021887	0.4182372460447938	1.50041315403721	0.6444737407249208	0.7835029942473093	0.8971818349630885	0.1502902787946	0.3197738099776668	0.3103198813504002	1.0691557815599668	0.619538482255684	0.9328553527732117	0.4172621319416116	1.0705487975396453	1.265209228280419	0.9705038710060239
0.022564717243512937	0.4955150353776892	0.4630788385968849	1.6435699006917226	0.2873850223406186	2.032912693813834	1.5871446987072255	1.3368670090577448	1.6184000514271706	2.3975297605838226	2.4272687725055793	1.0945293827326665	1.8016263363765639	-1.848169189320076	1.262353418712488	0.7320016798225559	1.505908685793781	1.575582107133896	1.629142877229646	-0.15473605373729493	1.1542938835938665	1.0250138562429048	2.333073619905855	0.5410752288436526	1.796903504979651	0.6095884225678655	0.6392230142020918	-0.022680662746703717	0.9644733425232924	1.8740705641953743	1.2276862947952618	1.9799685877075648	0.6891602122000657	0.8395964597245411	1.450062231292154	0.28561846045347344	1.1786360993108678	1.4056550280157452	1.725132710387646	1.074817310735922	1.41971161208532	1.2264552131451143	0.7241524448735825	1.3144638702791542	1.8167678351625558	2.0130957375627876	0.5939484083304915	0.9786313839660391	2.358120405919575	1.404061732182313
0.04050872890247437	1.3285610942159416	-0.006345136183964895	0.7465735035036454	0.16766004981344593	2.263358893356896	1.2291934684706947	0.8516190643659193	1.7095869317734265	2.0520433579842474	1.1317268925021549	0.5774120861271798	2.0174168374152632	-1.2836488954225111	1.325941969933836	0.4340536076842663	1.0678281494780837	1.6163253815871577	1.0716833411434745	-0.5134451095567659	-0.16548921552546103	1.3586938731467644	1.0398883138195893	0.33990234370183015	1.020780077921725	0.9823135260157446	0.6610985794443481	-0.680173324425788	0.6751256407884293	1.4402092472229575	1.3007084324657467	1.478217663014542	0.3221557223282791	0.6368811469835848	1.5823951141626789	0.07902119333178988	0.40131665010456374	1.3066193727187574	1.6471737720907416	0.6775372916579762	1.5263013812452728	1.5833354274692772	0.299188293456793	0.6170893677343848	1.6266186984567614	1.5629251407923692	0.06585908754212907	0.08087122044266197	1.9434051880594758	0.7795026756534703
0.04403273041929544	0.8317935478708876	-0.25006545509415645	0.24032908558256677	-0.11961852221649592	1.9603562254812597	0.9935914645631571	0.6001902891749032	0.7804504046010445	0.966709974850081	-0.8411456712751227	0.24741138770715307	1.5108801712034154	-0.3348120813689633	0.8221065175025931	0.4912150385441122	0.5348114453935846	0.5378447365165246	0.4101597861208882	-0.25684556525575747	-0.5708715597757337	1.4526710465506665	0.37285258302323493	0.34658823490431817	0.5290561140038263	0.8634023602129682	0.7181540847589365	-0.8133064359300928	0.4357619849752111	0.9265204919061619	0.5369644914346323	0.5560439698521414	0.22534825720246848	0.9343939060190237	1.0521826068342657	-0.10501903059516696	-0.08119475078702912	1.151456810207975	1.0122432227486047	0.3610234489978275	0.7742148042050067	1.073837812600486	0.12450568845957624	0.013531561027538682	0.7829241592360663	0.09782014058298448	-0.36999624182847557	-0.41980476345952394	0.8368385838911406	0.17119743479906815
0.2807262477017898	-0.3112535452489019	-0.06394714176420073	0.37530521360081154	-0.18146616629630166	1.370800632659632	1.084594745621921	0.7513722432327093	0.030137844801535196	0.11478869595670653	-1.8652172647859933	0.4629427720590028	0.9684350716743884	0.10301853365407383	0.29442178858534324	1.0866478659641854	0.2569457661204906	-0.4408724501816495	0.3915465121145786	0.4583081880451954	-0.03155960671995324	1.5368447520599278	0.6635470016321842	0.554860905445725	0.7403488189058618	0.6241772981652712	0.8221005472322979	-0.2631729258924291	0.6254603232836153	0.8574270209764737	-0.28558363774292816	-0.03870685112574166	0.6461243026247546	1.1978753077796618	0.2754111985430449	-0.2904771955837463	-0.0255072056049169	1.4334060510318736	0.592289047686061	0.48292379240592964	0.18059628481212725	0.011135755780057486	0.8001388756488527	0.2015183126560671	0.21882147833791374	-0.9425690085097	-0.1754825897454609	-0.04479265450613151	0.129461161080628	0.24845325461651516
0.4501463230883686	-0.9782602552971156	0.15105793760769481	0.5769608758968551	0.07874395236575285	0.7119761111895606	1.0726380392610375	0.8433445572657191	0.18071228262587377	-0.06647856137605518	-1.340307934075337	0.8588832391653252	0.6950923356993971	-0.1096928374740627	0.07301692169057399	1.626988234541107	0.24070712888769086	-0.45705917537965235	0.8046615332169558	0.8692397123415595	0.4435381123193372	1.4244436243479885	0.926817096709129	0.6561149656105273	1.0330070675121528	0.5369285098099893	0.8468861663361918	0.49585808781853113	0.8328451357948539	0.8691199209022678	-0.5421618316968083	0.011478734453864589	1.1404551727976155	0.8026120019802373	-0.3585647141709064	-0.51194249930136	0.15103511427637106	1.7963123417483637	0.644657172462928	0.7882555010234377	0.33328999445477964	-0.9176860010159181	1.7380475325875266	0.8416935764159521	0.20498625343713783	-0.8015218321844483	0.4079426175190844	0.6433330616702473	0.057112371130915315	0.6027175026900082
0.20143674233764114	-0.7620807912521217	0.06941900593103988	0.28928116309381857	0.30356956536885804	0.07667942089476658	0.6351908185981758	0.39827339479142915	0.8828982748676634	0.13957026721556642	-0.06939576278869866	0.7712132231020128	0.5548586019747616	-0.444071038582983	0.03703350607575197	1.5028811234333959	0.2521700343812391	0.2556793948422117	0.9555861166788324	0.5498997942343231	0.168117010421877	0.8727941198870992	0.27778931479579944	0.3756521642203329	0.7116026204480699	0.5470998925141669	0.6426367245923535	0.8348817257874531	0.5303805085072887	0.3602372323450589	-0.31162789525945706	0.3631034903286503	1.0793011931759546	-0.08198782224127606	-0.7592969258998605	-0.6929684559519599	0.013492340661397257	1.5499775545769812	0.7720533348216969	0.8008153440039313	0.895304918001363	-1.2246493342964009	1.916028445208282	1.0672624827055797	0.31642601352798927	-0.008130253629987816	0.7681875064793515	0.8766426336734172	0.019536629144497917	0.4733358249141555
-0.34956271844456005	-0.25828491328314207	-0.14113289747327132	-0.3288391955512446	-0.012064303687064399	-0.5449666713941793	-0.013637058159714962	-0.5286783412002195	1.2283716520875074	0.18404711703488746	0.7319021151902785	-0.012439199816655441	0.3252458872890559	-0.3995194542573643	-0.11254816850705546	0.7202447637598118	0.06025002428298297	0.8525722030838406	0.5350324264627933	-0.1028410242575413	-0.4520210970020334	0.004588706671414112	-0.9105035191870451	-0.25061878641960056	-0.12371141055290831	0.39671168429965864	0.15303690108147763	0.43840430331193747	-0.1953843266242884	-0.5960512244764389	-0.16878692560469447	0.3937592408272602	0.32561880729782866	-0.6693423718677367	-1.076853234149179	-0.7000253636950747	-0.37128245406356586	0.5116135972301638	0.4622320700879028	0.3400627232316517	1.1149923860179798	-0.9649672586339146	1.0377120060984335	0.45347232607604926	0.05772774787007436	0.48621018104905483	0.6194748169021718	0.4853732147162764	-0.508831643963983	-0.20591457221931825
-0.7627754674384146	-0.27189903606834737	-0.14740594397935386	-0.6274909534784032	-0.9306124004449392	-1.1172724754995946	-0.44874728306957995	-1.3855498362562513	0.6851021380435307	-0.18359618825567636	0.6031387010629374	-0.9895813327496802	-0.010980358233039424	0.004177940450265585	-0.42472514473593465	-0.219620875828818	-0.37584195870941006	0.8255181872903017	-0.110313910137866	-0.41312809882866497	-0.6087801047989324	-0.7204222345079767	-1.5094997741982557	-0.8631979187847479	-0.780647434874578	-0.0357502376200891	-0.5223071855306579	-0.47800105035076546	-0.7422850757123719	-1.2366689691008106	-0.5025290593337927	-0.1626677756453115	-0.6153449579623887	-0.49382929917767676	-1.3635840726556936	-0.5059832726424935	-0.6822769538792313	-0.7844660989114918	-0.37109589564684015	-0.3647178132524997	0.6401861129068175	-0.5472107137852363	-0.25133715409222573	-0.6038039455394103	-0.581026632103451	0.404839050863377	0.17129602531387086	-0.1415513530522225	-1.3425514044545912	-0.7656232124443864
-0.8052652861951431	-0.9033317450854259	0.050292994318092546	-0.2852141032345699	-1.7976308661326679	-1.438903493912385	-0.5373253804640661	-1.5825101912028041	-0.44683970781755167	-0.7536364553840459	0.016648816720646886	-1.4352433121871673	-0.28570347509241084	0.39375414314825635	-0.6280043930684298	-0.8453331136658182	-0.875951992136211	0.37636047157024194	-0.4570218563055993	-0.25828163509556423	-0.23255224630636998	-0.9072189469986109	-1.0754033022695362	-1.0432978895796632	-0.8457995335597818	-0.5255992779627783	-1.134535920723238	-1.252542092315703	-0.6987180411856151	-0.9908884444377632	-1.0843349774449713	-0.9437614876254256	-1.0630862198014304	0.11275001948924963	-1.3884611132454048	-0.2339456350572833	-0.889110732184434	-1.6203457378562809	-1.3641604040465405	-0.9188220367562643	-0.20718387469753646	-0.27356517659773616	-1.1592227155904684	-1.3365186015414192	-1.1483557430518065	0.22011163078676857	-0.2581361915882489	-0.601763254650349	-1.8659892037027523	-0.7062814321712877
-0.6409375722001436	-1.5125156850094381	0.15901325975005806	0.25395251527942636	-1.733384167697023	-1.2691099547097553	-0.4591208467590739	-0.9157213077836477	-1.367106350219796	-1.1564609647914883	-0.38145774640540886	-1.1155792110545517	-0.36821195174989924	0.553584671818726	-0.4890518150558555	-1.0101936701396084	-1.17630440364687	0.020125158708507517	-0.37222578247490057	-0.14106216114627554	-0.0823071767398062	-0.5522559632083275	-0.3914672009990011	-0.6798231484177912	-0.6106272040456501	-0.6695766491745684	-1.3985515430688904	-1.1997748179616023	-0.25978132437314927	-0.16373240423197066	-1.3026223220915683	-1.3197739838447216	-0.7551895386204519	0.5180745963421789	-0.9104348831815808	-0.003231362786619579	-1.2302863622781661	-1.6918798893967193	-2.073946843629203	-1.0354130863503188	-0.8320341699310556	-0.12592172804569018	-1.4815410265485038	-1.2950142472876072	-1.216729501307385	0.3581817653265551	-0.5635518673298963	-0.7865244106929452	-1.7424974227927401	-0.3196736095416525
-0.5018411452555793	-1.4893774627071694	0.05184553407669679	0.2274510421843554	-0.5371100749176935	-0.6460815749961116	-0.3614175696899502	0.2998663393782825	-1.498244689999937	-1.2524729832999821	-0.4634561697920466	-0.47751245045072904	-0.3362313135021604	0.6419319007289526	-0.14531350935556056	-0.8243389413965934	-1.1359321035615584	0.023434673032819365	-0.16008185166495228	-0.46890807727003225	-0.6961314100334989	-0.01648162961586184	-0.4707637124891009	-0.11966190536912881	-0.619493420976641	-0.2974417673584965	-1.1913877762335254	-0.19621311896564345	0.07238086496229863	0.3996670452948185	-0.7839007670358834	-1.0188184541034278	-0.04319333033601744	0.49724616519050346	-0.11570356586919658	0.2291360286309217	-1.6288497488827187	-1.1935438543991708	-2.2821778957794425	-0.6834950851138818	-0.9231339931759192	0.03458170291670502	-1.4975492054240507	-0.6482245254078178	-0.802448327382436	0.657340776455361	-0.7370767120761126	-0.7716474770792078	-1.19195409426099	-0.25324757793512215
-0.3715974140589302	-0.8742513696384003	-0.04277969646294979	-0.6212610683993517	0.9665190433366925	-0.00446131241209876	-0.22176246235604358	1.396495880306036	-0.946151171805678	-1.2058504239641101	-0.5311510537373327	-0.14437692669976812	-0.42491119729412097	0.889521274564458	0.016696119263368753	-0.5112536968184903	-0.8318637249564046	0.24085205884261013	-0.1538080274026217	-0.9869613575133768	-1.5746336106842949	0.26452048850595367	-1.2941638684384649	0.12116822764429848	-0.9860345892845936	0.3061337268332156	-0.6681484158569837	1.0881342372793494	0.051587731878364	0.23970686182095527	0.2391521339226583	-0.3760658759920645	0.4272951589933771	0.25219920646119026	0.39139021133122237	0.6070709040189549	-1.4616776605652115	-0.4790236860665404	-2.000186471943771	-0.12614446682666475	-0.644945785214395	0.19481474371769386	-1.3859936472410637	0.04704232039928618	-0.3219062317069671	0.6742380663524413	-0.6215593467849084	-0.6490195397887327	-0.6359942548846657	-0.6283388350404339
-0.11416159010792758	-0.16851765512716865	0.12906134193175942	-1.744663993464049	1.6514085697229548	0.17692032836937574	-0.05770554614550965	1.7459116990875432	-0.3223141254494029	-1.208112074895863	-0.7410096737962272	-0.2775422586012031	-0.7785181943986943	1.197464686029008	-0.19170797649654878	-0.32500400900373716	-0.45099864842650017	0.3499452245876317	-0.37098584077428803	-1.051495934840913	-1.6632589861815832	0.08541736438139362	-1.827509727029827	-0.11266786628707338	-1.2990166907766354	0.6460074887964335	-0.1305744185906324	1.7001608816655578	-0.13763597307548237	-0.30337256493507053	1.1482387406796137	0.02912913662323055	0.2563020718696128	-0.09905373752578399	0.16647777068694958	1.140833064815615	-0.22623238067280851	0.24267976333017444	-1.3314759654740247	0.20593316088623045	-0.3939911133563782	0.2234823799101399	-0.9975120222429408	0.3305553496192373	-0.1648294485995115	0.29867525842805687	-0.0023679696859570205	-0.5101762267009452	-0.25266395789726226	-0.8513228695690551
0.19882495072982018	0.3053219596362885	0.4907521085679154	-2.3119945031529205	1.1913033817325285	-0.1142187218834725	-0.047323432483810914	1.201274716117469	-0.1159572533873446	-1.2072893452686138	-0.8381705609023847	-0.4797002318945815	-1.22764168246719	1.1798550945869228	-0.5281405744523289	-0.407598446606436	-0.11242872735087373	0.15286454315808026	-0.5652600820907134	-0.3622473431823488	-0.5777590475828568	-0.39224276892810506	-1.2558451171969567	-0.40424051043843084	-1.1468433606912287	0.48956954975166717	0.2534122572837758	1.2825076235559796	-0.17644772147573437	-0.608997323595963	1.475856826370124	-0.06343232662215965	-0.3870552303142768	-0.6942736237931033	-0.5599076430675456	1.5875879127286059	1.606343728108775	0.9260103217892423	-0.4262693590101275	0.05438314127808813	-0.41676408954203575	0.13513818212493164	-0.19810086858797682	0.19522422013660795	-0.3331425534290158	-0.1327397556384749	1.0159653863112936	-0.429848340698869	0.0508751747563647	-0.34465872047524554
0.2829626153205705	0.6646063978357191	0.7461167476532699	-1.9570793260187085	0.3051870907389378	-0.38307323260621434	-0.2880643500198415	0.2434770364369884	-0.2245971251425513	-0.9840122457762286	-0.5020470381997306	-0.31253665161167876	-1.3624135042934673	0.6570954515313052	-0.5920036202025233	-0.6109525743841323	0.1608123433892285	-0.28456320879432495	-0.5333354462711756	0.723611281890738	0.8865805005507628	-0.7569598448714266	0.06605834540841675	-0.19807400984990908	-0.5898635970161638	0.04191422615323689	0.5559235526204728	0.3934165657014211	0.05550531126582944	-0.5187797244017109	1.2122903696753262	-0.42329770037794834	-0.9247163066986933	-1.492079399787789	-1.0851641358772388	1.629613060547375	2.7213048145229704	1.5365997288901867	0.466578135769758	-0.3547072716051327	-0.6172008284125576	0.16731796093730436	0.7681284615603423	0.04795431581304066	-0.5103843875879112	-0.2716708201682065	1.8663506299928605	-0.3586507590978756	0.34313096970014556	0.7071682548687586
-0.0044243295206553394	1.1005945237154116	0.7680085628853534	-0.9883554023688043	-0.1555105406419868	-0.203008567329104	-0.552463066198478	-0.4091475006267508	-0.1307684470890813	-0.4918827030303461	0.17973113214232134	0.1650890001552476	-0.9289254254111066	0.006425683115862503	-0.28749678798007156	-0.5685867328056948	0.31591855538601976	-0.6856303714258114	-0.319666749130566	1.5736832761406967	1.5550243778644495	-0.6857632070161426	1.0243818568896061	0.5259552063913853	-0.07562565782247814	-0.36556039512433636	0.8737243133101585	-0.14655084078834688	0.44198623028140827	-0.39690339417514925	0.6464167276073707	-0.6716548346983109	-0.9044358567255802	-1.9603940803354953	-0.9710635206458844	1.1816272812595898	2.1624824685885016	1.9367395329758843	1.0225424377625738	-0.4424350527679946	-0.6812847559150461	0.4925290518975026	1.3970735024886884	0.28034136433831963	-0.46733804537538753	-0.1197190504551399	1.9028774153885737	-0.1309003724590706	0.49915988597493893	1.4753812566181297
-0.43766142473736525	1.458222012486169	0.7063438494010716	0.04389384640091124	-0.1826146355828604	0.2408130091344275	-0.5009350429246873	-0.45600444400178886	0.43584279020429967	-0.02290382632677586	0.727113278956518	0.44626723790767436	-0.1830222081438887	-0.15271493985687154	0.06957632302946852	-0.10099584488882143	0.23407978095525533	-0.7683370171610352	-0.14131125953068482	1.8195268236014566	1.060458355513645	-0.27030512490825553	0.9571205011786054	1.135965077397771	0.024526314412710956	-0.6589139097166085	1.0743473735204576	-0.15493776956999236	0.7921158425429746	-0.5197699805476449	0.016213793866342262	-0.6929207954733286	-0.44530771839705685	-1.5349919981272504	-0.4536245328495933	0.4843118510536815	0.33903423304103686	1.897627449661942	1.0179442230983426	0.12310205174732464	-0.398691461935396	0.9077458416884956	1.3626175039927058	0.8145334023666819	-0.3345091983881799	0.07520760141078672	0.975583436194495	0.2895978415568341	0.35308637730429016	1.3008879034051537
-0.6424865015216042	1.3573689888408018	0.6947225663217	0.8474920005009237	-0.43983335971141724	0.3514487610108984	-0.15448176187824697	-0.26597820745323164	1.0805566954925043	0.07483902081027746	0.7750401504230665	0.16561877050344623	0.2552903719526926	0.2970310532245575	0.12215499394546775	0.47376656418401353	-0.07828104487569316	-0.5036561335486444	-0.15268720924913512	1.4858618389037868	0.12376662637661191	0.01606896653851191	0.2617572472560899	1.02537298118974	-0.26643820220336956	-0.9650999288262215	0.8949749506712418	-0.15761589048980665	0.9544401214224955	-0.6415278449207902	-0.6042511468966159	-0.6526770354838302	-0.1309265461689433	-0.38043535845002546	-0.05121309546209275	-0.12579191515730356	-1.3343929057791553	1.2361861121348163	0.5174024539684138	0.9624531373729502	0.1006980607235631	0.9516499597680944	0.756940697045706	1.1138858829313971	-0.40292231929211075	0.12252145802412413	-0.39383840692615685	0.6278599030703695	-0.06116420972686601	0.29256222421516226
-0.4764874121461535	0.709281782238439	0.6155351645438503	1.4332963787823372	-1.1683820267301144	-0.10855612749603022	0.05147246489196652	-0.39723804455774014	1.1031781392729612	-0.1519236233481992	0.47594113886736267	-0.4308664887607862	0.031110490597894093	0.6542976674166516	-0.12342545641014427	0.5965244122620951	-0.31610641421905084	-0.2039249362904876	-0.2906039072818423	0.7707000956112268	-0.27985626424402915	-0.2047723926970099	-0.17327290534698148	0.34712462474747413	-0.6079337358058494	-1.200199236389153	0.3352186435772171	-0.5589129852341916	0.8360958571886467	-0.31092988116273956	-1.104637160504919	-0.6725779277515836	-0.3798040202329448	0.6020130884873574	0.1026564631356497	-0.5029780380426996	-1.8082781943086688	0.025744150805976224	-0.13748830108088064	1.2698616424397875	0.43203044336912005	0.40144078980521836	-0.06771475170170295	0.7395968964324928	-0.6601130618296899	-0.025482698722795058	-1.4161297470321563	0.541313807918727	-0.48133896535610377	-0.8488460377615915
-0.09183138517787727	-0.04394667517281656	0.2780350815103187	1.8102889688920734	-1.6315281720071606	-0.6320410491872986	-0.17124631215186978	-0.8946976598778952	0.2973599524917261	-0.20619234967383435	0.3146539697187498	-0.6878143236199515	-0.4679790752802461	0.04317094560366786	-0.3316239078324128	0.0990736733067724	-0.07987649614657005	-0.2632382529471267	-0.3365940326565678	-0.10298640567480344	0.10759246623190594	-0.7257544676428425	0.06644237380053297	-0.11291191182997133	-0.6363588666344194	-0.9381550383300835	-0.18350988690430095	-1.0092249248191119	0.4368369839570289	0.47127329855849914	-1.1728475704453594	-0.6229134828612675	-0.9169972561240155	0.7081041988373049	0.33638786461234216	-0.7092193318144815	-1.278582572181503	-1.2803503059349506	-0.5725213316679383	0.6499057426176268	0.31602780900547583	-0.4080654154858828	-0.7891268025013638	-0.10932554378728333	-0.636150318282489	-0.38151559936922147	-1.6272400380857186	0.0894072257087215	-0.6164596936534299	-1.4664121306403537
0.336750523804472	-0.3012763679749636	-0.2532989225679045	1.8291248695258457	-0.9494318995984573	-0.5388840019050573	-0.47687190721009654	-1.2040368184766777	-0.7293875000174672	0.3509649528115768	0.5290196789963347	-0.23396261030655094	-0.41503404762055585	-1.5199083068982182	-0.260848177626426	-0.5377131902595929	0.622456798330907	-0.7192751713424363	-0.13782961531142882	-0.8457815479118995	0.6921258990991812	-0.8499674650879108	0.627312434195296	0.13290525442458206	-0.20275286005475893	0.09473638257599816	-0.21969715518509955	-0.8504585012055372	-0.09764427948773746	1.1090988413031244	-0.5001521928451558	-0.31515374566116855	-0.9862581864071684	0.22844882786193124	0.8451138872666889	-0.7820953313145101	-0.6859450482957922	-2.0302929574062056	-0.6550627057068332	-0.41109721932479276	-0.1309209955938717	-0.8606948645656095	-1.2355465156219703	-0.7374046220792391	0.1503391639991047	-0.9084738644714883	-1.1596954232541958	-0.2106439370520746	-0.36211327400694143	-1.3800118335922373
0.7911880084256476	0.11762953396100544	-0.6740941706062894	1.3881440008068247	0.638693384293555	0.12360616127311914	-0.2103717241527172	-0.842891357785491	-1.1548595901404868	1.341273555052726	0.7917512757098141	0.5750482971723979	0.5529285111943674	-2.82842848433847	-0.07569352508152467	-0.6756633709900226	1.1609991463592602	-1.1104698742144181	0.21161632439782432	-1.1417383770030132	0.7172454516864455	-0.11547890347358661	0.9157849752499879	0.6214409980304575	0.5483316754697387	1.4285160399098211	0.1262810988808775	-0.09764484737315315	-0.5282968651005437	1.0025135834258678	0.7719836551513767	0.15353729232197758	-0.19352800745181997	0.0785265932303712	1.2455382062847034	-0.6034389807287741	-0.5494716142781418	-1.8544247277354684	-0.5441071267669516	-1.0201693205437943	-0.495060333874629	-0.676381496420278	-1.3434134729331788	-0.7077735861874004	1.5530648200317256	-1.3552346845107552	-0.5461521008096661	0.041949490410899924	0.13466714240281075	-0.8534118777171215
1.2591172820813157	0.8120874471776651	-0.8047223561896757	0.6836789411070698	1.7622067566149555	0.4998191452673525	0.7282498691047617	-0.02406807244219038	-0.8215157801253563	2.0229344947105905	0.5391009185718186	0.965230382238048	1.78778561729139	-2.497499950502153	-0.18019879096725608	-0.2089204418832485	0.7796404745486971	-0.8870072228791319	0.41265256086084895	-0.9023578214625799	-0.011031619964891319	1.080108170048261	0.7145852809028811	0.4163609333380701	1.24473180289953	2.0196980120120855	0.22241241474109538	0.38597708148616117	-0.6998892069063516	0.19266823719481682	1.8871631581385213	0.37759971157267247	0.9111807390298545	0.6501015994678421	0.9387368624385657	-0.09249976887009817	-0.5216415539016237	-1.0476883202146507	-0.46794698546609076	-0.7925423173806999	-0.4706128306895347	-0.19698922962978394	-1.1250954328916825	-0.3547036916117068	2.699632106732972	-1.293903979846861	-0.2962301011010981	0.5734980867160985	0.5671856243302552	-0.31810020131163147
1.5422372128889554	1.1833064990113125	-0.7975541990518517	0.11556034558107271	1.3866073976940017	-0.11000970485715376	1.5610463994624653	0.5612518900506402	-0.36855137518628756	1.7832950815805353	-0.3776900429191253	0.5035999854249483	2.1534372839680787	-0.40128488507900695	-0.7396370428296238	0.38181685174614927	-0.5767675392455605	-0.012117151306639517	0.22710190309367784	-0.4369169269906014	-1.0068623253523272	1.7292666491098332	0.25820041023678825	-0.7574566888854939	1.4936363698729183	1.2403990940302712	-0.3897268175090349	-0.09955175475711509	-0.6599757852080042	-0.6801969693821263	1.9398031700311256	0.052539594211542556	1.2670422120571467	1.2934571489902766	-0.11160004042903356	0.5102849678717775	-0.057561885979104416	-0.39155904766955485	-0.45620683752540797	-0.16976210577378367	-0.13928105935279111	-0.013620484553572955	-0.6861670792778296	-0.38474112478958655	2.6730930005698457	-0.5223945916243175	-0.5652032337035116	0.6642811238436371	0.6534109522525614	-0.11683683359933783
1.3996330547489528	0.9213343692683637	-0.8807289505449006	-0.07600024785671398	0.07787903403482839	-1.334092504587684	1.3961929505092476	0.5605209269546427	-0.4430962655892644	0.7604324432128278	-1.4204224774963117	-0.47801395889055054	1.1844265118804893	1.9839610878389857	-1.394786335188393	0.653201134664193	-2.00199332223784	0.9135962363232434	-0.25628969462891665	-0.2194420731402945	-1.5592320658028553	1.2072501102430484	-0.12153342645858341	-2.0440668254143906	1.1687253501028376	-0.33312062361029693	-1.3655159721914505	-1.0978720639463724	-0.5657589622950323	-1.0295695570448204	0.6744207260333179	-0.6048041184995443	0.4272928460742124	1.104444797446212	-1.1656133788170078	0.7077547137073843	0.7649030344214995	-0.46031577280425656	-0.31363703444616176	0.18257492507852782	0.17676056759240913	-0.3344304952331326	-0.19426145270934364	-0.9763352175890676	1.3680932379936628	0.5697098288538313	-1.082696055203791	0.0023103291866113074	0.33887182658088877	-0.3204504494894893
0.8990174730877366	0.16324837027830172	-0.9830622735894413	0.0028289439193949556	-0.5446606595529875	-2.0112408472837418	0.2831769093953067	0.36064820801348774	-0.9317023611847525	-0.2805091146972016	-1.801908854781242	-1.2155391845695178	-0.35146598563592235	2.8370710364828695	-1.4793218729370343	0.6829013353657654	-2.340987518249274	1.2012438166732546	-0.6280395080566379	-0.43052254699259535	-1.282973372486667	-0.023100876788259946	-0.2744520815369664	-2.261871130029552	0.561355260443161	-1.329422409360322	-1.8070767692654184	-1.3603302679046194	-0.48630957883118087	-0.8299267251116013	-1.135611719157818	-0.9215997124093145	-0.8194357207227616	0.06710242603660636	-1.3862649236791773	0.21972286523297024	1.310509706378689	-1.0613245584756437	0.12597462246575045	0.1269664328545113	0.2940753434363792	-0.7713430260517141	0.21892075917207932	-1.4729032114327039	-0.3440970260487049	1.203384347928354	-1.3524303287828467	-0.8576766032646921	-0.10674892735905199	-0.6426340631902855
0.4664432613896825	-0.6818821455872671	-0.7804825217412349	0.10956056555218362	0.3567819946549916	-1.4374000791515167	-0.7167309347392741	0.5558070506479057	-1.1419269842796484	-0.6841994042841186	-1.2222273011283866	-1.2180480205326814	-1.1647378771611208	1.660281315813313	-0.5700634251416333	0.8055706929572721	-1.232575215487091	0.7313294553903931	-0.48133271951772466	-0.7974864616835228	-0.36051615256236114	-0.8191475964993873	-0.21415590157527434	-1.1217329070713327	0.18442716074090504	-0.9069857983915308	-1.2074245259131173	-0.27959339725253013	-0.3488263425867673	-0.46688673290872734	-2.2053502345821268	-0.33041816321583994	-1.1159343800523305	-0.8672102165978101	-0.6546605832373363	-0.6306610688462112	1.1828427921288671	-1.4195578853646276	0.7476986559058179	0.0629578297199068	0.320445422447662	-0.7566064124020865	0.5107562064320299	-1.1184621578824823	-1.3443424808752726	0.9046402522535347	-1.0165989117199503	-1.0597074566055746	-0.2393515250744871	-0.5931314120858245
0.45066281226375116	-1.1851196504121517	-0.14992297065212998	0.1725431918057565	1.857656129938408	-0.15600526704585282	-0.6382328332555192	1.146547799630455	-0.6926586195249379	-0.4626999107422775	-0.16166956484993414	-0.613686630112082	-0.7257875171975764	-0.33651118501981625	1.0953509707218496	1.0102890716060382	0.5680976962021073	0.013460842779604045	0.21755573715828072	-0.9317836873889837	0.623441704705513	-0.5107369927404922	-0.0009511871725141103	0.4873966590941731	0.3258783823096106	0.3930029862338508	-0.04104644464769174	1.2939548512859336	-0.09024940313266296	-0.21860364146029737	-1.7941988726009763	1.0856557702345742	0.09423779523865522	-0.8816545730282815	0.3927880760426093	-1.1361123417376704	0.69368251654246	-0.963510280983033	1.2127438885914028	0.27355948623687737	0.423081455898035	-0.1315828037977675	0.67871461577302	-0.00553949897337913	-1.1906603135080183	-0.02101010339793339	-0.15626827905801577	-0.41660368470703374	0.19230133976070182	0.10272430629838607
0.6755020801927544	-1.0867469879288087	0.5552395659001362	0.2806959143554577	2.327046908029586	0.6431913396793177	0.3165542170964558	1.489678454676558	0.013601572720497813	-0.12078976613429614	0.5699444050998119	0.13481462290243248	0.24912083609660068	-1.5017642075151554	2.6862818219539633	0.8681716102958872	1.8943398774533684	-0.38133676037124475	1.0577220938848693	-0.7541111105084112	1.0994750269057976	0.4270978059872811	0.26678949477071423	1.4149911687238315	0.7675565963863257	1.2227534281396433	0.6976957524986369	1.8958197988645047	0.19677645685637757	-0.02035569597160422	-0.3581059055491883	2.5816493123725652	1.9142379056745173	-0.23604325797982653	1.0791982128578719	-0.9002483237595936	0.42303043194203604	0.09167481523576473	1.2885065227130486	0.5041076746100999	0.5457338080346124	0.6919602403379658	0.7052484020198783	0.92534028139555	-0.3681032620242096	-0.7769676103041004	0.7315732824591327	0.37818354295907874	0.9529619844117624	1.1475090318686287
0.5644020147080936	-0.43807245752384366	0.8065834261688473	0.3980550091121395	1.2693120324239355	0.4323841035191636	0.9792788515379293	1.0694736351313916	0.329520129480551	-0.030004967912851385	0.5711302225551217	0.7196872510092426	0.6212135599224899	-1.2879237898993308	3.308602308931675	0.12766083439846246	2.145080037867164	-0.35225778779190725	1.4874962829194487	-0.4998186713655884	0.8986061778175978	0.910630693423454	0.42090917860889526	1.3073671291111764	0.9885418380259433	0.8250740647788675	0.5085482122176531	1.0212248386301739	0.32523099195755484	0.28331592406546313	0.8448691456421652	3.288577309840384	2.7832147261206317	0.09030480888353125	1.2856359415890217	-0.2750257070184978	0.466064265817297	0.9664766039201377	1.073589376472865	0.3093575516415939	0.4589335732157523	1.1173304575249026	0.5897162719097481	0.8940546454352495	0.293292723736423	-0.837354034647427	1.1253789940439076	0.5596582489839946	1.427549979959578	1.8188186500244303
-0.22507116559499227	0.3625449570825647	0.45414278401135394	0.25882573115386454	-0.2247404208623666	-0.1400663381782147	0.4869096604515375	0.11604467551948003	0.2086032531061597	-0.07984937012075878	0.14139376460873723	1.128317700193576	0.044391050082977536	-0.4974461919043016	2.6237278842479888	-0.8264515951295053	1.5890376609348111	-0.2126836006907017	1.2222926649909436	-0.3427049943998168	0.3320169361600501	0.40313896023445384	0.31121646335075553	0.7114497264608836	0.6818291505545357	-0.26104793193325926	-0.17195085002866511	-0.38177727961186675	0.20811830512102122	0.619704557652208	0.872538296086191	2.8288581371702053	1.9221584300587249	-0.4012268464650578	1.3261047264322843	-0.013181528222559039	0.34348345372482547	1.0882461310519038	0.8359967359170184	-0.31518265767667925	0.07562261639248732	0.8771509262275325	0.40171053731969486	0.13384909864569522	0.3816374868244532	-0.3781527283974065	0.9264353610672346	0.14202560052956803	1.1187088538989958	1.6097411986187524
-1.3504464198758515	0.786988395134122	-0.12241976481991058	-0.3222159659206041	-0.8639167371192925	-0.07357999963926853	-0.7931108203236249	-0.6945494340796714	0.2504468787849856	0.07287179264062695	-0.11617783373232202	1.398161550222983	-0.7429115485050504	-0.16764756869685682	1.0945896885735795	-1.3132761603241665	0.8648100700446788	-0.22758595577421892	0.4147268476863908	-0.15335329754587798	-0.0988564743888981	-0.5573833204907622	-0.032426027820841065	0.3057565932855441	0.058708335791823975	-0.8898724562679458	-0.534065978759359	-1.0104903324271832	-0.058178231036594606	0.7450057844354163	-0.09242474900414054	1.5185811800262379	-0.01811183407544804	-1.1456430075012816	1.4240684109742203	-0.4727198229029114	-0.3065765085562765	0.6013863669094426	0.6553700040093774	-0.8513404078207946	-0.39295744040155556	0.2028265499550197	0.24005109083708207	-0.40546172332097075	0.12610270241132457	0.023670133287152745	0.5270606006572057	-0.19299780083444554	0.11680545164061107	0.7612433899409179
-2.0407593099816754	0.5899130883230599	-0.4380610552614777	-1.0918382017438617	-0.60290419871899	0.8335323739334624	-1.6803271487844664	-1.035915257279402	0.8678108053727003	0.5376196443086315	0.08407627259149043	1.4229508433336735	-0.8032653621165361	-0.49080762531340194	-0.35588169745599446	-1.095835765719055	0.3533579993949263	-0.3507435461707351	-0.5009655567516478	0.2928750791499343	-0.11505177505038221	-0.9787482709636186	-0.3736106329485764	0.24281892505102612	-0.37788720870527365	-0.535099403649757	-0.2541506107665331	-0.5441694747239796	-0.3114310094883739	0.5763506516724732	-1.0000089237531944	0.06603219919075964	-1.6743313578907213	-1.2157602664985698	1.5002095514635725	-1.2474228989408644	-1.1310299271345707	0.14402151607359123	0.340824623934643	-0.8277586833401672	-0.6543777194825354	-0.43418675627833225	0.13910465600497765	-0.1317747940829516	-0.004404320013147203	0.013754952782936009	0.39847625766791284	0.03119931015477968	-0.9069922825972448	0.08829960913181166
-1.8027600756489959	0.036756531700299626	-0.3960728552071748	-1.4877896954403982	-0.41362784907921457	1.8167252262343458	-1.4166348178271697	-1.1859382469124284	1.6509417667386475	1.049453206960947	0.5033433073877005	1.0962154247986158	-0.031301468357565004	-0.9132627252607864	-1.0315241401639834	-0.5694037879877523	0.032050052424620105	-0.4085660059717135	-1.0968687656944807	0.9404237429373054	0.16664610265506485	-0.4527042352957044	-0.45769260633625003	0.23158879064443208	-0.3498834011221048	0.3019226509406499	0.298157910683466	0.2849080378855817	-0.4750009769503822	0.32716505867038675	-0.9862926039486439	-0.9246099179129801	-2.2039465360716597	-0.4176695716713773	1.4250021829979094	-1.6336828653402793	-1.339568090350937	0.2036722023153843	-0.22264957108801137	-0.3208937343730366	-0.641070933698147	-0.7122415538028113	0.07692943713119187	0.5978844120298059	0.18362225699015408	-0.2714699525411473	0.5989403296213854	0.5509961531476815	-1.212517592971105	0.20715467805163057
-0.8463968925584034	-0.3643880963164488	-0.2968861355011845	-1.2165346113433475	-0.8342304394923373	2.044336445362916	-0.35213672251502104	-1.4594692196767929	1.7841459423332462	1.2304299005068338	0.7146004128963166	0.5561352072031757	0.7798661857773527	-1.0307601578927228	-0.9333843508236572	-0.1749119527731663	-0.2551787937051404	-0.3767943850603634	-1.144520900795179	1.4083690345424005	0.41790616002657155	0.4956208144247586	-0.24000598987967728	0.021667281430459727	-0.07289916479330807	0.7982634884667597	0.5930357485503677	0.7486584426583973	-0.5584485385044338	0.24456392655805925	-0.17864995099981845	-1.2639952639192036	-1.7875378837380935	0.5207742648803736	1.2480478298153381	-1.3825517409924588	-0.5891546652825201	0.7164748646682739	-0.7300575792250951	0.19829543973128097	-0.5074109994189175	-0.6443998264168826	0.09208512210659306	0.9845192238446745	0.4720430243932017	-0.469846282814886	0.7221691870756256	0.7581028864962441	-0.5743454496302938	0.9317506262353341
0.15532469662285736	-0.40415580044284766	-0.4007017999190309	-0.6115413465835647	-1.2601401879811944	1.4625072460237876	0.562149877651	-1.6490127036473545	1.0330158215961394	0.8958707976014879	0.5400577026440705	0.12585482915129198	0.8181934973721524	-1.0227416062081982	-0.6046979345557222	0.14635818442987053	-0.5559386745437593	-0.34988124933892845	-0.6545064782677645	1.3544995654641603	0.4050371678992432	1.0232838104626345	0.07164467264808269	-0.36517863785059346	-0.018184350718674608	0.66869774780638	0.48236437732532655	0.8703233333846513	-0.5437082817021424	0.28579203877927417	0.5264875010058554	-1.1473284764515128	-1.0902951382017676	0.8173988568147704	1.0546417146230194	-0.8660699853361226	0.5312456528974712	1.2123044517250101	-0.6399160056947294	0.41219964933417386	-0.3447275008266845	-0.4623325724260229	0.30825463246649415	0.6936771959893124	0.5024667398128498	-0.38339837579281694	0.3652935894180634	0.43860761943120047	0.5486388647019171	1.463681496682788
0.654824928931323	-0.3757766688431066	-0.5729538594818292	-0.2754810896293757	-0.8748935514959955	0.6822567310863541	0.7812179423582567	-1.2814261166092917	0.07522546140915444	0.13550922037997495	0.14232631797865883	-0.037307433235781506	0.06161486020813088	-1.1516685282255321	-0.5107121798043079	0.7109705224933447	-0.7910176372734516	-0.30492768521593744	0.1699403644795955	0.8334389729126384	0.12154165590632288	0.8059232632316847	0.19003886998677716	-0.7620682334241204	-0.4323028431483803	0.2303513745773318	0.1917216325325561	1.0317432749564721	-0.33915840969544536	0.17209618004766558	0.4461840060763483	-0.894509759907783	-0.47422586255489374	0.4769576375419529	0.7339529611030857	-0.5102591071276308	0.9975346933555096	1.2549299969064656	0.20672532771143687	0.41005251781824775	-0.029364553067103533	-0.35418291889606185	0.755632979649956	0.10325669160266449	0.12943055748357635	-0.07817426248476946	-0.35986192650136434	-0.061625236553905074	1.37296886252338	1.183585226553489
0.584187719752282	-0.6588537275334012	-0.39647094347142636	-0.3679334803025574	0.08817462794802028	0.22123817040757712	0.5633888585050384	-0.3643316382305642	-0.24358844414335623	-0.7568335638283894	-0.2024540935838243	-0.1294064879897082	-0.7999426552039701	-1.1711503649370385	-0.576719488327983	1.4263466544799588	-0.8072153903468892	-0.07011275846407691	1.0200886646679188	0.26503985883951653	-0.2833855373282445	0.23877469532366064	-0.028146691070804655	-0.9692283522830194	-1.090781394820289	-0.17620848352849577	-0.020221121766253996	1.1887214466903437	0.12683285841659306	-0.21525269362042163	-0.17733367162996522	-0.6886551665197672	0.17622961173314644	0.16668179728805374	0.10745653569591372	-0.24362875354782665	0.3386904686389475	0.7649900856410066	1.2486614776094478	0.4325240577235716	0.5631689312696375	-0.2935163317705541	1.2054023203877673	-0.2417238485705915	-0.44236786589770694	0.2811137411196851	-0.8205689378556299	-0.32178002259715116	1.3719980114924264	0.24527813056754674
0.24595594689603445	-1.1483365659520075	0.38902728906855355	-0.4035437961817466	0.5123959547665149	0.07075883240450911	0.47519446627338097	0.428712976836998	0.18497908878137095	-1.3609688900840289	-0.3008263788792043	-0.4319837969788337	-1.110613053385487	-0.5825322216186877	-0.3539876983650329	1.6926832073198135	-0.4079035933488834	0.40923616047747285	1.610594535544161	0.0828932813248314	-0.6025355380297417	-0.08059999463459204	-0.48108593913615605	-0.7172738455397756	-1.4926117844028757	-0.5392719264122731	-0.016995890138515265	0.8786193303720512	0.7907149987149545	-0.5889464543195284	-0.4642520173244173	-0.4910555215961232	1.0072639975750306	0.39086792951008714	-0.6944844226645054	0.3292220092068979	-0.8895367497433367	0.04359804788720089	1.657510964896617	0.5461831339570865	1.2606671053827234	-0.09795711922769429	1.3164122437576766	-0.17495828308545627	-0.8015617552491773	0.5741087091626472	-0.4116786679404473	-0.25529671042916263	0.6390695078936272	-0.5927562154063297
-0.026390548317590072	-1.2507228820350311	1.5552603749270593	0.12613044919920294	-0.1487752859002245	-0.029928122260353317	0.700817619501734	0.491579530754302	0.740821919733099	-1.2809955645303044	-0.04895681353410283	-0.8941035344764636	-0.8003705449024183	0.5511198271925503	0.38054580262347887	1.1144228864407255	0.503407692837585	0.8882758033333703	1.8039918581281285	0.4243680836715733	-0.6204510607401225	0.04256160150132328	-0.8925646630453816	0.21535940633728648	-1.284280010133841	-0.9169070527912969	0.30424175023493394	0.0028781954815756024	1.4469632550360791	-0.5113228128533717	0.1391106061246889	-0.1686596016867721	1.799246730081911	0.9725949282496646	-1.1856933978283934	1.260003911235605	-1.598603512563322	-0.4448160441829617	1.1772427639629164	0.654247882915175	1.6453093757590178	0.3407933926614002	1.0109829402352535	0.13577721900548004	-0.637669441601802	0.7266530679435593	0.8467090961757543	0.014012710064557147	-0.21386798035898033	-0.6850502473073947
-0.10930040400833875	-0.5395290294097603	2.4470932662251035	1.0108099949152842	-1.0382198536553424	-0.14960613070901022	0.9122390534555098	0.0561901794578123	0.8900574641760294	-0.45594464668979545	0.5637019767538863	-1.119920486335096	-0.25096027260717646	1.4058851305882585	1.2600545940858754	0.10351505554601137	1.6494084161389106	1.0387236701138558	1.628148332559419	1.0783181254321255	-0.22257943526483412	0.29165743004940226	-0.9953270521522006	1.6102603605868937	-0.5397664686964518	-1.0888336034737371	0.9822572606580373	-0.7784030294461454	1.8364368809056038	0.09041510800582787	1.2429179441938798	0.2869865320637919	2.090880714135364	1.3462051448320715	-1.0206763828286303	1.9923411339420904	-1.1179364684622932	-0.3962175025740813	0.40048995370389695	0.6931723713980771	1.4474802855514024	0.8764412617500338	0.6118650673060276	0.5303898973960912	-0.01395024666750261	0.6984041268542444	2.2245048977371584	0.433698864269177	-0.5361127987943352	-0.056177211494109404
-0.1108470355923025	0.6541512012712553	2.393689623131747	1.3998247634559342	-0.8753023024627037	-0.15478290948205128	0.7145242487702074	-0.022397668511132146	0.7204399791181234	0.60399768431615	1.3083595419223202	-0.8397009132450867	0.20656962396397738	1.2666061594313456	1.6144641335382464	-0.5051555304670967	2.3248229638408007	0.8291508116625259	1.1627214027210875	1.6238785306644952	0.4230900911391632	0.22511375048019142	-0.7120269667192737	2.6289160980346726	0.3045434249233485	-0.7257386494953718	1.751402185765702	-0.7200490750303933	1.743148534489793	0.7399327935982819	1.884194128056262	0.6568257319167666	1.6197645214120295	1.1885764779061077	-0.47894196383056475	1.9214079852534953	0.2832228671997974	0.07719581201995908	0.10127367088401781	0.6438957632580272	0.8199181187940606	1.1784712098314023	0.4766918281293367	0.9107214336514303	0.6087402650030391	0.5390184098877353	2.799365447920783	0.9323056473617649	-0.14746112402286551	0.6794857300513308
-0.23291267661013748	1.4405549531901465	1.2033918153979721	0.7213784380492813	0.3914701426015429	-0.01943426397170322	0.08877652906709492	0.7146511071585828	0.5775825396882718	1.0612546014345519	1.6518094155977578	-0.3032777259899861	0.5454171265763562	0.4683885764721019	1.106669294330916	-0.43190472009880854	1.8754760699271975	0.5622452131794399	0.4304583352404859	1.62956728524294	0.8556688535186656	-0.2833844510463959	-0.2058606245128758	2.359836041957417	0.7727480811478821	0.10821352841916589	2.0156514513533783	0.056324124327881114	1.0813689961942325	0.8234188123155227	1.481075663797257	0.6402236120649518	0.5726425175338977	0.6595799617962508	-0.26826158887089707	1.1390820234635446	1.6923965983430378	0.47936436960515216	0.3437529344442421	0.3856193382693496	0.16078749389291458	1.0219536109718534	0.5109338965408387	1.0357143705598322	0.6893583440870802	0.39665219653690514	2.1373806027140683	1.1392958816337226	0.5132437442154897	0.8758045712213105
-0.5748566499855826	1.2096904121158931	-0.5882469979036095	-0.5736598242506578	1.360852226717197	0.08458048420602121	-0.6116896028900087	1.723670744933229	0.4183061440738447	0.45533704054649005	1.0881749756640797	-0.06805312230561497	0.8550387909594633	0.15110178014523806	0.041495173551290794	-0.28327500857520305	0.3948682863500307	0.4815360710116514	-0.5530238218345875	0.8732354507143972	0.6739608109290823	-0.9399440534801734	0.25589255838356234	0.7502476364553372	0.6718514181989219	0.8372316592041201	1.334134742958783	0.5971246076433062	-0.0047186257069730805	0.20608327085865893	0.372263770401244	0.15505035944889414	-0.5586181789054016	0.1186797554784868	-0.7714944314157023	0.4185243661910244	2.2912476970206104	0.32919455675255316	0.4038521697139474	-0.23840204366808745	-0.29245260740348467	0.5173784392975548	0.1974400171333847	0.59088275579471	0.0667198148019596	0.37851358892493486	0.5840956911578772	0.5547322378191272	0.7427356243629004	0.34349113360074596
-1.0026066217003855	0.2189950489132868	-1.9615015952096804	-1.352812646991089	0.7777352624884756	0.04769521535199472	-1.0188996127189731	2.01531054608936	-0.15547064707512492	-0.7884380993816049	-0.28871184779483333	-0.3776066967571416	1.055391769604308	0.9640187437426345	-0.9483259619157323	-0.7601868547873423	-1.1517053166710798	0.4437191850204242	-1.6170832649575948	-0.4750673098171255	-0.012914487119215471	-1.3042885493255973	0.5172502096369146	-1.1248837449813742	0.18283676296873935	0.8891260083916293	-0.017886780612750713	0.1994433630736126	-1.1037419980943728	-0.5958132673715261	-0.5839065592642707	-0.4979862735126414	-1.304758393368879	-0.2373976303257385	-1.5915421762343898	0.37740803001578865	1.8644481212416095	-0.3649275186787296	-0.3730290065156949	-1.0865175343700297	-0.6172559674364524	0.0230830388110338	-0.7906019518430074	-0.35530769759356334	-0.8570745334873233	0.4040534844945264	-1.031533071188441	-0.7855187386253328	0.1624206506398813	-0.6168579685062057
-1.2221484545689658	-0.6905197700574065	-2.0902469348286754	-0.9351652743704753	-0.9286798272874351	-0.005557243005189778	-1.0619561897459866	1.2231417835834522	-1.203788343243905	-1.6822102503360021	-1.616119859639215	-0.8625175445699491	0.8997167227073869	2.2214212834398106	-1.4561198821941508	-1.7152648120106122	-1.704776014672811	0.10698333569994672	-2.393512509742993	-1.873533681029985	-0.5886714889217914	-1.1885946757577186	0.6117607866762007	-1.9597888089052773	-0.3285757944244405	0.2569392080914573	-1.1592963155896758	-0.7492120903106967	-1.7043677094609309	-0.896550193995438	-0.8711349412563874	-0.8273332076358368	-1.4542923370982683	-0.44735919747154357	-1.953269175747649	0.7826076325169536	0.7565890604541307	-1.052118926463901	-1.7570835535495108	-1.6003748628921042	-0.9778564176994045	-0.19237684340622824	-2.087874081263686	-1.1413180250884334	-1.4482908215564838	0.2769939035777105	-1.9973554455668225	-1.9867291669898126	-0.9628971347348159	-1.560177222345732
-1.0571143499086573	-0.9083762337850295	-0.9862240704072298	0.2064615317815137	-2.0379271499569596	0.055630500868693394	-0.966691318529334	-0.053318077915339636	-2.0878253381466365	-1.608454191486575	-1.891068088165161	-0.9458988206961568	0.25748239062895006	2.5783012012718616	-1.514849048278851	-2.27043340508153	-1.0863995638016464	-0.5726836411375802	-2.5290243741228244	-2.720451197112567	-0.5292320575699665	-0.8413976396226723	0.6159609366653018	-1.440176260431504	-0.6104761620924867	-0.5559368287654703	-1.4218936964204698	-1.2114357885476856	-1.543861575600067	-0.5037667081995558	-0.7115804669602587	-0.5811276480009306	-1.1114750467626804	-0.6325457213052404	-1.5186035250045815	0.8419256377171909	-0.5119094388239089	-1.1587918437190996	-2.807958960526856	-1.2718573905091741	-1.358607503491508	-0.18034275168456626	-2.897084172268428	-1.0631222615776534	-1.4079267583741994	-0.05954514862330098	-2.132497080117555	-1.9813210573038422	-1.9644135407295813	-2.2355515738188383
-0.672354362707748	-0.5235590968695417	0.4758508261413827	0.9573445623118599	-1.423057789815607	0.06731369935864698	-0.9887297478123633	-0.9452598953983642	-2.0538453086331305	-0.883662372543021	-0.9099645172889697	-0.49305859049050466	-0.6538279400645708	1.505783048742478	-1.3490895258462574	-1.8701226666702238	-0.11458053427085514	-1.172175328429733	-1.980049775326266	-2.7466916046302523	0.004918538415565578	-0.7245159928122242	0.4692943524054727	-0.4445526081011437	-0.6690456960673958	-1.0899449686319544	-0.9883745097547181	-0.6976550088916752	-0.8464120114058311	0.11156897086208137	-0.6369860792273411	-0.007857029439777929	-0.6072141674029614	-0.8534409007426985	-0.6899920369508507	0.16689050991185125	-1.5535472254928173	-0.6876469115131262	-2.8333491509547675	-0.2810530910373309	-1.5861818891370734	-0.17985889298245247	-2.771814101950581	-0.19600569759074057	-0.9880416138736932	-0.4015275444354192	-1.732405419771386	-0.6620464724619883	-2.331083560197318	-2.6197645119412436
-0.44100953831148343	-0.040501664316347386	1.2658828360638679	0.7336841433070642	0.2763070280316925	-0.28737682869459336	-1.127153969859947	-1.1400658546142093	-1.1148116719192587	-0.31173989017202747	0.4671362308163952	0.06094131172056209	-1.3509054863526515	-0.13147848168439139	-1.062442867640567	-0.9360865807324464	0.3052993169155296	-1.2130836245260466	-1.0700267207603644	-2.12829708297172	0.3146988299271359	-1.0280075949861047	0.03524946905045121	0.020562692260620234	-0.6402050979493916	-1.274089666014488	-0.5740654052282264	0.21057858273269428	-0.1609478397289521	0.3141743546259351	-0.7926766476495987	0.3551726226226653	-0.28316405496734215	-1.047265905441837	-0.10299410527105644	-0.7217974843583004	-2.155078141397454	-0.22112830599859457	-2.03219587515215	0.5231372079555561	-1.5384068901531864	-0.28527316810642833	-2.021483091069012	0.5554497971965959	-0.6165757713651093	-0.4918926007148768	-1.1825780221677868	0.850652976708563	-2.0523347413336586	-2.6989735268272645
-0.5145879501037823	0.21258419595925196	1.0351122851924963	0.04286537553754924	1.4861193123358323	-0.9813264585235443	-1.0761626872956085	-0.912362802440919	-0.10926244098075981	-0.23752818989233418	1.1044749540925967	0.2472059178889654	-1.426140429785174	-1.0422901280551857	-0.6312829065079375	-0.2899399398550235	0.09743909448009586	-0.6830647236727744	-0.21979934415377092	-1.2310358643751753	-0.028289432024794153	-1.3776573713708042	-0.6110854773835324	-0.08311405735089261	-0.5506829604904777	-1.2134528324087628	-0.5240990517434727	0.5887636694401187	0.11165518062134959	-0.03850017935247486	-0.7847371156676292	0.2015580631499686	-0.23326161899432232	-1.0167550358627977	0.04652789010551442	-0.9456813783389907	-2.191691630255525	-0.27305682111743335	-1.1417366467049568	0.45856989809353677	-1.2171284266590972	-0.3227768478878367	-1.2710440462900736	0.41307733131789776	-0.36871190731616293	-0.3327693416598533	-0.6459682529475537	1.2742510864740666	-1.4597659690137834	-2.318025301034217
-0.5716262845508346	0.29987065097604787	0.293159064839775	-0.14580093630962587	1.4359663185640645	-1.466631622501104	-0.5054142366665006	-0.5371270366384807	0.2007808128211501	-0.21842994556517348	0.6612109020496595	0.10453745130403228	-0.8618571371904967	-0.8568661198375641	-0.11660361166218469	-0.09903432343659242	-0.09412979975056013	-0.04520417484724877	0.37490638985458347	-0.30724243425535364	-0.6305939805008118	-1.1172144396979407	-1.0371572484837621	0.02336389894690748	-0.25819730207721064	-0.8531125152094344	-0.45892357311937393	0.2162990006090158	0.04667450629634769	-0.4582865959756129	-0.2202086663773469	-0.2382033231603884	-0.22388560990255327	-0.5358590943522494	0.075814284329634	-0.23789016796222587	-1.6342113024923424	-0.7013345246581033	-0.5985141442011742	-0.22290113617662005	-0.6337557709302813	-0.0999179871848634	-0.7378097151211478	-0.3647648618718159	0.06573161992682831	-0.20198538364193824	-0.10104385808215911	0.468870981686057	-0.8316493953619404	-1.3315207027471003
-0.12115607055271704	0.3950506930000264	-0.21327701977373695	0.507610554485613	0.7614867714871639	-1.1865260263204767	0.5312917877090101	0.015609321261429422	-0.07403850786335542	0.29944516953109473	-0.1848596348346395	0.07622906081254371	-0.056933801188020834	-0.31458121166901637	0.2650115554701765	0.2736214395988718	0.14672342010477704	0.2668258038128871	0.7843124639849289	0.5206904058366114	-0.693664234872635	-0.0031397550204989915	-0.7482833093926704	0.7674085129881655	0.33850900229332576	-0.07381557328909812	0.06815312941633872	-0.292052947976076	0.036026072136316825	-0.35277935757836415	0.7113847872355491	-0.4483875186134971	0.051477846694864715	0.3784178257246485	0.30626587115182086	0.7740528407911897	-0.6596342037506516	-0.8712344049475129	-0.2268336832112248	-0.582522448071574	0.22121882672422322	0.2756224653574225	-0.12289034795033726	-0.7549368386124591	0.852940795730667	-0.3161868984776427	0.39152097331145264	-0.4793358729793801	-0.22888075482711043	0.07832578113568937
0.8905886617628092	0.4703607406824262	-0.2339697634338389	1.3450489018685046	0.45683524721989965	-0.25044907691482376	1.4678222109494345	0.7437402422491451	-0.20736305874328506	1.1490997342147131	-0.5708806187995661	0.4129138671154737	0.4688809426231204	-0.2093337891892164	0.3366266988938039	1.3017705213800537	0.41781954034791774	0.26118373514209686	1.0990064629334837	1.0766174010847485	0.02557757146577669	1.381810411601338	0.28412436541095787	1.5126339605997041	1.0610798287995997	0.912853775672927	0.7621659833970166	-0.31704294407747763	0.3159204044079424	0.325879192794693	1.3094564268177546	-0.1968060862923783	0.5784761533990691	1.2562975963145997	0.6561152670731438	1.2444558592926873	0.334415241222227	-0.3975385989431622	0.27827383283004475	-0.05781856643273837	1.1908686168499092	0.42821684255774173	0.785919166493674	-0.18445938506807447	1.5856579045186987	-0.5384687152769578	0.5738078171605306	-0.493141875065369	0.32965317235785585	1.3190594718253843
1.865675760639336	0.35910557467550835	-0.10737442724474813	1.4124623376395682	0.6388695982664757	0.5694239802329196	1.6228820889737898	1.2486563405619489	0.18823546759444446	1.522987795196503	-0.3718276190309273	0.8340254988374974	0.47191515432809034	-0.4683771006411988	0.16456143989263167	2.465316994179419	0.00816579269750696	0.25216200336302774	1.2251276042423003	1.1231199789427653	0.8465598626876621	2.0409754292729425	1.437811667611753	1.2232888235053037	1.499244688214716	1.5187944050452675	0.7595556060797866	0.05382986524438846	0.6985086839104785	0.9859731563591514	1.0397826348161447	0.19164108816748895	0.9354541092391985	1.3981461878138972	0.7919856561386057	0.9256334123816853	0.9430956185341972	0.39968250516599124	0.807221419985296	0.8682989311074898	1.8293972948202972	0.1097390422076294	1.6277966544703935	0.7420384585581976	1.5721147876233408	-0.5078902657874736	0.22733745869889913	0.34885157483014007	0.6958686768636606	1.765165136673934
2.0703518067868583	0.048373938281612266	-0.22300075001516614	0.43888408011910596	0.6102071214680619	0.6068120495423434	0.8464561870022104	1.0128216393767284	0.7018914132373363	0.923377909920002	-0.18408857387428693	0.8657280860251659	0.15764636242647365	-0.44259791231058737	-0.005253401594207998	2.6831234533267767	-1.1197814626266855	0.40782567618699805	0.9817925205426287	0.6409417258638143	0.8827218646299914	1.507588673626633	1.8946136506432574	-0.2628001863680838	1.3515050266558155	1.3154696640629524	-0.30374992618286684	0.2435000756100198	0.7870541335136526	0.9658751861279228	0.09231072225921008	0.1811487254479232	0.6994757672333753	0.5110336553269864	0.5635861049804528	0.24186281769557355	1.0445592978010716	0.8586022825010623	0.9631536965328487	1.1958476172331776	1.6745215426576054	-0.48609425590233246	1.7838429770239266	0.9099455784379189	0.6148727786362955	-0.06536061361582361	-0.48404874156735184	1.0121934716061995	0.7257164799247036	1.3123885292749744
1.3842309436774873	-0.22673650122085068	-0.5525856017809029	-0.9139440527428934	-0.04958031759288158	-0.012882748719269841	-0.23207685674932754	0.060404343713126606	0.6901253576473942	-0.16086870271816395	-0.4714861221311623	0.4308599987055242	-0.03437362187661973	0.09178026219213635	-0.005112807764926807	1.5523304680460088	-2.1048040263540724	0.5607685674135003	0.3798802704685283	0.02438144131970847	0.04864261941610572	0.3606092460585399	1.3453783245920328	-1.8833048295408696	0.7144441861008112	0.5561800529137796	-1.6338211459130088	-0.05638765355466423	0.41239722917164345	0.19441222431191366	-0.7760507905546635	-0.36181487017101055	-0.04698671263818946	-0.8497101532351024	0.1589059271121016	-0.3145819486362046	0.864909473176998	0.715371295445934	0.6532588624608325	0.5381174990949633	0.7447578696260737	-0.8753393234821694	1.135321239008931	-0.003262011373593592	-0.6131444493844413	0.5218591213758239	-1.0093704755449056	0.7239815661770631	0.5440009473944504	0.5349121989185265
0.4533135383136306	-0.22218098254851606	-0.7652083973462875	-1.7006158068528996	-0.8614342858753192	-0.5540044282280401	-0.708657275082932	-0.8846146866585974	0.10993211599439875	-0.7116446707845139	-0.9479675567892188	-0.03713473292863703	0.1450357478071209	0.5622540168887685	0.11529212410614412	-0.09972613580017733	-2.0417785326016804	0.4734727392925505	-0.27238331649856795	-0.18239565137679783	-0.8186216312741025	-0.2997089835547691	0.24338767714965895	-2.371398764621356	0.0053151501637035865	-0.014896698022834626	-1.9579917588501656	-0.5526575783702241	-0.19115776093422665	-0.7260613835249274	-0.9420974525530765	-0.964161470435775	-0.702154491493226	-1.6321381693596309	-0.14547007417302438	-0.657630760006601	0.7203841413086971	0.3435041461325038	0.3118944234254896	-0.4523363875691095	-0.3236482416280798	-0.7579892977081671	0.30037239992641496	-1.1306607866293203	-1.1183350075122203	0.8096751986613294	-0.8578713219635782	-0.2304035197828941	0.5160582838942978	0.19833786450819346
0.044640370839844304	0.0458993019317586	-0.6805812826648068	-1.512486428416462	-1.0428271836638932	-0.49088274864799586	-0.23918359328527725	-1.0663797537277813	-0.4242541892817953	-0.2793991666834506	-0.934816847611338	-0.0899367455493345	0.5222966268541357	0.31738867357012723	0.21035300555675307	-1.032110016323035	-0.9404228943415981	0.16949041107227059	-0.5949626752772716	0.18152663593033735	-0.8747397407640766	0.06961150005483885	-0.6401022031372163	-1.4984437986429426	-0.40304320694449	0.07036577685488268	-0.8715979109050676	-0.7614331029255655	-0.625111815182356	-1.0878741956862858	-0.4401913935579351	-1.0038224682733359	-0.7116239879680426	-1.2284304236274222	-0.25703360096918876	-0.9542768364165526	0.6978925485684084	0.2476514106330847	0.4141775060700412	-0.827659276902486	-0.7825225967592908	-0.2969873661969643	0.006067936390559941	-1.3833162979850715	-0.5429154754548613	0.6208305045562269	-0.08240400875770705	-0.9467547737710341	0.8531535733063333	0.5567265554797259
0.29702909287529833	0.3261407814159794	-0.4498485511726776	-0.6981522663835428	-0.47519212627525986	-0.012309846900156896	0.642506976316161	-0.4655600011816177	-0.38561672666373215	0.5521222635541632	-0.22403587841193123	0.2359897198051165	0.698682162922912	-0.5167598167283393	0.23135407188986307	-0.82274060033354	0.30332885329875653	-0.09452143614649797	-0.46333050500427747	0.7020994060888169	-0.16148366894424696	0.9501174197293917	-0.8809937455253214	-0.18267699624632364	-0.45269992548424515	0.5347453069128539	0.6880008499768931	-0.5570094908338199	-0.6809659187509959	-0.7141823437872922	0.17568298628368695	-0.35524129418413974	-0.12646376519369587	-0.06447696397272472	-0.2442524432476667	-1.1999525428322824	0.6217291633490959	0.4669439275374218	0.8839257829978864	-0.3593886300347286	-0.4540734680195849	0.09011321379842539	0.32613643195603564	-0.6269951015106826	0.49531213392760226	0.19030226401110753	0.7289551246990439	-0.9165954881645315	1.3040830813814466	1.1453486210125108
0.6754197478305952	0.39931103158189213	-0.2886947196463008	0.08426490078332208	0.19089716204090035	0.3151456995046059	1.0793642772365417	0.22885703690294212	0.07520277553704546	0.8596370858384054	0.6198744778535228	0.5015403105537268	0.4779080160248181	-1.1354134419829074	0.24569849725744897	-0.12583272516996258	0.8453415410535896	-0.1438611126850497	-0.09054524849682684	0.8204754957429622	0.5237436608380306	1.3633430270102116	-0.6329683590800411	0.5442040164167902	-0.3310241667765036	0.7307861594694732	1.4114336538531456	-0.20527375984145757	-0.4465802544935211	-0.04308458786170636	0.41098418416339394	0.4717471210148732	0.46661260973142027	0.8246861793104421	-0.14872023280925176	-1.1576937731847867	0.33302148011158833	0.6038417263852794	1.1617044704765267	0.32618402668881613	0.1491828258489887	0.16700835625301166	0.6837004731645558	0.2791158315169885	1.0492975337546953	-0.11591342922050811	0.9894759668144189	-0.4226773944918276	1.3675723429250717	1.2938140410408232
[truncated: 72 more columns]
