# Supplementary material for: Diagnosis of autism spectrum disorder based on functional brain networks and machine learning
Source: Sci Rep. 2023 May 18;13:8072. doi: 10.1038/s41598-023-34650-6 (PMC10195805; doi:10.1038/s41598-023-34650-6)
Supplement: Supplementary file 1 — Supplementary Information. [file 41598_2023_34650_MOESM1_ESM.zip › matrices-bold-time-series/ASD/ASD72.csv]

-0.4866392006545519	-1.086669537878625	-0.6326993424534499	0.2896970852032532	-0.07518474976089792	-0.6297589885791044	0.7709725056916625	-0.43090802897895114	-0.16817929867606196	0.15554074847598826	-0.4568398298314451	0.03918844407631715	-0.1808905127752205	-0.6145346668229696	-0.12940756228302824	-0.22229493381014573	-0.011920974746254507	0.16133560587878065	-0.11759096943615269	0.13247804211629047	-0.019773798368767668	0.48393803827536996	-0.0506630388632352	-0.4745448457494001	-0.5697155318042891	0.2499212132690629	0.47041200704762154	0.17204510352915836	-1.2620537885107266	-0.08531812019505251	-0.1444401120814497	-0.15690323254341368	0.24890090577299803	0.09064466736173446	0.06266958992160743	-0.7550704937241224	-0.1322017057743471	0.20386721792315454	-0.6043093735969651	-0.8839012276678668	-0.45654407721361534	-0.5080004207639784	-0.35376609962345074	-0.48226496743678454	0.2687128595820193	1.3980690782721972	-0.7578994048161032	0.04064303423916375	-0.06419974407617428	0.35909604704631964
-0.0740899488962682	-0.0797516123184918	-0.5601057689588262	0.9608744757744883	-0.6682579125409488	-0.23588721521605152	0.6448625209595941	0.3607218044458868	0.29523650701801624	0.3109774503004913	0.12754289477395447	0.17629930280893646	-0.11335106193575248	-0.899645984866643	0.45607544526097477	0.21304446810935154	0.6953676146032997	0.7690721703648338	0.10234963996630349	0.5691920312223372	-0.3250552401070683	0.15826033784780577	0.05003929034787582	0.3313388700126252	-0.35150669946531393	0.6395026401563784	0.8519436515500866	0.09753269663826633	-0.6583053106915866	0.6103314072977608	0.36493088385000944	0.5369209200722468	0.6940252959150588	0.34839455742605546	0.7149570202979945	-0.41198607123948733	0.17161302660331373	-0.47939334498150604	-0.21372076902405174	-0.48096562601573467	0.13647760915714016	0.15450478299890627	0.030637524908348063	-0.0890624136270187	0.3794498214178954	1.6259295130981615	0.43449559725038517	0.12131592737378515	0.3596011914722446	1.025369721607021
0.3470814723914229	0.4953011947738657	0.16680339134910924	1.432901667661426	-1.07634615958249	0.14547370113791477	0.149725845154089	0.5167093366337949	0.4854692414426646	-0.04109313858185167	0.9027155079607414	0.2680921247410937	-0.13606572624269533	-0.1362409277429707	0.8578672304071399	0.4109408839447924	1.3328213826326791	0.6414133161776151	0.4871967470615606	0.38472640133199076	-0.5020482113993149	-0.19907500337416303	0.14362262756507987	1.31462760368125	0.15731880534560425	0.7067312805353663	0.9025099772820366	-0.04626421349941586	0.5856437600835919	1.0915700430428321	0.6755560121878795	1.2650877959461033	0.8904259207425301	0.24337545423891177	1.2535512101221449	0.32612400317171575	0.04792216869778539	-1.1462018982405568	0.04207742656550514	0.30535802005823137	0.5899756323849366	1.0572953465508097	0.116036176361938	0.533029443230152	0.019686310749716395	0.5203263409375025	1.4621966718225585	0.5032302668024196	0.3005509014650113	0.9382983675025446
0.5993093249271432	-0.049161062017564684	1.0709203216523344	1.3877363757611343	-0.7991205160810892	0.2971073393626888	-0.08288988031905577	-0.18093210061726314	0.349279463280763	-0.579000886443986	1.3900317102288469	0.37798438599442274	-0.11776215082383462	1.073845026890229	0.7655197230704195	0.28884145869933664	1.3459744390088362	-0.13711465399493092	0.8827390897272053	-0.27425158721853177	-0.21767217085758567	-0.009723840647434609	0.400501175649379	1.648223178991801	0.6028999875360795	0.4513276710353074	0.757649515890484	0.23431726641512896	1.5574438678260503	0.8948216635134836	0.4670042288129841	1.4016727157925504	0.9055736847050738	0.019075664990988547	1.0946123745968899	0.856323701608269	-0.40957419105392956	-1.216932344793788	0.09456441713777566	1.1382910639067747	0.6015544449129236	1.1593514519145514	0.03269810515569463	1.0641025758690743	-0.46612829524131305	-1.000236187062525	1.3373949611352394	1.1944392292516186	-0.09809484204484394	0.21304759973655182
0.7551152047084816	-1.208606293959887	1.4133923243987712	0.9089900512432338	0.05561801845386268	0.17821567710651917	0.3137006521588517	-1.0431582112505449	0.25909905821502455	-0.7691953443995444	1.3810311655595748	0.425474370777533	-0.11118966443719032	1.4948190973930853	0.30680947049386686	0.12382708864662079	0.5582567636366742	-0.6646229762206748	0.9620557541718234	-0.7562948977769796	0.39517621587398377	0.7617316845083967	0.7643657474346125	1.0096971133545742	0.5837953062159541	0.15611914941011523	0.5604900403400803	1.0226900608947662	1.572298114421135	0.051709643049727395	-0.09201075360694715	0.7733948795330217	0.9579839452097477	0.11638756908003836	0.16494723919678864	0.6631847274036982	-0.6896131343819758	-0.6860584218219541	0.18424691155016043	1.5619185094963708	0.415011231955235	0.040169808770098125	0.13845814943829554	1.246915998038015	-0.6374054830443532	-1.5564229614595697	0.06215011413422822	1.8726367302626432	-0.25090891758295664	-0.44040946836725764
0.8853762644768868	-1.8779399907098493	0.983150991902485	0.3128216248975139	0.7407350928933009	-0.09780867097574586	0.9406826618251101	-1.2552148962103449	0.5412637675195784	-0.557052992507048	1.075995660904148	0.27187454469615935	-0.3379325022622036	0.7228934285743281	-0.09587250766839026	0.22424652875465384	-0.6654261902820576	-0.20939911204749842	0.4599855530898416	-0.7097532514065684	0.7754146890295708	1.4472627704480074	0.8839241054808697	-0.16302894940768511	0.03769720220584585	0.08291914785449538	0.13481935007494486	1.6809403564057628	0.7885477712659253	-0.8944761388492088	-0.519022817891173	-0.09899659820463132	1.031312038205304	0.6564210510962084	-0.8786630586651389	-0.1799551239921426	-0.46937547795103796	-0.09604967734642687	0.5349640208803264	1.264321719054051	0.5152836753082495	-1.488414055371113	0.5207949064595889	1.0298175080596856	-0.4801476477448229	-0.7190774233040531	-1.4351172987716496	2.0612266064011178	0.13554983387770714	-0.5455410709603536
0.8198141022175831	-1.5379781482966837	0.35448275920949834	-0.18335364526053516	0.5575692964923424	-0.35649532170700254	1.0138302474831153	-0.7653809064534932	1.022901091003744	-0.4491467409105213	0.7747791028607669	-0.04739968312743456	-0.8090744736393677	-0.26919705373565844	-0.1783493847805183	0.5558447210076055	-1.6747942906678988	0.8914962755522393	-0.47095711020766634	-0.491749932144187	0.49938930460444597	1.320572871869556	0.47849154237631114	-1.130996002002046	-0.6205410954621732	0.19500764911325646	-0.8035831166294252	1.4024382767532386	-0.02791951245923817	-1.3377451632325645	-0.5601434890733056	-0.4779544899810738	0.7893866920703156	1.2764716073930737	-1.1895555881286322	-1.0657101133496047	0.008990398966815867	0.08048497412182115	1.0699406274888594	0.34678616195342293	0.9786602312806245	-2.0966554560630217	0.8836630861419835	0.5512858707806202	-0.3516236392237876	0.5873449461623379	-2.20816746180827	1.5247058043127468	0.6511161997046476	-0.3193707326349877
0.35822410855962833	-0.6569023940757955	0.2867277185208639	-0.5575742614002547	-0.39333932737679045	-0.4420111141339745	0.24820765037673273	-0.2622331582233732	1.185730338068339	-0.8099484242955608	0.5366300745026846	-0.2680719540298253	-1.0874143502044054	-0.29403435333990574	-0.07794562760892762	0.7744674005567483	-1.9879185739276124	1.5235777760146683	-1.201261774083382	-0.6672650828561442	-0.2029942073785611	0.3864455623780638	-0.23771695037490342	-1.491787326309541	-0.7774769396995183	0.21451634079477733	-2.0981955565932338	0.13636951703715977	-0.2468577470081842	-1.1146654651227548	-0.4191969164814054	-0.14605279796828904	-0.0066248895376596045	1.5010213132811903	-0.565598523485065	-1.365599704928789	0.25741964917761284	-0.067902311792169	1.4970715692023586	-0.6237446291809914	1.2937797355706862	-1.2620785617543215	0.9534271483214006	0.0555654665465279	-0.4320517984063801	1.107175052575607	-2.034467836747605	0.5234895820362954	0.650214419662658	-0.2715793949209356
-0.30380105805773583	0.007766744105478101	0.8990012667811376	-0.8088008510448554	-1.2342893716409387	-0.3042452874088634	-0.7583400817648492	-0.32645008346183546	0.7757065097293703	-1.2657260174249292	0.2202738938942886	-0.1684554982094827	-0.6530498076932206	0.5591763634785442	-0.12002369822776554	0.6146790673206726	-1.5991053289974608	1.0002760375010622	-1.1249071282347425	-1.2535126320755825	-0.6190325208426329	-0.5710083999887703	-0.6559671472549268	-1.3912834141776722	-0.14510685074825747	-0.06627109032889485	-3.017561935949161	-1.1856150540365664	0.1399726286125223	-0.605674053131073	-0.3875941779718146	0.37564371951135256	-1.047854630896257	1.1795598359694304	0.30057620002051777	-0.8836037838220718	0.15389350370588614	-0.08268247352986294	1.5948038919176415	-0.9728965336581491	0.9401703634779054	0.24891407548019687	0.804047109225219	-0.22139117236812988	-0.45429291777976655	0.5231347240862705	-1.3504096157274972	-0.3887748377878668	0.05113583467491897	-0.5381499319593754
-0.6039630239160148	0.2059426646954437	1.504064445551122	-0.8373627355897941	-1.1620794224199242	-0.07789869591696767	-1.113675621180264	-0.7799333484142892	0.12337235424308707	-1.0690787870704486	-0.21175315198260827	0.11014626139702578	0.414687254108064	1.0012992100919584	-0.4421093996387536	0.14844828225268314	-0.9350008863657	-0.2018133860993847	-0.33659226513848384	-1.671015475280243	-0.3233607358736209	-0.7713490717251513	-0.4223786232538741	-1.2403420432635692	0.8893978845694619	-0.5664325139453344	-2.8612025038187308	-1.5063265302915214	0.6270795143810496	-0.36173026680306763	-0.39638275735868866	0.3657908407769045	-1.625258462505751	0.49565084531816006	0.47935973266881515	0.0879472267409015	0.09435443399310499	0.253010171056785	1.3176623623903394	-0.5175192892488499	0.05447401970216025	1.2283826582573758	0.6219575432952582	-0.21361365079804692	-0.12586095852998272	-0.4012854315057316	-0.6909667785765872	-0.8936175575895549	-0.536660958803189	-0.7936749041497941
-0.23885506110413068	0.17032671832113774	1.2730517037435227	-0.5927209523414376	-0.2563913722467479	-0.019734859040829625	-0.5662807286959193	-0.9397340532242221	-0.24429629136388717	-0.06320910723782724	-0.5828256631206609	0.11400071814522793	1.2723128859348503	0.17080524998945387	-0.8874544277757324	-0.3761349584543047	-0.5067656213482081	-1.0201470089336988	0.30860877247530677	-1.4289234579217955	0.29144520844075916	-0.21645939118961155	0.08118543255623735	-1.313181089948419	1.4567218554873997	-0.9897691131894983	-1.6953495361166322	-0.7125364691287469	0.6398792953945975	-0.6220688048734251	-0.14059527097997526	-0.3746859664198963	-1.3467340398850798	-0.35015571140764296	-0.2853827393932728	1.0117784858473882	0.5127618769848961	0.6378836578304421	0.6685605380548991	0.16596833540398473	-0.6603678422749784	1.1791689286727236	0.27560682754314836	-0.13903117622435945	0.31722158616078217	-0.8104387440214171	-0.30525568980515433	-1.2092235713640949	-0.5451103630761882	-0.7516774935344728
0.3535237883205414	0.05906181606867223	0.05012561955997112	-0.27765242441109633	0.6285362546772326	-0.2511456249340245	0.22997465922913427	-0.398830885457279	-0.23942142474717407	0.9766152833327532	-0.750197868161751	-0.4634113233301226	1.0394885391981885	-1.2007782274119614	-1.2126148956740193	-0.8429113453605618	-0.5197902775145027	-0.978278667276786	0.02784116590723801	-0.650494702661417	0.4003237703974372	0.3630706382599329	0.09073037304396496	-1.561277277557858	0.902493030050665	-1.0647330091853733	-0.3574614822578541	0.279002617859277	-0.06295525238455882	-1.1544471570461707	0.36175134972120193	-1.3602496185231685	-0.6406892356350867	-1.2820538676669044	-1.3656894281956342	1.3943808906720832	1.3488174235807446	0.6432330787756173	-0.35227851288360595	0.22422583026826656	-0.72559304658817	0.5214933507381104	-0.5762841055621151	-0.36836787781679736	0.2560971930916231	-0.6279167568225843	-0.1678108622116845	-1.7696909388746322	-0.14268468744246143	-0.5125698217898689
0.38694721996206016	-0.21064149572630772	-1.463321070523515	-0.2561211479003573	0.7707243263519872	-0.543041140005408	0.39209164872634605	0.5673344865488191	-0.29710464783933505	1.1579902490649967	-0.84975971754303	-1.3768389809780275	-0.2557444048963131	-1.5956676684415114	-1.289379983478304	-1.2783741326225548	-0.7487808332980049	-0.5624276093754056	-0.9547134679195154	0.17294738988797337	-0.3003503466383986	0.2958453870641119	-0.634701906055657	-1.6895109899617888	-0.5601915414874489	-0.7204662857961794	0.32134784907517716	0.5297585367150708	-1.1947791137508537	-1.5126653986922134	0.5863347341041393	-1.926726607775333	-0.3813308079065838	-2.143661637237857	-1.9293007903993435	1.0180307584366728	2.05505524634541	0.2784733641108476	-1.5578050383392896	-0.5850946267802197	-0.4259978622850748	-0.14938599229110686	-1.8315644770163437	-1.0471503408525769	-0.5226175606570101	-0.37277170338847737	-0.12444039118476416	-2.576250954401556	-0.015774662709778387	-0.323919816576016
-0.33427370042810123	-0.5464704728467001	-2.2796946868263435	-0.6777492499850062	0.2911106949299452	-0.4709870500391387	-0.311873012556951	1.3210628629204855	-0.7722864165849593	0.5124046928737335	-1.1438060375970331	-1.9569813422155489	-1.5725802502005404	-0.5478993774044764	-1.0923772986633882	-1.5799011585588214	-0.7910294210328871	-0.4398748331038461	-1.4963252054927105	0.769909713335986	-1.154412262089973	-0.3816456048339334	-1.403028376227133	-1.387370079094563	-1.9010753193941197	-0.11756314355753505	0.23039450899911054	0.03681562245741387	-2.0277589948759926	-1.4225524175260045	0.08757159830349645	-1.8171360646915926	-0.9483805845264146	-2.543701088636337	-1.732247006657981	0.09639125633978265	2.082325770633917	0.018948019463112545	-2.4334852518872956	-1.5318529778657284	-0.41740462999632694	-0.6714575809809192	-2.64094381913921	-1.8283636832828807	-1.383929636037353	-0.34320019992001405	0.022736241776746692	-2.9825872111922855	-0.4849610539851105	-0.17657689210869856
-1.0691833829683712	-0.4553212254439692	-1.9046445474995481	-1.2465253254774837	-0.07822460110829102	0.11300516920416999	-1.2736698574255785	1.444400748869235	-1.3866496103892367	-0.0349657536885208	-1.6115857093402324	-1.697603362194859	-1.801730631911112	0.751980641004318	-0.6180214878584256	-1.430904257708535	-0.47244961604967284	-0.5833693296047692	-0.7421797871223099	1.216902759862309	-1.2022119173475865	-1.0604188814152327	-1.267624763594005	-0.5941690931037528	-2.1148993576016895	0.4261426002229756	-0.09792940141310155	-0.4213238661449283	-1.83932576058001	-0.9409581113063047	-0.809136760734148	-1.269432357395569	-1.760413664052569	-2.1274291605556472	-1.183496631444205	-0.7746464094386407	1.3131660516470935	0.24166803008582785	-2.4093859411450147	-1.5899513871108295	-0.8762198848593536	-1.1057327319396308	-2.100988370335893	-2.0926798252977385	-1.4223105602186819	-0.27790220392780973	0.404001282419765	-2.2824066119443605	-1.038389274848659	0.14425941319898536
-0.9243589823104571	0.4473463376410575	-0.6844387238063248	-1.4620980632259304	0.16162888025858022	0.8160105288025806	-1.6617227025839125	0.9894709319475758	-1.452120344193945	0.22447561754112266	-1.8235747028557079	-0.7153459116754903	-0.7951421288140854	0.846490965177811	0.061227988682140425	-0.6539720674188351	-0.00405623041308798	-0.41407048970942867	0.820580801634958	1.5510751171205646	-0.24503468957114657	-1.2251500855346398	-0.11264761974327912	0.3713416079390623	-1.1239438770477954	0.6028474786412262	-0.13540863329566621	-0.27986053310622405	-0.5440202585477586	-0.3029867833608395	-1.1617785118659611	-0.6492853839852694	-1.8677186725011392	-1.0241247254403139	-0.7292462173191656	-0.9853783864443337	0.10128555506581664	0.7521288669099421	-1.4025593401598224	-0.524134257642169	-1.2632122438583833	-1.242019571457893	-0.32572622914575866	-1.5319978054834344	-0.4676114194420499	0.14076534882747083	0.9128269129104801	-0.5450296450968968	-0.8712793441381023	0.6398736597892428
0.08472543796358953	1.7739674647939185	0.49522980449288995	-1.1210558135780164	0.7923320542328652	1.058182352898265	-1.1650344220838262	0.31700202725702514	-0.6751658228018507	0.9481710322352854	-1.348089467754206	0.3861106962175974	0.5967993208337288	-0.299688258521103	0.7011073802479378	0.3988194460809493	0.285363442631729	0.27442410723745786	1.7466461598011653	1.5642012141134494	0.9083577495160907	-0.8884934605473678	1.1183435434833913	0.9966308276695921	0.17478149608629215	0.35026745496033623	0.22016483240606238	0.20403615943813722	1.050600212232171	0.32417768285714177	-0.3927768994523916	-0.12750628564793826	-0.9935227244126323	0.13587815007904647	-0.3660345204473711	-0.39645790097444883	-0.9772097354616507	0.9953903406932705	-0.031462832951290993	0.8086500918883056	-1.017981421012794	-0.704107264262261	1.4084199816157206	-0.48815669812853263	0.6928442734845678	0.6998169357850362	1.212655991675012	1.2462982026066438	0.18565913656835842	0.9663802475268661
0.9791984782500476	2.5319930268709387	0.8769469629419838	-0.5313732783174713	1.2236166722989232	0.7346907004484217	-0.1792839813199125	-0.173385068561723	0.38683083533395857	1.2187172924748666	-0.27984963263535306	1.0803924690907045	1.4512619141327074	-1.337524354802879	1.0007554018908835	1.0097389150160592	0.3513332223185618	0.8588064356122822	1.1651032204146425	1.1512435831736494	1.3257812215235032	-0.41748717771444177	1.3893201643153865	1.015289156734482	0.816190288232946	-0.031098805451733727	0.7910593685525829	0.39342699664114683	1.8025135581985874	0.9223707027183368	1.00115271226272	0.28995798937488415	0.14471074828745334	0.7682148033779758	0.16519996122482716	0.5229493794771964	-1.4234304585273314	0.7200493750394421	0.8398905701470717	1.3391484660494284	-0.30982298817704085	0.416133746468782	1.81698580628842	0.3656975090457924	1.1895248263316442	0.806186967200723	1.0650254651767612	2.0055998083968922	1.4157629610622082	0.8461586929247021
0.8827227305063824	2.1093196018212095	0.352066471715056	-0.19047271492885923	1.1564026965519802	0.3911365875406873	0.615148936434086	-0.23157950026685115	0.7914008073471215	0.7175088885818324	0.7248190163035412	1.3043062626400292	1.5933146062195593	-1.166895619170807	0.8981607243681539	0.7755767934932108	0.4941767715468652	0.5400385299175883	-0.23941928489949663	0.6695924297614886	0.9384916577562186	-0.09128933557191352	0.6574384242821968	0.6906305527526012	0.6863740245677585	-0.11012748460199999	1.4092119062803385	0.10035603286521666	1.235850533480172	1.500687112202401	1.8836248850316724	0.5685153844857362	0.6156853179862427	0.8452352289806677	0.8534603522043873	1.1073649914923729	-1.0780676705076375	0.2982605079322112	0.8271715945558672	0.8914034988817885	0.13102851870879462	1.3470359068508404	0.8790944004927197	0.6694267576634282	1.0090233416412422	0.198236297889785	0.6610032238574842	1.497643975142137	1.9034045447696923	0.46883787063377663
-0.04582644702050382	0.9418361330512953	-0.5502916503156492	-0.2728042079940896	0.7807235255538562	0.5965331667882467	0.807156996011898	0.10980171485931016	0.13237951916571367	0.09929362308072492	0.9953218894940279	1.3039575919964725	1.4725261383559987	-0.14109313119053318	0.6743188216180362	0.060601351244257425	0.971182040632092	-0.6725366230715487	-0.9756804190780849	0.6325076808280885	0.46936552781667656	0.0799751842930974	-0.18110795387049983	0.5659812391132006	0.45760239261682883	0.196112036950029	1.8943474386487842	-0.2686628007061819	-0.027197796144797323	1.955492762393053	1.6027929447133191	0.6244359233533734	0.2813625414677611	0.7668763964137172	1.3068133610834294	1.0712564315657989	-0.2769422388628774	0.2952772740232596	0.2820538341374776	0.25981844491651707	-0.08320319909778824	1.3258218251659604	-0.207187212065629	0.6136562649729951	0.871911051882457	-0.6870163613847514	0.48306205769432337	0.4345428424794871	1.373592471958598	0.28323982834723904
-0.8985109393812805	0.026563289600693877	-1.1776993170710015	-0.4752951798512115	0.40309487362501595	1.1949339758869137	0.4891163678681308	0.5069540721029863	-1.0625243089757765	0.10778599129430733	0.4260064957663662	1.211139933020024	1.4222751885869445	0.5021812634167769	0.6519264512181384	-0.3553189148302824	1.606930269473957	-1.860341668219	-0.4144453337467836	1.005685034273235	0.4359573274596367	0.1870870252767517	-0.3939324968002796	0.8701023456702135	0.6547682399855006	0.42009954570053004	1.9149877242473843	-0.34553383913679253	-0.934067636479001	2.0963007944967713	0.5470576384296251	0.4887718741674126	-0.1052069671397432	0.7827765980360709	1.2203267700630327	0.65525081118973	0.30320386306923675	0.7769427909903643	-0.15054575418158234	0.19629611143906495	-0.5063967911664513	0.430628018525455	-0.3478974287281015	0.5336488078834423	1.2443507059189969	-1.15081576511984	0.7598418116948009	-0.33643415727526355	0.3288948455442831	0.41771624747042035
-1.09250554864494	-0.1390893185832479	-1.3080622046038666	-0.3591078334096171	0.09113856909053662	1.3943760034691566	0.08748656564565163	0.5546800652001481	-1.8472472056341378	0.6067808509945798	-0.47547770533216976	0.9012932927750508	1.290705862481716	0.09782173827877333	0.8133250977071201	-0.08268379411963604	1.9109577873961645	-2.106294917272695	0.5580649811436171	1.095702176673094	0.5169499282257084	0.2393885478230128	-0.20225972279865004	1.255465232276042	1.0039910518811825	0.010987052107570217	1.2141130898638357	-0.27842306715197185	-1.0643788993304446	1.8268070714814473	-0.40727361063413775	0.3703348459070538	0.20418080517434944	0.7313027287102648	0.8048361634802567	0.24229276953690618	0.17949175850687055	1.1753125359756391	-0.14475457025188787	0.5437933604272115	-0.42768733696134736	-0.5029132955527437	0.35509739786670386	0.4344791638263183	1.749000484170597	-0.9383524379355346	1.172640067590409	-0.6045665651818604	-0.5130732303998456	0.5273596918553874
-0.8628173478120855	0.09377831728403001	-1.2124061221045557	0.2050860915623585	-0.22603051708052538	0.7166924232261599	-0.002557779198166103	0.2392585856637902	-1.6960831156734102	0.806200505663139	-1.0463192165196917	0.30133833668405047	0.8384108767470752	-0.8949775436837412	0.8512006102418698	0.5357049590827879	1.6334970497733072	-1.3359504720047515	0.6745390950674783	0.37939429112443895	0.11193692547205353	0.20568220176404703	-0.2949881891849855	1.2505600251643363	0.8805268095909756	-0.8985386210662037	0.09981319398490623	-0.3933123740585508	-0.8709499274689034	1.298668432692732	-0.7806906705125071	0.4740939697936979	1.1116956621515404	0.4314244345049295	0.5945599107902603	-0.04253113438378381	-0.4263714482790085	0.8956359520208822	0.16725797429443356	0.5619350087208262	0.21278797441341882	-0.8185015871415697	0.9422872396550879	0.10203930969088344	1.7052395834180876	-0.39564283855357235	1.2496828688463646	-0.7000172217953338	-0.78632597864411	0.3174325572737612
-0.6386912462952075	0.23104710885955942	-1.1742141080022037	0.9426049949063091	-0.45861393754824487	-0.2806976397203585	0.29145690884909103	0.10843002650074016	-0.8151744285261558	0.3804307576171161	-0.9313050014941513	-0.26709118586667224	0.2712979328650444	-1.6586238480086841	0.6475767871070124	0.9265659671469006	1.120736017047135	-0.17024761998378105	-0.14482348445026308	-0.6690306249711142	-0.6314333029584358	0.13865041893326052	-0.7226483069340385	0.9338979844399002	0.28535691841633337	-1.3455394039069974	-0.5243122841694532	-0.5529702268132167	-0.8539529685693116	0.8717284918779874	-0.6726771802676668	0.7908278914164256	1.8305790500659243	0.16019104264054376	0.851929408926321	-0.28012846978953027	-0.7125196147205477	-0.013382899831964107	0.5503271121619085	0.007750590502540078	0.754100872110662	-0.6667494804544777	0.8504937449500476	-0.35217867711129996	1.0745632283991151	0.02579961342128949	1.0004777206810513	-0.7861650155615653	-0.5456410130720951	0.03617552370691993
-0.26887223253826953	0.37591428378595854	-1.0261436613033075	1.465483867156247	-0.373818201221872	-0.4717948476134263	0.6906793523475867	0.7791916101634155	0.2569464387393448	-0.029320627770316413	-0.17451828556960094	-0.21169057139141453	0.13150305965293793	-1.8618334462760833	0.5620725671007007	0.9922203634998021	0.994106676271645	0.8749981863759193	-0.6733650455264164	-0.8969967753165905	-0.7389078030309537	0.14522492479800622	-0.649364136940759	0.9524907648492201	0.035775680108958714	-0.4193476509572063	0.05909780892492046	-0.19323905048813875	-0.7651206580040361	0.8834674116995584	-0.24633658274104708	1.1338315240891808	1.7992118380912492	0.4757218565779947	1.307053597234384	-0.4243308343534161	-0.10038667015249457	-0.8822448687402671	0.9766118217360147	-0.42004822960696486	0.71329819192469	-0.5627395694056428	0.5389969824637784	-0.32409690408620784	0.5759186423725953	0.2663147100246228	0.9461709152599711	-0.5142139974262653	0.007544791453354361	0.2049249872002596
0.7589144218013045	0.9915314011996009	-0.3056049869562452	1.5966579524207476	0.05876312367252037	0.5852852442747177	0.8231628829876708	2.146721642884645	1.1901219278218602	0.34578517475997117	0.9672794906535069	0.762181097316625	0.6455624857811751	-1.5645513576019143	1.0567688938043502	1.14342794864324	1.4527888030371647	1.7835515475337325	0.14358742770263785	0.2501803487498295	0.4437754804959656	0.24005827991837242	0.6128978736524517	1.7288249909534827	0.781541402000099	1.6241707254370235	1.5135520664268975	0.8931812723791259	0.0695398200334381	1.39051262784038	0.5815421943958398	1.3680044125847008	1.265197643146493	1.4921622717356557	1.5328348209595628	-0.23385981083417923	1.0757550885574458	-1.1066241067862752	1.5129293353684325	0.11463770111786474	0.49117101853104733	-0.5269877783469837	0.7999937771845155	0.6744951018646473	0.8091913311707642	0.608638673860249	1.423309767705265	0.4960312336345931	0.7127739814467035	0.8738348364151208
2.349993536858477	2.0267265207544596	1.0721395895016537	1.421294924379726	0.5085818254653797	2.0278253862414797	0.5691881265385264	3.192277883516407	1.9613602867522715	1.2828153879409305	2.1784452086074317	2.2112425606012422	1.3637192236885018	-0.694673333892223	2.0207483303306617	1.637044880595538	1.9847178624894555	2.6296875821597006	1.8766660935961115	1.9496124974076323	2.2221125526739938	0.32084569842733424	2.523443162884564	2.7585742523039167	2.002851107976608	3.3097723217132686	2.5833922475451727	2.0427623400592716	1.6678971392751787	2.074564208383964	1.7662952353570869	1.514741622087692	0.9094674937345233	2.5106006194857353	1.4409761639064311	0.3817932938510902	1.8143569886101882	-0.7374917505071981	2.0100652458369015	1.4873683293032138	0.902032324557466	-0.02098259647467657	1.6797330325153659	2.2765414556365746	1.490095364224754	1.2401765326385423	2.0216641571816263	1.9694135580433132	1.4107555312587128	1.4021625399198636
3.448223321861317	2.6411969128795514	2.4211719015363022	1.100607203500255	0.607275410548442	2.4886545182033024	0.17033768910437014	2.7988695613105947	2.54587190219166	1.6730634397345618	3.098814443917538	3.1594885831438795	1.573255162227723	0.8431036534578747	2.647251230351859	2.084712780200418	1.8519862830023865	3.072684252529968	3.0093235992165432	2.7083254614132497	3.0146679825002223	0.32290876715371825	3.5945870012105336	2.9469382167583547	2.3440665626825696	3.2336539933155626	2.284401343035477	2.2643750005551952	2.9849482574172264	2.400752442411981	2.69867440558554	1.5957152987786916	1.0281368793925447	2.5815246196009167	1.2605878552355756	1.0781881589619808	1.4425810380518997	-0.36269909806110395	2.0727418327472575	2.5803379880719204	2.034674776379485	1.1847070700359734	2.3304709574507427	3.3603115122307883	1.7446840275500133	1.974292759367729	1.940027286418737	3.003173018427658	1.8665637477111163	1.1403458916875957
2.966934488127202	2.0122355757047568	2.7653056845125694	0.7021158410351868	0.3672949686426363	1.4856145981361404	-0.03943789898600286	0.8615989076114039	2.6970978171611684	0.8191516593295697	3.353880083601024	2.8406342161683895	1.0047827255953354	2.535963221245377	2.1506869298878826	1.8018923609469415	0.844250269743803	2.562842505685449	2.5408647629620913	1.8281099672961578	1.9486269050302685	0.31871734584844735	2.8476017713756283	1.7530003319884204	1.0843907089883287	1.4490923249573924	0.9073472041587651	1.2983722274403213	2.864464412740803	1.951514267225995	2.532967840493648	1.4623938669095438	1.2453662608883314	1.4583266920645999	1.0858684121299205	1.3061011571635281	0.2700862266215589	-0.4702281274626516	1.410209708854666	2.400989092679831	2.8887325204987904	2.3817442814990617	1.9152818795425524	3.0466645884859824	1.0758805269872236	2.380194438356743	0.9024449253629677	2.8732880150836144	1.8220859450989562	0.19594517814383902
1.0111419576956213	0.2899515436390247	1.7900687335761327	0.20616537000966872	0.1250352400789653	-0.13210152330268746	-0.024390304159374522	-1.4754463271025535	2.133398054464914	-0.6758451780643382	2.724174420550247	1.3232292818592208	0.013846323995872498	3.2865641120457245	0.5955167392983556	0.619841827657484	-0.5130919835054789	1.078405722108427	0.9320212958066497	0.011424702555669502	-0.1931971278399589	0.3796000171416773	0.8193948033810051	-0.13307105140438824	-0.9277580004315759	-0.555702294802262	-0.31807457868417605	-0.0714443565220619	1.3151932276556684	0.7255223400317138	1.0780896545131655	0.9077725384364276	1.0216034281475184	-0.12484018546365726	0.6769549456291797	0.8391875484061931	-0.8311853794250172	-1.0013580974750504	0.1803620686689117	1.064822811329492	2.3691415694475406	2.4928318709914907	0.46759968683127473	1.5522057795027069	-0.17163205117735414	2.1074066055011778	-0.48746894910051136	1.7314270241559233	1.1384260451039456	-0.7021711956310543
-1.0903252651607225	-1.462695874369115	0.2260522690447875	-0.3749768925984311	0.0550255823256981	-1.1377522803628939	-0.11762993554143056	-2.7744508124774048	0.9239662565127124	-1.5669857934693943	1.3428497130841177	-0.5438897765837118	-0.8932082642302717	2.5029829601248297	-1.10485135151012	-0.814237262874641	-1.4899750532582652	-0.5530567734412988	-0.567107108008673	-1.4792453278609403	-1.7820645983972145	0.37534972148364576	-1.0086069489102534	-1.4258673644861108	-2.057212519446863	-1.3204678785825323	-0.546208557050929	-0.8541782920006802	-0.4256233899864047	-0.8212520037319995	-0.8314534229356552	-0.028230339837031795	0.2817002636004416	-1.1731066876934568	-0.15264424774336138	-0.031695105737315724	-1.3810285008550258	-1.501440925969664	-1.056600895731079	-0.43997296272080166	0.5556497197985393	1.2695262414019628	-1.2007054982660779	-0.049230266858497684	-1.3076239409844301	1.1210368623792608	-1.419845245308337	0.4190512250485286	-0.0768653942489238	-1.0803433335206167
-2.0522851395925312	-2.278514643455747	-0.8176896218816505	-0.9234406185653747	-0.09074057888577802	-1.1578320676936769	-0.6454512765605454	-2.5164424130615517	-0.3854604816148049	-1.3768190825878448	-0.2939362476617321	-1.8029738403261006	-1.5336937265355908	1.0022766276736463	-2.049275427904978	-1.6338325197422694	-1.8073300501993006	-1.258781399832968	-1.2377441597269392	-2.043590827062802	-1.9917688578048887	0.042766777876998216	-1.667089522992309	-1.5402149790344273	-1.5724740660105163	-0.7633834276281513	-0.12486132335489233	-0.8524007303502228	-1.161140185420194	-2.058728227902984	-2.050328593774369	-0.9635378363413747	-0.5628027932174905	-1.3455134728771643	-1.0814553379434	-0.8509814890599287	-1.6214661802066093	-1.5953055385799617	-1.728876506993689	-1.31737220049385	-1.2554277693357494	-0.33006632773911104	-2.2710451517114967	-0.8795199682555545	-2.0105922134275045	-0.2274363331030922	-1.7541809115784086	-0.3574607724946759	-1.4158398646686723	-1.204045739876967
-1.778868546629803	-2.0852290659503	-0.8747492851077547	-1.2651788953414003	-0.6245653968689397	-0.8364619923693056	-1.4956706595808922	-1.3968228605050979	-1.1114908988468248	-0.8205983538519863	-1.5724940253549649	-2.077161708741451	-1.9808376836108912	0.3413049766584034	-2.1303651561733488	-1.5838563460796609	-1.739012658889729	-0.6814927710227456	-1.3215713149850543	-2.0069796343806297	-1.4256165696369052	-0.668579497963091	-1.414329910536778	-1.0970074647619832	-0.3327847676843033	-0.012705621278072402	-0.016779796258587713	-0.6817101973279209	-0.8626936245182119	-2.6045456866377834	-2.170900072289472	-1.4849618722914248	-1.1245188476292431	-1.1002223002063531	-1.469705067805433	-1.4195924940151263	-1.9055257229217795	-1.252306498711936	-1.6299589509779513	-1.5836262443314446	-1.8518013956022918	-1.096189250322806	-2.468059073892514	-0.9575955692885866	-2.388961351894669	-1.3038211054279751	-2.0131570280770568	-0.5690914550777877	-2.2738402124163906	-1.5543322103751271
-1.1724090683346025	-1.51362167673102	-0.4010811598315497	-1.295239195502043	-1.388974191817611	-0.917010756807499	-2.125729490580234	-0.5407067517133991	-0.9814836437578427	-0.7797333477272407	-2.1144996994064127	-1.7201945142801875	-2.2006411200148537	1.0820831599342138	-1.9293771999289075	-1.1797769683071535	-1.6727304072713307	0.48491242119226663	-1.3276592327202288	-1.8843419076332752	-1.1325643143959778	-1.378758490281539	-1.0932007789006317	-1.094989387373194	0.2722509350233868	-0.04382070804683546	-0.6116328964964743	-0.9037427681715402	-0.4123165390166583	-2.5544917652948667	-1.7323690853653377	-1.5528152644950632	-1.4072282380202723	-1.0441885113706553	-1.0978160160315698	-1.777980317620051	-2.0562573850056527	-0.6648394976699411	-1.018345950202093	-1.6826564109230209	-1.3101885442646353	-0.7666473339342326	-2.0065680163385524	-0.8825714237335065	-2.5135084661869715	-1.5417880154894503	-2.5483359631477116	-0.6283512315448828	-2.200047610674295	-2.0353063852388495
-1.0096798586942541	-1.1563200778899603	-0.09510327736525136	-1.069201964544699	-1.789857537658427	-1.4331006430973263	-2.029830111112286	-0.5391904455290086	-0.40929134438653453	-1.1911370957544187	-2.00067677042534	-1.3838506603332625	-2.0074885698963785	2.0472460968898227	-1.963928775131551	-1.0901241922021858	-1.7148894436292996	1.0916125027438837	-1.3430210111301235	-1.7414688914847127	-1.3266978992764569	-1.52571260488892	-1.1111266392835728	-1.7534405088108964	-0.17042507463066645	-0.7310391170811078	-1.3671874364030028	-1.4030105363585017	-0.4433941268347875	-2.3248390491791757	-1.4459703980379843	-1.5224803872178148	-1.6330997384933212	-1.3143118337028312	-0.5563635388224348	-1.8959686861992004	-1.6160801105786224	-0.011784626076956961	-0.44056275760190394	-1.8072569705350494	-0.7907979938809515	-0.11946528575921107	-1.3038651213859838	-1.0462792047204863	-2.2304448377025587	-0.937023257570674	-2.9985035020672166	-0.8060225090088375	-1.3373834903761055	-2.0272888427432467
-1.2628619364723752	-1.1821138945843057	-0.1351906900978318	-0.7688928540805005	-1.4443332298280884	-1.8818217619641138	-1.170744743667841	-1.180311462231714	-0.2021330433929126	-1.2634281023489682	-1.6965598078664716	-1.439909852978391	-1.4201200476581222	1.6272887910454592	-2.200738718742863	-1.4740659645141696	-1.7347885688279343	0.46263736144888135	-1.1925258939497319	-1.3748771550261543	-1.3423894232324982	-0.8867913371687307	-1.2470468736836071	-2.365744224982557	-0.8809398005459874	-1.2841847731231912	-1.6134683835057573	-1.6913698472395806	-0.767431514331112	-2.247202493827847	-1.4443201963330121	-1.7292971842860039	-1.8448076837322376	-1.6142598554071896	-0.6891230319654542	-1.6126354195699815	-0.6559742124249746	0.6068288382027758	-0.3996067228765898	-1.8219407806377126	-1.2186829226684843	0.026529619122291712	-0.8161756203603712	-1.341225482424855	-1.5313525355653594	-0.2176573955025138	-2.7572852499318117	-1.0209441987100558	-0.4807241209131549	-1.254998400363467
-1.466319650825041	-1.4964206770550297	-0.1971776844657495	-0.5397164867470476	-0.6639930606715864	-1.95608915036062	0.05246885975080753	-1.8604419718357135	-0.8625057736853634	-0.6623084888605238	-1.6825876087250684	-1.7366878237082295	-0.8447590356874971	-0.29698478391100774	-2.287135383857139	-1.9311472234965985	-1.6371767943269393	-1.129619901660012	-0.9731603096804338	-0.8365259060258534	-0.7131626766034098	0.17389910651596382	-1.242769035410453	-2.2432925097315515	-1.0389219589742167	-1.3342413953302419	-1.4123870529063343	-1.5793441614762052	-0.9377118675844486	-2.2880754081877335	-1.390625073234342	-2.096428367147568	-1.8199173759358975	-1.6699227838822515	-1.6248139608194203	-0.9443736642894166	0.03506436534734274	1.092956026360026	-1.0034200652620064	-1.6922273378775674	-2.3329265326632544	-0.3579688108871707	-0.8704361159971291	-1.5354290999976583	-0.8399982880832253	-0.2851978599017787	-1.8181167315978766	-1.1268094378323472	-0.4551833973858336	-0.28836910845426733
-1.3848872942246107	-1.9208289641225544	-0.06558754191163328	-0.3261634100986799	-0.1352199937695137	-1.8306958768716397	1.1796529393381754	-2.063741180173447	-2.049404015270461	-0.05276682061708062	-2.0186526007032044	-1.8225205725697922	-0.6924594394854353	-2.117661294324597	-2.044387093194854	-1.9630104288469676	-1.4375704804217797	-2.7006702057317606	-1.0211292047255134	-0.4659876487830462	0.11840174655135735	1.002773962692971	-1.1749638338594688	-1.5360349089948941	-0.7440993789075561	-1.263728378054523	-1.386885600201722	-1.2821656015446097	-0.9661361915389441	-2.143577816134612	-1.105812847220822	-2.2033880539643396	-1.3671657418186764	-1.4728169648146687	-2.5188228174629335	-0.25561637759339745	-0.19283728481610152	1.3284053818955646	-1.8005643993800466	-1.6224013636950965	-3.0451394912425296	-0.7381253062025005	-1.340861591250095	-1.6215776250163636	-0.6395822756248339	-1.2717417517431693	-0.8565307151140421	-1.1860779047873922	-1.262268296938045	0.07611877519300873
-1.0890776178551858	-2.122155818236619	0.06080816322765033	0.10989309565536363	-0.14305857091233498	-1.7550791796678034	1.9469099466550281	-1.5488376311447847	-2.7449262388352715	-0.2658233086006435	-2.222169804850849	-1.3850908528488242	-0.8528158090115535	-2.273883034918922	-1.570786778643259	-1.3798831230543913	-1.1006371844727052	-3.225692533716581	-1.3254187872496523	-0.42489951658302155	0.36706063029419356	1.1803471192917565	-1.134217429017314	-0.9535651457531648	-0.6314772169000119	-1.4815848540817138	-1.8168923131856543	-0.9406731518115982	-1.1428276672450963	-1.5899889894285797	-0.7857348159288767	-1.7237591202460145	-0.5898039195749386	-1.127976406946112	-2.3752266547430856	0.0842994320279345	-0.9611803411758155	1.249709074376481	-2.035770077716795	-1.6461963066829794	-2.5694085494159484	-0.8009012751160905	-1.5343647633938868	-1.6458231700093977	-0.8535226081778838	-2.2256133995159315	-0.42379813113683895	-1.3376072413592095	-1.9419311829162207	-0.1980107855701652
-0.5864087279762188	-1.6745889966180636	-0.044054818694673245	0.9373192308160729	-0.2744765850757186	-1.6613168939525076	2.232206514793617	-0.3898728289089103	-2.1193373079364126	-1.1844242079722855	-1.6769620555906921	-0.5357412510749223	-0.7637438383844142	-0.9421351832530035	-0.9616571976131401	-0.3460064353457001	-0.48574206691484656	-2.31579640568687	-1.3251409186854062	-0.4745281305299103	-0.05194982932025997	0.7534443198611194	-0.8675612108365285	-0.8207030379915797	-0.8185216216191898	-1.7264708601142633	-2.2286631175017115	-0.38677305748425267	-1.3164005278534334	-0.7305126312436274	-0.5919331088501345	-0.7441219801801896	0.19906830711032905	-0.6720706241608929	-1.075035738061954	0.16958866712673795	-1.1624964232990909	0.8855676124461633	-1.2782643984943438	-1.354079394965489	-1.103747711033467	-0.7288555822875549	-0.7445689166370105	-1.402308609756404	-0.8795871845108758	-1.9931820576510872	-0.31643507846334573	-1.4861710385700337	-1.5141781592607277	-0.35205008372788654
0.21250398945967708	-0.5240997903286495	-0.1693336255232496	1.9791901467455175	0.03846678057324501	-1.3595169494390833	1.9538620669298203	0.970833069505685	-0.38035239658635595	-1.8112741996799524	-0.29838168682947036	0.2615081851152689	-0.10728618956734037	0.30824692328701114	-0.18190172383680903	0.77339999267443	0.424425524832368	-0.5242818862728856	-0.547619791932678	-0.34581984621469	-0.3997165378397705	0.048090666532731925	-0.10360930903562945	-0.699947449555231	-0.698183972637715	-1.376934836399593	-2.011527908454041	0.4364078420918098	-0.8494139600060525	0.08618207470321682	-0.32771675915065457	0.33891212835114876	0.755592760904327	-0.14266124475266426	0.5154594052991662	0.46344250815507637	-0.23664294180411116	0.3020393484917556	0.0843077328969508	-0.34896318744644156	0.4624623143209313	-0.7366516941122575	0.8613214600119319	-0.6277652552431848	-0.3650936292902578	-0.5185877615705838	0.0432947627843255	-1.3047126843289882	-0.11043825406013688	0.14047842176212338
1.079039097061916	0.6686913238090259	0.13657503280066138	2.7253213626862505	0.8040088135596771	-0.9542537138914065	1.1862993163537532	1.8446491358724189	1.2580039152489157	-1.4344502724754082	1.2030504523433145	0.5371392265570599	0.7069453486119368	0.35017436879119834	0.6921936129322309	1.5508307991243062	1.305756922058434	0.9735439299540694	0.6891731238954736	-0.14661712904225757	-0.06847275430373202	-0.6126974587375342	0.8231858015669693	-0.04117980071636189	0.12558172808209186	-0.35470923488848516	-1.2329771282001931	1.0601489176723646	0.4866246307994076	0.5541763422133779	0.255074917580527	1.1558304715831695	1.0342374566908692	0.2949681662664791	1.4330138437878435	1.1538858459847092	1.095317190796709	-0.4189976026955895	1.0634118474890377	1.05743078276237	1.3098588366362436	-0.6567872800528437	2.084311793155331	0.4508097570628451	0.2605326964629281	0.9185989829252142	0.7374983728217837	-0.6173009744485459	1.0297461532263525	0.8175047029711315
1.3746734943280305	1.0043585254084566	0.9007334084975913	2.7036253577523137	1.4441506630717567	-0.7663449332923904	0.3159455324403168	1.761482370020639	1.6071303215536004	-0.40347241429801195	1.8539069029272361	0.17253883881345855	0.9474430511363291	-0.42416708617667287	1.2936608213716323	1.6617092655784025	1.6613827474935932	1.2419251998402883	1.502349787606211	-0.17843421535351378	0.6392387112076856	-0.991145583910979	1.0767084069235655	0.9986881006204338	1.0728797757187702	0.6146944622432392	-0.5743067784001946	0.8742227437281896	1.8749946622869977	0.6094308647894096	0.9542298820418785	1.5571409594239798	1.0957591366280555	0.4569338833801504	1.479946483676677	1.781612281810429	1.6089075926837688	-1.088877816882191	0.9502232019615714	1.9304819189661728	1.1952415948254684	-0.1916080178167895	1.764497051396062	1.0557292163811423	0.282143045769022	0.9856746331135501	1.1841392735182075	0.29446117017219414	0.8654527549381327	0.8030415616690206
0.7231562335617737	0.34246678800202957	1.4980063222263562	1.8883469819184413	1.4502679799462204	-0.802118647224602	-0.14388150952408235	0.941745538543321	0.6179389442417536	0.40709888917224474	1.324976618284294	-0.49758305462542024	0.4357451376939732	-0.9067929168663779	1.2672964816062473	1.1317627185348507	1.282389247623064	0.3666281170838678	1.3979526524151749	-0.41593718245777345	0.9084292729880841	-0.9011719595661286	0.2966951932159124	1.6249236621195544	1.135092415785412	0.7946332562574792	-0.47024403390170594	-0.013092171560531173	2.135123153149064	0.3986511231203935	1.2088405879439184	1.5576560362820704	1.009211621434227	0.3696302746413329	1.1674260629801723	1.7011786915690537	1.0044923875995957	-1.3686787543973475	0.04176262918167771	1.69144246389581	0.48978392127624615	0.5567042722574757	0.10356461544591597	0.6275514091718528	-0.3300928885780954	-0.22147300215690197	0.9249876399046506	0.8643144661946378	-0.24104044511130035	0.03491896266317865
-0.3110518254955148	-0.3914752029349463	1.2634360916087792	0.730775740959865	0.9070236006491251	-0.5794316647328502	-0.04121673894636843	0.18460143262572293	-0.5601349542941512	0.6451873607525709	0.2786504231111845	-0.9192330290461556	-0.19161085649266768	-0.7110572638495699	0.7595148724831311	0.43566289236028133	0.4867874370565499	-0.6163551605626358	0.7522875676823714	-0.45121004136998466	0.44322602671651545	-0.29688577677557837	-0.7270022681979046	1.2958365414124895	0.12082561477658901	0.30803777221508544	-0.5710727097929964	-0.6133458576507187	1.0594438142082723	0.13271129155051717	0.754997425413314	1.238981561221085	0.8716087940062404	0.24843325819321804	0.9704935697601502	0.8440896405260021	0.2725641876816648	-0.974711555437147	-0.5928253268586017	0.8414172384685307	-0.07844788098825511	1.0640538315062886	-1.3201698126247754	-0.4005393396532205	-0.7578688675477886	-1.2245507028343263	0.31782615580904017	0.7452555261784688	-0.8811333721230412	-0.48552484210605207
-0.602149500416151	-0.18772509313955982	0.24879886105597465	-0.2318585818874564	0.31159774399851653	0.2828044330312947	0.18473633494300382	0.12092566377579587	-0.7102778650221501	0.6661774903744461	-0.2823062910862015	-0.7243943476014036	-0.22409055516053833	-0.41394852956500017	0.3992120342634734	0.168010395267671	-0.1671680284453961	-0.7171337053346066	0.22448127330340517	-0.07229288815885265	-0.20642451729581732	0.5573537754235324	-0.7353012788858028	0.3546547185386427	-1.0201304354832252	-0.02131665793817924	-0.21721795084905282	-0.045061468239068356	-0.2796649096385502	-0.007047131137775612	-0.021717047872750916	0.7641913138662483	0.8086527691952606	0.20129635091867046	0.8519824804747987	-0.20646751996214827	0.5212425739943589	-0.01398032134790466	-0.16273093786112594	0.4265248291087019	0.13966679782342176	0.931308735068905	-1.0976199379459755	-0.8922522904651969	-0.3025692340579512	-0.8012315874065044	0.1642665511503262	0.12838954159622534	-0.2253668605005224	0.11610908329503035
0.2979419898629528	0.8090684905277963	-0.8080872455896823	-0.7863963079223877	0.019903884305819082	1.4194986065025401	-0.06482298744551097	0.5698343195264216	0.26020101967299814	0.766169745203057	-0.013430014529433583	0.002380233276251381	0.2502037061729776	-0.5304026118440898	0.6459376912917263	0.4748434848624854	-0.3893482606089406	0.03276180436609714	-0.06213570939358525	0.32046801791571844	-0.39507171567252847	1.1428173565279571	0.5594826995881674	-0.3418678599232819	-1.2860686177016323	0.333741925145278	0.6935308240081939	1.3929973469694668	-0.7523926366947861	0.10505427778998334	-0.5328472704738874	0.39011624173418746	0.8390687962570061	0.08958125723061831	0.532679930731193	-0.929084222237439	1.6419181140890367	0.9597025279201606	1.030798632988646	0.7845305559312248	1.1993844987450117	0.2779968844438717	0.4986211804593622	-0.22755476911001438	0.6928673461081571	0.6212544361812409	0.7064814277469164	-0.42541191698027053	0.9522254513321243	1.3788298841370317
1.5288934392352005	1.3763272328882457	-1.2619707588937168	-1.0678156927717313	0.0267231298719901	1.982653131694904	-0.839337023792816	0.7453717881473109	1.3142173353675661	0.6974302866499176	0.519432546985388	0.814255535173531	0.44986279095984716	-0.7745141872868033	1.2473676362864792	0.8674437039949567	-0.3338276029201869	0.6941021038309678	-0.4396838810429281	0.14796981991493052	-0.16857987878559108	1.074813596089393	1.990296493740291	-0.3310593713507546	-0.7797651074792105	1.0109380608508587	1.554629449809368	2.4271895936647647	-0.44731538714998836	0.49273152740934806	-0.6230431310715215	0.3187470831149288	0.7704634009244695	-0.18658634922828016	0.011311628203580538	-1.3738770233323758	2.3923586030229633	1.3657928588379848	1.8821356990097478	1.1232876348633865	2.3462087226204225	-0.48728969203752687	1.7670996769422078	0.9271518245046959	1.1975740038054559	1.4693182430757163	1.296504393165663	-0.4517560367022985	1.1369730906302749	1.8651822354144696
1.8205946064572807	0.683848698191517	-1.1265128647439901	-1.2504277727077466	0.21937476928044897	1.6542966313171734	-1.4885758842845538	0.14175727225467138	1.4475442876289628	0.22172500289172592	0.6080514819716968	1.2769102985940335	-0.07714865282637363	-0.5742320362986784	1.5189641254841606	0.7386362459314568	-0.3017082249747449	0.5426493061224444	-0.8840204698067222	-0.5228852551254564	-0.05489356543596965	0.4688890155273612	2.137339581799664	0.06159948690480635	-0.45646221187208175	1.2769821461464876	1.788181864957945	2.1817666229742785	-0.37465595111969846	1.0153486930133355	-0.5183715058202519	0.4937884888878294	0.37040578817182096	-0.3548937529364795	-0.38800932583409	-1.7390263146268943	1.7929205255391207	1.1242913240769112	1.5828471348104203	0.5432692189852921	2.5248141042088563	-1.1083667754093407	1.40167998426614	1.3068435403277698	0.7676153988968527	0.8759571046466399	1.1982516134335028	0.07212127099095268	-0.09835359775476206	0.7945635365650924
0.9596002136065744	-0.5739266122995665	-0.7994441918678546	-1.3280854509022317	0.5897945336746173	1.1481836453996384	-1.3458095690105476	-0.8694273363736623	0.7219607744003282	-0.14890505322759895	0.26666151987011805	1.3010499832689244	-0.7558215438049256	0.014559097316915896	1.1617524295722836	0.07181687101491542	-0.37581199790810776	-0.08233140588890989	-0.7461818538169781	-0.8670857572396019	-0.20543061145256816	-0.1542299701739958	0.9081894992861295	0.2092565748645525	-0.7898526799573713	0.952856583301269	1.5192803271500808	1.1268336641629824	-0.9738106812485955	1.4108957876294899	-0.22212231202980817	0.6219570638041525	-0.2940287507943431	0.039684046832478705	-0.44787378993659965	-1.6595838677597377	0.21235389135903374	0.7011465356468913	0.3919599470891158	-0.7094203644149772	1.3838859671431858	-1.4980831652715998	-0.1212653871999155	0.49996042520466855	0.1513752257864027	-0.3016044312117174	0.5066284338660524	0.7474791859797167	-1.4512836549111074	-0.9620109880097703
0.03154579052302582	-0.8722737886543529	-0.44190428537798987	-1.2366362725400561	1.052918894654393	1.4204347206691816	-0.5170469356414971	-1.3946026718252298	0.04631750314645307	0.48825518862499945	0.14455187442496398	1.1377949817571902	-0.5465193597641601	0.34918795586467777	0.6164305655162537	-0.5009802993372835	-0.40333152067188316	-0.2356564517875823	0.39884607603820504	-0.18053521094933386	-0.11620068230669532	-0.3727835988958874	-0.3659749503061708	-0.1050425051622341	-1.0989952680863666	0.5710528186367999	1.3526030658151813	0.45084430690660926	-1.405377045525292	1.4846574620685489	0.6321242335865019	0.471934907469591	-0.7876702259851659	1.0148767579930593	-0.33138694302778615	-0.43578203749991967	-1.0479529609232936	0.578580817725234	-0.6846207832738616	-1.3679010835980696	-0.21519989245055834	-1.4306692004644657	-1.1339846747969253	-0.5266244018448684	0.39733626802407584	-0.5301702861389664	0.0033330392398650916	1.0767094467475027	-1.2707772640435608	-1.746480070812743
0.08246983639824212	0.33083929301122894	0.09022828827189097	-1.0913851999319977	1.2161489734972954	2.4348472361047677	0.1671860703372524	-0.9271997750505316	0.03905095354817941	2.163170111481118	0.6022467561152698	1.0625155679887546	0.8025996503784054	0.12350591869258934	0.49127772052594654	-0.43079962944356004	-0.2598295927811926	0.39483125054174567	1.8638376602802644	1.2663082889691666	0.6413038413946113	-0.23118967689337677	-0.46076724907925415	-0.5492958416192409	-0.4460492058610599	0.6215788226814035	1.574601275247759	0.6173184260044002	-0.6469473037200107	1.2750884978692505	2.0690432024839223	0.13234915025241176	-0.7223771099224157	1.8937032736242947	-0.3226451422893459	1.798077797342532	-1.0980999303551544	0.7388786049554136	-0.89320666932844	-0.607426455503115	-0.9235889510807147	-0.5856291043752877	-0.6374692577607142	-0.5088557655326105	1.5169053243446133	0.5308259475335592	0.14896943895555417	0.8432959431766567	0.5777328121445368	-0.8615446518707144
0.8351325387943066	1.8447962645900502	0.7179413904436995	-1.1484723085583548	0.6242810609874794	3.03887742703044	0.05227834261055343	0.16861383522570544	0.34864428318095886	3.520702296828349	1.1318472275231244	1.0808871720819042	2.2837285361556625	-0.18308096359913395	0.7709577504958407	0.06114945125169996	-0.0027525471069677517	1.0080344748895438	2.2978854725498308	2.464504634812549	1.6564293686063571	-0.0696100007182689	0.38449250595584894	-0.6977325528248797	1.0266188883436438	0.9047427798783206	1.799826616969071	0.8747380486786395	0.9710643372405924	0.993141829454513	3.1691105931473063	-0.09421437786173925	-0.2528820695882544	1.9021485026202916	-0.41900721031690563	3.508345076555969	-0.20474613469906142	0.7642595889659314	-0.3501242812168275	0.8910421614617406	-0.28313117233794427	0.898325456186394	0.6846529446220528	0.6398666702020599	2.3744402194921657	1.599171559842975	0.5302774744818295	0.2799564976260664	2.511613581933486	0.7935156630294987
1.0821749556505216	2.050379266623618	0.8897575157072368	-1.4766676736381632	-0.6604048313015625	2.2470402078945035	-0.5958365985810679	1.0472018916193264	0.2085805868968811	3.0318721527339094	0.9134966052018911	0.9618218175408264	2.5699190829063907	-0.010959085369342756	0.8186329690845582	0.19252015202625736	0.25769191440662836	0.6441743806109024	1.1813054834683965	2.7264014801211487	1.9761206187200946	-0.0575173247839297	0.8592709677088731	-0.45505426145940103	2.066970732368799	0.8173520780506863	1.4728697234547585	0.2996481684095643	1.8613288872807152	0.7773386231328565	2.69888692240701	-0.05709374675420734	-0.02607439528929176	1.0370972424747935	-0.36374076217676077	2.972502486369698	0.7289782170295742	0.4174783869960139	0.2597204618564791	1.6082898056767967	0.7407210080374447	2.1302442102788506	1.3599657500312499	1.6770041347499725	1.9917759879316512	1.3154221131463986	0.46794114388513447	-0.12920400282712424	2.924599277204993	1.8252911299932788
0.2750531880950051	0.7574972894683858	0.16146444101115565	-1.7574002079619178	-1.8910055959391439	0.45652176911411635	-0.8808601205769314	1.1468553188824426	-0.5088594235501644	0.7304992553792189	-0.12563201452587375	0.5452045367097874	1.3706163727623013	0.41749918107349726	0.19164731207025365	-0.4720624404586594	0.5293633152913619	-0.5371367087814323	-0.4503862804866651	2.2909271208254784	1.1870341204094355	-0.02044865218079053	0.18197306065535535	-0.021596747088790422	1.7072442078080652	0.16496567175618185	0.5673859700915249	-0.9617210628680491	0.9754549593249502	0.5481156688959316	0.5532234886530458	0.05609101012867478	-0.519792192357596	0.13553676494416325	-0.08287442888790018	0.24664007084437753	1.1470720854343996	-0.0393921775946322	0.4383268083222377	0.8438740907187164	0.7906023913823824	2.122408732229554	0.7853668592905422	1.3947655138494397	0.694806674557076	-0.09464413441064447	-0.0458413520203081	-0.09723001630495486	1.8299243707247588	1.7873922010636871
-0.723427339135615	-0.5968161890547035	-1.0464096719469116	-1.5318630505900064	-2.2597836405171363	-0.912858490633268	-0.29525108655734406	0.5594737643121843	-1.0666512838350637	-1.6131572013208384	-1.081769485055991	-0.036110390085451666	-0.2933300275198224	0.3695438956707149	-0.7570819266984942	-1.477915404388847	0.8759068578720323	-1.2660606337245708	-1.1098886889212394	1.8127254080637603	-0.05960777171274126	0.242533069148981	-1.0360473823474685	0.4001773224642156	0.3897264548005535	-0.558157047180092	-0.35882458928852745	-1.8198085710986702	-0.8609540726757425	0.14696248319616767	-1.7361305857332283	-0.05416624432559453	-1.4598956832402468	-0.0522824245858852	0.10079205246408729	-2.4514859232634882	1.1631279719892527	-0.21567550856982082	0.2568618550909809	-0.5771575113109393	-0.35300524315200593	0.8692765211778216	-0.25325749095380257	-0.05940867382782442	-0.2888937827909731	-1.0512128528050275	-0.34099769049295625	0.16519968213158356	0.6398262420460156	1.329869775177565
-0.7274694154729943	-0.6305648173427767	-1.6065423721988663	-0.6733095711787701	-1.7085321293350046	-0.9932730572783103	0.697166913493497	-0.20732120233091247	-0.751648350489577	-2.256683395089947	-1.0444662040437587	-0.48808688174212256	-1.1680091073000058	-0.2751160851704195	-1.2709761215848925	-1.9596718337937753	1.2111999828251432	-0.5642979150737809	-0.5685750788595079	1.5006439627463934	-0.7696290528340517	0.5935334798333335	-1.6146035570246375	0.7395040941599046	-0.5473873074521878	-0.7527910517145842	-0.7513659141021191	-1.566703504454795	-1.7942842281379512	-0.4072563847538754	-2.3401045441105306	-0.43968191426098385	-2.0110929041381307	0.26749744404178744	-0.165808740436784	-2.7660265814944114	1.0850386937321663	-0.18406928706972503	0.08578928355153942	-1.3301795724730838	-1.4995236006819823	-0.4597598367044542	-0.644650285421203	-1.3795614793799928	-0.2659045299672143	-0.4690900155693438	-0.00928198468198383	0.15505015205246142	0.47864594966780794	1.1273965701654793
0.19515154088916772	0.4546582251723458	-0.8113377396428115	0.4437123762537109	-0.9849954932677983	-0.3901575379016569	1.1863354681490061	-0.6805531076306095	0.21953779090193334	-1.2327665126983705	-0.14877296078753227	-0.6971905522225137	-0.9670811335529508	-0.6257352768765009	-1.0994523762363728	-1.5820259823962002	1.275818781149018	1.0790966975943126	-0.06192767231258158	1.0384063927437797	-0.7051560632633513	0.6544451083585002	-1.1967475354409676	0.9622156137284478	-0.36735840647316836	-0.397430400442027	-0.5540903781301099	-0.7297581128692506	-1.0317480324471946	-0.8766987751289661	-1.0103776293310602	-0.860109985118847	-1.6024497914997857	0.2011641685740868	-0.7586151591951829	-0.6158947049232548	0.924812375338089	-0.47568154608397256	0.10812255934132901	-1.0572452400813506	-1.40704500929634	-0.6590388016932679	-0.22026737170756963	-1.516682418503589	0.21535965055837367	0.9908103756194035	0.4713577744796382	-0.3442672407493014	1.0430702862456878	1.075395939353631
0.6932074547150534	1.2772114337848257	0.7597364594422383	1.2726688853269994	-0.8281874862790993	-0.3439708444615718	0.8401031026887842	-0.6740089008754078	0.899830607831011	-0.08469958193435441	0.565355266711586	-0.8694364863722747	-0.41338734672502747	0.1683375425174278	-0.7828386580548566	-0.8374196969617435	0.8913667870050842	2.1740203263682822	-0.6675474152650245	0.2860680540575926	-0.5256087834145614	0.27752839537904694	-0.5145652459462391	1.0024194806606166	0.40091649503864424	-0.010232398239929994	-0.11359161958929624	-0.40105683157474176	0.3275491024724284	-1.047784013773789	0.6694895013051712	-1.0977082012640789	-0.5145792143313344	-0.6934505699142659	-1.1223171319912246	1.7248898230842462	0.482137558369557	-1.3696876589411953	0.16054254980902544	-0.5405500054087268	-0.22367104081477815	0.22146639621067266	0.2200778393604579	-0.6792002771294192	0.1954129243842255	1.7255864887296113	0.3006603706126036	-0.9295950928776374	1.2077885547359875	0.6886379446267387
-0.2296610723234006	0.997283770054661	1.7102482758679725	1.5461629486338166	-1.1871862408014862	-1.1665805510496117	0.24975237847705684	-0.2942950436155957	0.6840512180431987	0.02389539407118445	0.34203795886408495	-1.2623610732409123	-0.22897124406205724	1.659780906381538	-0.9506906892584797	-0.3939299567375688	0.20227425240521607	1.8183192976071507	-1.8523808986618922	-0.3147283983664682	-0.845978760332826	-0.21448714110772105	-0.35223127778300994	0.8487949885381032	0.8216386796614511	-0.032120236045120265	0.23903491180542377	-0.9085529103929674	0.6966840366513523	-0.956284825515504	1.041337418028244	-1.2104925471445378	0.4029049033688069	-1.770542059495935	-0.8877929198541494	2.0650629907642095	-0.24769328520798514	-2.3191393697246756	-0.014189616780133352	-0.5215077501545898	0.6810319776460528	0.9468438531789231	-0.011620801922707402	0.10893006415676902	-0.4333028228252909	1.0236777751954778	-0.5796246519454572	-0.9486699606130192	0.4650347477134278	-0.00991634911649641
-1.9072604256691756	0.21350107766075613	1.207332140844063	1.3673119956518829	-1.341979054985976	-1.8670370951159854	0.2134603398597121	0.16572015999144452	-0.03574274811448471	-0.46487806423712513	-0.4667619373068754	-1.7858884034885205	-0.33386030789943677	2.3372211723556937	-1.5138062588634023	-0.33107734026737956	-0.40547001627695994	0.5713543743477401	-2.0572548198689247	-0.269804126927553	-1.4204958648472112	-0.36889958519051247	-0.617326553085566	0.6127979024509281	0.7203097193590078	-0.43385333022404093	0.3882071505505004	-1.4794020552303737	-0.10804091367722378	-0.7994137214768863	0.13552907540773224	-1.3849623075485111	0.5608664244165262	-1.976874168020295	-0.3181136811834999	0.5343833900026913	-0.9375632992826067	-2.331660461403156	-0.44242069953655067	-0.7500582515009901	0.30291940683523216	0.5196547563644315	-0.6801790402633656	0.21912477241935996	-0.8169980730779131	-0.2638738486910694	-1.3012382387127397	-0.2473969506263026	-0.5504321586582066	-0.39476426057419167
-2.6740372219109823	0.046086287597136524	-0.21751564258256664	0.9349108643722149	-0.7399921847731078	-1.4052673518671075	0.7910839590621411	0.40324249453042865	-0.3937399812237471	-0.33126364934931074	-0.9007798007913908	-1.9516644358392565	-0.1320422336021743	1.2634812098803998	-1.758215237585409	-0.18328835742794344	-0.6393013536359431	-0.3271320763267164	-0.659883745421695	0.21032582276199066	-1.4453218117319384	-0.14725820618865917	-0.6290782576036992	0.42126375735390814	0.6908860292745871	-0.9156408985354456	0.31853805568676063	-1.2536913371519227	-0.7766929763208398	-0.6475605059111055	-0.5973980551021586	-1.5865697963663241	0.11831852666337775	-1.0662461910039869	-0.0005974287267709529	-0.8640431729917398	-1.2153845128695226	-1.0383557360662925	-0.8507722749429192	-0.44530909695649556	-0.8640721272547811	-0.6729726249293944	-0.9785192313752158	-0.03056785761367559	-0.2737238757162901	-0.8937280423410461	-1.0507066036227448	0.5695615914084293	-0.9224403345189087	-0.07784242511777534
-1.7337619165752647	0.6869617899095264	-1.2736184738523628	0.3291156670179226	0.4277065408590434	-0.011748170595576951	1.2057802541096008	0.3268796293232106	-0.07910962944358303	0.7009951663169609	-0.5538201192824266	-1.3052281323265906	0.5894404179206251	-0.7749537390943035	-1.210942919399868	0.3346431476761756	-0.5259496446655025	-0.35520319216167134	1.1232161862362589	0.3288713766847248	-0.5515112237355773	-0.0005791785200708714	-0.09219499024501503	0.26941046219763953	1.0817906398793748	-1.258392790628873	0.01653471602175151	-0.3300936878833773	-0.2311769632159013	-0.3522495884267845	-0.1832351544452839	-1.5009192826889644	-0.3154262342441394	0.10765757428146398	-0.13127431077522764	-0.7172884401838392	-1.0052904281867638	0.7220491431422573	-0.8874645881828486	0.5069665267846197	-1.4655708184646985	-1.3240752590500937	-0.5033283766002724	0.03077809127634685	0.7836651028332225	-0.6835190402900233	-0.022568345182570365	0.762378902765566	-0.5129759000561074	0.4554898983427375
-0.014501351518301491	1.2270204633292672	-1.1789676175699004	-0.3718286013741187	1.4963452214277158	1.0400381628912925	0.6994928553977328	0.14534541703362044	0.3734570521077696	1.5437247751946506	0.03223944865191503	0.06795537978658962	1.3001721229200158	-2.0035122580627616	-0.19483574611264995	0.8865115054235899	-0.31317235124634946	-0.06308082275818894	1.5779112128639468	-0.3364062754104739	0.7425786997316153	-0.33480693864459216	0.5656492543074693	0.06834175039265226	1.4129568518700357	-1.3337296615369663	-0.4357916891430525	0.43098182285429665	1.0258688447099582	0.1942500850176639	0.6999937364564414	-0.9023693953271698	-0.3257951156098768	0.5683689372057402	-0.2730363294765028	0.28995306525964637	-0.5802057846030123	1.5707444433317148	-0.42873509366172874	1.2236572823236647	-0.8887672788371775	-0.725208610543711	0.31483582661697856	0.5580512432777311	1.2736848125440394	-0.48204570576439854	0.819325415125355	0.311420427577578	0.019552422884807786	0.30480024944237355
0.9399279126919119	0.846785053978063	-0.23587821526099062	-0.883838216391737	2.01599870614741	0.8972318400753019	-0.599803626660903	0.15673114293333712	0.3198256780821913	1.1138079174858762	0.15861087720030378	1.5034272362243524	1.3260478465084735	-1.4644969901897396	0.5873063503381775	0.9262074137396384	-0.2029142047151999	-0.13183286579322684	0.4848202163988963	-1.2381251794475623	1.5962884446404695	-0.9666069292427142	0.8356458599347948	-0.15572407934682322	1.0177251275033399	-0.9460734093408867	-0.8012210790498201	0.5029866891205257	1.5647628399437898	0.7803592583918665	0.6694020117484044	-0.010065848516954102	0.038022592996933884	0.28086461422521275	0.09423876846819376	0.49740266621248963	-0.3493697367698406	0.9221638511763876	0.28034608480920453	0.8358255609470904	0.0911229853106563	0.440174477623085	0.734637356489154	1.0778450363497667	0.6729016389749306	-0.8553019392907819	0.8513817267930271	-0.02455962555157071	0.08369920134684726	-0.8028877872073695
0.6387998526494467	-0.21041659178898398	0.6977270796450623	-0.8219391304623418	2.046163999425125	0.032920336205767294	-1.7254978739529423	0.40726424357121693	-0.19454228700932358	-0.2616489430174046	-0.12768375959126868	2.2693225185610406	0.6536609420218543	0.12162909860471328	0.8743485614623768	0.43287064339337983	-0.20351705348341023	-0.47063203323300895	-0.6537837834646458	-1.4520296039647715	1.663116964724345	-1.2277500079757457	0.7758419136615416	-0.20761842821707982	0.024672244772924238	0.013419765027338082	-0.8710589024596259	0.2606472629569376	0.7878883121164112	0.9991343441390934	-0.5348510577072169	0.6568450095154647	0.5322428085868757	0.0509043769520525	0.8995282909367586	-0.5399212080609859	-0.5849169983116371	-0.3955688714526737	0.789351615175924	-0.3946113239256007	0.32779077020861	0.9044850448872787	0.49596570639236776	1.1209471128968904	-0.43093448872955625	-1.278491432903233	0.408277325586784	0.39766989099957173	-0.2487999827651334	-2.135878002406018
-0.06506337841476488	-1.024839981942118	1.0389797399957588	-0.10051427412403478	1.852164176249744	-0.4404103634476238	-1.7738851461410496	0.6331035428920555	-0.5479046617764438	-1.1630189568548484	-0.176288893092952	2.1451976402891075	-0.03078359454682444	1.2507418301463984	1.0447926184458391	0.032328675260651314	-0.1841999370195542	-0.4816880274374895	-0.40900933106106285	-0.7802551791583503	1.228169599249198	-0.6617629558491587	0.7932770238902942	0.05524093338164603	-0.6692289937915208	1.179673078773575	-0.6933914621401814	0.3623162246999328	-0.3938924576185283	0.7092315453464088	-1.6385945132989017	0.8237491318098478	1.0450347196801315	0.45678796220966356	1.5266116367717766	-1.538383154544715	-1.2181695540655462	-0.9206759276914288	0.8223644236826116	-1.241531980625842	-0.3159632747648082	0.21913949595134452	0.021009289120577552	0.7308203592904732	-1.0390576248013914	-0.8750630593479635	0.22767325876151526	1.2723859234648385	-0.5314964854111399	-2.684186631339809
-0.2001838479376167	-1.1000449818391056	0.7429272440915748	0.8450234628266533	1.5267467915363475	-0.1088972126382117	-0.7484537535968536	0.6046796600978009	-0.3669552593853976	-0.7230777507747821	0.3130630933295566	1.5198102718894544	-0.10711354569387875	1.1072459005683208	1.5014363326711722	0.3291048721391777	-0.001001729498960608	-0.016342308338672385	0.9467412898206445	-0.011361729688947213	0.7010730845206464	0.4178674273538086	0.9565450737633328	0.4860873663621609	-0.4555599345022029	1.7501391332021192	-0.5005250962407698	0.8259499420046283	-0.708778752752738	0.285885608501249	-1.3374670190901474	0.7820561135134159	1.5489352012549433	1.156480556018912	1.5463282574450516	-1.1784239790427522	-1.8043113384456062	0.021467375922946837	0.5504646188992092	-0.8026907888241618	-0.8832085030822797	-0.8487771164683605	-0.08411212108105279	0.28135953727830937	-0.7898542647343983	0.3017821894669843	0.50765769115424	1.6025506540528929	-0.5692932637572042	-2.1410789924206783
0.22036608149188225	-0.7610105545165746	0.03201274064853212	1.3563523524960825	1.0117924945542414	0.3980330561389557	0.4419691941770366	0.44318616630324853	-0.0003777442932487487	0.3877082093053353	0.8143212942273712	0.9586079065375139	0.29591294861750456	0.053133071648892645	2.0772721893566177	1.2287477227056893	0.4105892676413719	0.3252507305834246	1.8842917345279226	-0.018410972714354233	0.2277580487828444	1.117105389914848	0.8702246395323522	0.7251063840274623	0.22654791595793133	1.2066652111999108	-0.38929723748800177	0.9990948155354622	0.006160551112538307	0.28343739616966734	0.1439408460858327	1.0740592402383482	1.8392163408951387	1.3648976816993683	1.2415924642281697	0.21640265087621652	-1.78669010283224	1.6652872764491722	0.4380157777689154	0.5671651606607624	-0.5472154507491198	-1.2397809067481977	0.3672589503297713	-0.04084552725927285	-0.18664987127795296	1.1543390215366154	0.7513318696931762	0.8205599620023235	-0.5562825676899008	-1.0898972171102381
0.467191973466927	-0.5242747259604745	-0.8132424428295673	1.1144222044767802	0.3685918514085644	0.34913875531958866	0.7705235773568634	0.4422933422946413	-0.06619271998213282	0.7575940586012818	0.6272872023761725	0.7064566797556829	0.45691758034544633	-1.0282699784287503	2.212429776895141	2.0198439462143125	0.9598238308252734	-0.039158643147239554	1.4664867015126455	-0.8019285779481912	-0.1918614642340811	0.7409552193599401	0.297580593716291	0.5364734329800296	0.3866563746994087	-0.006599965877605773	-0.19938967400986066	0.4127664672781697	0.7705690449098201	0.8163507176085194	1.303280994856177	1.8560543230131052	1.5421390404411164	0.8166890977121061	1.260295575809382	1.101233884524717	-1.0004563923936847	2.525255299805772	0.7312105472572394	1.6849674869670068	0.40191915562658004	-0.6628349910205307	1.0002521605092618	-0.3884006828246333	0.06596463592364907	0.8017273169297947	0.48486750848000376	-0.5203001644187895	-0.6887082341715737	-0.3387016630646931
0.1511805220908637	-0.44600711410041693	-1.4053919547093077	0.38202073491576616	-0.16182596862871654	-0.16754030947483672	-0.07301028198381596	0.5783534335388809	-0.6602809300978927	-0.19758688890546705	-0.1812225834225561	0.5890025218052641	-0.14530748320019055	-1.4928214156887125	1.6348918629599942	2.0848593042625962	1.3562811783077913	-0.8677708031903033	0.31520553481072056	-1.599080826106319	-0.47654605128415356	-0.5744047027932017	-0.3823955852105483	0.01802812612682443	-0.37727186654735034	-0.7830121594989253	0.1947332582673345	-0.6007397073603454	0.7421191605420093	1.356591466344608	1.0436699128518248	2.6484317686960526	0.5162517514234685	0.0018290845164370133	1.7879345457187006	0.6099564435242163	0.024089309683964798	1.7408917866189537	1.1107158203986052	1.7548176493205534	0.9619149682946208	0.33775066040504315	1.2388791218414907	-0.8992435218632814	-0.27419623667279724	-0.3352346465548214	-0.1501069576304921	-1.3191462792709736	-0.889243999161822	-0.23032872357844786
-0.36886153205873057	-0.2862725414412506	-1.3178823321997928	-0.30396366387786217	-0.40113792616540783	-0.4890748120318608	-1.4789504806271088	0.40561758828697303	-1.1981342634342322	-1.6865873198366506	-0.7918815533701109	0.31767946479499765	-1.269222013220437	-1.1065103936430578	0.6701943997112699	1.4399711929798829	1.2246688144467395	-1.319673503892196	-0.3384904154917868	-1.8225438241897394	-0.5676249133647308	-1.9441934656110154	-0.5917121302661614	-0.5439953870704953	-1.4573397077748604	-0.48707564144783216	0.5606647928604952	-1.2718365718446518	0.14783501966941753	1.2289159025475804	-0.2367588416280695	2.767651957886069	-0.800795690991843	-0.5218114524370956	2.2354843449154598	-0.4848591072710242	0.4148896702467319	-0.2192975016712552	0.9721148922811016	1.0131014624537558	0.6252469841528361	1.123047738519699	0.8002372511492739	-1.3596671556625661	-0.9592100911373813	-0.9762549052561994	-0.6532359977961867	-1.1161249234927801	-0.9926840935094533	-0.5676514830721453
-0.6049971823024323	-0.07524894274451274	-0.4703786701873591	-0.6173358200900806	-0.41902679969608	-0.3413233883233281	-2.429808654454101	-0.38270776891358754	-1.0599002966198585	-2.469788681810418	-0.6293985849820734	-0.17883513974998555	-2.1340879453033477	0.046826659064843235	-0.15792235537677943	0.597100416321126	0.4201619059921123	-0.9292046106658112	-0.16252153551604842	-1.6270116929074743	-0.6478095245715583	-2.4261217157869726	-0.3120957214710896	-0.9577522915998179	-1.9497742956174344	0.3329127068769117	0.4642463648096839	-1.220524261534449	-0.18222711556599835	0.3069980575368723	-1.2912531512527254	1.9869072311268146	-1.5895813871983961	-0.758238904212199	1.8498527095473094	-0.8653480164485522	-0.2108210793691022	-2.0387409183364342	0.12467318734743538	0.250334130608923	-0.09922771314607202	1.4818904785291822	-0.07365625661850732	-1.3522328891001087	-1.607751695189732	-0.42481973937773654	-0.8321404494146337	-0.5159612295925213	-1.037175525292102	-0.9871254631210519
-0.5806901854183965	-0.15132333026356984	0.6037535682410079	-0.5974157195684171	-0.3982763684674625	-0.18011246403816503	-2.263372339126934	-1.3737357554719583	-0.2680329555857741	-2.0560737088239716	-0.08591696372235669	-0.7077611770679962	-2.142312961976439	1.4693521034207835	-0.6629391324238575	0.024663726541378897	-0.7055637384616378	-0.10654003495921847	0.08757742869275893	-1.4953752727224512	-0.9786132407088021	-1.7186214011997307	-0.11620929083282136	-1.191741832418121	-1.5747249816268827	0.5584269202904057	-0.186790688514881	-0.7309330294220919	0.07343418718193985	-0.8271852439450789	-1.4246130460713855	0.7405401688853419	-1.3078557415066419	-1.039615008091637	0.5714218175220184	-0.31518049046385155	-1.2753531440420849	-2.6522924999681377	-0.8798553549785998	-0.07110867171128167	-0.38568926936286835	1.4556326659016383	-0.8141471152731542	-0.7309694059289369	-1.9077747574198836	0.7033133088783383	-0.9557616521757661	-0.3863030065079803	-1.2003236414614171	-1.2481042688888195
-0.6170119526820089	-0.6125987452561766	1.1089783376824676	-0.41578397795919253	-0.3827125267488503	-0.4826315306389023	-1.1054309621498843	-1.6776954964129174	0.5405183540954266	-0.9227301115381906	-0.028779047893244612	-1.0119260348605872	-1.368827986745007	2.254878732015962	-0.9995754184008151	-0.19091440879404944	-1.4441985101992407	0.40018096275130405	-0.25280049422960527	-1.5151384439477398	-1.4453540923426071	-0.33339639550008127	-0.36584180355490803	-1.2083450531480693	-0.7860897371696753	-0.19690756444585517	-0.8822363382549532	-0.26304215166098777	0.39502420694574064	-1.4184730283850917	-0.9708402065630625	-0.2959354483207444	-0.19396864845330042	-1.3433422569235052	-0.832417753646409	0.16429341993459992	-1.7314418311213158	-1.9710287777874296	-1.2709914299673584	-0.11997401387165901	-0.05515225903452758	0.9862084646328803	-1.0105590118099255	0.1309641484795814	-1.6244303087640657	1.2589013437918892	-1.2349718447877351	-0.8274531090532332	-1.4873735279383884	-1.247838147420636
-0.6920311153192653	-1.046993762307785	0.7197397184175209	-0.132938500586988	-0.2665379048547383	-1.001158801918073	0.30614434066532903	-0.8809694430877786	0.7369797372439438	0.16313863122389372	-0.6822761017935233	-0.9712883999573703	-0.41314462662906054	1.6868949894136847	-1.2407433429983812	-0.2546663607550516	-1.2847463780337882	0.32638170229161706	-0.8630515872047806	-1.3121145987972884	-1.4894193526660993	0.8318189476228471	-0.6549384041454857	-0.8819047980012328	-0.15771777220043678	-1.1139566296199779	-0.9479645682014024	0.06337115564629009	0.1655877131814623	-1.1953175335334512	-0.5511003769602739	-0.7707933956676132	0.8946491331272003	-1.1835807581798263	-1.5047850618454433	-0.20617216708475536	-1.07180765711421	-0.7338475079260629	-0.9268679415196499	-0.27178909644076904	0.34658920902283125	0.007529626537347612	-0.7792920645461829	0.6155353925234232	-0.7320478853073921	0.8290770023339377	-1.3949260639010486	-1.1362521740999885	-1.648227290535375	-0.9655005366385693
-0.39540044627338833	-1.0249407640845036	-0.11618252823275613	0.2683290008342248	-0.025855630852609376	-1.0327633344675675	1.2209734088074802	0.38724211714267875	0.2213175973041538	0.7515007767213153	-1.2857955314769447	-0.6586065836251532	0.14840122301775663	0.04773451360595814	-1.1886032711596397	-0.39004305133306577	-0.39815143532330116	-0.007191283787170759	-0.9381083687814991	-0.6470441910980443	-0.7237111546665533	1.1614435499661198	-0.32306443836393733	-0.17937717405148132	0.09644359730228819	-1.1074072841946074	-0.258186188025766	0.3944855038296878	-0.5394373446776141	-0.508194633643818	-0.29862251101682286	-0.8156367193598366	1.183886721055742	-0.29608282100109634	-1.2912129415399565	-0.9249293469382002	0.2300469180624008	0.21644233333892776	-0.5539987423114349	-0.5992930270561401	0.31538938332220084	-1.1896242995477257	-0.6343889022262647	0.3938584752383932	0.3511093736018564	0.018246651803397722	-0.9617624729638075	-0.7400736767435632	-1.45537137750828	-0.4727176832784407
0.4084451788487491	-0.6995993421213769	-0.6697391682790858	0.7084928564669143	0.15266765062884877	-0.3732963485987128	1.4075779705791012	1.0450163590891972	-0.5908085076951879	0.734110743070181	-0.984395106562527	-0.28392494458252027	0.17581321814546638	-1.4123074763745707	-0.6965244098668348	-0.6698682110567183	0.4639644196677321	-0.2722117828927156	-0.3036419590313917	0.18476859351785738	0.44234358363849646	0.7366990799851162	0.5698619777315749	0.6344278493662949	0.03699788212064475	-0.08466256030614402	0.5880141258738648	0.7381112207408856	-1.0574640466018717	0.083473594805904	0.010024272101986274	-0.7526406043547685	0.6004178118205807	0.7957906778995847	-0.7630083631957639	-0.8710445117144452	1.3066215381879276	0.5528084424133409	-0.8588076089685626	-0.8291065127194099	-0.02589995140300622	-1.9665871408500133	-0.9090228271839821	-0.28328107935137126	0.8771946674126894	-0.4194891926565697	0.0857589302385065	0.08439493342862163	-0.9524897740784488	0.09866638478778826
1.180848106025606	-0.6218273635936777	-0.6364727377863975	0.9989277591036941	0.04436729021120186	0.32752531880148633	1.1995365906624273	0.6997742620539986	-1.1317025811978547	0.16256043314817012	0.1213916503708402	-0.09547151125179322	-0.058670126227411426	-1.6213646286105354	-0.02456601361132864	-0.9907038455013228	0.6159893263409935	-0.49638547573629443	0.3539346889331936	0.6764534801245242	1.0510094529692977	0.19938935223332596	1.128939751348484	1.1077572672716218	-0.25487197053232985	0.9533066802600363	0.8516509829481944	0.8785494825141202	-0.895188809966806	0.26891090349661495	0.3610145508470457	-0.754629587153112	-0.2213616321090391	1.1780355538625122	-0.5421357599790392	0.22734948799844434	1.7680545166387533	0.5270644383832388	-1.619247451699158	-0.6847637617304685	-0.17582822856226965	-1.8649317220579869	-1.3053800762944865	-0.789192380832904	0.39219088794358564	-0.4072628373313394	1.1469307205996588	0.564834715350509	-0.3451469150125747	0.6877122412163068
1.2519519099440517	-0.9459767749984123	-0.2522987329760639	1.0230206912039979	-0.3536204849504628	0.3350460830509454	1.0649394984832663	0.004244833563526166	-1.0143369232223574	-0.7018397807029694	1.0464057226941623	-0.24181086827703063	-0.20607127513685394	-0.777683801965254	0.3237714230961544	-1.1287241292279442	0.022138496098893914	-0.7679413782476746	0.3753674801039024	0.6960496641348348	0.5979518050808438	0.17317411918658898	0.6488165602460956	0.9859530224620092	-0.6477539886704994	1.062047519842062	0.36843717057601505	0.7060242243592674	-0.20104221688510693	0.07504486100342206	0.4349034631161822	-0.7941803021524096	-0.513627524377486	0.5319087664037971	-0.721451380559685	1.4042799219616933	1.838708033858489	0.5495971213830322	-1.8152279691387805	-0.1888358176102575	0.09823398471116983	-1.0490077234737147	-1.1419509413694213	-0.6357220033989454	-0.7139537797267239	-0.38664429584117443	1.5560388161760779	0.3687099959607666	0.26403319166591915	1.3459678522771004
0.6808539999629653	-1.1112131943664274	0.1910855606452388	0.8512481665424299	-0.792454139019019	-0.23568105732718442	1.1376364580607239	-0.20029213378496039	-0.206798925305833	-1.303554963796542	1.0289921305031453	-0.631649881554698	-0.1393688596118489	-0.06325734115376327	0.1311962399402147	-0.8958088513264675	-0.7311107014482809	-0.8557183776075152	-0.0867682556467876	0.5805874281045419	-0.3467347062629173	0.7138410605716068	-0.4544812908715233	0.4505993522484151	-0.8272894880671431	0.37829035096524516	-0.34943188829699623	0.4286081503986614	0.4728574527879451	-0.3316013338184772	0.14009739721972034	-0.8138749771484335	-0.02027667670534133	-0.4677883338233077	-0.9494934855442001	1.5845301241853127	1.7457688063518229	0.7385356527778885	-0.7989496877298942	0.3240483246330848	0.5344237785299628	-0.11354435172072734	-0.1471476341895072	0.12403019346612575	-1.4407328919673987	-0.572952641425099	1.2170357204569269	-0.044718416739875595	0.8861414029620912	2.0509318498023648
0.2820136231966911	-0.5131190134012209	0.6970120271943159	0.6300887103025085	-0.9773952418885762	-0.537877280533607	1.1685857557633537	0.10665477530711387	0.9087988568661838	-1.0938375636203634	0.35182957630186157	-0.936250139903983	0.026597329198069154	-0.24013147467415027	-0.30965585202405277	-0.36933722876138814	-1.000616523125695	-0.42925064165695526	-0.3621409467986069	0.6835423161463196	-0.6969958023351847	1.2764623352982645	-1.0282560772665423	-0.06494441199591507	-0.49001210114218197	-0.14977955085595404	-0.6517220956107986	0.3260390503617224	0.6983400499121737	-0.7957771777082853	-0.11749854870768348	-0.8325130018818846	0.818713002234672	-0.8530257892215194	-0.9439302202043957	0.774251118230575	1.3176836459817547	0.857649410065831	0.8077041302158293	0.4304648201071542	0.735647580975444	0.505976452842342	1.0612068868620943	0.9318440741342177	-1.0744846675389776	-0.6790239721419156	0.6086330579519825	-0.04008367998000446	1.4118554659040077	2.521320462546602
0.6875596160788484	0.6639384549588883	1.3341610735405791	0.41181981801265766	-0.7559143968140996	-0.053547501423379405	0.9124479746550723	0.2081113060132312	1.6714470689605272	-0.060508400301934225	-0.06615464667557873	-0.8364599696195588	0.15513214495237582	-0.7999084298393266	-0.5732978829937689	0.03867842918261708	-0.6207003601094429	0.3797073140975259	-0.13823076416789082	1.0009633987458957	-0.010729569215749522	1.2562158626422435	-0.5026779070322941	-0.2732306781034706	0.25231624262601543	0.07576863741213913	-0.31141538127566376	0.3950641987418384	0.4326125810892602	-1.1564665861379668	0.08862654774644683	-0.8749977564337962	1.2697545920004354	-0.3579309508667171	-0.7862685529526685	-0.09144083730948242	0.38659410123144483	0.6634600430868411	1.6108533109875562	-0.07700569575047711	0.5690162576292278	0.8202846912865196	1.4583278011301508	1.1866980028188605	0.17987811057675482	-0.39805164833584533	0.22944518110495962	0.4199282638167846	1.5550224923283318	2.385304254692819
1.5704100961165381	1.571223257422804	1.8613528406875697	0.16565375557588938	-0.15527102090954809	0.7314084036993138	0.4971061409327147	-0.32012395880892935	1.5707872729174137	1.165933292346859	0.23823620604448198	-0.35175837454423226	0.29425217188561975	-0.6986038571668699	-0.5959057326405085	-0.10567560302153303	0.04107776847037576	0.9446599853858985	0.2555722248773783	1.288796003704368	1.0636711500969946	0.6075345105653048	0.4364755442100397	-0.2135806986007763	0.8573983135963743	0.6533159536993757	0.3874438873545125	0.4064119234472178	-0.05664028343570607	-1.2324159300446447	0.6154139824797161	-0.882536246575678	0.9365624776408416	0.42066085817205656	-0.7305687141889122	-0.29122484346590716	-0.6201695801974337	0.26491432091120903	0.8852022866553805	-0.9651541790109571	0.17461237514903746	1.016638542661214	0.6509932469960299	0.7612392693441303	1.4905802427309907	0.10199503805151665	0.1519308896324062	0.7783791073921522	1.1630574642932996	1.619463610098358
1.990716522425854	1.6676934517631177	1.8649507140577084	-0.07662959194542758	0.6255644785975427	0.901669609070679	0.33922495332803243	-0.9896292086044343	0.7281252689126302	1.8730299007573172	0.8030697844501847	0.10526395013411213	0.6365245514108003	0.26651367188714	-0.6597842833178023	-0.7637169039135107	0.4421983186539741	0.8442712381441488	0.40639407634090224	1.3916899548691808	1.5346294408081096	-0.07590886570469316	0.6553753261459528	-0.09242816129728969	0.9116294037031866	0.7396217581717199	0.9491717560176447	0.29501862461189676	-0.3767869280300902	-0.9410661195768114	0.9000073167271258	-0.7686254705301064	0.07872488864218277	0.7897404474389441	-0.867376065839001	0.022081702968911727	-0.8867192499856235	0.07364915085166884	-0.6361620530008525	-1.6156221985672279	-0.24827933560821502	1.0925269692295336	-0.6526007950717668	0.10959598024033199	2.212591574676135	0.3595557153231295	0.1046905236993847	0.5914371523050821	0.5075955058157148	0.7148298830489326
1.4430395216797987	1.2935275386107383	1.302943622861246	-0.209279529138746	1.2076477012699294	0.23271759804497616	0.6734451451792218	-1.0112894915491732	-0.09962896887408737	1.8974550513889883	0.8769977135872021	0.1017358608086817	1.2479087986638473	1.1876319761119125	-0.9202622532763591	-1.313768575431375	0.2599112306043944	0.4231309672026484	0.3305545167405518	1.3222824661959907	1.1059667707416279	-0.13039459429250536	-0.09859318501947345	-0.06375558738881887	0.6232009877924453	0.0594038019466836	0.9843331027731839	0.30129163685947774	-0.22900107560440272	-0.4208163106029801	0.6862061471804568	-0.5598594803330627	-0.651743431863203	0.6676632634740034	-1.075448861391951	0.2915774867436457	-0.13613567839060264	0.36212958240220566	-1.5273619300870884	-1.4574738545342394	-0.5224547020942318	0.8905807535816638	-1.3191589386739735	-0.16384218755667676	2.292103014323526	0.19456257286106884	-0.1546651479636806	0.036279583397630336	0.09997759714213818	0.2483381353760191
0.3485423953283594	1.098771160607418	0.6749741294943754	-0.24845322170501313	1.1572114789740646	-0.5352503529866136	1.2138921725665586	-0.34757973869652203	-0.17548504979547863	1.6091543114047853	0.32036790303284585	-0.3387541006634786	1.8487582235179087	1.207138443959344	-1.129414935351152	-1.1043697107060164	-0.4425272628799774	0.396069480663474	0.2475561961404118	1.109251052080676	0.35109560184206945	0.5178638240672869	-0.9238235971546972	-0.2114674410346127	0.5664192610041584	-0.8181651149567731	0.3850323146127073	0.6134286966763259	0.3261153381348532	0.04139364385224503	0.33682138628601715	-0.4219703431986863	-0.8095465577888982	0.438560290299466	-1.244202020065981	0.3175811287225457	0.9042007078980439	0.91449723010662	-1.1324256886676727	-0.5079742659898515	-0.46399949090934856	0.41362536548170753	-0.9129117525464923	0.11886638709735287	1.9573020061355055	-0.11410427946094824	-0.6393075458762725	-0.3487340178834105	0.18371074052844158	0.2837131417506483
-0.5180438164436671	1.098625132783669	0.45862706352926363	-0.44719202004205777	0.3271035015642806	-0.6052743930734463	1.3570090337219372	0.1866659780202019	0.48086269624749833	1.3400065888616788	-0.29058045292970497	-0.6854989721097621	1.9360767632669107	0.5925742193556056	-0.9415874692162112	-0.18048755786576884	-1.2855789507151965	0.9117994302733593	0.06857485607599831	0.7706445259375371	-0.03134638257836092	1.2776508833032205	-0.8331410957468546	-0.6333108405834396	0.9274394311758213	-1.1455864177276522	-0.5870284564186077	0.9874657256230955	0.7736515768955021	0.23718941693566292	0.2890554303257555	-0.5041009861005787	-0.5344359851105848	0.2909332346779651	-1.3973735256547266	0.29108252615521524	1.244981822451003	1.2025806508608552	-0.09567271919074684	0.5250222330735893	-0.007583104923236601	-0.08712508116913191	-0.03986754040791515	0.5674767447187178	1.2989260082306062	-0.24415758298544757	-1.2147955083516198	-0.28987026865127313	0.5273905989746935	0.3360695153479372
-0.8671409367932668	0.6488290938661903	0.47118308815814736	-1.0585471444841	-0.8740527472922416	-0.08179538830260809	0.7638782354225307	-0.05185437871669867	1.0952481706993666	1.0269191352403575	-0.3828638534095309	-0.41320405517082265	1.2140383497222398	0.3369811533151312	-0.4045130741972698	0.648519180363012	-1.787120142647444	1.2870047251509125	-0.5306698588307557	0.46625031511950654	0.08959688146974808	1.4790578937297	0.13226371703356227	-1.3640152020867393	1.207975882685304	-0.7418714934128188	-1.3433709903436901	0.9184025464413469	0.5140773850551539	0.1703767260850502	0.4039595357683709	-0.7644557747151834	-0.3612786259090092	-0.023732126036190484	-1.5368524224005058	0.2528902999948226	0.7798210315370513	0.9379336892676354	0.546690382987728	0.8267955767908065	0.5655347515138784	-0.4011628011326301	0.42606711840270106	0.6705537642866822	0.3441420350199985	-0.2171386685152913	-1.7226462293665905	-0.002218115258490477	0.7855567247588526	0.0020737354999170805
-0.9909718654325852	-0.5737428923245677	0.03709619359998991	-1.9375380331782563	-1.6923751538694591	0.20122082353428267	-0.2634094941129381	-0.6914266110190866	0.9605590232301248	0.489149621554022	-0.0063010422377773176	0.41566892253324256	-0.058144158328879016	0.8201732764523704	0.024021246040927924	0.5916341924912517	-1.640502412669507	0.8359228771446569	-1.482744560145355	0.4741568454361825	0.3545249688997573	1.0054420642215889	1.0082155619847057	-2.157197345384456	0.8174201624018703	-0.025027240886664852	-1.2935817502423297	0.22375164583169468	-0.4914015356846324	-0.03218920913217901	0.14218292069904515	-0.9789694308935258	-0.6705956554763426	-0.7194285387659479	-1.4628806606382552	-0.08152027032745021	0.38836068952366215	0.382851113189037	0.5568282873514186	0.2611348964741402	0.7051946011709093	-0.6118836827205658	0.302553410900545	0.3447477210388385	-0.5995361864838252	-0.23004014328199424	-1.9879622052469283	0.16200957043441838	0.944222582726782	-0.49297863474708653
-1.1612174418351822	-1.8755751031037244	-1.135977928820149	-2.495283538030776	-1.6497571615946696	-0.24402397032960013	-1.0167312482716075	-0.7936274315302349	0.20122670135704246	-0.12673319560484167	0.32978382173245285	1.1400071550621667	-1.183732628169217	1.2848614982054651	-0.006115345214054378	-0.2812354768694201	-0.9243421075718963	-0.2063133213486394	-2.0869535505429733	0.8437754212249273	0.4492310913176011	0.3232981251919509	1.0017539769264887	-2.4683034432164614	-0.1577871633220909	0.5219643764585649	-0.3442616680799534	-0.6783755871538543	-1.5117940085935873	-0.27789663341363524	-0.6253034772249962	-0.935858503150321	-1.3368646554251118	-1.4810150414175216	-0.9036288151310761	-0.8306614560464002	0.7909196469551457	0.03915031262776549	0.575987086296609	-0.4696411633260432	0.11097019435624036	-0.9293976813997259	0.15397891639889005	-0.026281070648601537	-1.0038763600799003	-0.2333830127403527	-1.820534096281616	0.11893648678727572	1.2440652282369897	-0.5391155756312207
-1.2317770478880494	-2.138555138799644	-2.4280866797317207	-2.2007731859160815	-0.9463800064289538	-0.9092521493410011	-1.029380310327973	-0.05581073434006222	-0.39417173067676464	-0.412033798005589	0.2861377904695257	1.128638511539886	-1.5631836768820775	0.8183778778761752	-0.31281333503742187	-1.0810599562973444	-0.05830650383234693	-0.8645676457081181	-1.6664683138584764	1.1570338349100568	0.3576442413371354	-0.07523356049210873	0.2646781501428527	-1.8404913693574965	-0.9816889115049648	0.7451249035800233	0.9004239868899936	-1.1679978103140083	-1.6864241686795731	-0.5220442892182366	-1.2767815010128256	-0.618008177614685	-1.8995352479866865	-1.6736198094501886	0.1215226575918572	-1.5436822126072445	1.5628331716967447	0.05518934634687581	1.1136246381490753	-0.534543068687873	-0.8264562761705336	-1.3014307106731116	0.46902869223128624	-0.09228851437879394	-0.6752794282586712	0.06966268468824476	-1.130644526007547	0.042909513096343284	1.6876318179385328	0.07818374768064844
-0.9446663564357851	-1.07218977143293	-2.838844200282336	-1.1615618106423475	-0.1692412459475653	-0.8584081825813737	-0.5198306434041907	0.7575051962594473	-0.2920707502846897	-0.20997951085234803	-0.008727675139362302	0.4142345863873264	-1.1650802675383312	-0.4202160823542987	-0.37368653577781114	-1.0204342648736189	0.5230117919861046	-0.543683088305703	-0.3954478117289479	0.8635647666613238	0.1719997817957543	-0.18033727820092893	-0.42445682381138433	-0.39375542101322275	-1.0715112881336257	0.7390032666724674	1.5696361882906817	-1.0337670374324401	-0.9335825097226103	-0.6657625998864393	-1.1050566804075224	-0.19541137074153345	-2.0182241982780993	-1.0551010502544154	1.150658410128537	-1.572730351103409	1.5914627634255003	0.05104956665538421	1.7676645502089297	0.15859182899260202	-1.2801809403399689	-1.338248248216531	1.0097197845356765	0.03198064091808896	-0.0936418425833143	0.7447862194827652	-0.05788644559792991	0.06957465790097353	1.8423173563670028	0.8198786284629906
-0.42173153378004336	0.3888086157797431	-2.0200859770279833	-0.1144563971575082	0.35904380857637674	0.1697209858057634	-0.1960062577399475	0.7202711442733972	0.18403008255857367	0.1391942889620199	-0.2573731235159863	-0.33837620347255964	-0.4917221000544251	-1.3024647070872697	0.09339493735672846	-0.21337030658069683	0.703176337093963	0.28056308694656656	0.7814182887898139	-0.06998754925115945	-0.07405320687565395	-0.3815378759088097	-0.5257975606578374	1.1218563489534978	-0.5820826325765383	0.5928840409106823	1.259991509178199	-0.5898875681561746	-0.07600323727745684	-0.5525681937656487	-0.19025691198107914	0.14596777862984245	-1.707034688285006	-0.11350815584507783	1.6096906412848306	-0.8166805374536648	0.45536901065799246	-0.41105584972514103	1.649868180972809	0.8744715774257292	-0.8004951865684017	-0.7147377573050893	1.1023033588329096	-0.06960621202638377	0.03175171195982028	1.3480402839195968	1.0651691243395935	0.14474971378304202	1.2958225708389959	0.9376083772177715
-0.1022678086011819	1.0503041028369497	-0.6323424439690449	0.25105149074474903	0.7930281149246371	1.42047292612323	-0.5843700726306222	-0.13325969471865712	0.27056375767083324	0.1949502944146189	-0.3926809856321921	-0.4970838797930904	-0.09397515688052939	-1.0395315218047882	0.8381304358363665	0.5133028711870559	0.6838526004666005	0.6476977252068858	1.1197691022415648	-0.9990330310257437	-0.28212470825925157	-0.9307080277350446	-0.14347731147949222	1.8661317109989901	-0.09394967165784732	0.33279677929246976	0.33574319219835425	-0.2390364395341577	0.05398352967656829	-0.13386058378390964	0.6381387027840925	0.3548057405115576	-1.1599716523838959	0.41170078962414847	1.3374281298852444	0.13499582343875494	-0.9983941702508028	-1.2564125934677912	0.48608938006528324	0.8427353886581074	0.18620543283070387	0.39179383387673833	0.4677661819739769	-0.5560733448298989	-0.4413262298959982	1.3243085385240665	1.8956150588320684	0.15106604872232818	0.23083170140945122	0.29543084771438677
-0.20081347411661568	0.6601192644838338	0.34040583654062195	-0.04202610740101838	1.2963459136720425	1.9060979765590291	-1.502520787159958	-0.8517073925343521	-0.30785345850058704	-0.05582377398817294	-0.5522568692321634	-0.05391309071847756	-0.122710660879152	-0.07238285171519417	1.3692373647970844	0.5430403457439618	0.6650929632506394	0.229425841764672	0.7836814768161425	-1.239947159205727	-0.20782624597501104	-1.5800164169813238	0.28751354930563383	1.5801513561574316	0.1085901872359454	0.01157182933264927	-0.50655558279149	-0.08308766290452009	-0.4660499109611162	0.40597605976332957	0.7237125702229213	0.5058128668118541	-0.4760463926563336	0.2792150566074339	0.7440207918316145	0.6596404089950928	-1.6215504422822793	-1.91057365790353	-0.9453433181853633	0.06494779648593378	0.7932720897866672	1.341099761666227	-0.4241383161927771	-1.06809476503974	-0.9112119676444791	0.6470361008755584	2.221906415260112	0.06168285185125653	-0.6512209557359085	-0.5123753732967905
-0.44357292088064393	-0.01270325600127015	0.4789183379574864	-0.31783537815740953	1.5718074969208964	1.381588229414812	-2.1823423604632546	-0.6809413732539125	-1.0063227135440398	-0.2529169401316957	-0.7412709992166823	0.4584292212993085	-0.3204523992189065	0.5040085588780782	1.436326866799919	0.07080976264786305	0.610484341203538	-0.39853160676799	0.46283861628291656	-0.8121112529360279	0.24699762005850334	-1.8035215471387467	0.459406132334917	0.7625279462345151	0.2181986073740615	-0.3047581742532208	-0.8916843189421472	-0.02115284688422859	-0.7981542283103013	0.7799047196109095	0.24713594184157156	0.6716535509565957	0.3403920558056419	-0.08656127993737643	0.4098626765145419	0.7089644471085238	-1.2698071265866016	-1.8952382749605574	-1.5589875490974552	-0.7231835878689241	0.5679144671180598	1.5318729206521406	-0.8621868974772398	-1.1007470948290259	-0.7465489439005022	-0.12008849440223321	1.9810389353830604	-0.07643190261816454	-0.8430695649073859	-0.8759139515789368
-0.45899892004643356	-0.18041691931615042	0.06843758889923883	0.022790227506458795	1.1199879795124086	0.45126780794364824	-1.9631895759740903	0.1457606128586514	-1.10225730541913	-0.22843739000422386	-0.7143577337634128	0.5718263682476806	-0.3767486970871574	0.19497716544546095	1.1630014944054028	-0.24227965031512086	0.40357000175705077	-0.5847408749476938	0.44726540153375277	-0.3815200759863715	0.6888820769805364	-1.3573514164838332	0.29176365398980564	0.20042844277154226	0.40530929960876955	-0.6497049862684577	-0.9261631522521118	-0.07466920286464711	-0.3930793491510845	0.8812949475121072	-0.14452582039385356	0.8302509898409175	1.1507415266721694	-0.14650926553831245	0.544876093890839	0.625024553272839	-0.8236861427231047	-1.3218599086183904	-1.0283008685491852	-0.8398188476009347	-0.123304789648252	0.8771218543435304	-0.6229173185637005	-0.5766489767900596	-0.05416637641961397	-0.45061754278254307	1.255316811582524	-0.22343230308759082	-0.5484926859144074	-0.8375034282629589
-0.2948314664248573	0.15084891862292377	-0.44842867887115145	0.8789982397053306	-0.02361360365333193	-0.18285471430104866	-0.9304528757655928	0.8349199041851377	-0.5319771040870876	-0.29699944902029046	-0.284388229740065	0.3133856844592484	-0.23301081590286105	-0.4843374729840559	0.7886681318110647	-0.07477566612399072	0.17597295848589956	-0.3963256593898437	0.35034379617930045	-0.4592206530630387	0.44392181654722823	-0.5727962908641333	-0.20030218184154064	0.31237659477187507	0.44098319972813	-1.129215233396314	-0.8232416305963939	-0.4126298864086415	0.33370608021432985	0.8858089149960048	-0.17821573284591302	0.9041820189534919	1.6153336387529398	0.17288956039718503	0.8788599754362704	0.5270277467453119	-0.9629146510946671	-0.7348076185014026	-0.003929415349287138	-0.3132875489284046	-0.5869823456700698	-0.152422129043916	-0.10473608678788314	0.050843987001128764	0.4346781038854046	-0.3955252087997904	0.3146889920447734	-0.3363302825724195	-0.38933658116626085	-0.9194482428206983
-0.3519461823335141	0.43026618581604087	-0.8801646061224009	1.577654529269418	-1.0748736616423087	-0.39063716090953937	0.11604150928200822	0.9982839634057056	0.052181513908896776	-0.8280550895688121	0.33225706513132836	0.028692296674843503	-0.06028115574917921	-0.7893564173955296	0.4239304705100189	0.2467580046373902	0.30549779580352104	-0.37846558628360955	-0.2268851069167031	-0.8390017093047855	-0.7185965240261176	-0.07211117244771509	-0.9192460206534856	0.8854770511173489	0.020456918897657935	-1.7116296941569418	-0.5995526957611191	-1.037728039019581	0.5188253340676994	1.0267322950327775	-0.15648205222018702	0.8737098279344356	1.477573815848445	0.5127519967089145	1.060100757430326	0.19090386341390939	-1.3181217084474577	-0.5270807841249353	0.6494407741097834	0.24246926411912043	-0.5284029701709289	-0.88338263920831	0.17636658423228183	0.262046297496562	0.22306630726545726	-0.37831840192266486	-0.42218920167136886	-0.34508651628484976	-0.6830535845775921	-1.3725134235620906
-0.8074552922275043	0.36958926684710175	-1.1373580366337226	1.5784733371408275	-1.2515091583587696	-0.5080913841298746	0.37685271578441876	0.9031591494673081	0.020263056657321907	-1.6374229601526897	0.6140039101662325	-0.10816443158998798	-0.024608916985441365	-0.6092883778683061	0.0899260502685193	0.23244100279889765	0.9778674091026152	-0.6976556780170873	-1.0246857155390183	-0.9485081424069612	-2.181839513530294	-0.1979520446315548	-1.5988867811214362	1.3695269981905906	-0.6843971490565265	-2.122388024428472	-0.23331280731658022	-1.6144886720877072	-0.08771740011470844	1.2985656866195145	-0.3407837541329526	0.8228639493684416	0.889564268948803	0.5891031530710923	1.0696884264707363	-0.41491516128808825	-1.080458394148854	-0.6071389246666298	0.6669058716941093	0.29571505996085906	-0.19395570363508194	-0.879499177171108	0.0762905809655841	-0.051627484134248065	-0.3905095633357381	-0.5670933432859127	-0.6258441227585064	-0.25798664207239624	-1.1696719032904486	-1.8051111182424386
-1.2885646452659498	0.23538478223203654	-0.9877985439703294	0.9965877770436504	-0.6660252156243912	-0.7464285021586233	-0.20475685587051076	0.8434029830095069	-0.5905795134519359	-2.0396707882627156	0.23199379427585332	-0.2724751566599024	-0.13561086807075753	-0.3983396767883321	-0.12989107318614276	-0.1369731264801839	1.8284537574703006	-0.8809267900629522	-1.3440795130346312	-0.61839301113651	-2.9892846407149243	-0.7217811458143254	-1.9013885319512462	1.3912170637161654	-1.097635420471772	-2.0554426486817703	0.06740693764110521	-1.7432426417307392	-0.8155759097282914	1.4491168056152108	-0.4515540058490009	0.8558735772850766	0.3393798177322382	0.5110851127395798	1.1721564617952007	-0.7790986520901257	-0.20717794463234737	-0.6232905228283119	0.41920935789596364	-0.12905697554416415	0.08010382330726713	-0.19637938187281792	-0.18792806809099225	-0.5942070787683964	-0.702543521363551	-0.6802720750048992	-0.33033345669660025	-0.27275062046284027	-1.4484285467398545	-1.6488373760525994
-1.2405623886487598	0.3745726974043527	-0.26006065007190404	0.43800753832778233	-0.22342323066089415	-0.9018401134577341	-0.9008996401543997	0.6645378258461931	-1.2084542000841085	-1.584477320143582	-0.5815635350091941	-0.6571446099478221	-0.2946727397141059	-0.4734417314141369	-0.11817666777645662	-0.3806654897431462	2.1941530292926577	-0.4991370752917532	-0.8589071151765951	-0.2654148066340755	-2.7553399934339735	-1.0977083094263187	-1.6961695812711899	1.0260790899263987	-0.9301060896845764	-1.4839787022370396	0.026816852177227707	-1.3690402608674703	-0.8561238122497716	1.2786184069467978	-0.02589289211312004	0.9741885465559272	0.1935200996116682	0.5654249098117747	1.4951242709207029	-0.3343492286019469	0.41979859212123216	-0.3836741701177764	0.32350508986131055	-0.566125775302159	0.22992162560786888	0.6657972937796466	-0.3668649310294922	-1.0271709741398936	-0.42749102287162655	-0.4556651826550709	0.07802708407414922	-0.6156645323891655	-1.4803892612280862	-0.8702255602884945
-0.5418532711522525	0.7200433283300757	0.7480248549498818	0.39072994639416253	-0.552141255420888	-0.6673311856206968	-0.9216748247969595	0.15297642785304053	-1.3583513999026475	-0.59711396596997	-1.1993229730026003	-1.0820052990260145	-0.4064393096663724	-0.6855337762178872	0.09423694262352862	-0.08141729038257557	1.789966110018718	0.17708407068144	0.029918640290201	-0.2926798994771426	-1.9181558853183924	-0.9926485126084927	-1.1616717802172998	0.6450609890267469	-0.5585236846830424	-0.6798216293200775	-0.237128004727048	-0.8181167567478828	-0.13658258429343992	0.8886221908249758	0.838939406167742	1.060431039402913	0.3581199703054712	0.805114543840861	1.7794453048478973	0.749560930644258	0.1190788615568209	0.01937521232334479	0.40254946320795165	-0.5637845636039146	0.32514753248869793	1.1075657648395294	-0.3660493615074214	-1.1976889479401955	0.047822120059706555	-0.08047657147055837	0.21427000297381363	-1.1660760106974923	-1.5005396929868489	-0.05228530688281108
0.37701182210842854	0.9186490754820672	1.363776278652544	0.8167643743444979	-1.238105533023888	-0.08721276023460528	-0.18765355362207367	-0.346164416740034	-1.0210874556804324	0.16079442802956512	-1.1399313380786598	-1.0807170565961914	-0.404432067989572	-0.7675363265638597	0.2834813368196415	0.6421386626837555	1.0358420776548467	0.49263282266566266	0.7115642494358646	-0.5470630583678598	-1.0729218550594095	-0.5787351516753345	-0.5382145220271153	0.5293239885601517	-0.5109495647520605	0.08204062273884094	-0.1639599158059383	-0.43442739798283375	0.740365532974817	0.5780598024301136	1.4058705048494609	1.0002873792181863	0.45359556245575433	0.9727437977651632	1.631176615791705	1.5539991066915857	-0.6728409039672391	0.39906527805939757	0.4058090265165516	-0.01490108296868347	0.28065612082974517	0.8968489917211244	-0.17821188524426318	-1.0557746936099932	0.21617930060208676	0.06706646517380842	0.03764689408445591	-1.3638474084144805	-1.5346899751766274	0.24206110126979163
1.0067331236044097	0.8089053328872982	1.2271152951758781	1.2842856388805828	-1.3217812308591057	0.42178465093158746	0.6349747675570151	-0.15503974427592207	-0.43734691938049436	0.32060641085474023	-0.4624474518926312	-0.42344714239028547	-0.22510292311328078	-0.6970696091757179	0.24078483567879314	1.265672988287493	0.5954490088457974	0.29272269508410237	1.042990591759285	-0.5616821180840725	-0.2882191955209508	-0.32534731380972354	0.1319581490307771	0.6125490461569998	-0.7031973108484194	0.739693862347718	0.6098050630267856	-0.2770686384977732	1.285675562983362	0.502748663037122	1.0848662479585853	0.8062803072686074	0.28994930495340554	0.8212174970005901	0.9872736743941187	1.3523502571339037	-0.9356458738501776	0.6295505343690739	0.17966882179312582	0.8229327585744683	-0.058220600531801815	0.3890721992296043	0.1826203572965217	-0.5546616525905347	0.055308708562596634	0.01890998905667458	-0.1812415463805741	-0.7203879323683373	-1.2652210810539017	0.0541261311167745
1.2102908584743157	0.5550193714124841	0.7579677293281807	1.3979698471725945	-0.4606235260540698	0.48729527497079606	0.8581389251396077	0.7655134475787931	0.20654427336900696	0.2367698225161547	0.32110610375278015	0.520499048039577	0.14751724557955798	-0.5398377368871067	-0.012374800600530188	1.3837691655830262	0.6215702607204436	0.14513630648090667	1.340026196127249	-0.22511675515779533	0.7059949730717469	-0.5109452193286944	0.889434011700912	0.5713098275543723	-0.5017735468500786	1.3135633204334978	1.6359657904132463	-0.19456667269993555	1.5724073748140102	0.49052521856059556	0.13401151551744678	0.5880058247822222	0.06748795403233972	0.4038227090435241	0.22486065084673051	0.421183186975772	-0.3804768542295189	0.6170119376551286	-0.20688300181091232	1.504526830418372	-0.5609515212264318	0.21702037869269653	0.5975518238635731	0.21754390116989097	-0.050310043756748926	0.2506433986287663	-0.19560441380080418	0.5152391650762917	-0.49540231777758853	-0.10701574706571315
1.1577722387468554	0.3136069611649495	0.7077836971668883	1.0709116306078157	0.68864856243555	0.13454716799018007	0.46559097918699494	1.4120141012998806	0.7688878564724037	0.45061623629730657	0.6797772543641284	1.043290709372349	0.5784451837294403	-0.14237276957249906	-0.27977772677466306	1.0326810124172912	0.5982058061170227	0.5256674586785516	1.786432079716874	0.058144855569713064	1.7845601335750445	-0.9332208056394611	1.5366957314763576	0.1702326155938416	0.36470646228594944	1.6708362696397225	1.9543469713869768	-0.07006227788772244	1.8441785655941891	0.21982370310540014	-0.6139893376426253	0.3898097890500378	0.07110680167796508	-0.016451505310797216	-0.24598953749293126	-0.2897002827522374	0.17816068884758604	0.30501382536975474	-0.6319606938794107	1.6312013777988845	-0.7835290782923428	0.6475458713343637	0.7980579497415521	0.8877847025795006	0.11132339131913752	0.9595791632432306	-0.010655179162604441	1.3865490041355935	0.4042331735905991	0.0889122919942589
0.9656529250410694	-0.016596375676728347	1.2286524439613462	0.46463194387676787	1.3290548439054848	-0.29681825675410956	0.036393247189961196	0.7023807550908077	0.9815447028807176	0.9730191388168548	0.44623170251722316	0.7620077673642501	0.7860633883633594	0.6921208716073531	-0.4397762654305316	0.5319558793861745	-0.010712920271877124	1.0339579822903004	2.094616526973146	-0.05983259779597209	2.2707294717055375	-1.0961742718038898	1.6615319969149696	-0.4668599880991515	1.2323678599623418	1.5949696173397865	1.1387731173650375	0.12425371364793793	1.9470496903720753	-0.4354708201995136	-0.681184582856241	0.09779540085283543	0.25926541955168	-0.29383009568377433	-0.4388036478279903	-0.26103418004224455	-0.09777339145178057	-0.14649908085943986	-1.0561965014492616	1.0755498826125447	-0.4638683992318924	1.2382329892222161	0.5534334017005048	0.9973934961444273	0.28709449284643346	1.5160865230843001	0.2131357468046765	1.142438512550591	0.740972569799625	0.4159207054857243
0.5921660633208535	-0.5777900827093311	1.6037298436465985	-0.21075305693648907	1.4928915405019882	-0.5176258225629438	0.03709589726334154	-1.1528932633979636	0.5710726071358226	1.2555844068584998	-0.12294218540334652	0.0017072233862713165	0.5495716713633328	1.6985178659163045	-0.5526993115739754	0.11911575531833728	-1.0644850642522525	0.7747841150464756	1.8428491585238296	-0.36081100396672644	1.7291497448172697	-0.6853308815653059	1.1262108942180478	-0.9317994195762594	1.1540310253273218	1.1252164415530759	-0.11607575186497088	0.4499044487251463	1.4438044087013522	-1.2491213033783997	-0.41015530461953886	-0.4301953870221247	0.2835705553103214	-0.5391254930774447	-0.7411212916712928	0.045561352253086135	-0.9366073952956481	-0.2868867222715622	-1.4375051627501199	0.09527617913092772	0.04829922021113223	1.2231395472967175	-0.06661625759293617	0.46911885421802507	0.10854006343780512	0.9784288606027453	0.36776616198157625	0.12122854127875414	0.24230533879289498	0.391937522742863
0.09764870209872575	-1.1998966013427483	1.0648285290111201	-0.7944724158111719	1.8506622794811725	-0.5039350663406393	0.33355962336526895	-2.582419226411584	-0.3347552808443867	0.8587014059616329	-0.5777910052650229	-0.5055392818900769	-0.03301792048610118	2.124294815835639	-0.686703460532047	-0.20084209946476883	-1.8328511946606005	-0.4560770941371522	1.0049103072803967	-0.33439016803085414	0.7164820173965801	0.14362595410946755	0.4157422754765467	-0.89703700880285	0.10838730759003481	0.6798697663538282	-0.6731299399752865	0.9932562590355156	0.2869274322784723	-1.803483602755441	-0.4474808986288417	-1.1206067266200768	-0.06327004066200005	-0.8998418206403683	-1.3876463455202275	-0.16275986367404802	-1.258785862530005	0.2733070209248652	-1.6093399099563752	-0.7963065163335348	0.07586490152082728	0.29278172099103134	-0.6908380451178973	-0.203631815694359	-0.3949713919154276	-0.7498600768329332	0.4245715313815892	-0.46585123991451216	-0.5770146211261169	-0.13019783959139128
-0.17911693230230008	-1.4643445437970537	-0.21858264770255592	-1.1515156732059673	2.6171260023694467	-0.3734335559136754	0.47970398414115645	-2.198856456671616	-1.0769385578902613	0.010052088973396255	-0.580446754370923	-0.2981928124880416	-0.5159500428921066	1.4563853641083937	-0.7174455178132231	-0.500050392189247	-1.7709397418815636	-1.687823952622591	0.0004923063285532258	0.12119471184973055	0.3752274644593303	0.9486024255252629	0.26046482216414446	-0.41838824594906576	-0.7440097819615036	0.6891664554378157	-0.20215742800854833	1.659549327068975	-0.8792637789492105	-1.7918164677798545	-0.9249158486004129	-1.6185716237904815	-0.5210574393623254	-1.2585873950021191	-2.0693227565955574	-0.9820247297658022	-0.5408434563820382	1.330353239860005	-1.3629379983883556	-1.1676495291097722	-0.5991012793021333	-1.0503245209306862	-0.9553428168686234	-0.3722473532689379	-0.7630768173520321	-2.5086739328328025	0.3291095350812112	0.23262585246346773	-0.8948194419243761	-0.7523806155795789
0.11663738835378028	-1.159649153364629	-1.1855679589162542	-1.1707994985416297	3.0387410542037676	-0.14957099671080967	0.37975062859747966	-0.3066939884357855	-0.9748750336635059	-0.5739705802511399	-0.09061708537380905	0.4361907868186126	-0.408103248442282	0.09279493430507751	-0.41703486651627286	-0.7259425267194847	-1.0790588315406584	-1.7357871478584748	-0.7205407664491101	0.5348727550580001	1.1730699045540933	1.4509663016121672	0.8369782351223151	0.1220990522125772	-0.22551803233909345	1.114649260828653	0.46731210105372245	2.1035348903027513	-1.2688065667544257	-1.2128683798339563	-1.3174770309944692	-1.5462273668187745	-0.5840077841070564	-1.2395137156416076	-2.1740728242686718	-1.6558049961425065	0.5179507598148886	2.0681901278686943	-0.6735892103886967	-0.9433583228043845	-1.3700879453766754	-1.9539930307171043	-0.7881713052363124	0.13413728162167948	-0.5614343182871298	-2.88681264800202	0.027366521109584735	1.7548192268709775	-0.3859456079866671	-0.9019851918611577
0.9067679605673084	-0.5468425542670474	-0.9878106005570547	-0.8536166048699882	2.235052706115284	0.2638641277379506	0.45346003076598196	1.3685681358479784	-0.03697709430509944	-0.37048957020544626	0.6392505373817555	1.1112585980515803	0.4137859554702133	-0.9474629773030334	0.22780876465747954	-0.7077856698542	-0.4302193148635294	-0.5538268472143087	-0.9955077645675159	0.48578360809103	2.276286397296628	1.759343878670522	1.4942814145466101	0.3579750022844935	1.5298205331159844	1.4516356512553843	0.34785907547863226	2.0257787647751786	-0.7419037637824806	-0.357239625797828	-1.0738477810511184	-0.8711527966730541	-0.04684204543395383	-0.5714962820700115	-1.4413166010491292	-1.4457140062590186	0.8855156685816749	1.8015881531397422	0.20554832158081282	-0.37352390379293354	-1.3746144011267536	-1.9930318482142981	-0.376581783032334	0.859774514640992	0.22033907590788973	-1.6461788489845406	-0.3658854951066886	2.733920618744062	0.530643785838629	-0.36830510176923187
1.6055490167178463	-0.08946886052839656	0.08084307690631408	-0.3909574620270553	0.38486773602471647	0.8692452002013737	1.053766666255703	1.4747199414061811	0.9494925992445982	0.4897834100081009	1.2218316576877202	1.3035690215717126	1.5409159122550817	-1.0359654306035069	0.8642854887051247	-0.35127563682506563	-0.2472569748698333	0.6472140658947196	-0.8795528905957264	0.18395802828618324	2.401828310366461	2.125515129689736	1.4249902829461043	0.20338498005868438	3.115595495509683	1.2571730750514896	-0.5253860644266863	1.5309904803085395	0.09403104546390798	0.36435260177820405	-0.22199001443672894	-0.0005772860799685685	0.7423032502594294	0.5503635552392131	-0.31552297151370334	-0.4621250910112265	0.48940993107091096	0.7666546898443668	0.9089501272088001	0.22636135660951107	-0.407400741753902	-1.4384137717151029	0.07346273392455854	1.229457613444582	1.20782326346174	0.031771993929598716	-0.5685051297928447	2.262453550023473	1.2024060576445148	0.5177687519595459
1.587441612012242	0.007164938356137625	0.8792410889716837	-0.09506442236691588	-1.2893707997756416	1.4109873382412312	1.8569657242992657	0.3575719879233655	1.157961599824457	1.3702720690763817	1.356142630531853	1.0555029897162285	2.2863697663106817	-0.49429219124650947	1.0362563527423452	0.20746370202767295	-0.3898317462428	0.7120383321032098	-0.48266458657122674	0.20809397485858017	1.2214416102520915	2.5306981083798004	0.5660058652487875	-0.19323710274431902	3.240064139540589	0.6040734533763149	-1.1559444313920857	1.0560568483097763	0.5498153802113012	0.6517145037576273	0.7019796919097584	0.5334866110646521	1.2098140244635633	1.5021708255102029	0.4138566143383219	0.48712856826854334	0.25028084918969684	-0.011225625856318215	1.216322032479242	0.6694616045028012	0.8550981609765667	-0.8274620786577649	0.4632705726948123	1.131930184760007	1.9435291530885594	0.7910324373488091	-0.4419296595784982	0.7441853720802165	1.3672983086118025	1.1796479331155847
0.7576112597452492	-0.10020825625690125	0.598449989427956	-0.19275651773254457	-1.8147339081895555	1.5199879503107738	2.0557648989270785	-0.4963917654600442	0.5537053655762337	1.6385007055390062	1.0068585386776854	0.7009240006417419	2.1767239463363195	-0.06536550661643172	0.6297511799582122	0.6693392507467443	-0.5276466011773356	-0.21820280617438453	-0.015045257892422947	0.7268529092898082	-0.3085698171048675	2.620315312633735	-0.3127528509352512	-0.6637877674410205	1.9230667984770484	-0.039949124280357094	-0.8117908132618169	0.8919889762930578	0.48207838359927446	0.49024018378625633	1.20153077363728	0.5058660672059115	1.1020592301271506	1.6951761789835518	0.32752478692397785	0.7669464210070377	0.8373240138389227	0.22588774964919212	1.1657545048234756	0.8867595503758501	1.5686964175788225	-0.43047519241982796	0.728786689402837	0.9429787034226531	2.0952198416324053	0.4606419444691192	-0.24536398597378647	-0.6310079809646978	1.2378110362460162	1.261596704485873
-0.33138169269182194	-0.1796584214409598	-0.4649060105790498	-0.6410941238600734	-1.4766275899121521	1.0742275946531563	1.2397588275033875	-0.1436309513371722	-0.07240666050749787	1.0779433940659753	0.44307786069812355	0.4997163422771288	1.2970321229266863	-0.007278184751946159	0.025585118643799906	0.821669854550463	-0.6199982426798081	-0.9366871372238298	0.15383474214880635	1.2425420881753972	-1.0409924311533363	2.111799890762885	-0.4358947409949899	-1.1056087322678163	0.2694606249327111	-0.30595119345416205	0.08006198901975964	0.8908739213420708	0.23478533420402184	0.14578617870756697	1.1896742810617393	0.12352731951772611	0.6695695578092451	1.0737072273367299	-0.28769774708274815	0.4752908687428524	1.7696200885719033	1.1245007195249443	0.9710984633486803	0.8643376376974824	1.5506170447811847	-0.2001258609581584	0.7931742821303777	1.0355794465301718	1.5174756915967202	0.0538800927508581	-0.3896375253620866	-1.1079394693600997	1.1106868742988891	0.8817333752432746
-0.919801619665376	-0.15481871249973694	-1.2998289181502027	-1.1297054403799853	-1.2984668173082354	0.3904239356023937	-0.03757476343698841	0.9361062195443959	0.09437613503689518	-0.01829602884544832	0.0826931664409432	0.4746981237220818	0.21245742262292977	0.06445395825795343	-0.23279962149443864	0.7419372415504079	-0.870314246033086	-0.5293052756781846	-0.24263745346889687	1.214853049003574	-0.8219796751013493	1.2116927306644782	0.1895780126812329	-1.3886079545628054	-0.7478927356765912	-0.19680369228392708	0.4526712486331252	0.7442169071646014	0.1276611337127808	-0.05879887422774809	0.8920619048138463	-0.25212234267885225	0.3413859730480602	0.1832519778175921	-0.7905578759925239	0.16403130890649825	2.0106022303377182	1.5922673144452524	0.8588335823558358	0.6824595652975495	1.3174121234068896	-0.08148417047230656	0.685187524139699	1.3852328144621	0.3347978656649442	0.517772034235117	-0.8674930373204867	-0.9231759937153061	1.059294375786768	0.5066936117057725
-0.6462648812723577	-0.023882638948335134	-1.2053789774946877	-1.28823899772358	-1.6648393411541522	-0.025896997043062777	-0.7282138671416098	1.5912164089938	1.098155852643146	-1.0362465362934776	0.19477386190550447	0.5188306638435712	-0.47787365947869814	0.4880163616881025	0.05179641718089869	0.7326630381549644	-1.2805338335574106	0.7256969954392785	-0.9749300258409771	0.7430673903572027	-0.4174733311011979	0.5004734473487026	0.8725616139518214	-1.3283919303580856	-1.0684165325931343	0.0699754848669586	-0.12108528200180149	0.4475044176914425	0.16350095905954268	-0.02585928828316199	0.5523112613627155	-0.45852698285899895	0.2838130559647558	-0.29318351142595994	-0.8063490094193756	0.18936120708067325	1.2628793372312792	1.0063641316039489	0.928692828053516	0.5416857947545122	1.38300627876488	-0.13084982484493132	0.624123416475936	1.6652487307899668	-0.9795962321898997	1.7082838189558927	-1.0930502022575106	-0.7420624785939739	0.9995732741429646	0.5619933792747759
0.16304830762597117	0.27714869290421607	-0.3601930553748556	-0.951343541607158	-1.847447387346533	0.011778265148197815	-0.34823420272492533	1.3012206812571938	2.2005011804113206	-1.408516874411187	0.648859006066609	0.5322024519264776	-0.5975628587612497	1.0094607526711092	0.5339067236746381	0.9904439964551	-1.4735266461717553	1.8162010662728179	-1.3881641034569885	0.3947591051670363	-0.4370574327162074	0.3332147424417231	0.9868227086981204	-0.8758440159740035	-1.1956767295742219	0.2920086879817572	-0.9514204842912056	0.2798507631692928	0.18024914351539625	0.04575163600453328	0.28017081164232466	-0.5878007984210457	0.29556037013961173	-0.1420537471709715	-0.47602934529346824	0.4419331731515076	0.29823595320981944	-0.13549890557086772	1.0746360877791505	0.5856297535442287	1.6807493563923954	-0.2806721895950601	0.8212650306026109	1.5993447227618374	-1.7806051246493286	2.6547427039087386	-0.5142197603175702	-0.8227379170266332	0.8842888473748653	1.0657672564118268
0.7274951393396122	0.7600369268061331	0.5013559433164684	-0.28020846729837984	-1.0412700164828086	0.13032087269968076	0.5214272080991448	0.5144924110323961	2.563272333116504	-0.9975840958222294	0.9460530807504177	0.4129294586369074	-0.4771517827149056	1.10098245894301	0.6268304838106066	1.304574415854264	-1.083813510692399	2.0797362849220216	-1.0662476618469006	0.40889251664034115	-0.6758980322466833	0.411948262480849	0.466008567079047	-0.30102732143328015	-1.4048547655481174	0.2683148246668868	-1.1005515218426782	0.29377540826150045	0.08364206950516381	-0.10377195281892103	0.07426812828628993	-0.7426011061525014	0.07702442233028932	0.18949060234802134	-0.1647175117066378	0.610884218696387	-0.05372932306342645	-0.8736740412229158	1.0132302723991666	0.6470753739844082	1.7196167210221571	-0.19229472179767074	1.1400220965456311	1.1236890681203586	-1.712414250041746	2.621994732294801	0.6290106691110583	-0.9047365089580682	0.7075140002210599	1.5721270815016894
0.41276496242838007	1.1810280076282162	0.7994207227234487	0.3578612591536531	0.4247210236155905	-0.24390218294185534	0.8381750960271593	-0.13725225478207273	1.8939069586201331	-0.2162634354716616	0.5992268231368697	0.012820156722471707	-0.5870446920933323	0.6630518136216025	0.02809966329003514	1.1452350094499046	-0.24277870089527462	1.626386821987471	-0.3713966901751058	0.354673721579013	-0.6108222180606119	0.06797095508893485	-0.3652444515294481	-0.038827220879717336	-1.513600173101089	-0.2542514617527835	-0.48957632573974175	0.06601384391298318	-0.1540920035431566	-0.4866659616390875	-0.11433862060898586	-0.8329193886289316	-0.45812415671564405	0.029660972701509917	-0.0406361779790334	0.5425924768387113	0.09290567300420674	-0.9322035886653702	0.472376359314332	0.30892577598522797	1.182803677007631	0.4334036327934288	1.072253236812661	0.2949307537343797	-1.0321013568969801	1.698826841426981	1.3777786709432995	-0.7779590522089004	0.3881870358080881	1.5063499041580857
-0.7151449856244575	1.1569294348044483	0.4882272373826547	0.6620669637493891	1.2925942602993772	-1.2143834760023833	0.14184539439076083	-0.5808060480599415	0.5291726928316036	0.3024120883437501	-0.39381937462898714	-0.7474969453946446	-1.0506083617732105	0.1387970249289284	-0.9888677682595132	0.17025841458583488	0.4765935602666685	0.8511166084864903	-0.11208268667415136	-0.2614090899637662	-0.24416318060167436	-0.9856301878088178	-1.1695781412456063	-0.25325179021748495	-1.3110464552441123	-1.3276149966172217	0.10092530149029873	-0.7961777599404968	-0.5782102868270504	-0.8271464158142008	-0.3144843815348324	-0.6737957870376492	-1.1194381852751123	-0.8332352606994837	0.014874709249331668	0.3179080820183969	-0.031383914516819655	-0.9425892671873225	-0.5374277893775833	-0.6188750087047515	0.24830471188764644	1.3963225129882342	0.21412403472095737	-0.7621375488718816	-0.37519277142568186	0.434238388495044	1.0365075970093105	-0.6523261202745618	-0.18254352768311768	0.6574807170491159
-1.842526794883055	0.5911306738833025	-0.08696350897405794	0.6040214034881365	0.8078646185024967	-2.141980876875701	-1.057741751103098	-1.1115156294822195	-0.9113231183555944	0.25761957188613366	-1.4261311828234837	-1.662352016866938	-1.510932609363071	-0.08566228399503205	-1.7605937573839214	-1.3020919426483932	0.6301357525832161	-0.08015258873000017	-0.6114791466538486	-1.2190561837916614	-0.11340378165400675	-2.2415695488007734	-1.6653128078299453	-0.6059036992412002	-0.9227686195770044	-2.43694718211511	0.06375602938875825	-1.9509217385933602	-1.158601740335143	-0.8450157452283178	-0.4576878782589932	-0.25566304907063386	-1.6101249009713523	-1.8734175015201926	0.1568471518710422	0.10139310319296238	-0.7133759127131546	-1.4905723584527935	-1.6108531842830782	-1.7025351674172495	-0.6367753030303303	2.026888646710266	-1.194976041995962	-1.7511942713252977	-0.14418542507235746	-0.7703361386450341	-0.013711370175575171	-0.8279876487737358	-0.9172904951015518	-0.5827353270842919
-2.0238581119904535	-0.12229280342877297	-0.5439895563851042	0.39801867014377107	-0.37681017348274737	-2.1682603438427845	-1.8672470666419334	-1.7088804493563656	-1.8709045784061424	-0.09322256422519386	-1.7208915015104094	-2.2296958677140606	-1.5083922121409006	-0.13924176649583497	-1.7473290000411745	-2.405158550452592	0.32852417155226804	-1.0847791213478015	-1.2801550380863953	-1.688105051857285	-0.4890437794213034	-2.8146680172450202	-1.5433332655909038	-0.5719052386093397	-0.6491527077084563	-2.660329086362372	-0.3001415123748049	-2.4284010492835892	-1.6459851062329658	-0.5483118347485013	-0.40204090515937313	0.16003623118267293	-1.7273190336243036	-2.2634952781228153	0.3487771271295357	-0.0048357754887233245	-1.3022376166642562	-2.215911162140996	-2.175405422789278	-2.150848286580882	-1.152436900284009	1.797022965138656	-2.3042405469428004	-2.217112794776021	-0.18899532707049138	-1.7295892218608373	-0.6790029502375318	-1.1644544757678117	-1.4561551222734053	-1.4711303692905187
-1.037515237689935	-0.4730974293597572	-0.6994441904863232	0.2733437385592414	-0.9543284899859834	-1.1003298594178381	-1.853746492728293	-1.8916829416744574	-2.021929769064072	-0.3027653463939858	-1.0190085394948156	-2.0079307769328145	-1.0043003308424023	-0.35745728020861517	-0.9672972913991004	-2.4462962521241147	0.0459184055196016	-1.763303225122185	-1.2795954745994529	-1.155799910909187	-0.9043548603639898	-2.2863841431653054	-0.6918061418455639	-0.013105013126897214	-0.6064344549187166	-1.5152930040729187	-0.23322848393066886	-1.6518859342467136	-1.7134439393796206	-0.20834941449125474	-0.13765489377494997	0.2598790024201069	-1.4511846739184053	-1.6426738599271056	0.4156753951390434	-0.021371433432905755	-1.0429105409872383	-2.1539997131825728	-1.9247730140747137	-1.6124861775475672	-1.2436953939621482	0.8513208529299108	-2.338372531178376	-1.8871409376457664	-0.14036277048532833	-2.167354445208559	-0.3550291245288788	-1.129870502508275	-1.4401702673781884	-1.4736482772069353
0.3084491904746735	-0.4039063964186913	-0.6006971225069709	0.2690050511786531	-0.46303935217983944	0.26282603917606157	-1.2935897896067468	-1.3355788739196468	-1.368616006234386	-0.2803133681921308	0.12215674137064646	-1.0663943831178053	-0.48924265805373024	-0.6809076132389394	-0.000681922989514659	-1.581374324373181	0.08540490638811053	-1.5542364775587314	-0.5259781307682924	-0.06067748991658042	-0.7077104907202372	-1.112208054999214	0.3990927558801096	0.6434752433463764	-0.689121211420651	0.31956118375731835	0.4692951927894205	-0.2439762613675524	-1.337368931997853	-0.06322232141382433	0.041079337710755136	-0.021390406025018047	-0.9264048961578024	-0.48379103352594727	0.26311011307199894	-0.09158452001470468	-0.10851094615676878	-0.9602068288543336	-1.0775759085594887	-0.642458779941201	-1.016444830466579	-0.1567561158293867	-1.3065440297908637	-1.0468181848043527	0.034797653936849575	-1.7526176128707738	0.40817929109753004	-0.43906478892645634	-0.8828743664710567	-0.6775205567238334
0.8350513455853993	-0.36276188862004766	-0.4107592161968179	0.24583590156853646	0.2732812812010629	0.8027468977278425	-0.7455089338603194	-0.41558665799922667	-0.3254260771260282	-0.3434449430738107	0.7611020215392239	-0.04069932449236871	-0.5104204280735943	-0.6585369023478194	0.45585113344389644	-0.7186913025162388	0.3399669332232417	-0.42038380746647125	0.197452097258492	0.6377035954427627	0.06481840463306386	-0.2003819409284418	0.7594318975766018	0.8591587759752428	-0.8134410945667879	1.3860019348991919	1.181024342058609	0.4489532585803951	-0.9214951080908881	-0.10235313281675515	-0.25984362674624656	-0.44602276738142127	-0.3879780941890924	0.3116502388637113	-0.01701984286003795	-0.3810015429382069	0.5135474669242368	0.48793459616690965	-0.21210530290624457	-0.21482207011887994	-0.6620563170039176	-0.7138569383732993	-0.030729147199942443	-0.4274044784547856	-0.027121288105427157	-0.5980510790445397	0.5672839393890897	0.5083904127554586	-0.21208623274233396	0.27276196093068233
0.09042371634758947	-0.7263904403555298	-0.2305597340868596	0.08811617634562459	0.24152019049898163	0.1519921874563593	-0.545216438083953	0.08926087530928187	0.4159427572906026	-0.6906213780082959	0.37832604925443386	0.35885965353916494	-1.080109318137969	-0.10216902763951523	0.13404129856176797	-0.6731361703960979	0.5563545495325339	0.8432339236591524	0.19216396034886593	0.4360081934342696	0.6592950489246332	-0.1304077568061845	-0.1753466497307885	0.5647652187309713	-0.9979841647459812	0.7908624638696159	1.2134535767519083	-0.27059997752320736	-0.8853235354214699	-0.15585303699069597	-1.0235625598633435	-0.7078935924900134	-0.05776965776787313	0.2192692242399013	-0.24422502173674188	-0.8646247161377801	0.15674067703083186	0.9198228551631661	0.176105005728164	-0.7254367845286955	-0.4631666839290024	-0.81862641398565	0.5435816139229095	-0.5693448783476394	-0.557139217270554	0.5129447470553726	-0.19905652958139727	0.9716904390223726	0.09215966614819786	0.6459653639679263
-1.1916959265273848	-1.286360865623489	0.001068782985763574	-0.13086996320853553	-0.5169567223591701	-0.9303585149329959	-0.6891974553543486	-0.17374881226643218	0.32475604394384394	-0.9811803259461651	-0.6968185952105349	-0.04171973846522525	-1.6060838597826812	0.515211250052914	-0.6152969150685252	-1.3970400715428326	0.6807726779434466	1.2517848283706137	-0.2923401860969918	-0.3031105609454846	0.4917173754611811	-0.7725285395771618	-1.7787028582049027	0.2003310072195292	-1.164109088914384	-0.837308089234175	0.6337774665589947	-1.6952846597753806	-1.1442662636741796	-0.12796388766552083	-1.6158243636579623	-0.6905223736336188	-0.04187684818769602	-0.4568037324561285	-0.29744841476052003	-1.2097368622572606	-0.766620787643727	0.030448256642602978	0.006755625932403574	-1.579067852295692	-0.6825397018812771	-0.7316868826477952	0.11195368370491346	-1.2943672132956021	-1.2113826977421247	0.7234802217610243	-1.1423934090094738	0.632514373993792	-0.10841908283135392	0.1371809811019497
-1.7902333321997685	-1.4480758895303736	0.39200751511324095	-0.2057508136804225	-1.005687622381727	-1.3051772949592713	-0.9965195672530379	-0.7431648040251576	-0.5254340282779802	-0.6483423494500063	-1.631511184904971	-0.7520234653887256	-1.4608572691811934	0.5396787773055264	-1.148862366168668	-2.069257138747266	0.8342754887716626	0.6002696803874698	-0.3550312003473071	-0.8566837521291397	-0.1679372617017923	-1.5488260507543623	-2.6199298495820385	0.1835352088921105	-1.0440903124530252	-1.8981563545937243	0.12294846478081328	-2.452484047649785	-1.1491264876221143	-0.06682596625920795	-1.3249287005093076	-0.49453112890327605	-0.286301196721291	-0.8902397420040862	-0.16043063449967068	-1.0087442437515899	-1.2696478675677327	-1.182796890370433	-0.4025978751463904	-1.8377845899274798	-1.2960808577393166	-0.5621821679893656	-0.8063158760010711	-1.8861851326787031	-1.3265064199475394	-0.008699839893770388	-1.3341617018517593	-0.08618425470753105	-0.5578977208319381	-0.9254712089202861
-1.1702620707469618	-0.917089903065548	0.8471834126322502	-0.022681387983459603	-0.5093651783912014	-0.5763826814860757	-1.215326509129573	-0.8433623575010237	-1.4719010492800941	0.3472579325273617	-1.8354063520983748	-1.1037467617546073	-0.6095211570785971	-0.06379353900899899	-1.0766744416926064	-1.9268269609844773	1.0132440370095268	-0.3620379501834067	0.4490440904054163	-0.849002478884894	-0.5725244538932015	-1.923538516059287	-1.8593088554926382	0.45114443949793026	-0.46078796138487976	-1.398706848885242	0.10425050902076394	-1.910932213426651	-0.5073858153726747	-0.02008690963679627	-0.19085996798105356	-0.2618424661617418	-0.6201273285109548	-0.48153002582961363	0.11384724671072248	-0.23589884842958259	-0.8795864889353231	-1.4731509353300867	-0.6160427291919328	-1.1970884395605323	-1.8736835312008144	-0.266416301728343	-1.3514211119670536	-1.8007438190347527	-0.6309966315711871	-0.8112100890819098	-0.7006506548413787	-0.48456762964369715	-0.8739425492038776	-1.800565007035194
0.07538837120102718	-0.043918606743466516	1.0134383681981498	0.2947017308182088	0.5764296417777867	0.5623495076464116	-1.0444250767836465	-0.1863230623823098	-1.809825143339689	1.2680571108729832	-1.375056998007978	-0.8539821249536825	0.3729066726732851	-0.6348449853833363	-0.530204238621684	-0.9566948961371051	0.9859211338940309	-0.7777957266110698	1.537078380103287	-0.40195259573165304	-0.4242710622536018	-1.6492059760675115	-0.1776649756666644	0.6037070552046541	0.35829537532095057	0.09180523517306993	0.2573885564912875	-0.6885464550597319	0.5400938379014636	0.07816839697192118	0.8794206802719852	-0.024225184452422315	-0.8401564929589798	0.6380476151461721	0.4237560285261617	0.5964195803766331	-0.01809604520261738	-0.5837360621252927	-0.3738953092360332	-0.19984718903996024	-1.8746195429200068	0.044440463035712516	-1.0143378685942617	-1.1279105891332497	0.4145986761049932	-0.8258054675198276	-0.006404745136728092	-0.2858398232921798	-0.8302578862610083	-1.844814611908018
0.9320969221799288	0.5657040939504969	0.6153317010911158	0.48970803904878024	1.256476334752852	1.082102327042427	-0.2895566319873879	0.795127322168444	-1.3798501616826435	1.2838875643205465	-0.7325954277773676	-0.30900566285551145	0.9054946069971869	-0.6037738305145893	0.06363550406199804	0.21859348853072566	0.5782637346236233	-0.5665361121786554	1.9476725247614899	0.19061677850573913	-0.16001755513959065	-0.7444122211183483	0.8919443440583962	0.43532404140643566	0.9348137622536684	1.1126077645857138	-0.008601443332596749	0.19597476264167746	1.3673089740845072	0.30873471171497774	1.0209771281374436	0.28065910515208864	-0.7719714348977925	1.7472381796350085	0.628983213044856	0.8861194460320746	0.6256916470597084	0.6440602805020254	0.260614351996714	0.4704944928415298	-1.1498238876523914	0.07508365601477461	-0.0033459162091725825	-0.3498745560883166	1.0579659263639425	-0.14369171525384233	0.09667224801772989	0.1803229891843038	-0.44865479940200187	-0.9973484423070613
0.9889194423900404	0.6649466074896117	-0.12475573054040279	0.4372329761640438	1.0586865192259813	0.6358755717417554	0.856115937101153	1.44198230360446	-0.6276779538804702	0.3795058052284534	-0.27272325307962975	0.08913833887914221	0.9515323873891651	-0.1568302966097206	0.4287412429900887	1.0102022823720147	-0.0036531120269356013	-0.34587235315621667	1.4130935864055743	0.6831879362454211	-0.27647758615373286	0.5340520514718635	0.5758605262795323	0.18197550627736916	1.0613686325450102	0.8312051413900083	-0.7636432786598405	0.4116221575243751	1.6211239861958098	0.5995958034384347	0.38375617089039643	0.6963413731107474	-0.30995725426195325	2.1221900938607	0.6266795130315074	0.5683203911072544	0.8164880320123308	1.244715764110562	0.935118784750183	0.7032837225455776	-0.12442478742028984	-0.23841807667804674	0.937040320947713	0.2189250519370601	0.9753828263851732	0.35501305268719896	-0.23650220066459124	0.42631206403848665	0.06200069951808709	0.12618549483856792
0.6761399690655551	0.4772632465683258	-0.5470160442459427	0.29781721723657745	0.413816527405255	-0.22010297852772806	1.7749163581573257	1.4707021668884586	-0.106767998464639	-0.5837279565811441	0.007195421782789016	0.20703264661896156	0.9138838807873041	0.05702840776129425	0.6399443128386587	1.2971880369671938	-0.2641678216125977	-0.5657964481143853	0.588863395507558	0.8240750912883807	-0.630927656774986	1.6701858398072358	-0.3851782849696948	0.20846155245109532	1.0236484939281014	-0.23482588855906344	-1.4359076497818746	0.3914934280990003	1.4809837395052134	0.753579586252032	-0.03375393681798664	1.1815615730902262	0.5175452474047076	1.5472501906600413	0.4681356290091714	0.1650416754604133	0.7560437079982435	0.9980580821497569	1.2078779806600295	0.8575554841160541	0.5681172391649097	-0.44814784690126475	1.0981130499908232	0.6169746669106692	0.4783060766972581	0.07482629638506265	-0.3664992413854586	0.32895109300801995	0.42462644705868735	0.6835621756304767
0.5799380334685773	0.2770359305150278	-0.19723421843559927	0.382874891762016	-0.011183852472634107	-0.7291381869725075	1.8670559721890678	1.0805952598935795	0.0387337576315741	-0.7780703845528457	0.2905775294948535	0.22619658620390506	1.0406618672831256	-0.21941541047875776	0.9120720938444897	1.2516219308235312	0.10980173735940998	-0.9468707979965024	0.24385522927080205	0.4028058627948534	-0.6498643612761149	2.0577709980112537	-0.6875550450346064	0.5552871660690858	1.175240682093131	-0.9509825215374957	-1.468980207824339	0.5103514417348951	1.2640503264275222	0.6725956401779993	0.395547364064475	1.6264748054131701	1.4803566924661782	0.3941885710615917	0.36048877217113456	0.13032079644275146	0.5808277985672892	0.35672483630947543	0.8496706453466935	1.1049800377724948	0.6314497701168882	0.004033856037309737	0.36802610176983874	0.9222310767955368	0.059022736510274454	-0.5928455462967579	0.014123917530353823	0.18528283628544268	0.45543801473110646	0.31410429240486354
0.7387841224549223	0.06961058500791507	0.5972994335070192	0.8328868214376683	-0.06508355133551343	-0.6945529414719451	1.129121277745541	0.6105555114749917	0.10100936271909851	-0.26664654532120513	0.6523309330187133	0.2984571508377651	1.0799554521359962	-0.5440366536962055	1.264744919537078	0.9601010978737826	0.8904409013385939	-0.8715819318424948	0.43838589873222317	-0.4304285456205214	-0.15251455407292042	1.4455940232327882	0.012018613551445786	0.9002374417824208	1.3854438652241852	-0.7831592941309498	-0.9184203583421635	0.5590455083671704	0.976790019354329	0.4874245041547202	1.0910525352944713	1.8867628423982423	2.1871516910639444	-0.6885549995987775	0.476383205760051	0.26782459813854415	0.19000594245105124	-0.20129505308180667	0.06301618541985322	1.1554988650544065	0.28306545619342643	1.0451887841005079	-0.6422149396461605	0.9817391968956319	-0.11488451318031381	-0.7718660707122834	0.595130737086554	0.3288589101039096	0.2242054497376027	-0.5061603839384594
0.724849416287748	-0.22796096925125572	0.9502250011636537	1.4071834094014288	-0.06603667898489796	-0.47975238137541937	0.2301111741859256	0.22441490026690666	0.3919008774169368	0.16993469243425102	1.0031705182644328	0.33443380277425117	0.6212452700185972	-0.3906391419312375	1.4544411487867746	0.4066416136552465	1.4552738258300066	-0.18874714934558356	0.6171995382686706	-1.0291933653523984	0.3264869653213251	0.28224654585907627	0.7857851780473245	0.9340422618606071	1.1302072193301667	-0.14450847538685704	-0.2974295528183748	0.18532191889662733	0.43391678264670785	0.3981952082280384	0.9118327187618042	1.8095135168704832	2.2909085740297885	-1.1878992746001276	0.7385443966396964	-0.006137073732221452	-0.40264990739375495	-0.5155184522501861	-0.6068204489046938	0.7284209488623775	-0.04574784410411915	1.8241371930087666	-1.0611493835661672	0.6149788917280214	-0.18894541445827986	-0.17749351653747514	0.9251785927189631	0.7585222372680339	0.0479280915692751	-0.8618170949467959
0.2896664772815148	-0.45030111044650534	0.320905243165098	1.6067989725756198	-0.20932804711774247	-0.38428866509321297	-0.08886420852058244	-0.08650199423358856	0.8747113401957892	0.0005864387388587067	1.2300756873022693	0.18801200708209515	-0.27604993483901946	0.13723812854955073	1.2346673739220668	-0.21748380483651766	1.2989765702714766	0.5688306738096301	0.3643766265952669	-0.7434617105944837	0.17886003358912614	-0.5202085952235306	0.6477278996249747	0.6535763948369889	0.20405031208983718	0.31796348222074544	0.05329219157257845	-0.3863447018017317	-0.26275134703025393	0.4136273380847843	-0.3892709058664153	1.3001450848512839	1.7305239790183464	-0.9767884699782293	0.8411828301676947	-0.8154030451316179	-0.8223423453587579	-0.5495324863463609	-0.6787910567237361	0.09748577562604985	-0.09235835575167857	1.4997478023107496	-0.4831884061031223	0.011944285900812332	-0.23531771829362186	0.5453637618383839	0.9275816103800404	1.1283723162078279	0.218770364138794	-0.2517478577167065
-0.2900917479835032	-0.25762626409509115	-0.859766462951196	1.0633351841714949	-0.31227330114658447	-0.23189513499591005	0.2896856132409573	-0.330824806300447	1.214663957985653	-0.45426856685974953	1.2812234866401055	-0.037140893101165744	-0.951145116047807	0.4236308992964629	0.6385092792678985	-0.4288889707201153	0.4258185437996095	0.7836227990889585	-0.15993304184633902	0.3379031978238786	-0.4727594091649557	-0.3376011183258936	-0.21197812232201876	0.2523824125261792	-0.8286890308265727	0.48095652099212105	0.2637042854517675	-0.42816492026236275	-0.6283427218009867	0.33650514353469047	-1.664056113602364	0.4372211440378105	0.7873006821767314	-0.308343117595412	0.5400830142279329	-1.464527668544618	-0.672237258842218	-0.19640448713235703	-0.1368070613388747	-0.08880065310712615	0.1471762498982187	0.16232150394589642	0.6694517540706133	-0.2859661210840713	-0.07818526232984754	0.611231661700463	0.8222681271200616	1.054903009269671	0.6752752867609251	0.911759291639763
-0.5587337058142834	0.41030778073181084	-1.5800700140732244	-0.1207063361904798	-0.17672535588031266	0.33599370792498945	0.7973457897517138	-0.44859708896555744	1.1347572207699288	-0.46998877915374526	1.1199081519832015	-0.005525467143188129	-0.7451558340862753	0.12312063725452835	-0.02055895573529994	0.12886539799294644	-0.6924866299714513	0.4163949195729168	-0.537964879116034	1.3078805788495071	-0.8445400421807644	0.5943954499691927	-0.6486138092270026	-0.15840799563338173	-1.0975900006059196	0.6747361455282787	0.5973899042806452	0.42041758744329716	-0.31660915813005513	0.03932423233095118	-1.5386991912504782	-0.4790426343205694	-0.1141977011359773	0.3894733907978906	-0.07514730861119555	-1.127204997557612	-0.06047848116451533	0.5257029357566013	0.5636465225278938	0.4392041360626996	0.567251772417236	-1.1759096688536417	1.5186107845573982	0.08163566687088787	0.43015022217997767	0.02974218567169719	0.6992588957780319	0.44743953099925865	0.9974387486516677	1.6821946600501871
-0.41492304678731085	1.1137246246715462	-1.2669830249912117	-1.3803049880604805	0.04121042809885921	1.271585052942017	0.8045804349884536	-0.39310230276115155	0.6773780529944871	0.16999742570472007	0.710549383210378	0.4715407603751021	0.2863918740338822	-0.4038536914797335	-0.4087344812398586	1.1998442349537493	-1.4841384792636012	-0.028647388310561097	-0.6251130795824198	1.2970747784139014	-0.3825813213041837	1.400507143253345	0.06393629206418848	-0.5914886742153453	-0.3509313901656028	1.053017769824891	0.9945804734582002	1.5825435409125346	0.3865698395117889	-0.3159445884276028	0.029123005369355835	-1.063805906243008	-0.6819119329604646	0.7770912223850336	-0.6298141781161529	0.15488777000049594	0.427527062517861	1.2233647602383018	0.9100163823606275	1.1829749291726601	1.0467465381701497	-1.5611917457629494	1.5152037488760222	0.8545764857953924	1.0781792815915765	-0.43532453002966887	0.4131547980598999	-0.39350918659297823	0.8135585887893184	1.4772978827991181
-0.155976681934115	1.293030275672635	-0.32340806098831265	-2.067486310108061	0.022561634282663282	2.0039216382928102	0.2493531505859406	-0.20616239323383434	0.13951303492898165	0.9010589571199209	0.12972701315671065	1.1423778526266417	1.350516472607642	-0.5406175487020691	-0.41584987145685026	2.0072885271727756	-1.635855480407189	-0.11481062867521184	-0.6013415689681558	0.3854509452881835	0.5963508691889846	1.3928175551044861	1.3663844842300834	-0.9784625749673531	0.7294564748128803	1.3120920483708123	1.1048404168926445	2.059397918990032	0.7905995388953939	-0.4178396336224446	1.624369230030345	-1.1104148221799275	-0.8684470951326383	0.768811321026228	-0.7998431476741479	1.373982987319388	0.35916699857594286	1.3517034686304088	0.7638052286422671	1.380442537884664	1.402800204013151	-0.9801887587235404	0.880297249304558	1.3685660507519686	1.3935313156146962	-0.1926337947233229	-0.07644032110209609	-0.9733742422971831	0.21334978247530648	0.5892803453996129
-0.04751685505028927	0.8463565659395675	0.37422329580916386	-1.909800643266092	-0.2338730987627757	1.9749800631304841	-0.37570037984305554	0.014026107148506814	-0.19262873723254945	1.0332487056119237	-0.3638909525776814	1.4961408299010484	1.6452571052371512	-0.15191922008549322	-0.17516823518684055	1.9371645258275612	-1.216447079080676	0.10162826321905334	-0.5953182663859727	-0.4895334489563269	1.2650237814918444	0.6724346146208513	2.0456376602240276	-1.08920489403324	1.2160413185137366	1.099276110727897	0.7435507426232398	1.4793358666723206	0.542550595471612	-0.16198079455536524	1.8594031348595155	-0.7475396812680206	-0.7757784344081669	0.5139770899186522	-0.5879032284128392	1.5564524377849345	-0.07103650629401863	0.7868898399687773	0.39375558450354425	0.8345561151787513	1.4039927619003816	-0.2134682105115963	0.2847238268544391	1.2218564163702001	1.1055105293818266	0.5038086300383027	-0.47335863119049976	-0.9613278653294398	-0.3129033468110322	-0.1853795966808246
[truncated: 72 more columns]
