# Supplementary material for: Diagnosis of autism spectrum disorder based on functional brain networks and machine learning
Source: Sci Rep. 2023 May 18;13:8072. doi: 10.1038/s41598-023-34650-6 (PMC10195805; doi:10.1038/s41598-023-34650-6)
Supplement: Supplementary file 1 — Supplementary Information. [file 41598_2023_34650_MOESM1_ESM.zip › matrices-bold-time-series/ASD/ASD73.csv]

-0.8711934183018155	-0.3774964538088771	-0.011443169198198492	-0.7693309425371866	-1.8431242112533035	-0.8447837053565957	-0.6205257518708212	-1.0781377093034765	-1.3453508870960074	-0.4858765299664607	-0.29978759543348976	0.15777147204866365	-0.5982030505498788	0.5538128871194463	0.1868462388678444	-0.9809686671150233	-0.5589197424139503	-1.745031083216712	-0.27335960111004326	-0.19278413811210585	0.22128355103486322	-0.23631719705414267	-0.026600747078847495	-0.033393960129909875	0.6082774150351363	-0.3644280193848375	-0.43466621403457684	-0.701378895418712	-0.2657078461009726	0.4400758897717067	-0.6958267815060856	-0.7706793761104899	-0.20359622222995577	-0.23951722488578628	-0.7565752259198666	0.844039498415268	-1.7085145425309778	0.5963164929772828	-0.13961936183766974	-0.5859661027910488	-0.4350295767298153	0.3961950259293894	-0.6803259762059288	-1.4748109913518026	-1.514828310924149	-1.5988467393216375	-0.5113243365194534	-0.360433365768956	-1.0797009906281565	-1.0285833563378872
-1.2140700975846868	-0.23762168346519827	0.5193760023249898	-1.294944973369809	-2.110248072359908	-1.1591760528816732	-1.0495748614447005	-2.2349440486538126	-1.458608347831492	-1.0765019482209774	-0.47763717504663267	0.027036388251023048	-0.4043775818418719	0.8058332243881061	-0.6509781680985948	-2.0571700316417805	-0.979792034107287	-1.6326793366495687	-1.5451175260600303	-0.4421222484174256	-0.29174912880881876	-1.1927315883495417	-0.5514996157599306	-0.271876500153176	-0.17771364390429942	-0.5992539958610668	-0.9701581595913333	-1.7620019008054226	-0.7253849067814306	0.5226149840335541	-1.2468365387810316	-1.1746020283392453	-1.0255713363642358	-0.9093453758814959	-0.1945509964406607	1.132715883698289	-2.0064876047587825	-0.0211399065146573	-0.7653004876226134	-1.6844498105710153	-0.43506507799324035	1.134335359091244	-1.2596851034208227	-2.430655633978846	-1.7415885331136882	-1.8539672749737635	-0.8993603165315566	-0.9084160225198625	-1.141594134292866	-1.4553283727269377
-1.380816986907896	-0.2932846429131364	0.9705429484192939	-1.175486175248395	-0.7789589062771236	-1.0084058178684547	-1.3817448436318953	-2.553450781620166	-0.6738025427335465	-1.677293237512042	-0.6762870402387992	-0.405149064028899	-0.009283617920179333	0.7399773218325953	-1.3730078385692726	-2.294061647253211	-0.9144368250717809	-0.6366543928977046	-2.1688535492416054	-0.9471130888495227	-1.1999930067626412	-1.7957952900318501	-0.949114643352116	-0.43393188995072574	-1.1937340986835328	-0.1302897650351812	-0.8816020855170387	-1.9708207932450983	-0.46646850326491085	-0.043658372619700965	-1.3298209872507598	-1.5482060392837174	-1.517068048952686	-1.7069215061301677	0.3360561771465111	1.2250314721614133	-1.3214462121742603	-1.1003152038247639	-1.120212234241641	-1.9988771474081226	-0.5425591763644322	1.4355177334381841	-1.1775657315672083	-2.170140816639314	-1.510404135581148	-1.2735449153741822	-0.7878735234625448	-1.1884956132167153	-0.5329957695715835	-1.4023629386614105
-0.8143407733942716	-0.11833857650425776	0.8238110332294621	-0.17677782475794532	1.44736387358671	-0.405077121227956	-0.980207809545298	-1.5604682264635548	0.5418041680664215	-1.5222635877428923	-0.7188364732996766	-0.7198849180569298	0.4117166367935388	0.5022995725778331	-1.0258392586926297	-1.0973251563946458	-0.12965879969314545	0.6385630209876578	-1.2860817488131269	-1.0628486067479204	-1.686003287983783	-1.0021727991798075	-0.7978206786711405	-0.2065573436253286	-1.6132385892830312	0.7602847869180471	-0.0948932100446213	-0.8246977583004856	0.4103102488364338	-0.7630643057667359	-0.6053247547105935	-1.4179971740836252	-0.9384207942382988	-1.708037482064587	0.725788253339732	1.0942943804790013	-0.03141402363149218	-1.4569023172794129	-0.591888620613727	-0.9767030783907024	-0.42761497740966187	1.1373538080479446	-0.16105516982074689	-0.6728902506440629	-0.6805895852087432	-0.034573070174193477	0.038142745712483	-0.9422184496613676	0.7478134828856552	-0.6791697633259676
0.40835501210204517	0.5136039447055952	-0.16517096818745192	1.0072583837817335	2.809731616831752	0.22924023854672274	0.24226811074499047	0.15391848935342126	1.3596596424743268	-0.40656851325754617	-0.5041973121331077	-0.5481535834706862	0.6490513478235347	0.4014642914364979	0.28542156959666026	0.8556066178989161	0.9025443244396906	1.5034904901848933	0.45817188610200077	-0.35756728695863027	-1.283923961996627	0.8910151792464637	-0.30723967332704805	0.17076252446309564	-1.3016288763060953	1.159949102051259	0.689907166596883	0.8934455273551227	0.9048218794583294	-1.0148354098540215	0.459081422835659	-0.6292712640682044	0.4141035981529771	-0.6352187890682924	0.992443465268122	0.4859804318797218	0.9127964487122915	-0.5565052915823604	0.5712153931754264	0.7105764040223662	0.1683397105113787	0.4367744556555681	1.0619501974672128	0.864130148488514	0.47919134334020985	1.247030473687582	0.9594492815400327	-0.457634798845896	2.0185257208272613	0.3471975479000482
1.3132839568386887	0.9869666457106662	-1.564733755223648	1.2272388061994344	2.004502580854832	0.42723465132321653	1.354611030818754	1.3708531752116901	1.2754393600845062	0.8756854608104533	-0.22167701317021857	-0.07662578390638866	0.46569806169139427	0.5577346287602961	1.2315844825774696	2.0187043660326642	1.3264591306391509	1.675501674743162	1.3943343998661621	0.6768547620576865	-0.5386070307490928	2.1833081635179505	-0.16650722531002043	0.12018678874251187	-0.8930892185866712	0.5212394136196989	0.7064698559873234	1.6151629252470936	0.22013263134059527	-0.7663752914702215	0.9862187573805379	0.2687557166947294	1.273635775354825	0.5698166586581948	0.9658969529756712	-0.6681942007185065	0.8475453765656494	0.6551455032180875	1.2337964258321539	1.624981431123058	0.826727779878271	-0.35736814712539977	1.296360804312677	1.0761469203321876	1.2378260672439645	1.9321881567740815	1.0233427563803184	-0.31041542560624247	2.1970674940268995	0.8987812096900718
1.0108523114526906	0.4271308712265892	-2.4118056829074597	0.09161311493729277	-0.5222581372566061	0.17328046520754087	1.1995273874315397	1.3363150703056548	0.47196104387541593	1.2824009077124447	-0.18499488237199718	0.17240259403166677	-0.18511479156346008	0.7891999174876393	0.6476222380351476	1.4277868539923766	0.7689851888939353	1.314883818844261	0.5980624578332753	1.0356825528643665	-0.3604956929391851	1.4670290824789687	-0.6578305469777748	-0.4794170203976914	-0.8607043329957086	-0.6482491732012924	0.037662918665603916	0.46265988815897846	-1.1790161134665458	-0.4952629977322591	0.6789617792186883	0.5178764088843244	0.7194244218641078	0.6626094519292086	0.3978785194748051	-1.7770061010196136	0.07072816287778522	0.736978545930374	0.5114263894645446	0.9200989596517735	0.7278849501367731	-0.9704779748021686	0.14918285137480974	-0.18971115332912727	1.018077539324055	1.7961849458881443	0.025843683101491145	-0.6801801129471952	0.7987956129164944	0.4980098191680944
-0.14591485684697714	-1.0176880270377529	-1.9667815212795672	-1.4096413447708573	-2.8209989060568703	-0.07018376943472569	-0.2633629767139053	0.4264147969983579	-0.41006142547810487	0.6621792287727937	-0.4181633155628335	0.051848274135008234	-0.9095764473519555	0.8317741211288434	-1.013498605212582	-0.27410412505800796	-0.20302523292042812	0.7426110442588706	-1.0217765169964088	0.3738168526164443	-0.7811118166825002	-0.7273686693474261	-1.1236373248484528	-0.9650162399512938	-0.8285700600427159	-1.283680108290248	-0.3879565296787161	-1.7226673894504583	-1.9232489656913403	-0.46920182700690893	0.1679445655527548	0.04257327058914734	-0.6892396521182804	-0.42565152411538626	-0.5479157714652534	-1.9245294423291486	-0.4331669389939643	-0.4859504378825259	-1.0851871812183695	-0.7678666413658218	-0.3115749390077223	-1.1602657770294296	-1.3587180957108833	-1.6148607905986405	0.10911628113196994	1.1382902391838359	-1.1072484137463525	-1.0425768054152802	-1.3034963351384017	-0.4273367271815021
-0.7751784419622314	-1.9166124391281172	-0.444780380633537	-1.7565704344602189	-3.095154682574689	0.08047250914756837	-1.6765377258589822	-0.29274191747814626	-0.7998251672575082	-0.08440991507591872	-0.5328684278198385	0.032954171935847654	-1.042676802449967	0.5994187078521058	-1.9777115042126592	-1.4043104647092555	-0.6384892797639953	0.2216240472028335	-1.6432988432851643	-0.5003383869678163	-0.7574390449295848	-2.3226202607280575	-0.6035844076950957	-0.5962920044089355	-0.10822849181631586	-0.9154256606786564	0.1549336980940296	-2.96370477096178	-1.211389469507452	-0.376824751493584	0.2100923155563136	-0.3751414074881586	-1.3895380751046704	-1.3600603494648578	-1.165966332078711	-0.8712441106716744	0.001896406263843195	-1.5609552821441102	-1.9371927553202188	-1.8642948637100465	-1.3267841703009664	-0.7789360140985668	-1.6849745294392102	-1.6355434554267612	-0.45905506235261695	0.4866701530319965	-1.218250106518074	-0.6984240169325853	-2.396064816221021	-0.8110659260308476
-0.009859531886531481	-0.9869474946923185	1.0648262922137035	-0.4642833664988941	-1.2411024095641483	0.4302923908238628	-1.6051048387321631	-0.13524228936672056	-0.5518767436302754	-0.045023089350788456	-0.14149752975503704	0.5696697433702266	-0.28764624246274473	0.20863583641654232	-1.0620798758491545	-0.8841739164636115	-0.2158550295476938	-0.056537043575889935	-0.48392623778080013	-0.5224129072380315	0.5264695082186394	-1.8348290670443235	0.9666913379669909	0.4786392585530211	1.1885345953746858	-0.128407765143813	1.270408786754562	-1.9419073602099233	0.3212180020852566	0.1769034945479256	0.7145549891628005	0.04234002493826967	-0.5108194082281112	-0.8614259766737543	-0.8475735593239927	0.48123097318545466	1.041352836767551	-1.0416860442544524	-0.9564516079625648	-1.3151473370019595	-1.081174845274813	0.04627680301808015	-0.339348990058922	0.03796539235559804	0.05749456112200404	0.18275964091902777	-0.1510200298915375	0.39418245872606755	-1.4833774354095393	0.0016729624566045288
1.4255239477925266	1.299857803792213	1.5453599272227456	1.3473007599649092	1.1556755745972915	0.43009963743649954	-0.08184278168305462	0.6183417974921801	0.07365360267897753	0.6933469674558291	0.6421328618223459	1.3574486629164113	0.8222819711028616	-0.17967872929267	0.9376221512012305	0.7533458476710844	0.43542255341036495	0.051105219458272316	1.4164066868184855	0.3571614833737856	2.3856906580416974	0.10156791333946345	2.43357198919223	1.238533917827036	1.9776320107983134	0.1896893945858172	1.7984255364698312	0.707791438710086	1.376042459444588	0.9722372287533364	0.8643170035512847	1.1450170887924873	1.1183559395838052	0.791318457302354	0.15067182273670535	0.9128796318863498	1.7273259343502527	0.7611605630864905	1.1675467083798063	0.5030557808004711	0.4982341812786237	0.8550540471458185	1.5598056055682954	2.1484907879227055	1.271288859752997	0.22338007623416675	1.0844076667367855	1.474773186113144	0.6540872233046027	1.4669584220735867
1.9839421372514587	2.9524943738515375	0.9793472316225998	2.084141543361694	2.3019055728946882	-0.07326271899357013	1.40625309523234	1.1649649204363786	0.6749882543476466	1.2399923119458507	1.2466304704468512	1.5138908607780004	1.3084311751868085	-0.4758960872942385	2.0657179849040044	2.018549616190764	0.49302589214155296	0.5456022166025053	2.4173719667614413	1.090418734206027	3.097887384543901	1.5268041479397476	2.5043744083201496	0.896013416494652	1.370084845785003	-0.12499947926398139	1.1189127021357363	2.929554335126869	1.4420569489276782	1.2553564347922366	0.22435148811860683	1.9833845163064858	1.8595813767819753	2.0346162939528747	0.8143114236494491	0.1709120048349233	1.4863653005231374	2.0509067526339173	2.593365871580727	2.2574627446484126	2.0306965369241503	1.1129009356590291	2.4026941807154434	3.1278829918530047	2.018819370817349	0.4425360999535063	1.398834227864499	1.7691553343741182	2.1328174536416613	2.25564470440593
1.066558209971028	2.491673367087371	0.2882708499688059	1.3108797275634538	1.7165010648146675	-0.4917690253494361	1.5380555028363518	1.0822063740601486	0.9813851437655494	1.0006253136152488	1.2327393350405271	0.5969040875117039	0.7407121280490683	-0.6624071731693207	1.372283207947609	2.0034447858787434	-0.1016072768433241	1.17467532032336	2.015669857083	0.7848846512730033	1.77530947146503	1.3105856166007959	1.0967309248563994	-0.17189746100525738	-0.17269770312211263	-0.4244709984296307	-0.11149429461390885	3.1422345248311796	1.1555715408060807	0.6000584145057997	-0.5817305004216273	1.8482666336494393	1.070489875825361	1.804596462022063	0.41162507626851635	-0.7925987258010523	0.6562454140061601	1.5808766520807842	2.22999833814372	2.902632717889061	2.047030660835837	0.6159893008547827	1.6906980678783587	2.555167243479285	1.5947496705121833	0.7410714948987952	0.7119683217067314	1.3277051427262678	1.787013891105409	1.5730157787420787
-0.31290184985811303	0.5291208836729431	0.3160793935337542	0.10192844969607426	0.42761364907014093	-0.08820628860101924	0.5640118180010274	0.6951082960889604	0.9822547648334833	0.33405164166552015	0.7487683603750948	-0.74006229740442	-0.22346969004828515	-0.7784746960330994	-0.06114362975813156	1.1441201810787478	-0.610375911400183	1.509228873933215	1.1191974191024603	-0.2095953541443868	-0.5010012712079498	0.21728074874049164	-0.555789313617835	-0.8048700036090504	-1.167706684382301	-0.11383927618147455	-0.6944257030453126	1.6431890047832154	1.2253070414581235	-0.4827786095272975	-0.5475180867253566	0.9958914849492533	-0.23081080150694047	0.726113401020468	-0.6558953685027	-0.9366137062729809	0.014566350269228343	0.0533012355939541	0.811555553481224	2.416389148520049	0.5668571066769499	-0.33476300097469436	0.40846659136213	1.3773665855264792	0.4969914035513294	1.067373720766589	-0.12812475250172173	0.9093860885319263	0.24603912470773068	0.026059632053757803
-0.7372406774994916	-0.9343563620292443	0.9325372970944587	-0.21741773899880948	-0.16993049064340116	1.1140386970909346	-0.07774301200716074	0.5950391624711644	0.8685387024259089	0.05440633303644567	0.32167077401558625	-1.315665315796244	-0.4590051908305042	-0.91882842279402	-0.4224983676845564	0.5259744999365208	-0.4042199609090407	1.2320881935539847	0.7426672286109187	-0.6971938551719364	-1.6960810008405043	-0.18289634604978508	-1.1546631511383394	-0.33735174734107826	-0.6454974182480443	0.6458423891259156	-0.24662953214840647	0.15249015391282444	1.4071083254579428	-0.9783243380966499	0.4879304353961872	0.2626325677378236	-0.5600635203322417	0.2985046160399448	-1.2161620511130526	-0.2614857597359501	-0.058374399447203476	-0.7547384748778976	-0.04802352833179106	1.4779506957222488	-0.8985911947451672	-1.1484512891554697	-0.14845019947509347	0.7845601919303696	-0.14118685005424364	1.2392070861326445	-0.34519838716762635	1.0342019061387342	-0.8518221541542841	-0.9454560075423446
0.045002420532625154	-0.6758221230872131	1.2349881138426337	0.5337260850486782	0.4043526182298844	2.2085237435364524	0.5680985412096248	0.948399352162566	0.8358202505056741	0.4880100495347647	0.2636674662148932	-0.6255700125925469	0.4306531402852952	-1.147804750404391	0.7422608773760392	0.6700027577324942	0.2974962209745168	0.41506473477869926	0.8582528268556681	-0.030351464658878724	-0.8969091845705821	0.6791622400362662	-0.5371592628845894	0.7122562083198963	0.8542589490282965	1.197322554953746	0.440096086786318	0.027087877613986785	0.8911262461097472	-0.39894905808827186	1.5929522431779255	0.13212473503286243	0.41285375838504224	1.0865898515196015	-0.5583935783782348	0.369654403564355	0.18549928178257122	-0.037551050917246184	0.3135413386234839	0.6785065049337556	-0.9420965539171062	-1.3446041173989753	0.2908186341913646	1.0164852079029971	0.2468301641516938	0.9727428392340274	0.06455922455353752	1.3606599652212488	-0.5937958606625529	-0.5337098534421879
1.0477421409248588	0.6050857809555893	0.623399393381884	1.3852568301680126	1.4587919515624628	2.3012537527423587	1.9489819572897575	1.374517116761637	0.895605466667073	1.2072134369156953	0.41243039017685157	0.6749324596292757	1.6486589037195645	-1.3402954514837457	2.0848330167355127	1.1466370005477655	0.726010514336941	-0.4762227128049249	0.7316195725833455	1.1638992908584698	0.8767405847390651	1.9131164156646876	0.4200259192779101	1.2985601586497604	1.9328098282645125	1.1637575132936766	0.44710608156850307	1.00538508084124	-0.43743355036008374	0.7351586643054001	1.789573494619914	0.3714970406148582	1.6474014755131323	2.095503804761696	0.8251260027601472	0.377610870675119	0.37261683786698335	1.255959177985181	1.010454610086733	0.13470922156568127	0.3262043506407917	-0.8366242942159721	0.9069760474947512	1.3276725830600729	1.1667925441250577	0.22680445657504908	0.5833258065417536	1.1683947026575794	0.4172198982479223	0.6330675530780376
1.366543635837173	1.3386531264993387	-0.46681892104833134	1.4390238306986876	1.9545524023872913	1.4237145411189291	2.6952122196109487	1.4331040525972543	0.8621214034288235	1.5957341474743139	0.44575388634129537	1.5111461011758496	2.010815759580327	-1.1826782405330194	2.0930686193148684	1.2514983715287873	0.48970912439510533	-0.9010267826757306	0.08631981095632799	1.7258305050109801	1.9278749806127782	2.3379515220349205	0.8802372167787206	1.0011237266514217	1.796285415615422	0.7500015179351057	-0.13456527572645086	1.709160723286037	-1.5941128307600776	1.4552107712120805	1.093238874497465	0.4991142878867971	2.0054215332783136	2.015987794941188	1.7769396524160466	0.07570400441755672	0.49928546247823463	1.6947885392309066	0.8437487504307459	-0.30312069586847545	1.5523570512939775	0.032863666007946456	0.8820521760269731	0.994388767086416	1.7071372087617687	-0.5474540742575729	0.8199365765425323	0.34319232817412715	0.9417287186807811	1.2227259737353535
1.0999720757198812	0.8936200901042247	-1.023466313783898	0.7976925500497676	1.479832693847978	0.4057062342598924	2.0886715214427047	1.0757201193796908	0.5378520334069818	1.424933380239691	0.2798205432473859	1.4341209455883153	1.1382444494838206	-0.4842336348578717	0.8036055818864565	0.7927036229679117	-0.02073286968230718	-0.6662328915244797	-0.5252654199112485	1.2090699031089578	1.6195894743933585	1.7027460301723103	0.7728289727206601	0.3164043919831812	0.8566345145791487	0.3255440057073926	-0.3996083086167272	1.2328310198483745	-1.5820165044191845	1.2601733121115128	0.30810211356054756	0.3202716546002842	1.4032553057772597	0.7606935033198898	1.621954897957512	0.04344289003839958	0.7712244877015154	1.0043197439854086	-0.2125706063897759	-0.7162165667046672	1.6395023986618293	0.6786214215334977	0.2760732906542774	0.14421194026334008	1.4526739385180127	-0.7147100293128669	0.7209814524451632	-0.40605012707336396	0.4957132613382721	0.6629510722476379
0.813784305410835	-0.0035811334082349396	-0.6068894904542472	0.1974742756305683	0.4651922439336538	-0.11213284152463981	0.6336396845507828	0.5625042013391958	-0.08306817282447486	0.8322392383292926	0.04230509280488291	0.8095606150847413	-0.25792035717969763	0.4723006323745828	-0.39638398297834104	0.12436815520895744	-0.1980133067308879	-0.11315407806258924	-0.5582237138046591	0.1897079428507805	0.6538064068771494	0.6311196905690727	0.48596339373311676	-0.11563457844458591	-0.02070729511608881	-0.022550413733468787	0.10712243489244608	0.04828656208292123	-0.6287981494642251	0.4208148174631964	-0.046609267820844714	-0.09847995469914222	0.5820051789473816	-0.5382149872331595	0.6600530373145027	0.22653167320993794	1.0913729815090214	0.12423230090495586	-1.0564458613508294	-1.0483118913153064	0.7310088074036941	0.6190780241046525	-0.24370993231517157	-0.48885329595859406	0.6700202094069942	-0.14756277611320595	0.3226578408342713	-0.4233291694768713	-0.3099383114293583	-0.2777233967866473
0.5266978940371385	-0.46815271017055105	0.12262963662538971	-0.019370391578802115	-0.3995230304834325	-0.32224098687001007	-0.7009557448270628	0.05516913032878961	-0.8002017200379138	-0.0025116396274030505	-0.2254432297196021	0.13196667501890727	-1.216728750627475	1.0243202086034837	-0.5006643962791775	-0.3988287065244413	0.018898152116213936	0.12996689412189028	-0.2687672887088635	-0.5365364408843867	-0.10421126396811652	-0.303393973437764	0.18506405727536732	-0.2657909854947566	-0.49988372111824314	-0.3908595419906569	0.6901664101133383	-0.6851985394605459	0.0409739051660232	-0.4775507486797973	-0.2573285753340701	-0.7087684978338139	0.024904673658760396	-0.9284187494898718	-0.3606557731786236	0.025565411892001264	0.9808100506946258	-0.1474742109506998	-0.8722180963256192	-1.213804525307091	-0.2595480998759038	-0.15381073054719896	-0.3057340110290651	-0.4915783039368464	-0.2061560866304626	0.48084193645758316	-0.35274213793276293	0.019020503576883518	-0.6583729794264028	-0.4159743715684179
-0.24710887286627656	-0.5337217025228872	0.13542648635700674	-0.24675588108494312	-0.8244129146283802	-0.8095823632506352	-1.4643282939365518	-0.5406517361388162	-1.3791399008189982	-0.9120207308588688	-0.60852757338202	-0.5337946989848528	-1.4520328662594018	0.7280442450181714	0.0016224828631900613	-0.7581456160519717	0.15950317309324047	-0.3232041572395667	-0.33165171081096634	-0.7504309933332232	-0.5705455203528813	-1.057748144694159	-0.2883429736446682	-0.5288516096905852	-0.8201869055781646	-0.7070545991969834	0.3139071474208795	-0.5031120624649073	-0.31517576060795277	-1.0742844700301168	-0.7958314448647288	-1.4046239532679003	-0.5171918908241497	-0.6367679979264588	-0.9740607553637693	-0.7678734554003565	0.12495754694724001	-0.06913110889471136	-0.1095049338910015	-1.1402705464482963	-0.7602832452226609	-1.0613425262388472	-0.20241793011076084	-0.24288641604186698	-0.9817946650296704	0.2998051708293525	-1.06039883384094	0.008921336024497952	-0.4250568511910718	0.4753757274213501
-1.4881878604995866	-0.7869545679984655	-0.7717940810958461	-0.9192030966394564	-0.9988095384232665	-1.6527907763954688	-1.8314771908518241	-1.3039454544154996	-1.71152298553156	-1.5766374635807014	-1.0237655718872638	-1.3255043135780609	-1.364495612157502	-0.13013540102629098	-0.11396238892764449	-1.0730392520508252	-0.053006552794987095	-1.2600211343233583	-0.8309496040211716	-0.7265348477745407	-1.0855058885098212	-1.7246084110550166	-0.9512450875294924	-0.9693025912253513	-1.1185997999265345	-0.7502133136271825	-1.043083816477211	-0.09217306082950831	-1.0491884109871517	-1.2897095908430853	-1.5047801331665043	-1.7318392973251282	-1.4039918058942689	-0.5368373460561603	-1.0988284184276038	-1.5068310021336413	-1.136699611449556	-0.3639740194352742	0.13312809938220552	-0.7691706451639464	-0.9384110961718707	-1.3071032701665002	-0.3767678520183153	-0.40303453177096954	-1.5834038466200073	-0.7898844394342426	-1.2750983774890288	-0.8409073999427802	-0.0836237915558118	1.3937629439014592
-2.2768254322978008	-1.2932908705493416	-1.6696295383612818	-1.7721160139343521	-1.1509949149483485	-2.242939768996254	-2.014556302937187	-2.0122959679600414	-1.81739464393895	-1.6448975962468584	-1.1150638976401477	-2.050114063298143	-1.3348950327623128	-0.7381831599332757	-1.233830941655933	-1.308596105091033	-0.26190185038165453	-2.0531200979653144	-1.0901579204320202	-0.6550737768308648	-1.5600148125235174	-2.080496295583944	-1.4654371031577382	-1.0865468644620422	-1.134968986169175	-0.5308239341357718	-2.197797309000514	-0.35680390338660184	-0.9307363598738102	-1.0734045200199347	-1.7306934403712189	-1.1047232504447533	-2.372923222153565	-0.9410724746203013	-0.6870455618136828	-1.3855059766217437	-2.0495244743151213	-1.102618742702272	-0.5454556838341754	-0.17899721012242095	-1.1438027667699517	-0.5448188108181884	-0.8083954958473486	-1.0836716821743142	-1.826928686354546	-1.883933117053851	-0.6804887957543359	-1.8126924901465598	0.03107273058567702	1.2150534713910288
-1.8134761630109122	-1.4297663747872478	-1.4658594623035845	-2.0635379434845516	-1.2011110225157566	-2.048033403408036	-1.9401376944567803	-2.278124336653083	-1.7569321170971877	-1.185338352789084	-0.6690861427968926	-2.210724194203396	-1.2989539626955389	-0.5469742924319305	-2.456981763889036	-1.3580777821098622	0.05656976196221698	-2.2506980570000787	-0.6649866181803123	-0.4763782170246279	-1.4986442209768478	-1.8232461750457127	-1.5561024488717319	-0.45061652083804477	-0.7066436728545397	-0.395664029778275	-2.0508591589477576	-1.2727903725981635	0.30447125096510386	-0.36365536972827606	-1.210473257756583	0.38998683762130726	-2.742488158805069	-1.3086197676803355	0.3205912898899529	-0.4246323865679154	-2.18264680624157	-1.6160333140320746	-1.4673264094143714	0.268838287646668	-1.345597425834825	0.7406682500880789	-1.0994137412396994	-1.711653583826603	-1.5803886848083066	-1.9731702662099013	0.29971793363104476	-1.8919243924605358	0.05244649622956879	-0.08265389395736931
-0.6072213573002962	-0.8592663939172266	-0.10868524697751539	-1.5005513538567832	-0.9303592158741403	-1.328398068250659	-1.554031953633511	-1.978929767841652	-1.5917360487928705	-0.8288868970085588	-0.06925521627862699	-1.6326999631180266	-1.0749386691481408	0.1896386136516372	-2.706448577306791	-1.3281360284922936	0.7927398022497403	-1.9753443504671206	-0.14489253277550443	-0.25390009725838913	-0.8699821948083529	-1.1247504811990572	-1.4522917290478705	0.6078519917947914	-0.2537120754584144	-0.5844671391485108	-0.8475135526029053	-1.9126202249106006	1.5527719468731842	0.6454588836966688	-0.4940658819956189	1.6077792796416368	-2.2793850608799127	-1.1248979380460025	1.5733168022095407	0.5146912828106187	-1.8045813905701185	-1.4773774845086836	-1.8259590777855144	0.08872980834261687	-1.3020357908958946	1.5738286607471683	-1.064377205745543	-1.7269794772068945	-1.107289398920371	-1.0575079813083148	0.7310653259696875	-1.0202853856978562	0.17303935722779407	-1.4340738374032782
-0.12161175074737568	-0.21060007118912702	1.3037206342434249	-0.7017547500635459	-0.4137121031713259	-0.8680327564493149	-1.1390219575122436	-1.438090357864504	-1.3943808136237863	-1.178912666672001	-0.045636317229304335	-0.8412351550653512	-0.8408165363242468	0.7114941276610749	-1.9515290160088743	-1.5060900319676331	1.125891942278292	-1.6836441115494094	-0.5278888843330201	-0.35692262252487683	-0.4604808182565787	-0.6174655796336709	-1.631574289046372	1.16630806187861	-0.4312024606738437	-0.825112803882832	0.08585895150602076	-1.5837953472439266	1.5638248396863121	1.368902829794964	-0.32635116221781374	1.2319667383539112	-1.5558631295167344	-0.6676596241565786	2.1502532101385885	0.6816366419637006	-1.4777231142515297	-1.1252374741532967	-1.6434321607119065	-0.8339936247029263	-1.075148311910027	1.3011333890538594	-0.9762369273836989	-1.2391813994064764	-0.9659545302198475	-0.197216965218344	0.09164185810807768	-0.20957465297578176	0.20574807470049622	-1.8625861848062362
-1.0879073741837184	-0.3832139673450758	1.6420535305412238	-0.5788494855256383	-0.10236714803544948	-1.0375282711665945	-1.0542799922736832	-1.0907256105682785	-1.2012646471696709	-2.051703933355511	-0.8105419417338932	-0.5975799666527921	-0.9811173086864102	0.5298511888111757	-1.1018965848369389	-1.939826741106121	0.37135923368080914	-1.5523059834570712	-1.8210510263716762	-1.0241009279781015	-0.9868827341620062	-0.7238246238002917	-2.112869220594939	0.6041999306532393	-1.2905199902455002	-0.6271604610407782	-0.19198609441546394	-0.6711675575148306	0.3209800273012981	1.1808771698445766	-0.7972838439686972	-0.7597307699358986	-1.2954522132416018	-0.622312992407122	1.2353117735126529	0.15164486665984697	-1.4025222618151139	-1.240771798062846	-1.5167596394864018	-1.9177010929419782	-1.0466253814129653	0.12439167349410717	-1.130892704065539	-0.8381086854819556	-1.399359574778641	-0.3619467406565567	-1.1395486733959315	-0.29888739718132545	-0.20572762980483103	-1.4537896649857662
-2.534665750934818	-1.3070520379892538	0.8828277392756972	-1.3173769113800666	-0.3482190288661482	-1.3453200568698815	-1.212416199628966	-1.0039988332036196	-0.9254236473111163	-2.5186068030934545	-1.6023815779910717	-1.0683434763184085	-1.4528972309016401	-0.17896337444636387	-0.8458151231936111	-2.1816516681083797	-1.1889179442286404	-1.2443435319147647	-2.709410557346762	-1.8649656536718104	-2.0207307537119426	-1.1714336049579903	-2.248615659894774	-0.7615653547543585	-2.0377188976600684	0.010020773093160969	-1.2764411703481426	-0.14571608360200747	-0.9936560600238995	0.007414202266587944	-1.327694355760041	-2.7634393986575	-1.5158147935390132	-1.104519844456525	-0.9181262897294964	-0.46487284898615083	-1.292336237118507	-1.7316920676733458	-1.6095811434666296	-2.241220181001818	-1.359959326507751	-1.1246088497874265	-1.33900474654936	-0.8149303815496038	-1.9383060483008847	-1.3362700744589322	-1.9661576400777625	-0.8671318998030072	-1.0155872693310746	-1.0718041255681345
-2.82725238714835	-1.8515487999730507	0.047419458845082134	-2.109269911409503	-0.8907443517597956	-1.0182068060167402	-1.0687471649378923	-0.8216509898363662	-0.3990879183650076	-1.847780245420023	-1.3630598868111437	-1.5999490057925694	-1.5821654779188743	-0.9009546717223528	-0.9052239711504763	-1.6485561460989913	-2.461645624127736	-0.40225207796060347	-1.9336791265054039	-2.0814971766639436	-2.2376647106296366	-1.3113704668264738	-1.3996962820922298	-1.9498975196373391	-1.7806169806865555	0.4508500811420939	-1.9756438179293547	-0.34732250155344707	-1.2919325115798999	-1.4465908525958	-1.4083192929701813	-3.0082828071978085	-1.5216649988243331	-1.4270564224913191	-2.901867120841337	-0.7489276424790849	-0.8403445729562858	-1.7357659829181542	-1.3381045915349898	-1.3798417722029674	-1.578894399013253	-1.687424643505636	-1.075027289683233	-0.7895980519693697	-1.8168558893432851	-1.9385577480265848	-1.8857715796207062	-0.7060624593222533	-1.6679234419571434	-1.2439504561282653
-1.513682814647375	-1.154319847607398	0.051363264893309245	-1.9325465378112254	-0.9914344644801981	0.10669327623275664	-0.24669129663197148	-0.20995336351757116	0.4024691914726984	-0.3128177762379787	0.07675571727699548	-1.3740194191864539	-0.7310632958105611	-1.3065415992064469	-0.5107207995277191	-0.293833140441777	-2.539177805110136	0.7085610975390515	0.17136158183989855	-1.2810795373604644	-0.8942772495694375	-0.8156863812895633	0.2700474744751725	-2.1451651336375415	-0.43280449469408655	0.18812791570560486	-1.5835717137060683	-0.5624041779256438	-0.5914038019636342	-2.14545978390308	-1.0683908162725668	-1.3523489268170015	-0.7242722698367116	-0.9306077994541607	-3.2906669198529506	-0.665164001545554	-0.1190101543345131	-0.6987644483471833	-0.22256104810480246	0.12278990312278684	-1.1117560101458048	-1.3795093622925478	-0.15663419245612817	-0.23923724354787002	-0.817539738454351	-1.3355718713586784	-1.245094948858322	0.6455426349810124	-1.660687379728686	-1.552623378793209
0.2581509222680747	0.25172134675209834	0.7435358034599397	-0.5411300019881753	-0.2098119666699873	1.416870312220393	0.9478266370715048	0.7101256748882947	1.2008410271059662	1.071555523215761	1.6794309288425646	-0.2160912686139657	0.8705943936090946	-1.3355386886946927	0.6126515935624505	1.17840974483114	-1.4754032769277083	1.2884893182501354	1.888002920505868	0.07074430155476688	1.2046579285497205	0.0917548352420665	1.8574898472258026	-1.2619645681369054	1.2302976903421565	-0.38015405262695934	-0.3821141561232695	0.041291963769694254	0.25968496066334373	-1.5197329504906973	-0.5576469701277466	0.6040366228034982	0.7087369106812272	0.19994777422112306	-1.9374756077477158	-0.21278512255103457	0.5631849294412521	0.8555718570998293	1.2442052405245165	1.2074159875264654	0.06634591648643255	-0.5454894102525432	0.8924891594984573	0.7174641320900731	0.43095190405369843	0.02381868791567692	-0.6074648570933605	2.1747816485100517	-1.0799432124274602	-1.2049691369012066
1.1864951479578423	0.9877927365459124	1.1521564300337868	1.321614143910712	0.9951012490322446	2.1812225709073765	1.7762757323657226	1.4402637793471058	1.59374025297651	1.5628598895058632	2.207704506812927	1.2776000159463583	2.17261722624175	-0.9232805037244033	1.9242067064314545	1.873808016859157	-0.09084899203842603	0.8803865914448278	1.933178157713308	1.1120204717619329	2.475616397748532	1.0121416878279976	2.5882925083518717	0.13623317271137514	2.32832471769742	-0.2544436515564315	0.9616204262995366	1.2492431769261247	0.5806816485976497	0.052560803338668464	0.1264634491729912	1.252408004495563	2.0598302771226655	1.1521141517032136	-0.0634831636698866	0.6742574121007411	1.0557935609772848	1.8572328640980669	1.9541317864902767	1.2562158674043433	1.2918171823468074	0.2999204672924732	1.2981550854967498	1.2894048208729227	1.0813088591570874	0.8994032197164645	-0.0420995824212769	2.4253872921777746	-0.4300689408125203	-0.04846776829532252
1.241394050710419	0.45531992569726326	0.5969204225020294	2.600165987811647	1.5918213025230834	2.178768713819067	1.7976271172542542	1.5916040004057386	1.4547384558103094	1.2784700678099492	1.4506590736198117	2.315770833193411	2.2986100510182372	0.051671739671330506	2.6374156231731503	1.5025439269204377	0.8560158844952234	0.03850675969213649	0.7719356210882785	1.4063195883407211	2.198820921209802	1.7220703250031055	2.4707616271244546	1.3026408811447916	2.535169376152649	0.9694101158739026	2.082297217609621	1.8771801385132973	0.37976940915498575	1.5021843200175347	1.0967885785450702	0.5884952644580198	2.74381909827067	1.3941068780263335	0.966137251712746	1.7356432441199179	1.4295282021330493	1.846253874385367	1.4278146232799351	0.5744143613651341	1.864752472034025	0.7721638122986579	0.8260559721726926	0.8513904518264487	0.9147991351976007	0.5971642710290747	0.74553128811557	1.1068589243886802	-0.005027487521766662	1.1828956484576474
1.3346964786116693	-0.44093253721136916	-0.5881826300060673	2.759873491340105	0.998673962871977	1.6507752128864501	1.2366057534611352	1.2289432192688252	1.0838257096832815	0.7974868442207733	0.2856237026981518	2.5190861923717653	1.4222873813483412	1.421212246718607	2.4036176847710693	0.6025304501668636	1.2194522376242383	-0.1266514109790748	-0.08842725887122639	1.1953793917247597	1.1262731509531563	2.0788220173468153	2.0380944148613125	1.7443498981050518	2.0498808085803337	2.4111719424735094	2.835140812592149	1.0939658836752817	0.03919643234110087	1.8909514716595166	2.071693565768646	-0.07741971230420323	2.655702769546377	1.112402903837438	0.8866241406401544	2.2547840651158153	1.668740178144311	1.3262718205287216	0.40632686866672996	-0.05149632945680307	1.7098188677429798	0.7615317111837487	0.013357725988937516	-0.3123709467484359	0.46698520275323996	-0.3450472939746621	1.7218347630983577	-0.616167447834525	0.3741410694887898	1.6566449363468914
1.8566630329774085	-0.37028224256825676	-1.4641132724106212	2.0452759734357167	-0.27097291642364013	0.8682183164553996	0.6442869861250743	0.7282899041627181	0.8694988181447658	0.4453874692267999	-0.3988040786235259	2.0419125714622273	0.5559044870509826	2.522757945002292	1.4370097576379393	-0.00034994406143066403	1.3056969790564223	0.8410169634189407	0.10909163044294093	0.9396445226005259	0.45095053717706074	1.8467188767633025	1.6323184266000248	1.4488726569064707	1.2085058156997557	2.669027448455329	2.874327350176286	-0.5426083768926019	-0.18178495097506817	1.1497477408852708	2.4035178494101985	0.1994288606654626	1.9861695828386854	0.7480971821268304	0.538819681572242	1.73898507486331	1.5272729108584302	0.9803119340788117	0.018674201694742026	-0.1602186783000769	1.3093761593568363	0.4910886430911676	-0.40333415229059033	-1.2528251284537435	0.36383951192488556	-0.817036604382664	2.3246707738168833	-1.452836641548433	0.9477782669766234	1.3149172238488862
2.1325860419848754	0.8430319078958752	-1.4789003628737973	1.0988965677444502	-1.084602456707215	-0.01248344496011392	0.3474229294330702	0.37932823660918275	0.8426563279420819	0.17458138510651947	-0.542321718679335	1.3043991380027768	0.5021717298520608	2.6324892633053407	0.21294698896085015	0.0856245053640307	1.383601391890044	2.148241134120308	0.6853893195642013	0.8451989638560357	0.5010967149177605	0.9354100008026848	1.1667146456397213	0.8569199707480781	0.3242853016411936	1.2871730314034115	1.835165838274308	-1.5936635421345675	-0.22591348351738916	0.09739973619719267	1.8008590352781266	1.0146786156845164	0.9873644829299124	0.4015497993872501	0.7650333255353311	0.6783056691714203	0.8581761109726384	0.8479673259306137	0.524378831314593	0.08975063782204358	1.0786148955997978	0.41688251107649726	-0.20257990459933217	-1.3183741578251214	0.6829271116874793	-0.31333781522762094	2.1096078155171223	-1.2893645274295866	1.53222372225922	0.8300239531397012
1.503866428325334	2.0148797322290335	-0.909304047370362	0.42181906260747026	-0.8176940865064986	-0.725963816421156	0.3045299987055868	0.2039857221998673	0.7078365836916439	-0.0011012611426039372	-0.5490983399008144	0.7042303404165358	1.1217830633869388	1.6869753661537672	-0.7790794688500259	0.5956128127311193	1.4514736426155799	2.55089732101699	0.6705049463584773	0.8954014192261431	0.6957447444948697	-0.20258211825210845	0.5564382734873038	0.5439506464812958	-0.24310723896992487	-0.7074468324791882	0.0734876748955169	-1.2485079524057663	-0.05928966844636525	-0.3219645681883301	0.805784535321583	1.3863913740439056	0.018605313594346206	-0.07714036537990193	1.4708922056046367	0.19720332731925494	0.0022693124216765967	0.4871138140893771	1.1479918884947329	0.33289407611400273	0.9704138689516899	0.8575234386659343	0.22843700078918278	-0.7205115733109891	1.01460863002128	0.6691847063730328	1.3869812421328218	-0.9419356393861225	1.6518554900683582	0.7552123587210925
0.472276907903868	1.958017071899912	-0.35111725693298873	0.13468365081859643	0.07807427705603028	-0.8490390377298136	0.36236587981882434	0.12321415828936765	0.35698694048912133	0.17441252602028387	-0.3850036390646441	0.4640478474156939	1.6327340736286704	0.42115136447914253	-1.128997482466989	0.988121638982723	1.374399655152002	1.7113948541226263	0.19534712382829925	1.097343750273231	0.5809641021702219	-0.732579416981753	0.0895261106233294	0.7427852571146875	-0.21083137207999503	-1.8084183111510606	-1.1619914837804375	-0.11452893427873088	0.3223135686086203	0.0844876288598753	0.2607098459495107	1.1061974570076523	-0.41273309250284507	-0.5626458113704333	1.812083730405835	0.7369828606620794	-0.3785691972831639	-0.22581179359238415	1.1381580380613543	0.5026244484486511	0.71482248439975	1.5791045533260784	0.4318352903914238	-0.09821203273925443	1.0179693982481666	1.3052189789927886	0.9362051710371398	-0.8320105653116527	1.144114817698495	0.9112760878096952
0.22940833858531562	0.7616298562416681	0.0187481832078446	0.10524210599222247	0.6598660990829248	-0.20006376368049444	0.453650292386221	0.16193670522988057	0.18339665847919176	0.7885576138128503	0.4872005628334237	0.5595990449438145	1.481504722555962	-0.3469547129881527	-0.6787209792012856	0.963085380035138	1.0779325343367778	0.5636357924473925	0.3064114555050806	1.4265420487574172	0.45043428517569656	-0.23117511141760066	0.14691428197967055	1.1154747164359609	0.2830281852354999	-1.453943293976884	-0.7626021637959074	0.5803137151486096	0.7348065226631263	0.6297703703276836	0.34116786877688005	0.8963938860179526	0.024904319578181146	-0.5811996072051888	1.1747016746118422	1.3852585767650312	0.037595800637521014	-0.795649383258832	0.6760841495665577	0.820775154156435	0.2885659762877946	1.8526036402959003	0.37908381752300113	0.2973076113171191	0.7649856897200319	1.294720005605582	1.0915847867543569	-0.39310088856798026	0.44163041986908985	0.7118262024149756
1.0923316138728734	-0.4221884965935773	0.49681929136196495	0.1922073604900718	0.5325519505126521	0.8003749375446673	0.5321319446509273	0.39393807851953244	0.6708478165186292	1.3973995064323428	2.1338163878840066	0.7435033406277006	0.8030368896488304	-0.5057465583544926	0.253583271020182	0.6420394016191975	0.5712406793690342	0.2509040616290768	1.4625874933699288	1.5783013929631093	0.7739682981835848	0.7760245450074835	0.638214584633071	1.0863892188513766	0.6428633122050859	-0.36206068611381925	0.9674271729878877	0.3856333787957157	0.8868211332671506	0.5428070293589353	0.41390854012168826	1.2855577003981211	1.0494998568158909	0.09945654513907673	-0.16185000384946313	0.9187987686860267	0.8348103873238418	-0.6876735451093319	0.5243432147568444	1.3747049829299125	-0.004828020295085863	1.1403429560996579	0.4039511087660808	0.7613650482335363	0.5540220023154039	0.9836305437793453	1.3546780612421838	0.9930405575023833	0.12643407247075872	-0.021012352708849068
1.9272924022759559	-0.6674744135303093	1.2271831902627086	0.34375601744460704	0.16420157453550974	1.4064435863019016	0.5002293220274175	0.7344646013694933	1.6657504120375217	1.3867421110463471	3.480770093576021	0.74546653368038	0.10825121597041899	-0.5930669153821332	0.9792943134221166	0.3504843309398918	-0.10451485861643417	0.8712230337829593	2.695156799970946	1.0893672473622626	1.332977799711194	1.2996358990575643	0.9702546252311439	0.46363098475925574	0.3731186204745388	0.41096754058634677	2.3783995600994636	-0.0012846681942343405	0.7265565301903232	-0.1333380922981586	-0.04199591859007199	1.7979151142194314	1.840500422741119	1.0177300230758788	-1.3138806277492747	-0.554992779716279	1.2496131209317052	0.02238273972977565	0.9494313336200112	1.8800648302324163	0.09156018047692994	-0.22075451999075674	0.7339248599198683	1.5028227393973148	0.5327786003382847	0.8133682749790515	1.0323627009765546	2.7855068584650806	0.2787775384022953	-0.7705583104027337
1.4361885742046856	-0.08924549199939673	1.7654886700077401	0.506615680918351	0.18764237821209387	1.2692667198527852	0.3397247999712407	0.9243153318674898	2.286523290027647	0.7145292708682999	3.106255288556049	0.5307273886891967	-0.27443443722348676	-0.9880955912894309	0.995830054651629	0.2926876000550991	-0.8489028606051721	1.4776590350697902	2.589251113544286	-0.1011250173773237	1.3348115442963326	0.9376057309216349	0.6855353059525905	-0.34259444872744893	-0.3177958711871202	0.4977474146705918	2.067060668960232	0.267786562235059	0.5638424249485114	-0.5703582000619225	-0.6532127167101472	1.556154707398119	1.7368971311003705	1.4042941670258937	-1.6246988001743998	-1.4825077463797263	0.9457743886286001	0.7623226241290034	1.344695126283379	1.939007473535512	0.4532228639804986	-1.1882160504250434	1.1928358172247215	2.134572194560512	0.5884044699983992	0.8590035197773283	0.08273248248930577	3.5019497714128773	0.41543799971601125	-0.9230532256376932
-0.24729301524157385	0.574005418103416	1.463016886274651	0.5234314542205718	0.5845676621232073	0.7586215659406883	0.23479499413058139	0.7940776641527001	1.7658845968426689	0.044814619567403305	0.8199021303074593	0.312207406788504	-0.3679868250254956	-1.3720360571511807	0.47315394808203365	0.41341762623836603	-1.4603821010258844	1.2693896086615442	0.9381766264335996	-1.3594310051964316	0.410310223690551	0.2579714555206511	0.0031166676654554755	-0.8005757033192068	-0.6631390955694421	0.27146707474085585	0.3256334062495506	1.1056622037403416	0.679487260695479	-0.1571029756944091	-0.596576282906201	0.46858859546990506	0.8573660735215067	0.9955477713120504	-1.1758050302985057	-0.6609723251595018	0.29796219417588976	1.1147840241580587	1.0218585398291118	1.4673333254718794	0.6736854618460637	-1.0335273552832087	1.3728638890532638	2.0411266942010107	0.5400081159371505	0.9112291449007663	-0.8883111650236335	2.2922334518396856	0.08957462730872055	-0.52452572002415
-1.6633980393727763	0.8610826262439255	0.258267579987536	0.21387900577765775	0.7302671967378072	0.4627812041003876	0.39354728607154865	0.4877877874411901	0.34865657937689176	-0.0061056564801183245	-1.8398885643998546	0.2407704454354717	-0.31713131422898894	-1.132815766856352	0.06158768520816795	0.510095479658045	-1.736045630023214	0.5090963854229232	-0.9517484225241966	-1.8878352745213312	-0.8296074871245467	0.04400771571205112	-0.4267441693725933	-0.8819320641431734	-0.1938549316630537	0.13617674716543576	-1.210832190507903	1.6037074712672181	0.8690433919665494	0.6568602110193625	0.2588020107502806	-0.5988758764869309	-0.06890763764034319	0.25591003185554717	-0.5840238944931032	1.1506082412239016	-0.10565517422568517	1.1314246126486163	0.11756531227407793	0.7779759242097816	0.4609633864436572	-0.15828676547369597	1.0331207338088888	1.196458166028487	0.3390590203576994	0.825292842701192	-1.4032288502472776	0.013226630495921687	-0.5763313059996047	-0.27337863487050196
-1.7121702401299583	0.873175405530778	-1.0940459262691196	-0.3910891416077507	0.1960175097154934	0.4661423289537714	0.7183163188462498	0.3178915391242201	-0.8467690009814933	0.3941527317657113	-2.979157065418026	0.14710761521527904	-0.2071746281056503	-0.19829843359535715	0.15952774801540634	0.443686268434635	-1.662673767759688	0.10109591459157072	-1.6883127034372118	-1.5795898267817496	-1.4494847981519066	0.3359561520685887	-0.2708022876905121	-1.0433401964304834	0.660118746738935	0.0476955406830899	-1.3631749638896842	1.1238032276822045	0.5811411703149252	0.7539211295850073	1.0304368234207744	-0.8920694904562231	-0.4806744534267573	-0.2590367304519193	-0.4153367043164536	1.8996474943541954	-0.11788245142141927	1.0121472702818533	-0.5634697159606691	0.24249886463308096	-0.10226744652633724	0.2726684669597614	0.2969776629505876	0.33913066978163425	0.08723358411439065	0.6525165623091763	-1.6044025393225136	-1.5629913537413869	-1.0474343693428327	-0.7254069299148106
-0.8306292878221421	0.8382377809985796	-1.6993264810813071	-0.9398180044770135	-0.6989100014153312	0.3010415039977553	0.7926725327312244	0.3688061893645855	-0.955045331402508	0.5271994555637678	-2.2006398797238917	-0.2673258404367855	-0.14085644860039104	0.754118482222079	0.47172024130586726	0.24413057856433826	-1.4529725660940596	0.42476975631591213	-1.2470666776005699	-1.1386449661043923	-1.2450929249060865	0.4472744659957349	0.13399404154900788	-1.5564458493202675	0.9702961372094451	-0.25953031935991394	-0.6172861943805664	0.00842316274387036	-0.41105581799609825	-0.34657568113337484	0.8230844809233981	-0.6591422221718958	-0.4863139708685525	-0.5471927763239778	-0.7798096539571167	0.5561249884287356	-0.0961170928286656	0.7410958302401104	-0.5582995071203836	-0.0685088404151994	-0.6612710919784458	-0.4234332093412317	-0.4935307056784583	0.17429448270257994	-0.06613129114184298	0.4928044406959467	-1.8584351852537515	-1.5632558836645143	-1.0018499302569237	-1.6129997864213752
-0.2812954954551401	0.7250272770608738	-1.3784943954544984	-0.9987963446838379	-1.2410705796884287	-0.3750125740640715	0.3053961885297378	0.3224179899990617	-0.24453495164586905	0.049768016591482125	-0.8917354529518908	-0.9565376096266112	-0.3121448791593707	0.9844895581833076	0.3900662065699746	0.02529868902482002	-1.3201841484811103	0.8771368610919885	-0.775390688256184	-1.2206219935942997	-0.8701311269202535	-0.11244355645767401	0.21090228932574795	-2.035001180096817	0.28883683702994883	-0.8074972457915678	-0.38860079478391896	-0.8808060302741858	-1.615303391013349	-1.7703817355454086	-0.1876369172304193	-0.709157798086553	-0.5640842659409373	-0.9749203187334108	-1.3524002651138687	-1.666244812594697	-0.3894744569403074	0.2218729675916787	-0.30842640060830756	-0.38579846735548784	-0.9057231481025558	-1.6759764908024521	-1.052261462174875	0.5378011347142055	-0.03444383439177264	0.36751796784705354	-2.096332227138457	-0.7758729048761824	-0.6687200633062145	-2.0552021817418358
-0.571541376960214	0.3924310414459401	-0.7523411831948502	-0.47762285368498025	-1.1116990980599177	-1.2455525145038102	-0.5660725410774206	-0.2243863624619962	0.24299540476907255	-0.5705012631439853	-0.6359927866737923	-1.3969579228378415	-0.8202293940825652	0.4547178901435497	-0.25331703594377813	-0.17900001678666275	-1.2153281526321067	0.6318084367742278	-1.101965649342817	-1.600736370729092	-0.9136542931636376	-1.0054980167861876	-0.20665123272751726	-1.8116621814205633	-0.9009621678924614	-1.2999351014617462	-1.251100494320658	-1.1239165805468794	-2.244270748194506	-2.108849776732542	-0.9780451233516615	-1.2687920584701387	-0.9027269296713598	-1.5567659455567227	-1.665207325005875	-2.6851139608456736	-0.9206994341304751	-0.37252542966298074	-0.5605919252642104	-0.9225206773770096	-0.8052864212074788	-2.236861835015959	-1.2837158093952874	0.5900541146049758	0.12114616891185159	0.26843699395754833	-1.8387147605633205	-0.5465593531061926	-0.508746131177098	-1.4330992026324154
-1.0039052363038665	-0.07797709551842039	-0.49558490377061876	0.2180023713758808	-0.6472842066270497	-1.631457327325348	-1.3002500674409894	-1.2460626824448275	-0.14500661624118164	-0.6623047016857055	-1.5396044997923026	-1.0842205054528564	-1.4189946063681476	-0.19965006624162265	-0.959430703388946	-0.4499074773327972	-0.8426367401747994	-0.37826252613549527	-1.7957856720601821	-1.4190696620721517	-1.1444651487320603	-1.4935365217621135	-0.7704840014726684	-0.7496005227715725	-1.7263619170728162	-1.4329945206774146	-2.2183381497899233	-1.01730151169284	-1.9927777729790388	-0.9526326151839813	-0.9159411982321979	-1.6720943295984318	-1.197287722708019	-1.727589249568218	-1.4026881229156358	-1.876605064965581	-1.314338872568824	-0.6659190888869023	-1.36700623846479	-1.5871840043140144	-0.591730821772959	-1.4704227559058696	-1.2220157200539394	-0.13950877072426282	0.18521500906708455	0.22407760599371307	-0.8763622766937209	-1.1904581749825522	-0.6517242410302575	0.00717207824933357
-0.7675214120197438	-0.40681318637153535	-0.638684282822536	0.5397459832617967	-0.3184771749154407	-1.2586896845677387	-1.5448993331535437	-2.1512731281315425	-1.0551526051806777	-0.20259380162363677	-2.2867469519123382	-0.14751951542134636	-1.6128600520921852	-0.37705047720279444	-1.1120430506901016	-0.8204288988288552	0.021469896438404475	-1.4370301897995634	-1.817911598826942	-0.24521408440238468	-0.8808909196176895	-1.3123650444195825	-1.0942294691887129	0.5115706863073409	-1.7758035524022666	-1.1333198351434084	-1.8950016756630559	-0.955887127926069	-1.254020238161371	0.6089872729656889	-0.42169655902462805	-1.269567704891193	-1.087700335679946	-0.9851641994277399	-0.5533442496698343	-0.5788840463071308	-1.312640672307599	-0.5500397381930484	-1.9382439797391509	-2.0020571441658417	-0.5205470985274833	0.052827208114101507	-0.9156095382078732	-1.1296494090618223	-0.046432624434201854	0.23904346680076335	0.3357438948813622	-1.7791147215012635	-0.7534271716104705	1.4104115713872811
-0.01474755351201678	-0.4437472650921141	-0.6770396499574196	0.31588190637314745	-0.1466448082647541	-0.562927882704519	-1.3840301340578764	-2.238143824572192	-1.6943628843022023	0.18033806821544543	-1.720042341900355	0.6719816374082657	-1.1210186743758372	-0.04162214186264667	-0.6293244035778842	-1.1118083254655535	1.2190253180796826	-1.9070630651471958	-0.8418302848610796	1.3256297984527146	0.02811679266294985	-0.8713956729234548	-1.1659234820412865	1.1967920548790654	-1.3258341353417191	-0.5153234958178412	-0.13872716472601576	-0.8492138994373604	-0.5685266016739486	1.143184732482792	-0.25339509351561623	-0.31600340590533094	-0.6418081114912076	0.39145784157402486	0.5985917416341785	-0.2938945105734346	-0.9580791632791475	-0.38034887021528613	-1.5347479950614622	-1.80151884365049	-0.6095214988809362	1.2246803821583707	-0.40391770028852175	-1.465458455197368	-0.5027820009361728	0.22508093338866647	1.116997028586799	-1.417475036649836	-0.41484734144351926	2.0732250810407664
0.4430696704500161	-0.3067549180617109	-0.262140344865959	-0.14215575371064307	0.20770859165874736	-0.190201969591308	-1.0915494888510444	-1.3366784336888948	-1.7843115192062087	0.015871932498207404	-0.09147399104320837	0.7232243241135774	-0.21597299202754672	0.4237355701746267	0.018962315076222286	-1.0342201898467536	2.229059029215256	-1.854823904156688	0.3757877166457503	2.2609627280158677	0.894569356310278	-0.6228765822918999	-1.2316525126670628	1.1501233343616692	-0.8547642973762882	0.22387070766308073	1.6734013382184623	-0.3499849756450549	-0.0478078758075435	0.38524038426574836	-0.4483035595210489	0.33830614993485403	-0.29674289705991164	1.4885568274492946	1.611853618238995	-0.9187664072321642	-0.442758934912765	-0.542440745447946	-0.3291905942343077	-0.9632017345583948	-0.6056115311839811	1.478595551315777	0.20443103345259545	-0.9477359501815052	-0.7884722086679428	0.0871529769692415	1.2502840427247024	-0.35924461435098964	0.3267960362468762	1.9096029147743754
0.2643046939260396	-0.16385704466893605	0.39178970345520264	-0.4569777131053517	0.8594353325320521	-0.32254214703102096	-0.77348747519873	-0.014118819957484853	-1.7251953707561056	-0.46088758495545284	1.3200963225515787	0.053625939956167414	0.49664282201195853	0.6880923799235917	0.3570993207269207	-0.521564253265651	2.5206635986746337	-1.7446993730541849	0.906028489441413	2.1308029978085568	0.9592017709870811	-0.5290754559049187	-1.3897346234482355	0.8245620475429485	-0.5420300232936077	0.8038810266936754	2.044520111129143	0.4772428995454903	0.524018514266028	-0.6070482569349657	-0.3632458867466694	0.3066798923766242	-0.3735852833569605	1.6398112530022173	2.1050100979369097	-1.1432753959161104	0.04883651568556058	-0.9352559497315175	0.7489426658593324	0.09661363781433684	-0.27070559371517117	1.1057786399161142	0.6700472578361328	-0.33469604478748366	-0.5424326069958891	-0.13664231918373354	1.0394477877315935	0.3653306726644502	0.9766533465910872	1.2814257354197873
-0.042421978773170756	-0.020843616985969877	0.8180005572920771	-0.5915080170407896	1.428544509023283	-0.5956223660873059	-0.3769690203303832	0.868842565020175	-1.8717575392843135	-0.6843969685053408	1.6032899959799827	-0.7418129917483881	0.660776951897507	0.6725257374228232	0.3218658771367596	0.08387627163318964	1.9552075525882489	-1.7358998137872563	0.637280584827305	1.37998471772587	0.28226495165294646	-0.310261804609834	-1.4373421430273043	0.6285007266625261	-0.2705701034492585	0.9253182171152051	0.8497322223972764	1.0263979526329514	1.1473966375354732	-0.7585928084639576	0.28800303727911597	0.056228551563050774	-0.7511852443799547	1.0181829172520258	1.9567830267148745	-0.3130995079711522	0.3193394112329426	-1.0959428713210886	0.954646311570815	0.7789768963534957	0.26641683214985423	0.6617029179216197	0.707162720180041	-0.3862855670219024	0.11156198623696277	-0.32059845713243074	0.7603014202226497	0.2429581729726231	1.0524090512980682	0.5685396299795701
0.08710239290238637	0.1696933684602989	0.8559025628155686	-0.7291384603614125	1.4607932503792662	-0.5977823541270002	0.040771677811455166	0.850691489317353	-1.9499856291105857	-0.4763239964120276	1.0026021126370745	-1.1846313727369415	0.47336515383917305	0.42003905639867734	0.14844904351446625	0.30530488437698355	0.9244302016132997	-1.532715269139362	0.20792164915352174	0.650002654270078	-0.32267017576101453	-0.002913292045889864	-1.1187439154775276	0.5256125789452447	0.07564902807246163	0.5420259875453756	-0.6447205100698653	0.8181137059423046	1.4355409847671063	-0.146719186326229	0.8900742563795266	0.16383029486318265	-1.0183102986413979	0.3099039607380903	1.3751544842397123	0.7269071095133963	0.1712243976118146	-0.8319042978597626	0.38500340068918965	0.7596986780794297	0.5268869448595918	0.3379787642258385	0.21453082139421992	-0.8820341924866887	0.5995873396129336	-0.46050421857151613	0.3451405867571344	-0.1481532862837349	0.5682322283131644	-0.015094403261717466
0.49129037097887346	0.28402203265625625	0.7517302796382974	-0.8334236902723016	0.9979348926729478	-0.29170476498800624	0.2700278821075074	0.20019402963865982	-1.3956379510202408	-0.1471003056802969	0.39649149621798124	-1.2802435065748847	0.36914299425868935	0.0102437545128945	0.01664436986668853	0.043542644818597105	0.10800653972738392	-0.9050747980006512	0.14047304178557368	0.11975099454998554	-0.20660408221028911	0.05700153614617178	-0.4341660636946	0.3364577581108406	0.47731701512801883	0.058692613358138	-1.1145470401505797	0.13844047357824737	1.0868876607893652	0.299548386768388	0.6907454454446414	0.5118955096552417	-0.8652647628287576	-0.04053454785373979	0.7738128461119418	0.8197657546337465	-0.3634232348347556	-0.4992551750731514	-0.26564699706299894	0.27088725734058683	0.17983243702591767	0.00120035067757598	-0.5312603606676964	-0.859994412668704	0.5034096243947161	-0.7273111599193783	-0.27553375428287424	0.06233070628375372	0.0532776119034782	-0.32556555841382034
0.5857852948428458	0.08775543134043688	0.7482461849799933	-0.5776077621549887	0.5523711855315703	0.06614189050477434	0.23972583963509114	-0.36931085521663887	-0.15707049049549848	0.038445258626001705	0.28116406007570416	-1.2463668980950362	0.46289828687574097	-0.35243971721220096	-0.06625423017941627	-0.26530476569875605	-0.008612590105529448	-0.1068045771028376	0.317710329650924	-0.36457519790040827	0.42918603049232695	-0.18105803679061827	0.3258563542971339	0.1808611882617272	0.8570830334427767	0.051007238054146475	-0.3793647848461045	-0.2059570933311595	0.36840262464442686	0.06386933079562918	-0.13942641582997994	0.5243914546808036	-0.312064745747331	-0.12187013033477528	0.5084226194999706	0.04083748507296077	-0.838863128219928	-0.5200317060882601	-0.43342612310364265	-0.10654954558674787	-0.47108461822106945	-0.364105465513744	-0.9631453594059769	0.16171786753145057	0.061573918340512186	-1.2087634885142882	-0.7723778878409462	0.9177046220698595	0.07024805294895388	-0.2509299527445753
0.2459808113947198	-0.4467950326895176	0.7584426849986154	0.14292149450754463	0.5017533400536933	0.2602200723298923	0.18063979399711932	-0.3140066677632049	1.0972357850147523	0.1702330382114398	0.4218779147918405	-1.097262775936956	0.410155158796942	-0.37454148220547057	-0.12063330062145836	-0.11071112085515857	0.47536153954375254	0.3754901801065205	0.3282330151904228	-0.7601481597892606	0.8052377874090171	-0.23825148877318209	0.7916769795684754	0.3392488933990988	1.0992741569197446	0.6552441976422815	0.6542353920687983	0.21429129431239904	-0.07711822308524695	-0.3551482999866595	-0.6420097686153803	0.05912267554430475	0.3460574949649071	-0.20262177009652443	0.6339938844672474	-0.44820901437835187	-0.6679640909909573	-0.7830910329121668	-0.09870310774318561	-0.017507006987388468	-0.6569980929335104	-0.5176118322533634	-0.6316775538129826	1.4578111418303046	-0.11324876906895727	-1.6509478350430746	-0.6820313891688193	1.5661091597763759	0.6643259756679745	0.12995064272613963
-0.02264847775852568	-1.0111331348654178	0.5396286120046883	0.7911224835757984	0.6583280861335385	0.25465442633742813	0.3280003909074263	0.32723327342348224	1.645069877070455	0.33638775247799946	0.35278424257369106	-0.6796588238626002	-0.13929330693016673	0.012522987414219902	-0.11905443520192376	0.4882423439864432	0.9148191753629773	0.38291651860697057	0.06993115536216271	-0.7771419112950684	0.3948941679723561	0.30974804974187453	0.7428245897925122	0.7139342146999794	0.9870042176627345	1.3318158256626078	1.0063151951535745	0.957436455600153	0.08203198148789437	-0.19090868879401415	-0.3025511400777804	-0.3497196571355624	0.7355874365042043	-0.3378672406041419	0.8663969060941975	0.02681163562024756	0.26331587356828634	-0.7677922480820374	0.3760731486382256	0.2864530445391156	0.05482508315488149	-0.29577938017896727	0.37043318268694625	1.7927770597068888	0.16035112511535554	-1.6137218795303023	-0.06329222645550893	1.2634919882881632	1.2616694265723312	0.46993105170080435
0.1444404570012354	-1.2423233141455694	0.0787266141866799	0.6003860503809276	0.5444162701362486	0.09331512745938053	0.5342437024774489	1.0289289911635757	1.422927231411736	0.2402019404577362	-0.03459148397117362	-0.04791754345140494	-1.0159974113853696	0.4388214913763096	-0.09702700517129603	0.9618702779170348	0.6446511814398652	0.22128828421418667	-0.18609438751613686	-0.38386993498236927	-0.6010191261544505	1.1473152431782079	0.23353127844181204	0.7463080518975012	0.3377551143450272	1.4062547832410262	0.4514382669851424	1.2099767952623233	0.5122085614234144	0.5366135961437578	0.2500737507948327	-0.2758561435164911	0.6192685217291475	-0.41360876135371455	0.8110315193478693	0.7795220856261077	1.326074719021498	-0.2519263298100107	0.6286262430534989	0.21904920242259723	1.1739683830616274	0.0992681902614956	1.396680506678545	0.7779970512189958	0.3236654353901616	-0.9506776890645762	0.4252000162067565	0.20527898916778803	1.163433698209075	0.42491177194548385
0.39436529483669647	-1.0773403321200754	-0.363884367420948	-0.4745303556586372	0.016312506447934968	-0.1544475546204479	0.40601271182669757	1.2514951455857959	0.9501962557334208	-0.45304281999125473	-0.44787605883597953	0.43516150777949497	-1.5581691870009438	0.40520079309480167	-0.19496754066341396	0.8358181596943342	-0.39708236471249375	0.2516786388341801	-0.2228223766228441	-0.05102357963088617	-1.5091400750489405	1.4426079476831726	-0.39176851044938366	0.076413419339056	-0.6401249603911687	0.8441648105767121	-0.5139061383874525	0.6894943959200643	0.6127693959482156	1.0234342916318253	0.0671683567502238	-0.09142285971527925	0.07344123937918295	-0.40177039763320294	0.30443860880086215	0.716089725649322	1.672226236270563	0.36211522642082455	0.5227900106886073	-0.43569554258808485	1.67722112602649	0.27116543070732485	1.7509833750564534	-0.6728880128038071	-0.22881788855089882	-0.04357910091861396	0.2966441465225182	-0.7357387985452946	0.22907503992403058	0.05874373549372923
0.14006733056126722	-0.7379607794333349	-0.5955619384794932	-1.4359553579992794	-0.5466741427873328	-0.3185612511930171	-0.10689535269470271	0.8717957108111092	0.664289712908645	-1.3932209952140984	-0.5591319838101239	0.48576820545127014	-1.2118688449936605	-0.13652344457911142	-0.4642821406025895	0.30129966180481316	-1.5394453571237083	0.5032634846688345	-0.11444760528252436	-0.2414959559556032	-1.760662166803903	0.8345526278638274	-0.6458375531360302	-0.8631135252812506	-1.2565141213368298	0.31459357889103484	-1.2566386937096679	-0.08898714233637306	0.1758925920246768	0.6940808201053436	-0.8115911013413363	-0.4907165089458634	-0.4932852691247917	-0.36946667472941846	-0.42304942805419277	-0.204021550133485	1.0857615827137632	0.5769162962245922	0.18242962208414948	-1.1587868656727165	1.0634332835600941	0.031061588604356042	1.2830117983409908	-1.3038071256617494	-1.2420942363826113	0.54238345823875	-0.09848076466952871	-0.9322301413944177	-0.9013782223142011	-0.13730084221738978
-0.5544129640830249	-0.4113409238729226	-0.708637511711754	-1.1688885226181784	-0.7132802978935389	-0.16315835796088352	-0.47210938763901406	0.22925046337745725	0.5471718801054215	-1.5677570923284145	-0.2757761889958063	0.26306541453407994	-0.09202012019030334	-0.6788722889117126	-0.6930144282376498	-0.003153884472092165	-1.9521052032075636	0.7441530664371543	0.022767705192842328	-0.7627771400431917	-1.2364809986412835	-0.05708710184628827	-0.23637861162058058	-1.202951839362289	-0.8840052879507315	0.3801124142757566	-1.4572313669332464	-0.4384594676558749	-0.4457756966045299	-0.09653041273200604	-1.3159696750487844	-1.3902392125571743	-0.6076909791978626	-0.27751498760154464	-0.9362222802005815	-0.9364618966738869	0.21011933064097532	0.47613108885046374	-0.07710010817108871	-1.1594342918351994	-0.09607212049209558	-0.4666097183923467	0.4879982240979269	-0.7827732812267735	-1.6907902290524794	0.6000112190790402	0.015497815769961606	-0.4837503985797381	-1.3311660059445534	0.23701404227858278
-0.9642043932924779	-0.09044832605043565	-0.8464672076709918	0.2762803820275313	-0.5343015265130945	0.3560709666571232	-0.15444388678407597	-0.2082508658328487	0.4122524890797961	-0.3663946589137769	0.27152419338395095	0.18047421761789875	1.075870774609948	-0.7709923255818122	-0.5802853044275103	0.22348489733661744	-1.4241765852726858	0.7865612933491875	0.30359489639109677	-0.9128871556633236	-0.23759690227104077	-0.3293938940802242	0.6239273526362362	-0.6440946120930083	0.3073110082820861	0.7488796158473902	-1.138059958088717	-0.2436374529313482	-0.7713370626214867	-0.5261794956705504	-0.6991006051363761	-1.7464371630960212	-0.1483954592913841	0.012252780270078763	-0.9827437355860422	-0.7333682091998805	-0.15494397714166874	0.5890788611615899	0.04887720699682428	-0.23399767610534897	-0.7901354902325358	-0.9361898831618997	-0.01358325219757271	0.1151858359300677	-0.925867437064842	0.3753349791764876	0.7600000715439447	0.13797045177778172	-0.7420684580666149	0.9523484179701729
-0.6564542326485836	0.23469655579102755	-0.8609727366550383	1.5575177589976734	-0.4774377256621495	0.914546269134685	0.6194562118759739	-0.2357709603941601	0.29793314593668535	1.4906722312459655	0.8371746551202257	0.3754785459395904	1.5716118242334334	-0.6189161680418445	-0.11834566429493973	0.5426708433353246	-0.5618344765750591	0.5838854451649665	0.8801536163537106	-0.3424652865445048	0.7379890940486397	0.11614040177770976	1.3016808866153504	0.11738174735873737	1.3302604253751875	0.5426778176564176	-0.4861181409518424	0.012318250624112919	-0.6554349315985564	-0.27652838518552586	0.44227249945227987	-0.7455679926395574	0.5021811930966632	0.4423065743202252	-0.7084326215935911	-0.06595699446180622	0.08850895684973885	1.0730455100488971	0.536973079438457	0.9290592106914719	-0.6847604872879035	-1.1694189427851274	-0.08939815388298623	0.486184977335603	0.45602055403749253	0.15072047585624387	1.2617311826787876	0.6459075134227209	0.2681548204006059	1.2483451417641849
-0.12103072593124879	0.3864590950709331	-0.41486938862029	1.3808102116765069	-0.846623273925108	1.0514736922241041	0.9556438860561203	-0.019213105113290017	0.35496398640444027	2.443969443076282	1.1298734674885254	0.5334102431082315	1.2431502048052392	-0.8345641226546325	0.3235447643954759	0.28628699859778384	-0.16804811093132732	0.12189874861220691	1.5181409243471806	0.4515123742176734	1.254628868994614	0.47803662956590987	1.2727394364251083	0.15935272748656237	1.2897898638951275	-0.6493388752295767	0.25803138837794215	-0.11738881684959944	-0.30813175873293935	0.21653162893233874	0.8369976736458461	1.0343901664498	0.8073097200437553	0.6429252919405964	-0.48257614904948276	0.0986154944162953	0.30503364750712925	1.3295653396241982	0.8989342138624266	1.3888390073222618	-0.4101944541191461	-1.032082255696458	-0.15330883959874897	0.22771944937328448	1.1647222569866182	-0.08567101081725231	0.6349077310378192	1.0037945927786944	0.7226170339081456	0.5711647028106213
-0.16833854614440943	0.17252495731329526	0.5132196554588344	-0.11140729941708034	-1.39094905195668	0.6337271094669434	0.30363010481254005	0.12976316243721142	0.44250590129944667	1.655033869594032	0.9290143291788076	0.30787441498600143	0.5112692573739621	-1.5523035116267943	0.3911803800382828	-0.6029256497433406	-0.4399534133835341	-0.554676509355212	1.6123429651346142	0.6846903661146891	1.1650754183989922	0.10230336682417879	0.6161664493678496	-0.5760619394766512	0.29673439696078474	-2.1476936040486074	0.8300084276530254	-0.5325804709466132	0.00174748876467424	0.4378985197538843	0.08721581642555477	2.045627101623903	0.6052346694163724	0.3151543647035484	-0.5170987950033178	-0.370330437165441	-0.0623057748807656	0.6811287403506889	0.5356587304877874	0.8694748099440468	-0.678105574083778	-0.44547208538435035	-0.6126187392887654	-0.07820973810711052	0.6400702100373036	-0.44253898310046785	-0.8397247839312763	1.11929564598827	0.17928492809996108	-0.7948537856725948
-0.8455679674427237	-0.2760609929096696	1.3857420848581719	-1.4718829590006974	-1.5663051039597848	0.005989405629780346	-0.7868135286431386	0.0466388856110236	0.1433755264146842	-0.10750184468457806	0.27630783169526063	-0.20801604497911266	-0.09259247792532578	-2.052297879608113	0.14880836286069896	-1.4215892737294376	-0.8356413982317707	-1.1525676211927791	0.7907198206498123	0.23094387718156775	0.6853707664692562	-0.6511172736425579	-0.0707752418320787	-1.1993543985102262	-0.6616120444050022	-2.764854185559011	1.0130281838708364	-0.7492958016876377	0.14634036063500777	0.4152283245072697	-0.8596635096101077	1.4375884082077615	0.23176129258547873	-0.2982722009382281	-0.6788091173048857	-0.6239734030076034	-0.8103065630174616	-0.6611408543866935	-0.6173089098728056	-0.03707672771538764	-1.3220531675223364	0.4619824892641813	-1.327614037856985	-0.01435655984834965	-0.3392111307067267	-0.740415182700549	-1.8472035201042758	0.7760197651634005	-0.8767106248279568	-1.9027531502273187
-1.3157708295804116	-0.5239964717949985	1.5516127663252897	-1.463591384688466	-1.137085392052946	-0.3741261863759457	-1.1659674013385954	-0.211321776110333	-0.6710322853967801	-1.308261341277192	-0.4684208130701787	-0.5637924101108305	-0.3383243431165306	-1.5121755927898861	-0.034076987773217576	-1.4551190056607677	-0.7271318357078272	-1.189808397565525	-0.5639301486493123	-0.24078320713465762	0.21305416664468202	-0.8386457043828578	-0.2676255518541957	-0.915410203975564	-0.7660595743270979	-1.9856537739118671	0.76410377270244	-0.47373452308018926	0.11345086537528656	0.506831310620303	-0.8932701309344718	0.025294951995939716	0.09746714731711939	-0.5424546628170158	-0.6720798864755785	-0.025687608461084414	-1.2179865141503408	-1.5865192147746334	-1.8407718812410867	-0.561451038275638	-1.466870506293548	1.254621615631752	-1.701951534180202	0.18983103375122293	-0.6210904207461981	-0.5915055545954615	-1.4392405350381705	-0.028889461899234335	-1.5268637928685127	-1.9891735633704288
-0.8915969177954967	-0.29518463396155326	0.9340197989791156	-0.25374299789560006	-0.42938715071104083	-0.37198619539194555	-0.35191725672253804	-0.5148184386605275	-1.4621586502049442	-1.239973145176098	-0.878077982558894	-0.4520458490519552	-0.3038589779604247	-0.06760978501282125	0.028595199374002588	-0.7456125686252665	-0.08589862212125086	-0.48000749119814184	-1.5598790933709767	-0.1136298405123933	0.011085982080548796	-0.12200271559053934	0.022069557810115808	0.07041208238441586	-0.12736454651960663	-0.45537645314415975	0.27264351142807214	0.08355950122281369	-0.0465715808773608	0.7729025955532295	-0.05360647735583371	-0.6265906582526346	0.24080631198628105	-0.07158868973577594	-0.3622062649001022	0.9617483117606508	-0.8878720072160633	-1.161939215664614	-2.194668885343022	-0.517743542891531	-0.6355603009073566	1.4627459663051017	-1.3173031200234295	0.05617650300526277	-0.05496850175995809	0.056276443912743744	-0.07431912185128156	-0.855845880798076	-1.2581947287998465	-1.1402471992658687
0.11792066917894602	0.1757951383537225	0.13141519651374883	0.9761380524040817	0.02755806785701401	-0.16964705709183042	0.9114518709094533	-0.7938729058365225	-1.4662575231049344	-0.5394020902189153	-0.816907460597624	0.028316432471413376	-0.11878985396215831	1.1669492562401924	0.13526126210733688	0.019962408378998306	0.550761965236041	0.4862216620946827	-1.6166532294397535	0.4266415516332561	0.060151189384630044	0.7916845688875181	0.4330030361727236	0.8509198291170778	0.5453805704390667	0.7085900251980205	-0.14026472011442653	0.4462315570417432	-0.1912197856179597	0.8681854000860538	0.6564261178887554	0.05439115908959824	0.3956894668328248	0.6736814283540634	0.11215047182391899	1.3724357949745132	-0.1717109929123099	0.3955782048875753	-1.4151989789402368	-0.30405431416903234	0.5856583131342016	1.0583948654743296	-0.4086352885911006	-0.46040062578591373	0.41176569915845385	0.6661773661484017	0.9343284901892045	-1.1467824916353273	-0.3172623012792982	-0.1283741325136551
0.8380866293499958	0.40151575203046774	-0.2319650305835385	1.386079405927841	0.049645692827874094	0.077514536026934	1.4725629185763833	-0.9858642991612792	-0.5512594156350114	-0.16206047527048975	-0.5136570201793015	0.6137463185636792	0.1713993297154261	1.2764582879275397	0.05989317828734436	0.3194798545152016	0.7252901902582147	0.8965381363739487	-0.9698572691029634	0.6759227999098905	0.20120474803937172	1.0007252324540017	0.7104087778510164	0.8880900938365036	0.8248458394296841	0.9588695755102099	-0.23062481861219533	0.3368937038279572	-0.11758250112669835	0.5781955794398708	0.6180982215939336	1.109085162261631	0.4279144385807674	0.8794572316039062	0.5077124237463765	0.983923363302863	0.28486326678045853	1.9223870140776074	-0.18938231269332254	-0.2661611618757567	1.1773869794318066	0.5448050571724898	0.34957429103700505	-0.8736687625997458	0.01617948608676186	0.6480935095643652	0.879730516647594	-0.8026341833155399	0.6530788403588709	0.35024319524766306
0.9293666747381214	0.24344796433308238	-0.14925290823735726	1.1640619492348068	-0.05655002026741528	0.3733759286942544	0.9885756306718829	-0.930187850721152	0.544485092824817	-0.21445901010686164	-0.267031714095605	1.1809313467493665	0.4915587811989745	0.5689966625197327	-0.03832036674825539	0.29351483572434295	0.5283918164370364	0.481876600402786	-0.3261704217940248	0.3302672648396366	0.33737693285436493	0.45335032925212476	0.8548095374638448	0.5252801447088369	0.8612824186998851	0.6075478740877603	0.0009915432883777211	-0.12177677499308667	0.25005557290042096	0.1738530065781457	0.314037510583595	1.263970613413751	0.5040425968942047	0.24252918499648998	0.6826786328340578	0.5470069498985581	0.27652588665487027	2.3888363946818543	0.539216799045727	-0.2737136522886084	0.8577718670085056	0.4343283829425825	0.5088280499300906	-0.736796559021757	-0.7892845142420277	0.12455457487221797	0.30096456987658804	-0.30770187065923577	1.1834786149760332	0.2310677493316791
0.892277775723453	0.10606117095710522	-0.10962988186034209	0.9130335703995442	0.12971971101491636	0.6293034930206772	0.13260778025776432	-0.45071796104224104	0.9489095355390392	-0.07086121666770764	-0.14289824046442706	1.6598840126934453	0.6277418944802151	0.18848776951284935	0.20708007557044478	0.37166754965882276	0.3879574611401868	-0.12123137040549993	-0.10738953816884458	-0.14476544036823893	0.4342284152766677	-0.11015591589933633	0.833973188934282	0.4031901501110589	0.8571730674271659	0.2243856061941567	0.31413625799637795	-0.5984786447037325	0.7143761372785216	0.027047002720403685	0.5445341767228514	0.39085867891540943	0.7424999058981541	-0.7007237061370528	0.6244256937661983	0.7383292000116385	0.17188823742298248	1.663945433144595	0.5038382067332966	0.003355216492230664	0.3615822128515987	0.676090817548083	0.2391535386550257	-0.16893603285985864	-0.8737999915925365	-0.0914408940639106	0.15288765253855413	-0.1982066062463638	1.1838443284127698	-0.061464926725262464
1.2274009061058366	0.43919520194227	-0.4022301857202635	0.7518937124081683	0.6741772238338316	0.5109117819533848	-0.32143101424628706	0.38635913222375384	0.5452962312102738	0.5417613069812581	-0.002854154767175919	1.7780584403604238	0.3782585647065254	0.7436925236578075	0.7770929167247929	0.5965038392197567	0.5204801859194669	-0.06917921359237507	-0.13840830002333437	-0.1237302361686581	0.40729294475464417	-0.1598073962701067	0.4157119019113038	0.63127024708603	0.6133703020433774	-0.011534085499742304	0.42098921749946455	-0.866347654521414	0.9401818768105603	0.024147153537077998	1.2629035943705327	-0.4702653657967558	0.8626862029120863	-1.169398479484636	0.3600482716457823	1.2669521593414519	0.3568189915711772	0.3380917610686459	0.2749950291031043	0.5574932737271711	0.501185427124598	0.74126801826971	0.05477753179652337	0.26779380779125883	0.1291181302343105	0.5580159902059284	0.6387184960058772	-0.46837843149619096	0.7707472648060388	-0.1688383920705046
1.6534245484402912	1.1293441256763794	-0.7392725736402521	0.3347061548291212	1.2116660845737781	-0.20141033117272097	-0.3115026797347654	1.158631869356555	-0.0024182230114161746	1.022014776128108	0.24866960424167295	1.1948024105257322	-0.16973390432276028	1.5956208521365005	1.0940694695017354	0.5675436838438144	0.7308405696674225	0.6691109355005493	-0.038931977724609525	0.4090380574925687	0.18291406731956136	0.01554595514404948	-0.494564389423793	0.7621631965947562	-0.132396151544418	-0.28373817164956455	0.22924733566078714	-0.9246770495949778	0.764223399957603	-0.33317987718201403	1.5820869376964322	-0.40076657339131894	0.42376030165196094	-0.924706571755364	-0.06484054556862	1.2916716166902167	0.7245074303289649	-0.9028040362526626	0.5092942778971448	0.9811781729511955	1.1801107880020396	0.28095302812467904	0.22315585482177058	0.17051897146707493	1.2810884919686945	1.5823139248964666	1.1003070606630843	-0.5951866941166334	0.09737606328255753	-0.1235490947081655
1.4678465994567502	1.526514910945774	-0.6569331849310368	-0.3849199969049437	1.3174446762899168	-1.1209869857330717	-0.2665867835964388	1.3577443935703026	-0.058700098618540635	0.6345481607571104	0.5667646363003044	0.013434908782992814	-0.629932379176496	1.6545829267483838	0.6444394007618524	0.06616286244862431	0.7250394150609181	1.216055673436242	0.24880727269373135	0.8736411083106095	-0.08531400861380177	-0.16811485373455864	-1.437701191757184	0.4725986746859417	-1.0655522097371952	-0.6417650745719722	-0.08033325651075854	-0.8728516179936828	0.3178924199779828	-1.1868010529201718	0.8977198018181698	0.4012083657558582	-0.5503958672907734	-0.35712061383892385	-0.5275092460114924	0.5268329672280355	0.818496714964646	-1.615220342276399	1.165190022729908	0.9481409027175693	1.547165452266914	-0.4665426826659707	0.5143533674841468	-0.2888290007982646	1.3805985806289358	1.8309850835045345	0.9203498384049759	-0.13890365901906185	-0.6320385821164631	-0.17785235051813827
0.5399922841361142	1.1033270768801298	-0.14328818782279798	-0.8461002326491002	0.9311200097952095	-1.4112480008460346	-0.352269836667375	0.8431068123750391	0.33584056013333874	-0.4879514140768793	0.9007548253454424	-1.0379530335816067	-0.6892702080286539	0.6966402181176586	-0.3024449309842652	-0.512989606478271	0.45592991996808	0.8004193329041815	0.4339597582586769	0.7763807209455759	-0.030996083578112316	-0.7159932200060956	-1.6226112759767417	-0.03692853950461273	-1.3812801182121868	-0.7792324957228697	-0.2382100109317605	-0.7239049457535063	-0.16549985804168202	-1.9384626095261817	-0.36817442743682366	0.9883608849443352	-1.3874185222175264	0.0883643106771057	-0.852316401709619	-0.4335955747180358	0.3941909802218727	-1.5969287064472069	1.5529977993518993	0.5901418486280616	1.0369116380145327	-1.0154827391819756	0.5120896112361083	-0.5344171358847161	0.3101379934545303	0.7204113392259122	0.19754079194652258	0.7675906198995844	-1.1570215819672134	-0.4427975995500415
-0.44328989724744255	0.010397756116476	0.3341127460991936	-0.5459448588457639	0.4016879955865337	-0.6388950121865988	-0.30348649631257174	0.0009780792781433018	0.6803288678398092	-1.4040902607553594	1.2622480954582465	-1.2003944702503544	-0.4602257487839573	-0.40029569999227693	-0.8466540571542955	-0.5669021411806207	0.08107229616537878	-0.3076987682592198	0.30509878791949935	0.16468383561431638	0.5084316894347385	-1.0264488543756487	-0.7322158990453029	-0.4037967971286756	-0.6718566074642397	-0.3846471508186102	-0.15949934661934922	-0.3721252404472882	-0.5687356852838744	-1.8292648466947263	-1.30312081806252	0.7805601198526892	-1.391060417894887	0.3447375291983476	-0.9642848769768844	-0.8984940968810582	-0.3025732570724475	-0.9360077016883169	1.1102944949560198	0.28937186422762234	-0.010515323269643785	-1.220257438130656	0.08233556832057318	-0.12991003299768472	-0.9108489660184778	-1.0897158416125872	-0.5415692649262785	1.5480166589978763	-1.3195000350320412	-0.7581121299971324
-0.8191610809511327	-1.0501164343634217	0.4224835864447023	0.22411166181516048	0.10899735123098352	0.6410009138547077	-0.0034577334326480864	-0.5931475790249066	0.6918433384997718	-1.397389506150611	1.5451363123529687	-0.4774661289124914	-0.3354785718968779	-0.7360564026316452	-0.4343842871976509	-0.052990067889939	-0.29195468087351506	-1.0753385750406566	0.025160698095303278	-0.5833794280743918	1.132858827917787	-0.716500532090363	0.6230296548505142	-0.599493286870921	0.4938834714859942	0.4072301623808033	0.0011820643728029248	0.24323910606548624	-0.8435277088813159	-0.8153507466060353	-1.5023779718862569	0.09333455607457417	-0.602503741521655	0.5549174967809224	-0.9747424518550852	-0.8197222722381701	-0.815509842811622	-0.11097528485196533	0.019495115257128846	0.19844749840983963	-0.8332809702579425	-1.2948847248357351	-0.507789286614748	0.8178709431755756	-1.3165448845289147	-2.34200878779037	-0.9936115978593428	1.7188175042127778	-1.188773718953756	-0.8523693176433644
-0.7185392154270828	-1.4286838043282202	0.29781894474421944	0.6493050206662215	0.05629324808132475	1.3989070229113512	0.16442505667915622	-0.664157999847701	0.5596807970137465	-0.6675240731143727	1.3879129631866443	0.35409588847551116	-0.4440307610224329	-0.4069194007201662	0.46707697360753664	0.38925998397902944	-0.6371148926718269	-0.8546216543303401	-0.06148418813933484	-1.1612989919794587	1.1678878092386882	-0.1536906699292138	1.4688639435013007	-0.8007372693065482	1.1428328148327787	1.0594797454503277	0.09478882736495722	0.9526700318647848	-0.8394441110673364	0.3677420377550749	-1.2205141852538821	-0.35340570318312886	0.2349241181301535	0.7180392839584516	-1.0281102552768546	-0.5459117637306867	-0.901417097604173	0.26982712328825936	-0.95373906259288	0.14056488636926404	-1.1046971448246936	-1.2794281646949508	-0.8684747150578125	1.711863986250159	-0.908198832013637	-2.3738820885934566	-1.1693182740756738	1.238934503721616	-0.9060019764573396	-0.5446726135432235
-0.7226993558219462	-0.9746408928634616	0.3438078222733139	0.3971247206721855	-0.11131385104759083	1.2551499134480715	-0.15962512779093102	-0.37239564678832837	0.5567081102355991	0.10515423930015577	0.458134105726982	0.6103343325775993	-0.3826743424744711	-0.22943279134675912	0.8511801568165228	0.1916021933951961	-0.8062888365310406	-0.009488922899346088	0.16733391846843407	-1.379284401648472	0.430996721601909	0.03233957823350287	1.4723557482108578	-0.8730519881544324	0.9872706825672443	1.1493660602517992	0.21438415019007406	1.389924097477727	-0.37543320261097135	1.0303836907047839	-0.6720636192075573	-0.19548270545835103	0.5021323497436219	0.7249210849133629	-1.0672591781140395	-0.12907370474266192	-0.6063214456673153	0.08056333414372477	-1.1468368503943251	-0.012934794907201914	-1.0695466055782545	-0.8126120489718969	-0.793936698076044	1.9057205388789948	-0.29656774446952894	-1.5131784558879056	-0.9934318410929261	0.4031737078267107	-0.4207054115794195	0.17789868062865916
-0.9330145713951874	-0.01658370162168094	0.5356872056907263	0.02646984879126468	-0.6347187073323367	0.8530274850136982	-0.613769616762433	-0.019682307846993614	0.6337821980168515	0.6141643100291092	-1.0184588876349956	0.4109893055591104	0.32264373409586145	-0.5974866411834913	0.291215673726223	-0.422759443321661	-0.5270181331735557	0.6639829139624518	0.4948506765532768	-1.0338630103038517	-0.4482943998562179	-0.2106215092496874	1.1741162375752499	-0.3673763999405601	0.652090136986963	0.7686861311232562	0.5618880348764969	1.2901630173535223	0.43704511413524033	1.1743614610705546	0.3251741914128133	0.3566593151491955	0.32887725583106286	0.6511517603049202	-0.8555954314280739	0.6709894771262063	-0.045215018694122686	-0.09205346581295894	-0.5009671169784278	-0.06994944713800048	-0.9397091288896272	0.3097760915067516	-0.31744464813901097	1.2029705227274157	0.21929283273386135	-0.40643432732983337	-0.24955322300845206	-0.46040103539377314	0.43642583387497824	1.1354676112486304
-0.8101345968330212	0.909930310231195	0.3909295010660261	0.19484996251006984	-1.2182314941237466	0.9516633278445408	-0.37609537848127506	0.256721992973737	0.5414679748061287	1.0549921096213204	-2.164896493906053	0.35009340027262675	1.465696913915906	-0.9598110382271802	-0.6146789134527005	-0.6781702825998317	0.21244936291335084	0.885320968800195	0.6280845385545822	-0.0991540480614375	-0.699981135973451	-0.31262635055709637	1.1405659026799828	0.7669228524890956	0.7284316965568622	0.36986009434346345	1.0401811486746309	0.7802781513231271	1.0687167531505588	1.1696040051480594	1.7641915172799187	0.8252680734948693	0.27225533571037464	0.7152458501201947	-0.30351214238719754	1.6612418104605255	0.6925347228990502	0.37802209330402387	0.49166523106514065	0.20680906687667355	-0.5290659754194105	1.4907948034138128	0.38855090072621234	0.044734951111508624	0.8284146250132679	0.6955669983459434	0.8892988398981011	-1.1299685035341724	1.5053939613155496	1.9168709152193462
-0.048953475214073575	1.308637523913507	-0.38479481622643413	0.6754641411481598	-1.2055716920816515	1.3432842578551876	0.7250899987455051	0.45040591449986883	0.23189484634197574	1.4986666872380647	-2.13305767962802	0.5695333125710152	2.074428090446006	-0.5636849911438342	-0.9802399112034199	-0.1949199688399916	0.8677186561584702	0.9985208299541053	0.47683706239994605	0.9010503498089177	-0.3767595572984869	0.10018860541070061	1.127006721054986	1.7006757953382423	0.8990976001820092	0.259581971735647	1.1206584609074013	0.30423693482317093	0.9518182258631236	1.011879652879051	2.835984872675747	0.8004413445536841	0.5064056413170808	0.8371353116516621	0.29401413103408935	1.9540100822352953	1.3734557639247424	1.229378099331696	1.1877598059966334	0.6245042973842295	0.3106872359264834	1.6427516018229846	1.047532530605559	-0.7967814422867228	1.5274987567861802	1.800270909421762	1.5746440587844308	-1.4416479997321563	2.076006618854782	1.971758748143083
0.7597038069651461	0.9309475627112404	-1.3743373671451031	0.5427724068566383	-0.2929867164365654	1.0364992518883815	1.6812163171485595	0.47453068354907896	-0.06703157677595509	1.5465100758027885	-0.9650294805131705	0.4872741169379854	1.3124888818906513	0.5077347866950873	-0.6346099507175397	0.5131219393524474	0.7041008212203489	1.2427693967420503	0.14245826573811762	1.067687162102929	-0.36737225181489097	0.6319531898187368	0.4008274935371344	1.3602300750223395	0.3484866423298246	0.31333000277612133	0.3323634494880695	0.17608280218634015	0.031070196512935706	0.2820490072681667	2.4387498797358345	0.09990621802468677	0.5958623547862344	0.4920396677055523	0.480530794479145	0.8386686027509521	1.539363037129111	1.3746284432709355	1.1717996398832966	0.5993401251199597	1.1158911583674016	0.35221524830482676	1.2812155625237267	-0.8307061233121705	1.7368611619507175	2.580481522082586	0.9637860578726098	-1.279256355865207	1.420524903603935	0.9793806044083239
0.7254096736447919	-0.02168615704245067	-1.773468711096397	-0.5973391433770292	0.9661606111515277	-0.40126706265234335	1.2717403966062948	0.18752960281314357	-0.1865268897502145	0.8472862230222501	0.3334536270370781	-0.39977590187592366	-0.5071732126023989	1.3234768192176674	-0.19648386958960432	0.6300354840984258	-0.38525665056661007	1.3055830007729228	-0.2688223198717361	0.020991937114462823	-1.2749580400504732	0.5882074403151736	-1.1112358886891822	-0.3284287430380416	-1.0092709186616615	0.19893931620062005	-1.0513522779890743	0.2248249614740598	-1.138130806555859	-1.079076253299477	0.45419736355502716	-1.1025811066857591	0.1456923140105158	-0.677926736971778	0.1435311892447458	-1.176151411418687	0.8337310774553526	0.1413506501318567	0.4556053715323524	-0.19150244013121795	1.067701895190626	-1.43847452669943	0.7959313487558249	-0.2592562696052329	0.9392552964233225	2.3852557638268306	-0.727235744670978	-0.69305577749725	-0.3140339907454511	-0.7199474168039558
-0.17316583773102912	-0.9104620580668825	-1.237151464177499	-1.891188352287726	1.5384347730357475	-2.017173955662791	-0.44523960968116516	-0.30723873881402347	-0.2368189291107573	-0.24328666644193134	0.7079485274006706	-1.6694909696065419	-2.005116077063249	1.1330992202483807	-0.20801804310561542	0.020852967705487096	-1.5443744168068572	0.8092127966469388	-0.6992304843132089	-1.436947304822033	-2.4690676353030274	-0.09502536320031743	-2.3681204361828505	-2.0666396076836797	-2.118912171287893	-0.1796450299109966	-1.9806815023515436	-0.004891294620689745	-1.8716845090585537	-2.292466520935674	-1.798206192639197	-2.2171982421858134	-0.5473587676261934	-2.1248400656346376	-0.29025287804596706	-2.592295337106167	-0.5204195720029821	-1.6976816879260566	-0.5173154027471129	-1.2948771243212613	-0.05170450754072192	-2.20429208338562	-0.2693425674199152	0.22209837136196642	-0.45439995734352184	1.0328315061376176	-2.150736093705278	0.02651806184265312	-1.9173296042931354	-2.1350349746633905
-0.9318076173944876	-1.093963793799268	-0.24767660837795094	-2.0595093222135774	0.921556898697282	-2.353448190756066	-1.9599444516742293	-0.5474693128263263	-0.3805567300787621	-0.8801789293968768	0.04946891562014391	-2.2679922997960817	-2.0184995081248935	0.18181688335129453	-0.46236631110916643	-0.5886922190925086	-1.6657562372731671	0.00581491126207731	-1.0138659661584217	-1.9044448042508335	-2.604486047940096	-0.6796877401641548	-2.2284814697424475	-2.3249411866074228	-1.879346061545911	-0.5320729850595471	-1.5184496070377538	-0.6429169390507387	-1.8770039251094326	-2.3886410105871545	-2.7027439992371916	-2.536537686353152	-0.745086039686735	-2.615294472791215	-0.2598254443484472	-2.3825432802904873	-1.6980631730404034	-2.5056617914710406	-1.1119650150649223	-1.8091610301253802	-1.3951883162958862	-1.343745432329811	-1.234828118738161	0.09090922540004952	-1.2931938012279043	-0.6598255267017188	-2.0782729064988956	0.4941979126782891	-2.0991416296147962	-2.292683014888574
-0.7040481735264419	-0.5159398691529377	0.4240747277112026	-0.8635583933441737	-0.26958999510373316	-1.1302108447021904	-1.8485244851930045	-0.11382520965327952	-0.5175626010184821	-0.6756645347517194	-0.7799715233580793	-1.6904836517956148	-0.7851605758730908	-0.6213380781916975	-0.34696934493443565	-0.4614408026929395	-0.5168554062595316	-0.3923305688026846	-0.9650745687912118	-0.8136644325483585	-1.1736664584821035	-0.4661252513153416	-0.8394414637312437	-0.8733404473059273	-0.4923570072369214	-0.49260016981125265	0.15860317682814162	-1.1875543567555717	-1.2952477117836507	-1.3011656586315345	-1.907494817375435	-1.8470751534292649	-0.1527549825044879	-1.4637724445842042	0.3460882028331695	-1.0431649882311331	-1.900404666456639	-1.5204175917757352	-0.9514434652133937	-1.290608256832358	-1.8057109992746159	0.2536806850224324	-1.3306935288876396	-0.5167530528673424	-0.8969223987945449	-1.4983983772606557	-0.6688135615840339	0.505112795703634	-0.7559989912355233	-1.0751516919263233
0.1580395487076804	0.1915580305117091	0.49824260175733787	0.5618935908905386	-0.8774246820844299	0.3032162314105864	-0.3198762851797424	0.813898902323835	-0.39513346206405964	-0.1697251621213356	-0.8923009354039392	-0.5946041804427543	0.3057586632331044	-0.7002650245904695	0.29335205889044247	0.2949360459532876	0.9515459707608616	-0.11936036676817888	-0.416964819569901	0.8842277490763603	0.733081456052618	0.39295628876028116	0.3432632082964746	0.978902452309	0.636037851175758	-0.0413524312027436	1.7586438331561431	-0.9742521626848274	-0.39900870330225546	-0.0025430184743760586	-0.5358466880456798	-0.7210682193255633	0.6766315482793163	0.5439600062893174	1.0896530206263815	0.0011863642076541763	-1.0722681455216099	0.23511672605528883	-0.25748516457406795	-0.2403868945311929	-1.0167894667288393	1.2062336003915786	-0.4107345522716617	-0.9976505814859152	0.1541311061788924	-1.1213628947559353	0.7240289691573932	0.17733656520533783	0.871931310609425	0.6009120856812259
0.5894731155360364	0.3329436308568452	0.30247061977180517	0.9562007780968385	-0.40908336596053135	0.41826749762631765	1.0426249954696343	1.4644478006798065	-0.02237300050530706	-0.1555560505151317	-0.24850901142984885	-0.03208208604852557	0.2023536900654584	-0.2743582519747544	0.9017404908530574	0.8843360580049967	1.525526568300915	0.23534200734120567	0.39849123750994114	1.6911318048709771	1.4992667631576808	1.097157512853943	0.11028240513414551	1.7056737038204093	0.42864838478597717	0.4424274551130014	2.013403593453873	0.018797358505123308	0.5594175913062147	0.5861188239583363	0.13602656058228682	0.0064171333164653194	0.9485895207984635	1.7460017600424362	1.4690225663442342	-0.07160971626432011	0.04472579828688401	1.0334838760191518	0.31355469106827377	0.4012198760252827	0.1060889149585372	1.0254839109134137	0.8153308037814884	-0.9241249932417394	0.681991720774459	-0.3649184301548809	1.023153398045847	-0.16890837107391596	1.429862092033155	1.5424112497508098
0.2260565710056911	-0.10770772354082273	0.2027349304151987	0.28821189958627225	0.44937320233594796	-0.7698593345989962	1.0484334724049633	1.1972558508432378	0.24172418383471608	-0.6718319098232594	0.43370991475940557	-0.21952425975170406	-0.6963047626512205	0.13356321222114328	0.8759245165479035	0.7749407689941291	0.9142703581743159	-0.031879387268044394	0.9706651323443626	1.1525821770386484	0.7497360829469438	1.1214736839854804	-1.1102063505842539	0.9941098630516576	-0.6866379060252621	0.5677574332408257	0.846053281384583	0.9838791446285298	1.2473362803596957	0.5867860198639127	-0.0631810365516815	0.11345396291343308	0.5024391929349914	1.2315893568709022	1.3988338847393393	-0.7823481625073347	0.6124711939740329	0.3325512907283877	0.2942088090135275	0.2140382037634119	0.5802821951508537	0.3509990989029088	1.3941901293731804	-0.4206356952738202	0.26453674991230103	-0.2761902383897262	0.4867303480809557	-0.26429054255498097	0.781132228446581	1.297070501501832
-0.12364851352034639	-0.4659895604520972	0.16054863374997239	-0.3707654324861054	0.6377574026231794	-1.7397993748653524	0.10075241589001141	0.1940918343243713	0.1417880416822389	-0.9442462675269486	0.5284495410463669	-0.3786086155868935	-1.04699325566312	0.3841346500857227	0.2960277608605188	0.28544708758295656	-0.07252092433062891	-0.7681235509489551	0.9598244467533164	0.2172940308569118	-0.2527050304746295	0.7041398864570515	-1.6976731237592861	-0.19803511948083402	-1.3492316576380545	0.3303569315144055	-0.6330691332570372	1.0572774353430268	1.2983309474191753	0.7973107880428014	-0.38308086146923304	0.17395482018079866	-0.10485336241065277	-0.2716106985637928	1.144699808359829	-1.1399008275352167	0.4365104197692789	-0.7223668424999479	-0.12007639318792404	-0.3270930222215046	0.3650398218021593	-0.028369924234306804	1.030879829071322	0.10523545148228934	-0.3625785132122033	-0.9090693314962408	0.17540241162071746	-0.05384669175289864	-0.0008540749459127876	0.43621755433636505
0.37674878869203193	-0.19424903296106083	-0.04065681242926063	-0.2208328222730509	-0.03991121287194313	-1.2328116712758195	-0.5061214596014911	-0.7051748821848802	-0.07997575256563419	-0.3636089606202969	0.12178935080341971	0.16818964453789575	-0.1176491789345619	0.7340638631991647	-0.18773093006759148	0.1255604022670667	-0.48635774958970013	-1.1010113959756844	0.554315700084533	-0.031026815466801253	-0.09200424125666133	0.3823375066135411	-0.6785131931343895	-0.8178285045312329	-0.8680867193697746	0.0636448567405013	-1.2655022852170723	0.25733399083340797	0.696751539645331	1.4450614311419516	-0.2983683147340874	0.7369548446869438	-0.34004417114743374	-1.2454930944928553	0.8853736769687063	-0.790911318229216	-0.0006900042307251301	-0.7418200246985014	-0.3014131286286478	-0.42237946486801003	0.22247231318719687	-0.02411292732201134	0.32085474261502556	0.47534107214427784	-0.3057756479036234	-1.3264600039868224	0.5633060160700206	0.3165856652695059	0.07356729402557355	-0.14546806585182862
1.3202490375333078	0.4646877298984499	-0.31365361476794357	0.3667504100130764	-0.6869491619053413	0.335545571032849	-0.2076593093344108	-0.889339334671814	0.020315150957748523	0.7372088627013651	-0.20405980275223973	1.0655519037112489	1.3782324718975958	1.2751253800573228	-0.12451957121173905	0.49994210047582094	-0.20543385479081028	-0.5995380522185729	0.30423375935271524	0.3245512169241928	1.1617562081721555	0.2849469890367425	1.1472370729345074	-0.694456338446473	0.0769404528158212	-0.00012525375952595981	-0.8866822389925865	-0.500051084022262	0.026094079791189113	1.7327535893249122	-0.06036450526655373	1.4839923341141932	-0.271082553344663	-0.9684083934063342	0.529080704456265	-0.175798575506612	-0.17789764576087075	0.29071196000417937	0.08165273673381296	0.21068638814687707	0.6291724702914888	-0.008553413262580318	0.039298680992251145	0.8327487871155668	0.3856019911953395	-0.7719811278539486	1.0033011892035117	0.6179487088102447	0.8300209514928802	-0.12691498628759756
1.4178644761087795	0.7648945671363812	-0.2832973539699344	0.4727660731206845	-0.3919624928268933	1.4539663046997777	0.3035719494859016	-0.5660718081378101	0.3991033143032805	1.4802174148977563	-0.059476631836991777	1.3704763143759524	2.1038207440399317	1.629579433384989	0.2840847552671081	0.8913842076787697	0.14618140459493598	0.06108087899324639	0.5517288132476978	0.31645822200330465	2.0824646187343125	0.11007505062731432	2.0914320939576263	-0.3544907956417187	0.40408733306779304	-0.013220748437402544	-0.23052477040449293	-0.38389770986904986	0.03763753767848283	0.8739736248553189	-0.06903728436220712	1.5038785857625556	-0.2840259380253917	-0.0393043117487521	0.014960188839664278	0.23859517714822237	-0.0892745330203799	1.15168645919365	0.6642704361015	1.1132580122648656	1.1409433406354592	-0.049745354574871684	0.2869250379701524	1.2399687534374462	0.8894008465228422	0.4283265314087267	0.6413815062329514	0.6599562331811771	1.263184674659504	0.10213126303736123
0.1655237585689747	0.40469028091042064	0.1734878185409445	-0.10005136597804269	0.650652231648043	1.3094345095431332	0.17622063871773508	-0.36085660699913746	0.4009391408641139	1.481090343287996	0.3820680565009934	0.8071544360266389	1.5985961192466147	1.3364985571149264	0.5507096436267007	0.7687345526800446	0.09519914818466764	-0.08817031495466637	1.0504866635690875	-0.4457646025696051	1.5986772034486088	-0.27687765805856623	1.4363463785014932	-0.17467728475572586	-0.010237073742712847	-0.25236667005072405	0.03183414396302662	0.46905006132931826	0.8305881264044587	-0.6579508653018435	-0.10130239329749863	0.4668564832171504	-0.41770571372262333	0.6079650596216815	-0.3767975840382378	0.48715225113341387	-0.10405067231484329	0.9871480451312323	0.8126189247868156	1.6161626974104781	1.0050776787049092	0.2110168808236722	0.48236086032196374	1.3957520544580417	0.7517362178442734	1.2872574734661952	-0.4063672657483827	0.37972204012007726	0.8093497377040954	0.11864340263261458
-1.2955051411139105	-0.013906524381833311	0.6303824308101899	-0.5423753462345524	1.3301499670906043	0.6082489692145159	-0.39591341428833643	-0.4450314753465811	-0.4625562138245372	1.203375125897511	0.6440598507870083	0.19008669310171028	0.7154333553314174	0.4400055893980803	0.5370358063479678	0.31114828988594584	-0.11559361675659943	-0.979811673688138	1.199196143040673	-1.0677198367174916	0.2284697111843368	-0.5196197026840614	0.13226581644710317	-0.003784514032867114	-0.25900550651646026	-0.619141513128325	-0.0460585184492197	1.171379521578458	1.6218202046949437	-1.3679311118823085	0.44872301702861034	-0.7581704887105758	-0.2784626182343961	0.8330191787715934	-0.23537648171604564	0.7967909038971782	-0.35382400022940036	0.3345428101425668	0.4009771789780127	1.473753831307844	0.22613205340912987	0.9029062158426457	0.19671542098178324	0.946612358826094	0.46324269856724515	1.3057885431016596	-1.077451049118202	-0.11304107480739714	0.021178913854829454	0.07070718718119395
-1.3499796977752132	0.35893064134505476	0.5692768761415447	-0.07634590147377517	0.916101349740629	0.5078415585425734	-0.4321170784439116	-0.3259784379114523	-1.719293283406623	1.2200635651779996	0.4499931545120217	0.4137664615646194	0.5323610917539695	-0.4683976792989696	0.5329475108320088	0.21749203835275857	0.05934130026189973	-1.4324077516088385	0.6613656414349649	-0.4160994056000655	-0.5915800595646884	-0.20516352077582023	-0.39038332287821986	0.41469081891319803	0.36747958391752933	-0.5988650991156111	0.011068353382712455	1.1041889308441728	1.5450854155650255	-0.3777879050863942	1.6132315285189562	-0.9507091831657072	0.33346522078094365	1.1644365041162275	0.43059656243189814	1.0805648771258896	-0.43527706103870273	0.3165709606323334	-0.001258349702514427	0.9680533807934781	-0.2934104336599689	1.5146724270128527	-0.21568360358623873	0.04757261627831591	0.7182754439556531	0.9244739417783124	-0.5640094445683205	-0.5665181667916012	-0.12505366607019452	0.44186623388369856
0.1919941574669972	1.547728458428066	0.08249686268619819	1.0042914075226408	-0.08948964981340127	1.0787379269613786	0.4808249424962273	0.3871571352786364	-2.227807779155984	1.3861077673466609	-0.06167624578071449	1.2601181476845036	1.0677829013008726	-0.8274575720127132	0.7482138661361579	0.797759962762215	0.6613626357467098	-0.5851867155013543	-0.2765599301997945	1.3358147472890827	-0.2048846987965151	0.516020799285335	0.16517331904934904	0.9314338426752093	1.43364283212947	0.12076875868489992	0.3590493893146685	0.5092317655146933	0.6473526807316405	1.4435534490158632	2.5070905667617995	0.04550071630709925	0.9657169572267225	1.7447967984823316	1.025060336435554	1.040364199739156	0.1436851352338221	1.1073370583787794	0.1946212347761822	0.5114719522788088	0.21802528838602506	1.4207199970376747	-0.03262090831609545	-0.6097087324927541	1.3583862054282283	0.815248651567767	0.7267733512773878	-0.7173829068331934	0.5718129880555136	1.266228781056298
1.762073012342262	2.5182610419195863	-0.1284134391998698	1.5817058417744267	-0.5760190532500259	1.233321968400024	1.5126569388592868	1.219883964772711	-1.399509880009812	1.0120387381478504	-0.5282169921449179	1.5696413450208984	1.3163699607429051	-0.6516765282460896	0.9521367005733281	1.4504451354378456	1.0627501932489103	0.890830651973839	-0.977340764381499	2.640885406733174	0.584198121393928	0.9760775771205323	0.7703087243990164	1.092432528219531	1.8473278983491055	1.0631958875471446	0.6166662330646077	0.006969671701989653	-0.1327189491202847	2.2992466029968366	2.174672339406699	1.0586424617078645	0.926112537676674	1.8853705923995396	0.9054771158905791	0.6738230390167398	1.244881575909412	1.6563281970101988	0.8319061467941385	0.257057423028358	1.407269113429039	0.6881239747083658	0.8213755605983893	-0.49123717624111185	1.4347845124991134	1.0098082623897233	1.5510374495983317	-0.47246007257401995	1.253601617328327	1.821859345466856
1.7241606075092233	2.138103441266717	0.40533003651530475	0.9432463801575084	-0.16556147124078868	0.18055350683299698	1.4897648318404861	1.1626972286045878	0.03928067648259914	-0.18225168665953892	-0.6822993155134982	0.6439935796243499	0.5180006134567785	-0.4614183867761034	0.7536367098431683	1.2177456784481964	0.6588962357563753	1.4106120139340033	-1.055867367525607	2.2031929887894255	0.5743716281214187	0.7030913859243636	0.3981717031347003	0.6708618615276921	1.1327552396578455	1.2481089677452248	0.37986823261325436	-0.2478486651112837	-0.06294495791210272	1.3886579363416294	0.6719535033447254	0.901635874687359	0.11674372491806913	0.9236540089463429	0.07045435304318746	0.3514234483481784	1.9900414965479563	1.0163903985588676	1.0898265834128193	0.07506117659384799	2.0450335014785788	0.042476064821599824	1.4424483377609922	0.11834370436919565	0.37957896434723815	0.9673157071728302	1.0997258898124356	-0.017050556727797508	0.9471862153990446	1.3182912366440225
0.13104663791396728	0.34586267993076636	1.2082381121692767	-0.45658936646653436	0.3623303894344798	-1.4350776126171123	0.27431226209485643	-0.13422430174035957	0.7393071450638051	-1.5578988593495808	-0.515173429256658	-0.8154139649344818	-0.8865375522602725	-0.7133593011328186	0.13538354565142827	-0.14622259355135955	-0.40582799693320754	0.29919178182919876	-0.6898150050167283	0.42421297481882014	-0.3916135905517047	-0.0571140325722653	-0.76233135809697	-0.07308941425222067	-0.07069199581423072	0.22032137967746038	-0.24426160012350726	-0.6498788339889439	0.5011954929550004	-0.2554163352822226	-0.9055931050062982	-0.2329588455890396	-0.7677767039989457	-0.7139150936007581	-0.8186684576742961	0.2930193162310999	1.5389299005443515	-0.4152303686459039	0.38125343676146584	-0.20331624400213585	1.2934265764415145	-0.023357046624065146	0.856386213207645	0.3332275394374077	-1.1781913707968392	0.39967361426425857	-0.21576903648287024	0.2663832571138144	-0.35632169137738995	-0.1238649295172706
-1.448791964628091	-1.706716123689143	1.2351581106630536	-1.5138046299054506	0.07042152480667181	-2.147771098537538	-1.0605484590086687	-1.7136256248298039	0.1820597694523999	-2.1576414844430922	-0.21973630141823264	-1.4129902142549566	-1.7458670371168847	-1.3424268186219015	-0.48290483699244796	-1.793338553497009	-1.3190452086919906	-1.3664357184163125	-0.36440409853591893	-1.0289905922475813	-1.3110097202574742	-0.6394834353634049	-1.5666600503127583	-0.6738522760938847	-0.8060850250002503	-1.3194474664403288	-0.7542116772890726	-1.396711471286981	0.5542824884325829	-0.9650096691908264	-1.4879229433899928	-0.9639442431894748	-0.9813703291062097	-1.722853927352776	-1.1360729046039746	0.22495125264590016	0.018377786986025824	-1.3048118555040005	-0.9353968262488047	-0.5884215543233404	-0.3951215074432157	0.1726073265655317	-0.788103855171231	-0.3713693157964368	-2.0128230155547926	-0.2860975417390931	-1.2167598535801971	0.07012675128613619	-1.6758396131089561	-1.3823815958598056
-1.7140274602613974	-2.681660270774968	0.0538045932574492	-1.5763439056583612	-0.9506011074316942	-1.3211996695414867	-1.4401160267663595	-2.1319302514449574	-0.7595192381558926	-1.7137781023696934	-0.009288688546709858	-0.6163015549060604	-1.5195729218077756	-1.8447107995448315	-0.7512303188867043	-2.5553130839292493	-1.3773434224711942	-1.9610312003616768	-0.3781615723004347	-1.0204879580830741	-1.2432811818041467	-0.7068593796535484	-1.2254473958682928	-0.8617467254574837	-0.8338797764668651	-2.1379919485397014	-0.8295686786101707	-1.9836072142704702	-0.2988642699590644	-0.26642077174867473	-0.9892313017467614	-0.3123403468963605	-0.542132136559389	-1.3080839113536542	-0.9051664156763185	-0.19763527250125176	-1.4282187281855556	-0.9296059349257036	-1.8554729778310781	-0.939058868517914	-1.7113447890874067	0.02021122877688132	-2.1805609133989896	-1.5049610542391252	-1.6352613759534373	-0.5019182880001948	-1.083132101123595	-0.541835512746405	-2.0349579057984286	-1.3940656956568027
-0.9000167264120884	-2.198748601762387	-1.4718815745054505	-0.8979637497112846	-1.6635202275380492	0.12465938143603049	-0.9032509028128449	-0.9652019494896185	-0.824017947717867	-0.8928883384323253	0.05331114077473676	0.6460258659978356	-0.8449882166862326	-1.7730589365976095	-0.8140651396927342	-2.071691398953476	-0.6009909171505978	-1.1416172087492604	-0.6260782535551485	-0.04069416509559293	-0.3393424549800933	-0.5623362034016295	-0.11661170075114902	-0.6283606562770908	-0.6720822550015428	-1.7575869998137557	-0.6263363398162327	-1.721405119781196	-1.298852907759523	0.7318209434636224	-0.19615638894788123	1.158469526387957	-0.1583905673886353	-0.10436556927147612	-0.6336220442721704	-0.7419647446932536	-1.6524735888650957	0.027083636105614005	-1.7288330904457738	-1.0984880207096568	-1.7597513422152589	-0.4696630464615669	-2.150871105802159	-1.9965196047698297	-0.7835183646673901	-0.24544268239450096	-0.025200500300887194	-1.0728636880799785	-1.369154764367864	-0.288306434558484
-0.21011296692753922	-1.0139186180581534	-1.8710830706391084	-0.13014931608088803	-1.3150775137564645	0.7432635848558773	-0.3526782672904969	0.6855701548348758	0.20910503076590117	-0.5441164789376672	0.08909476048286238	1.0134043173903047	-0.7008511043877704	-1.163308597216168	-1.0965156240673293	-1.079138590671863	0.3976756806228773	-0.12179353525796414	-0.8036843685239811	0.5455226738237777	0.45497801398311843	-0.7037504846281023	0.7245122458332465	-0.04742909105805538	-0.7326828717673876	-0.9153004350719343	-0.4723802181791912	-0.6754779914319458	-1.3912749615346187	0.7219720834270987	0.11365238386193582	1.9690684765632736	-0.3820186446378207	0.5327605039238578	-0.6261085761731745	-0.7050444059371418	-0.604830765500174	0.34777723203439537	-0.8713408037241693	-1.0161373431799094	-0.8352506394375345	-0.6351011798894379	-0.9067634768678243	-1.2970176276826477	-0.5295872202430977	-0.10797443000464353	1.0234546042165595	-0.918687223878181	-0.44942790905201957	0.6859261924082611
-0.31770108551552334	-0.19521200141829287	-0.5252263982273603	0.37385936212456056	-0.3005030301464387	0.11807003572385745	-0.37428730493796497	1.321054918588923	1.2924408302825856	-0.8446411296753147	0.25213700994500904	0.1343487536947421	-1.201740906735287	-0.5110306746391002	-1.7019239837117281	-0.5799080148615308	1.0211005508107978	-0.11422657253336789	-0.7226130254642825	0.07186946919066524	0.5006476912675016	-1.1850815579957874	0.7201628876430513	0.7622238254848777	-0.7321115823874733	-0.5914331825206166	-0.42464004337946765	0.24253138015103323	-0.46557328907348744	-0.3398207050758172	-0.19483112888944543	1.357403827731275	-1.002616833315878	0.06438416431817023	-0.6453000423766899	0.19889155979797887	0.6235426598697035	-0.2950665951675987	-0.15325128473017435	-0.7748480600315061	0.0067157680140993445	-0.12412474732496619	0.21546792692691027	0.03082630129619087	-1.0956321255186823	-0.522721847330335	1.266616744755781	0.09635917137783322	-0.03400595527603406	0.45013578194549214
-0.7600373638327864	-0.19747386815572993	1.5955850017436408	0.6791866559812637	0.36134305354007784	-0.8144242459752196	-0.6025917025560067	0.5864648056643662	1.3175545683806955	-1.2415375367387602	0.5300953743156557	-1.0838825847974294	-1.4718775436509053	-0.3169252495819337	-2.1636802845079774	-0.8049276279223415	1.0896106871847897	-0.8758763875699022	-0.4021579127037042	-0.8635641868620488	0.03092714861230391	-1.5131988668066287	0.21343740052184884	1.4800215949865052	-0.10869818881379541	-0.7623960422575924	-0.2784190521480916	0.2935461620576539	0.5018061587210835	-1.3329672914048434	-0.7345320764864075	0.03592626855906924	-1.3362175987665244	-0.686745229291939	-0.31934686952658947	1.2700052879821893	0.9037471558140835	-1.04772624699687	-0.06901667836181208	-0.5158675133650638	0.027564830867494634	0.4340905224135301	0.23490893408091676	0.8646700416680719	-1.7223106979973568	-1.2243710576493632	0.6550871992518578	1.438175029904832	-0.18799983010022528	-0.7570055299510786
-0.7381116845783418	-0.6693415450921475	2.726257090993047	0.9100005560395996	0.24058478127816274	-0.9212938142259985	-0.30770859534616885	-0.46641629241700855	0.3626721237894392	-1.122041902868068	0.7392176001965208	-1.5680586129526155	-0.7398713665451078	-0.598364345798256	-1.8757759374693772	-1.0729315908821249	0.7536756211532678	-1.093436011175649	0.05087225549382951	-1.305543122754631	-0.31908199676455995	-1.1550927074854094	-0.07868033941577143	1.595059510785755	1.1250839339884038	-0.47280418633137555	0.02573338787002484	-0.15915346850111114	0.5302965526831842	-1.3631418704620657	-1.0923691737289987	-0.7077716556953482	-0.9776994321195793	-0.6091364403605262	0.255783866779499	1.403921554779626	0.17522860684078503	-0.9433533142902307	-0.3136440729565386	-0.31780024996386036	-0.580913055968911	0.04632922716885241	-0.44595806227104834	0.6202445824233856	-1.6141761932428735	-1.5856598992904913	-0.20671252207954144	2.2007527087177463	-0.39164565319586636	-1.6418449239926904
-0.14376291531795385	-0.9986223713681285	1.9030766399415118	1.014070307679705	-0.10123300612651275	-0.09550620473683454	0.6291673237543854	-0.6347093854960405	-0.4000435465478284	-0.42367231050587395	0.7669043074560798	-1.18191026239471	0.6482299967877683	-0.8393112456755323	-0.7341029513595458	-0.6520179331357425	0.20860735072973363	-0.05680443040694779	0.5244073773445833	-1.0715669428449768	-0.26629825348506486	-0.09071960758519326	0.13734274820670322	0.7908625010067235	2.1855696750379363	0.7751998034527399	0.1965135132269165	-0.029508359968261403	-0.3615231941684601	-0.7357664537688932	-1.1212826224083186	-0.4279352293147803	-0.137122194969811	0.3241501736665931	0.5090863633662515	0.2542442824932975	-0.6094096658002248	0.02066103775319945	-0.26231373158871973	-0.14489541366960546	-1.0521156852185753	-1.4004504224429914	-0.6411385124728252	-0.23884620604253967	-0.7890828808319431	-1.3688602589403756	-0.682456396451206	1.8740597006737694	-0.20011457059473767	-1.270461227804142
0.40708683426003295	-0.9394471791110856	-0.16070288359060342	0.8911789430358978	0.057315975686482286	0.7795874427822944	1.535335507968253	0.12435832288675774	0.021694026065023166	0.36912406173168666	0.7670435518085413	-0.6653339082367119	1.4925168984204686	-0.4935658004733856	0.7009464181303399	0.3466690307817222	-0.41573662740886813	1.4493043812078517	0.8461658859142597	-0.8009004389932878	-0.03165151546107061	1.1178380721350605	0.5420976667351969	-0.6413910396405318	2.239641998079877	2.074153778835885	-0.07818389770723974	1.1441254926315416	-1.3271039030388183	-0.44565863255665694	-0.9037244080204895	0.14715925263221744	0.6917663359139054	1.0219305858241035	0.020992165365845937	-1.3434369825955028	-0.6067783489463782	0.9813426464969164	0.25121098265829844	0.05364383849754506	-0.8849649794264371	-2.81778118105917	0.1205154377017703	-0.737163019755882	0.057570675008579944	-0.9493793610542521	-0.6746717558524774	0.8349601857142398	0.2583339090431213	-0.09821852314748755
0.3750309382453015	-0.7365410275504767	-1.7384091684948302	0.5685563791534536	0.6430404061597162	0.9033997867674761	1.669610106395074	0.7687184763890308	1.3941407923620568	0.6912055228088599	0.978842217675239	-0.6600132872844553	0.9911300865268636	0.40746477690030003	1.6575406572852982	1.0220323976905	-0.9853530624761484	2.055191019783955	0.7692305490259839	-1.0555731671503334	0.08482505559871978	1.7455151932634658	0.6673619027976558	-1.889929710163297	1.2249006552247002	1.9823411217301419	-0.6543193647084167	2.477398483031246	-1.6674529150730446	-0.9141447661798556	-0.6089145803579832	0.08376664525294339	1.1937195074456477	0.5730212856853063	-0.9661209298676376	-2.1573122091525385	-0.0086734459746309	1.1800631809494386	0.7227730540627534	0.18355857484969762	-0.3115734293476076	-2.989967728371724	0.9745767577632448	-0.35237942985769627	0.3387727325767613	-0.7920936060598635	-0.6326261026422545	0.0014235008096803456	0.4046715135745479	0.5201096864922072
-0.1493512826175934	-0.7410240806762135	-1.6547242706451648	0.13458083911272004	0.9002485661468376	0.3605691947452445	0.9198503496855024	0.4335117969060423	2.486401894087156	0.33886179009091955	1.299314912014078	-1.0135685530748058	-0.41667336400400096	1.2025445951390497	1.7265892158274425	0.6250020824640417	-1.3459060302399812	1.3385950325273213	0.16019690308381826	-1.6540680485354913	0.0386400239059522	1.4183530111478893	0.3963228369174167	-2.243862196114351	-0.11695978307421735	0.33436286853030517	-0.9417384627186229	2.5816024751864424	-1.408983315419955	-1.5011674224444767	-0.37850416195820863	-0.7266570119169897	1.3080533852016842	-0.7061771713644901	-1.7595319474010764	-1.6637051097644906	0.25144705939632184	0.6062056097133739	0.5192573745181138	0.0114533553776246	-0.007719649046320743	-1.8163241549848022	0.7074445627928455	0.5490597275789247	0.06176738923264832	-0.8927853744284463	-0.9902430171640239	-0.08547621930224993	-0.19834345994630204	-0.1893497658612837
-0.6822375402354203	-0.97833242991476	-0.30358557404063863	-0.40748808467575987	0.36721191825728894	-0.14431354961599163	-0.24354950154025407	-0.6199941713560931	2.234424039996832	-0.40412509248996265	1.1792155081177247	-1.0584245924141182	-1.5136000709368151	1.2581955554760766	1.0379784654429054	-0.6192271999912552	-1.4262352361841015	0.17092355007598267	-0.7580789254055473	-1.941491881783704	-0.050913778337226545	0.34730001773599833	0.011489325010839919	-1.6710768788167119	-0.9591216993462091	-1.2616143869919076	-0.4764611517261243	1.0733215121412556	-0.9846450607138028	-1.3045608384726477	-0.22828978565039595	-1.5811059116704458	1.0361846719313932	-1.6774535703328493	-1.888178328095349	-0.35349270288815055	-0.3597392592163614	-0.25257175463582104	-0.4361837674640221	-0.5712470838635871	-0.4018152662866935	-0.31236358760881167	-0.8091520530851618	1.1422058478179282	-0.37023481711105555	-0.862082060853031	-1.5987171016738546	0.1940604074387587	-1.3362321563490862	-1.560390685268235
-0.8744465305069696	-1.0994620942848412	0.7947423306844966	-1.0643959222745885	-0.5353492409893316	-0.12423933737535242	-1.2891693251244474	-1.3744497564512634	0.6622931327893534	-0.9535868618434113	0.16520888467598066	-0.4097427869571762	-1.5120612718476172	0.6796984104498502	0.013867809892042171	-1.6754956884131222	-1.2808724173726491	-0.3742092076708076	-1.4327542556090556	-1.520729698507143	-0.11649287482205667	-0.8358555976722398	-0.1334756199274895	-0.7754432979584678	-1.0578175774631786	-1.0848834625987913	0.5567900041066469	-0.9520475106895896	-0.6515676232641644	-0.24992971476841933	-0.029541514429366103	-1.796173480131736	0.4048550475302108	-1.6611335929236932	-1.4596239499275765	0.8575952822262202	-1.3145852575112738	-0.9979894306427511	-1.5257574118594655	-1.2704185731952657	-1.2523367975553474	0.5211836192311912	-2.3894096198809818	0.9418683846894997	-0.5924039071598916	-0.4658488422279125	-1.7915017091760324	0.010234361801497106	-2.1920440355981783	-2.1688189665782978
-0.6642017072219666	-0.7308162496903091	0.4686293032909897	-1.6277433903551295	-0.9901152204500973	0.2865723734827985	-1.9157966994355196	-1.1802282869661318	-1.194123471385652	-0.8007084235971688	-1.397219011352675	0.629950880483243	-0.6996727364366077	0.2410350648565596	-0.9392117734787883	-1.6642704394027326	-0.9596290617909047	-0.12312892696955478	-1.3559767151748607	-0.571524912276131	-0.14218028905704536	-1.5062424547796507	0.06755094875313453	-0.18296036247619327	-0.752662987099171	0.6945094263979007	1.4488800092203145	-2.000539770289928	-0.3739611383662294	0.7891074775125473	0.32856928761642035	-1.3035250970206143	-0.36342265542227603	-1.034599382409919	-0.859605691121499	1.3382712422625112	-1.5937620700326054	-1.5006203617318659	-1.931923693150931	-1.4737052500202372	-1.8522419938834545	0.5849084070893122	-2.728323548278111	0.22016860690049617	-0.43063466634667	0.09745196107088301	-1.0874565352130874	-0.887157796996636	-1.9678862889886393	-1.2974604241423473
-0.08820869335673763	0.1484077125209695	-0.9733856732382382	-1.676369566985243	-0.6728043748900392	0.6775087795967848	-1.9382523254847817	-0.31343554183207645	-2.1322255107497106	0.11674616434527592	-2.3884822633132448	1.3989280512880073	0.06410424307525606	0.5224439815582534	-1.5287958912710622	-0.6245721785473856	-0.377924565764547	0.30644227446537753	-0.46751639387691196	0.4510498680798195	-0.06387358530886114	-1.4444995986719718	0.4111689823866623	0.02628673329810062	-0.4644071999205087	2.104909317599306	1.6306530807567494	-1.5841015821329998	-0.07241864288056449	0.9399929292119082	0.7326876115446129	-0.4776270321254978	-0.8359140030104437	-0.5373265634718258	-0.24864701665218986	0.9973170752548877	-0.8041837074319692	-1.6759936374001092	-1.2699809102681174	-0.7448632130612405	-1.6329462579990834	0.4370368825705737	-1.6307505166610217	-0.2786041410401197	0.18633175422405712	0.4815817368422739	0.2131171622522233	-1.74599314096272	-0.5823774923333592	0.3793825452587701
0.7772973477418266	1.1759357827008816	-2.0367441771800077	-0.9381126613008706	0.026714638173960244	0.8797662696957406	-1.2078903526011888	0.5244825913168574	-1.6440630120906086	1.3206391886962388	-1.8861258158012448	1.491943502623734	0.3174358774738933	1.2167050507515216	-1.5338197209813873	0.6590036647775532	0.5717333016401928	0.4404527431971804	0.7975045291267767	1.2331276227342662	0.15462314277301129	-0.9102234043598253	0.5568427369352511	0.2936405989561383	-0.30882360472841436	1.5998938411159669	1.1876330828661352	-0.4638632700330307	0.2919981040388964	0.26439877262573774	0.913473389005946	0.3468563988183395	-0.6909535959103968	-0.278121179004206	0.507689305036756	0.19429835070779922	0.4369065616204433	-1.3902035596993323	0.16178126024200049	0.7111725598101247	-0.6112722859758644	0.48056259317687827	0.017833422446618116	-0.03189008761193051	1.2129135401541498	0.6037601452748993	1.257114410918995	-1.5684980860517883	1.1849203906787003	1.5472469416357495
1.6502382293494906	1.9272594832693182	-1.525325467169941	0.34805573142580815	0.572963737555191	1.031178152690892	0.14869149130030787	0.9997149283316596	-0.2199267185733848	2.126391690995944	-0.17618568207441657	1.0477278910737755	0.3512199122096484	1.4678542693107215	-0.8371456680801813	1.4807742579416978	1.7288323230336704	0.4352720863072527	1.8320054801312755	1.690265103973744	0.3626439927281294	-0.3307158183229905	0.28523591261961023	1.0118810215312806	-0.1712073037210756	-0.1460091659818283	0.711704040650417	0.33198849248245144	0.8338331526949615	-0.33664596399837576	0.8038754957050664	1.0170802469553952	-0.04165687683770927	0.2775572196036578	1.440163504413707	-0.43869427087080176	1.226355548935846	-0.6842251362990296	1.6233070370437506	2.113926364563614	0.6841466323583362	0.6478830384895694	1.283168180999975	0.7622487126718342	2.335836570599835	0.6549341653677784	1.496168797847519	-0.2790974501173515	2.2891064045075535	1.546254681344835
2.050596773183104	2.2298836350593025	0.2016838346644627	1.501755455909898	0.8057928118772116	1.2329068359410074	1.5158697218906254	1.2894383215529654	1.0294496880117352	2.16462941777399	1.34284589947184	0.5268506341799223	0.6712887645753005	0.9020774450623501	0.41850400935915316	1.7724646488111178	2.5588839426072574	0.6353406694162606	2.216127810411201	1.8188950741437584	0.32030284521081853	0.09767555956289574	-0.3135792300742156	1.979921696677806	-0.01803920625873202	-1.0313254023753782	0.6806270998832868	0.46955881886542294	1.6169886578862287	-0.10942936005143988	0.7160354285754171	1.3681083314175893	0.6547100165294519	1.3773285862564164	2.176443169970005	-0.3277091142728923	1.2910763742831917	0.07798615329186043	2.405390470136072	2.6980085454994276	1.6675396916784304	0.7523758130809408	1.9132827021732226	1.3182910253616378	3.0021112119659223	0.7643304554582941	1.1977255216991958	1.0342507626774808	2.250706497987225	0.8409472742735912
1.6881251903979626	2.1578357502637715	1.4991989305531828	1.8811136926514394	0.8257214256639955	1.3226998668771925	2.085757590291366	1.584322888477563	1.1768802796346776	1.5982338051107077	1.4182489966833145	0.27173269651780724	1.2922098249429483	0.10421230678732939	1.7394512587198592	1.8843879088050053	2.4760624356780294	0.9703204164533674	1.8431330232027086	1.6260925698622413	0.04115141567741533	0.4918932178920393	-0.8562201241939124	2.441816203779687	-0.006097650779130418	-0.0013550082880416548	1.0125901985553218	0.28426399559065774	2.2717377307065183	0.7484853423227927	0.9652721682360754	1.1831991349923758	1.0217582888792422	2.369039898930385	2.1832296018131783	0.5417968058276583	1.0521108162927804	0.47541187377038713	2.2151967218562776	2.28298517081146	2.075915836162285	0.7852818591810157	2.0936375156796077	0.9562193766381917	2.772586837974095	0.8068376202915816	1.0000950480076944	1.1823207514095913	1.4554323229457202	0.31484120678922156
0.8260802456861507	1.801090255771693	1.0706320732143924	1.3327545296110324	0.6260905346333414	1.057736961227716	1.5425711174051282	1.7314185215850055	0.18779215212174305	0.8364779537624524	0.12755591616429668	0.2574459525053392	1.6899855137090958	-0.10426488059125187	2.4634679258552254	1.9945101283956366	1.369817511407347	1.0386514136474712	0.8740242734202847	1.1967397008068965	-0.09692090218690023	0.9895670602104188	-0.9221870902469322	1.7479426410769638	-0.2510039068129476	1.742474458543398	1.2096131897661284	0.11302703324714401	2.036757204840171	1.316250266913543	1.324910966609942	0.48341889171705793	1.0377805332125818	2.2825335606851374	1.3249793905111356	1.4294344022064185	0.916051865608371	0.45433989768856126	1.3020500853204466	1.3135678008556464	1.984889770367805	0.7449029583234558	1.8746724256075207	-0.22302210042862103	1.696017122450973	0.5976481412721181	1.0666801220166482	0.13169168880404514	0.6686762351380029	0.30912769467710344
0.11300545028839125	1.1787626276859822	-0.6470628412903587	0.25330520563567405	0.13986192097300593	0.45156694616305676	0.42903108376820825	1.4755264218909987	-1.0298257004460367	0.12309733726568949	-1.2429493424984177	0.2256253063976302	1.4288034972756256	0.26922179227735754	2.189047312349093	1.9070390270549586	-0.18480247343485343	0.6972415331461639	-0.2973789790918225	0.7171966870588359	0.24169324623633837	1.4718077616279526	-0.38721016250890544	0.0732253125117033	-0.5545149366561397	2.219574940415108	0.8881274993448467	-0.04156537833054016	0.5901720703411968	0.9636116162578922	1.1183844287997142	-0.26705457927580967	0.9014390550857331	0.984223545515126	0.11379649894641877	1.4404162739751512	0.7967962027074688	0.3854873143593961	0.29727782128145486	0.4195527439133811	1.5955168165791316	0.4572480431661113	1.1880949199266835	-1.3271241118950787	0.308333033775666	0.19454651415565735	0.9215774485433595	-0.9492164164633283	0.30748192419772846	0.44717534428044897
-0.008151764580270783	0.43055061845327497	-1.848617101966231	-0.7027371031523326	-0.3820779726425915	-0.1688072558257097	-0.27945402403538444	0.8911593994710508	-1.3818002003010135	-0.5003531141452481	-1.4904400015087567	0.05528069875786097	0.7146825903459852	0.3660734270693008	1.1405297464990678	1.432444061787643	-1.3089430825263921	0.30875230315910684	-1.1050226913711845	0.3767049775452397	0.8538858929426363	1.675233306764119	0.4511088438917934	-1.5306944152529958	-0.4826331880622962	1.0044280951520719	0.14482921549598327	-0.2249662403597508	-1.1697757095534471	0.07955210949290807	0.065413678759707	-0.451182034817187	0.7570815338449721	-0.48991569542508234	-0.6603674382475445	0.5129065126032033	0.45299329668071875	0.6588483766754837	-0.1576832668427381	-0.024577616560567943	1.1073585522064389	-0.1266264123972233	0.3421232205112574	-1.4297308178742119	-0.740074892058728	-0.08347153517260807	0.19513973272626783	-0.9477086239996063	0.22001037736429524	0.2705302480268104
0.32602418724168436	-0.04443480619508303	-1.2164368917066184	-1.0098246983821857	-0.3787086491073358	-0.47334088801050894	-0.03935407083940505	0.362354155421895	-0.5637521515453231	-0.8967050072886281	-0.6002230674844439	-0.012053428347903789	0.2345333434933048	-0.35741527152921043	0.10041274834993574	0.7843095685204706	-1.5000892253051927	0.3136669867739604	-1.083202042685094	0.26477252065438484	1.0969003378459543	1.549726902681996	1.0898921143973748	-1.9483595431537728	0.18148928306135817	-0.40825970494162067	-0.5742844476441468	-0.24238411987026937	-1.6302009523751566	-0.28078589094091194	-1.0964137687501687	0.12045134480886516	0.6437726879811313	-0.914882881834273	-0.5818464048372471	-0.36707959169776877	0.06762821399890341	1.2700372299629445	0.18529038535285813	-0.0002607499149507761	0.7483420887020767	-0.549058369725339	0.06870560165674855	-0.4395783737602159	-1.0671567108784428	0.06122172862323905	-0.7043301975258931	0.00968854658682264	0.09590529601732323	-0.17519232197768525
0.6202699448867088	0.1308605567664582	0.6462933268935597	-0.5571079684460338	0.39066914659888613	-0.4719324391365137	0.7914260770890088	0.11551994732090666	0.6675120431846823	-0.7461327575828047	0.42096249045913586	0.4072997054991104	0.44048715551878964	-1.2080537551932573	-0.16094681014577564	0.41950327422124817	-0.9991752118403157	0.6968641167306463	-0.28100786676297357	0.352858286604547	0.5899744839501199	1.351670444452681	1.193928317216863	-1.0261308349056268	1.0571916364014977	-0.5666987275161849	-0.9211206209250683	0.10782249759517329	-0.1262497058898523	0.4806950533927553	-1.1840819080547955	0.9680818821486973	0.6168730165344255	-0.1397885186809904	0.07073859736999483	-0.2145821835493809	0.14863692623626706	1.8250277032643805	0.9997321552108288	0.29752643881946417	0.7382599794415794	-0.15039785041219633	0.7711384329723995	0.7784646861136139	-0.6847546889062575	0.6329770542722114	-0.9545177130634581	0.7565899003076151	-0.08830721446657057	-0.4572126191312861
0.5181515186510924	0.8010384610107595	1.7987496283402282	0.27151891976896575	1.3418785891898997	-0.5179415869006799	1.3173313674906604	-0.07010219949554103	1.2499829785791072	0.057713762170770025	0.6617623938250511	1.314005717856018	1.0452368853425658	-0.8840402075655811	0.44770930465508113	0.48283409851458586	-0.5025054080957283	1.0057120571050033	0.6219625843545403	0.5036866162429723	-0.2907756579829239	1.280106888845154	0.7933286791044981	0.2073927923929789	1.3566934633066423	0.14455915227725957	-0.9397335542687276	0.6155208027174354	2.03422892855732	1.761638375207975	0.08484751193832739	1.3446373999993886	0.7186688709981907	0.7625711688679375	0.6109756374264372	0.7230954950459533	0.7769229533892191	1.892053414381859	1.592345900478267	0.5856538954417295	1.064337088675446	1.0603253689852463	1.8407914943166725	1.204337087621917	0.07967458690502699	1.3201086928436043	-0.3480893907193488	0.421500630853811	-0.13388434523650158	-0.3157148677531793
0.025422148556621674	1.2035697106546739	1.0263937590670686	0.820078804890267	1.4920116750751151	-0.9500554908078845	0.9256447359248844	-0.5743149186270627	0.860761179318885	1.010071983333256	0.12537981317536656	2.0662211264951797	1.2741476354324057	0.9036125978879989	1.193543285037489	0.5654422023898649	-0.48557030338526913	0.8378814321720098	0.8161844131823663	0.4802201261523769	-0.7799424698118268	1.1110372925495127	0.1714913671395191	0.4879135673636743	0.6096693769421514	0.09745024708232922	-0.9279124207709869	0.7428631800219009	2.650818632772068	2.2306676056187413	1.5388623433931383	0.8955335266982639	0.7701817285500281	0.6401318273345591	0.5466658586154727	1.1088307533370574	1.2247848758904853	1.3193299299433598	1.3979527682977912	0.5636032911440171	1.3284784977522779	2.0938609589592434	2.068870084516409	0.6090860650666696	0.7219438792756225	1.690770241477735	0.3434966572708809	-0.6161378549196577	-0.01585935226421314	0.06316150262112871
-0.6442427108068314	0.6424840580693962	-0.8256329026950517	0.6528941967901007	0.4993218799415775	-1.7131738168029842	-0.20001722502955446	-1.4156381302073922	0.15643777994024965	1.2651265573696677	-0.49502586692202705	1.824678365376506	0.6311427405259611	2.753659847805411	1.1407021858617663	0.14119853780920286	-0.7738262937630195	0.19282183264043604	0.13135083627071212	0.061743642719304645	-0.5730440005742282	0.3905655222203413	-0.38412188601516717	-0.40776372418219176	-0.7578063016987505	-1.3989384056741003	-1.0426196828787946	0.22799045034570084	0.932456445468292	1.1252229458040455	1.649864886223676	-0.06534315119251871	0.3697632738645374	-0.5345459441628271	-0.04093781818115913	0.06512163003706997	0.6311339494679296	0.3038800873744973	0.40432607929459985	0.06931762701842402	1.008732324853431	1.8991293015717736	0.9014749065042655	-0.3092531154888927	0.7695648596504161	1.4587337898561985	0.25590636835349706	-1.1955582606765358	0.009850710322301493	0.3370485635032459
-1.2593727145532385	-0.6966805972241776	-1.743081633824119	-0.030993867590736048	-0.8915642017640212	-2.3319727457062625	-1.2837431155040935	-2.135555986838141	-0.030027465486878464	0.47005981509015504	-0.63081636230816	0.4051487986718417	-0.5922813269083819	2.8520107341518384	0.04750065887431862	-0.7905201441091029	-0.7661666018168273	-0.6229435134348541	-0.7296737482116231	-0.706977038622877	-0.14264545517553662	-0.9292688338448916	-0.7228170745875153	-1.3838914473179924	-1.6783218954235808	-3.0891693803530806	-1.0920903251158913	-0.5395923086898746	-1.5219617659451152	-0.9211647454475519	0.1977778273824454	-0.8818756914238013	-0.680276695686269	-1.6757403445276728	-0.6364071634368457	-1.6523394962969682	-0.9309023036276327	-0.7202576788039028	-0.8370354138032079	-0.7146126526325843	0.012806485586181365	0.6009361609705178	-0.8658553644003154	-0.7008653167244023	0.08590142807886961	0.6993140884902681	-0.459799997302982	-0.6829349661425158	-0.21839289270562828	0.4194343515004085
-1.5819962113943964	-1.7607292361836555	-0.7174166612225937	-0.5227308709323711	-1.6102089153831287	-2.29111800238019	-1.6284605993929038	-2.218428872288353	0.37898732651443207	-0.7557245228478212	-0.29477278416988245	-1.3496332130655677	-1.568446938452378	0.9215172591265413	-1.325599787995304	-1.623185438924688	-0.09540689894169718	-1.2734749478003513	-0.85816728875319	-1.3902036192042773	-0.12045862941116349	-2.1759011212360253	-0.8088888841908323	-1.1517896876787592	-1.4177596970571236	-3.193537847530687	-0.7607250435921313	-0.9002686808418129	-2.3394182030415824	-2.4117822958556454	-1.414170803185867	-1.1165512390185035	-1.9311936871936768	-1.7468892712856068	-0.7801774270655899	-2.377348816051674	-2.3137500467653846	-1.2761615020793637	-1.6357751207120552	-1.2854961627138863	-1.0813433200416969	-0.5022799648822104	-1.8449240970470153	-0.3819107944372593	-0.9324714781474792	-0.11930422590140552	-0.7409121250102072	0.37641328197481017	-0.4391672814632463	0.4894658122758932
-1.3801728765906947	-1.6272773714946933	1.1842806900574978	-0.28734406406925495	-1.3838486594993449	-1.4908800942732117	-1.1525818710021463	-1.5535910876093617	0.6847698617871705	-1.3508464075407485	0.15231639555089455	-2.2162889203447445	-1.679449339274348	-1.3702061374281502	-1.8772580648000339	-1.756286080519588	0.9207208362781637	-1.526225894163901	-0.08883998300148858	-1.444272759130438	-0.494431645323951	-2.460855237161332	-0.6605654881973632	0.35068580395937504	-0.3138442652267426	-1.4993505789452224	-0.03739545141056883	-0.6361032583969093	-0.9034832761620054	-2.384288412620961	-1.6528796939042303	-0.8322338860703743	-2.471416248900259	-0.7952691986054048	-0.46087074007437284	-1.4252029690186807	-2.4150100982383003	-1.1087713603065847	-1.6750117949204038	-1.2132311472555333	-1.4975787377147907	-0.37382241839601926	-1.4826165393599515	0.15720489055991538	-1.561232095520231	-0.4246357662931529	0.08056280703860462	0.9385619611397216	-0.22747477981953407	0.6480131361772455
-0.6302021845334147	-0.4777002399149023	2.025134402406734	0.43226439827079033	-0.8953535919215487	-0.35313686348126244	-0.3757292570944063	-0.4669982026527421	0.27704751319083537	-0.8568118137041194	0.4454523505553952	-1.7171693966917152	-1.0172779510358203	-2.102157288560934	-1.207659872364518	-1.2206290816918373	1.5019594062532515	-1.284320202602455	0.795721611687864	-0.750176454862709	-0.6167166054619891	-1.5482420594626092	-0.34144033968632087	1.7914099598009723	0.5550311553050932	0.414857910066961	0.6424239821396189	-0.15126262644373795	1.0368782530627652	-1.256164158449009	-0.4979952064805019	-0.4229246685616217	-1.7423115550078043	0.20753403137426943	-0.07550455556021438	0.08884964379517608	-1.3630520974703029	-0.413989007235082	-1.1860741565717718	-0.5771676719509772	-1.047163564511832	0.5270966734753606	-0.5616903976343606	0.434673038604344	-1.313910683188106	-0.04626046075744192	1.3340613935975194	0.6215463500708363	0.3969766840675472	0.7183782554550068
0.29452725552577336	0.5609698663998136	1.1063584738157937	0.7924619594553148	-0.8112782611600868	0.5329110044070888	0.0765920322718828	0.5961963995492728	-0.6444746082121325	0.16538262474444143	0.5345817946680821	-0.569166071231407	-0.19039980239000676	-1.0623776154914755	-0.006018290043062924	-0.6147501890152555	1.1190199095954794	-0.6918972097891681	0.881297496621172	0.18194320933377114	-0.03152779423578143	-0.13749326299137316	0.03191052721335123	1.7936790950651915	0.49234939812002193	1.010913829574547	0.7611716007308578	0.07372839901734235	1.3645976712992358	-0.27298249690579096	0.636422897960701	-0.22941498674565175	-0.17669162074948588	0.4532102587748802	-0.0200915837861138	0.5371894137630069	-0.38588948002000667	0.228963504081791	-0.6645565939967064	0.05423682537672464	-0.36602330121560583	0.7623473862385514	-0.24013235804925487	0.46894701674746025	-0.3765931139978523	0.5146180579128938	1.6572370428705832	0.024881504612046804	0.8133202870359826	0.4645164674287804
0.8043155598664893	0.5846338694572198	-0.3734219227199645	0.22384798244997284	-0.9151586445955932	0.8885704467980314	-0.0026030790249109677	1.319985980800741	-1.2995792117706049	0.7890628886361881	0.4182267754275086	0.054997018577031265	0.28725947539280716	0.16765723429061535	0.6262430324737258	-0.4498792484561398	0.02039847450566238	-0.18704611017479014	0.09691033136879153	0.6638567969390275	0.8794167298335729	0.7758062919524419	0.3235879648800542	0.38999050019020604	-0.1040703836276627	0.4021663065848913	0.2528292496658785	0.04102392959734505	-0.1065678480041432	-0.19779346666397543	0.5588151044653668	-0.28930295132288986	1.0935539615682004	0.086807769274538	-0.308187017530184	-0.3456594484242366	-0.4531450220805462	0.312600616107757	-0.41855646295622695	0.15930341318517877	-0.27076148736948663	-0.3428339855070125	-0.7769597799612794	0.5347101126727238	0.5414790790437141	0.4637876933899166	0.5485305694123682	-0.06419961786637056	0.42390569443794063	-0.06351681630700214
0.5895024496946921	-0.19623409464637226	-0.7664658971872963	-0.9036482776754744	-0.44847535236851216	0.883991751480211	-0.29630105736190415	1.5221878544291803	-1.1832564350239156	0.6604673777055821	0.07663636874564816	-0.3133931181175974	0.3698659464361789	0.02904563396463611	0.23025922696070425	-0.6587253393875192	-0.9488400344175371	-0.2277107534697446	-0.725647472849089	0.5070427505126739	1.2302734360283831	0.7765240883285974	0.4296490750302204	-1.005914506631869	-0.2513173539300963	-0.10313511879046873	-0.3744816486132838	0.11725871151616238	-1.6167097827272217	-0.6512933702724519	-0.43008868269757616	-0.38681631755992346	1.2370485475874877	-0.10818975307790797	-0.5797989101270627	-1.2503981833707019	-1.2114618014219067	-0.12344258656880977	-0.37059552141494856	-0.2297787351258363	-0.8952644372529167	-1.8123364602411023	-1.3846818182378535	0.6123283868396271	0.8181449238355841	-0.48005106167677836	-1.0067721895526194	0.4160326411935017	-0.603094369253894	-0.5130776024013852
-0.08111180079487819	-0.8214817410627456	0.1898394355987747	-1.5888017597909063	0.7672808126772969	0.832793170551926	-0.34122336085476657	1.125297472321448	-0.5484021521595925	0.17536651922670615	-0.3849110099010401	-1.0790703493344618	0.30132726254052006	-1.3671539523664826	-0.6494277823588428	-0.7802667901808392	-1.078281182971385	-0.812230493071789	-0.7716035716069389	0.15838736590855346	0.5788990999704469	0.24004512970606784	0.29973306330234295	-1.0856253391061186	0.44464773548116127	0.24866188797273692	-0.513728942650784	0.4477913632339714	-1.586468262823532	-0.7250470861198746	-1.0679147445822248	-0.3049405625618231	0.4157369485218858	0.3169472878146279	-0.4756945920418246	-0.9499461456876802	-1.416542203110564	-0.5256812808660761	-0.25968857077986135	-0.6071807520917538	-1.5590036547868957	-2.0995864361439387	-1.25686095118426	0.330221142334051	0.39240309909650295	-1.6719176502658397	-1.5974228712291976	0.8007953231881978	-1.3866092232526857	-0.5788486869579125
-0.6197265884596974	-0.7215318929337124	1.211141332845101	-1.1953551521699242	1.8698313734879082	0.8166429921113415	-0.006314223205729723	0.26917790097769506	-0.039657529553947975	-0.16733073608165677	-0.670218219309779	-1.3329600019992967	0.20661787261258488	-2.510508397485787	-1.1125233665257719	-0.5284607711174102	-0.38205401685401197	-1.355514314418187	-0.11040732801376588	0.11993262342940238	-0.5832238716063295	-0.22332569519370588	-0.05049816386041422	0.0353811251633727	1.2986104126105011	0.8558127349702758	-0.0687893645965785	0.7065108992966808	-0.31217596047565627	-0.0658802603760758	-0.6850009021966329	-0.038099914582268	-0.5075878556113367	0.969575439694799	0.011767716523747019	0.2441650772564311	-0.35711001157299177	-0.4087762323986622	0.012428592861646019	-0.5686104799582884	-1.5096977371796763	-0.8766786349757174	-0.4748943476884667	-0.4870172454193736	-0.31296427219720546	-2.0814577158894276	-0.892878485433154	0.5207541424542081	-1.2085540732705184	-0.30649947525772003
-0.6662957693926814	-0.27929223245879703	1.0305411251536472	-0.07600446285922884	1.812189230816212	0.6695156030342764	0.4023323924516488	-0.6099070929166833	0.0003026085021305842	-0.3345960845658713	-0.513795422588831	-0.8057642301205263	-0.023882276056045065	-2.2002511955304467	-0.8121809113162562	-0.06485878387701073	0.4904869350205411	-1.221116333647116	0.44040313013340227	0.34436579608351015	-1.3188991422413974	-0.3667962620051031	-0.4991060306586354	1.0670265730482376	1.3215691479352258	0.7594051722862929	0.4498368810834772	0.5152783462635894	0.6366187429443799	0.8031820762268124	0.12051773604993517	0.2203888258698171	-0.8541238445553446	1.1024663605591563	0.5593009512183446	0.9737131831601258	1.3366968660640572	0.12145511196995182	0.2673786236006403	-0.22638128960417908	-0.7023902726904918	0.5905528738106325	0.21900827384032237	-1.394956568299793	-0.8346045386377383	-1.3322357797138806	0.133678126695222	-0.24944884317915095	-0.254867573995553	-0.010462147758777471
-0.33566861747204896	-0.21795977886777543	-0.19463400918106685	0.8247377518163673	0.5626629510668385	0.3036383869906688	0.49862808676192116	-1.0002231903305947	-0.23853347651623497	-0.5874636972174594	0.02724808912038645	0.0007980721938922871	-0.46194885313820483	-0.7200248404302748	-0.17901805040530697	0.2693051498100352	0.8831122436008978	-0.4140178354769195	0.25238741471612225	0.342556494207339	-1.1356868333136791	-0.3342239690148416	-0.8081954148431915	0.9859248595383046	0.36789881318565315	-0.01295038018375259	0.46258168824733653	-0.02511624232977116	0.36451623278600465	1.173456498741907	0.3688836998177323	0.28966260680725453	-0.6479928563283069	0.48444922701089704	0.845857996591518	0.5556622481599484	2.357083616444454	0.49850079392928204	0.2683885695532972	-0.012831542008029141	0.2242670383022158	0.8922174855386721	0.35771471749935274	-1.6581852951035172	-0.9850140059218175	-0.13222703591684964	0.4169697493566205	-0.8136419548248552	0.6070009973487202	0.06518676144781843
0.03164952944841381	-0.6523575675833108	-1.1839226728039514	0.9101332735387526	-0.7809911915804398	-0.06638609695892506	0.23539201309668722	-0.7312784675914391	-0.39489869810049893	-0.9368647481601111	0.583278427727455	0.49323143385021395	-0.8930672709640801	0.664872521315741	0.16274068924914908	0.35202124448645317	0.6623385982735221	0.3769874226618947	-0.4552398387220151	-0.14061542559528822	-0.34462747121135756	-0.2818853071130029	-0.7484142073672777	0.027882373535713895	-0.6817083967898286	-0.5007658387295204	-0.07569101607261051	-0.3983153957537739	-0.4591122627347617	0.9332846689936846	-0.09419919693183672	0.1889592549992059	-0.3400728891448122	-0.3417198498132307	0.8177695209936074	-0.25535665757921033	2.046274346542577	0.3344016037556407	0.004273073070104593	-0.14500202529520773	0.6620036163780316	-0.006131326387230247	0.19545409439903325	-1.020411972201639	-0.8245326867123558	0.4303523925875735	-0.06575656435562642	-0.7112313118035547	0.7367735372941155	-0.05504356512611763
0.23802508738980407	-0.9852359745696251	-1.0350234052938354	0.39654530107524244	-1.1191250253930551	-0.11900581688437269	-0.07328356387660671	-0.14088347764509393	-0.3433620893106147	-1.0390141029414033	0.8067281512175694	0.5754478784340098	-0.9653128475156892	1.0773355274327352	0.04916638882102221	0.32748698180684904	0.1865927909497676	0.5055199227624315	-0.9299370772237705	-0.7417446548394845	0.36726661924737475	-0.17868062940897309	-0.31340509709426423	-0.764455765304558	-0.9004558765380067	-0.08711445186919625	-0.6472574609558372	-0.26599666692008633	-0.652127073407004	0.5443878714182931	-0.5485651957267307	0.09945857832165199	-0.21552537926219215	-0.6649474144026342	0.628528980099206	-0.3330290149020222	0.9342065656209112	-0.17172699335738312	-0.2836744247082836	-0.3946670970356967	0.579047169522752	-0.9124910020350001	0.21595022283347995	-0.014232625384291582	-0.49004127648795565	-0.0034271904349532528	-0.5029307864527088	-0.13937098865271216	0.2862131260265295	-0.19483244870412678
0.30027914810661405	-0.7112697614377612	-0.12788317518009903	-0.09014905270480203	-0.4323505470352501	0.18119124924711896	-0.12773226106092575	0.2481540464772031	-0.19808944066437154	-0.6696610590847711	0.6613479941673652	0.5252791228888591	-0.5850730858726721	0.6942256392212092	-0.18865821023007442	0.33134758668111225	-0.13820734941555818	0.054812037783620815	-0.7333986809983138	-0.8802753423871045	0.582096051642219	0.019594627659841813	0.20559977510750346	-0.7493814144720962	-0.29874822990332933	0.7171814500274629	-0.7266792024789842	0.1481003789192501	-0.006282048362464564	0.3814702508279689	-0.4093108690050023	0.1448044291939083	-0.18515881272231507	-0.34890630336678374	0.3976443164798617	0.3859659275710204	0.03773358971537023	-0.5067189518114941	-0.35154897913503685	-0.4006822222967658	0.35176715050664964	-0.8889761679296935	0.45484990282742704	0.5747479147292511	-0.12370912520785225	-0.757997229328979	-0.35429242062058713	0.34552911376403783	-0.1357190014910305	-0.2491846181111507
[truncated: 72 more columns]
