# Supplementary material for: Diagnosis of autism spectrum disorder based on functional brain networks and machine learning
Source: Sci Rep. 2023 May 18;13:8072. doi: 10.1038/s41598-023-34650-6 (PMC10195805; doi:10.1038/s41598-023-34650-6)
Supplement: Supplementary file 1 — Supplementary Information. [file 41598_2023_34650_MOESM1_ESM.zip › matrices-bold-time-series/ASD/ASD74.csv]

-1.0386758715065378	-1.150513408904267	-0.09967549447612174	-0.23349024592954576	-0.39893408820832593	-0.5858419702655348	-0.39324129337095315	-0.8205480826383867	-1.181877633099728	-0.09326021124005515	-0.6027360705012768	-0.3963992372736133	-0.20718536697279152	0.6660024951853387	-0.7252779808139735	-0.5955209106093944	-0.21769898906238647	-0.9319530007710722	-0.7958852828393499	-0.2649012175070731	-0.21969005425255583	-0.6403236495943245	-0.01811073897624321	-0.5580028564477375	-0.24885186475683346	-0.049027530266782575	-0.498634560195704	-0.601080094534264	-0.19659331194396623	0.15459575195313516	-0.8011457054012632	-0.257530331429329	-0.8071345998033678	-0.38051030619205606	-0.6383012681607524	-0.8807032483962804	-0.17540772914063152	-0.7489002066678359	-0.7173964853320474	-0.8934090090873611	-0.5082984294186895	-0.49643572304728945	-0.7331660573883667	-0.4463904087449191	-0.7270641247285964	-0.7164702571788752	-0.8517505844961892	-1.052520462558295	-0.5335053731490998	-0.47296196087955306
-1.0816228035169826	-2.7860451657902385	-1.0700941748613115	0.33883007499180984	-0.08909218986761114	-1.5209976063318444	-0.7812987225468462	-0.9542456765099828	-2.163769192061169	-0.8152206960167641	-1.323960637242786	-0.9117365741529961	-0.9274766329103727	0.1463843317145924	-1.2901516818283405	-0.622680320643457	-0.5509250321764984	-1.8518765365237155	-1.6176028229889432	-0.03736556111282896	-0.44767110028915136	-0.3779891492969549	-0.12940577222460575	-0.9815756637511858	-0.6185970402672601	0.0540963119487156	-1.2634516006852985	-0.7125004532135653	-0.13733003326966187	-1.0491267785064242	-0.91922781376864	-0.7657951330649881	-0.8044879576574027	-0.8140394598163906	-1.3255412793214065	-0.7882228016269686	0.10146811551156427	-1.3377411985466372	-0.3224469622608916	-0.6890764268348661	-1.2356778966164372	-0.9560542510964195	-1.1401060960255363	-1.0962197937913123	-2.0627969112742273	-1.1683398152508506	-1.9024341054706768	-1.4492686677143447	-0.6754290143671239	-0.5608995519785246
-0.4281860661559782	-3.3354843084629993	-1.6421131068071506	0.6317818993918525	0.6942485530092942	-2.1775668881613837	-0.73651409549034	-0.46771489927248516	-2.17424813459936	-1.1237861862069891	-1.6090276401609238	-1.224788988213886	-1.1203266368514146	-0.8490230183878118	-1.1571030228061843	-0.18508969408603632	-0.5498608338886767	-2.3843025674428953	-1.3227974861114864	0.5695294986956058	-0.22214432091443048	0.17068074051165974	-0.09403465586146058	-0.6152393553383406	-0.49431678207528434	0.251294423745168	-1.8074575917345646	-0.1335073542161381	0.25517614875939926	-2.126677222611811	-0.5016225387367972	-0.9928073280244504	-0.341369151885759	-1.3774275034849262	-1.605189222891621	0.11105775459270283	0.4352916430898289	-1.232840789832146	0.756420945817888	-0.07825674508542543	-1.942105080048239	-1.2575801781185636	-0.5915786173265292	-1.2344644561996954	-2.580054333162842	-1.0706774185931867	-1.6958637286886338	-0.878872970676238	-0.25197556659749176	-0.06643699085925281
0.34381041553092473	-2.1991513522549884	-1.214675983106868	0.31977981371811526	1.253463896299136	-1.9286432416913715	-0.11917093390022726	0.2710580562933231	-1.2445909565246351	-0.4813941745776386	-1.1005493997229547	-1.0120450685775215	-0.5756501457530816	-1.5979551668334175	-0.4751926718473892	0.3168181210861892	-0.22966217448990528	-1.8278309818592544	0.02011002544207522	1.1466641678937186	0.4001958767973817	0.5247151758094953	0.1956754334717582	0.34889708556346205	0.19898311882034317	0.5158130802701546	-1.6054620142461826	0.7548246067564217	0.7069041929068565	-1.890110744411167	0.2646331079051987	-0.6776749765736538	0.1470197107139259	-1.431360638498015	-1.1479463927097182	1.2188787373103542	0.48262379406030076	-0.36558181024866826	1.4969649225541788	0.31009798532731325	-2.0576069003470305	-1.0088559064350264	0.6550612192762169	-0.877816306016048	-1.6803477703465393	-0.23740232736725309	-0.08731644510274536	-0.013049991993170437	0.43238074717924085	0.7523201701549486
0.6042371148897228	-0.22377884970470835	0.024966453215499722	-0.3318827495782894	0.9530643988001668	-0.9360200151749825	0.688671874956022	0.6537265965697091	-0.12820418965664904	0.6245118660490151	-0.02853199292745803	-0.4450299274024032	0.08258316617168966	-1.495836255391745	0.07837415931001143	0.3813954412829826	0.08707450920849252	-0.33581114242044463	1.3235076497455058	1.2103251301045503	0.9401618545820324	0.3591197241037236	0.5578993654390696	1.1091944721019895	0.8300862561195644	0.7178119580294706	-0.648026821481687	1.0598380393215456	0.8252559131042635	-0.42917603613642585	0.8302310816676562	-0.06223888701173588	0.17850023196774908	-0.6056279140724568	-0.2665551231550586	1.5896042012843186	0.0910913189284987	0.5730132048030276	1.0721869251339529	0.16566536234442428	-1.308650862844803	-0.19727312110277917	1.582087241446697	-0.40476366350661164	-0.0445228170744211	0.805353318645156	1.7094618255462153	0.3371567613040733	0.7883004322542347	1.2702815181734324
0.27559903831661325	1.0615462665218427	1.1678811200324062	-0.6958821340630096	-0.1208252681233345	-0.019394302939404306	1.0725560237123732	0.4134430462807183	0.45749607807970705	0.9899753378585566	0.9368600924121749	-0.04878183357472435	0.07147720327634843	-0.5685504207419537	0.03341729881766381	-0.09710320471474816	0.2169180005382736	0.9992772050754	1.574456685368865	0.6714629719300614	0.9669819033518634	-0.17544833575918137	0.5634648616995109	1.1373961706975784	0.57262372890132	0.5670118142227396	0.510135917822171	0.26320140686615934	0.4421608668687499	0.889963523787954	0.6884541243549713	0.37581688886727554	-0.30048040383585817	0.6235059778922367	0.42083844801715353	0.7982803720151289	-0.561957929520249	0.7322830109221644	-0.24897329743298044	-0.2373793103456709	-0.10216142135226541	0.6363918304903002	1.3707843962423831	-0.10652572573743435	0.9505384418172862	1.15052219314186	2.257604517674794	0.16219529987129008	0.4983217727746911	1.0747538757854238
-0.21066752568052047	0.946100267405272	1.3523622678811655	-0.4564155268101812	-1.17431880727049	0.29625695335179536	0.7906708308499533	-0.16393564462591578	0.4410660876171563	0.02163753321768427	1.2881195509019723	-0.051537208038359636	-0.547155124413391	0.5188323271808088	-0.3040117993326637	-0.7325960188376637	0.34614435775634994	1.1609403347564602	0.8385872786806521	-0.04823813939357556	0.5673438416612405	-0.624885091012207	0.00437271960185131	0.7318824273669493	-0.6027158001798906	-0.11972408732288928	1.2390382062302847	-1.0563501829656645	-0.24821837469853653	0.9459673073886771	-0.09817189164886575	0.46838567339024234	-0.8503462277176252	1.262739248916502	0.6254703214554357	-0.5729453787803273	-1.069750694689394	-0.033309056888622735	-1.346643058930571	-0.4765077311666391	0.7191921934539592	0.8249229675639475	0.2468814623999715	0.0670712964164639	0.6606622377936621	0.4209525647722701	1.3693459763852358	0.1367389706207978	-0.15914953666107248	0.39335720947295566
-0.4548176460043016	0.1771029640726314	0.5433419457282761	0.022547648121005546	-1.3950791335955608	0.39382605199521425	0.2408203466956511	-0.5815999380654656	0.27876802408285034	-1.3572527730594077	1.1361093341714519	-0.01648535573152302	-0.7825421892051944	0.9822469548946209	-0.13185317291786808	-1.0166568337026083	0.7041034760638578	0.29510652239067797	0.05886939656053991	-0.41030499269707105	0.26594604501805286	-0.6881070682743199	-0.69000904893454	0.5652591242083327	-1.5823272148530745	-1.0268074044568234	1.330694964030624	-1.5768015251159657	-0.8377599183553182	0.1372440063540463	-0.7834241272993855	0.5220333980004433	-0.9351472925129392	0.7910739047026323	0.5778917001893842	-1.3637083256943558	-1.0469281849480956	-0.9557457934337391	-1.3638640404403137	-0.4709362609366216	0.6269415962713394	0.24790133389374325	-0.7221734271014664	0.31208089774336006	-0.11702109309539546	-0.694667568025257	0.2787144118513744	0.6402874546914578	-0.5580679541342379	-0.11613285226964698
-0.45035262297702566	0.03433399026443917	-0.437639407872612	0.0929042727492841	-0.65030014507783	0.9743752882595199	0.03322974142957938	-0.6183740304424858	0.36077646067383506	-1.4546450302720406	1.0046745250002431	0.6536377274344723	0.18390275809204992	0.5756698449769753	0.9308059415572992	-0.7499423688023742	1.1007289779003222	-0.42693477726988327	-0.06715377403151392	-0.28183710931099526	0.4350872959907174	-0.45840439608271283	-0.7192227895387796	0.7907307104462371	-1.073348643257586	-1.3935036247773152	1.0067636932747834	-0.5169996138507411	-0.9830121987457974	-0.14297705667377592	-0.5415384217029557	0.8770175287014677	-0.39611333189863873	-0.29602942241499514	0.5982229316859787	-0.8600941795651329	-0.40172879674400824	-1.084527239230466	-0.4783978505149639	-0.41174402679213357	-0.07460669974373957	-0.4795665460302189	-0.7005181897137209	0.609634012086678	-0.04606084583307578	-1.0178799438071717	0.2606362280881502	1.185244348890176	-0.3230503910110686	-0.03880630938298344
-0.41551576324949885	0.8645618163370603	-0.6890927502732441	-0.43021982575868856	0.44287704291969987	1.9338155146716784	0.30358798757301464	-0.4533160990891971	0.6327092949536746	0.34921668951601587	1.1522836202272384	1.812047946172091	1.9075013835983539	-0.17456554646067818	2.2573039438515714	-0.13373842281207649	0.9996307836914781	-0.12069798813056198	0.20254007976809188	-0.05287492774688085	0.8247605028247037	-0.22916614777902225	0.22680424059514728	0.8354672665288713	0.9318346941318313	-0.687205498934752	0.5446657851885077	1.4190972569653408	-0.6167800611542087	0.7595812737218159	0.643415483038532	1.3803659321668074	0.4223600097515741	-1.0274535403650376	0.6350023448667385	0.5203874845845231	0.5152995751487954	-0.22999340771212518	0.42233629613137535	-0.3463320910095321	-0.5466165137367274	-0.5893761866321188	0.10960236784357721	0.6597274713140547	1.1647870373290272	-0.10523616525318831	1.2029968405757447	0.9831757301882612	0.2956167759184176	0.3607689677143542
-0.4169163768155914	1.7144932973234592	-0.0723900384913959	-1.0195645516309528	1.0821626281391235	2.2246459992368566	0.5630993420216329	-0.36398235682516616	0.7630556571313389	2.6520724316524595	1.1878465935621476	2.4008932852676974	2.940714212819906	-0.4415017872471127	2.672804572139383	0.48825731441490616	0.14811445904535803	0.8119510741895184	0.14165413227484136	-0.22533791493882638	0.7652146580006197	-0.13853489103238564	1.4384792984974297	0.16134828596847975	2.8284623042398236	0.7447609437938838	0.045503982651809015	2.55223063228132	0.019025724452068498	1.8972370157616374	1.7484803217319633	1.445705164617345	0.9851441655637422	-0.9406549965187158	0.36863325707230554	1.5636618488628597	1.052861240510874	0.8696058814937339	0.6895847325470384	-0.07414237438289054	-0.2622438687472104	0.047484350642574384	0.7730564462081608	0.21488127646570948	2.3043948397176135	1.1960234162053114	1.7372625837890379	-0.058100865425146135	0.6394302413975747	0.4157411877750144
-0.28035556293445313	1.4696751413647076	0.6953938335175072	-0.9860275098368498	0.9307624777982463	1.1117478946467596	0.3018406901211833	-0.379946362654311	0.5640461096918135	3.2197843581807386	0.4947180989194696	1.45724727517803	2.293622989759375	0.07983138169217302	1.5981853801639112	0.9287001162569514	-0.9722893364990751	1.2044418806702681	-0.4354131664646303	-0.885032742068428	-0.11368613508192481	-0.06258382166945824	1.7445393870742965	-0.9473557514715257	2.827456609320205	1.852528441880458	-0.4125875981091425	1.8304244908358387	0.5364710969968679	1.7957255947622692	1.602498175278905	0.708320237748911	1.0319790836210578	-0.3663390681145184	-0.26066007376128764	1.3520878660761075	0.7233940827540722	1.327898682803694	0.4410030998500079	0.5056637202141437	0.4960550630437167	0.7773828655378318	0.6589760100663505	-0.5486234182846355	1.9474285982685222	1.5713684999838544	0.7985084095049467	-1.1387139904011472	0.26169547624886497	-0.2302865250961221
0.15966166957697944	0.20320939641412386	0.773425415760345	-0.2100073220576948	0.3037301588724137	-0.6312169299665088	-0.3471625364517867	-0.26128889673417904	0.19553118300985037	1.260554419247656	-0.929273128853645	-0.6834311280758629	0.5014269242637072	0.8147213101954258	-0.2718930569889582	1.2258150556533534	-1.4865210606715082	0.5845318073583744	-0.9062546110620282	-1.5724009620531525	-1.3879097121444322	0.1705740905771435	0.7086234480534643	-1.5730956454072589	0.7897927209673089	1.8283726542609413	-0.5645490932600601	-0.09913520980597756	0.6749536858872274	0.221001397249465	0.14537670249623685	-0.44210733129967467	0.7880671841996421	0.20924040139432548	-0.7878204171561611	0.10795687121191548	-0.3127839221349752	0.9896093031566083	0.2359508509424943	1.1395480814075907	1.0283419532611788	0.8714126927171417	0.05717389078266698	-1.0601144406486116	0.10755501381167985	0.6302222062483258	-1.125004500732111	-1.4038985239086639	-0.6226732518396662	-1.219277358190422
0.8305202787382985	-0.8054229644366355	0.02147093395798158	0.7635376598298292	-0.20501831512407295	-1.2465321754644902	-0.7090810655028711	0.209033273521227	0.011456759106988615	-1.6157569624543149	-2.177492196837221	-2.4055055320171315	-0.9299533036252249	0.8979116091119668	-1.522101543323704	1.478636559037026	-0.95998794736773	-0.18447730275146038	-0.6126969304727046	-1.6641293369796624	-2.128482184105574	0.541772256806281	-0.8514057954761172	-1.148537942838645	-1.5394113533637745	0.8267202998592302	-0.10977369588069004	-1.5319083958215138	0.48840665274963513	-1.4406808481143207	-1.3132648370241449	-1.1011254345748422	0.7172951492674889	0.7708806122797592	-0.6008740923425165	-1.0197326184553999	-1.2440253571356874	0.4725047709811154	0.40656729875623776	1.4643297548710072	1.0436264452571797	0.35101822779921593	-0.2521843442761171	-0.8285026501165222	-1.6214126234476351	-0.6519201710774659	-2.4424790152032	-0.8111493523636556	-1.2827779824593946	-1.7964898700201968
1.463398263861199	-0.4256693846834164	-0.8750820881204272	1.3250281910863284	-0.2825887716399141	0.0817749238929354	-0.3719042621333394	0.940019903823748	0.26252490638281445	-2.892693980430037	-2.1528290687092118	-2.2497236548599315	-1.098487327336082	0.18714838772670772	-1.3274805045093863	1.6449553301899922	0.1700460506219228	0.1007478914365955	0.31554397317842386	-0.9029674925710114	-1.7423221739997132	0.8509629799631487	-1.691344260068553	-0.08439730244643893	-2.273862211607415	-0.3225706597115735	0.8800882757748901	-1.4352475140736087	0.2623302681102053	-1.6401254072380158	-1.3091173742921296	-0.6946201907387758	1.0127492983063662	1.5628548251501289	0.4198872262336587	-1.032712535582088	-1.248942702376664	0.38020917540628474	0.7688288811925662	1.4131161397668346	0.9666823011765111	0.020756487391341512	0.08025297713518029	0.0695780656558533	-1.663045815092592	-0.9544364597382573	-2.102014403850751	-0.05400586817333566	-1.0969453540047964	-1.5097634452094848
1.790692114511969	1.0911929324590768	-1.057214079815267	1.3614613117661443	-0.14417219711949034	2.0986403202854818	0.2596834191111199	1.5383662589226976	0.908008635785688	-1.6196438650445795	-0.6515563675059911	-0.35008031943089374	-0.5275428449448192	-0.4459077692606095	-0.2213597832608505	1.5038842297713133	1.021530107589135	1.506860266656608	1.0963596106155329	0.3846205539572566	-0.5448916543544462	0.9268184217537853	-1.4342782618551424	0.6760146024527928	-1.2639451905053851	-1.0152528815874524	1.8365596695566704	-0.4199117715390034	0.20789008275865717	-0.29747112254210195	0.2474427151902425	0.41187581685923164	1.3118958507391376	2.4194858376422133	1.686056261481505	0.0062114991790131885	-0.26135289726743655	0.616927121785141	0.8845176284993168	1.1974584567947715	1.3714323802490354	0.6151001492365463	0.6083300640573764	0.9964996969188865	-0.07028387977102646	0.01505121330499575	-0.6264848143135968	0.271190134893137	-0.10042599201871182	-0.5898712283689511
1.6779200868878974	2.3560643996931523	-0.2663951172261219	1.1729910537023405	-0.24818078128936422	2.6625735130168344	0.39180994009539605	1.605663218810685	1.6310222501129883	0.7171243675933241	1.3327841652857408	1.673299066651996	-0.3502056948133	-0.03910102989797875	0.4860234973139534	0.8449159968791294	1.0708590691128774	2.779566822106812	1.1866720487491194	1.5343565869206195	0.5170630070538917	0.7824747649093826	-0.8425330885976372	0.6265641386539056	-0.0491410396730641	-1.3045135891501347	2.123897555908494	0.0901647265879305	0.2430975864241934	1.1826755347738966	1.9022741107826284	1.1808255762344373	1.000192313630444	2.690251408544588	2.335143250321078	1.0939442875704661	0.9346439562266418	0.5942886192655745	0.4983469492397121	0.9145917301564822	2.2129408936823616	1.9285667613197484	0.6374061452141544	1.3214710250799282	1.5918948771889971	1.289912583869176	0.5206984735236747	0.2447625486749213	1.0369870227335325	0.31523560756692587
1.162539728329813	2.2810737685790174	0.9576091885851737	0.9828812763843547	-0.7462234598568468	1.0841623891868997	-0.1843269176155287	1.075636945287439	2.0292779819585487	1.8133432846197415	2.4701829355949494	2.2894668944106455	-0.8893216651631767	1.246071908743585	0.07026428279953266	-0.24690940797765956	0.5149588330099852	2.7049770266399578	0.8240472891954631	2.017351231548423	0.729826256672334	0.5824278183692071	-0.7652324354509585	0.09760433974334545	0.006687542551874185	-1.458114838887822	1.6136366476335666	-0.47154146758029203	0.12481643981455601	1.4194193944050133	2.136156055896362	0.8270807405182855	-0.09199942877657549	2.004666262951407	1.9021204301064658	1.2782424764651206	1.4575256320353098	0.06769232555985798	-0.24471843014883576	0.4164017159678808	2.77963130791021	2.8699790725731606	0.015706636588218005	1.0294881190441114	1.9079168723380204	1.7494189978371426	0.46038205654460157	0.359032997363705	1.5758855874680884	0.7278640351671154
0.47187718557241837	1.148162972391295	1.7569634538810335	0.7421389466810041	-1.233938776548405	-1.0551280202496256	-0.7448831176273109	0.30301911717447405	1.882147221766	0.8858915691579042	2.2581475427842443	1.4375824225429386	-1.340375869316624	2.0773770616314935	-0.8718991162907296	-1.2773630959244406	-0.05290075418084981	1.4352036399892332	0.6124293331345614	1.7569344371448383	0.20557108377661953	0.5061993427906833	-1.076210714834721	-0.24782098221192422	-0.7985154704084658	-1.3973082595516	0.761373731865321	-1.2190013365738577	-0.19581750027745895	0.37225255680840763	0.9216157047451007	-0.45976149198486044	-1.309023238584841	0.8893739494118862	0.6643921865149647	0.5107583981151115	1.166296223772664	-0.428129626239182	-0.9009580753386243	-0.2978155066599238	2.4504159106027683	2.457921967557273	-0.7080540881792887	0.7210540685737072	0.9655788761326092	1.2739417998850329	-0.34190205038499777	0.8330299319685583	1.2899809350364855	0.6752789763211541
-0.042313804555092406	0.20360622119087135	1.6298412428740108	0.4364383320129289	-1.1372966763106398	-1.6485753892174613	-0.4361845467725496	-0.1946953343762319	1.3100459583055826	-0.7418370636686175	1.2941370526957365	0.30285824395737637	-0.8987307705933235	1.3286248377541354	-1.1032215924911537	-1.6028746576592892	-0.1899356423797152	0.2557030869553873	0.7486972038889057	1.0667528175813192	-0.3740020963312286	0.6365256232643111	-0.9489805123140928	-0.11445832440344626	-1.1058372282206195	-0.8704777517834276	0.08997397926102074	-0.9749223967648146	-0.42676960549060444	-0.8376650146269751	-0.3714249541651638	-1.657250982018693	-1.650799847839134	0.29555552898287796	-0.5525311987920026	-0.45140534871720184	0.6588089385122902	-0.14895106217710624	-1.0434833174643472	-0.7597710040719299	1.3917486228449851	0.7980066021342811	-0.8882661532391132	0.9209675282647335	0.003930184836458804	0.6935923015682417	-0.7741445024485892	1.3131230133210754	0.5439690941781625	0.5223551826196248
-0.15326154085174165	0.297981361287297	0.751022695470558	0.34829530572307965	-0.40519901184563806	-0.4276591595833738	0.6190927534598838	-0.15138152401512364	0.6547722733907894	-1.2923216094264103	0.4550535931181325	-0.11936012514196676	0.09136834954573328	-0.5783366712267616	-0.13859466717128047	-0.9467144289653094	0.14756288332729459	0.12066245335954268	0.8620977226407137	0.3047694493110797	-0.549516100544936	0.896141958338977	-0.12588296886724426	0.29904556155590395	-0.35991474878781804	-0.10161186363435283	-0.32694118936351657	0.1869864203305242	-0.22840309723352542	-1.1705428384805057	-0.599963128457633	-1.776809261490118	-0.7834317086318674	0.4809203935933072	-0.9245710017216089	-0.8962085582956518	0.4368692516315198	0.8672519251518711	-0.6133530537746363	-0.42868461824763643	0.3874525240427324	-0.9401650329750807	-0.4612033244491146	1.3946270800494003	-0.08430908692537001	0.7030202471786277	-0.3339824383133819	1.226565730027765	-0.1491178601739348	0.5413544050037412
-0.022573285009353693	1.0574390913451863	-0.2291194771142451	0.7666593382993445	0.2684300125761307	0.7958998809726664	1.242504880645393	0.23673540234305945	0.14963372132212083	-0.47994136714014785	-0.01640998467164216	0.006589303433624368	0.43026704267129046	-1.973356303324146	1.1512486194581348	0.2767662193460767	0.7059608501643948	0.6768595061231168	0.5818038543241696	-0.42720212441065175	-0.5263472465587492	1.0326900193721846	0.5032814151736456	0.6918998994974203	0.4236839820238295	0.14096221046883817	-0.7924933289107752	0.8895979550115996	0.35527238397797384	-0.5557504347277227	-0.11213828509405968	-0.6780312959041728	0.4764193414923052	0.6441555780271292	-0.1895530530942648	-0.8157685728238266	0.24869906327987654	1.5760668382349086	-0.04658535711754047	0.5379669199318604	-0.004297612142531631	-1.5597982705665596	0.006753279042394607	1.2956480777184787	0.35243355625573347	1.0457106315675573	0.42530704365787425	0.36546874964766507	-0.5997809501924312	0.6415372793169836
-0.0999602757749314	1.3923756591116228	-0.6811422357606959	1.4571981204243367	0.08722758388142099	0.3034055229653962	0.4040828064528851	0.5167345447782982	-0.2786049124647248	0.3781114365246453	-0.5002258710443589	-0.1426352981353485	-0.47981773368697267	-1.678752242733444	1.4238548990838718	1.2193210999489976	1.1336695086820543	0.8218277024185363	0.025286726642919952	-1.2503038981333792	-0.7746594588970941	0.7304010336471863	-0.07892960028859985	0.9485285265143126	-0.014112566021522508	-0.5951060588235533	-1.4422803203281258	0.053598928014549255	0.8516593447997882	0.3252925454202326	-0.18691881213106307	0.8648105542943133	0.8858522283003122	-0.10859888019013796	1.118827180009021	-0.7276494845411772	-0.5447542850964975	0.9089240133724704	0.04303909645737544	1.1969295602950225	-0.003541005377655726	-0.9028508410281083	-0.08967748540488753	0.13183954178649915	0.3348790668187926	0.8559245115280008	0.6104007155594543	-0.8466622984494392	-0.9681328650347265	0.47892338924524713
-0.6058474775201037	0.6817300905274778	-0.42630766332226216	1.6855240651649595	-0.9182678917889763	-1.4834039744672252	-1.5242910105733798	0.4210497814228875	-0.8218028321294952	0.054843792415099395	-1.215097354090048	-0.8437834228432876	-1.7445142295720821	-0.25696071792083763	0.3289035652151451	1.2972751623825998	1.1473326960853758	0.01882634276891091	-0.4156215010214237	-2.1788718067976616	-1.2695926869794638	-0.11434814341052854	-1.547660608784598	1.0354172706569074	-1.3976629047944438	-1.6687295906064055	-1.9140008980580552	-1.6677659534280147	0.8097647367542066	0.8418284759122803	-1.356602766207015	1.8538984993076164	0.09733217367001624	-1.5588506835512648	1.9848327756431206	-0.9694794474072091	-1.9726476788058607	-0.9749613288771964	-0.5269439763376987	0.7671298185523462	-0.26384594460893773	0.0746792991587584	-0.782460163243251	-1.4681766470657711	-0.4905931850644581	-0.31248231845902497	-0.026668876012432858	-1.6007509192226934	-1.3878161330940664	-0.17310378557813952
-1.1457945168641086	-0.654689080494716	0.1694777087206845	0.9661793452019848	-1.7425641525949755	-2.473593202638323	-2.899457458880369	0.09795286588357319	-1.425980878114351	-1.1179876628531937	-1.7511937113548348	-1.4403834479469324	-1.8000207574288625	0.6866715428023443	-1.0409844657155645	0.6842741703408151	0.6932737134363377	-1.1749804118059297	-0.6383440285276762	-2.8701260031641476	-1.3313238449555203	-1.156787743881017	-2.2336376038445733	0.8390586459785228	-1.9921148349776914	-1.8070167405387583	-1.672885806008264	-2.371374106263269	0.26136143198432576	0.8823308855811303	-2.656724644157861	1.8658345863757222	-0.8631658187017339	-2.4420480055010128	1.665327509893786	-1.3103982330197166	-3.0759900981350623	-2.5761003483809857	-1.2023455954437288	-0.4151011959124741	-1.0654268974848102	0.2715410851775757	-1.4818513316680464	-2.179370671096865	-1.4338530147969826	-1.9406474357763568	-0.87728359078383	-1.2884301213900757	-1.679200063786775	-1.1221571855164896
-1.0472630026243976	-1.6927106915123602	0.4980598715125495	-0.2976088209939221	-1.3767742041646935	-1.3273961221086006	-2.3392705911373652	-0.12122976434816032	-1.7453848409869441	-1.6578289200264873	-1.5592801225587596	-1.2029358355742297	-0.1243156435312765	0.3430841579743651	-1.2620098884424567	0.07965761406818074	0.024529209674673588	-1.839944175402984	-0.940807202598333	-2.806963913429696	-0.38294557304693577	-1.7425185484786754	-0.8668155782915098	0.28306423685486787	-0.615142496692362	-0.4957552787769757	-0.6620534366267721	-0.9181180196951556	-0.3316846081713202	0.7037687039334073	-2.719969731467369	1.2527927516693003	-0.649869666420014	-1.8274754074460418	0.3327965553802899	-1.2753222400477833	-2.759057047366108	-2.4031705385061857	-1.1619784083580247	-1.17663219118521	-1.9809630671744143	-0.508534852272346	-1.5108208506810055	-1.3378445367396525	-1.571461365284362	-3.0083029966058046	-1.1539593900023526	-0.05310374795694001	-1.514668015848329	-1.8137723244706665
-0.20274803276640935	-1.937540909857171	0.20687296081147602	-1.1550544024315816	0.05895712211514756	1.001029503514324	-0.1415045498946846	-0.15490715702834174	-1.5562976777444724	-0.6663903039244108	-0.7588214582076025	-0.30171419304758046	2.0618495792483515	-0.4788294962017884	-0.10198662043840363	-0.0320337782736472	-0.4856915301466163	-1.6914632283518927	-1.5216902805716865	-1.8155286337831107	1.1825215121586115	-1.4589381143375972	1.8393002640544915	-0.4598046074688752	1.778728907105857	1.304369723466706	0.4642891851202364	1.71199387734083	-0.5763080656860191	0.560187717306761	-1.3864070098208152	0.6363882008410051	0.837042454362136	-0.24065161406942648	-1.0280480602422297	-0.7309942732607864	-1.0118045776893527	-0.5086558902947713	-0.22132265358770745	-0.8307825374839267	-2.356060083988246	-1.4478847065110865	-0.7204741190107208	0.2070014533882461	-0.7656703310331835	-2.8912899970604737	-0.6697854905649256	1.1470899488514277	-0.8424109583294601	-1.7593870006760142
0.5661425289153029	-1.6483782736629136	-0.4994914253395603	-1.1551964437238162	1.3298388460186144	2.3398679365349575	1.8934685139443872	-0.2818403404712184	-1.1321236259911638	1.1220711912360437	-0.14634970086576699	0.36199450720953724	2.93087382570267	-0.4808523700548682	1.1971043266489214	0.15064045183952052	-0.7136506893162615	-1.2197256638246796	-2.0575704027196737	-0.37723578812329495	2.1335932904891193	-0.615362602079655	3.6925759913141794	-1.0504715555805193	2.9410884075574244	2.082808941637702	0.849976457388918	3.2847493124369103	-0.510808607991449	0.5245697069313145	0.12215796584681934	0.2637047287929887	2.140106217055153	0.813161733322254	-1.4965709973786558	-0.032507328825769406	0.9044647794835375	1.4226886995559482	0.8162399155000718	0.01637945414169038	-2.0051140738787425	-1.6140513130052412	0.3580399315700504	0.831538896991992	0.24633838997891774	-1.800576831315217	0.05383445880814567	1.212435089725624	-0.046155611737694786	-0.9971444814754928
0.24924823347661712	-1.355091811347069	-1.0478592077478186	-0.8660213528345868	1.3613057981648495	1.6730683007412002	2.1142119225987694	-0.7629175143411695	-1.0128046847857897	2.1235554934860863	-0.27058557004812683	0.2757976754222699	1.8400340711999246	0.4702335830529973	1.2205364619065477	0.04850468427042193	-0.910032263893787	-1.000117333025631	-1.9652332722747823	0.688642957935512	1.605260914414982	-0.06573169003239936	3.2167687771765823	-1.3126144859561109	1.760666244594315	1.375735706068926	0.2263082857477924	2.5381993444487008	-0.44134747911031197	0.5315084615796457	0.6495464565524788	-0.10816099509641978	1.7006659183016997	0.4260706367613692	-1.0649139614145913	0.3887358120648648	1.611967647360053	1.6601155502906833	0.8995603696443893	0.20759748066004372	-1.3391056607039993	-0.9230396415878787	0.952706645469396	-0.16143798436667123	0.6798003935111762	-0.49565639816073237	0.3656902158556679	-0.06800979087103304	0.3840216953476662	-0.12918673163108765
-1.1682354700624842	-1.2523476894150907	-1.0411462735260382	-1.1555815551922333	0.40351266560288135	0.0853563576443833	0.5264318796983866	-1.412563175909035	-1.3330599352907708	1.5688294030438945	-0.697855755957536	-0.022276137870720206	-0.09772979077776331	1.1929039693505321	-0.11558457212432896	-0.587878465117095	-1.323125006468529	-1.1030919070419414	-1.0675356347480593	0.9396305202672547	0.13846203112469238	-0.39922260623433586	1.1429596123909922	-1.3480413005502636	-0.48987711527710087	0.1995167923345253	-0.7978920139485215	0.4020927014449364	-0.5132431312876062	0.4764099947312535	0.3777475269733422	-0.7337213384157938	-0.40575950119305926	-0.7959943577956318	-0.5687158814943282	0.456200758374119	0.9016596717050085	0.1350195245563317	-0.132306975489807	-0.5448686826319964	-0.8639432314290707	-0.18423592367896927	0.6985739969571811	-1.7136676937441964	0.4466478611417034	0.3005266438690959	0.11057615160071521	-1.595044672750646	0.3173465881352399	0.19248112510599616
-2.450488648067037	-1.1455732856248224	-0.6309808641228273	-2.0285399518582543	-0.27061509715960436	-0.6548498707026839	-1.2950841107292625	-1.6771480261826435	-1.5394198412755793	0.19568314951789564	-0.48335071530882645	0.3735427543089587	-1.1956532881661994	0.6865231608698226	-1.4797836196916414	-1.3801638079921363	-1.7195369493576214	-1.2000132607400458	0.14743160674563854	0.6941582100263852	-0.7143249695529518	-1.274339047232652	-0.45402230924737635	-1.2589934602567672	-1.5388797970862809	-0.16476675499133564	-1.2535960232788903	-1.0601998258302114	-0.5682776529126032	0.3003920413828547	0.3818425920927353	-1.4140579845419532	-2.3941594766162577	-1.4537087230427495	-0.7357212277240215	0.4114158745034659	-0.20826137866879524	-1.5054308622236217	-1.2964907835134247	-1.3239741667434457	-0.6971598963037153	-0.21505914413277344	-0.07179241575464683	-2.0668798279887843	0.05819156181032718	0.2925071271553455	-0.29488136106647755	-1.813401098232358	0.06810739125538919	-0.10263993469853512
-2.2618623087012484	-0.866978900680933	-0.3096036224943512	-2.4583046637322585	0.15953397488896195	-0.08414349372296606	-1.731903147793616	-1.20260344084989	-0.9758832382321696	-0.6778594796842066	0.6019190162012116	1.484200143293114	-0.8154286472728178	-0.6172345304282747	-1.5424115287974032	-1.7613485888154496	-1.4921815287718518	-1.041378289567071	0.9805130801149097	0.6516268305679019	0.011474250412164062	-1.6599381347138837	-0.3699392704279922	-0.9043567683076397	-0.5464247538886164	0.4287200368476589	-0.6692513806427615	-0.7856125225625643	-0.4266964482680037	0.0537679246673916	1.0928937678799466	-1.6387637865274043	-2.5342729837847613	-0.8392388344617059	-1.3819093820966493	0.4501139411508043	-0.6069118762024288	-1.5928822033350623	-1.4703521574281861	-1.1973518133113026	-0.6234920720353256	-0.9779078749547082	-0.6493499722520836	-0.6347077448917713	-0.049503115851850965	-0.31814043781749196	-0.34492724478175185	-0.2490224882784368	0.03243394337621716	-0.40418093231155044
-0.5793650550021234	-0.547907395434135	-0.3284793428939101	-1.5380336276676205	1.1149326190995708	0.653585253756861	-0.551941455716947	-0.25957385876686373	0.26196820025130413	-0.5336749467923874	1.5891760628713427	2.1788191108918116	0.22456078986638667	-1.3872874153065695	-0.3510332584087487	-1.6080917601575992	-0.40254281019392363	-0.6784155351907485	1.1362433458716112	1.145522065742103	1.5638187561225398	-0.8405124914989184	0.6410590833899145	-0.12987262092120502	1.1569955307517907	1.0257558689164306	0.5215790714400267	0.3741541080543052	-0.17849471990724786	-0.13132446074394574	1.663380980807293	-1.2029266054273622	-0.8785672108186289	0.43575181326131784	-1.659609340039234	0.5430722526582704	-0.10398897229374389	-0.1240340782499893	-0.5667254222924436	-0.4341852238311058	-0.49209834465502755	-1.637419230401733	-0.5757465081489698	1.3610324560618683	0.060470807591413926	-0.987444132602863	0.03530700577065829	1.82749858112929	0.317102794855869	-0.02737058078311781
1.210743834114825	-0.4156945463110759	-0.41113577626061126	0.34360112800407794	1.3320134724049626	0.3245244683562726	1.0748302879794895	0.48905265024914607	1.2730257616729244	0.03148063087105685	1.30961573545528	1.3516090092115687	0.7029167630889606	-0.9973918107586889	0.7957860614170088	-1.3174802773740153	0.8971212604467069	-0.3027322861944855	0.8217614877116317	1.8472926545700483	2.1549687581581263	0.8181215087111069	0.9913371522017979	0.7845971020967104	1.7257011732150438	0.8604648733992907	1.3915559642346984	0.8155568293287901	-0.09168382279287648	-0.19430470532466082	1.0754005092942207	-0.5528739154944572	0.903209642369642	1.2009530010631537	-1.0722239043346546	0.6214491061247904	0.696328487832896	1.3225507898652404	0.45812640425126333	-0.1799552357049041	-0.38358958792170667	-1.4381081312645354	0.015134172562091078	2.2017412474641844	0.048581381774582544	-1.1455270890521292	0.4509639312939295	2.510391018136387	0.75574854747893	1.0554941363399961
1.711438504085467	-0.4420158921074646	-0.13512828352933298	1.7297178217025588	0.41670806486795764	-0.9686337744167797	1.8242881594759857	0.638457009065199	1.2933304975762963	0.2171496621894624	-0.18195687643245717	-0.7273214440669442	0.24664327412836548	-0.18603463558912023	0.7634833791406245	-1.2736239044923534	1.3471063340880296	-0.05191116512073331	0.35231529912978277	2.2164128400124423	0.8569451469453585	2.1590929589364314	0.13884674993113688	1.1608057262935596	0.8154081764218717	0.23195649890941114	1.3567908945560838	0.003425879654726288	-0.2810719512267283	-0.27175611551250606	-0.4064155361424862	-0.3777749062327619	1.3274182007075355	0.8942051808950459	-0.07956824221930862	0.767002555762553	1.270538229888029	1.3074921943872344	0.7516025320581236	-0.9653175896964942	-0.3702085003682184	-0.45097432404915117	0.633967284608484	1.452840418817426	-0.2159716118406619	-0.5865107125117629	0.4966998909715772	1.1650247060420584	1.192512451918729	2.1346314011913825
0.9027599678091812	-0.3515331300818318	0.44030242909314515	1.5539374740183125	-0.613433568157348	-2.0162183655597485	1.4042336361343688	0.3776023133830768	0.5792172554591182	-0.05160297650862343	-1.4640796637134035	-2.469903499333213	-0.5013352521201757	-0.010702592941108752	-0.2962964314835716	-1.3811008816327421	0.5873878769134341	0.008519896280475076	-0.1503065520564924	2.11715804756407	-1.3118503969010917	2.2982753655524757	-0.9481441169223664	0.5952673863265779	-0.2979179181679217	-0.04463766853471013	0.6521176834624209	-1.053946647767687	-0.5898576246974432	-0.5901970637498154	-1.335054469950652	-0.8583765403235905	0.5021147574093583	-0.08101955573867965	0.3993001811680803	1.0566087089707064	1.641242876970569	0.01486818375985821	0.48895220133336265	-1.9386015790115738	-0.2815782043157595	0.5605805759375825	0.9429021113562341	0.2386935279624128	-0.5040512811114112	0.33891803675646265	0.2161355266439558	-0.8807633308049748	1.605109843507916	2.443371707530801
0.017657032691629722	0.0010177764572312771	0.6976622462705219	0.20547501881613037	-0.46963308755940447	-1.901461364710662	0.5879731428136271	0.16089290052878902	0.13083751033992	-0.21966459909905114	-1.1999534700990846	-2.4885746727893805	-0.7645607284624573	-0.49681357958760547	-1.2653810984746243	-1.2200660399339092	-0.583684084558319	-0.1221481408793628	-0.640468945580253	1.8542974263191419	-2.354941477657069	1.3703210930653773	-1.0906320382678316	-0.4872442574181568	-0.384836437136035	0.23464356792637622	0.004930052978240032	-1.047238499269311	-0.8109504228753636	-1.1852222678703002	-0.725556166224005	-1.4491324671875818	-0.31673939116593874	-0.9483685269751554	-0.014606051448702436	1.2627998306706185	1.991665406000604	-1.058235436736828	0.4971389809208923	-1.834638176708119	0.12174519368459846	0.9256809557455269	0.974137287204728	-0.17979802353685911	-0.5229554935729406	0.9918778456291145	0.05278046861179765	-1.6881694962243572	1.9290561038113372	1.8785797582645725
0.11978887564986941	0.39228505609071324	0.14553735846948793	-0.9772046865932237	0.9170395020503502	-0.8737323980808301	0.2610125619528586	0.16163119984314944	0.5100344977785364	0.06956058877031335	0.3845681827452263	-0.9765374739523599	-0.448091467646226	-0.6977179994437914	-1.3171226745047664	-0.5855828507906539	-1.0460828319619946	-0.2913823630752583	-0.9241098751544284	1.6380745865580073	-1.336398812150551	0.2483345192356973	-0.26437836195638875	-1.1728929091658127	0.40394716414962517	0.464334185122107	-0.1485779015581147	0.18677015079699227	-0.8913086572853871	-1.7769052189649817	0.7255386969027596	-1.4867372280355782	-0.28913346008725666	-1.2784678889501946	-0.8116605580966524	0.9271234413610862	2.1500753303104183	-0.7641888304432113	1.1169592934045038	-0.5023646087145203	0.7545876991328092	0.6298822620507015	0.8936231939950428	0.22619329851211784	-0.2540932203938925	1.0287917748982904	0.32570732762547366	-0.6875952378588471	1.9197474930680285	1.0021456004155158
1.0208590609456594	0.48440224374469815	-0.8716566616599231	-1.1435322046969594	2.2986569369939285	0.13499501312421996	0.5696655022810949	0.17610202516082973	1.1543593204722362	0.5257951128589047	1.6880488808075829	0.530150178499985	-0.04158738053879265	-0.016795501491731365	-0.656840263895831	0.27830053626313395	-0.5985152807244708	-0.19922296001732218	-0.7560641500981485	1.2290418207111045	0.6959543750888061	-0.3533964603636475	0.5466238221715216	-1.0110886613064236	0.9949269045119946	0.15072738389733728	-0.09414785155021195	1.583620147155071	-0.8176756085460747	-1.9953996622694035	1.3713032347432552	-0.9329110397452129	0.22210525177455345	-1.1517698331808879	-1.224513615055714	-0.11072885355629782	1.7538205840255217	0.5559789063604481	1.7650859007655684	0.9095317470833258	1.1538297122982901	0.14542775554240583	0.7078967404971009	0.49449762014114207	0.054304761706668286	0.7382112184042178	0.8143259211782511	0.8592138859092252	1.3724200927853132	0.387912980896627
1.6725240024857846	0.27917126195550884	-1.341148189065906	-0.6482478798436551	2.4853099235871174	0.5483816437967277	0.9786792623953189	0.032456704637424845	1.0547303280191147	0.6519780049336855	1.4193186329925012	0.7280511417588739	0.09254281993211781	0.959558580456117	-0.04213181718443435	1.0021417636796606	-0.1390265515148314	0.3237959638999142	-0.17103646792533445	0.28060167963326876	1.868039854749633	-0.4078879189125174	0.6391987549767242	-0.47375893347598796	0.817494687495433	-0.35102060068151386	-0.45610881136691156	2.0544138787430763	-0.4085490599130238	-1.7247415285785057	0.4799233648763145	-0.37236127210588316	0.403339086362624	-0.8608360418977821	-1.0194111597685946	-1.3252307427741088	0.8744592480323911	1.625850923008602	1.7299550955282084	1.3312595601091728	0.9473269552995417	-0.13565496438622382	0.3398485315516853	0.055990570672506554	0.18246232277624658	0.7291203481591657	0.9633844499518385	1.3553465484463738	0.4902440927785108	0.09889507430809047
1.4163841639210872	0.16978325876713396	-0.6019301244858998	-0.3600844345754569	1.5582036374646067	0.5118279001944621	0.9946544981143649	-0.09472319294755148	0.013492330234480978	0.4188582614295821	-0.08531736471861157	-0.23878816218066365	0.11349716311543001	1.1794277628068164	0.16908962556369223	1.4959646779698577	-0.5358987368102329	1.0155522841684272	0.42663680778177676	-1.0394922430570666	1.4006882607551343	-0.3061537998421482	0.34815409070641284	-0.34672089009725027	0.352439636499654	-0.29842196430443996	-1.401758762781691	1.5287798698529635	0.5405955164507326	-1.1745339362801852	-0.9600225547579688	-0.2732051487762644	0.1295490742010473	-0.6306856539535638	-0.5537790335390957	-1.8491639992700404	0.16642255146938556	1.6927305540407667	1.1383531628621761	0.9819078748993815	0.33743316909794147	-0.19618940508275354	-0.05797625136963544	-0.543895809144839	0.15256685381484306	1.2512648865403044	0.5267902570592137	0.5666320934175098	-0.13758460561828878	-0.15320516482111493
0.5853213441797755	0.4568173406824973	0.8381013550511286	-0.5592799754741264	0.5765976553997968	0.39204696436492226	0.6644297546224273	0.08713685198529786	-1.0508672479610142	0.2715366248743212	-1.338747125671237	-1.1417801876688314	0.3590856886921956	0.43796171195034567	0.2749702423824974	1.891929376416994	-1.530388859866245	1.308238952538311	0.5988692597163112	-2.0033587132162753	0.2139896762730581	-0.29875281536978204	0.42261219375022296	-0.7809383630905888	0.2790989434383612	0.40042127719620996	-2.3175584953001267	0.7756846017151394	1.8004208555386496	-0.6298922218852294	-1.419576854730671	-0.41850734531138056	0.012400474981260658	-0.557631716892498	-0.19700518365405492	-1.3153096983299186	0.18664283331127623	1.1757058529128497	0.8067396345780344	0.9225892226694533	-0.023033588405752432	-0.21371350910948633	-0.08701617320341626	-0.4466181994920146	0.1278630603047255	1.8760048589178953	-0.08767072966703346	-0.3579612782725357	-0.08808987936200464	-0.48401317924214254
-0.11421841484475345	0.8994163381042216	1.6552997962832188	-0.7734582837091686	0.2802645595630669	0.23539010534814425	0.34463045885153326	0.518646384222918	-1.1579704256732648	0.4772231611572171	-1.3470615290827659	-1.0636960888871863	0.7813877254478417	-0.3907016260073646	0.6143425549595481	2.145409043543352	-2.003935869970279	0.8773569707815607	0.2661943455912995	-2.0285388777905506	-0.29645115974861097	-0.35067908204630427	0.9379992103232597	-1.15923504506914	0.4986445537607311	0.9811339117521117	-2.36955891986144	0.4188919408389435	2.568788626497345	-0.2167749356276281	-0.5595103610119422	-0.21012211441364775	0.41152285647623715	-0.6266154102382603	0.05498815246298387	-0.27603924559117327	0.6730110647890267	0.8794803878175826	1.1388500250632665	1.5781140257504735	0.28741068032151457	-0.27777447784606574	0.43444880910893624	0.30126450850718184	0.1445939104602654	1.9104422297629493	-0.2289753115308368	-0.3854872797700588	0.37677211493777496	-0.6743156120413907
-0.5132708631365986	0.9104121474260681	0.986252714648739	-0.5970457657754601	0.38881847386869284	-0.15433814505530152	0.1347257008082951	0.7370746108123202	-0.422362097681802	0.6905640236267637	-0.5396729293694229	-0.24914845243617012	0.9081085431108868	-0.4410386625292559	0.9908494451551358	1.9121087534969288	-1.2894782470586685	0.016649738831258934	-0.2702079272369679	-1.3313075343947003	0.20792527942283898	-0.437007364841412	1.1528299881609072	-0.9065643899115198	0.32089861775106543	0.7598126429900294	-1.3825921257081457	0.3504445291311066	2.0789681025353794	0.06861157971971782	0.5172597448244217	0.5381286590086727	0.8102141523126746	-0.712414006323979	0.3499047378078331	0.35034153103897175	0.7451424374374847	0.8761875348398543	1.49743010567483	2.136966762890592	0.956101786739312	-0.3544066776395406	1.0654118203198453	0.7177040896720699	0.015072985576610692	1.119236870915989	0.25384732657837256	0.2536029481128372	0.4882594467180722	-0.548946166035978
-1.0340530877951457	0.25168334713768564	-0.6576609301824304	-0.3066353468079938	0.19775477365826963	-0.763929931333009	-0.2689836544360811	0.382404188704313	0.08935431392014066	0.33853918201745586	-0.051200671097899726	0.3984887295810087	0.39514644628447754	0.15840816802147722	0.9088758443406225	0.9657447360631561	0.06359639296532431	-0.649326635565561	-0.6228331297239245	-0.7059995112574394	0.8621837459924513	-0.7135928463484909	0.4537591953213657	-0.18633347346824805	-0.5181706460853971	0.008490818115726727	-0.06885051279001562	0.07785749695718569	0.4703546092211273	0.22625328251573112	0.6861661351511685	1.3174349120501552	0.4191019537669006	-0.6509074053529599	0.6056929440931056	0.2585506790412802	-0.10169670283213032	0.45667878772631104	0.9214625753415896	1.5867378288346583	1.208099027468774	-0.39635978184510356	1.037077017534466	0.09739598971004991	-0.448911427701209	-0.009362645534193439	0.8119588657973021	0.5365114935078668	-0.23398337408850167	-0.3162600426482258
-1.9268057548599	-0.5757873252563207	-1.808429742722711	-0.4539692197840984	-0.45618702338433564	-1.212747634209739	-1.0964900946564837	-0.3388276762891135	-0.3665778803369289	-0.6208435958754338	-0.35134414041952894	0.41787759540119723	-0.49110769268132276	0.5862358771666368	0.2937046207513806	-0.3401420158268523	0.968530319674796	-0.82035066338774	-0.5456001525456154	-0.6409158134686613	0.7946669773165644	-1.2483959118836476	-0.8156983380181188	0.3913232084754998	-1.4023029907264726	-0.36548319615350255	0.680142570409997	-0.5898840931143886	-1.0856254787965796	0.28887995579523573	0.113169554191371	1.516736358219793	-0.7730683071440219	-0.3925537557357864	0.6020516388580944	0.061867123277718705	-1.355787276286404	-0.8419319734640006	-0.6397629077576994	0.057379672310780554	0.5972379172623399	-0.3281103310927147	0.09740158177766259	-1.0678343232904	-1.1072823862098506	-0.7182679542901155	0.8292715157180262	-0.02805397100964126	-1.4061295161010783	-0.3333195931053747
-2.7519066994285373	-0.7733396343482642	-1.4020066623507565	-1.0189167122953078	-1.0831608527971166	-1.092055195055684	-2.0031125901131728	-0.8238341606715714	-1.333027706010337	-1.5061932367641464	-0.8406678001419057	0.18720125910937727	-1.0417084792875655	0.39380066261667335	-0.2654517799536651	-1.2203873865979984	1.0419440515692096	-0.7668298664906983	0.05258156921961993	-0.8061316978379343	0.12058202681287822	-1.7026082895996226	-1.6490323452354272	0.6140364226299837	-1.5334632464306635	0.0744279139185789	0.6764275244033501	-1.3493890286095307	-1.3495021429630982	0.45431279007533903	-0.08000209462020118	1.1590101786693876	-1.8712467503505539	-0.052470040021442566	0.39230549402750786	0.5403352013801305	-1.989374138750923	-2.4534441092251873	-2.0989198453001707	-1.2243614399708216	-0.5303232915314974	0.04052955003319666	-1.034537329366224	-1.6186387825444393	-1.436432269173367	-0.6677152513798879	0.3737614467730045	-0.9003180261084808	-2.0926605015143442	-0.5666187727423991
-2.782441854901977	-0.0835349918540742	0.264286933455009	-1.2882382866279771	-1.255935005917197	-0.37978810780569766	-2.2319642301576414	-0.7042794707580106	-1.6924968453752023	-1.5569567554605817	-0.7336976838490411	0.29210070664859183	-0.7552388475929174	-0.07543533915022077	-0.107120873075012	-1.163059121534424	0.8890766762510425	-0.876309312349301	1.0918431646288742	-0.5183766118815721	-0.3761726913653235	-1.5149435245832101	-1.4213254672771138	0.9118347209344237	-0.8607101955309755	0.8023004418456254	0.5232730626502899	-1.783783682907884	-0.18901086188514654	0.9831961484148821	0.7175884174243583	0.8684793609994991	-2.0432807230345893	0.2500091596171055	0.3605810408790351	1.6576411587961901	-1.5538383285520365	-3.2334429774491436	-2.334369510880404	-1.3033789071272723	-1.3904509297347771	0.8720154304724566	-1.262370393906648	-1.0479121040557244	-0.9008430306641713	-0.17750540901682949	0.15034338012906184	-1.3087440006386573	-1.7122685324459928	-0.5064647031061486
-1.807924390399472	0.9168396598246324	1.876699353861327	-0.6702860304957474	-1.0895958870006217	0.5211058461036996	-1.3697382872499717	-0.203162791066555	-0.9316115331352957	-0.6907242915239784	-0.02220822250243631	0.7582858572538007	0.21714982952985024	-0.3200384123694605	0.7627544654840674	-0.42493490526054706	1.1809332580438625	-1.086176503676756	2.1895628911812133	0.38970964976875605	-0.3079312136179053	-0.5034881886014015	-0.4826097639616852	1.6677333412504667	-0.07513988603287494	1.02441935883048	0.8423282590191885	-1.7364589256498961	1.2722994295399837	1.8352619760842948	1.8322276059029137	1.117779651588618	-1.3747727666248117	0.5553035110471463	0.7285644407668344	2.471716830225695	-0.6266329761202286	-2.6207504799094683	-1.351399326775667	-0.5002930421442272	-1.5249237355716347	1.9453540106860212	-0.24071710550345699	-0.008617497631367809	0.5268549279430405	0.1401157897668913	0.6552250486240604	-1.182124394024537	-0.5815684884134599	0.23521210430597764
-0.36138355082980156	1.4198445885775892	2.3297362021011887	0.5610683213466865	-0.9088797230410378	1.111815350862571	0.11418393228346574	0.1716788737020385	0.37049912441134053	0.4565928739340261	0.6295802517201483	1.0773343211093445	1.2489411825549839	-0.3520206492355858	1.6516005892944658	0.2569988314754873	1.7768004198044922	-0.9347548818395648	2.696143783437879	1.3405694930156207	-0.11510529503839824	0.8147783173283897	0.2852860234189322	2.530603369320605	0.2439608525128256	0.6168564951954062	1.5535489819246364	-1.2897374577069873	1.741741257154649	2.5012902288205066	2.1004715252979036	1.687152348733378	-0.6030488201581795	0.9636276432591161	1.1536349766483844	2.0742753448279303	-0.1386561868143434	-1.1669503572361897	-0.19242400167101015	0.10899703154205456	-1.1477611841583368	2.5804577054396156	1.183845744881759	0.5265298309030827	2.1940514801490942	-0.06381445830857566	1.512629747793155	-1.0382945105593138	0.4471485094546942	1.3252356613838534
0.8367189201015274	1.2055188444118745	1.6135800669722997	1.5132305145333957	-0.7282498395952001	1.1536532858991198	1.1947016248217002	0.18920319144112255	1.3014379812841728	1.1743806645943138	0.7876397729330228	0.8915642487263716	1.7779446037366966	-0.4729529894682503	1.884529900559882	0.4179470061567423	1.9864478365985603	-0.17375255262016692	2.153789121301512	1.6585969271944072	-0.4057943116654752	1.634536778117281	0.3523010722054239	2.6977742402666705	0.20159572026571726	0.13274739417452683	2.0215158216507594	-0.5740109064970663	0.9660341772090075	2.391200333505998	1.1898892712290736	1.9670348786845804	-0.18491727670398192	1.3750478511949848	1.0476133773604932	0.540755262810702	-0.39713612665816195	0.10062131063270363	0.20300428771587525	-0.01221341036343192	-0.7597413321061195	2.180759255318142	1.7624268127310068	0.3427579259957549	3.178751859470862	-0.6320114589996986	1.80893567645239	-1.119990773533271	0.8014228414574955	1.8921699110298764
1.4942146097304412	0.7555406936330792	0.616535930124424	1.5983826591171775	-0.37130761558696346	0.7866987358366357	1.2062380237412293	0.052248638371522466	1.5926289622787482	1.2296985183031242	0.7386298984068259	0.4197063190902482	1.6524743646676614	-0.5939816777241848	1.4154183422844455	0.24081048186521928	1.5304971384826898	0.8353554736123266	0.8371659507535262	1.2668332267062328	-1.1191563605647064	1.5944881174195036	-0.08315834367979548	1.8661233225978757	0.2214472302666162	-0.018873003249570447	1.832902226129591	0.22768772534236054	-0.17299786772147907	1.4453957813816305	-0.1277830782836484	1.6685298125979873	0.07204554854434442	1.4753660318341164	0.30971425422760307	-1.1275698093893207	-0.8934872938805859	0.6566464231796688	-0.16655145074149919	-0.3967090497716059	-0.5411771646496886	0.943287870165934	1.0503546504950767	0.02713102266951726	2.9700077990756717	-1.0979424158522715	1.0720943036371549	-1.0093605958463876	0.5769642860487145	1.3700954464986066
1.7599705882913221	0.5861182925414145	0.20503199892191476	1.0380359089268583	-0.021214865330413935	0.38671714603817725	0.4080809723670342	0.04839745548169569	1.6615591980227233	0.7986670789283993	0.993546223628303	0.11837779418788273	1.0594760454206884	-0.22068213274199966	0.7142718114150415	0.1868375340272026	0.8882941959558223	1.4499660857923204	-0.32574671866561183	0.6141084522084166	-1.5594362493373704	1.0256956596813682	-0.46496053555762007	0.6464230078405555	0.350525146320893	-0.07926339618029139	1.24400349922949	0.760761113724039	-0.6871731464616188	0.24270514778283922	-0.9474298386544067	1.049673995960913	0.45414375309761446	1.0984639675658372	-0.4569615746534762	-1.9610420676443816	-1.0019847496488432	0.7100742075364264	-0.6537996244400762	-0.36789496450462056	-0.22610576779574149	-0.1412464001433076	-0.249100460344173	0.1039891871247442	1.8116511589963427	-1.0828713555543157	-0.23264208403343128	-0.21327563004941893	0.19692782670528933	0.06644154161600362
1.8087291535569037	0.6401033731181671	0.5240642489447395	0.4589846533756894	-0.2537677165035563	0.27652636514063444	-0.3723652128289875	0.19879938650679	1.8449035746809737	0.07090975661069301	1.5202139773758923	0.07689709683828498	0.2734841866961268	0.7553014214901614	0.1775354644428491	0.38793965464973984	0.6145669356493182	1.4043239056307977	-0.5880742881108351	0.029849617765535404	-1.2070957744862731	0.4812320523161893	-0.4565632019811118	-0.10485808809081157	0.20593477684369138	-0.510121466720688	0.7972998085143584	0.635825172543132	-0.46330146617296225	-0.5852671666655096	-1.1662641462611247	0.46332679872974164	0.7697345325409152	0.5348993232975724	-0.5892106026666268	-1.8270046134243825	-0.676839649049724	0.632174792662088	-0.8005482859454757	0.058597364720448804	0.4524525968833467	-0.20354945095803895	-1.1055031415582082	0.45702183709327754	0.4052913166581231	-0.5791242447333415	-1.2505996959692498	1.1042838704131892	-0.12912534827984223	-1.1800817704414095
1.6325431320543256	0.45792195720007356	1.059303681802577	0.21111291093495949	-1.2907687805550112	0.46975080156265964	-0.5988110301528804	0.31370976312145554	1.9186238590451774	-0.860361318474733	1.717331896998632	-0.05130886855782485	-0.47853576081380583	1.5779627676377994	-0.21698316527486716	0.5324190712539348	0.6069198641081424	1.0142157062824546	-0.14861065401043022	-0.6006353579640004	-0.30579175546074916	0.14983109132253294	-0.15847509536712281	-0.20992751266353527	-0.4070518794117712	-1.2945299908647474	0.6461331961334601	-0.1627969344189783	-0.18320058701051428	-0.954651712200155	-1.3049318475715221	-0.08111070490324765	0.614915274112421	0.3066126603849577	-0.11261663031625548	-1.304255005860036	-0.38679712637154373	0.4559903840348044	-0.6684849141372364	0.30768258271238497	1.324699418676948	0.587458573536217	-1.173568285305222	0.6737041388846651	-0.701976487415767	0.05375155329399319	-1.6529051407352113	2.203958431639927	-0.5087971688253717	-1.8253518146305874
1.2370011297404149	-0.13983944742510399	1.2077261366498313	0.23057250323432457	-2.423450035597318	0.6570826973494263	-0.46273763472057156	0.28255099586172006	1.4866176490391598	-1.7430697609022707	1.1532169637459	-0.5085351465283747	-1.0273035147163754	1.3059823674688955	-0.6998976293712681	0.3279569565156239	0.3335875639076479	0.7372484073050297	0.07847416960747448	-1.444931707416739	0.4048264491883168	-0.16918934669448812	0.08247250357661155	-0.2195211266471418	-1.0970737829418662	-1.9331981720280464	0.44343351085327026	-1.0903810187413348	-0.40863377959693364	-1.2107799252580127	-1.6067033084259221	-0.7445725264382642	0.07967970001597106	0.5789348516449443	0.33560758952930353	-0.9260620166213234	-0.4961279294705099	0.04564415380910242	-0.4724904762576252	0.1118699164998179	1.88749294166486	1.1810695958930097	-0.9201802803379739	0.6635111441163746	-1.4239888013547624	0.3683074503144884	-1.8396923900802375	2.5127903884930065	-1.032304669175937	-1.9870429619962693
0.8230387883653586	-0.7461919852035476	0.7486682190599735	0.4180178540442226	-2.5473273430345733	0.5150951971936564	-0.4982244125928823	0.17160177026161316	0.6203236402309272	-2.062719554488208	0.13397333372067302	-1.006349468396285	-1.2952483488324906	-0.04815705759960435	-1.3114119913696172	-0.06956794175166502	-0.3152608879007743	0.6777657623374239	-0.4722706866392005	-2.2157955917129053	0.4080440548835995	-0.5981721505633951	-0.02343623596248269	-0.5944964361710962	-1.2792093113380179	-2.081319956384428	-0.11547397691258304	-1.4461120817596642	-0.9336190298404763	-1.4689721955949555	-1.6464858278198813	-1.378623548370965	-0.18411705211615592	0.9286911803063697	0.31918197801405734	-0.6973752913033877	-0.8814510790117034	-0.45060580941487904	-0.22999402305221991	-0.10703746684789563	1.821899938001675	0.7863403537592472	-0.8923150659611856	0.6528098209869293	-1.8897426789859753	0.19868637528542035	-2.2554164150319918	2.069451067816051	-1.5238759478454185	-2.0376490630646256
0.60611546314875	-0.8242137869528439	-0.1096260229233764	0.8432611037486601	-1.3630642191608553	0.0893437383497649	-0.8963049759381831	0.05808662665004447	-0.14571730420802645	-1.430967708437017	-0.5838704680492137	-0.9857582862970236	-1.3510896475369978	-1.360543313414688	-1.80138787596279	-0.1941137168379495	-0.7617796069487164	0.6178844800883747	-1.3257775367565021	-2.313614438487242	-0.21204476884261778	-0.890861951028255	-0.5120447965824494	-1.1045901696437863	-0.8515066073116077	-1.9019279327496454	-0.8403163290506225	-1.026666361561558	-1.0908352685487337	-1.3209129750231083	-0.92360057777901	-1.4997247661921118	0.25275235190700096	0.8344550008456175	0.13227743654375662	-0.3198101145744042	-1.1595432291521097	-0.5991638533333264	0.08343000883142002	0.1693318654674893	1.3194499163740363	-0.26805098191041765	-1.0916671992068505	0.6712939893647667	-2.0361064426566697	-0.17371689506239082	-2.7185450681143246	1.2354526544698226	-1.7025795514289488	-2.0452234075667897
0.520031227872993	-0.34619888990595116	-0.9752447491686631	1.4783831243102092	0.1884967342789406	-0.1839876705095797	-1.3048218474339828	-0.07963079809979233	-0.4297148884844178	-0.08709538402181582	-0.5620571851461524	-0.262000136344268	-1.3370044935008958	-1.5282438186180303	-1.8675137239507869	0.19131845053289356	-0.47740532229460186	0.4401404919476108	-1.5035706560399638	-1.5097142145245763	-0.9690754753136447	-0.7066975820400373	-1.125108002088824	-1.1747465059787268	-0.2803254311518577	-1.6785141440820701	-1.2663891255415172	-0.29629101140172187	-0.5764184122761095	-0.364193510129309	0.37057658431775503	-0.8545127417509929	0.9825432263302627	0.3457357981545127	0.3874838672311319	0.3019731109246921	-1.137182183315811	-0.18334509015339467	0.24941213779059584	0.8116011703495014	0.8560564978993097	-0.9472442160466676	-1.1354109867559332	0.4033686248380473	-1.596886577450448	-0.2514644716446407	-2.602437619518621	0.23777268501307566	-1.501815640660307	-1.7652996838717854
0.2757427019642947	0.17369254101268175	-1.5208285980340284	1.9489302630109908	0.8792627034834062	0.06235712807330374	-1.2675321391925338	-0.2375368653038703	-0.38107805857683025	1.1469641776842885	-0.03731976585280135	0.7284055973893064	-1.276193210464441	-0.5953615134995647	-1.409146162987168	0.7784355562982183	0.24763721350484313	0.33871423070183415	-0.701347717995453	-0.3049045134658292	-1.3602426336733089	-0.07657955875115839	-1.4493563241574827	-0.6524372241048503	-0.017108665956200038	-1.3213660647659096	-1.223954287180177	0.14964767063297899	0.16900911080818973	1.0862454693549828	1.4050076346338845	0.14437341032568535	1.206553423176102	0.07995215021735445	1.1893758429793992	0.9119084447897472	-0.9296904136925346	0.4711748924573714	-0.031134267559402278	1.1331088482519276	0.6955163493518641	-0.7078762365706107	-0.8532772948090477	-0.2991019449743501	-0.5337189563382394	0.1990930199772872	-1.6202988817180295	-0.807724103337526	-1.1189882197605072	-1.0937445868987603
-0.24098194137157464	0.2623547456011863	-1.6019882305511848	1.808331860846002	0.47165383925875026	0.6540691406511266	-0.725569573857881	-0.2721190416104778	-0.34940270593559297	1.5321988162764644	0.44760900271371556	1.363796223775663	-1.0121853399805112	0.4262426742941879	-0.5816112810742616	0.9696467786669581	0.5693030338210583	0.552187411060278	0.29345644470897114	0.5330291270756139	-1.0917163808460701	0.5569872399490613	-1.212470089918403	0.01772477847512519	-0.02601422197735235	-0.5471641756991036	-0.9883923351951414	0.21368049014261706	0.4130438757903	2.0666141049064577	1.5237539320109317	0.7412738284200722	0.7285605397845724	0.47377845885581654	1.919891405427326	1.1918260523508815	-0.7074208548389889	0.8181383619759892	-0.679953948943519	0.6900148295543308	0.6847568395647071	-0.07371450143770501	-0.5088945709017574	-1.000970869207197	0.6430327672960138	0.8631462254594091	-0.23458163622047473	-1.5862194721792817	-0.7613666087066915	-0.3048030436619916
-0.7557985243567211	-0.04833101061110231	-1.2790697560975945	1.059560383956799	-0.16595948272645328	0.9889252814383915	-0.01616055852045699	-0.06791334662377276	-0.3638774168413818	1.0307722847601752	0.6009388296041809	1.424126368542607	-0.43504037593861694	0.7328482588013346	0.2880026601284965	0.434991473871162	0.10406035641127816	0.9891208682029177	0.4748332455075582	0.7225530719490106	-0.18648734260668878	0.7832755200506649	-0.5261390244161417	0.36838870083935404	0.013815598448073991	0.5029560841352158	-0.8322493448560639	0.28937336248156276	-0.11337982972515236	1.850672270873488	0.8552649312368366	0.5923536421693472	0.1912952454261893	1.1694212531693489	1.8757973440577764	1.0419181578847525	-0.4755271347475659	0.6852474795410423	-1.1777338731343283	-0.2111061778669361	0.5267896107384257	0.04455560625960342	-0.4162390603927552	-1.0871815924460284	1.1651856511317513	1.1120482772466338	0.7923290777509165	-1.6510103602880835	-0.44463870292151664	0.2457864140333092
-0.8897009946095772	-0.38605702949875303	-0.777153036332843	0.21059560618392778	-0.17726105136916853	0.7021911431438165	0.5415401378815351	0.19855241003918367	-0.1687732733381508	0.24286455908237994	0.5052743421671394	1.1712940844028883	0.2525063133993542	0.44327158920154236	0.827581093334597	-0.5682838664855818	-0.6000900151969165	1.235765081112382	-0.23315099007213022	0.6221653207301902	0.9377059769486832	0.6009652097793222	0.2025887050486018	0.40804076340893797	0.20259308707722512	1.16070593696963	-0.6171950462276542	0.6700461905002612	-0.944249376785743	0.6717171791594896	0.06309421408072434	0.05834220568878084	0.21099657418126921	1.3268882744938453	0.9757540695509562	0.5432956779573102	-0.1483833072262709	0.42001600424007407	-1.0941566098312148	-0.8627469334696763	0.1650067963076128	-0.591052185356878	-0.507394189020566	-0.5501336052359326	0.7179529176139646	0.5796683421375199	1.1380753470108853	-0.9309721542658407	-0.08102855151328861	0.5191667842559271
-0.5911009201824031	-0.5070235810323166	-0.36584498468702825	-0.268485859025029	0.33750239104543633	0.12732894382125282	0.9254993654100128	0.13918140713397684	0.2627905385591165	-0.20558816823669543	0.32825228413021607	0.9271656859149857	0.6303832900363195	0.12491148373204597	0.8123988280020387	-1.3714473032298014	-0.7439529885512273	0.9479387045693254	-0.9089550197113387	0.6556185807327236	1.6034467135537465	0.304244631988421	0.6623423208247838	0.41683986487830554	0.33827337432595406	0.9394630040717766	-0.010505288075136487	1.1329027608879874	-1.307145697761914	-0.5269189122210409	-0.3746808359058083	-0.2849280830436864	0.5544387853467433	0.559767624438995	-0.23221634897493718	-0.20933503388984362	0.25593706705873615	0.44727957864871853	-0.554360471798962	-0.8590353286226748	-0.17040827197529487	-1.3706712826623944	-0.40974344512872346	-0.0696413041178562	-0.17586470101617627	-0.47107061059978617	1.0889033117256435	0.025609314928742872	0.3199257681558543	0.7420300827841857
-0.15925281074003136	-0.4331650753127494	-0.18852749382354914	-0.39819459162109244	0.6424155192602893	-0.06731556619540625	1.2610826370748083	-0.392185608320587	0.5171436898075702	-0.13984615865513833	0.09759551041250511	0.7224642823510168	0.5050218962872767	-0.03746308533964927	0.37721665203601046	-1.3864223336636317	-0.24066250713073545	0.1929957344839878	-0.7133447926504927	0.7726343181726294	1.3556319253244076	0.09995493035771026	0.9022954882878129	0.42989984071063925	0.3146943636701198	0.17274404139144264	0.9417866342207931	1.2081038798817758	-0.7878478826731989	-0.9864152241636767	-0.5131692063916903	-0.2784402420217553	0.4980560035937095	-0.5878768761119363	-1.1220420316986381	-1.0872299043306215	0.5994490428043402	0.8126743283166947	-0.010425033825630531	-0.34208096802315213	-0.26447353713506466	-1.6453840514268592	0.09465866372302746	-0.16661228023586175	-0.5876759331007005	-1.3552362190931866	1.033327271158408	0.5278725961065821	0.639953876736488	1.0011940436530877
0.14981368981124696	-0.19818313012076044	-0.17565231114594973	-0.4722449957996827	0.39981940820410605	0.28192837953498695	1.521017168583048	-1.0224259839279963	0.20238768080073835	0.22059828142744933	-0.22266874799884062	0.392051666004431	0.17314985276616313	-0.28012563435915505	-0.002904618263647141	-0.5434089944759982	0.23348342083431406	-0.5915322885633281	0.1686550198466111	0.6054423972533246	0.4237445665066487	-0.02366604315722878	1.1280745448069556	0.18712193305106622	0.34267946018056866	-0.32873588022039524	1.6632677581743465	0.764799838112135	0.35965431933141523	-0.6824312924089911	-0.6456939056834029	-0.2137454915099941	-0.0738140512168392	-1.1973859570737668	-1.3988715374975815	-1.7791948881671176	0.7974663211236924	1.2221819332057906	0.3728734578514456	0.312066058698804	-0.17397068639260876	-1.42599976339089	0.8028310326746253	-0.51382544952911	-0.07226194690680705	-1.5401950275776903	0.9766939092566532	0.4148522186037809	0.830245528499294	1.0785620857095022
0.38351351645164766	0.26598290732414703	-0.15612420559161078	-0.5229215477544017	0.03901757495921593	0.5289106943239332	1.5059626337403182	-1.1959277714419896	-0.5056986340525965	0.5874446824895987	-0.5879023140185764	-0.11824910508055925	0.09770383103718035	-0.5981294459141901	0.08019693580475791	0.6148842285774834	0.08378858566342369	-0.9432792245646594	0.794994724307229	0.060422718656453205	-0.424161865444033	-0.07197969952112017	1.2784833015419943	-0.41021984363263964	0.6100032664360487	-0.2402349962134278	1.5748666437263157	0.16689473060730622	1.444742321936527	-0.0922000172128126	-0.8625627915682886	-0.36025568553522236	-0.34956233850533575	-0.9371823331927197	-1.0767986830975667	-1.8622237072505332	0.9360383370994253	1.41362015888193	0.8555514796722054	0.8225210601016706	-0.1415910363304833	-1.1492601439422854	1.2980334189974445	-0.38997167028556545	0.871364320888685	-1.0405704801449671	0.6454209759447235	0.07502355909834474	1.0056332710835119	0.782806942282236
0.6718175130870915	0.8418913995429903	-0.0849290674555029	-0.28017930628241816	0.08127551086201408	-0.08266872089229527	1.1250701378018164	-0.7844434251483827	-1.0006661046486534	0.7566060299972374	-0.9165323151110667	-0.6657227923967874	0.3208430513923757	-0.49675853823020605	0.4942464960565018	1.270992645750411	-0.588409879019389	-0.717079811311053	0.5531871992902223	-0.4483801504832121	-0.6275444569794016	0.12175191779564938	0.9938457103704021	-1.0563629321057433	0.873156132320236	-0.05364049917465214	0.688438202364095	-0.16352119062161283	1.856999261326887	0.3306497455776793	-0.9888578254565434	-0.6860214134172963	0.38874123027193397	-0.3494261004493056	-0.36305305872032245	-1.1694290782943717	1.1852123611316112	1.346913205911681	1.583407095973536	1.0159835167052673	-0.30530276665616957	-0.9764881334613514	1.343304865163895	0.25182313865271067	1.2638230207303922	-0.31341870056297594	-0.04067412682375526	-0.176327692401661	1.3138778887349647	0.3267790815840131
0.8759252018856054	1.0232489254913977	-0.13378608328849792	0.27633200026091786	0.4535456556528147	-1.4473569666809054	0.5915098737402358	-0.19105637611235674	-0.9425063251999216	0.5744874849006617	-1.2102334732442988	-1.0837431413187686	0.37127758587753834	0.34668975608483127	0.6157408343043331	0.9337462399369514	-1.293737876402277	-0.19606148677128307	-0.2267878447160843	-0.4168632854921981	-0.37578529489873724	0.6909919215115969	0.13556675674152602	-1.4054819649767574	0.6761292224825928	-0.29385816850635443	-0.42952526744478625	-0.17536135797786329	1.4727771927163917	0.36682334320899196	-0.841793519976016	-1.0705110454924456	1.6688872590327568	-0.19004933044537548	0.30208820079417853	-0.051351900100636894	1.6224599099630739	1.0725851483536302	2.1723474274873302	0.7758464676008919	-0.5647743707833326	-0.6480155166999482	1.0425779642786817	0.5743396461294742	0.6035225710258434	0.17265352801269984	-0.7612745736390062	-0.4690710138867956	1.7612786682984771	0.19872497669468833
0.6740199080289522	0.34064699095473994	-0.4864175717219923	0.6016519727082186	0.7460456054482243	-2.5120775965809936	0.26205767464142365	0.24141518506172607	-0.625790639311446	0.013769637831253062	-1.4956513904403794	-1.297858763652972	-0.11656132662453328	1.3996986150417854	0.011423195500083222	-0.12245725259750417	-1.7877663638558845	0.09181097078324488	-0.7486595858673504	0.21399877501799697	-0.26210886008443823	1.42354984134465	-0.7744344560288515	-1.5061155402346675	0.03632253386744042	-0.6407672022623624	-1.2252962361380373	-0.070949104235631	0.6953504647085306	-0.03445670546929111	-0.39922530213976015	-1.5429700081756768	2.1776564943264014	-0.6212375707344029	0.34164658164907824	0.8658096453121548	2.1528917039960653	0.6104641428697701	2.1114549358105914	0.2010418493135922	-0.734879021036247	-0.04313536286546085	0.6926928871541613	-0.043833155935849084	-0.6224374762970423	0.28535095648891895	-1.0757632474541008	-0.9674230837025942	2.216624508520143	0.6333001167545915
0.04310919963420377	-0.9222576404075136	-1.0103934361156632	0.12235442949287274	0.9674153032064187	-2.2871104637288475	0.3013763783067641	0.7582911468565682	-0.5415372407996886	-0.6270338101881548	-1.6415575631106254	-1.2507958743135204	-0.7990940587799878	1.6492037004367048	-0.9501293225538385	-1.016422810631475	-2.0978796879160804	-0.22269221718990567	-0.6238732031640721	1.0280143866910614	-0.4331215059027202	1.831965198511216	-0.8922991603594443	-1.6204040620997262	-0.34207733572059873	-0.19861308033606156	-1.5458334428497413	0.12092489369515724	0.12205489245043956	-0.721759178782418	0.2620834191780998	-2.0864270224334236	1.2779979442677765	-1.1384321769190981	-0.45565029945340907	1.2411357509924525	2.5632216847923086	0.05583846911361488	1.5126011418221152	-0.2734301269008069	-0.7579812470056316	0.45163956986830245	0.543051895800547	-0.9438010266379249	-1.385646425276321	0.25491678624642283	-0.8069480750024517	-1.299796534622228	2.537648581850986	1.3282458801093089
-0.5320459171790557	-1.716257995115469	-1.198447060369873	-0.94988665683112	1.601927512490203	-0.8950862856068678	0.5547535115514638	1.8643714215872038	-0.7203127612698889	-0.7915892233645392	-1.3789124940395043	-0.8780850292299165	-0.8796175835001007	0.7511825561520818	-1.3569177924492917	-1.0110175347330488	-2.045160857367678	-0.9834242524207986	-0.12819148733299346	1.5518436366635726	-0.3258776996946108	1.6155576856740153	0.04441643267752791	-1.6597623731129805	0.19521217563293017	1.3083642584130681	-1.4803623891630497	0.614101947751435	0.07571830768779705	-1.250127405602059	1.0234016242549515	-2.3157303131889204	-0.1759690659974921	-1.2062429962466708	-1.4863083406035766	1.2779361069080857	2.6280695918263803	-0.3360389397889071	1.1068899579723412	-0.19539623393701502	-0.7162306036488381	0.39898704484875147	0.6377298758515423	-0.6825539811608313	-1.092726592055826	0.43039620955719726	-0.11161204648842138	-0.7765035163464767	2.60361881579455	1.7544244537012426
-0.5323410752909443	-1.2442734468575938	-0.5705053635965742	-1.66328046772372	2.757341120036327	0.5004336855673898	0.7426530451921686	3.418890561929118	-0.7366252725725085	-0.18631316170450177	-0.6212429700784855	-0.3062431236367209	-0.04974615044463481	-0.4552962592433252	-0.7398480902930751	-0.2302578074123915	-1.2086749812049968	-1.5533011504707621	0.27180295550298955	1.5701252063150801	0.589352671992181	0.9631055293013047	1.2869554125232676	-1.1379529272807973	1.3403385022027727	2.930611285307123	-1.0553531225230264	1.4244500171199466	0.35917875759710455	-1.1416847057496604	1.6312281496917673	-1.6946045702354218	-0.8332270934296515	-0.8167793192676562	-1.7161330505898946	1.3707417883275455	2.2195342508436067	-0.3774241414742633	1.3071029978409225	0.34032662170756817	-0.6842399385858237	-0.004065581807586874	0.7741133328397686	1.2596075847230135	-0.1429828366955146	0.959563129661663	0.7193579988903769	0.7149158564534707	2.2440821825075767	1.6705883058791713
-0.07073150308956978	0.029520302443587693	0.7755277819259521	-1.376956220111451	3.584284877964106	0.8288895216925384	0.721999788938166	4.313818365614831	-0.3646063613248544	0.7436729691749313	0.2791972832285393	0.012931730781790393	1.0140443736352363	-0.8079509967342978	0.3093929379465851	0.4001525223098623	0.36826314933127113	-1.3855391580154763	0.38199740276874916	1.0767193697431463	1.9570857862099003	0.2913990053736887	1.7589505313379823	0.1094441387687709	1.928889010926561	3.3706892318929818	-0.2990384473877697	2.041373558112379	0.44945809163485057	-0.4567335479688915	1.681004633659485	-0.24702928718403835	-0.4805632189835527	-0.401492730269755	-0.8012042043451301	1.557910216004924	1.407832282543207	-0.26446730026446363	1.5094054844678662	0.6071024639884988	-0.6667932576377795	-0.05785376579576878	0.6135103387528782	3.565777046123216	0.47426462347952614	1.5959149859876953	1.4209751628183405	2.292196458712504	1.296505858434117	1.2457570749423832
0.11135467855433731	0.6977661488693663	2.0524391430299667	-0.5923143443568342	2.974027998202036	0.10537632242815319	0.5373995490302724	3.364232966797171	0.017389448456850566	1.0774837759259173	0.7309976868151649	-0.3753316862892695	1.3248907820199847	-0.1007118406342685	0.7005804052673625	0.034976014348871785	1.7102425714660876	-0.6492025782961526	0.22155972563990195	0.1560018997675921	2.7232174843498935	-0.2702617887904439	1.1918222728852554	1.36938472347403	1.1416042685278252	2.3855526460435454	0.466386482249921	1.7878772552007982	-0.026321802328408597	0.057982072618193374	0.9165083927780444	1.1462878605775684	-0.2585703377535146	-0.32514311998735296	0.29438953262333245	1.4430002107185425	0.4779741383385468	-0.4652024410332315	0.7041475457542653	-0.060772505407577275	-0.7019329565534422	0.5124435408327183	-0.033542233162265477	4.2160730507796425	0.15292819010251651	1.800127671268924	1.7749418192712965	2.825782791546289	-0.1287626304224705	0.7438142911494992
-0.5517086066085579	-0.06726372792748851	2.354541088102036	-0.4357129059913744	0.885388256550816	-0.7181822274703846	0.27458522008333414	0.5948471754092095	-0.13803597797152525	0.3462563577374223	0.42678028506999605	-1.3365780430046932	0.7302500953699612	0.7287933618877163	0.04464385407053535	-1.226726917243284	1.647565658266541	-0.17693970687812102	-0.2484155100820368	-0.9213396680043087	2.249183311520418	-0.9842799527748775	0.40415514186102025	1.594370363550437	-0.5055347243208311	1.0227172683495138	0.6915822978484673	0.5659233064091669	-0.9715232924629279	-0.28833380402344205	-0.3815403896562384	1.4784299068797038	-1.1373224074105759	-0.5780706325882556	0.17492436521822546	0.6839501196663701	-0.23029531529771985	-1.151427003175303	-1.1796800029676247	-1.4893774531631578	-0.9222226196696176	1.0490373669680846	-0.9410360821397779	2.525157664733909	-0.733121852586991	1.15215145011298	1.6519080272210898	2.058042582935888	-1.495452621973079	0.2575810314326635
-1.7218483180020505	-1.4725802091479478	1.4452146403051498	-1.293159682305947	-1.339102238181923	-0.7858527757433548	-0.06660002037373958	-2.5152408497595573	-0.8112707732113448	-0.8555207809841973	-0.36623889457259057	-2.0272068923722717	0.12417884191262353	0.7018211810147545	-0.8916690037736881	-2.404478128740921	0.17079357000501577	-0.6108772153644033	-1.0716025059702086	-1.6139816829706934	1.0161707132880522	-2.0396832298487046	0.33129874754231575	0.5887161051456392	-1.594586409861374	0.38031533847459437	0.14358954959599513	-0.9033290869374633	-1.9479200822116032	-1.2028459381127896	-1.4452787046113216	0.7001118026385517	-2.5638962853548724	-0.9161446151643475	-1.3437514467981302	-0.5389064445748374	-0.5829035702006796	-1.850933359202747	-2.8912089943349653	-2.743730165398134	-1.3895779062420266	0.6939290210044118	-1.5712166956139864	-0.19459668592100657	-1.1986449560546844	-0.208441338572551	1.1275273931090088	0.7569087753837846	-2.151481773488492	-0.20314797406170496
-2.3988240605498263	-1.8850667113315693	-0.0208469057259382	-2.2556101381090206	-2.22057136643455	-0.12572806065721684	-0.5507180569916889	-4.215087331470009	-1.360283278381401	-1.3833477607417337	-1.063895408099036	-1.6251202388569959	0.3622120130488729	-0.14957100717425256	-1.0645081625298198	-2.585255162468699	-1.2792930422019415	-1.6003880382259807	-1.986999146714407	-1.4258962433954037	0.019538265769734223	-3.107846480553814	0.8969832138015655	-0.6275917836680011	-1.2753426715358849	0.3893367157300821	-0.7228235799792196	-1.711016969336433	-2.5711325617818246	-1.5326008150479367	-1.6365232586888805	-0.15037669672080858	-3.0471592282789124	-1.1554056127571262	-2.736065399280492	-1.6280140954946447	-0.7518710817052942	-1.8823170480088032	-3.1098800591323554	-3.0511952164930842	-1.8667843326502351	-0.44778641021388266	-1.5888046129431992	-2.0567448741022787	-0.6282952765640717	-1.5640834291489927	0.47652777091872833	-0.2481282213842076	-1.922472343196377	-0.5339632570861795
-1.942097481608081	-0.6865096553096324	-1.1075256454690632	-2.1458714981707008	-1.6037509661749934	0.5393408302654105	-1.2015295033164317	-3.914180018075447	-1.266057670677812	-0.7444298085782689	-1.2681283714497642	-0.24605688320966787	1.1423812718389972	-0.9814620278619568	-0.3673882334098583	-1.7532888925511352	-1.2236468664988696	-2.0462141923179367	-2.4159075920419304	-0.45929549706588363	-0.404401101419149	-3.526014461355903	1.0786398897405576	-0.8854853162196166	-0.14165302162149526	0.08322392934014844	-1.1520431906208144	-1.5926813607188381	-2.7221287148632607	-0.5591192741546789	-1.0475040395730144	-0.06670741508929774	-2.0105237876318762	-1.259069061253711	-2.263838458076831	-2.099178698248197	-1.002811310288545	-1.173117130200913	-1.9472188982504017	-2.5177721739924848	-1.888512188620137	-1.2525687650087243	-1.2551147079073288	-2.4280452986424166	0.5970852857237425	-2.1664491571031834	-0.05916327161590161	-0.896135361466637	-1.3359307081566822	-0.6367252317294209
-0.7564287735592784	0.9371093762933213	-1.4304208471953277	-0.9489466997446934	-0.6573208234071134	0.6115910297386769	-1.925071054087126	-2.4368042738163345	-0.7417315598294912	0.33889039597462706	-0.9863642524083769	1.0476690319632695	1.2865924117686143	-1.2158375340667094	0.2767983677481492	-0.6357878389559256	0.21263253949806588	-1.2786288355939017	-1.9286965202795103	0.4883738019987291	-0.8216500000272974	-2.9475452421132418	0.1490468071026599	-0.17237526842122136	0.48084167997566873	-1.0248005634850106	-0.8809623495589922	-1.035330673661371	-2.3926059355291676	0.9912186684685109	-0.3902791822106212	0.7983878521505915	-0.5783373621514739	-1.2107297576806526	0.02319142468139636	-1.9148267240597232	-1.374650748328044	-0.4500114267703482	-0.8330940325909041	-1.8083376956604724	-1.1957018637860461	-0.8739766005755851	-1.127700536187434	-2.1361900892937666	1.46121325663519	-1.8798546928142172	-0.47110815550243956	-1.5771855381792101	-1.1120098406391445	-0.6624341910477087
0.13094425142014218	1.2946481155598826	-1.3396057679963387	0.10774702032021637	-0.462255834136707	0.17402988839609068	-2.4949183133562207	-1.004888519453462	-0.4127024882139986	0.7028378422365277	-0.444523122449309	1.3203355686934677	0.20028887875205043	-1.1266827665004613	0.09153133795486368	0.1762975090971247	1.3951088420039954	0.12220497912690062	-0.674444433735797	0.6146176160667359	-1.6952186413162806	-1.7067356947256664	-1.3408101487371962	0.4330220632922081	0.01715956249156413	-2.1919221066698	-0.384485533218736	-0.6027096841440749	-1.4786354855143007	1.595693274318921	-0.2274389638269867	1.3495658589751536	-0.2392984615305781	-0.9243603151206364	2.1070502988739137	-1.3179044933698836	-1.6256760333799634	-0.44317304211886765	-0.8125064256763067	-1.2347745155695569	-0.09680636598670246	0.15593347146035538	-1.2779931113542138	-2.0782164476576686	1.3066265229401663	-1.233427602068658	-0.846077668970441	-2.228565814382981	-1.3968831592949165	-0.9277911536237478
0.1351528607543405	0.14536034772281461	-1.2942430622955912	-0.027468240159472756	-0.8851484580923389	-0.1853468199042761	-2.6046403922468557	-0.17666953532600715	-0.464878308983347	0.029214159584621473	0.164240235231975	0.7783021672069538	-1.2405500435982486	-1.3072481210796938	-0.5223090397528537	0.7674875909137331	1.0240877140469413	0.8933357239025371	0.7613280259970618	-0.04560000234895444	-2.4731274824195038	-0.48247782567661196	-2.028195025339678	0.15775544452059992	-0.7917586610878662	-2.2542480762701156	-0.23277560954940865	-0.3380834838399895	0.08276223052047248	0.6774894729988912	-0.37876162511473477	0.8790972238160519	-1.008763814298575	-0.3289959930817271	2.050853256818787	-0.5123869056458752	-1.524343811696516	-0.9817722035315735	-1.2930877604788598	-0.43031233624760307	0.7296687149181994	0.48652469016632166	-0.9952514246319349	-2.099193178437082	0.4575812112327024	-0.782200690230557	-1.0389765735834455	-2.199561832441486	-1.6023104932477072	-1.4553674541767636
-0.34775804167835317	-0.9851706352043867	-1.203325375867717	-1.0091214329823621	-0.9941695463174086	0.019084447012364666	-2.020369413698353	0.21870369906624446	-0.36249340703274174	-0.8121625579431498	0.7119166311049828	0.5156468066204474	-1.5616093589583655	-1.8110843736037494	-0.3975450189367285	1.5023982007505194	-0.3852954589846841	0.484446580980442	1.8854551782768358	-0.6071520724502474	-2.0776125455906107	0.3191642300395259	-1.1819719269204159	-0.47540855278753025	-0.8387631540367904	-0.996785522857767	-0.3453499319980893	0.06730555150135949	1.932692909409314	-0.6148034456303982	-0.19054769546569178	-0.08383983733632891	-1.4063601192548933	0.4838792467379369	0.09687698251785831	0.3559531069282248	-1.1314885131120713	-1.1132949268585777	-0.8359508900297067	0.9707767163088352	0.8939096197761838	-0.3869737342839323	0.440003868177784	-1.4531482632389676	-0.15804617009433578	-0.4987579128393195	-0.6697523837087418	-1.1528887919243256	-1.08313382966417	-1.7297489687106749
-0.4739216449241222	-0.5571199549526116	-0.5545244238122659	-1.5387663820354474	-0.35687782765790904	0.7330645357464841	-0.7996785616544775	0.4169493717434122	0.46847328327950427	-0.7642704578655438	1.0682753026542107	1.202006661634754	-0.3960741823138059	-2.0555444965955996	0.9682275819661331	2.2780350853535003	-1.1330972445549745	-0.3381551748075783	2.559693059208702	-0.27700145729559417	-0.3132234712188914	0.7598263563844491	0.48572241880478273	-0.33694494976165895	0.03662011602397267	0.5677456409213213	-0.10376328685094816	0.6600109193779665	3.22273313159272	-0.6604965014785783	0.6208820602745183	-0.42198794557577135	-0.3341014373129858	1.2298545773577916	-1.5559008609196752	1.002754641667139	-0.7190924473917437	-0.2096531607498562	0.91657012037732	2.5430450959710935	0.7248968132558868	-1.3899864251284273	2.646923030010973	-0.05626120269984019	0.024192455162498995	0.05392459263161951	0.39214268346832964	0.24046143831286987	0.09054641443386484	-1.1565691592365275
0.09471988971077744	1.1811001774045942	0.8018630819808348	-0.9045745490500193	0.4286738557596154	1.4105333672008729	0.6133378771218755	0.3445128989357102	1.8242390271705677	0.21796959924982834	1.1715608159218598	2.219578062517568	1.009854679285468	-1.516309099671611	2.655136704834355	2.4473471461923384	-0.3178878076337027	-0.4325192419819314	2.7727204199956503	0.7515172791329576	1.5828354322830898	1.0271898324465871	1.5306410007842677	0.7979283543027272	0.8897437903110075	1.2976415172689042	0.7862024331124312	1.0276372210774005	3.180163102846874	0.7316845539337967	1.5255486438861428	0.24126093382721223	1.4587460762485314	1.5682864887793524	-1.0963719987354734	1.0642871353423369	-0.43936188413548377	1.2081401743620772	2.570611189927266	3.259045659201244	0.931370955573508	-1.0697584855814568	4.100360002778708	1.1911681393927058	0.6723006995008216	0.9555564177664555	1.6118739151380796	0.8942745287067684	1.1527338555080124	0.16973535199359746
0.874198528225749	2.4484907009841432	2.1965834902670487	0.2677635469853189	0.5335180536819966	1.434796465617196	1.606174355368861	-0.06491524352235513	2.8006361473830297	1.1310250450993171	1.1608864118944284	2.306207764664709	1.1759074118988668	-0.29207781319062676	3.1881314191903836	1.587352670305328	1.1827629649142626	0.34219205658795343	2.4019266020922556	1.4713152724812872	2.090544271690722	1.1061806526539555	1.1939819078386738	1.8577167305609192	0.7937437627861755	1.0488714950299414	1.7760501026247555	0.7876783215294859	1.8589246953814778	2.0568498582883405	1.6814073456277885	1.1573208953920548	2.1789689291400367	1.318082430724068	1.0209486823529776	0.520480805965147	-0.19290265359782285	1.9398674768064956	2.5013360883322737	2.544274581622093	1.7834787401595298	0.6435683891137853	3.5079511371514447	1.4202582814556155	0.9924667272462542	1.5714992869245636	2.09583622871997	0.5576731468803526	1.4316958334902756	1.332566350802312
1.1607789393857504	1.9438920932573363	2.6721582649746507	0.9013409449890796	-0.08218953889015479	0.5890525863999801	1.8307092957251758	-0.48773356569752374	2.706718012248917	1.0556113264399491	1.2804185569205817	1.0076128480881126	0.07198686728195626	1.0728225905527757	2.0799129190355647	0.1813615131709448	1.8304841423261382	0.9993940891254612	1.4116565497354558	1.1311260221999424	1.0095403199946713	0.899078579146611	-0.002003531444375418	1.7462451480091796	-0.10035822094601952	0.5598422110052264	2.005186334408456	0.10339673591899609	0.2440515735805594	1.857018753500881	0.8517837510869177	1.4161716622184835	1.127415624787314	0.6136939615188247	2.687246527877372	-0.05933734785068446	0.12371714888096995	1.3793274570926368	0.796187642322396	0.974283436576869	2.7041820879872462	2.2574740228182226	1.2341755221735717	0.7983746992584027	0.6062240445346789	1.1999398293357322	1.4499866125364342	0.1083556063209474	1.000976224630222	1.417817358608558
0.8182702358545869	0.2705320227146871	1.9764638270725097	0.7942300383406836	-0.6968956460061632	-0.7339681227449593	1.4588444934792402	-0.4367828794974983	1.7575885457535474	0.1496214061339112	1.5567925445411674	-0.7392398524072572	-0.8901245790596345	2.128665812478919	0.309991220165514	-0.6934802397591754	1.2009807926846559	0.7226504267693089	0.2034312239400949	0.018504646520992398	-0.3681773952293499	0.5476700500428323	-0.9834390154515343	0.6859986351614116	-0.7697010207548323	0.4006113388146596	1.277330608263497	-0.4716005647418287	-0.5482657052817524	0.4018076290389994	-0.2783815648993964	0.9871439061868665	-0.4265784268487675	-0.12403976093848873	2.4306121764980144	0.042956642298343777	0.3502379054969876	0.14658917501589128	-0.7514851715129114	-0.23593757369674434	2.7842710744661643	2.3831573013765612	-0.8985043570815439	0.24312856530801008	-0.10383196662396411	0.04268455145746727	0.2360762723252505	0.42621879813299435	0.47807763750326565	0.4666636933592813
0.3870435041197245	-0.8269303417652684	0.8654686642611532	0.7166207748790553	-0.752776326348483	-1.7480935825154067	0.9786081181611814	0.14233258969308682	0.7879073433179972	-0.5775373606962265	1.6664593551202942	-1.5703132344697992	-0.5533105445498536	2.7200499856117313	-0.7520625027780052	-0.4180916458840884	0.2863618087539089	-0.03036184993761033	-0.5197204038604148	-0.8769698213644145	-0.7263365395779917	0.4133069594117413	-1.2170932508941168	-0.07722537955457845	-0.49131129925880584	0.3527411188401048	0.3009791952812353	-0.6312743957342023	-0.24467120558709374	-0.7019115565700034	-0.7459331469081953	0.5570203783491133	-0.7054066900524641	-0.43903511899640024	0.796112617236585	0.8962198785902835	0.20197287254922072	-0.6106556649201917	-0.65783247968418	-0.3933698591056016	1.7300824238208163	1.26671981642869	-1.3754803505554198	0.2704802540900035	-0.5004910769409152	-0.7526979151308473	-0.5860690431797423	1.2447981573756373	0.2845396100726541	-0.5346082931756544
0.456550990032213	-0.4251187115300041	0.31089416431887024	1.252527622910483	-0.4426052687523299	-1.816151585338037	0.7234972285858408	0.7249165943234976	0.39317707131745083	-0.36785652279960285	1.278965610708809	-1.0860061086598625	0.6303826968979465	2.775246499239034	-0.7003703946539267	0.5448796263284136	0.11752472559017062	-0.04326469694306449	-0.3974434040595254	-0.8831074875616449	-0.10151801053093992	0.6652275137553526	-0.984117158343706	0.16553265603469433	0.39204353694915106	-0.09781830712346193	-0.09534171347579208	-0.6116343577952575	0.43688263454807197	-0.44456252385104095	-0.22438982706936073	0.49695430644994376	0.5399864810423763	-0.16819015802881013	-0.5406864551684036	1.7067014752335936	-0.3073946170138128	-0.3980382319601097	0.6053483320287083	0.14607094270074106	0.234264281092952	0.3762961360996	-0.43279959817736013	0.47563829328403057	-0.39512182404422863	-0.23840892585392584	-0.6572691357159415	1.4779537173183999	0.273828755954669	-0.6706928342176574
1.0262756478938428	0.7151938250993769	0.4953829940655642	1.9637741690586252	-0.29420343437009877	-0.9340801927262045	0.6297131290866176	0.7736103517845838	0.4874262080687674	0.5569081622889337	0.5340714675224952	-0.10578174385001621	1.1944260704134975	2.196195795430446	-0.23993402292727473	1.1690819452148704	0.5421082521510648	1.1094828622550337	0.19603378433199703	-0.22013331326283628	0.38967406173425806	1.0242742696243234	-0.7664320595581042	0.7543683823332834	0.9328552851544825	-0.9119118284940325	0.17536729955704924	-0.7709821444638033	0.622343987821465	0.4896530160605514	0.7354647618157539	0.3956756019267795	1.8316305871596807	0.43326802944129716	-0.6552921099231661	1.5995202957679615	-0.7368413282455207	0.2847542130446442	1.279573364060737	0.5773317547798871	-0.6521108856130536	0.6123568597304593	0.41527891869159794	0.2431452452934301	-0.13574320008085966	1.223143961122205	-0.503719068713838	0.6393073827552008	0.09764198090191009	-0.00903862461086331
1.5225398609263476	1.24123213636207	0.7455499410273435	1.9723543902602672	-0.4286904144090183	0.2585302746556011	0.4496521232325711	0.3359892535154486	0.6421674387508481	1.3316655114802192	0.01487951985734267	0.37760734062327034	0.44357790043827006	1.089139358595835	-0.14828338652031503	0.9414898527726704	0.6363348813579118	2.4065164561596384	0.578668598667389	0.37993601632835594	0.001097949339169952	1.0606249348338088	-0.6646566292221774	0.6071190772218373	0.651816562568009	-1.4271386964473969	0.5068880164108662	-1.0330082425395808	0.1976192310560711	0.724566950026936	1.3126274951530645	-0.22563201869764493	1.7547151088656288	0.9197271778175425	-0.07031878460968348	0.6125548075374291	-0.6546525119762066	0.6819404207698617	0.4603937490047849	0.5680053881963844	-0.4979663222221288	1.3389263938418403	0.166397644774948	-0.33484781788045737	-0.0735536981398275	2.2324583969830964	-0.7776395523483631	-0.47204624280461494	-0.25740869578353476	0.5766407710275273
1.4024826463692368	0.7841286545907151	0.43990340490448787	1.1671567253626565	-0.4948518922618068	0.9845107994740859	0.11249440690544946	-0.06695806594423397	0.6350144047249284	1.3219953176213566	0.1290191689919609	0.2150199995192026	-0.7452081621394523	-0.060740643071336066	-0.403298158534789	0.30706990674352197	0.06561419613412092	2.4922204972541238	0.5402012626554669	0.4424190587770244	-0.830915427261962	0.7105759177011441	-0.5069059863735045	-0.3016948309795757	-0.02462010534364567	-1.1492731633961162	0.3893529228598269	-0.9565988080171965	-0.1748782545668535	-0.07677833197304793	1.1604184310884897	-1.0303894595481882	0.532446108088075	1.0367993479583968	0.25589994258566107	-0.2752604881360484	-0.16988983086771003	0.5970072703260522	-0.8753488463219501	0.44830334886874057	0.19043034481072318	1.3336060481157723	-0.6589714194413075	-0.5623650860201032	-0.14705604321462187	1.816951006744423	-1.3974397698046865	-0.7317056548830905	-0.47816668234807674	0.40079385041456606
0.6939182424895816	0.1539928708636722	-0.23080035009370056	0.4216287339147211	-0.2758127244579967	0.9172600507677174	-0.22219916099484247	-0.09004491830207165	0.5431662185903768	0.5787022951302289	0.5964810972175382	-0.036539972846648984	-1.0366484471238895	-0.6824911962131913	-0.44334146001540536	0.05792716078051439	-0.44070638587399824	1.2465866573294042	0.49464137330797564	0.06492500743862918	-1.1855082569595123	0.3434233838572398	-0.307255817118928	-0.8594468883611363	-0.38403315613768596	-0.4035525422342207	-0.07834188861136596	-0.36308059564017786	0.09717657472100302	-0.9222247125004713	0.55076467412341	-1.0923992999489271	-0.42465471781516334	0.8723091834618875	0.15634992690937283	-0.22327363885397458	0.12424598252137152	0.36806853073220647	-1.1350231347483222	0.6029774185218627	0.5864820900952735	0.3673235880051611	-0.8783741580241837	-0.09075684236079527	-0.09358420363333167	0.4554724056556402	-1.6571587908020202	-0.07737994018177036	-0.4123240417526604	-0.3713333026276448
-0.053038403680115045	0.13497658293498657	-0.558048474421905	0.5116326431564299	-0.06098522768913205	0.3403767282126396	-0.4407612657764124	0.09447791568016044	0.4335771062696312	-0.41063678229098877	0.720166789006416	-0.00955103764113454	-0.2506388421991339	-0.6352229889703102	-0.05027030108226991	0.4404762444678363	-0.08217612877488517	-0.09444866880251876	0.7985558527085485	-0.3808824349906595	-0.8160664094401117	0.266756459708636	-0.3305309437434025	-0.24818017448627952	-0.2891110482453317	-0.04001946695584677	-0.4903511210779201	0.31406074676941736	0.8221613212373905	-0.8619204591624366	-0.06807878998340457	-0.041690510958370335	-0.28154656511557563	0.6490676419157122	0.21981957391918663	0.48280704467961516	-0.19385865063824467	0.23887757158540032	-0.06020914612667745	0.9297444977676756	0.37396787905095696	-0.559081364804059	-0.19861771812276766	0.5782208443535019	0.0701742392144608	-0.5214839824242332	-1.1567946626405803	0.46781382358725615	-0.3197305832501443	-1.0488139241485954
-0.31024948255198354	0.528059320766202	-0.25039078765588374	1.1301444004637216	-0.2570096522326005	-0.1975858811331515	-0.6594057000448554	0.1602386788306857	0.1966312068184131	-1.1776731721452225	0.19369834291505886	0.07526549313233369	0.4966911731382505	-0.31516484929130906	0.33891907861115045	0.9794650780946584	0.8986471500583462	-0.4086653179791257	1.1390087896030796	-0.647399774442329	-0.27989519799744017	0.3071592107668762	-0.6565072764182404	0.9515077644541391	-0.2505220983260501	-0.5279450075593296	-0.702965208085411	0.47059635157163915	1.246146980146662	-0.1420063627117355	-0.4902359051234676	1.3264936375092733	0.3515517863690489	0.4578903013378817	0.7696771293485963	0.7320587204291793	-0.8673187659172124	0.050347068069973966	1.0061102271150182	1.0103217784982157	-0.07763976042928279	-0.5154028806734586	0.475063339386788	0.712025649256001	0.013392655117246802	-0.45601624326098505	-0.36257402237137815	0.16380337316457105	-0.5117514622041209	-1.2060048413744036
-0.061422045579947404	0.5721436495121968	0.1864830674080055	1.2797093155874353	-0.7782942388664521	-0.3381346962451551	-1.0273982856302748	0.13671653954564925	-0.2519724692620626	-1.4554886787565855	-0.5106461875176602	-0.06283910781027942	0.23119333250942029	-0.19220969853179337	0.22774269745473047	1.0949746195251104	1.4357134311366815	0.055045869959995365	0.8516111348551787	-0.690062135569674	-0.02946087034289295	0.040673593655184706	-0.8881035176944095	1.4036009461507655	-0.671002301363683	-1.4500352184475547	-0.8789886058498686	0.05705589180680488	0.9088604641004047	0.3001514962637506	-0.7322687827908535	1.8205645689365098	0.38260358407059325	0.273991305943057	1.3049917156547395	-0.094870663748885	-1.2170668340349922	-0.39344673536703567	0.7802518775651703	0.6756746444454647	-0.26606824601921697	0.2320897141842951	0.2563293922809288	0.2663155991796178	-0.4129801773060823	-0.022752541349738212	-0.07185721598696274	-0.47830203341597394	-0.8638105302047037	-0.9942618241301384
0.21458304417578447	0.01919362958057921	0.0902450499085972	0.5416321005913646	-1.0502066969525004	-0.07680050940437881	-1.4050194730887013	0.32996024190209605	-0.7602662174843259	-1.1502080515579423	-0.6840115801713286	-0.19332801321533502	-0.6864163999039093	-0.3329543974063426	-0.2919183700741988	0.6937686992805734	0.8894713991340776	0.1407944204518076	-0.19019209563763004	-0.5401237157447212	0.18179047028113107	-0.5932689106280126	-0.5020296300491089	0.5845442253208909	-1.2126436558323839	-1.9033661121676968	-1.0470877504348717	-0.32629620413065397	0.11695990098715475	0.167915977257715	-0.7833987119895695	1.1090465136646552	-0.31942323793902094	0.17444199720091655	1.095803615338676	-1.3180792824493877	-0.8680085393648034	-0.8874925089147645	-0.4567862692782636	0.19676374035808022	-0.13033402382346732	0.6398499112776792	-0.6133352380203806	-0.10748490964253503	-0.8412516719442809	-0.2750932495017442	-0.4523550458477831	-0.40927162772770354	-0.9024742919378059	-0.7548206012378745
0.023590661645085532	-0.6085498989983169	-0.53190041776292	-0.40825146648367316	-0.6357606246297143	0.3761578893540611	-1.39406321496867	0.7573987613309746	-1.081971068454655	-0.3820769643371131	-0.23770555270127888	0.132010863269375	-1.0635570117135755	-0.46960535490635125	-0.6947863538140002	0.08565922661839719	-0.26268779345975435	-0.6637876007609005	-1.2871008079418773	-0.2676765341849072	0.7600569102232179	-1.1007128161601714	0.5064489488406685	-0.6943584820975351	-1.0924924274387187	-1.3340254182788487	-0.9151137415487769	-0.125625108771722	-0.4853761746255613	0.09503765759159329	-0.5673110604705063	-0.042917779908190894	-0.8217469904154906	0.3523864391695951	0.09807427211307317	-1.6666365971370183	-0.09055376477297263	-0.9767987660873364	-1.299506747826651	-0.10846340929810987	-0.03224798797041711	0.20220960370950386	-1.1690837924793598	0.03519338313257634	-0.7563488191959438	-1.261824155185117	-0.8695760196035498	0.4844623768119479	-0.4197944045149172	-0.5625891460988304
-0.6588506647085915	-0.8316927387113152	-1.0414875473861167	-0.6845646975113414	0.29402977817178527	0.7788096678609506	-0.7679413012391746	0.9220682728883982	-1.1907961227279353	0.44645303752714316	0.15751781239424437	0.7864211860828354	-0.38529583439059517	-0.4591323694830149	-0.7337779328459838	-0.5172176913901803	-1.08873676380787	-1.5407997390910297	-1.6755166580718102	-0.029645509228406742	1.4153037657476453	-0.9723740013499	1.4755198003842727	-1.3836732281643187	-0.018778336793698603	0.016453521972656166	-0.27911488296550013	0.5026558078816289	-0.6792895578933905	0.5493390052168329	-0.16237316105120322	-0.7774273160256324	-0.3936846951869491	0.8022240930593476	-0.9744483434387012	-0.7427984544029944	0.6013612085939714	-0.5112716152401371	-0.9539192981159766	-0.2920120095278376	-0.28182242893300036	-0.5409665999034627	-1.0290290192190903	0.3212381274171291	-0.17218791149637244	-1.8966897496944028	-0.7091766501556354	1.095225413125857	0.1745059718839553	-0.26649467137035704
-1.338064284339343	-0.8860002161452195	-0.9920790440169366	-0.3145201723259339	1.17027771718276	0.9387878651374733	0.196787886439385	0.35343006790874165	-1.3026781433296624	0.8344203367543134	-0.16490639579806654	0.9555121337303816	0.5673667498750982	-0.49776498864601726	-0.7413245978160893	-1.19506139152219	-1.2695216676944834	-1.3515355757651242	-1.4088856806785826	0.013331223173122606	1.2963829425089926	-0.3198833354227466	1.6728118887737278	-1.4108059587396429	1.3008230435334651	1.367089375958938	0.5399164475734957	0.8637220365354534	-0.8305408395117125	0.9656405882081557	0.10431147224323208	-1.0805066693676872	0.5222902905887211	1.1021132515951433	-1.4416731077525717	0.45950535213048255	1.0317235111680605	0.14139347593523244	-0.09825598791412003	-0.6633072788015382	-0.8136755210443879	-0.8387026755054822	-0.8336411336152728	0.06154859501133545	0.2833288080140375	-1.2395954368725115	-0.13510609686035455	0.43920463187291114	0.28109868952691697	0.15459132127632058
-1.4229531167985598	-1.286424375884846	-0.6544607988751003	-0.14034057308959788	1.572252537827274	0.7707448885708835	0.9205800855721045	-0.6976020787203713	-1.5348945923077786	0.5940379620462102	-1.103425932961643	0.061591992304637716	0.713248170908015	-0.8230475512350531	-1.1226881632842132	-1.988798934623409	-1.219872712915835	-0.06773018806897639	-1.2170883166313704	-0.10517477954784399	0.08347254473856786	0.20072487451589457	1.0110053637482315	-1.4636720408429444	1.7270841517059667	2.0041916893251317	0.920570483672149	0.5316433435363661	-1.2878656960532582	0.42804718149542503	-0.0654093903993248	-1.5186985845067975	0.8324934283609366	0.7408948776166174	-1.2908495396786916	0.6295317939888204	1.3863083603819042	0.5093229070030175	0.10346498478498121	-1.30879324232571	-1.3215521520425517	-0.6958232819433808	-1.2446317009450296	-0.7712593263122973	0.09418808529982331	0.33937225694190065	0.17343544232183739	-1.0403699744678627	-0.1534627780814315	0.4790983690676181
-0.7354907631724411	-1.8918653807977082	-0.5809827287167345	-0.6391667538231531	1.4581016457683489	0.3818307294520496	1.0589825161800375	-1.3355994808844227	-1.6577179664568424	0.045636254686032975	-1.9141230175928146	-1.3576153663513137	-0.010427579301822707	-1.3241834382155278	-1.7134373655123063	-2.569100688784001	-1.2667896955206384	1.1284923047074114	-1.5054318039595072	-0.1436209916819309	-1.377549733920152	0.13346741342059598	0.11124161056540002	-1.7698824697042321	0.8115346333647168	1.7155853952631759	0.6365549366593056	-0.15834711074469343	-1.8185854004151272	-0.9448375127287733	-0.5791508416768181	-2.2379225069566764	0.11055602037934976	-0.24553600942123793	-0.9592025019595583	-0.40130171134388787	1.7241353015250158	0.5181602708824298	-0.5049807613269768	-1.8803663599796003	-1.5700748765142065	-0.7186101260296427	-1.8839445558045698	-1.3664597209263014	-0.4536414590690759	1.4767582624555684	-0.06438747038115547	-1.8802100439637996	-0.5159771592719667	0.5110264626216212
0.34319502648260947	-1.8399330709034107	-0.8271732622033448	-1.210673818595803	0.9774780518644943	0.052293508135104215	0.780137471521277	-0.9086123140467076	-1.3129205938765984	-0.3045565242355659	-2.030854357599245	-2.025847013049131	-0.6342026259977219	-1.580884134966397	-1.8494701805735387	-2.4407433465700503	-1.1227877943355016	1.1622734028894786	-1.8026893953620458	0.058046964467876536	-1.8463786819579797	-0.24614905118339214	-0.32374731299486464	-1.638612379316705	-0.6905872289106249	0.8184790976920439	0.14195339113201458	-0.48407611884190155	-1.8291934442359046	-1.8470125167665523	-0.9947210642907977	-2.6101846425468556	-0.8993236659003497	-1.1088415953129453	-0.6952049610852493	-1.4935353374140283	1.7194243131710603	0.46478520567393766	-0.9471306703088648	-1.939008162088178	-1.4842072366233257	-1.1724472733963378	-1.711086368141466	-0.9786961011819851	-0.5281685564368451	1.2208614962390083	-0.36583304407004696	-1.2531130356448719	-0.2300570773318386	0.32067523411743604
1.1964366213691653	-0.6048706507537533	-0.8962670389511043	-0.8909617855340224	0.2929174376734757	0.009472957886524979	0.5085404542331387	0.27127789732311836	-0.4685408346573135	-0.2823669907699672	-1.585595924740301	-1.2846016072614654	-0.3961950609805367	-1.2800689294734697	-1.0876045565141117	-1.4978238783425335	-0.39206531371302067	0.20331961438433263	-1.4136414487049114	0.3206065530076718	-1.0314312871778386	-0.256587319060221	-0.13030314036382873	-0.4560879035794857	-1.4861256677951213	-0.12447953776478636	0.038340074371621555	-0.1080292765961495	-1.1204847363970616	-1.2594825749817793	-0.9915846599763856	-2.0041785298016306	-1.1246386917100173	-1.058007332967973	-0.3578362857930729	-1.5079408764168105	1.059646249833384	0.5725102712965532	-0.4306569118496019	-1.4398031791330235	-1.0299539819721324	-1.608084258751471	-0.42697910110353526	0.17252040390389234	0.26145594946064465	-0.07527918106176522	-0.13052621471882694	0.13258736038717642	0.5325107454692406	0.134805830308497
1.4458367712810325	1.1222506677784536	-0.4870624738310372	0.383139678860785	-0.3641014816348897	0.1829450771865417	0.4897316019957405	1.2200329563787597	0.45135725776541474	-0.1555590076873152	-1.0846523311211649	0.13071228800895995	0.3456415148837585	-0.5053203118943903	0.2877719911988393	-0.24676630545125833	0.6363417277284015	-0.6509071944477245	-0.4367517656262467	0.2886928858025734	0.12234027765450597	0.3932871631063126	0.31224354355036926	1.2138625379941836	-0.9467135416971152	-0.6720052881537008	0.368206549599799	0.6266056176564029	-0.22174800176906495	0.2456365382442656	-0.7325780813002638	-0.6546398862072987	-0.2841516226050916	-0.11933667075158355	0.18787709457797547	-0.5644687542920005	0.0017690723261417807	0.7536498828890422	0.6179914158157763	-0.7747468143859294	-0.20583146349170617	-1.5425490952298189	0.946438836234104	1.103070666585378	1.3170644037600896	-1.2674872549798823	0.5658857790093427	0.9264121260015444	1.0053567471974698	0.07948724807432253
1.1522813509055276	1.9553620004085825	-0.012958028430641188	1.5634236598326237	-0.678432226548417	0.2566703486677761	0.6672899113116664	1.27600505861117	0.9403825732758648	-0.22184924899252886	-0.7624377905314232	0.8666111982858673	0.6175621934197782	0.3902559885510085	1.5364768459044316	0.6167029359034597	1.090238052640641	-0.6303349617544737	0.23700587719933078	-0.11616745385858931	0.5619824439335006	1.2750029942442684	0.5770916055175064	2.0211416262250506	0.3432192927599502	-0.7338337759823577	0.618627612634671	1.123478005437829	0.1625777302312106	1.0852559802565667	-0.6460016196436216	0.5200005929426114	0.9568100321009461	0.8099769926441744	0.7175594694046853	0.18011773250029045	-0.7081392028072164	0.8426619665780564	1.092182650032652	-0.3348056981835979	0.7700819063938156	-1.180003784802415	1.1871346946629324	1.1288902465681656	1.6570018617449178	-1.5986981990415137	1.0752654975894234	0.656244761892038	0.700479472031326	0.15475466441798988
0.6226556902375003	1.2609657425095084	-0.12603441088592068	1.6350090792463539	-0.5135037827049576	0.02192561821132161	0.8905196064999527	0.6946338894312802	0.8624842833420856	-0.4218190675621534	-0.44756256859725385	0.42742009951074905	0.04188562578786148	1.098342406196396	2.12430744328107	0.818318488638721	0.4998256146836983	0.02484597741505123	0.03222925710145293	-0.5183675841907791	0.2852532362410296	1.7271076548550506	0.573819190675917	1.3739187918803828	1.2015197828812476	-0.5336658377978568	0.4094051487788306	1.113850298824642	-0.04732066321534706	0.4974003405118656	-0.8503930977275843	0.926374105827806	1.7714653078459033	0.8501263801446919	0.8433349313459075	-0.08489830347794775	-0.5761463883736567	0.879696812617315	0.5849568425862789	-0.12264861267176723	1.4056088870026562	-1.1066344334500258	0.3711611183658496	0.5454750274197855	1.0064611814206792	-1.2112587334657468	1.0315666968789163	0.05224790727634674	-0.012735479594227783	0.41425409958875303
0.08363176893508466	-0.1497494904847666	-0.8175372784735424	0.738059612420862	-0.15021839192941408	-0.3712912171822531	1.0684362506117389	0.24166139872773748	0.4942997658976886	-0.4784765471364772	-0.0039919169079972614	-0.3504196032201428	-0.767522194043339	1.496863278316479	2.0102999093764433	0.6339278048210191	-0.5645571972068045	0.5811535238297412	-0.5101340205805229	-0.4679840431847641	0.1323625348526374	1.5332672689327786	0.45479546590128367	0.20265880881455245	0.955243601546457	-0.3558897337825299	-0.03334049591662016	0.7685722211509661	-0.2498360273554987	-0.6151091416759787	-0.9281321723000515	0.8534838604825085	1.8636043536073725	-0.0016125357437587284	0.48782860440427456	-0.924078902869541	0.08990818771872425	0.9898998598531237	-0.14939608451613742	0.14011630849864212	1.281110471990941	-1.3567139739579017	-0.15875312658013147	0.1797745085355435	0.08273512750284262	-0.6515278263681542	0.8170876370745397	-0.047515821474502284	-0.2996333464999972	0.9740372147661066
-0.43899047222861143	-0.9253324297277673	-1.3052815983169328	-0.0697292565710306	-0.05296454364221798	-0.59624479474629	1.0820951628832116	0.33261901478122	0.1817355554848556	-0.3512056999890402	0.3622553518265962	-0.3509722359054859	-1.041500923737276	1.5837215327434875	1.3909292269354692	0.45937489933895126	-1.0572971013893169	0.6878420326006865	-0.3586978776911222	0.04156541870010314	0.550200201146439	1.0097024445051002	0.2784032661862916	-0.10264604554761583	-0.06463189418207448	-0.30418202048338405	-0.2130934537692787	0.3648685027855963	0.05221639152806363	-0.8496577484042476	-0.38875241885053535	0.9218259928208825	1.4091912934422368	-0.9918587680070124	0.012564103588716732	-1.2421464866488579	0.510982720751295	1.0452334958719178	-0.1998132947693562	0.5775366938094185	0.5219752240146153	-1.1988452154785745	0.5968633113193277	0.41320062852230605	-0.2708064254055093	-0.20021865567460728	1.0124370962282083	0.29230661947449404	0.23150342976076047	1.738369557656584
-0.968535061120381	-0.6271285370190316	-0.9483831857628565	-0.07525777763280507	-0.31734579142261293	-0.5632691391093575	0.720748492854521	0.6955071607590608	0.04902939553885859	-0.35209111671895976	0.38736563740063024	0.5035396727914551	-0.7939950406154839	1.4116230339334999	0.42410386713587694	0.38812253307789146	-0.5874005419845777	0.5477318751075309	0.6543779671083588	0.5469995884837254	0.9473551053241023	0.5104742497323457	-0.10246961512081697	0.6660788368810561	-1.0199479412847479	-0.28125453010694224	-0.03624872066152308	0.002474683132559664	0.5873641169429602	0.000990333121066785	0.6708737851678973	1.2047989966383756	0.6283778253316032	-1.5015141488954022	-0.15001017985255985	-0.587191008485311	0.2907307137405235	0.6758373727461602	0.343318041547799	0.9496238683913742	-0.19295899672924335	-0.07410526667880636	2.0472954666436673	0.8204579368660847	-0.061910744757602415	0.18331714499754603	1.549312571836359	0.3875305266846084	1.1348260397592114	2.2423689684485764
-1.385148611856973	-0.051848860999853474	-0.061520847742655746	0.3369963372068576	-0.5054110931315929	-0.539047285124434	-0.092993779210781	0.8195487036997482	0.03270566297941435	-0.7146226013294729	0.19392085289902122	1.1943533341796322	-0.6864406198482038	1.094614382447713	-0.6700765637513016	0.2745199218379936	0.21475999982154517	0.40039316457302293	1.4809954699491803	0.6197848544616896	0.47428634022198124	0.05139554828845235	-0.7950550951669361	1.3271718740737002	-1.3916954112935775	-0.1611248211542661	0.0698609463920661	-0.34632094908404415	0.6353216117538082	0.8027999142641915	1.5052910976924894	1.1744821049038299	-0.3333888594451559	-1.6108435294910972	0.09300832782915011	0.37758310323220723	-0.1990300644324636	-0.2619633836232518	0.5501043263728247	0.9353760999370271	-0.24459639113275244	1.4867291441179176	2.663733238014938	0.7570143211550222	-0.06288834464244313	0.4894292582143222	1.6996085745888974	-0.034990799918210407	1.6425912168116206	1.9808547000274326
-1.4392055491088653	-0.1230897273210948	0.45207520688673336	0.2716298698181507	-0.1839030825083216	-0.7948519866540575	-1.0203559715033987	0.5439961358801063	0.0686954980865539	-1.1650793554464731	0.19517410365999066	0.811327203958788	-1.0561610909210695	0.7591038899104983	-1.418452057263063	0.09957877456036644	0.4663312393418112	0.1684629119952949	1.0698690813389813	0.29297122963658545	-0.7668491335210929	-0.5048076125112395	-1.5822163892962564	0.7780784525513431	-1.2517416199356737	0.06930680471682284	-0.27054762523336806	-0.6503592780606133	-0.013995750018456264	0.561344347911901	1.4122433105629715	0.4951585420219117	-1.1967301552991445	-1.7316827439227078	0.472291904885251	0.7115316062376081	-0.32372840107447104	-1.3440961445489694	-0.08951711864886987	0.5670040394085128	0.2838873891856846	2.2527081960923745	1.7466732587714793	0.1262182520274811	-0.7747724478594019	0.5526009511253163	0.9627394303411569	-0.4803829406503145	1.4469123969403648	0.9575827884114323
-0.9717663327372917	-0.7383346103692484	0.24237565886299753	-0.5625013068109614	0.4633958584280136	-1.218923636752593	-1.452911836572311	0.10698668324884182	0.14057705089453193	-1.1074158423331086	0.5120245410042887	-0.4142848777032603	-1.3831275306534159	0.41849707282482473	-1.3199227458170126	0.08404254591723208	-0.03422322892157421	-0.29937555258698884	-0.27523651244676417	-0.07170121932456601	-1.6401519974325547	-1.0580824985881385	-1.963848865114113	-0.6837211457615533	-0.8547795383515507	0.33864111106312483	-0.88866035645741	-0.7952910516830027	-0.6583007176151837	-0.38912986179088155	0.4601910699810677	-0.42060432860104163	-1.5417159368386493	-1.9081308770604988	0.6440831462760573	0.27232931167585167	0.059590689656876854	-1.8859669760552342	-0.9249099671919925	0.2666204749580731	0.6680407481118483	1.644740011795386	0.1841009514078816	-0.5499768041525231	-1.7020993220799812	0.3612244805009843	-0.2588654205620352	-0.3941440339446752	0.8809618289187696	-0.21157220463382775
-0.12323314107282139	-0.932637317134341	-0.02034980582434451	-1.5615848290624585	0.7922285860876218	-1.398367006185814	-1.1033179992070874	-0.27065580934246664	0.18752151330642036	-0.27132586860126995	0.7081307656053877	-1.3849548513288226	-0.8723225548608088	-0.031710636558886944	-0.3926545961909986	0.36963114800017016	-0.7498303801521623	-0.8681373764877327	-1.1026972808088256	-0.2336975834022693	-1.1884637616517861	-1.2889177532760925	-1.5289386692179505	-1.7754408157547086	-0.21531989321519207	0.5921114562187244	-1.2871451198575363	-0.7085338518333814	-0.425445950550122	-0.9056783979032105	-0.5427416176875772	-0.8350856488335147	-1.194939727363596	-1.7548432141508818	0.4310416424204632	-0.22081536258250808	0.49189373081489873	-1.6171804023320777	-0.8889497672550122	0.3865722917171256	0.30497160414948116	0.41471480347879786	-0.6425559987648448	-0.7498404537864993	-1.8209694846439395	0.23189079266889295	-1.0588421701070758	0.10153768166589765	0.410485313934362	-0.8539950139541441
0.6772299060323709	-0.09322177119447438	0.4952564801181705	-2.0016646715550253	0.5216705323751019	-1.0810739546427246	-0.39337385301592437	-0.6531293470245977	0.09820938633020009	0.9423551397962817	0.31635610064130326	-1.3013803007023608	0.5702952108110507	-0.6034344786396927	0.6489247179691777	0.7057679618381746	-1.1094786388152753	-1.2243661932626666	-0.43982688525401803	-0.23697148192695947	0.2824932709349279	-1.094075295402204	-0.3183824959054812	-1.7740798655835104	0.7662779847653722	0.8072813080986568	-1.23774073669616	-0.41332798296192996	0.6542230043593303	-0.46800660757627854	-0.8073131854692821	-0.5387062020195957	-0.5240245514461748	-1.0804647396488505	-0.13208453880056134	-0.09486674329030675	0.5103804211471935	-0.9330943879689942	0.16836523243472662	0.7580206514885226	-0.627936642473228	-0.2173927202637162	-0.39492830307161597	-0.4990700726725391	-0.7068243596905515	0.46976429248773544	-1.015037964515924	0.41932487391704804	0.12721597566663895	-0.8645132314371359
0.9582128911524195	1.2595167425170994	1.6347375606329533	-1.8414522222650849	0.18209682338119448	-0.4359964421826897	-0.07809721694233146	-1.1855394671038664	-0.14192282238431247	1.8458852662565735	-0.43619694748755783	-0.37938141389529595	2.1395881505502183	-1.0463266428706	0.9785425172060835	0.6241133086447052	-1.0250223414196236	-1.2852380049215921	1.0625490505280146	-0.14464178120747898	1.5140439826074261	-0.8231965030689887	1.1496705702409067	-1.2391459110492875	1.8648319927433843	0.9437966281507675	-0.9623748033392694	0.041363524798937366	1.5522124565817337	0.31296551728658384	-0.24080151050151746	-0.05036666062228972	-0.15418591466106846	-0.2843581487472958	-0.8308841572769756	0.5547801398299154	0.17888581969985512	-0.41667962437957445	1.207922376799835	0.8055881319243063	-1.3413736041591093	0.06523186135693876	0.07429723407996879	-0.2679727253034916	0.9587532139005491	0.9188246410638041	-0.5626462841425139	0.2992845010848582	-0.18267847213501356	-0.6919644962779007
0.5218349288341272	2.014549488193211	2.293860731312887	-1.6157442671703626	0.5140541876325273	0.19846309673582976	-0.42525903383464236	-1.7471627565155103	-0.36301731388252656	2.124445673582846	-0.6917599956194246	0.5461886900211018	2.910463665172666	-1.026337812704269	0.46854569290225034	-0.0248417813809265	-0.7170414294055937	-1.2797005746770447	1.8412651754785652	0.17321417707015202	1.612434171037838	-0.9175967527875454	2.2109165975281915	-1.1044697868679745	2.471772267549794	0.9668395846477222	-0.7198162081623078	0.6039084547986736	1.3335278197387324	0.60392768095321	0.6144090924109967	0.04800296888984193	-0.3500258998858372	0.08602519105682072	-1.3247701288045561	1.1215143836859933	-0.06372183423780667	-0.2123856255216878	1.1625180959900807	0.1784385072989947	-1.2409274578415204	0.4570313988339541	-0.035263564945109196	-0.41164783883536393	2.0265350446304295	1.0568155550862783	-0.3564241257874191	0.0729085090701327	-0.5944831212535722	-0.7444353469559696
-0.3933924192789441	1.6443323227318176	1.674785290346903	-1.6827270474805336	1.4762947625204434	0.7051208489599304	-0.8943390963220463	-1.9584676428415018	-0.3593702709302256	2.0056402201006605	0.1007708480527936	0.910821185940555	2.670702345079318	-0.5187290545541654	-0.19345012047945828	-0.8033531875364052	-0.3050676446532125	-1.362603081263016	1.1631618365019933	0.8097853072364211	0.8719583910143749	-1.353192010571164	2.469916647127966	-1.4141434859014979	2.1309019499813004	0.9406518268901822	-0.44056219924551476	1.1169449134396	0.21604057886725297	0.3599345532411285	1.188859980015758	-0.2296462381026946	-0.7817710275380199	0.06272634925307373	-1.3254940300547324	1.2629837163283086	0.02883125722208527	0.002881615788307566	0.16242851841507183	-0.7741815193913021	-0.48741778674645897	0.17265892498106553	-0.5177849489276319	-0.7904723170582934	1.9073640743133091	0.6031089379471348	-0.48924488913264746	0.09590807472724396	-0.8597704239700018	-0.9601711021175476
-1.2395566509583584	0.6635469948736843	0.26609550995652054	-1.8151236587025426	2.121260015333231	1.1758147416186568	-0.7598099494711184	-1.5648527016745877	-0.1278442047809124	1.8100700323774095	1.4316158651894069	0.8064555891231928	1.93209616715838	0.08365626773509313	-0.27252307258382863	-1.0634865628129824	0.22142069718717416	-1.3331893997083222	-0.12754063778727207	1.4535632112740864	0.27786607486635606	-1.6120952540529931	1.9892938081389677	-1.3341717961232396	1.070411342202156	1.0066608568271727	0.06285339511971244	1.2738931510071787	-0.6515633579841866	0.17856773197973255	1.3195100963487911	-0.4028732481901377	-0.9553675639607478	0.25959692917327526	-0.8726349538814681	1.190776929022566	0.25140073533915386	0.46887011877978296	-0.6285575642984796	-1.2659227377323476	0.2579416411524281	-0.5236836812464188	-0.6379829378863476	-0.9327857189832951	0.9278083861843728	-0.10754075109525538	-0.5356093821989862	0.21274541987286488	-0.724523903580856	-1.0307896187756334
-1.523825120927877	-0.03887473817701729	-0.6496323132444697	-1.566743927937651	1.600860111560459	1.5467621908735472	-0.002404892401706831	-0.7462091109021363	0.10600485891932777	1.5131893891354178	2.1299419841801623	0.6329170715380046	1.2655603157701925	0.3522681245642756	0.199642825635346	-0.6039177701867918	0.7443495558396638	-0.9120569420234087	-0.6602358653367374	1.498034842291702	0.391241539309	-1.2834772380214872	1.1492522268639425	-0.3435847810078213	0.04534629367849727	1.1789239940824643	0.6522935098066118	0.8178113009260509	-0.4693742216069579	0.387562132232168	1.142631581572226	-0.16953188358029114	-0.7789329340718352	1.0574752100735803	-0.39462650538650484	1.2197080784125194	0.24959381922668833	0.937337013850506	-0.36586392681810975	-0.8761629277119365	0.5397449495276093	-0.6770313240197579	-0.2515223652915646	-0.5241537632214389	-0.16750708036874465	-0.4838502710064238	-0.25761694637664706	0.02667107414606519	-0.32656668535066424	-0.9015591569585291
-1.157040426555815	-0.12019212115886024	-0.37844077349288147	-0.8537605153690249	0.1540611839773836	1.4768321018787771	0.5938971883956018	0.005231655687627851	0.13036130893967127	0.8750374187379638	1.5737497004602818	0.5956003135392758	0.7977013465215157	0.25400988966812055	0.4911642591710885	0.11352690195618582	1.019116047828546	-0.22299550670961757	-0.07490261781731035	0.6691787927889826	0.8739816732857282	-0.585245903860857	0.33430741832440125	0.9999359634721517	-0.3924615521458657	1.2052568168689601	0.9081172357596167	-0.16412923209865496	0.350961983539049	0.6827203161855516	0.780077863331632	0.2962684497317848	-0.5922852331048453	1.9947364878726226	-0.3338393485991448	1.2900848055454972	-0.0719904015209593	0.9156367618846428	0.5300644588510972	-0.044600286170800946	0.4540322246673579	0.1197071597757831	-0.009396432799896395	0.2665500258261176	-0.857309539909719	-0.3415253030960433	0.03655967455697439	-0.4251369827009743	-0.13720990486214457	-0.8397375420101025
-0.490722441506825	0.05438569826285291	0.5437324973479384	-0.027573576570238154	-1.109175843594978	0.7659297088210671	0.3121199344780391	0.3038639544397044	-0.01777456184420573	-0.07638061748695943	0.3708885461619846	0.5916932601270867	0.3420022021919727	0.07935769768545983	0.046172486865613684	0.4374214210156766	1.0265486267148798	0.23002752479905408	0.7308696104402101	-0.5407298485278803	1.0170745752042514	-0.1437473987199174	-0.2832103840300024	1.7016678342086056	-0.36602324838881983	0.773384922633856	0.6966117697045625	-1.2022293908178399	0.7330498636169013	0.6964819907989124	0.2986585398436938	0.6763664850957375	-0.6683881172575222	2.199981528191344	-0.6418416567532976	1.113858930000216	-0.5246414026005568	0.23648110710225476	0.919200981309889	0.33691807905834387	0.33675422051403614	1.1932038430179244	-0.39816886025364173	0.9126023086758618	-1.008269068979861	-0.04805183512413122	-0.035173114578287895	-0.5904730802981601	-0.4644807179762659	-0.9830027511096233
0.02049855812955891	0.01633606797610563	1.1250374679076123	0.5483905483939112	-1.3802199386771685	-0.1896929784825326	-0.6355526263994203	0.16023524232287856	-0.08912426210766007	-0.8808732043766809	-0.27787359710317083	0.4331239696554654	-0.17416164892652916	-0.02832324653707935	-0.8258005235718018	0.17742939551377326	1.113097184827027	0.15593978930080815	0.7859705686145291	-1.238823412915155	0.521082387925103	-0.2555894675106943	-0.7115347121386358	1.5063947745813608	-0.35012180542997534	-0.07885801558184756	0.4768414207044243	-1.764799338428599	0.2217930773103253	0.5365727812701103	-0.09582307212718225	0.8933227187314523	-0.8294230557542859	1.3968615921513574	-0.7563970287123845	0.6762559684965779	-0.904172374302694	-0.7323122539795448	0.29646240491690196	-0.13749356466749596	0.29256508050980073	1.596690677965358	-0.9586865751308841	0.9834160125082698	-0.6748363101625062	0.008728024447256124	-0.3031634469459369	-0.09843467803425959	-1.0667615916044018	-1.01774626822115
0.23407133321299892	-0.2630064183503529	1.0583611424771182	0.8192299639762691	-0.9022310343123239	-0.611954997747371	-1.2570160995630808	-0.09862652859303424	0.12887692450096538	-1.05500558866824	0.1578448730644063	0.049610411832630055	-0.5730294634715618	-0.2713211174726281	-1.226060948930077	-0.26319191316152735	1.5490909196283005	-0.10233656733119115	0.14647427844446104	-0.9780299426987076	-0.30018964593406106	-0.5059193502513099	-0.95563582488838	1.0885235644251674	-0.4933845556596004	-0.8561588864543264	0.7986344574722386	-1.627080750492238	-0.5210777855986211	0.4849959797014591	-0.07769740317296364	1.0069742717195589	-0.6395074235332135	0.25390346719668594	-0.21307901725530146	0.32954319128160703	-1.1197579108270286	-1.4289016001150845	-0.6421211413304786	-0.928564296018983	0.16610391511651684	1.189747648813875	-0.7934842938465615	0.5277001672394642	0.007175235137202027	-0.08137229140815617	-0.17809156449480792	0.6885728448335686	-1.3228627434059979	-0.497090048291928
0.3979981719446957	-0.47213896907024056	0.843143725799905	0.9182883946453393	-0.4894580682197196	-0.1483367199861433	-0.7969245791140968	-0.14147835593010197	0.622301840750734	-0.6011936162833047	1.0268350467819394	-0.4721851554476325	-0.6854212632025639	-0.8089006598767132	-0.5984491067847632	-0.37480705680402293	1.9919411102275872	0.08057277224625528	-0.3311895024387107	-0.15583425010467544	-0.9214236962074619	-0.22090299808726618	-0.9239465775810614	1.0710852705646927	-0.4653218556554626	-1.0480684871976014	1.5203452544423737	-0.9378669991781523	-0.5670853285631965	0.3827582346636449	0.4158667801291833	0.8814544317382221	0.07678663462823851	-0.35705092583030357	0.7462636654512775	0.3034156107777757	-1.0705241244162953	-1.5342434280115094	-0.8458479432959658	-1.1133086855833232	-0.09017002028127288	0.6483094479918723	0.24744855791901776	0.03393488747926353	0.7400071371995595	0.06302235302758412	0.5568768916873337	1.0490528773875214	-0.8125534985738272	0.5419043757803449
0.8012796530832517	-0.43025204207713996	0.8903477297338974	0.8956349833807222	-0.5206769165135382	0.6390194922646282	0.4960625852705051	0.11755238843028035	1.165235092644829	-0.027215224124189953	1.2398944571957424	-0.9187954428573414	-0.6097949906333741	-1.3294496095214512	0.6952023960647716	-0.07222862746131595	1.654781760960594	0.8495623616472011	-0.09879186814023252	0.46430763489830096	-1.0547657251800548	0.7478350017209767	-0.5544636037386012	1.205940609578829	-0.02596269515410946	-0.6879075038640406	1.7738073393514298	-0.011432299731461626	0.15186762481336405	-0.2478612610190672	0.8996693143393707	0.2510611220263141	0.9936861621243546	-0.2835240107464812	1.326700716255594	0.3098955191669183	-0.6035565435270469	-1.0617989483951151	-0.13367946699967842	-0.38340975755217227	-0.22673282809377743	0.48806846388592634	1.2471407691127434	-0.03087216139866455	1.1067259842053567	0.49971007080094415	1.3134069448582846	0.7588972620552256	0.2576024464310296	1.4481322476728895
1.376370676897712	-0.2890383487793598	0.8905254604143206	0.7077558716946886	-0.657530259780896	0.7745734519459904	1.6476990618317087	0.4983957762562729	1.4515114317548354	0.12439776219394888	0.3930818141534568	-1.025081972649092	-0.6367549543212558	-1.2879674756630162	1.7289985456796364	0.3064501416921502	0.181353990522662	1.6095809946110387	0.5027914880419561	0.5239638945541607	-0.7655359346510697	1.80250790296242	-0.012817836226813342	0.7820568377009404	0.45446885937860015	-0.34958921786622754	0.8694834872751354	0.8476114475085189	0.8109419856869222	-1.3820617039374066	0.6608029014766648	-0.7950767642265724	1.5569705021989777	-0.09420165126336556	1.0213901408039943	-0.14236149172416765	0.23794108094073238	-0.1891369683438015	0.6330162555020239	0.6268521627019141	0.004988007928615691	0.42343051904120044	1.2372401851265586	0.3064957299018371	0.8724970746965862	0.7486666949378997	1.2528906214381836	0.3205466664134505	1.183970828167953	1.5401642975481966
1.7153149578611422	-0.2764670634613845	0.284224136555022	0.4226650579499349	-0.5004355820665127	-0.10096726858777622	1.8992156285077342	0.7281448446160866	1.2273944297968626	-0.2857993438186655	-0.9172252422877655	-0.6716036831038408	-0.9362351553887344	-0.6233632145482431	1.8604728917388398	0.4674407759470902	-1.7397200284382164	1.6073289606394743	0.780582196039158	0.26358904107207226	-0.33611471766550427	2.1882562623712416	0.31943707730561427	-0.30896630098986283	0.30117802761331286	-0.5100734927664862	-0.8516902281310242	1.3540600426836102	0.7547056318482758	-2.164754004850725	-0.5041154219466448	-1.6072965165539097	1.4439920808169924	-0.24155776938743606	0.21295720984722422	-1.0503091279935166	0.9991647446183453	0.8194413057711327	0.5862862110264934	1.0604845471557443	0.45167907831793214	-0.12767444669453445	0.321381395329825	0.531344965044455	0.22162846861412108	0.30822536246951115	0.2282089115513279	0.26201153616732914	1.3256242927576742	0.7650541267467431
1.5037523895021438	-0.3822043754068905	-0.836676941583357	0.26875616561106414	-0.1928171888353632	-1.3088933001375933	1.2866098213720858	0.6646046417606933	0.42654567822606904	-0.9759520271983474	-1.783825720665081	-0.09626037128972785	-1.350786933211679	0.014914517736735541	1.1958290903378554	0.507002048530869	-2.83399406884306	0.7036742830339345	0.5295459353701725	0.0347248801594383	-0.0815827693099627	1.7277463377174616	0.14854548981751933	-1.270285681814312	-0.6007620589965696	-0.9925867311189401	-2.2379759909734673	1.2784274201801813	0.30361407128375684	-1.7482072856293285	-1.9308795273318797	-1.5003851998004378	0.7763117117274024	-0.492217318058984	-0.19494297418844295	-1.7467075863204782	1.078752311636145	1.5652057273872204	-0.14727811691169398	0.7849848488370493	0.6333944918142271	-1.111716615396278	-0.4676181001161885	0.18359316884673565	-0.41050313514479453	-0.7037420069492996	-0.9967553855104174	0.4264731523878309	0.6065461073031994	-0.2901327225056386
0.8783600029739408	-0.38892455255185426	-1.6521048422845113	0.4078038402533808	-0.16581092424226004	-1.806307587122102	0.38227582759968026	0.41356394239073807	-0.699884561565229	-1.522895695293785	-1.8224327967512555	0.19962164502077342	-1.493328036941839	0.00048274824343827406	0.31539239484384074	0.7293569936942815	-2.3884190393038347	-0.4994430372437374	0.13168586353191103	-0.15562297835483574	-0.16270519230688815	0.9176939084837985	-0.4077441935758712	-1.2746763308152147	-1.4577975082641073	-1.1711926072628458	-2.4096215877272833	0.6531132587612541	0.2865188563877894	-0.3577846519406431	-2.599496401419776	-0.49610309515563	-0.012038234927413526	-0.31529343249986563	0.25133000110702197	-1.5797678788142506	0.3428143776302726	1.635549268389085	-0.6342556739714086	0.470571255809899	0.2857913332522326	-1.7452683908187212	-0.381208242388298	-0.5924426745165059	-0.750229459949528	-1.5721127492609666	-1.5076782153539388	0.19329071726229413	-0.4395853156478412	-0.980159862390822
0.28099751031853465	-0.1701019617126132	-1.5334164511863184	0.7364265989301462	-0.4488027048340369	-1.2124360237266427	-0.3213719859061431	0.241219276340201	-1.6103910757210798	-1.6075329108477372	-1.3172436552555389	-0.06793568332166906	-1.0618197844824384	-0.4000258515509484	-0.31262740030232866	1.1754305161394325	-0.8845665835973286	-1.2329495690707084	-0.06305871445805353	-0.49926143215205426	-0.43172533117173223	0.3576258545907014	-0.8513303158637389	-0.420659698799975	-1.3041347266131542	-0.7239316193782294	-1.508476096762245	-0.08453439023437453	0.884396385397762	0.8345606492732587	-2.056932529854529	0.6246526621526767	-0.45578148460101253	0.33847624412348026	1.0665898618493113	-0.6911532441985191	-0.6084246220883247	0.966138243500734	-0.2535925757619126	0.7132685112211786	-0.2752921576137569	-1.4197221823962336	0.2456798786284033	-1.1139405689670325	-0.8518432596159339	-1.6689902904754976	-1.0971365720825257	-0.6456433889185611	-1.0864659963128995	-1.081415591884329
-0.023360446416619298	0.1406177962489194	-0.8128506922063986	0.9950028704592058	-0.5592707735349911	-0.08845744134063326	-0.6802860158929768	0.329517332776452	-1.787244465491329	-1.1189503181935332	-0.7355250706816661	-0.5623580148032162	-0.12904946312870963	-0.2187831441373964	-0.6099762467013339	1.44964398523662	0.5221144415380532	-1.1557876046245403	-0.17034880984658382	-0.9254159332940031	-0.49556884368697074	0.1926578161607197	-0.7382655168982398	0.4035027033618763	-0.08933885011596177	-0.03953979291078181	-0.3623841824147943	-0.35111992361828437	1.2604962165610902	1.000669833852823	-0.8003633601864627	1.09166549163032	-0.30671034819146087	0.8918824875328397	1.368242318010369	0.05628461832020628	-0.9448681879445738	0.04316306159645508	0.5710258126005594	1.2537826899842395	-0.4599137809901509	-0.470526251445833	0.5227180854854809	-0.8465389655954828	-0.8486533938563976	-1.0266546854627057	-0.2941468039924817	-1.4926223750019674	-0.9441038023220159	-0.725522997295694
-0.18230618488347092	0.304272376490857	-0.4127347287541354	1.0389256788141936	-0.1574919338424402	0.725487369453861	-0.7202337819542486	0.5864335348552818	-1.154599047896727	-0.2156453036274807	-0.28552377407133644	-0.5678234481678076	0.8192367525588669	0.9965182845845599	-0.7122906351542317	1.090990999201884	1.0538227402419111	-0.43506211666502537	-0.48864909257181854	-1.0273094225155708	-0.08775589200688574	0.13789286117180435	-0.11834440986434423	0.5323710446719075	1.1447878120411876	0.218745318548321	0.4075871967110106	0.035711341548021525	0.5142576772865805	0.5348301100404322	0.2570873661318186	0.8658937426031513	0.321586760196809	0.7865064253972016	0.8211406511239405	-0.024831677212563665	-0.4163611899800475	-0.43562190024129704	0.8587526288632654	1.249435273607645	-0.07250084032919167	0.16144231257382677	0.12753602309309214	0.000668741953352166	-0.674625180718549	-0.1958193136127944	0.3253940642349929	-1.5623743047844916	-0.19168557325471586	-0.06931779684203525
-0.4582747157983235	0.24947160099636304	-0.76596849654069	0.9193893140201015	0.4342291915330822	0.8793647199015436	-0.45458651078951046	0.7180915045447761	-0.17614020046688486	0.6720927388608702	0.07028827907556295	0.23321456599088888	1.1862436681748443	2.383144900844579	-0.6885555714378766	0.10420098173921336	0.7959054777393165	0.5455700961445824	-0.9683058634153234	-0.5326638521617699	0.5619630184413282	-0.06159288927634263	0.4833997775546609	0.15885277416925483	1.2929850054996035	-0.12919448922023558	0.7805241545929539	0.6117832196149007	-1.1396724850984417	0.4006899615986599	0.6289050466991007	0.4981965439956173	0.9864493706033276	0.07850056447861697	-0.07276118008583254	-0.7309701745313427	0.4191259857032459	-0.19941272891004272	0.1978561876045542	0.3085635525638537	0.4424342487473173	-0.024673728786437095	-0.36246849218878324	0.6572804822987638	-0.1685744022781081	0.365613898173245	0.6553195589047021	-0.7601563476927259	0.6360797488245966	0.7832869004394858
-0.7844975514096617	0.1419280682453687	-1.3311427435635137	0.7143831499350012	0.5960293870210737	0.5915912506534456	0.028970424496586388	0.5221774225435234	0.5482128519293342	1.0561718391143655	0.364304228831232	1.285975990313559	0.7428549751863093	2.520616361210095	-0.4984292065297379	-0.9380988161719671	0.2969983647048133	1.4084480072748051	-1.1815976413848919	0.28620930919850035	0.8431718296441985	-0.32599975615998306	0.5627908838283556	-0.08472499330556649	0.3262124952441295	-0.6057199100419137	0.9536408640860883	0.6983102513938816	-2.4038621246685707	0.791549692596159	0.528637498872876	0.37582947093243063	1.192182493693944	-0.7022345526411542	-0.603736073992711	-1.2329815914583542	0.8092653559197427	0.34580437900539185	-0.7760130422761226	-0.9359007331873807	0.49891667577074417	-0.5783777348865563	-0.25734841010803045	0.5989279517303562	0.5759611315652682	0.650683685000827	0.8807033150416701	0.2392227114093652	1.0920216317745242	1.5816873883764797
-0.7753818373222228	0.18331437191250957	-1.2546067587918401	0.4060133824416631	0.20821902723773747	0.17146041512569998	0.44826049447830274	0.10302754540211989	0.8113067135400732	0.7774631327022757	0.5370415238612035	1.6328263135269274	-0.11575830112605533	1.0404155374512811	-0.15836315035401005	-1.3668063641208374	-0.05354340987951268	1.824217177429165	-0.824317628943175	0.8255527064669098	0.3828916387586753	-0.4046295173012191	0.12143561665523138	0.06393873331665247	-0.7237622263929641	-0.6630875797199757	0.8948826653029719	0.11039523202971822	-2.1886069865308704	0.872261710632924	0.4099788195555826	0.3238257289253083	0.7745332731444569	-1.1257518361553989	-0.6165719722422552	-0.9840105141456139	0.5615520912209119	0.5648436131860648	-1.0723293907576223	-1.4281874152474616	0.053327403986976975	-0.6721714941161423	0.3741023226829365	0.09672096373047405	1.1276905137390543	0.8864237512794458	1.0135780126035556	0.7537414026537875	1.0953692996166158	1.8886274431514762
-0.2371203543270681	0.36658006549353994	-0.34737223918262394	0.0003860763152507314	-0.18926441617406872	-0.2864235989430207	0.48721021123710184	-0.23800230670769884	0.8793979152352787	0.1863897222606648	0.5617037922249	0.9126675037979202	-0.657741337558445	-0.7873067918540064	0.15330400993009727	-1.0043154239191348	-0.17571212071504047	1.596173403474586	-0.08689219992123107	0.7619473133663128	-0.47137709608379447	-0.23855329602103587	-0.3607089520411283	0.32872467968631885	-0.9106130521042135	-0.2925223223110891	0.4729795773452089	-0.6563690801628387	-0.7401094014072351	-0.018137528881274404	0.4167043692858053	0.007360552511334783	0.04730392251988464	-1.1069873660337433	-0.5413786072667832	-0.2315996836564024	0.10259969814039055	0.24473879739604332	-0.4184329769985477	-0.8131241820153342	-0.3297572715124183	-0.025283299519432798	0.7897071780051395	-0.12062049238551426	1.0883563710480686	1.1194549630524113	0.8294346705213879	0.7359491759881667	0.8343234639959898	1.4167796269255286
0.4436368135049588	0.44707516585587304	0.7543378289801452	-0.31695460821619814	-0.12159971721174234	-0.7211183161413067	0.1158427806553579	-0.32536827970497506	1.0360668747169997	-0.17546409685515843	0.5179069769547189	-0.2135701009101002	-0.4799503717960056	-1.3023028287030936	0.2031836641288086	-0.2953066822515922	-0.052442286622367315	0.8466648688556019	0.5493515671136203	0.3341129203512294	-0.9213790508682302	-0.06109948236431741	-0.43716280043879874	0.4351991650696197	-0.35534382271521464	0.06132057478531839	-0.11036920201245251	-0.9981692105656613	0.6317009707642824	-1.2700782871739853	0.361189361093633	-0.4736333870623653	-0.4905578615055003	-0.6704176787783148	-0.7456678113644284	0.3714713543983245	-0.13847276387196703	-0.27377566709217804	0.4627043775142692	0.18739706692262145	-0.12746009967439106	0.8704990358696018	0.4332234830351647	0.2790713169419588	0.4988428827369353	1.13241108846112	0.2501110312109398	0.5842064005853178	0.4627737392107003	0.37798290695973885
0.5856606008926494	0.1712262601853745	1.3167805849043819	-0.2983096991096692	0.16306805343403288	-0.8688911051225415	-0.34586025797434117	-0.2755028621249232	1.1458844372718695	-0.12578606057816466	0.48273124835044234	-0.7352229296250353	0.08592966968400353	-0.20785817850487884	-0.09038610462164527	0.12518709506437886	0.3656757474309586	0.032542459518301106	0.7833744178920911	-0.011322707565976349	-0.5392872562567215	-0.1322267859161063	-0.14835956895844443	0.5014383919659148	0.01402029941530611	0.09984698629588058	-0.3272011376132482	-0.8655637749268634	0.8817155268679308	-1.5310004123971888	0.1244117406003634	-0.6272755539239591	-0.6243248400646879	0.20332639220597093	-1.0381471326140295	0.5034678816062473	-0.2158524708485498	-0.5668824369803795	0.6335707421483093	0.5571845743354993	0.5145914462275796	1.349273849657272	-0.4836235798405991	0.8336026757597585	-0.2115922121542298	0.7394779377130315	-0.4124196639775791	0.5049211049868899	-0.041091140869096876	-0.6297726849625276
-0.059717779659020906	-0.43757783739359185	1.183027604504604	0.05293097416992966	0.012229645866242705	-0.44985046788177985	-0.5455360530048606	-0.31080611973216404	0.7965594966549303	0.00043708538356387893	0.41247232553244434	-0.34087478214793554	0.3099437221479965	1.1495828432846575	-0.5600806510976103	-0.011625000145194308	0.939548101972422	-0.38660280765851446	0.6580500166802042	-0.13056644908886503	0.2531309875776232	-0.4323941823629444	0.06266798374713656	0.7373422023601259	-0.3922816005215643	-0.004891453388574707	0.1054104099303158	-0.7228019570821655	0.15276257710016622	-0.32038748446944576	-0.11432823616149564	-0.20964995668821312	-0.5613992364892265	1.3121447985643675	-0.905437393405961	0.3932148817799136	-0.4484511641407168	-0.5761515693972757	-0.09181460802918187	0.033197371586115756	0.9030940651848531	1.200748948445413	-1.2690936913318076	0.8034143744065597	-0.6601005441623321	0.06026341030608128	-0.7303132693242274	0.3011366593728093	-0.7008610436364384	-1.1283965903459532
-0.9530467694471335	-1.0054036283201693	0.689383249160702	0.3914543918791289	-0.7011276545672436	0.4104023535589851	-0.43301106470240996	-0.45031549488067824	-0.12123352349175485	-0.18881766501923847	0.20749963245180192	0.31995181502280995	-0.14109154892053638	1.2772651815687674	-0.8898304177237891	-0.44057228596609666	1.2291639745879663	-0.33909604924991543	0.331957078686967	-0.2277066638287951	0.6179765934172561	-0.660961126537125	-0.13127139520225428	0.9471389413873756	-1.1329118686389366	0.07176407205530791	0.8020992072146489	-0.871294014649139	-0.5963727280307343	1.2564004912819744	-0.10387367639212478	0.38383513743526326	-0.5829170578701778	2.0115299075632502	-0.16165566639629836	0.38107095594480606	-0.848008922313575	-0.5175660866063689	-1.001819218313733	-0.7185559011027313	0.540509120033315	0.6814583191905743	-1.4465505478564555	0.016585712476465207	-0.7969177123343301	-0.5416913738283295	-0.6168799158947521	-0.20303482723510863	-1.3004869673327306	-1.102813399674949
-1.2409641231057935	-1.059741293581178	0.14198844139450353	0.35816941989193274	-1.2561336247144124	1.1339825572994924	-0.22564228530001731	-0.4652097017420366	-1.108540207607098	-0.595093493692305	-0.11938781632267106	0.4202157509014557	-0.8030201681755044	0.09095335903031009	-0.8302362632525742	-0.6805801458330996	0.8331137571587457	-0.13983303188400997	-0.1209643382095724	-0.4534803926578702	0.19013476220514486	-0.5307240981401604	-0.5619703163157196	0.6345574971123722	-1.257915172600513	0.3283145066388455	1.0465637951804991	-1.005939737289176	-0.6737451592352895	1.6485579005367978	0.13527782364173416	0.5174977297378873	-0.640961285008338	1.629073064569084	0.7682863149817817	0.4659606746942248	-0.9847050415625349	-0.4718611303713199	-1.2388010330436727	-0.8970951301950915	-0.33379484548028776	0.10118715095560954	-1.062091341057332	-0.910117343124725	-0.7530206577249137	-0.7548873470577827	-0.3825718798863202	-0.7587840776135676	-1.4397156736162695	-0.8381098564811466
-0.5987989204391456	-0.43777936254348276	-0.39446506163513145	-0.02043287598109741	-0.8692628758397156	1.198897485810992	-0.09433090020682373	-0.1686272870408549	-1.457924197823591	-0.6883273279085114	-0.40723857907164074	-0.14371123905759642	-0.8960086468078842	-1.169100042795507	-0.37400687566752355	-0.48507081581038003	-0.12866684270001824	-0.08885893549357926	-0.6169658349865498	-0.6391805544109397	-0.5629958596953474	-0.04847778706511456	-0.739807713087737	-0.32952359045404656	-0.40283065645498684	0.44553630530325317	0.5579761191933466	-0.594248424710536	-0.21848715749172656	0.5506209977602038	0.3183965724417985	0.03924275755633393	-0.41992832348435544	0.24178359744114977	1.2437746508289504	0.39167269704075575	-0.4989414280748351	-0.2636211545167592	-0.6136353035329661	-0.37853939726548513	-0.9880756257049269	-0.4121213958064121	-0.43739157127604117	-1.2042654951578795	-0.550782888499437	-0.5374129546683736	-0.3311340214957284	-0.8976004011764775	-0.9096870095900843	-0.5318206172161081
0.4480959933787655	0.5062875203253661	-0.8459730410368984	-0.3541257385410039	0.32537696059265114	0.656211767536982	0.0050648828888220955	0.3086633697885464	-0.9573855510647011	-0.1513715933091999	-0.5023835331185774	-0.7327108186842842	-0.19221638667062704	-1.4002429585367206	0.22780078577617902	-0.012530325748670846	-1.0069687646465801	-0.15933012947830597	-0.9179740095753718	-0.5184254743637514	-0.8849752036505303	0.48355826797576174	-0.3863098744176864	-1.3519393134651032	0.7934941209402014	0.2426320319920464	-0.21140807469766554	0.3736437868934681	0.20197405244821268	-0.8276318725293607	0.23931658720177473	-0.5510263413982911	0.19354700117260498	-1.154517071863046	1.01914086711547	0.0756250626393432	0.3790704027605719	0.2111900445229528	0.3102122399327807	0.29412466220862393	-0.9347444966724189	-0.786385918756517	0.161505892358814	-0.7051803904491794	-0.11723765490955552	-0.09995120711608846	-0.4183184160702647	-0.48790222989364446	0.00984516448687246	-0.1802379052093464
1.0531387708746571	1.1346215150141106	-0.955540788757263	-0.33325123961658476	1.3180954677975183	0.05067005953131903	0.16885866178128403	0.604881718169205	-0.11149274157908526	0.6601221948430613	-0.4088260715689095	-0.7529753147997299	0.7041324039613672	-0.7166770104380155	0.6292705259368169	0.3751129775927212	-1.2009068330046442	-0.1401745296847198	-0.777264732554707	-0.1168297203092882	-0.5279795516894342	0.723223461721268	0.25776916690484025	-1.6308297655111772	1.3688680382948526	-0.05417956144340968	-0.5937103900322435	1.2200592242455763	0.292150850709483	-1.1624183518739502	0.0031085059631809184	-0.6802407851825836	0.831584361550326	-1.4995223419049282	0.4191410987612422	-0.22734250906107842	0.9789007196109145	0.697942746525998	0.829566017632698	0.5763577606419864	-0.35967384514579304	-0.8740816458058055	0.576156195403097	0.04998617735368424	0.4444848524757879	0.2616574912311512	-0.381759306060851	0.08333710987723106	0.7134717388437739	0.19994790672856874
[truncated: 72 more columns]
