# Supplementary material for: Diagnosis of autism spectrum disorder based on functional brain networks and machine learning
Source: Sci Rep. 2023 May 18;13:8072. doi: 10.1038/s41598-023-34650-6 (PMC10195805; doi:10.1038/s41598-023-34650-6)
Supplement: Supplementary file 1 — Supplementary Information. [file 41598_2023_34650_MOESM1_ESM.zip › matrices-bold-time-series/ASD/ASD75.csv]

-0.04354845963542541	0.37507405179535375	0.38486469918710026	-0.06807817685004897	0.033108566888981	-0.16308408200130345	0.14366315905255814	0.17990943455713684	0.29928700341534387	-0.10553439116303825	0.2194518072715263	-0.04742348521017106	-0.02462161549133573	-0.5024656979372546	-0.05697711099328963	0.25131245373192146	-0.06526570449216647	0.3124435714820944	-0.036202144540533665	-0.06606999111017695	-0.15183348690248044	-0.03157431189569469	0.08006104258761308	-0.09928285543717093	-0.09017962706768488	0.14024627047962399	0.17175348828972434	-0.34725605703237733	0.15062734322037755	0.04022212809316764	-0.07957175635524398	-0.2582252655307394	-0.10791006456619902	0.17623783425191347	0.029673585525889095	0.07289662232651913	0.12470392671734207	0.41796523318931594	0.1590419835482494	0.33303927429205077	0.14232310952499896	-0.023206853666104345	0.37690432927216344	-0.05842949018501415	0.10435758356091399	0.03683102727450392	0.19391756066860896	0.4869668937403567	0.12501240210580744	0.13612866528177758
-0.14502587896238045	0.36305940965500577	0.1537047145010759	-0.5590191769248808	0.2365209449635573	-0.37600169906688613	-0.17300484340802647	0.055910321267715064	-0.2092122551085535	-0.39604497917522413	-0.7671223767269655	0.04703990128663798	0.07172749968094043	-0.5084743706884927	0.04604155401498625	0.05986195974466317	-0.41102545661784823	-0.08192039970037909	0.0015843196259111285	-0.18640322543545026	-0.031015146789557257	-0.1821695278935717	0.04597249000124187	-0.6682473383396504	-0.4898430088023254	0.24572360638665594	-0.02320940739524278	-0.3507772620706053	0.0007930419215274086	-0.24578070148428827	-0.3399756486034156	-0.43527399454309584	-0.35223845577024043	0.058088147586916494	-0.3492639349535599	-0.30644019212917106	-0.06587282276369692	0.34757654691136475	0.1596741026725116	-0.07129698413392394	-0.324778713541903	-0.3673058043758451	0.3879389796893656	-0.5686093139710534	-0.24624472366999683	-0.5942090110486149	-0.133145458028679	-0.015210785315284624	-0.07451063370122125	-0.2035291934312264
-0.06356482905413563	0.1414860421083214	-0.11226498913318839	-0.5688657309313921	0.16020917029883155	-0.18831169526077687	-0.22313270328578583	-0.12114447724705038	-0.7518432429901709	-0.7018823054653932	-1.4243978916511724	0.19532906524666652	-0.2662583829497147	-0.40718425125021823	0.3130805595898664	-0.17337284934295238	-0.46030033956152017	-0.4385984073782252	0.09992773232112387	-0.4890040002270146	0.20186950825106326	0.08039945058215911	-0.05111981893016564	-0.8066884235436635	-0.6336158434181549	0.5170320207254194	-0.029332552813596733	-0.20304474768866768	-0.08910188943360711	-0.2735463495598227	-0.5318354803339413	0.03332060531267444	-0.13510407329213234	-0.025985304909805426	-0.4753646388836613	-0.4747214059583842	-0.25005937170509385	0.22786014898766357	0.2270607592615524	-0.5048935826043521	-0.6995680780088019	-0.47973690338173813	0.27223882645022524	-0.657182418856177	-0.5384682556735023	-1.0011852062164113	-0.3649408832218965	-0.4291850470888337	-0.33134145730635994	-0.3708868435453475
0.13458523836381178	-0.20893952675847355	-0.27260535027922334	0.059671529165749	-0.14811737925488544	0.2894899896439097	0.02683011149927502	-0.1536443371209277	-0.773991024951878	-0.6510397137050903	-0.9291912189574582	0.18607879084464427	-0.6354394011040105	-0.05985273431899865	0.4533857643605239	-0.23836641931625177	0.0075009165963916685	-0.40307775459563966	0.20886455983076616	-0.6729069847274786	0.16674871725244536	0.5073092069838656	-0.21517373164243747	-0.19987865451764647	-0.35155926688534056	0.5444862158501577	0.27960162631437235	-0.010211341083998775	-0.08430673765001286	0.11624957767182229	-0.4259940744149795	0.7910953752977792	0.5035162597173635	0.005703036354708189	-0.08204778064563235	-0.12433754171915175	-0.29466538562920286	0.11075805993247743	0.21287556062275714	-0.6116241423630772	-0.6852803275995655	-0.16002521283176221	0.0711491172434939	-0.2520828398662488	-0.41781292026469163	-0.6502676355119422	-0.21327657838811998	-0.35693779508738893	-0.3321431965425915	-0.18614672620375455
0.1906183356790792	-0.45922993890545977	-0.5342692260934322	0.8199647042878687	-0.2789422490465518	0.5596140792942477	0.23968330339320665	0.08008263863195444	-0.180685341336283	-0.11270438426343173	0.48601941677073096	-0.1300556693315611	-0.5019418626929503	0.5147178492533351	0.19490225974714184	-0.16156390936904091	0.7152339679741034	-0.02942655983894981	0.14929242898207123	-0.47784411631650675	-0.2329238440433594	0.536874715509965	-0.42490097044073655	0.7355609222581219	0.1357980350415558	-0.04994566038732329	0.58560025747436	0.06915437132718313	-0.20422586043884147	0.6054419182422092	-0.05919596778309168	1.088983423612713	0.9938238770850076	0.052031077215708856	0.6210355557189537	0.411856285172345	-0.1750491835017046	-0.07067178683379556	-0.01670180257225883	-0.38052493191156134	-0.24402019914729478	0.30625804868781076	-0.17846796902527384	0.18009810799783157	0.003987242908405271	0.2994148084110998	0.19232752261876848	-0.01631866962967809	0.023770093878713094	0.16719671652252527
-0.0394503076769085	-0.47384750337257636	-1.0847116941455943	1.0048369933127663	0.015363839497557584	0.29492231439499	0.09437581437976372	0.3735261088022356	0.48629236042965496	0.5094643592601996	1.5933085402213998	-0.6133838725278155	0.07347797341674836	0.9772507830843022	-0.37636443071429704	-0.16702300247133472	1.0653530951525434	0.23470504161155734	-0.19646757876814228	-0.034828019975938804	-0.6270645427625269	-0.07934464427710852	-0.59222026494772	1.1617330531652164	0.44730255117097617	-1.0353260654284804	0.3926827197827377	0.03651183559150288	-0.6114301230307967	0.6213919635142086	0.2637628133605729	0.5897639713971983	0.762046837257061	-0.06351865922170447	1.0531527476788307	0.48690652557223535	-0.02877374918395549	-0.37586864720583124	-0.37495168977247234	-0.12554825534174893	0.3485361959235734	0.4361270252071293	-0.44309841074302714	0.18463651071164416	0.2293278031346768	1.0571468983195487	0.4075549773452427	0.011139093648173207	0.41882862883344185	0.35796490097486444
-0.39134314825472816	-0.42452547957838943	-1.6248262272797436	0.40725890780122426	0.3903595821056514	-0.2696778281045262	-0.3442744194680706	0.30222806088883386	0.5716241710357638	0.5598118868326442	1.3411266447730374	-0.9230422561759102	0.4097722582762911	0.9350542469995435	-0.862796277806392	-0.386109472168528	0.6964161704255363	0.031217507162059198	-0.6833188033839381	0.22127718138251085	-0.654017197033879	-0.9380599749824212	-0.6145401977638345	0.6306326961555149	0.4073413465777636	-1.6361210462537272	-0.3685737117022673	0.03030337466355938	-1.1046208774855495	-0.09647086206389506	0.27692056604272536	-0.2681740895750475	-0.14284220856338176	-0.38319253448781265	0.782952483128509	-0.039364136829317144	-0.04972476511783138	-0.717944810320028	-0.6190509403003089	-0.14852059306547769	0.6701955347708087	0.10707325061221666	-0.6769988142550402	-0.13248727067908006	-0.06393276735074627	0.9623194920537425	0.1458317458329582	-0.4798871596968819	0.4069938880076186	0.26350309263140553
-0.6090948107042806	-0.6299560362265514	-1.4883812268981271	-0.5323762679473205	0.19719302531978594	-0.629097046279541	-0.7495246730075208	-0.31456063766777315	-0.03193552706587824	-0.21807655979609386	-0.11759152753347743	-0.8996901610359315	-0.015036760632412681	0.37453273031226963	-0.9777560548990162	-0.6861231473683582	-0.16834536378285395	-0.5146890705436272	-0.998021926626414	0.02013928016158348	-0.5268521579358397	-1.3975860831110754	-0.5142029274740979	-0.4765797124271178	0.12800477119389322	-1.3362493606656825	-1.1394244176412898	0.053880501752372516	-1.254560852218383	-1.196030207514532	-0.006957610861975639	-0.7814444913104978	-1.0626851431121764	-0.7858976871599437	-0.048098362268929724	-0.5318596504499933	-0.30864973460634365	-0.933581496262042	-0.6423321947049065	-0.47082184866482824	0.4135277354622601	-0.28538692568492924	-0.8289808547248098	-0.2624065074084226	-0.6619930193776882	0.09396979948327078	-0.4373670021697001	-1.0213033486088798	-0.10739747100545602	0.013757229862303062
-0.7254841155327054	-1.1108667212033476	-0.34762613237545786	-1.2553653266814597	-0.7494071470200734	-0.6448431219624436	-0.9759598459940682	-1.1132129985384174	-0.8168903850989623	-1.3344840931698936	-1.6508041637371482	-0.809231660163078	-0.9044589051260966	-0.2871646974407933	-0.8674705695517362	-0.8436640797906814	-0.9633119973564828	-0.9583621799254236	-1.0023651885565998	-0.4342132269977431	-0.8828969413730228	-1.3028100329822305	-0.49567639396312885	-1.3631816273439306	-0.2239115636748231	-0.5505922583111189	-1.2931377128839816	-0.15220687385583803	-0.8808555224254555	-2.0324373463837833	-0.3949438271063471	-0.752339708849478	-1.4298002172834212	-1.1695599570255988	-0.8530537334605265	-0.30754537210348104	-0.6618914265717393	-0.9963228416517723	-0.6320811647559358	-0.8841707952570282	-0.4118628493617166	-0.28498251863951946	-0.8764979814514458	-0.003739236026161715	-1.0935948022090476	-0.9172194135930716	-0.9692638570312433	-1.0378211098826795	-0.7625596283121024	-0.2748391858823149
-1.0633368793877667	-1.4033524760985212	1.2706296244546234	-1.6135889228065077	-1.829444960112647	-0.7052781897306022	-1.2063547331127045	-1.4795506962760212	-1.2234518380643593	-1.9119358635681807	-2.2937323462593735	-1.078879529880921	-1.420605749142867	-0.6326717989364521	-0.9332358127245168	-0.8392468024876618	-1.3328855516631022	-1.0447083078160757	-0.9029434593045107	-0.6747913985182653	-1.9529471308981727	-1.1435193395429772	-0.7768787551749757	-1.600427440975171	-0.6158681109494308	-0.27932040005723346	-0.8677562208886505	-0.8066571138863233	-0.30819903189199976	-2.2638393206400833	-0.7625440380703441	-0.6104594859158855	-1.3642280889418577	-1.557763934859919	-1.158971572257985	0.4708514096432354	-0.8353447130817712	-1.0806131482307149	-0.8604608791125777	-1.1875580427786279	-1.441589636806787	0.08052313297209276	-0.8560942969775958	0.16450886757099517	-1.1732583692377374	-1.5439709635878893	-1.2781783259585637	-0.5956592769701664	-1.1170062785149344	-0.640576681494191
-1.7442033243079933	-0.9839374573247242	2.311851956304589	-1.7938936825383736	-2.17981423067046	-1.1562602106632962	-1.5808938493363944	-1.1931783296665674	-1.1570729290283894	-1.4258759950177773	-2.0034646449077806	-1.73478097909179	-1.081736700509113	-0.643029421227804	-1.327352571578523	-0.8767880200655292	-1.3730922143522006	-0.9337663555363958	-0.9786548889369852	-0.44765543202190156	-3.0285743690803795	-1.4118337541177313	-1.3097672072600004	-1.4083582800081325	-1.0537376947578718	-0.990106942433611	-0.5576040696155753	-1.6487673850435143	-0.06347178319370875	-2.0648316305671854	-1.0918670523451874	-0.7944091053734941	-1.4464573149056983	-1.9351438401066332	-1.0128321685686104	0.8711712136248071	-0.627552067089223	-1.3495109644874865	-1.328594506139155	-1.317356154122581	-2.1353504695045142	0.31531487908297456	-0.8490312544822028	-0.40766784062396283	-1.1104832803054456	-1.6804144242544115	-1.475600691172136	-0.3611357496804546	-1.048200751744734	-1.0696953487484437
-2.289715520471965	0.07503592685516551	2.0946581685337913	-1.8563313588763397	-1.5615483395474434	-1.7086326384576356	-1.827959768353627	-0.6897465497188949	-0.9212235380660205	-0.12967979058000603	-1.3351817132409796	-2.1933144298749307	-0.22895086138410292	-0.5901834869905314	-1.7017219704176318	-1.0786014146968694	-1.3388766642498375	-0.8978542138571761	-1.1644068200136162	0.08612997082582056	-2.9995064163063665	-1.9220661840856206	-1.7070671286176724	-1.2027817425852674	-1.396594735648036	-1.970177940082949	-0.8807840933017145	-1.9705333599008985	-0.3303924912941757	-1.766366132987609	-1.2922214555529257	-1.1960760212638248	-1.9132876763786966	-2.0418261375514475	-0.8197388380993267	0.23193743282391385	-0.08431181351272259	-1.7070470167315526	-1.6939091834750961	-1.2794102512742918	-2.1242839030938225	0.022379423133974275	-0.9057567067335147	-1.6798674686844286	-1.0838443836297567	-1.409021067961753	-1.6474842047170655	-0.7557315507234785	-0.7391964349007972	-1.2870058301286118
-1.9402568779943072	1.0043593619455886	0.8774325873274009	-1.5858511411695828	-0.5351056422882636	-1.6409659127064145	-1.4856726836744651	-0.5725985136285434	-0.7690742583125498	1.1844626684124138	-0.6908226070904214	-1.7594782196605636	0.42680314004216746	-0.6134010297124975	-1.5267110833031599	-1.240380812876542	-1.243973839664073	-0.927461108997178	-1.0457459856321552	0.5822662804855071	-1.4976607316911315	-1.9583799357284233	-1.5333939241146388	-1.047409912288461	-1.409639071230872	-1.9799645426771473	-1.4869865461392386	-1.2512179500203346	-0.7654471526569656	-1.4142988479158707	-1.1532069100282158	-1.3312222405806022	-2.2565348913273966	-1.5165973860643496	-0.829776130024243	-1.0442075982987682	0.49027068690896064	-1.8351061874612928	-1.5888971120977446	-1.0445607279230193	-1.5083536777299404	-0.6339690977196604	-0.95126424770833	-2.7414614331354907	-0.9098921386758227	-0.7660501874233174	-1.6228131500064547	-1.341052914102341	-0.38093849426420806	-0.9736946509299215
-0.49680813418655945	1.0441964459547868	-0.43704385516000094	-0.8709284902870107	0.23541788435528524	-0.653532367843067	-0.5280814487303744	-0.8782243514732787	-0.6636636208592863	1.7985046532127196	-0.12396560077823836	-0.3837160592152674	0.5593069401750792	-0.57348334066113	-0.6480521374043399	-0.9854111457011783	-0.8806539171922347	-0.7694941191088349	-0.35411541945173347	0.829010456310072	0.6189642993602319	-1.125177963385355	-0.7116962722676066	-0.6873167256543522	-1.0243899106025605	-0.5755568405769621	-1.491323949069755	0.2392937379231445	-0.8537442901976802	-0.796889924118887	-0.5941524505698448	-0.9554422031645865	-1.76428744056494	-0.35429602234542995	-0.8687856449757396	-1.8877080049066894	0.7198607940315224	-1.4926431865309375	-0.9683504673169343	-0.5618614327241598	-0.8080938462177177	-1.090550733183177	-0.7702103699359418	-2.6145258680113965	-0.3104197419003677	0.08777269826091504	-1.160110310437871	-1.2517869358784603	-0.03563544872240257	-0.23916280138053705
1.253052166976836	0.2635662082136542	-1.0746358507401346	-0.0435659747187425	0.6779567977815957	0.6441699401892943	0.4197926575275489	-0.9567721869105427	-0.4475913570164421	1.5099331801054705	0.2779960134322414	1.1588785560354957	0.4043478989951146	-0.36488518537861503	0.5332068532487971	-0.17236503658949917	-0.21646788184732585	-0.3121733983402085	0.6102683059942693	0.8020505733908311	2.042400676155908	0.12045817434390944	0.3860621739705624	-0.04529880326107638	-0.4435155499087587	1.3588481858575963	-0.504411680734634	1.585577286732934	-0.3831786605363119	0.13685190287848992	0.11573032804146871	-0.3240565155663447	-0.40393384064978444	0.8705733314777353	-0.6055481776144521	-1.6681005588223587	0.43062579925710265	-0.7275007055712683	-0.09511758376547948	0.15065458346404753	-0.50519940034357	-0.965090891895253	-0.14954307117119212	-1.2063268462880132	0.5612226903320682	0.6696185093445175	-0.30138458664585444	-0.2200696047380315	0.22089193044078267	0.30926228223839614
2.1380189583664744	-0.43757866179269017	-0.8725831297287412	0.3771647156573455	1.1660168510570181	1.2768432380459482	0.6754969008937526	-0.1845119418086167	-0.08065907740473476	0.6369305140703441	0.23958745268163603	1.9424680234792164	0.3010083505158208	-0.1913592962646267	1.4471187326191841	0.9060922249340726	0.3891943102161708	0.23792149446309324	1.195828993663964	0.5379013446624483	2.2358987979517573	0.9340541796876105	1.2801296126372457	0.5285659640874589	0.0811227681269652	2.481360149365329	0.8601864695643655	2.034403913083771	0.44216482449018846	1.0539072764428503	0.5511262356019492	0.17557562590910167	1.0155419686559901	1.4241924730109181	-0.017263932118474698	-0.7250961697766143	-0.19147970139793322	0.22421288515604842	0.7669285591807804	0.967164400661325	-0.5467364423848804	-0.4010400006333892	0.8808136799225605	0.6086832013847726	1.1024360288848052	0.5149826382309924	0.5970058570709162	1.030925266942613	0.2182669429620218	0.1566544751781032
1.696533737945175	-0.22839892507640025	-0.17505917394324694	0.2785958854749847	1.7747867916449984	0.9208779821221506	0.26790220420886945	1.2304801953954791	0.3616313534635725	-0.2748569878047816	-0.27766200184885875	1.7503402229121694	0.2997107610977581	-0.32871449608794273	1.8571716311130635	1.7506599802069862	0.4976787878374425	0.6267458068263504	1.074623896114293	0.10833366879155107	1.7881552388234188	1.0143295371632202	1.7870726148809355	0.6134913601435579	0.5022462420283437	2.2986596435593785	1.6304060264209967	1.6125413197751821	1.2463722558051116	1.5329474204162041	0.5816685506918657	0.4652608357548098	1.6397591995674523	1.13192574483148	0.5113982895449682	0.17328161456219973	-0.7170846123366564	1.1623336639821285	1.526867719423602	1.6938747402978274	-0.36387781492363575	0.15011111715972872	1.9217753138140228	1.816851874066328	0.9017121063381135	-0.18786904254036169	1.2070386377434945	1.522125563391211	-0.09190363817079276	-0.4887002684471841
0.5823682457519773	0.7805050314565919	0.5297258240113141	0.1016265326021122	1.9652517788965442	0.22989003279373987	-0.07700605505343072	2.2591952256505365	0.7914204911642269	-0.7758629768991988	-0.7374748858440177	1.21024165349622	0.2943183020543634	-0.6429148371158806	1.9271109763274854	2.038476729758071	0.09711921893035261	0.8576760945278966	0.5956493323975346	-0.2932864316795516	1.5976547804310304	0.870888054375764	2.046967474202962	0.23125023859471897	0.9027903227123669	1.477074779051288	1.5066328173107806	0.921535231721503	1.721321652961371	1.516397366374849	0.5045308000027592	0.7088049189422603	1.415581091289895	0.5813027535008009	0.5847459696450428	0.6434152261612363	-0.8068304880365254	1.9463244574187621	2.0977099604917266	2.1180205747222973	0.4824578839289028	0.39178914003143633	2.3857364703434087	2.070463217078858	0.2799816259962965	-0.5774418074753299	1.489207189637175	1.0352670353259663	-0.4165013079474282	-0.8414646502048913
-0.18143842339495775	1.6317869985424942	0.85014127002072	0.28890865255677267	1.193812104868927	0.08414416991813445	0.20397953523053036	1.9512364778911317	1.0644186673186662	-0.7117953941655364	-0.4788012479569318	1.0737368949490924	0.33905702080206	-0.5920444296095678	1.849362933018523	1.7711326036882051	-0.32632802011820056	1.061396657567594	0.37652705416012083	-0.41334185356399183	1.8898106882197276	1.096422159663859	2.1920013227107167	-0.1464727318871619	1.2094313987184226	0.9200880686177901	1.0471761699390987	0.4388721014624837	1.6754224220118448	1.3416851320789955	0.6379983462349409	0.9082848314032976	1.0131978759298934	0.49659248985666293	0.23358627440681062	0.8100810064539518	-0.48940363497086714	2.336061237256247	2.1895205976819936	2.05400312420197	1.6418571363426437	0.37506579086666797	1.9224205914082926	1.6940966615883626	-0.005673602800447882	-0.011724856450935007	1.5515418665806684	0.2500022818236373	-0.3378543502947633	-0.40669668227103667
-0.25748187724608995	1.4857899701275123	0.6051181094466411	0.7162367452025351	-0.25505540964790574	0.632108926895204	0.8114594427040258	0.35882365090875257	0.9206802407431003	-0.2561657283876081	0.45618448026452374	1.4414769617589789	0.6023065806172055	0.11123875280318894	1.5584463742973955	1.1439116016392938	-0.28414664741333606	1.121412206779888	0.602853452950313	-0.20401076941093885	2.1458747301127823	1.5488473364538473	2.1118208352072947	-0.11530004584273486	1.1667896764451011	0.7851945980653448	0.8449584362623395	0.1797403739735829	1.0623128923222378	1.3134177227531718	0.8861858008580868	0.8088826492217706	0.9632043289999452	0.9420816545880424	-0.11063004586730134	0.8335561134787907	-0.12217042083678482	2.0063778156981944	1.485517844192513	1.4510344037009508	2.1030171815555465	0.30431754384118415	0.7509269413760844	1.1155046710560665	0.37474833473953006	1.089250888590134	1.377278935628179	-0.07849948227813387	0.15822010043535353	0.41631414513721654
-0.16199490697952812	0.43606059118840185	-0.05101864510341892	0.8709483903989736	-1.286394784580513	1.208764654229371	0.9277460152586335	-1.4144687645740524	0.22951816645661957	0.22809823442820287	1.2311533749547978	1.7566868947375724	1.0227126989474944	0.9440215105807295	0.9122925682225896	0.40400566037737484	0.2095007202415986	0.6870620980995398	0.8677740972755985	0.04934987917143249	1.8676793487248864	1.489402876697148	1.630306603211917	0.25779874215427684	0.7124035101499561	0.5672548274838055	0.7943108660509595	0.02283107917743784	0.12841567853649288	1.3660832143967485	0.8821935683340619	0.2998272518415223	1.0845449228297765	1.2744673753511186	-0.07462492314676063	0.6735232939271615	-0.05201336249450988	0.8997099881352107	0.12158393568300536	0.5344310338303276	1.1743390003036698	0.2766955827025732	-0.43125526327881014	0.5151050262023555	0.9193903798853515	1.5924654488484011	0.8817487660617843	0.12929284403121366	0.5200436732972801	0.753314088266362
-0.41143910089309005	-0.6364430594358153	-0.6138701020063032	0.5862083653831335	-0.9814403519486302	1.1559164965140742	0.24388273487730291	-2.0813873711042077	-0.6085994674932746	0.4333315531322054	1.147689411298987	1.4934300044228588	1.2315008075929343	0.9523503743141107	0.09139601471743748	-0.15649994897950653	0.7051643179267966	-0.28487918502509624	0.7284415294196444	0.021152560084486228	1.1670633020749637	0.5532056174773534	0.8513905315287212	0.6128769377429116	0.25669212565243804	-0.0062230202747225166	0.3879693041320197	0.1105055719197527	-0.5446979574318593	1.2340378795620561	0.5520058374976612	-0.2501025050802044	0.8798913354235275	0.9231557344630745	0.28621781897337845	0.3845314755502264	-0.29034892434045556	-0.45536799902269	-1.1228172079057614	-0.20888723427218012	-0.6200417416147795	0.25078231895180925	-0.9383058263692932	0.0015717220155154741	0.8759077165488484	0.9436896547755073	0.24401792038118725	0.4191307273347084	0.19554565131433188	0.2573396253841436
-0.7401069149168082	-0.9352784304573752	-0.5630750753399754	0.3632757044336191	0.4760442490139037	0.5389390322998205	-0.5629194661986401	-1.1644643965532941	-0.748315247979771	0.2921008429812027	0.5006740483459746	0.7153740999751016	0.9463540476583505	-0.18257582251893179	-0.3652070911237835	-0.23774612240649887	0.8552848684449375	-1.1573317915221868	0.2782402767166304	-0.2234548020929824	0.5271315668847333	-0.6318521409096136	0.17537211465943495	0.7771639757990667	0.35043143867298626	-0.5014451612317546	-0.3962203335495268	0.6735350979771694	-0.39939980522806334	0.8715274196882032	0.3051493557613897	-0.27081468058762287	0.3373670832068711	0.09286854995206374	0.6091546489815756	0.3099456727092078	-0.5148098086524909	-1.1755727967939054	-1.3296557259582353	-0.32790428438512237	-1.7765029469828029	0.18852033385481015	-0.5859482949271458	-0.16676337896939047	0.14763534623021796	-0.1327631628182185	-0.04086387842089137	0.48757474314755916	-0.6390408229423685	-0.47496483426955005
-0.385513054567488	-0.4127412759214126	0.1091825685015718	0.7807420738946813	1.935897300648795	-0.02997321120459416	-0.5273827197475089	0.7019093189443218	0.2773341664488248	-0.03862867800193076	0.21711964139362486	-0.07624642198161928	0.33762994290510157	-1.5993534862002847	-0.052877337216528944	0.24809643494433303	0.76468681240457	-1.0859751270212072	0.025232478467156372	-0.2459554517639013	0.16627930761285142	-0.9930862489617708	-0.10343918580559211	0.9132742955335039	0.9949823660037687	-0.34678775458716515	-0.8652426257795522	1.4886485193644647	0.5258081574753982	0.5451907942595691	0.4936458385295901	0.37096363015547346	0.05688164643476031	-0.4430499344715523	0.6676574878120582	0.6623124586883569	-0.38965684551729113	-0.752189134818496	-0.27561284698540167	0.2073635841558654	-1.1391819301817094	0.13096648598734745	0.22907659281867546	0.20036890569238203	-0.5525206000057062	-0.4638258911524988	0.35409340266499945	0.46159713855965084	-1.1094818095890575	-0.5722878504660517
0.8850338226874033	0.36096479133794745	0.7601522539943604	1.6746792043554868	2.3268247166062443	-0.13509027982376698	0.4974242614476838	2.3102530167935145	1.7938395263646882	-0.34127499815963525	0.6627839981298184	-0.5121389574747834	-0.1504994092771734	-2.001900605116877	0.7964412192765327	0.9741624946110936	0.7548305635098995	0.027140324204638057	0.2395301463649314	0.2097445294313059	-0.14231518821823005	-0.16069441779381627	-0.13090925254690133	1.1780560603201915	1.4633205149941686	0.3224674724818998	-0.4337252286094816	1.802751597168357	1.455255508158711	0.4786680322908848	0.8166478952554969	1.1577423355217573	0.4867685953494464	-0.21413882456512273	0.6127573058331299	1.02124374976962	0.11526433733041543	0.4352812728110128	1.2577815727583423	0.9341637207346647	0.9443122711355183	0.13121970160421284	0.8938071981377821	0.8286430326431385	-0.48615180794980273	0.17600276236903248	1.0971241287225457	0.5054126495065125	-0.546075079758634	0.13833696067582837
2.282376605727115	0.8312775014649927	0.671731358839566	2.1577998408101275	1.527976642665853	0.07199264054913876	1.602054836570356	2.7522667615303185	2.374724274070817	-0.4548269209010684	1.1497275448509936	-0.6243469660942981	-0.3046945066226676	-0.9925189604048531	1.4299488647327498	1.3648892150765044	0.8819441003693191	1.2461892305792805	0.5941579513536799	0.7836205066665757	-0.6253477740548892	1.0889491685254806	-0.29542777972122675	1.391192788024311	1.0308919338457878	0.6951206387626668	0.5337348488164989	1.0490348405291932	1.5096267618588033	0.5466346487177808	0.5740993682666503	1.4387571201743223	1.2330518302375162	0.4417517016736199	0.747920964724144	0.6565056284546501	0.7058232609723571	1.4302891105169449	2.1070785872030715	1.2876815153226446	2.8673529558385336	0.18190658652513572	1.0391497994261127	1.073256618189839	0.31626218946343343	0.8551103474074536	1.415883365288659	0.44551624960283515	0.7154721067575708	0.9750965498727635
2.7138324875476783	0.8905204112505297	-0.16992783638224948	1.5647396349629328	0.2825836383381022	0.23456337912168015	1.7400219066067595	1.975754927607609	1.289922997042758	-0.26458197723313004	0.8466455600150904	-0.5811977154548014	-0.2921997920506846	0.4932249479517401	1.2755376966248206	1.1027551983602306	0.84654526518926	1.4987123769123196	0.553432244590993	0.8218154438741575	-1.0914107048739796	1.6075110464277997	-0.6907056591720967	1.1922808261614972	-0.11650450554187354	0.2342434087978231	1.0183228734380185	-0.3901678359740857	0.5818284007661478	0.4549730498035883	-0.38113841188832703	1.0891234525204203	1.3881525035743347	0.81372156265759	1.1228242446790229	-0.4732154049961864	1.0280897185659934	1.5821326507762747	1.7363351288821236	1.1001377739673124	3.2437256387449485	0.24460514729080812	0.7249414682558267	0.5929414530656919	1.1573058023604623	0.7506476617881626	0.9264380965979665	0.027979219899124295	1.603658594421797	1.190291997069494
1.9375348931027894	0.7803135963671675	-0.9865356578435591	0.24457365419506266	-0.5749251497531629	0.3031724268781642	0.7877064610870056	0.7004803415166974	-0.5189163528979562	0.29586478984504755	-0.0492544675194285	-0.3579832230824585	-0.273821309789053	1.1975624832366722	0.5086214550576212	0.4617141335861983	0.4205405818899289	0.7391940472520822	0.03460054150235618	0.17272473459733328	-1.110842049415776	1.0096128895773766	-0.9120229699832341	0.5128835889052112	-0.9178820451088721	-0.6138662027991915	0.5213652879474634	-1.3626500785822895	-0.49397764893351065	0.1750526869466115	-1.1981293228701402	0.5537113923228502	0.5847559553752383	0.6369312285854688	1.427742527707765	-1.3434339134513313	0.938490098219631	1.0937963928073156	0.6548757059639313	0.6925438621726602	2.1475871387357155	0.30994150062644965	0.28373454573692	-0.1613364989112841	1.4796032531448373	0.24804428723279887	0.12531502528907845	-0.5517968880219035	1.417024979582533	0.7452207488657431
0.8213995883803387	0.7319798483037758	-1.0152861260069423	-0.7550771675478878	-0.7314673225749245	0.5098159681943604	-0.37956071950694126	-0.178402751625773	-1.2419637186996628	1.105968182802721	-0.45449435304226415	0.1687631290140408	-0.0846245818958514	0.8910232196395235	-0.13837777220791433	0.042151638636863345	-0.15662979915449435	-0.0025616372330355725	-0.4603481112411067	-0.5160348821967492	-0.5571894051315146	-0.038257572384186554	-0.5084415113918278	-0.23710572662314067	-0.5362691605481068	-0.8782135049973597	-0.3144916305929521	-1.041578482088216	-0.7550168932336292	0.026841220597213195	-0.8584507790654049	0.2857571820385558	-0.47021290025818846	0.3163974751539505	1.3069018181559815	-0.8880315145382953	0.5528218086345023	0.6771930656947356	-0.14694056318261525	0.47191068484999504	0.8706311379634163	0.37794043687398776	0.033591361101057066	-0.3463590342879095	1.3820053896855016	0.3843453193750383	-0.1257092561438028	-0.6905334082134588	0.5325154611551935	0.22090440095065347
0.3926433311600198	0.760369151044736	-0.3498927670649961	-0.7673752707941669	-0.4008089553087442	0.9008797708302541	-0.7842826501004623	-0.2516317186598797	-0.12417848664027482	1.7404430900969026	0.22973917498801316	0.8575101734739763	0.4783350517766231	0.5275393803056665	-0.13869625613371056	0.1442223869919847	-0.351467481569215	0.1673414064112634	-0.39171399440335863	-0.46574884073492057	0.18103302328426163	-0.5785428229240761	0.39868616670442064	-0.5295035078133075	0.6580326080156459	-0.19966188092360665	-0.4529927446756865	0.20505938951383162	-0.08424691603460002	0.2563322024793547	0.5388806847722577	0.2949089252418608	-0.6837390618373292	0.3476809526667981	0.729057442947629	0.6058480188346236	0.10130797955992343	0.7401594475598091	-0.148314361806386	0.4967337745386382	0.5193427479175702	0.3933916355141911	0.0795249912760419	0.3234350371338659	1.29183962871495	1.3119218128066192	0.4010229803545687	-0.0937190848324868	-0.0819697140194657	0.09214447162372384
0.7534236199061252	0.7236286170727791	0.17431911909620584	-0.11580048406614711	0.020763110272937643	1.1223015728331935	-0.2071237815446466	0.16354786769614257	1.6236637152479214	1.6685334865647277	1.2651013541677036	1.2384344537901462	1.1221363641250368	1.0324099681109398	0.29681853941088926	0.4674749911557832	0.07374161188521697	0.928711343048495	0.24338456567148953	0.32190034963358016	0.572257444744465	-0.2632836102762665	1.0948457926374477	-0.22524686076761655	1.3946774792787733	0.7041012704122722	0.290362535405384	1.1529642344932365	0.7074066386657577	0.6466904224971893	1.633462438683462	0.28790475869140864	0.23450034330769196	0.7006778325403957	0.007015705299884951	1.534878553020167	-0.22695513976962953	1.0139639921673513	0.3020627213619306	0.48670521963282976	0.9711085162895287	0.26252316949844723	0.269713867294479	1.1755007184991215	1.3101655019218272	1.8576015252791251	0.9932896261862333	0.7291145368245473	0.03558710694034273	0.27079194717098515
1.0677104541327764	0.47997658976831953	-0.038077389942939105	0.378071092938058	0.21454583804388816	0.794146685392528	0.7869900189253375	0.3859103246961898	2.085588027386205	0.7476884317874999	1.4210932831050942	0.9428598800266599	1.1256748619154167	2.1480494171837234	0.4613196834781769	0.46842929790441556	0.7372786054226887	1.117078806854169	0.9400786828663498	1.0186303885104337	0.4412962054876008	0.4981510667383978	0.9551778939685848	0.3266328330263129	0.8400570451058962	0.8277206600047688	1.0176319341595508	0.9324491433656952	0.7748316614104246	0.7002462627027322	1.1925518583140657	0.0927429170572495	1.4101660213303104	0.9123854710704803	-0.5297752571075686	0.7022849984344361	-0.33660357093403626	0.9723767161674332	0.4538016944284823	0.20577924986524462	1.2297064159456161	-0.03298003538917113	0.28504422662234563	1.2755975468312277	1.0928369004891056	0.9361520114278965	0.7927669443970446	0.9422693321418684	0.40771444390586764	0.3590670336717676
0.5747308580007697	-0.011201417209907291	-0.630829757645157	0.30850209151981717	0.021936790403834245	0.010636971796163125	1.4681730659888625	0.023650978952574366	0.7413073413841943	-0.47829814733157894	0.5201277527833936	0.1384983885998593	0.13953010050429432	2.7061439173936233	-0.11999419097543862	-0.056194351024661825	0.9829361996568314	0.15080817015444536	1.2054148009841976	0.90737392555606	0.04734180545275926	1.085515078284447	0.09685539778445969	0.657118970430292	-0.5165158891941085	0.021162444067920953	0.8112195607997719	-0.1820316800954212	0.10697559253380769	0.19754204299610323	-0.4580063281142941	-0.22608555535017852	1.6656185744406908	0.7048156665493126	-0.8274651490169573	-1.1811808731105675	-0.20770427452847778	0.4789684315712251	-0.06579288843218549	-0.2855593962067996	0.6469661224711813	-0.3618290255416053	-0.1532369337838695	0.4749256477872875	0.3787498281757736	-0.8909562809238379	-0.22266345658778086	0.3669415678338288	0.30163554973822343	0.16678161804569894
-0.5557656361839081	-0.6549862391491258	-0.7111232035971866	-0.05794250738033284	-0.5050229105598448	-0.6863930166105046	1.4763978503447774	-0.6742260804295173	-0.9898622383155274	-1.1327013626496434	-0.29743551753931446	-0.592407586004475	-1.215347102754763	2.0178616400303837	-1.2380626657337621	-0.8278114163846948	0.5356009482777879	-1.1790802905501456	0.945279697659873	0.21532799852357096	-0.2564442174472178	1.1837229750391982	-0.7393238524850859	0.56946635553419	-1.4264999680215016	-0.8353615426119473	-0.20665799736919713	-1.1910297566503314	-0.5697489907017119	-0.5654906109296374	-1.6807201273919887	-0.6147948809833627	0.6474492285917269	0.3096164495413521	-1.0583974916671164	-2.1173360447477587	0.12598901452193587	-0.09904354986703308	-0.9396083017992871	-0.7965103282110176	-0.40494511926679294	-0.5182151313258101	-1.0244212996845392	-0.41148050268756137	-0.5612218447866758	-1.8154927460690746	-1.2224587979635295	-0.23789663616996434	-0.3294404008038229	-0.13833066353873752
-1.4499584922673718	-1.2413551205724505	0.07959479374755153	-0.3334899130691499	-1.0811342537262223	-0.8606675343020093	0.9019364242681464	-1.0965614331594198	-1.395030919298888	-0.8011162356269722	0.005793109942911283	-0.8349841025763737	-1.8237182004577897	0.7354050576093036	-2.231110044862509	-1.4757089369700476	-0.24061770330249843	-1.530820574601754	0.3813651477953515	-0.16092568828580595	-0.33680890572326216	0.8314127732520319	-0.9531479925967332	0.18192843633553138	-1.2331814528269045	-0.8156354776342718	-1.073344931626163	-1.434805255510075	-0.6637736858669947	-1.154466456467771	-1.289739723953894	-1.1536537967592349	-0.946803894147432	0.1117586216240761	-1.3323861419980096	-1.0265919558667018	0.5971494226817696	-0.3778453732715128	-1.5309976413798145	-1.3042581877914192	-1.0791589052091168	-0.3821258997320933	-1.8969684404560108	-0.5316392378422921	-1.1518425184718482	-0.8669878647883104	-1.4732062318762555	-0.024558092815380288	-0.7565646421347814	-0.28296917130562477
-1.491627648221695	-1.5573103849630943	1.1051557741464075	-0.519047613683218	-1.345423809689934	-0.6175369398970175	0.11432603190621937	-0.8868522013085441	-0.3660340343960512	0.029249931096716614	1.0288780592318392	-0.7158331714357845	-1.228365980693346	0.13365123058334002	-2.5815598661075065	-1.9057817083313278	-0.7410295124302767	-0.5043492062876163	-0.23791933781774346	0.28079479456304357	-0.28072623140140557	0.22520439100881467	-0.6441383178900575	-0.29649032203670067	-0.4633432041415855	0.04645098701421762	-1.1293794772098684	-1.1169055378407515	-0.3217373226132982	-1.4806429082172734	0.15504150767224992	-1.8059526993430979	-2.129309877138012	0.11663476535331181	-1.529689432783337	0.9883587593582408	1.1396794308834146	-0.40536155454427364	-1.476654621840375	-1.9259942845474398	-1.0590737354097075	-0.01310815099163442	-2.1634397344762224	0.039997712738551724	-1.1381288172293926	0.8219416433648943	-1.1140360391441286	0.9349330858649083	-0.2979450236440114	-0.1145453296372566
-0.9052312329848632	-1.5619002702695697	1.4366105321176068	-0.8147695485350398	-1.1674156642238127	-0.43690038934886216	-0.4072969482006245	-0.26601184739054684	0.6571483209826176	0.42179511334503156	1.4052501428246684	-0.6490151371523771	-0.13777710995461895	0.6203036167567444	-2.2706880356102124	-2.2036306762444178	-0.7228402667312522	0.9340837630431784	-0.7451780735469511	1.06298746047237	-0.2203009041572652	-0.3597757638069233	-0.37684877709911446	-0.7342756554945584	-0.05180685228577808	0.84690059245571	-0.6817108164825368	-0.8442594985753112	-0.11951928073043	-1.7565545631316273	1.0320795408494448	-2.1917915336038063	-2.4355183912739973	-0.05140432694324629	-1.447058808423851	1.8583828644682296	1.7023627409457762	-0.5394461808311333	-0.9314069939775171	-2.5775688877975407	-0.8223510776940102	0.3853676067483834	-1.536826356283654	0.4285955235865539	-0.8410016693931082	1.2330492299179159	-0.8771874405133424	1.7033048024857997	0.9208502724045479	0.4004948258755637
-0.39069241342247407	-1.4521560686729542	0.8908480501679298	-1.1064625867344253	-0.7888639957512076	-0.6327436812977797	-0.2904709677484468	0.2387591860558406	0.5211032840021957	-0.07087717966619406	0.5186954759289037	-0.7966392790289991	0.3530521683282227	1.2269291735796881	-1.6469371205038135	-2.304130462995438	-0.47642088412516137	1.5506237619435044	-0.9952372266227594	1.2961169917586624	-0.23522501154216743	-0.5794453920254022	-0.4855868246814139	-1.0584018583459553	-0.21102093985442075	0.8301411762780054	-0.4551125025400348	-0.876932347653106	-0.3151133085293933	-2.0163468602496155	0.5293907768122862	-1.8621215092470327	-2.0240039911084646	-0.6177355948238145	-1.0703735819021551	0.865581246033489	2.195904102167704	-0.9486533092998322	-0.33737674035613413	-2.826313973882757	-0.936136419770678	0.5787640660668608	-0.3839706025350382	0.016322994020689305	-0.7595459718181673	-0.18978925543833577	-1.169351890537742	1.548612522025629	2.082780655992445	1.1823079911006789
-0.34295493146056055	-1.4760478321617987	0.1910412142742105	-0.9522679080367933	-0.5842860607670937	-1.050719548910091	0.4148227055054811	0.313264046497118	-0.32533034812421907	-0.9625764323015708	-0.7132612561802945	-0.9129493431542811	-0.05707728638110937	0.7240170272039321	-1.0717098857760692	-1.9747586555110364	-0.42992459616726963	1.133410062146217	-0.9162979109246095	0.6825281604584845	-0.35689415686670045	-0.2206889392075659	-0.7424707499511186	-1.1858483652619378	-0.31337570596765413	0.1503567590139216	-0.6342891097716075	-0.9754186859227131	-0.6039453413899605	-1.9088852113081665	-0.4870038987000659	-0.8563907614035556	-1.2524487216789995	-1.275521123361916	-0.6386321106178482	-0.641111623948174	2.424374853020628	-1.3614150837588908	-0.03670805523516729	-2.2673742652648787	-1.3101126189375765	0.4321724120190477	0.4950740465964277	-0.8270864807767712	-1.0250914185835382	-1.8733552191927096	-1.6393710343913248	0.7448837194600542	2.4434289518022823	1.9069251224218688
-0.5549761295313783	-1.6200926905264323	0.08606632559551604	-0.16768813409572175	-0.668451801198703	-1.270465253277443	1.1134845758736438	0.056354767885001225	-0.5908477186277935	-1.3603469380412703	-0.9935997791849448	-0.7337287087642357	-0.6652112169671534	-0.895490727657621	-0.7061541927332977	-1.1836071240815467	-0.6449551102468052	0.5039447027402881	-0.684334738851782	-0.2333658506946726	-0.5555129290142965	0.49049482881447204	-0.729487310945277	-1.0376906112894746	0.14390164517122836	-0.42814222758395465	-0.716586566607908	-0.885747454238193	-0.6179023122080008	-1.1219170222047607	-0.6003976885500995	0.19055001259426196	-0.4001904454400567	-1.442998502923809	-0.403076469600479	-0.9235277729063882	2.132005618554848	-1.3518130864518723	-0.07862660006114328	-1.0635306315382547	-1.3129554504214618	0.02416544106945572	0.5347772854978661	-1.201702274121694	-1.3282797563297761	-1.9514681104115894	-1.6658488358977803	0.15428109530749587	1.8857290297985698	2.02478375900713
-0.6257134732518782	-1.5204000590075466	0.48155187918343345	0.7851649673507768	-0.7997018600095165	-1.017537058007582	1.0793413521756894	-0.2722290745729123	0.09806876264981472	-0.88203240864941	-0.2624717138628295	-0.3833916742540425	-0.7065677484557372	-2.2924673560022812	-0.519678016538089	-0.3176456316980831	-0.7326399517435517	0.38478506183005445	-0.688426151082319	-0.7792458060322707	-0.7204545946167619	0.9162303464632783	-0.41500799211189393	-0.5934734523021845	0.7583542449495134	-0.4498681883616797	-0.261096255517003	-0.7383789847096646	-0.46748531480302724	0.08501422947187327	0.41046711143003517	0.6609854584805066	0.25966715937445023	-0.8678535652623988	-0.3370609031147339	0.12689754326251554	1.205684763816596	-0.8120262867682231	-0.28762287807883985	0.03558424312248182	-0.5728428282445609	-0.3415039375871617	-0.0827935677895035	-0.7687207593777351	-1.3182099553393696	-0.4056165337476264	-1.0669545127928146	0.1415370839637429	0.8180108937231354	1.198520828632654
-0.4813680190727929	-0.7886886553101796	0.5804394983803733	1.2151043985605492	-0.6885569612795394	-0.3701218885400289	0.18037500314595586	-0.5601907521588979	0.7141717728961793	0.021678695385991566	0.2911287382591271	-0.26383575875729137	-0.2464466465849701	-2.2109805989504427	-0.37400842716307003	0.1479575546693578	-0.26187305457559895	0.5813738297530261	-1.1349806311039	-0.8870522755355	-0.7476624540006781	0.5471284557784555	-0.22952956428628135	0.09304998298162448	0.6437624234446864	-0.22324321272392306	0.5148847633666127	-0.8506326692073987	-0.6117645530609102	0.9874871468491736	1.2905848497985264	0.6156923965059737	0.43928738599661493	0.0988261723192968	-0.1284663026350738	1.0076951477472367	-0.12939581502071432	-0.08717916462087995	-0.4342524083132066	0.3474982564972029	0.5163929427577317	-0.33324336400026766	-0.5946680795868988	-0.17618500117472694	-0.9499680315223284	1.0164137001823186	-0.1886449267288659	0.16845713595149941	-0.25606177522983176	-0.18615923107151466
-0.3976150806262317	0.5012053809453574	-0.17155527756632957	0.9790810883559846	-0.3268213976096551	0.3308861690006596	-0.8570441370416353	-0.8333026822796044	0.19940735176835625	0.6194708491399799	-0.18635578656834678	-0.5548443941147325	0.039524904630548814	-0.8656537268759363	-0.09592138785214352	0.1806180255732807	0.750630619212354	0.40607661715605353	-1.6893414266989784	-0.9858761809883233	-0.685583574743521	-0.43250789130528183	-0.5568048161892661	0.8834961140946346	-0.433395940286602	-0.35219580643310133	1.0360380478251872	-1.237481874613207	-1.224691211980085	1.1051962030051983	0.8026262103968966	0.6697889501596976	0.12191750366380907	0.8108728455407875	0.4986523926760466	0.5152989526341315	-1.3530768536865383	0.3301729486346521	-0.36609074776646766	-0.0738758159049092	1.161253187648071	0.0756436491530282	-0.3825200257398959	-0.3143332502555069	-0.4358557391267258	0.8939950384557843	0.5737027599285162	-0.4604822033291307	-0.9861785754932866	-1.1477361150754979
-0.5809634543619379	1.6794622715326704	-1.4341841190285827	0.6368414198442546	0.05615219210432728	0.6940273662258428	-1.093666582841279	-1.0399165589477777	-1.1244475562352496	0.6294300645448673	-1.1057558007780912	-0.9503084975938727	-0.1877326709402691	0.2803869771795128	0.41396425143350196	0.2213931615353306	1.7418439383439122	-0.3289520854383789	-1.6882859412938653	-1.3220648562362949	-0.7140829269416391	-1.2288658195900413	-1.2383269418860592	1.5096695272068126	-1.600552237422436	-0.9603388991133229	1.0778785592778934	-1.4915522998297825	-1.870955338261425	0.67402078717189	-0.7932052756013457	1.1824714283499238	-0.22286499961324094	0.8326991128048878	1.4387764701307286	-0.8347995187844041	-1.9693810616675733	0.19188963519546653	-0.07632508654278021	-0.5084083470415612	0.9475097495769458	0.4700052697955458	0.435941128157772	-1.268765923840613	0.010323714849871535	-0.342949632480985	1.0913506648527247	-1.6588378178220928	-1.183140672089374	-0.989339255798164
-0.8670087395310766	1.9444916252097595	-2.302786991991608	0.7400651987577661	0.3106276223008397	0.480493285680241	-0.36874275777577753	-1.0103143950285094	-1.9336100252469879	0.3244890701233603	-1.2472301787907583	-0.9692515542948771	-0.5227508227324328	0.09177920514819538	1.0429456015957583	0.6088526771131765	2.009179864562162	-1.0540195713649716	-0.842273283415933	-1.6454549905707259	-0.9008975605510346	-1.1920658990449686	-1.659994857773393	1.6039044848189923	-1.7232711935696852	-1.515730331490199	0.9177469733577854	-1.1979214576563344	-1.915571745024255	0.29957308863204035	-1.9961171502557558	1.7535263543560267	0.012424801982974085	0.1638396364504736	2.1975259889098058	-1.524681123899832	-1.8574576918338848	-0.3797366314731583	0.2806558768400235	-0.3337248462725626	0.15717258681098553	0.32409379988622294	1.1298363612807902	-2.1758156424203747	0.2829196286853411	-1.1756880991434036	1.3212456405713364	-2.5869643435327747	-0.8512689502592221	-0.06608060565177717
-0.8890840910449445	1.085434353816737	-2.1807649896440617	1.1146338816712626	0.5128036619913448	-0.22687207891845698	0.44772369608108553	-0.6747986683958317	-1.561418768713552	0.03455210623240963	-0.4214995172842683	-0.4860864181904217	-0.43325101216413453	-1.0829761686652868	1.4569035686061778	1.1063696898752964	1.29277471342807	-1.1826051014898702	0.33135042180831065	-1.6172575741437734	-1.0363434753179313	-0.48029076625641215	-1.3385027260427351	0.9372110806094898	-0.6315661451150374	-1.4254262689050778	0.8114969185600962	-0.38547636665565876	-1.1855752706462643	0.2355488683805992	-1.7093724853832117	1.6888942910085154	0.8728024886392441	-0.8740847827777091	2.274359801146955	-0.8749326862373278	-1.3503192644689677	-1.0451932469367164	0.4644039876447377	0.35205009888165284	-0.6331670304431771	-0.4148479054858099	1.0716561348922358	-2.1289724044705625	0.32166877840339897	-0.8897324464147274	1.089069172285744	-2.5855778869683643	-0.29333158128789566	0.5033342558500629
-0.49809986086013236	-0.20415948255390035	-1.2476372547164032	1.040563040559654	0.7532203209842465	-0.9830989585535233	0.30665795734807066	-0.20769244936033335	-0.782575845402816	-0.2342627335359877	0.21466880416856002	0.12609119661689142	-0.019787201961809636	-1.9248231059637058	1.332809187236344	1.1836768357645697	0.03441240578423661	-0.8319970111756587	0.9320546197945478	-1.3122835701232263	-0.8412548251506076	0.07992242264649335	-0.4053058041611171	-0.2718036687881336	0.6498959173417943	-0.7060276922848371	0.6216014431394437	0.49676376117881627	-0.11380913196266135	0.19793223012615982	-0.35884782418531813	0.8894201706397303	1.6206229079808314	-1.836025829441351	1.6046048560885466	0.26046450187714193	-0.9753812440931336	-1.4720356556424556	0.32994523895960487	0.9255258310914212	-1.1109508133277284	-1.121125536894297	0.3504043563611828	-1.1052973681061058	0.11253691243425337	-0.2169282396820358	0.3197021061730342	-1.8618926298405947	-0.018227609467705987	-0.005632270095194567
0.04468555244929901	-0.7949273006460243	-0.15453358163232783	0.13539058111916744	0.8882099107659253	-1.2244370664455582	-0.9321238449858386	0.15560271795344463	-0.7275483220790411	-0.6072142156113048	-0.35684668368589784	0.37821772912536594	0.12266602151668377	-1.6462798837496952	0.6726187817536627	0.7521815598318374	-0.9434823225485881	-0.6132514179873391	0.595154413876598	-1.114330542496566	-0.35861990518056036	-0.20312225768997147	0.47983524428541774	-1.355267178332032	0.9264531040847469	0.004633735849395215	0.14994161646216156	1.0039490324763733	0.7514924318332997	-0.09204337555391773	0.7025405283786302	0.047055664881199055	1.4221659402548616	-2.3059031550835587	0.6463000302862233	0.6504597259469068	-1.0824207807562827	-1.4890315689540485	0.001112837342032161	0.990025663825348	-1.3289143965879182	-1.0240790903641397	-0.2986360893442483	0.07892940614569888	-0.19418436702680178	-0.13969422963459605	-0.5748399751388196	-1.1478047382748675	-0.3421695640700254	-1.1478149614140667
0.2995023814687386	-0.05313598543859235	0.5752688368909367	-1.1257284864743762	0.644084358547507	-0.7261171924770716	-2.350950616867144	0.3961589921866879	-1.3732562300441216	-0.9413432729601877	-1.6325211974686127	0.12525223627442497	-0.2542677686076514	-0.7278127913567662	-0.12780181219484837	0.4021599931273901	-1.106038758584774	-0.8371092249811095	-0.09667805570949807	-1.1726229183398083	0.0030271072055750043	-1.2492795270839716	0.6824767269921236	-1.6642586907192405	-0.00219470397654477	0.08306548433042146	-0.3478207954429354	1.0239357094988484	1.2390350464491122	-0.4163542048704656	0.6769153111987156	-0.13510444109548253	0.28700487871618197	-2.074808255446019	0.009794941299164944	0.1232707257431061	-1.6451567038404775	-1.1570532168580185	-0.1591548266969624	0.7984447136639091	-1.38985402794353	-0.025968540844241158	-0.16572926653492728	0.6419686723822485	-0.29577466318164886	-0.6071546700667999	-0.8503506119275155	-0.8380275613094009	-1.0461166484360616	-1.8142278327363275
0.05691280434676932	1.5569520153582987	0.8157384199409622	-1.8783969204918114	-0.010755646674259463	0.13104311153621917	-2.913438001636957	0.6642941907639077	-1.5956095836244104	-0.8666604973703952	-2.116364099084903	-0.36874349848202775	-0.6691997701033018	-0.13601660300242735	-0.5744798580743438	0.7398980195821224	-0.6457923219610886	-1.1990547682052128	-0.2227910946781359	-1.1863455918937613	-0.05980757610081298	-2.3312735749798446	0.10600097801940146	-1.1279889952763456	-1.2370757263824521	-0.4809136626118575	-0.32526774584400603	0.7245952041884006	1.4902905048537491	-0.3298033227611961	-0.02373198421317492	0.23999514176365355	-0.8240073636720942	-1.3216392242336774	-0.04619955890931488	-0.453230012868623	-2.33375017385228	-0.7359415078477551	0.15666325511913815	0.8741909453557882	-1.2328661132562744	1.0915311368761373	0.7845959416575358	0.5286731574630005	-0.023263144443547407	-0.8083194428164303	-0.17876990859846978	-0.6825693969809967	-1.537616108622808	-1.4637575063880854
-0.47192992016642926	2.7795622614687003	0.6877882613913484	-1.7600953842834903	-0.701328120930006	0.6408510343188282	-2.4479263646414036	0.9288114656423219	-0.7116546467443251	-0.289314344930875	-1.1343264562586393	-0.7392808000388079	-0.5449431425655078	-0.10184658334163486	-0.47078483747007377	1.5649158408858852	-0.27177335091670446	-1.2951937862022598	0.4639240676494761	-0.819140573732337	-0.3019507353097084	-2.7358708636443256	-0.7540970806677122	-0.3162173145334711	-1.7325320446920578	-1.1150600412620122	0.2924578108869033	0.3213072673819034	1.5296568183197163	0.15052569587017597	-0.5203214774243555	0.41807366063063217	-0.943591912756401	-0.5627048508246579	0.20353261822431062	-0.4243414883413471	-2.7416401196023013	-0.5004432437424351	0.8560439471452586	1.3093908938717005	-0.7934017276589919	1.3902011833775052	1.8531143268993666	0.24294439917155627	0.37965718031734397	-0.443482320234391	0.8590795237303284	-0.3146863989436252	-1.4330399490781638	-0.6790877263569893
-0.8476019343072154	2.5893010178874234	0.34126953634266677	-1.1938302825171994	-0.9436773690794951	0.41552288569463147	-1.6428551980720614	0.8398649513320439	0.5258404828773579	0.32127855404983197	0.3394858089343173	-0.8101592620398671	-0.0375513831310851	0.011348361838727275	-0.031894758896386495	1.927864855310811	-0.5164912544979273	-1.1978625627197785	1.2301186657845373	-0.17898073635739362	-0.14646676496085945	-2.2767160739489265	-1.2156329567263249	0.10181310759374773	-1.2359341578905385	-1.2364705666787537	0.7749568070900793	-0.008128118626357726	1.1106353508650608	0.4144498989731462	-0.5370493998847329	-0.0644410258798221	-0.10167179692817382	-0.2610224607912279	0.24594473736987735	-0.13061745968374625	-2.5973008280823695	-0.4901496988175121	1.401075095440213	1.5902457342990572	-0.25493965786833844	0.6952611110816587	2.158015999511758	0.17190918982248068	0.3968882028568757	-0.15345468456912878	1.253882069845595	0.16613216078874654	-0.9490415414804506	-0.4407190630300381
-0.7946555900167241	1.0586625030942385	-0.09096517648155933	-0.8180573840137533	-0.5960579668038152	-0.2417732664904598	-1.1804590891298354	0.1275197417428503	0.8197262103726423	0.35082318742318463	0.86397923188625	-0.6101314732104736	0.08267857307264491	0.6572636083840615	0.3647190152172497	1.1143712704437838	-1.2233959428698875	-1.2881393400138061	1.123019103604382	0.2880116583668226	0.5880606508514773	-1.2814114496869962	-0.9228288469203635	-0.05797646241831953	-0.3245294909093494	-0.7525393111364721	0.2977818189247103	-0.05652416038166803	0.08039774627890392	-0.01770093471416249	-0.5317653304105047	-0.8072827849327893	0.7242654678272932	-0.40934366018398965	-0.19262476629421496	-0.29687820273876364	-1.8717952077183952	-0.4432533882816467	1.197960190784292	1.1699183163416567	0.010186061360065748	-0.3072753397082027	1.319473804833146	0.24045019983395366	-0.23849691021628183	-0.5345902182000185	0.5973668790385593	0.32261156252146955	-0.6614701832998034	-1.0052862898723969
-0.44355672131859314	-0.7249051193074855	-0.46501722141504287	-0.817270825704182	0.03656938775694224	-0.6421990870587804	-1.0572068627759734	-0.8793322172411091	-0.018414218832221815	-0.2430954402745615	0.21293408066691089	-0.23988893741705958	-0.5674622944834778	1.303149885419204	0.5100607614965992	-0.5271296905584674	-1.7319073045899354	-1.599107913030135	-1.728904095368537e-05	0.34883719569945426	1.3291437473138457	-0.24656832472791973	-0.06915700014826254	-0.46726855584308674	0.296931050122873	-0.024116701862792394	-1.0387599063046768	0.37301766168385697	-1.207981395317198	-0.7905525266920309	-0.9062770270934721	-1.0342958025293745	0.656582574233751	-0.5515479760429013	-0.9371011392559949	-0.9639859855711036	-0.7711001985896615	-0.06173254853673109	0.1355598580364347	0.13171980556995885	-0.21091814683913251	-0.9048412174863953	-0.2690071491130275	0.20215831304427476	-1.1912073216390655	-1.1595192669154264	-0.5007593825175107	0.0012789890815055652	-0.8959390802581502	-1.6831882079148766
-0.19644233532966304	-1.6430962194285634	-0.6752947358771418	-0.9059635343577384	0.5342371137057655	-0.3853913878862464	-0.7956152760157821	-1.3422417068393344	-0.7968480926609345	-0.7907805028668565	-0.5161115926492811	0.18316928564037585	-1.3579930599394914	0.9994412156455353	0.46503730573271335	-1.8698227770885378	-1.569584746552105	-1.6178322891160084	-1.2682646360466736	0.25201309271045425	1.3036699489557642	0.4663061307528787	0.8155538477272746	-0.7549851532537044	0.3987782144552246	0.5787858505677586	-2.158231087316342	1.237433534917328	-2.0198597373104525	-1.0031985481677501	-1.3982296405963424	-0.5237222816655935	-0.20051926381720178	-0.27001178216650373	-1.5818210801724917	-1.4012635322895055	0.37240692908890494	0.6132433363576842	-1.228974242715364	-0.8228292060765877	-0.7365149669055416	-1.1389036566834092	-1.7624494554640715	0.07190093358569968	-1.7739628295199168	-1.0227821833599497	-1.1031140324119768	-0.40362180978451767	-1.4169796727487096	-1.6937389849457984
-0.315175504095581	-1.510552206813975	-0.7191374905855205	-0.8273095966758353	0.7334188284106058	0.29348311890271744	-0.15387159949809745	-0.6928166604025833	-0.4311160841551511	-0.6013540383356318	-0.38504581948273237	0.4993135518026207	-1.2560215747109273	-0.32785450776758834	0.41293634318239686	-2.0987057614748643	-0.9190236827122324	-0.8881687284783368	-1.6334423107093294	0.3836635707525156	0.4378842800802169	0.7554795883262384	1.3077850531827813	-0.8590676194493609	0.21943241059541424	1.000618214787085	-2.1163477580167274	2.111116124237185	-1.852982571527705	-0.26349456770009877	-1.3920356006555619	0.15744218395563672	-0.9758260022705194	0.3839355122812195	-1.86389510922268	-1.0613735980711367	1.2690858969465546	1.1486620777356873	-2.0710641979971505	-1.0603257401253285	-1.1340935297695964	-1.5966864699666297	-2.487775136772891	0.11247226068232823	-1.564333325412091	0.1253586923315468	-0.932131885423295	-0.38995156240748974	-1.7125874680841762	-1.0282961742969272
-0.6082245683314235	-1.08163662029792	-0.6407300720891167	-0.6431446206809805	0.7624551770205855	0.8112401237189215	0.5707788848732547	0.711828086935422	0.7066754819349539	0.26663307057099395	0.27090811874584786	0.5628043174460914	-0.0028143774285071155	-1.5328170260541831	0.4779927540028387	-1.3998083732772983	-0.3709657422005122	0.3368796543106082	-0.8740256996259979	0.8003028302777777	-0.47201836766125893	0.7801055563528607	1.3781009947148852	-0.8824859302014549	0.09467364603321414	1.3753381531200644	-1.134456200794662	2.421275115937963	-0.8941635021013752	0.7507697475852416	-0.6891740207486208	0.3610954826263061	-1.010660816689198	0.9921492371282443	-1.8024886172338563	-0.2821425871466075	1.8115279409658906	1.132506009538519	-1.9637986688929654	-0.6252416885720435	-1.0732772791123661	-2.472580602827466	-2.3620724219747022	0.43209776378770565	-0.7282797602757034	1.3368508887859283	-0.5167766253326659	0.08663896338701077	-1.4999853218120853	-0.3470814832820014
-0.5555014461366152	-1.111940653272788	-0.4144351854761422	-0.5015179001852273	0.8017788353560588	0.7828060326406653	0.9448501768018224	1.8609088742155504	1.3052371101971816	1.0562264720209005	0.45690776626146934	0.3986006136620797	1.5501449845036663	-1.434286068045834	0.6670168056527536	-0.5579059711162709	-0.26804917221534275	1.2630328884099844	0.24198854322240904	1.2511612936421577	-0.5824867138788037	0.8452833879875207	1.2979622141004639	-0.7678052785478044	0.22939672524979307	1.6728917590746073	-0.3447256811083969	1.930863664068554	0.17522116427618314	0.9773153415249377	0.23321569085296065	0.09859809151096476	-0.469311098149503	1.247265671122127	-1.5215481371903243	0.16748082392447966	2.0853341110813535	0.6510835924311368	-1.1896335448925275	-0.12381310627391325	-0.5332783321373817	-3.0786711039139885	-1.79734852248046	0.7660355568209701	0.25333585027778865	1.548155181778616	-0.4154734882280848	0.629518358219658	-0.9027646402803666	-0.15199291837724152
0.1856979259041854	-1.4809069677140985	0.03443820676037737	-0.3243304637732465	0.9024305926308357	0.268537996356334	0.9265244252095398	2.0636032737435834	0.8221608321953303	1.1434067254261038	-0.07785125122082635	0.252881519545159	2.3521749532038503	-0.18466935963514786	0.8996921095005164	-0.043418662252857135	-0.39162733480932765	1.3845682738904044	0.7523983657443601	1.5910570552140408	0.11760595975357982	1.1479075037136528	1.3097950433504595	-0.3256035355136095	0.7252066507810248	1.6115343703217815	-0.5274323651699011	0.9838212144373225	0.8067786515937735	0.15894188107288987	0.7484246991853555	-0.07928003387552071	0.015743963195655235	1.2153116148917174	-1.0415168673786876	0.07189716014879569	2.2386264844319252	0.27299041779974276	-0.3970326437470996	-0.03870782812482216	0.2616615746032061	-2.4857419204273996	-1.235283627875282	0.762864789519572	1.061524368516393	0.8193625926897892	-0.5398827103956978	0.9231427980210284	-0.2085258045431303	-0.28040955564853387
1.3699243008010498	-1.3447425824959327	0.6529474974013184	0.07782040219769164	1.0190937028796996	-0.3900008794259645	0.858013050219892	1.552339850824256	0.17061782624799876	0.6842190571649803	-0.5423761297769785	0.39188413093168234	2.216602829986079	0.8708574391863152	1.0429770607280957	0.33247272288085	-0.319598684314569	0.9786327996952294	0.4200273929942192	1.9429362091510036	0.8942211920224918	1.5436986387473624	1.421112722772528	0.39055544322387636	1.5809142274467363	1.0084894895473901	-1.2845506657916075	0.2122658784218749	0.988977790588024	-0.8565906837809545	0.7211963985673125	0.15347850808508168	0.11357553290738541	1.1133127770251066	-0.32689687295090036	0.007051500834976517	2.3192332834670215	0.4790756882275384	0.04402724972467802	-0.2311115345925834	1.0222008449402182	-0.6158096207265874	-0.7749168578687999	0.42652540430385283	1.6528818754981387	0.1669648630292076	-0.3934995126607188	1.0486743391085422	0.41272014566461845	-0.25065777978291925
2.3022060763445937	-0.17841130929397178	1.1733931896911007	0.6230223154501981	1.1096135177292004	-0.8232458877429862	0.9912458255778079	1.0508373350049656	0.4938169911277126	0.335929569068658	-0.24517763898612624	0.8204397462346951	1.8004325329811683	0.7635969840779084	0.9618775980756582	0.9108688353214103	0.018776288862022133	0.6960266451341466	-0.11717902961634072	2.355466743573932	1.1739793674866716	1.6281768599856525	1.505881115277522	0.9294741685501942	2.520414275418051	0.17279691609550135	-1.541087795051566	-0.030698744413212752	1.0707963880733582	-1.0640131865049738	0.5392917680023689	0.483155505003494	0.04877514145822404	0.980030960941003	0.48391487370988184	0.5522738407322946	2.2228730615674923	1.1229039563472332	0.31819108352393366	-0.14882141277299	1.5241068818913988	1.4863194262726676	-0.2357567630994985	0.14272321997381232	1.9854615174206547	0.2680588614060941	0.1683264898246411	1.2154508517385074	0.9166987760334016	0.08530695493681537
2.4477020448509372	1.4495166932202836	1.3029656414127837	0.9063737199414785	1.1391366425791318	-0.7386257267080799	1.1850505288107906	0.8644474445969479	1.6144610262106929	0.42594086932289144	0.43344346348274193	1.249846279792932	1.6281038886037773	0.03469278793062822	0.6250629922495943	1.578020765782929	0.28512686970369716	0.8044977252506209	-0.04698583645478895	2.4764953298410224	1.1376478506970131	1.1630244556962968	1.5225246433627622	0.8530043990167192	2.927207688961039	-0.20077520800497356	-0.7189528971061555	0.05978916974343725	1.2878606370770895	-0.3713301872411289	0.5965569348832724	0.38703811665175186	0.14846598557811444	0.727273625269422	1.0175328198740934	1.4936549804874757	1.8011239896644349	1.5433429942768047	0.7984137612889288	0.5127274219059499	1.682844267918325	2.5710359445510838	0.4667484798237172	0.22995695521005044	1.8578548592261799	0.7359171700332732	0.6920298161781419	1.347333399836275	1.233512703870872	0.4169917135848134
1.9119454972088363	2.287341864630717	1.021514229680271	0.6587649416046303	1.0449423298607914	0.009711258148697733	1.1396605883583466	0.6066804034884496	2.1841106999556725	0.5968385376162928	0.5881063105999791	1.3936148174649718	1.435261404968415	0.022373519119496095	0.18635646741047637	1.8309452744753227	0.23505634052701282	1.0123422775322473	0.8018759635925871	1.8235150559398232	1.310874459769557	0.4235541256660773	1.5390464622097304	0.2943606223937317	2.2153903854444477	0.33654433578588566	0.7440498739373586	0.027750699639289566	1.5259026005644445	0.4474661966443233	0.8944081010955913	-0.17317552734762864	0.35515928106950073	0.47880126789814337	0.9548649030657537	2.0110576318481472	1.0397427475840162	1.2655557593885152	1.4732412015818952	1.4110980692409811	1.5999182039484927	2.318956352610925	1.0936783617120007	0.5614802927244075	1.1720227472735132	0.8281196752157832	0.71713834544328	1.1536307483948813	1.260302560073436	0.46465052331569073
1.2834344436473444	1.6210450155760712	0.6314770498581386	0.16696294769298706	0.7878468711081061	1.2416918042942726	0.8292674986787947	-0.1358743990907462	1.3806433095708825	0.34469507574402847	0.12307281841785064	1.2782994714153206	0.6373874618449037	1.1306312124068998	-0.09833565110336558	1.3735198802754305	0.13281076995801636	0.9913002620360919	1.8121508855990005	0.43264424667845464	1.7519915051760269	0.00607044829839268	1.544431318059075	-0.05197143500414077	0.457387604566518	1.446368644211177	1.9621745675012494	-0.3366473350743745	1.5119267343656684	0.7795435635260689	1.1791733240522793	-0.670627742552937	0.3260383697470346	0.629507165311051	0.4058991004118289	1.6120757216940471	0.15404414263529675	0.5463298002699881	1.8438711395075675	1.8301593553466142	1.5070830593655806	1.5054848321477536	1.288609231405188	0.7368996858943934	0.27513274701331913	0.5325213505212218	0.4225061922407719	0.6222089974040803	1.038651549676486	0.40369791949758493
1.0000859874914585	0.006832579683101574	0.46532743576938124	0.061630339493321765	0.4340118131334073	2.347768546239355	0.5622669211927319	-1.0882113029107527	-0.0014736860384360706	-0.2594282312141731	0.028006058770004037	1.2035550891419122	-0.7228716607765703	2.210814243683486	-0.10214021846545364	0.4579337679777931	0.5118214652033457	0.8309921530800748	2.1825770245213083	-0.9367376098754829	1.9201406615545258	0.21193211047480467	1.3459284932819249	0.39365223328310245	-1.394179529696079	2.1832311054564673	2.444763571855256	-0.8200108905816731	1.1456835152519957	0.8703763850887191	1.335019003843534	-0.6193847976826287	-0.06523816998269913	1.3840146577897916	-0.08308048513346142	0.7042043872687329	-0.49657234462687905	0.13120737789479783	1.440035502688503	1.3360515600641563	1.5571370235839477	1.1143177105725819	0.9854353845069728	0.6021411489782712	-0.18874079005340916	0.5437003761305893	0.465023486367184	0.22786841730079502	0.8412264510386114	0.6841941317740435
0.9252025176588864	-1.2739539689528712	0.5596670921752354	0.6336734639292159	0.09727630823404097	2.576963203271932	0.5980860389310635	-1.490383066021871	-0.4824637691786088	-0.6130427369790129	1.1023914164172426	1.3669486937964501	-1.7981232196418937	1.8863592728621088	0.021855190827967077	-0.41960226870467543	1.5077508406329574	0.8356924069959393	1.6514377975103969	-1.4149801741596157	1.3799738543603326	0.6889929527364445	0.7592573667850996	1.4613242271663436	-2.1257160929660293	1.8099117713805482	2.2914517329031936	-1.088206992100942	0.5987711173685594	1.3421728496191523	1.484624168825296	-0.11135685494373261	-0.5050258593430009	2.2893810278105566	0.0023752965442911575	0.16713309284003888	-0.6396214547563167	0.43285165647274637	0.3847469675502801	0.16507824736729285	1.6246367699447046	1.413124501747477	0.5218483853356024	0.4590894036648824	0.0907028878237752	1.2051658246865322	1.168501760935035	0.4477293412164682	0.9672756599152437	1.4779796389601345
0.5863292766140268	-1.437950379393795	0.6477131290235381	1.4562840053440065	-0.23900728320151435	1.6332624201727615	0.8187788396921859	-1.031490074378107	0.28881003714932235	-0.3662617698033841	2.711667739682407	1.563758937669454	-1.8053648905054998	0.26302098135646146	-0.03837142862281654	-1.0185615034698952	2.5379814057372077	1.014643831755441	0.6501317459790911	-0.8353078839236118	0.392178343838786	0.8074601168447391	-0.11324417690787439	2.3365017992057457	-1.308574739924232	0.46386066854526176	1.771347341142353	-1.0738285052513612	0.12739498357658	2.178418395231383	1.6858099611282005	0.31945678197227917	-0.5781721788827261	2.4495385846186517	0.6288560802204897	0.4287039084769189	-0.30431063761277827	1.0143256212889384	-0.642928817230858	-0.9987234031334085	1.3843638958605615	1.8848173170128997	0.2936176397778116	0.6646702188326911	0.675342821141248	1.899483811919468	2.033301932709117	1.092242881177031	1.4234983495638796	2.40853896514264
-0.2141714144937609	-0.8007054504838851	0.4570407892751092	1.7808568937237599	-0.7620666936768008	0.02018812315104083	0.8826939144285508	-0.3539839189642332	1.1066581243430902	0.06300732238314329	3.240458583426984	1.3258522351472108	-0.9066250222528608	-1.0739090919723528	-0.4611669375521894	-1.4108319770474704	2.7446510801965176	1.0273490815008206	-0.19004734412570154	0.1502757454125905	-0.3945876942356574	0.4051061020302555	-0.8969828190265462	2.285065123688126	0.23066506518666605	-0.9919531707237353	1.005293471258788	-0.9901901622051513	-0.14944651540324377	2.4962577523940213	1.668399942396829	0.2622882277606913	-0.22674177603155282	1.3671168760589134	1.1974588721217085	1.0321245156623782	0.1668527107342956	0.9949241353299828	-1.0246422136513955	-1.5881836602929116	0.6774891901583106	1.88210986907531	0.3460235749238893	1.092447145933471	0.7624292360702694	1.7438198974870338	2.156472008238702	1.325984921017272	1.859259440715324	2.853771430761623
-1.1135144198346016	-0.21243761298267852	-0.019512648025545108	1.295821262604391	-1.5853133764662768	-1.2975686812752218	0.6818503533299342	-0.4158468196117679	0.7146376658158059	-0.021193942406177578	1.8412764635649792	0.4086375633641145	-0.030551847288423802	-0.8369647759048137	-1.1268364769187345	-1.6081879831065333	1.7794801673058855	0.6874479950278433	-0.613547261346863	0.7501465616408494	-0.7276582281305194	0.035780646837157856	-1.2877520664473205	1.2443085609885336	1.0973148855562818	-1.7581498956756314	0.10695510742072852	-0.9901956794331777	-0.2772877067085415	1.474748330199548	1.0419716528981178	-0.25366973250303215	0.23732957764681256	-0.44874747463769477	1.0943939623143024	1.0996929963181725	0.3638276190784135	0.016045924241882763	-0.7212170837756349	-1.5089371019454683	-0.2064069230937478	1.2113954236778126	0.40009008934683554	1.1660557776883644	0.056459091693447955	0.6819567653788186	1.1032776259204249	0.5217156960631487	1.8756306664167588	2.484370233304543
-1.530559397468739	-0.0840465342802812	-0.5311929919292042	0.43432409977220804	-2.4674913374304728	-1.649438324661839	0.5347254404734809	-1.3692147352933541	-0.6106645626218129	-0.6301582669932697	-0.5482640180052868	-0.8511875376630632	0.1702879834986429	0.5121327292624239	-1.7297170569261924	-1.3614850132477136	0.1529102025762928	0.31718301511652497	-0.8102421201442706	0.7188980669017276	-0.952794398237411	0.36376486587453266	-1.3165641203403748	-0.22042425144014627	0.6182182899474143	-1.7084945316304487	-0.6049452002257238	-0.9300775853848918	-0.3251064205884994	-0.6013301116771342	-0.1727850981815738	-0.9335647861848159	0.540286499386541	-1.8249084800653725	0.28952756134835334	0.2057098610723811	0.13957624988896775	-1.2550403242097443	-0.14909134777833372	-1.0221679309496792	-0.7037743019750294	0.17270239723182662	0.28544344141173383	0.5215766036568468	-0.8235072317037254	-0.45305161407907163	-0.6746007542826065	-0.931195994496165	1.4154633944459063	1.5210859220878719
-1.225222886208212	-0.10349661327256113	-0.7888652088934877	-0.0638924516200219	-2.8898982244439257	-1.1031304925591534	0.8420823804763381	-2.2592402650954613	-1.3497663683636318	-0.8932524135731476	-2.1091767209933203	-1.6985573758674564	0.0069873040717073915	1.3622008485801846	-2.0035960134897	-0.4792164915617367	-1.1506623918167977	0.3996593320968335	-0.9866539413922808	0.35755863563165174	-1.372585617679363	1.3385464419739685	-1.2039323911109643	-1.374851315606837	-0.5200424905364206	-1.2629492333861492	-0.7725078517008533	-0.5662708879958862	-0.2743471326991277	-2.401043962447834	-1.307232378494784	-1.506101151974569	0.7281139350945722	-1.932930249712442	-0.6097015598590314	-1.1540979026770497	-0.26875507631776835	-1.691980852712588	0.36459440087073375	-0.39242496653512815	-0.5005177728759905	-0.7424233105620658	0.22207622486096426	-0.4511462162250039	-0.927234405694813	-0.942697234044828	-2.2042389487204024	-1.8281887902097573	0.8339150589988651	0.5365297671882001
-0.46838937509520634	0.1758441407087545	-0.6705655063619383	0.1641787537214497	-2.505599769758967	-0.21677199560663324	1.5653959628134257	-1.9613460476696167	-0.5564192615715821	-0.038648875109270814	-1.9188517259404174	-1.5559030753927232	0.2917317672842997	0.8502644054555536	-1.824478838540211	0.7310841766973684	-1.3818769483610203	0.9177105723869858	-1.0058340519836264	0.010091976960223792	-1.6692769881929346	2.0978609771711807	-1.0139035806989831	-1.6930856655688105	-0.9754081348898342	-0.8039643809755095	-0.36957602328016126	0.04431743434762123	-0.06552323363150904	-2.702973031208132	-1.5052984572592603	-1.7642096977361346	0.9749728228902893	-0.9598081662768453	-0.9059640768192619	-1.9146723124988498	-0.4696869008670262	-0.8394110115580836	0.8553747713055302	0.28078797395771826	0.1359310450474263	-1.1215326516568107	0.5474509564414584	-0.9015432027331322	0.011637772842270674	-0.9071711057487495	-2.6825547906113125	-1.284650212648102	0.5646448488236324	0.02609310801098943
0.28173197015730006	0.7039289470836817	-0.28579926258583627	0.8532776200352136	-1.4925596444542404	0.5312591172501944	2.1242881724738925	-0.37305757982316806	0.985255177609889	1.507430935828454	-0.6428799922726479	-0.5471679159561125	1.2710878514138306	-0.23984827928623403	-1.1846726118809694	1.538862763625802	-0.4679705889595118	1.246641172764811	-0.5588677719736498	-0.2523912426982174	-1.259523140317691	1.7710751622940386	-0.613115303001449	-1.0045563521544696	-0.13785131008649998	-0.3524682740680503	0.24975236841921522	0.471587561697635	0.2661739424581398	-1.4598034890544478	-0.5450309497338781	-1.494356945159512	1.2078945020338991	0.18481906276620438	-0.42777375676481616	-1.351404181825101	-0.30331453896558674	0.5550169080536141	1.4229058276304898	0.9241018856082384	0.5957086684823465	-0.8052110495047734	1.1892666391940288	-0.42696192190512927	1.2142164674039966	-0.8713156614356657	-1.9070724182562757	0.32256424456094157	0.7020877392123627	0.08098644928703176
0.7538894287708223	1.0164487968259395	0.09587157261689959	1.431118918565022	-0.395439995538987	1.0019070204481377	1.881205222054752	1.4216296503704158	1.61849802513688	2.2912718747870895	0.433297305975555	0.5262005052700753	2.1895144554360937	-0.5951739402206039	-0.20740906289276606	1.4236341259099603	1.0251937955386856	0.8173801185876566	0.3295223188129555	-0.48784208724131795	-0.194241963237288	0.3564597419051053	-0.034975446286544074	0.4179068554136334	1.2059076567091653	0.20092777949597335	0.724100267168488	0.33499411952854485	0.5372247678122901	0.25579299345213335	0.8047753659581546	-0.6151391720387075	1.0862851339397601	0.7328385213190032	0.36516187764731645	0.19430693694045467	-0.0026265787069025986	1.216784524856536	1.8229102016071146	1.3178103037092996	0.5022591005682736	-0.03706710156414555	1.573888798022427	0.4029016590990135	1.574254734084357	-0.9083813297174312	-0.2962708544323131	1.6187259050439493	0.9067469249931318	0.3659854048466991
0.9007641577590635	0.8409800437728367	0.22099986421217374	1.4980037538608764	0.376666299510084	1.196402249057547	0.7568572350104731	2.1726325389518397	0.6449626714629367	1.300340137847791	0.7421733479198271	0.7808517077235942	1.9990598328345495	-0.032106348505926044	0.7748617866309128	0.5969290770097334	2.238068614225548	-0.20709478444778903	1.109872937181046	-0.6718381048922865	0.6095452017343271	-1.2396528287013278	0.2665437531444788	1.8321471424733404	1.6323042285756901	0.7186807479457902	0.9911524138594134	-0.23872050472959933	0.5305659194581585	1.2550505948906432	1.365743158110647	0.566821159357085	0.4245694165785805	0.5957468166929195	0.8447698355158284	1.4623569551371762	0.046563488767979264	0.5949274333351507	1.5756107714990615	1.1935491952880777	0.02516861287246672	0.5642868518423916	1.1900350099369836	0.5696474378885321	0.7373923243589067	-0.6193961120898753	1.339253544314761	1.502636699069573	0.7321390074362109	0.40791859442574263
0.713763292622106	0.43553285970893657	0.06581513640636442	1.0402957610913304	0.8241631292325915	1.0195903089872722	-0.6348653600862921	1.580864973556447	-0.971410737407158	-0.8114451890696796	0.6910400919428715	-0.050165894096165654	0.46254900918687364	0.3830577430460475	1.2914608245648174	-0.18723962549037285	2.451948981527283	-1.0537438086306947	1.1564724899086576	-0.7950892252257165	0.2651810602588292	-2.010613849241296	-0.24504712728576045	2.3343592127855035	0.4966882671205597	0.8283477550683642	1.1408214931486382	-0.699323807092263	0.1863204578161283	1.1548335130484095	0.6075461221188198	1.4346509503588316	-0.4381825920548948	0.16631092018804033	0.7673879628412125	1.3156955373424113	-0.2940287757330409	-0.5869879203618652	0.547296923047332	0.5384362046009815	-0.3622722034850869	0.42401421951320817	0.20690818614405682	-0.31712752601903943	-0.5569881817122456	0.056942020114107636	2.1742696817166185	0.18222946755796995	0.06768887535484541	-0.0015235187669730206
0.18422348569455235	0.2820849861839078	-0.09681016303619164	0.33009498075168386	1.127120588330036	0.3761503791935249	-1.4761856132494067	0.4171256429462991	-1.7125351963927755	-2.190369003223697	0.852130884084927	-1.3976903366581575	-1.5157552001930312	-0.17031508862756775	1.0715653165362418	-0.3535574689576079	1.4819195902226958	-1.1279720819122876	0.4162155476351437	-1.0551984810391	-1.0400929693438334	-1.660198865179025	-1.526221727176981	1.5167843619111074	-1.4417858454292458	0.3138215733011643	1.0834338750989323	-0.666598947133323	-0.3213646536409449	0.45680278926674117	-0.8468033321454359	1.593619417244429	-0.8133011084689197	-0.21297235109481602	0.4083771015055545	-0.1785718672384358	-0.7747748950079504	-1.0664411197984056	-0.7111730650385414	-0.27217432158959876	-0.3668753452076803	-0.41582960192946167	-0.6120015224721134	-1.5621429809738832	-1.1923119426668018	0.46354627071183135	1.837516841548801	-1.0570461268959923	-0.7290280478173498	-0.6175468406378323
-0.5236633105109172	0.5600648709486262	0.05421399756214247	-0.2869150678337073	1.2740578023743057	-0.5577438593128637	-1.402548641884533	-0.3281252829633028	-1.058831595471663	-1.5918572459944502	1.2409980535920624	-2.313657393220652	-2.666533599362608	-1.128802546538823	0.3711742598014478	0.0005738707891691398	-0.15745584715986938	-0.5686160525390025	-0.48496503029356464	-1.6920616771744459	-2.125248591128114	-0.6801867268334719	-2.7675163357742267	-0.08684680985621708	-2.778190910913819	-0.6075814390219524	0.57716481847391	-0.3551975408055294	-0.7206699717793128	-0.07576062878329012	-1.8186883530045832	1.3108280999499138	-0.27542016494250776	-0.4937308077305169	0.22079255746565993	-1.718681953277646	-1.0183886401004962	-0.3157198496498112	-1.3795809400649126	-0.7444265334242269	-0.08516616589055685	-1.2162660255413025	-0.6842733996016127	-2.082905761119824	-0.6995487801718261	-0.018013918353738896	0.7015296989703488	-1.120029875462621	-1.15312852071429	-0.9767654019835104
-1.0166957050112748	1.0060604638369983	0.4749188432165513	-0.5719110518607605	1.073220873121597	-1.314026239793481	-0.7371421706160753	-0.29553948598255286	0.18384914299303615	0.3540028103968922	1.4302153492320864	-2.2271912744686717	-2.444326360970313	-1.2500108557463634	-0.14767477353202768	0.32133750223062235	-1.5358342634646283	0.0015987552305299544	-0.8524874128430489	-2.5423230723952197	-1.9987214329839702	0.2074642712675903	-3.03439190601845	-1.365445598899195	-2.7430020848743344	-1.4453836591084903	-0.36117961940000787	-0.2859624479036464	-0.8787613753865481	-0.06897562168437922	-1.7007055273601839	1.2536612765323933	0.8938206698884574	-0.7440348744499845	0.4020502548457845	-1.9748540185283352	-0.8856526075275654	0.9623724950426786	-1.1551145342370643	-0.7002800541393568	0.19469488326242795	-1.2268778809011296	-0.2280324774896644	-1.5190194311390386	0.39757280215815916	-1.0140275569294244	-0.3631549709608031	-0.14362449456718254	-1.0301465705792947	-0.8683128589079719
-0.9605165167722195	1.2169430148439946	0.654030796333711	-0.5162105204779669	0.535396264962658	-1.46619986025278	-0.1462945062705122	0.16943799151188627	0.8982960454368478	1.7976911883814293	1.114472229933945	-1.3519130259318468	-1.3776349192769242	-0.26294991355973674	-0.002683219491420993	0.22804891665967808	-1.9710392738998548	0.1414313759497758	-0.6063196614804688	-2.9409582609346248	-0.8200508780816025	0.5798260830760195	-2.1100743824560806	-1.597581093532042	-1.6886202380340236	-1.8115985419010872	-1.247031937059539	-0.5795757069361576	-0.8992019304821056	0.2729527686449144	-0.9509992895257876	1.7052099661983064	1.88267874361511	-0.9173192203948471	0.7693668759453361	-0.8938767549284615	-0.5559373254713242	1.6004835653335432	-0.5294302697309567	-0.40436901614448617	0.282600141313607	-0.4908167161666967	-0.006041081525602029	-0.5354216555712705	1.1437967174982968	-1.39867199771861	-0.6999979137816158	0.7114203942973522	-0.6809384972812238	-0.5572128746361483
-0.4463207503187141	0.9701602865714514	0.10246487322407923	-0.36023741752828037	0.07519050568131803	-0.9677520029453957	-0.09578231041286064	0.5717541871438128	0.7165823602822845	1.5605415415865223	0.3793380758985281	-0.40363807036070665	-0.42612574917149365	0.6723906599327041	0.6222313630104704	-0.13839465752817276	-1.5519367512896376	-0.10854976932901593	-0.2885359224891604	-2.3014417095893434	0.40324307085306776	0.39170597523329564	-0.6232773365200442	-1.052753745262824	-0.4484435010855808	-1.5928677170290486	-1.522929723016482	-0.6977583753648502	-0.960801868857698	0.4488988047349773	-0.4529127706250918	2.151769186057836	1.9805431982542046	-0.8895519083957815	0.9880443779158905	0.3033130034376525	-0.27728991020746163	1.1332257839464437	-0.22113437933635155	-0.23057503923773434	0.15645831475088331	0.18363711149932074	-0.4609282942262215	-0.010896935786219525	0.97320732502404	-0.617158538207284	-0.40302289525008367	0.4811772101134192	-0.5956299889917488	-0.48886092945599374
0.03717143419190249	0.2793281583825394	-0.9783688540950003	-0.43087426219018643	0.1579253456233065	-0.15681805588292855	-0.5967317387556108	0.7382618661269673	0.08135853464165436	0.23817277120279418	-0.46768617040749605	0.07944558102228473	-0.06477435929859114	0.3428517977233006	1.0511354071832049	-0.3665652086381235	-0.9829425355987953	-0.49924743208893996	-0.40649749533397816	-0.817860328782513	0.9317459113001655	-0.2199014860741412	0.643149667450209	-0.568291708610477	0.5272737244733153	-0.8515604222365167	-1.1611315515635108	-0.04122040069927368	-1.0613663591633307	0.11970827226870381	-0.4883512535783489	1.8103950091495709	1.086320209141099	-0.6698146457272334	0.8675825387815255	0.49674475460988615	-0.10680586876728013	0.11982596998556647	-0.4050906481798078	-0.24715923122875857	-0.14428533031615406	0.1508976133039496	-1.2157983569880348	-0.06657714735064943	0.03969977458033203	0.5420845123562995	-0.10249914157750024	-0.6185082955556587	-0.9361908732653552	-0.7849171882396478
0.08039525288824353	-0.6778920818036154	-1.6642449557352186	-0.8600367560841408	0.7366014368064292	0.508289257052189	-1.3572638777387331	0.7867053725718794	-0.44916193647681085	-0.6138344388926856	-1.1145304390966138	0.15671143872467194	-0.002037957231586717	-0.9900081955915612	0.8145985749272469	-0.2775807259402847	-0.8500703616627219	-0.9182183944714982	-0.8689463776785961	0.5855731861237568	0.9034934571530583	-1.0343633749092547	1.4212322007485012	-0.5890398603555277	1.281783699612738	0.25473266892254903	-0.716979599123231	1.2199050002973038	-0.9738060541126698	-0.5867564760276817	-0.5084716544910258	0.5677319080338519	-0.3058046779808699	-0.4691109799060374	0.4481417966553307	-0.10583151341123245	0.07694942592908127	-0.6290532472101414	-0.6168919727408365	-0.20748563861265454	-0.5680137314209422	-0.30652772616376817	-1.5034071808181946	-0.048028881011483344	-1.0721223905192623	0.8088384819513605	-0.22235302070027085	-1.4408562458676584	-1.3790910026437135	-1.1151570350397506
-0.23121278065007347	-1.5711947171188352	-1.1681675161904697	-1.4313407233736646	1.1753667250653177	0.6846044659220092	-2.0512898699460744	0.8106850281478942	-0.7225824664301431	-0.22935567572652008	-1.3169328128932563	0.263644354472517	0.27427353130677334	-1.8244728237986754	0.12110947823718624	-0.11129687950092902	-1.0630132939882904	-1.355023842048734	-1.134489021190282	1.1349410837137268	0.8625044939148033	-1.706822043974177	1.86679442797186	-0.7787057842321354	1.7985755968693005	1.3832156430472302	-0.6949769821358663	2.0951371875012343	-0.519680919590429	-1.150160632997762	0.050003819364395866	-0.7621591828577974	-1.535289702720495	-0.5119416977462065	-0.12684720174282668	-0.3324623681444785	0.36378511640870914	-0.9448244731091374	-0.40936759894766905	0.0459393406863837	-0.993157120205673	-0.3513268175346902	-1.0285430097955386	0.5570459052212009	-1.817488868476709	-0.04111683057631553	-0.5549914185635882	-1.1178815531513635	-1.4624295675979264	-1.102527949856169
-0.4522117165465795	-1.9777636384181732	0.21401943435688656	-1.7424835344471348	0.8520802019791558	0.2347542176225586	-2.415554866815865	0.7261657258749037	-0.9055703808857539	0.6295174619800805	-1.0129003067541336	0.6253135904895248	0.7799938651997022	-1.1573851176925578	-0.41686528252454536	-0.22542374326975462	-1.0791542066182198	-1.6657067764024713	-0.8533220133730439	0.973662325054028	0.959730962815759	-1.8453284937609082	1.9869050946393845	-0.6056683276781976	1.7005120843012436	1.9861672429301942	-0.9550013663737921	1.7014006737360126	0.11283042182418013	-1.0989234370720555	0.9130575162458051	-1.2300588841248485	-2.2013104152477063	-0.7933651301273281	-0.7420922887430207	0.40001458078779095	0.6882241596209675	-1.2836086698786842	0.04798310201648056	0.2718586971341687	-1.2372623976929904	0.27710469731105664	-0.29156668058856766	1.3809399307846806	-1.9372143904478278	-0.8895786933238586	-0.6285359696678501	0.024106570188598495	-1.065313718845068	-0.7672449350144345
-0.32122760777631076	-1.6632149660000917	1.185588574825633	-1.56011818867022	-0.16512399557382199	-0.7140246703811416	-2.2224004669596766	0.41352961948560796	-1.1352738870996675	0.667234911228534	-0.5197776036662982	0.9493112543570922	0.9421637906391208	0.3758800050044694	-0.467860188547568	-0.6685279657744817	-0.6350163429320203	-1.6030159322174895	-0.24698413987548787	0.9173383961946572	0.8403062947167635	-1.3019182329488623	1.474701116166917	-0.11310027440820848	0.6925212230612613	1.6221188554297687	-0.8913654908628061	0.22194141185501198	0.4052071884357312	-0.4788797227254148	1.1652306124246294	-0.742983207379523	-2.2845338608842862	-1.0472015726237203	-1.297239984043798	1.2329498857814365	0.9081187487941077	-1.9175580442630924	0.14833603149350894	0.03882917267227446	-1.2146549966932183	0.7722122510147081	-0.037160597381552266	1.511790858997942	-1.4715188175721148	-0.6409481022161839	-0.372654729510159	0.7875200591352866	-0.5120523274907611	-0.46453615149484623
-0.07657065265119728	-0.8843466023208237	0.6625432679176325	-1.028182383332557	-1.1129066264341851	-1.7226383423333023	-1.372951768687044	-0.08076574087791139	-1.3675629651179932	-0.44929336049730345	-0.4567279132620065	0.7310786438295009	0.2402398237956173	1.2987427979687052	-0.278948402802641	-1.0941286180460095	-0.10908686973990322	-1.1427922785253286	0.16350464943095588	1.4485873164564118	0.2354172461547887	-0.3961525834158267	0.2386043933529753	0.11150144653494805	-0.8354247308904496	0.39835924752480584	-0.20482969769215828	-1.1819844138834945	-0.03724366088481383	0.11498891224823987	0.3147084630003127	-0.13233990559765266	-1.988311825754581	-0.9730483425238108	-1.6291829206669248	0.8408363084425975	0.9296108408867781	-2.4190488910562027	-0.41520614042710113	-0.7441135548704825	-1.055575507772961	0.1373555443032809	-0.4714904023641569	0.5273923565921934	-0.7253722607101608	0.3996867404294921	-0.2251226863000606	0.3217844394291755	-0.218399555339289	-0.4170188624921163
-0.16163749909994726	-0.27259587858392054	-1.082938267204564	-0.536899435356011	-1.2382178653190485	-2.2000469674936713	-0.12903392038665434	-0.5349080784492323	-1.4556344476903318	-1.7882377842683481	-1.1916443066673623	-0.15968737914639797	-1.1099506573722042	0.9944943627474233	-0.2758674106855117	-1.1032069453859576	-0.07275106909282272	-0.6290858016822084	0.10417484910335444	2.1160005261065873	-0.6014928909020653	0.25668399610024667	-1.1136994092745585	-0.29286149181175397	-1.931177007717019	-0.9766048757575604	0.6444968201370703	-1.4721618994796524	-1.0313053525376084	0.0627602212876954	-1.0510512474405473	-0.21304874173130192	-1.521027119377646	-0.5243643606620908	-1.5545455402163677	-0.8692604964225812	0.7217363162973627	-2.1328904210824637	-1.234707733369969	-1.5970534293623053	-0.9813962474382023	-1.514111345723149	-1.0923883495218263	-0.9664572214270725	-0.195799936277879	0.8478281456208804	-0.5436102633913621	-1.0258954634142645	-0.2938280457963021	-0.46310563557544554
-0.6581257401169514	-0.2539511769269376	-2.606846671617978	-0.3999363853925359	-0.4954182197009437	-1.8353570582842065	0.8484922889577785	-0.7291368921128117	-1.2562631762519136	-2.271399503598223	-2.306533218725656	-1.2478688663964876	-2.200336894438014	0.2575963347653041	-0.5003283740500403	-0.6585020917904334	-0.5685415138244847	-0.43724347589799745	-0.24832785294087162	2.0547516006890576	-1.1603474174100221	0.23905881830807507	-1.637515852810913	-0.9581084339150167	-1.928557619265518	-1.7157506211140368	0.8675406304287414	-0.6918699390970537	-1.8627637537186725	-0.6646791912594939	-1.855578005788366	-0.8977570989813294	-0.9967128053023732	0.0012120778900481862	-1.0578562506839089	-2.4300351856045976	0.28734046846078426	-1.06594604570844	-1.5802230606880823	-1.8602712516820443	-1.0424776367184683	-2.8177572904638946	-1.242226538776912	-1.905921260994566	-0.32140674286752124	-0.09483367678370659	-1.088431744049747	-2.0786732432040864	-0.5121050732585595	-0.341384693952227
-1.1148986303997206	-0.5977173021337224	-2.671718057669006	-0.6349782338558839	0.4547884739058877	-0.9398313410424234	0.9226393774690321	-0.6162591061530107	-0.7145046746810408	-1.8244198331048003	-2.818671659997701	-1.8337089634690422	-2.225646532265355	0.15702051265736489	-0.5854786681766179	-0.14557120283010325	-0.9973298627428356	-0.5163136018290156	-0.5344009630895429	1.0364871338360122	-1.2251806864150145	-0.30963513727646724	-0.9960256630849049	-1.2026033798511118	-1.0707534887179975	-1.5774268599693717	0.20147562659415724	0.212978822645416	-1.8645070255720804	-1.438907954188768	-1.697041251105359	-1.3516004720994794	-0.4700708562420135	0.18138528869958292	-0.4130038417662862	-2.374848350189009	-0.2716274134677361	-0.04750930143406108	-1.1422117459260501	-1.3240987343074075	-1.0472583678489622	-2.48223085398236	-0.7303524743041808	-1.7933364970557057	-1.1071929287228732	-1.6282403136140544	-1.260878802892139	-1.9823368669820198	-0.5998749838970718	-0.09368691358801282
-0.9901434639963751	-0.6722703864455889	-1.3793302628121997	-0.982824126798654	0.8911219679771061	-0.23178808160678385	0.09614169957940773	-0.33830097572718404	0.01902868098391515	-1.256322340144022	-2.121732349294505	-1.5963579163472004	-1.2409840719934848	0.7344247849009438	-0.2717043705194747	-0.010197913880730344	-0.7684222903647173	-0.41412573344394354	-0.5479599105408484	-0.1749110386633696	-0.9891127233562185	-0.8240358852302293	0.11919009081647879	-0.8275657932834793	-0.17860282502563896	-0.9554007080846728	-0.762723678970266	0.4429374379666315	-0.999331657291884	-1.5646109015114125	-1.182186173379856	-0.9701858736135065	-0.010592885279637393	-0.14297001645502866	-0.023184215177414553	-0.890156879234214	-0.6691820011561407	0.12819911795918518	-0.2993421336187884	-0.42773640876198377	-0.7980697685092699	-0.6527544083727906	0.0860426209167731	-1.0557958514104893	-1.9804110573859077	-2.1983389720714976	-0.812780326558593	-0.934911539832505	-0.46025981307015806	0.0021230451355690304
-0.22775758060745008	-0.18227697174265686	0.0897269951421777	-1.0849013588901941	0.6460087576118899	-0.14537817778579107	-0.8395971151382038	-0.10437958773522614	0.5597217970372886	-1.1441295302980468	-0.6643230265322838	-0.8161498491851927	-0.09229865375174152	1.1147954464002328	0.2107777234704623	-0.32484400780651645	0.04548144286854898	0.1760457615212428	-0.29696595461468944	-0.5921171539440004	-0.679521392266592	-0.8069756103760385	0.6750294812278045	-0.28608363844009677	0.2289296935299173	-0.38305094812333396	-1.1450420650724016	0.08350700505500608	0.1153551471888552	-0.9268675491493906	-1.0304463526955268	-0.04972703686275895	0.2810044569522378	-0.6457110869102867	-0.06396731354587946	0.4237918261121143	-0.5631142478105945	-0.4014638314661432	0.32170295420840056	0.17419044776086826	-0.34662946982828147	1.2130205752460401	0.7076043408792526	-0.44181833821491134	-2.1564495739720004	-1.1874577349188953	-0.1353433302695274	0.17243251905092427	-0.13143813080317857	-0.10377947668661579
0.6506343799172576	0.4726815538432836	0.7232253070554111	-0.6993138104426485	0.1287989773675446	-0.3768276708685933	-0.9390805157341001	-0.04613050255561254	0.5483180394425765	-1.1398664807379242	0.46068843685720057	-0.03710982117269346	0.42050615007293823	0.7334103632079667	0.3794092217635435	-0.7150939281979884	0.7936624502309932	0.9880992946966156	0.11729937192487296	-0.04253010182056197	-0.28624376775471105	-0.22077989280464505	0.3595504152829349	-0.05679091625898324	0.3260126237595656	-0.03952238510010179	-0.6325903930686773	-0.20181587763666953	0.7582006958009859	-0.030265167096520534	-1.0893455611190832	0.5708216081496655	0.33645809694621936	-0.729519055582303	-0.29900499497487737	0.4139734294604805	0.09508299836729289	-0.7194437735463107	0.44200104890200187	0.20085220662290842	0.06393912932929621	1.7981999875409604	0.8803544236204114	-0.23817563641283146	-1.289640020188766	0.4886138744190638	0.22343534608372367	0.678159166260601	0.32782159341431816	-0.05522664827717715
1.0111837063886684	0.6696624033181879	0.5028400767102371	0.11178579418290227	-0.16635918207311218	-0.2416128738918117	-0.0009106639504070171	-0.15671134197050704	0.060483264331143496	-0.5144935654766823	0.6190110068383222	0.43090735869910085	0.27753656393346327	0.037154574207289744	0.05467521493503903	-0.7246259787388608	0.9270455546614174	1.417242011705072	0.5421961093062775	0.6721396069812672	0.2508955417850376	0.5480300658693943	-0.18796142358264833	-0.08128600889371171	0.5067266254830614	0.22775324102310374	0.2446423338421405	-0.0425469376832083	0.6914463699442817	0.5508781461040607	-0.546515527208727	0.4187910458613137	0.20093555358030027	-0.0769395768237911	-0.32954469795546176	-0.3738533301408178	0.856089073088722	-0.19040918406383325	0.25863075848718886	-0.10195747923278899	0.2952526332201529	1.079507392809041	0.6541372980896543	-0.16897523126450947	0.19463652026759565	1.4381637264043057	0.17850429705408663	0.6131223227839216	0.794115958048958	0.4463904496691128
0.6270100620785211	0.2954406125515778	0.058491925065678615	0.9261595254467159	-0.13559050990903634	0.48611473110382897	1.1878931262915853	-0.3415213447162983	-0.3300933843678254	0.7838915057941744	0.2018823783892936	0.6621555579199643	0.11452295325977375	-0.17281698371208642	-0.4535220794353935	-0.2535875967156861	0.47385592452324543	1.161912327515953	0.748880732336911	0.6420294074875477	0.74789756616537	1.0463804407146742	-0.20531947767719935	0.014717387294155532	0.7568330880538776	0.5141310463680038	0.6468724732506436	0.24032859869872927	0.25634510898955004	0.6591015275572538	0.8749128532536932	-0.19563248253477972	0.03738785130485173	0.9545774537762811	-0.06863211736302689	-0.5252152147883393	1.0601397899159528	0.7986546452667452	0.1016484415554404	-0.30823167232032295	0.4416137500955559	0.01602446056544623	0.23766772193445124	0.06357150829391801	1.439164532515754	1.1743382317521407	0.08215992745816916	0.35324012208297684	0.9890266451631433	1.0841709211285213
-0.23236661231823091	-0.16881359752903782	-0.1846764891003843	1.1854531379886428	-0.10059537651285944	1.2140548456329359	1.5803378746210297	-0.5176992743153114	-0.08192343432211645	1.8844622387329577	0.05510440840297905	0.842810751675171	0.4180512152539316	0.19254807128490156	-0.7303978573764272	0.3742643465969665	-0.14033576182087332	0.5146088363461233	0.556293919444774	-0.22851159441401214	0.8779680089606569	1.073684530697008	0.32327547704251053	0.2904358752513623	0.7061139743526941	0.6613391087955897	0.20034629675980525	0.08179342206772344	-0.02674879710959154	0.4872163471446681	2.2556848777683833	-0.637135105302377	0.02072906892314805	1.5519135607559562	0.0981882772436449	0.4123757823890761	0.43259273740263354	1.277247964699484	0.10744216044085815	-0.2050326180711044	0.6027165220007636	-0.6333366929476426	-0.11772587029279757	0.3609581382756394	1.8499868359259795	0.322038647881828	0.14105403792355223	0.07067678264419146	0.6317391944669549	1.0821005145279603
-1.1108732116262532	-0.2975372507500716	-0.2730191793072569	0.6672049430558965	-0.4366526204457848	1.1396970939131594	0.8666501585688392	-0.6556033330492504	0.6746214969777733	1.8850685340436741	0.5062582360821352	0.9639122583567609	0.9516186153248367	0.42629217332411995	-0.7038991601315716	0.7720992364285372	-0.5597826119453996	-0.02684393060741309	0.07965778303532281	-1.2048077028598212	0.5706700831833962	0.7271215443666637	0.7580531365108262	0.3819998017383869	0.241963796662247	0.4861734204634966	-0.6994114882416668	-0.649023764878424	0.09977878300468418	0.18626132981053606	2.308673230033475	-0.6357758621988551	0.20190839441699499	1.1723964898080905	-0.2586762666347253	1.3709987783995339	-0.6267484810817003	0.7811112914458455	0.22640076810554977	0.1521874273068373	0.6264397037910022	-0.8850717758448396	-0.19479741240108067	0.41681914637569945	1.484316692817612	-0.30957697243182936	0.10004566609550117	-0.30609796559666597	-0.20313724555304857	0.04905560362188924
-1.6716636997277916	-0.23499784333474996	-0.2659783869496282	-0.17547181953086832	-1.1637882543604205	0.19550505566289011	-0.2722781615127141	-0.7167322253649955	1.1672991103013426	0.8474425734831194	1.1287694707860096	0.8523697274202262	1.0467784974542491	-0.03540789199538559	-0.6127365969393076	0.8774671657230461	-0.6565547234571376	-0.3212324156903573	-0.25015142353727265	-1.535599999276588	0.14405765551278102	0.24285665560360647	0.6451338612646724	0.10404714742497474	-0.19369506108139087	0.0817393560718542	-1.2565004545763971	-1.5073981405024675	0.5389409528650303	-0.2688850445375555	0.8351746159829216	-0.4018950510056259	0.4764740825461696	0.09599352178266893	-0.9892144191503155	1.129292555634851	-1.4084778635929953	-0.16407333528401866	0.40067239352945755	0.6371157293392645	0.2499247886771337	-0.9904197247667028	0.05954307919595655	0.1777797376558038	0.8327015626110994	-0.5251396836061895	-0.352935280329192	-0.6937850756033084	-0.9709170408711533	-1.4439622769847344
-1.7420737306274614	-0.37995695032881094	0.09833247385439038	-0.4536242879907872	-1.8564457536649956	-0.7498965477484101	-0.8768252827559581	-0.5775297878504657	0.7861346873783329	-0.2437042616800909	1.3957308119274545	0.47732197650372027	0.41924111906633815	-0.9055222219243104	-0.5971552973402908	0.94483598001604	-0.3498922382318579	-0.6195049355313276	-0.08240982021082875	-1.1644478579520965	-0.04737891677645711	-0.14976456141745031	0.22834857444276338	-0.09730930911484396	-0.07249094029087397	-0.23364935552180263	-0.931805727799523	-1.912978493758294	1.06103063863512	-0.8050885242091178	-0.9008833469909701	-0.15593407327061962	0.7056580052513787	-0.786372588351804	-1.2808881720938026	-0.12471736209225667	-1.5342525736803003	-0.6522189008122856	0.612760235703907	1.169070974571532	-0.4511506908376612	-0.7479749327340681	0.4385406434813357	-0.05295785982493139	0.3358153502707518	-0.5952097619216443	-0.9969650380407505	-0.6946410840211529	-1.0765444683812824	-2.2989710595853317
-1.2320336954657927	-0.6720589906834102	1.0334939637547946	0.3860057884792704	-1.9470542140530789	-0.7168881537567293	-0.5909317459785968	-0.08560812514459278	-0.18309179211898235	-0.4904176014769828	1.300550128412565	0.12627763099165887	-0.4142582267263773	-1.4290426996788224	-0.483857900249491	1.1761670171103022	0.44547056048668454	-1.0626224817824672	0.42195357333312006	-0.632196054883173	0.009703702369026727	-0.26192898457466324	0.05916753499148752	0.41436531725084047	0.5703113068736563	-0.2502095488522939	0.1525763065455516	-1.599995589693429	1.516088063433499	-1.032610174352697	-1.3892485012649265	0.22068972518344704	0.8736445485291029	-0.7776028823309425	-0.37438333891469217	-0.960856624966052	-1.1809622396324793	-0.31286060386012987	0.8034983979648687	1.6390954536458888	-0.8972968582417903	0.27276778652398775	0.6167038756303274	0.02529273521247962	0.15223827021802364	-0.6358297415152215	-1.1394344664989289	-0.00974627827573001	-0.46666303543304993	-1.9150248149931421
-0.17783233052424827	-0.5081972231439845	2.142168274636755	1.9447383711101969	-1.1842413934632168	0.40451524129552824	0.18121601915930727	0.7398284878057876	-0.7781026500632116	0.07194723952583429	1.1975158779218362	0.18259695377299848	-0.5980490717255624	-1.2752527023097633	-0.044215075941881926	1.4404161422915356	1.5522655552189297	-1.3285438702634065	0.694767856656526	-0.4048256310839649	0.08272505648543725	0.03961458882907084	0.2902668734895042	1.58411989747583	1.1457929004184841	-0.0440895602478942	1.3319992701633823	-0.6767255608354499	1.8328288521691154	-0.5128227726030646	-0.3528604488499679	0.9412688459035651	1.099069984599271	0.03225081103538666	1.5562487321421208	-0.36911926293995084	-0.710830797492415	0.48883944644382427	0.8775733488955111	1.8518632632933976	-0.4859453142570122	1.8787910083464785	0.4812610634713926	0.3754712088303212	0.26986214201977105	-0.42749658574188626	-0.35660194366986203	1.062061204927877	0.2891070017872215	-0.6797382148175148
1.1052961596860058	0.4720376372281022	2.5563764875092843	3.1046844539754668	0.12969674578014548	1.7628169751779705	0.8592185793687084	1.5644403910737126	-0.370198625750193	0.65784788216001	1.211690389826858	0.6989531735115752	0.20219366536764685	-0.7959801576525317	0.630003711319385	1.4195774421079645	2.3755449314235855	-0.9364336033975318	0.39253931218380955	-0.4248963311344993	0.09221177713895382	0.7241057177575193	0.5594538044401418	2.5028268930182422	1.1715947871602383	0.20112052730506128	1.911172135857359	0.550630165418797	1.9049567512794805	0.7150394628699989	1.1133278739316133	1.8292909804199653	1.4549019222718969	0.9609987933863756	3.318130502637214	1.1043428745279564	-0.24591165319194386	1.2134571280477096	0.8322214756188272	1.6518869429536007	0.7079080393564279	3.015543931700574	0.27848116562627595	0.7091255229713714	0.6317222045287765	0.1888306853213831	0.9505479453284597	1.7353675680631957	0.5820151673109519	0.545904306219571
2.0413008837830935	1.7056479636250956	1.791310100700125	2.9961773904116282	1.3397458931017037	2.3946795246951225	1.2362787244438456	1.8766878196050216	0.6415665501347616	0.6314216256242041	1.0907306049101324	1.2374176066593015	1.4405617360150995	-0.45020442279984674	1.1334890315637491	0.9989800884229235	2.292542784749116	0.12573103435508143	-0.15868487952917365	-0.3194525128697099	0.2144334825564453	1.4668381815866558	0.5298287755411127	2.313764043177784	0.7459402427755794	0.44053494839394564	1.677087977149146	1.6830523025362936	1.5823445450921665	1.994484372257283	1.778574616126021	2.2885768608173866	1.7744274544027276	1.436841337002621	3.6477070674326755	2.033769774141924	0.2711101574381042	1.6441511406851834	0.7790249642243269	1.100537101811278	1.8315069452480164	2.6792708255612534	0.31832295979379843	0.8225600814524454	1.064405326091699	0.9888874190665611	1.8779313941203433	1.4506689788516958	0.36707451461196833	1.2523971347852751
2.1399371665376345	2.1218455674370627	0.3290770006813506	1.7676485658265493	1.925905402774002	2.0751059937093523	1.4205896703594199	1.3702142314756136	1.2536804389570373	0.10923307521746597	0.6743472618562423	1.216472729403693	2.1892827405372066	-0.2718452779907675	1.1357507219188294	0.4189424972063293	1.2921874295648819	1.237526382531898	-0.29796635031971597	0.08018506273941582	0.5267025452125771	1.7245350461959126	0.31809005631759935	1.169072031011638	0.28660160625601744	0.7369549907699938	1.0274304235699312	2.2892294563799154	0.8205617040588923	2.5540048670812228	1.4260271782052225	1.8516198385389346	1.6885928884135342	1.4225088967123827	2.3385785558989047	1.6814795585280224	0.7023584676349346	1.784069312777871	0.7433970744785	0.45885734273505197	1.9992221943990154	1.0191776950133125	0.5283065909506762	0.7489317716122982	1.2240898546058634	1.562398353570777	1.8782564376143494	0.43483032929525356	0.09273620202963448	1.4849039298036226
1.4299643802101658	1.31558784773658	-0.8078288651605924	0.36221544262301364	1.8512298416935198	1.334288323325314	1.4378821806510307	0.2405053665972009	0.9498117867312181	-0.2787028313013432	0.2557237206341391	0.48200671202689804	1.972241417666468	-0.049476698712612795	0.6840896525476414	-0.000620120234552341	0.0841732015985807	1.7161476931749553	0.18725357590749392	0.5442700271192943	0.7423993118712824	1.1196614208986548	0.27860537503616367	0.05950521240002549	-0.024149737899770013	1.0398734120383413	0.6112580870380577	2.128911591956052	-0.1715304556699433	2.162137233097424	0.7526510891592418	0.679768471777655	0.9373219568811452	1.192089663521727	0.41860375760214796	0.6155062455157289	0.6726680406285495	1.5418160684829005	0.5060729255953552	-0.025152807473595502	1.166008269304273	-0.6954504565559172	0.4421145935587058	0.6251099517079921	0.8440940945606716	1.7211166878133242	1.2061049118782599	-0.4984343901675746	0.0944088515632833	1.409992549240497
0.5316638582218045	0.09409995573252268	-1.0202671954970837	-0.45363457137926405	1.460590010314581	0.7876294282633731	1.1448774735596157	-0.9105516304609285	0.2538731393992623	-0.06416454972021246	0.2576866610062062	-0.46056254009873365	1.1237943928584984	0.19067792896180397	0.10727779641984846	-0.21749045481035745	-0.5768194385118951	1.51112255944987	0.7704355439644046	0.7607208194207267	0.5233896171767666	-0.12051838141329183	0.5091259898520634	-0.31411796997358027	-0.30461520230907607	1.1522730592643424	0.7703988454072501	1.4345658910815644	-0.9714735421351945	1.2623890922284358	0.4147581088957764	-0.5853615849728477	-0.3042390161695108	0.8852808011749361	-0.8286014378623103	-0.13299304999719735	0.0586564470284935	0.8304781139056799	-0.1874287932769718	-0.27452417848834904	0.1902890053352356	-1.2902932942402585	-0.24130446479431353	0.5588565722485698	0.11467191001431185	1.5863286284828322	0.5258695914062477	-0.6675161717995847	0.25550042990169936	1.0251937419714119
0.19882163633904262	-0.3535091931540712	-0.5309130911734062	-0.7496915637459106	1.0642031576280084	0.5942883000870813	0.5733494802772608	-1.5085577972884927	0.14258527619629774	0.6883252802736858	0.6306775369060935	-0.8352313727206867	0.39351698509990185	0.19490249894730194	-0.2833153806941534	-0.45633905846543626	-0.6327901895377034	1.2340394039760467	0.7907270768133009	0.7323855190040545	0.03186108002350613	-1.141966240181612	0.7649211356973721	-0.2642516808901248	-0.5240915245666034	0.9852498551001584	1.2547701928997834	0.8364059840224151	-1.189647272679683	0.5011843061209874	0.4607871211856152	-1.4438929216675267	-1.4293304819471246	0.4483377493755475	-1.0117928614174343	-0.15767794633479193	-0.6098590747084146	-0.03423078961252278	-1.188304182744603	-0.33176682798886853	-0.015058722190972595	-0.7563421968581036	-1.1398052486033472	0.6735599779893654	-0.32509517798590754	1.3433986799070723	0.23063991687760496	-0.007035695458990449	0.35339147673044147	0.42479244022427315
0.6809707658350805	0.22963726558663783	0.1283916075658721	-1.086174046815322	0.6598228700799569	0.5330993776510148	0.14254212591721996	-1.3999932829829005	0.9732948964019289	1.5575305649356896	0.8257444958180401	-0.2873308255547597	0.2503351170959922	-0.026907307075375458	-0.325486215101319	-0.8459587557722348	-0.6515816549434121	1.4759628487369303	0.25376306858442355	0.7584778460491187	-0.08114400245846917	-1.0629200411612072	0.835559439462119	-0.5584838729666888	-0.3051666269222486	0.7410057212811635	1.4563317590877243	0.809954831726927	-0.7561244492081092	0.1938555420189755	0.6381118010446858	-1.898576102990884	-1.8116588891008205	-0.04150803286102115	-0.7975765938948806	0.21291666374769214	-0.512072120421708	-0.35902334380033135	-1.841011562577705	-0.23937066324567885	0.6386863771464785	-0.041323175086057075	-1.416167724381963	1.1262992207939038	0.04006971716406677	1.0820334844484845	0.24302688684315193	1.0544502435066214	0.5470776120171831	0.09128922518151825
1.4879379656699965	0.9093494831576215	0.7502660608357338	-1.6330551327210674	0.07487851310283089	0.40375427903336764	0.2933399117315286	-0.8818152487033706	2.0747528130141095	2.132785102152991	0.4549624378062728	0.7693223666509387	0.5485762169305776	-0.0370354321489829	0.06215816438570516	-1.1750282582446117	-1.024143052298061	2.1610620501555142	-0.16777963719659947	1.0222455123756744	0.5856528062469537	0.22044366225528583	0.7911454589459117	-1.305760856020289	0.5776356619885971	0.6985150533145134	0.9411169137602718	1.169807828103472	-0.022745147538164413	0.22952024008172273	0.8798768520081385	-2.17247016708199	-1.305862118258993	-0.23997509542413192	-1.0015360366811217	0.5740765109856316	0.5731721628139067	0.23951898001324817	-1.511318421979203	-0.054738464352856	1.4093813063513378	0.08135514328598122	-0.641214963631267	1.882118396293642	1.0091586070863183	0.8924947232232215	0.3667053406102263	1.9908862109315477	1.224926380675448	0.5447045371218201
1.8090675057211887	0.6882738583020832	1.3850286024750345	-1.8483637876649766	-0.6786073082911201	0.1958615507865963	0.8945924508848278	-0.4027454546991517	2.3917997259944324	2.181217983895693	-0.19788470563784433	1.498231788447354	0.7900463755071839	0.47096179571762403	0.8772915056710592	-1.0960481411995235	-1.4316480477333107	2.621699787519301	0.017769473057189053	1.2898225295197032	1.5567428696511245	1.7891863852974885	0.7481991747640261	-1.7250864129051005	1.6111463701323192	0.8134690437208398	-0.19687958397727612	1.2425480810934995	0.4410956994737269	0.347838212375197	1.2253903283821206	-2.2186548014409957	-0.3797285772450303	0.09120254692253205	-1.6477946745516316	0.8162679960616026	1.861180326114036	1.2432818859036532	-0.27611666797010487	0.062197206448192856	1.5331957776790572	-0.26718443316151774	0.6462332575878605	2.4708140348279843	1.7655933373367354	0.9170579696576915	0.595357715924197	2.382575187870477	2.3106230916114443	1.6139984008287696
1.2347616959589494	-0.29570576220944195	1.819135613981957	-1.1416612364589107	-1.282882585230103	-0.08041736684833599	1.1982527086432737	-0.23792997157707044	1.480871085630316	1.6129654059144813	-0.5118134545415988	1.362601929470422	0.6454797810299316	1.0864318696757462	1.8693418022187531	-0.5378849579211652	-1.2681645131956651	2.268087856848776	0.44790483843464945	1.1120243890019765	1.8242043756412742	2.3818815910617746	0.5572723200024876	-1.133627280309078	1.795113170159411	0.6684985804168999	-1.4338557944357326	0.6224966452657525	0.2643935417857425	0.3733801401662189	1.4126616815401152	-1.7091803719391512	0.2747838532680154	0.6369681574368076	-2.0085276281291367	0.8613931316349239	2.230382979523246	1.5995162517425294	1.0265832645105688	-0.07009893276020261	0.9495855298155735	-0.4613322763184399	1.406056607297822	2.1914421911409483	1.656464803049667	1.1265295661894557	0.9725174886445108	1.934366011281691	2.989732200464293	2.318523579726338
0.1282130550892693	-0.9147825176013452	1.5247012392615433	0.2530376736537295	-1.3785764783393282	-0.5296484922948111	0.5498674248310791	-0.3701454327137028	-0.11317327009567393	0.47277796089207713	-0.31162296979297827	0.5397895314061458	0.220304972395727	0.9809395734522827	2.5010351688408097	0.18758454632656685	-0.488364188947903	1.1184684916985783	0.28413411141386447	0.3410561982867283	0.9012493699379462	1.4729358466505893	-0.03528900145620584	0.0717483879114297	0.6698377981054793	-0.06882990767777794	-2.212342336868009	-0.3268188327006345	-0.3955248506554617	0.2169288429172561	0.9326259394471005	-0.5538081510512264	0.31653306483143434	0.6810902194495568	-1.503304267870491	0.4534370901719891	1.3275853100388855	0.8059667497791227	1.5608374552001392	-0.3923514961042945	0.22628178152974793	-0.21716975040987696	1.1771460697701053	0.7765637610516036	0.8190956073848661	1.1187863196474266	1.2889569531515526	0.6185746403589807	2.4295098323845963	1.7548060764102353
-0.6930890714348504	-0.3715488502124827	0.3347799942949813	1.289622068550472	-0.8987645950022424	-1.2041353631253213	-0.8612779255397582	-0.5663402059057525	-1.3622999910751443	-0.9725419189517318	-0.0895479226259245	-0.3390126899691048	-0.14045417730512408	-0.09000410833861058	2.2836547390086985	0.720205011519112	0.23548273111334272	-0.2990997876058357	-0.729460802850338	-0.6092038494540901	-0.5940665321473863	-0.2603363944889426	-0.905424652370323	0.7270320030142366	-1.037777845400685	-1.1713221190409833	-2.2704155387069562	-0.8391562806784333	-0.9157878577441092	-0.17162050138835028	-0.333305843345197	0.728033414721247	-0.013886758385328058	-0.14490090146295803	-0.39470800853032867	-0.47284218850979925	-0.09447922045051341	-0.501718535382727	1.2978819314937902	-0.5044647986261851	-0.10769083672164052	0.16926462533966968	0.5819778406597599	-1.1447305742194895	-0.04799861674712598	0.39082669928023833	1.1469553423461587	-1.0703628224736585	0.7815201754424456	0.10883357424194667
-0.6671232279778057	0.847951059379095	-1.0347220226357405	1.1180536578487272	-0.09471542850095416	-1.8466315356316219	-2.0632045293595263	-0.5216403161503178	-1.5818949783099896	-2.2170013758990677	-0.355418498414277	-0.805824156786882	-0.25635140155243324	-1.288934704662878	1.2395717649988358	1.0061055427722534	0.31950275199115746	-1.438735627144694	-1.7619271566847157	-1.0736501345439171	-1.5261108128135745	-1.5651264671349605	-1.469596818749208	0.23317072884744802	-2.024533246385124	-1.9392964380301188	-1.69828926830424	-0.5876937076548281	-0.6909799759960944	-0.7209281199404288	-1.707810242044663	1.3439108841042204	-0.2147258763987844	-1.318000353620682	0.4972563953987194	-1.369106641989819	-0.9714689857250102	-1.202797111351517	0.9645546787764309	-0.002682091857904494	-0.033892685649444323	0.35071844217314274	0.6267589595532186	-2.417602203208585	-0.4769633297028861	-1.0407310223883213	0.41168054615960537	-2.1928422334206314	-0.7789099977068155	-1.3969686059909572
0.06342649375110575	1.4809145325457926	-1.4958554719217507	0.015828844218872797	0.7221598076206128	-1.9454689821251576	-2.1626277365903674	-0.013252156964565066	-0.8622971111916333	-2.7086997442913683	-0.9343295604015607	-0.8813837713460294	-0.29461049560007896	-1.4442026196403597	-0.04341745864842576	1.2292700138392278	0.05083142801748077	-2.0531375152322826	-1.6051232822369066	-0.716775385162725	-1.3527777790340185	-1.736838259778899	-1.2754754890305686	-0.6593335912429127	-1.701908693961733	-1.806700954125917	-0.7928141752929643	-0.032047706923871266	0.32782848730109226	-1.1585742579648561	-2.2153697649427597	0.9833160239004923	-0.05801202475499208	-1.7846005069017274	0.6971229867020201	-1.4163815592522198	-0.9419579309836382	-0.8758201475173739	1.1651415390509752	1.0030038731309001	0.11225903988268092	0.41514289973983953	1.517198057906648	-2.3344812520479015	-0.6263560533697216	-2.3920978561001323	-0.49687677660418733	-1.9993956155905703	-1.183370459250483	-1.6513340168906716
0.8402723056787783	0.85239585440611	-0.7347725598702519	-0.8325869478097848	1.3632868138158036	-1.1602805605929463	-1.131228647841935	0.9361470327730722	0.13386248680845053	-2.1682833603562046	-1.1250245347211354	-0.8341224404022649	-0.5513109740892009	-0.2971702455012438	-0.9146666573440336	1.4259582309860104	0.2967355804962034	-2.124021946175689	0.10029588013141129	0.1974291550429522	-0.528569142495102	-1.134337949641945	-0.5959208472829244	-0.6109358414306171	-0.7319057055939655	-0.8396167759090497	0.11958531493299669	0.11629910217789753	1.5257297909251684	-1.1625913259162741	-1.538876755118691	0.14699849492276204	0.21046897289106878	-0.9581996363481838	0.549101461345547	-0.44314933499936476	-0.4830813234384482	-0.15479938568866772	1.6580100027246178	1.7967577262709769	0.09897682352557656	0.6843248173454519	2.317523314859017	-1.2453826700346058	-0.8412818034197341	-2.6980031466846084	-0.897334813643914	-0.6264248303632894	-0.5458036914533135	-0.664267297673612
1.0776151766493152	-0.4383698527434888	0.34815069191870757	-0.5484443931738954	1.680569501529599	0.2722841783402492	0.2411341638794238	1.9660094315601058	0.720699142456691	-0.8096001167375887	-0.552846455530358	-0.745894669893406	-1.0796366768406624	1.1750241594911162	-1.21901631477112	1.3067345083874404	1.3857625890416192	-1.6994873294634316	2.3962417533665246	1.070336774816072	0.15257348157797676	-0.6302085173734582	-0.21347940998283246	0.7879299365127899	-0.21409210749113658	0.35259685413368463	0.8002384441176691	-0.34514211937322437	2.088425325883205	-0.6727979119848047	-0.3521691591782088	-0.34881149192117805	0.19571609233487627	0.6484576838499293	0.7473172268381068	0.7129331004732907	-0.16402304601130083	0.10671731703106917	1.6157679926534028	1.6252742176018629	-0.024467741973901953	1.150190010704119	1.8951594405040268	-0.16645263980724137	-1.0232445098733698	-1.7492983469255745	-0.4864950807737823	0.9234290783023824	0.06086373657595085	0.6055545734823303
0.6733923403570475	-1.2068382125546349	0.5422877288643083	0.5103695152051313	1.4536474149390506	1.5740368330756684	1.0772183295845674	2.507620998600214	0.634767059590134	0.6995281239385494	0.33023159581735456	-0.4403221127757751	-1.5886312561462346	1.7637192309782246	-1.3142030572453207	0.5579798376972064	2.49791869595251	-0.9347189641061278	3.754639266149193	1.4306203874453693	0.39286096296212036	-0.660581676160089	-0.5454976613728437	2.431669374728594	-0.48999483720843384	1.1202575528669831	1.1416970137050606	-0.9966923749310045	1.6411973175380274	-0.012684912667541032	0.35708077612212374	-0.15953368470812054	-0.17386567105973616	1.812565360975546	1.4827842192763823	0.9933920168607436	-0.02046305697469483	-0.20201729835123886	0.5817813436719171	0.4113182612134885	-0.1499458896971223	1.3468867945463845	0.16359168235168792	0.17927345669991201	-0.7172158406513633	-0.38968705033968143	0.324104018806395	1.6159308975798063	-0.14349504882053607	1.2671721463541346
-0.07361291711975544	-0.9093623885903049	-0.3821742915156747	1.1133636848867616	0.553636442731356	1.9251651332470057	1.0491792766074801	2.151191747936216	0.10258069419556408	1.552937819752648	0.7155304517723211	0.1557732432548151	-1.7465292880187844	1.246370959318787	-1.566339957001764	-0.7173349448184443	2.3980214252248544	-0.20804922983540344	3.278244232585178	1.139383607795239	0.44073995424740675	-0.9017764457330533	-1.1412789039706923	2.7271738546817827	-0.920504501135118	1.163544308577756	1.135995071649643	-1.3653965369322976	0.48772851632547853	0.3611061218887678	0.1946643278090389	0.3573963159062925	-0.5598099028455648	1.63341141193017	2.169373236717603	0.21540335261607782	0.2405135900402936	-0.5106264028425237	-0.9603834860132547	-1.1402292703665529	-0.33539192726108946	0.8616221444971435	-1.730686755988449	-0.12378493776952472	0.1297137447515715	0.22022665789855786	0.7239743519890607	1.22300046041521	-0.8532801098630193	1.1563198883765011
-0.8265679610337098	-0.09475113670912662	-1.4732957809800462	0.45559312410082087	-0.7347088507910353	1.0500527425464803	0.41624815857290876	0.9997531897926525	-0.4521513768457936	1.2744304429560498	0.3104098453758357	0.7132287505361979	-1.5523340222784356	0.49536309011186597	-1.927221208510685	-1.959452367981003	0.7807688394896823	0.025756855336005406	1.2811183801127781	0.29076275151609454	0.4748120917028391	-0.8232927509726956	-1.2000716199404842	1.1641906814076002	-0.7742713513267212	0.565614346274625	0.802349659467288	-1.4062293961527619	-0.7262201314216485	0.23602834377828533	-0.46557763286699194	0.6521016047532106	-0.6058610141499924	0.23901071203826993	2.0322702255862564	-0.8157275197088945	0.6311633439911404	-0.4603223635640904	-2.0414867642474457	-2.1723978704812086	-0.7021061342838579	-0.1506218208598295	-2.5007198884076334	-0.5469073375019707	0.7641367543860281	-0.32677625345469224	0.18257040616334064	0.3240691256976605	-1.2306083065512423	0.5771584039254349
-1.4231788920556678	0.26361273600180685	-1.7072337644119093	-0.9709142301129909	-1.7069472930788872	-0.5520519332959298	-0.34509067740546273	-0.32476525861056826	-0.79824048721463	0.07519381056253767	-0.40702866683368805	0.7117061509238941	-1.3256028124523942	0.4487827922521818	-2.045378273064963	-2.5884634035609118	-1.276837703204232	-0.3572420051856436	-1.078130593149247	-0.8839225344398256	0.25532091199542434	-0.37070858412896596	-0.5214229989903745	-1.1777104925049697	-0.07591597838430121	-0.34722478222121766	0.17284673272640844	-1.3529409506126262	-1.5355301880193788	-0.23731521185685983	-1.0522881035835527	0.5840656566940624	-0.34586375341116465	-1.3959685335279892	0.9038977690786757	-1.278443239942607	0.7776418949510885	-0.3925948390389469	-2.159781841455101	-2.3765812739732217	-1.1703934514985475	-1.0854852603921417	-1.9355020015125857	-0.7839451034940416	0.28702844242551856	-1.3437118026083559	-1.1043527380380533	-0.42727369797431525	-1.0184037689576635	-0.2460676250061032
-1.7970733055366717	-0.2689286892010946	-1.097003116572593	-1.8449727000909037	-1.7565749882533415	-1.9112710891787403	-0.8543813892412027	-1.0954789604158326	-1.048555559483988	-1.214958845533636	-0.7786840281167167	-0.013326995660230614	-1.296421258831656	1.1378740572553594	-1.7013016246085866	-2.4458017843860067	-2.2985270369527337	-0.9379171525624184	-2.6093612772823294	-1.96078484458142	-0.48421869022008757	0.031837343449268196	0.24852252111270076	-2.625993845738497	0.5484730324139399	-1.1227294843666404	-0.6116400440885789	-1.2783779576224146	-1.859602597448388	-0.747259080860865	-1.311088282810653	0.4488361522883271	-0.13722093621470446	-2.23530787145805	-0.5940119438308624	-1.1703159809164314	0.4651708203963878	-0.7874465505560612	-1.6776382730738721	-2.062945046989705	-1.4433058687272782	-1.487055263328111	-0.9781757146322927	-0.9253120968000685	-1.2479266834646379	-1.7496304886011034	-2.34906030734345	-0.8806228250544135	-0.7837013384255667	-1.2062191042724109
-1.855216810096966	-1.278492805395292	-0.5409547721904594	-1.3332782532088032	-0.9684466282560252	-2.2410781667728785	-0.9252442031222058	-1.001187159168259	-1.436691228154184	-1.7276854770841532	-0.6361561287147984	-1.012618981666588	-1.2898168633231903	1.761578589693571	-1.0277218197710638	-1.7988862783105313	-1.7833773169571836	-1.1002258783704393	-2.7287903803705573	-2.3714250539962407	-1.4883597248646918	0.08046287846272068	0.3607236028486766	-2.3570368611540777	0.6784829190729325	-1.3519738857674277	-1.2232432587310744	-1.0372978436576483	-1.8126242144395983	-1.0585690046313458	-1.2564123966558798	0.5116357492248831	-0.19049872345129315	-1.8733563721537245	-1.6043634262172424	-1.0426395836167017	0.03471081853298627	-1.4397867017140509	-1.2889128258850877	-1.6511232770053967	-1.3222420365577	-1.418009454185019	-0.6578884232598002	-1.0878338955272744	-2.635222341904252	-1.0880874982812638	-2.7556798899520336	-1.2256642561005813	-1.0463368363249783	-1.9730669911264986
-1.5569093313869045	-1.9765571108093494	-0.6946879590950288	0.09699422708492363	-0.11087580421541973	-1.4972105016112358	-0.5974167391326846	-0.3420508005791148	-1.9493912717416841	-1.2584667490099344	-0.30327143564253467	-1.5930721216644987	-0.9426618835535483	1.5726311833089255	-0.33494860134833365	-0.9976844078162809	-0.5396678266518339	-0.6668415717033966	-1.6823256602033687	-1.795357423689344	-2.0885200378238036	-0.016759446260942206	-0.21000619270978513	-0.9382553647154728	0.48238223967561045	-0.9677774398994102	-1.289123266883314	-0.6369497829588746	-1.484562815398707	-1.0609962694866626	-0.9027367321025271	0.6890316159776141	-0.27073554787708537	-0.696565917535697	-1.7196077493741213	-1.1353083199028378	-0.0037037019477983092	-1.554173842935689	-1.240514828388376	-1.251370417073017	-0.974273237127144	-1.2354878823616215	-1.0710827529761089	-1.1416526729772523	-2.635734529009114	0.10590718345445463	-2.1121176982156498	-1.4779810797658335	-1.5130487185172035	-2.0417329954445393
-1.0832331159107254	-1.8702549118626055	-1.269548248857013	1.1701737916177641	0.0706953470341479	-0.4048640229192472	-0.15610103249006121	0.2532797499405985	-2.2319296362867327	-0.44139831665972934	-0.0840194213019136	-1.4483338343883474	-0.24628949963664945	0.5722433071837949	0.13994250825200125	-0.22396266738012038	0.2603159771732406	-0.1277082713514219	-0.372681017145415	-0.6067496430007763	-1.9022814872552287	0.147862854387004	-0.8162174611215597	0.35709662388017804	0.29722280217964764	-0.41320523374241064	-0.7234577635447383	-0.4082910403561327	-0.9824869194343918	-0.7265760831947551	-0.3067368552478863	0.7366508797592822	0.02774942050099994	0.45441351621185183	-1.17852888303313	-1.1322975057929743	0.30695228522954515	-0.7429824423309402	-1.1950611116946033	-0.7736121886448072	-0.7813483064436137	-1.1385979268705368	-1.4624466430741938	-0.9372407728092126	-1.2735253611888977	0.859975632440613	-0.9556968115913425	-1.3921288732661086	-1.4740641655771096	-1.3341448460029461
-0.7814925803652885	-1.0669662699587776	-1.5282107479937956	1.0559904699216494	-0.43242862298797496	0.12724802638023572	0.018165520391561198	0.3349177531569056	-1.9247461862835267	-0.13603208407160358	0.03830811812742465	-0.8879169531599861	0.2738620019935799	-0.5868815054900164	0.26585115541298393	0.4467438379047609	0.1956151202506565	-0.13557456217782404	0.17294602811476625	0.24811479197734412	-1.248227475572945	0.5955349309227842	-0.9199797739997067	0.6683979354283168	0.11672784987917902	-0.3235416062670994	0.10151055285444728	-0.6096750140209225	-0.5756963321385661	-0.1626147637688823	0.19644156178815322	0.6145430754588974	0.7248862918217209	0.8428137934361045	-0.5286758403932527	-0.8055922483448607	0.31177700981188383	0.3339631740170352	-0.7992704083448443	-0.2760995331370604	-0.9005711373572416	-1.0457973316721818	-1.1973413699876245	-0.6542925579192036	0.14785883261822266	0.6478825468280814	-0.16000837197333298	-0.9149938157414567	-0.8383655402876828	-0.5398261493939017
-0.8331765521768006	-0.11345544129701804	-1.2388385062206906	0.11505040658380612	-0.9294493731629448	-0.2357346329412907	-0.2096851565211747	-0.0553778283128899	-1.0966107079275085	-0.5634727763889698	0.1838097291255324	-0.4636159590584701	0.0812782964361777	-1.214699361314754	-0.037561402851035056	0.888149289740115	-0.2420988463006978	-0.7667608070762485	-0.4845661349489739	0.0734899329894455	-0.741947064103655	0.8887114217627888	-0.614994268002494	0.11292006566012142	-0.2749554885979601	-0.8662431105241137	0.6375994499188934	-0.9580665199052429	-0.5939450120987145	0.31193506806850424	0.12250012902639215	0.5194664409515602	1.30572837998787	0.2998981740947601	-0.17339304956731857	-0.5297054649586836	-0.4394337654858255	0.5970202742238401	-0.1977720448448728	0.0019729008905578407	-1.0472827131033116	-0.8512406523799438	-0.48063472204128777	-0.6718193091729725	0.3805398183934456	-0.20180539425652713	-0.21973981612326665	-0.4846236439480503	-0.36943086118958457	-0.5053253524975325
-1.0096247827964624	0.41427775518386406	-0.8679155588739855	-0.553453307727609	-0.7871558277246924	-0.9972963828160673	-0.5309115028791792	-0.48959556291291434	-0.2672854011772503	-1.0814440650609802	0.27868926561592716	-0.45075606443041966	-0.6721365465281258	-1.0942205858243834	-0.6767737014979304	0.959468526970108	-0.39694323440211376	-1.3701177790862356	-1.7963757029938148	-0.8164913877874225	-0.5834193544731394	0.6926910219973073	-0.3356174959212941	-0.523823820408012	-0.7750789431100372	-1.4447672435080332	0.6823235306681875	-0.8255794886092481	-1.0750034593643496	0.3133897427744795	-0.6014431777127232	0.5831726719907813	1.2398930683906821	-0.6855158333756357	-0.1713438671240835	-0.8165832752959339	-1.462333553248466	-0.22276259938799486	0.13712038033406695	-0.02381201651393494	-0.7938331947115104	-0.6289033461035356	-0.05426123764871072	-1.0270648601460224	-0.5282286034981644	-0.8632549353552547	-0.818448566595124	-0.6300247252069446	-0.6911283666645405	-1.215107008594874
-0.8728641638581108	0.31187601532879483	-0.8575425832156995	-0.2332922820339526	-0.09357529937165497	-1.3431264087284998	-0.4664262902683291	-0.5497745455747908	0.07577533209376934	-0.880076245614696	0.16513749803740171	-0.7268122810783224	-1.1343478158766547	-0.5692879244860336	-1.2003465294297142	0.6863211260843589	-0.14588990677219407	-1.2141544414665995	-2.6088967999136368	-1.3245022999851694	-0.42959772092892246	0.24968903184527003	-0.2607407242710944	-0.5545023141562471	-0.8885328637089797	-1.2492823768703214	0.5509620150183004	-0.015060123716755604	-1.5931213529212966	-0.24311670618100029	-1.3408102659288619	0.7012141177553077	0.6199301190424608	-1.3650231436669298	-0.3178201478981761	-1.4403125858831825	-1.6858568633787225	-1.2319108051296026	0.02087346199127201	-0.08880652016699654	-0.08476204791420419	-0.5069225386986408	-0.2911617143918227	-1.190475742844459	-1.4137069555596775	-0.7488932923202793	-1.1140480123412146	-1.2755090067500914	-1.3068802632616823	-1.6414113287437873
-0.2744159068961781	-0.09588347606128948	-1.0049250141287474	0.7480057867098991	0.4753789912950767	-0.9469789419693382	0.0812972084753378	-0.17387519124564346	-0.018815915871132082	0.12080383446185822	-0.052539364954473436	-1.05448450049597	-0.5821269607135274	-0.26370759562846147	-0.97626335107229	0.3000398808596549	0.1397881534634195	-0.24757733093022524	-2.1490169913866937	-0.7095182722860037	0.025390004930158416	0.11677127091006785	-0.20841297078343202	0.04699121497688121	-0.3279512562414001	-0.18315154588079152	0.6329291361254111	0.8337537473271296	-1.5930080993260358	-0.9525147976277346	-1.2804239547369878	0.736347645071943	0.13980880885611438	-1.3541543390436628	-0.34063788145891405	-1.4375541274926686	-0.6118405705903153	-1.3713120599971242	-0.1594299496339009	0.12452745933436163	0.6142951689815637	-0.4401756876933175	-0.7442628150512909	-0.5875659204741155	-1.2997654759440782	0.03079440206185542	-0.5480252131668404	-1.6569426051774288	-1.0088945383654004	-0.846909992164758
0.4088552417816035	-0.20499940256249524	-0.7536644073818277	1.4024079996226915	0.41158998481809794	-0.2547379127484998	0.6226835594806919	0.3226764453766878	-0.005650428161634296	1.1542352086583156	-0.003504284669057177	-1.3215070233174162	0.765100548455263	-0.6102193344993172	0.20390061667478607	0.04163248144058002	0.11908037677125959	0.8556100522287732	-0.7295185617938666	0.5520248849379916	0.5556527749126499	0.44704481515876027	-0.04421998196365942	0.6850652719731666	0.4865735825332118	0.8873450573868448	0.8222792031123085	0.8471914548892359	-0.9495538869204522	-1.2207097175903698	-0.3130330700130195	0.7614116388393133	0.33941114017996465	-0.9271956211690595	-0.0852168594483774	-0.20694012520808752	1.0168555656235816	-0.6040527482320425	0.14082086204206548	0.539339195297841	0.746250331204871	-0.24786058288461668	-0.642649251646588	0.6595742705078105	-0.34123691460197625	0.8378346990575806	0.5824004500622751	-1.0934480905207535	0.645214904028881	0.8359588908915692
0.6300602151473325	0.3216756187865848	0.030964820334077006	1.043991189412697	-0.0849042817197341	0.050721992444215123	0.5504817566713771	0.5475522973647381	0.5740335172176314	1.4047719161382526	0.47679566278274427	-1.4596093979324085	1.8860390959057858	-1.4396504420407215	1.6963718462016162	-0.028386350079427042	-0.18901200689183892	1.3968598912636463	0.5609858887146257	1.2165891474507473	0.660495973381857	0.7175197499200195	0.0810999421706238	0.7071636836799383	0.7757566654224133	0.974569196541237	0.5706181020223144	-0.05619524389647435	-0.11468909581792841	-0.8240290875280488	0.7645670578550242	0.9150221434702361	0.9252156007591156	-0.6561752096677769	0.3679864164317392	1.5892194894535026	1.8582188752869637	0.1030625784531524	0.98052818250715	0.7084473851773476	0.25028035818188565	0.11522751072012258	0.24600529459781142	1.6947613288475218	0.5412810949016357	1.0986249598648417	1.3964320547614315	0.20689361024327324	2.5532859136281134	1.9854866075747748
0.2734746072763071	1.1771787852975997	0.8483020297462834	-0.11928016031160854	-0.34990294380191805	-0.17721087739198674	-0.16904138735768745	0.3813908357163479	1.5631288014153888	0.8349679151117331	0.9765282067480052	-1.2735474394407276	1.9581890394399675	-1.9892485802165747	2.3944837259920635	0.020752523041514565	-0.5321050655657131	1.3007186955553436	0.9081558226266523	0.6334234578182348	0.24400225943181722	0.30965382013973025	0.02957766822316782	0.01791890791414758	0.27032489748144434	0.05850413995276238	-0.38164261163915	-0.9326435775187077	0.37516239099099524	-0.12125664193497902	1.0786007580477137	1.0214900022631246	0.9905672698697827	-0.7391511908961906	0.7279465537647628	2.55074417934361	1.2669135396198166	-0.04283076561408315	1.7990974008984526	0.3717627516547394	-0.3155602486501112	0.44442139342763215	1.3429308636092885	1.7609426489652396	0.7380871673149333	0.7610365715195055	1.3090886259484014	1.2635830107160093	3.059050270284413	1.5602638595199183
-0.17362185464242105	1.6390982635681914	1.1809792259566323	-1.2473142313629715	0.011848248043028869	-0.39024508941771086	-0.8725895204487825	0.058045908854018904	2.2770983104664975	0.13785715395886944	0.8188052504401121	-0.548063793789085	1.1408317559717354	-1.5118272524811154	1.7322064945002664	0.1737566933316651	-0.6985305440237385	1.0127482308916984	0.4868047990079724	-0.4964426307116178	-0.17890764496205422	-0.7003962241353175	0.026900378630209033	-0.7978664884476397	-0.45135276120976053	-0.8157649129293044	-1.4434630332259766	-0.7485514863616928	0.4960702350457738	0.346719847408466	0.6221357814021183	0.5805860931318709	-0.0052880303867681114	-0.7626117736784574	0.7036596540200283	2.017981097099686	-0.14132052706504858	-0.7344786268071803	1.9491012899199107	-0.11702082304457152	-0.28121423236835	0.5264631137782103	1.8466500722914347	1.0170855260853504	0.46002442313719466	0.22864654462024356	0.6089799500254142	1.2973764543680775	1.7006021189309557	0.049543295185362525
-0.10898338539010202	1.26745751763399	1.1137344315812803	-1.6220802283293128	0.6996358872588946	0.02369854400275526	-0.846129632989474	-0.10241744296442032	2.134018489123799	-0.06765843960959922	-0.1708270956521196	0.6216355071988916	0.30579132696697925	-0.07335749406356135	0.29332168152025917	0.48678305337700595	-0.6062946532070047	0.8542436415611032	0.12777782344274527	-0.8713028562196741	-0.0522706218007539	-1.4996991618313917	0.44639562082550877	-0.9932713149744006	-0.6028476974029257	-0.6215605207873824	-1.5867531787411349	0.5132957793820692	0.7224626746796893	0.4279068394315161	0.21396821746173433	-0.6581997323298989	-1.536588709770064	-0.2088191802072588	0.2731764065651234	0.7935144568828695	-1.1945033894423662	-0.9525431282659197	1.3173470288843363	-0.0896443717248371	0.48013061301363286	0.4402316684782576	1.518369464980895	0.3940912754121271	0.25822256231884566	-0.08824932723917178	0.1182327672159834	0.5095987675842772	-0.2566147814284097	-1.005224769039908
0.5470034706451432	0.37092366774221597	1.1436966375253799	-1.1620110598584374	1.0256948854800807	1.0289196079062777	-0.06629877284261142	-0.046935485670102514	1.198868544331188	0.16276428873883292	-1.3019479695422471	1.7284245820132735	0.08322226342607615	1.2914929803198494	-0.6954377779388333	0.8884899431247559	-0.25180653910948364	0.662836354154566	0.3742730263555897	-0.03748457957500121	0.5645250338910228	-1.360588537915512	1.2196447640484425	-0.3678822464331153	-0.05477172519545296	0.5473800853846871	-0.4435298392004985	1.820003435719633	1.3798879640156658	0.44780735953436634	0.5241831162795448	-2.15696482342009	-2.4067323081036265	0.8489852228341297	-0.2506306382090009	0.23439756000370052	-1.2897874301439132	-0.15260741440657666	0.391220914867419	0.6736531948481472	1.3937533926938364	0.4984972165420227	0.8374301603240559	0.6098595014679047	0.3313560844977252	-0.10160079489439959	0.3135830876037792	-0.17026692185114495	-1.1212239465768712	-0.6006483946153078
1.257252243264427	-0.2941608073447651	1.463332153517029	-0.324805036018773	0.6104880810956373	1.943029850483021	0.7734911537217397	-0.05925085846500394	0.1229344501887935	0.34669467266826437	-1.566722889141868	2.2279927208175514	0.32654335654610217	1.427256916263609	-0.5265387891110797	1.0702529748180705	0.2748461416703549	0.1491046823527213	0.986654664777317	1.1188525814050072	1.0668993724746585	-0.4243664789089903	1.7064561397737443	0.5257492953990937	0.5950706210496921	1.5846649121696315	1.1208952232139862	2.161012502236932	2.1278513696705783	0.7377514506807792	1.323857903862213	-2.8687641987381327	-1.8980907192573984	1.7014071221338327	-0.4755441923271713	0.7678396499906134	-0.7604889266269775	1.1465365646140027	-0.2472476338702632	1.5958759779098584	1.6858694911410659	0.8563214886341871	0.4256637217676728	1.4190252794259353	0.4793605255109164	0.05657500388534245	0.8744098747495114	-0.05414284223113787	-0.4568470194013199	0.7662137013605691
1.4147923486836955	-0.3027889699041946	1.6942843753559451	0.36190548620873625	-0.24513488090208344	2.1333391031407913	0.976632733506604	-0.44720602781413293	-0.42800958637411596	0.2643840532657299	-0.6095969963504453	2.0405085768741444	0.5179640149740894	0.18813497254423658	0.37629685100159577	0.7177970177093344	0.7311902459595214	-0.5241907165901006	1.357785596633461	1.4058627213636772	1.0183553973629071	0.43848886876603815	1.3582535000442724	0.9166272315470562	0.7739577519053712	1.5699312157879892	1.7246709877719313	1.5224318105451962	2.243983290914259	1.197250255093795	1.8145344816813862	-2.2318285628202945	-0.4927173652688519	1.7265332747317472	-0.28674702915817946	1.5410569748609844	-0.2845347152183769	1.9741820902495875	-0.4327562622130774	1.8308617666717442	1.0733877012484598	1.2626153257404866	0.412237456114422	1.9038291300975865	0.5877863201971626	0.34173990881220523	1.1194413808117512	0.6786999005782026	0.6713046956483486	1.7347625406398797
0.9341579717448372	0.03342948307856275	1.4355254814208844	0.658033361085726	-0.846478119584782	1.6257776352580802	0.5159378552280304	-1.1563609005357531	-0.29826224661865175	0.19806527709244828	0.8710898208126482	1.605604478557188	0.4896632404320279	-1.3413832098264749	1.009525423434031	-0.10851007040758291	0.827351768136626	-0.7409996349110599	1.242130496505454	0.6786495964440533	0.6382816276807954	0.5360269447494234	0.4401401372769804	0.5675048061946271	0.5508403296676638	0.7200563707069307	0.824445728679681	0.7366256550399534	1.452334028110557	1.422865947025442	1.5759307337479618	-0.8316465417931186	0.5950606621188089	1.0796823294166464	0.06154038338414677	1.524942811257151	-0.16150704865299922	1.9122707364806002	-0.4347445812590587	1.1272759916746753	0.002072464605214222	1.2942404993014793	0.40697102010956526	1.4485379047738443	0.8528226093968967	0.8443079545519347	0.7838272697235654	1.2944216026839426	1.0013006793906982	1.5011556259100793
0.2786217808326884	0.08491581803231411	0.8834913861739263	0.6238012668185521	-0.7304049673165186	0.9883290048666016	-0.028309181132046078	-1.7293529023088172	0.12929111049297717	0.4661816203622872	1.7187058920996223	1.397617307553858	0.5374791664389776	-1.8618745804901273	0.8466395247092374	-0.9035165906621085	0.49843996585835615	-0.10474673152036977	0.935849416985327	-0.06027329352154627	0.4905812838138327	0.024635861300451596	-0.13816790318738065	-0.031961638451049344	0.4040712984726552	0.06606119087611537	-0.7247903386583754	0.49982696239795305	0.3466006429786722	1.2186928627856042	0.9744901387322582	0.09707324639794411	0.5882135425780871	0.5376708314609365	0.22294507760680415	0.6894716692323912	-0.2175307619743229	1.3580017349360167	-0.551961464346694	0.08506299489166617	-0.7601341993976443	0.830550247017023	0.04162325925392625	0.33068571591801266	1.415180297338302	1.489064473107894	0.24934106329191907	1.2988901163460964	0.36118478478601607	0.4729473499938723
-0.041739061443331546	-0.34218121878413515	0.6555197607407686	0.4273070570513487	-0.03345264374766085	0.69130700592504	-0.1237914744877071	-1.689184924314248	0.35144564505649983	0.9092370164096162	1.3321487107898904	1.4374689959656084	0.8636574085587994	-1.0846205716821555	0.2504644675979421	-1.1161519892691327	0.03566068288170588	0.9893260899990273	0.8022848220056688	0.10736552982559854	0.7807336970631557	-0.35876856057964607	0.19864546497023508	-0.22263437193234956	0.5307686032884016	0.2837552283386902	-1.524013812938429	0.7194633863755612	-0.1408468858616001	0.8319575750730618	0.6136196829556598	-0.10897029918313797	-0.18213055347280066	0.6495234209430654	0.10543645470306277	-0.09773228816651598	-0.21823035893070805	0.9084000646993656	-0.7671677440449698	-0.4642994493773906	-0.7687829023439922	0.21518295372620072	-0.5614236881581777	-0.6338839803582833	1.956614991703392	1.8340544944727089	0.034420299858098455	0.8344791216262776	-0.4057536657926591	-0.37015400542195326
0.07430681459446017	-0.783619609349539	0.9881872372528941	0.19551769525343216	0.6889237376605265	0.6862920494696612	0.209812701425917	-0.9756921870618538	0.1857374385275215	1.0188060836932622	0.13390801695072874	1.3452455755755162	1.1611855602318104	0.12202872399828578	-0.09794800081656588	-0.6371210020972821	-0.15595551740725128	1.6161328792834968	0.8176618786535438	0.9354005108044376	1.117358861205952	-0.13719534654035648	1.0190076051536492	0.1327358017397733	0.6189169371592481	1.009857642797456	-0.9896951640453542	0.8249429189206089	0.3058813526116384	0.620531943346884	0.5907226187227446	-0.9037205031182644	-0.736757801986013	1.155625215165433	-0.08418807536649364	-0.1852798648037988	-0.14913021483968725	0.7243136807259895	-0.8045557662709801	-0.2586713461921465	-0.20317075121195616	-0.09574580088123232	-0.8995775278001257	-0.903462275092672	1.9051813542051799	1.3827400653356907	0.20869670178111166	0.3750201699506404	-0.5461259007971095	-0.5086153726147213
0.3461151551826927	-0.6614606882709775	1.341216245314512	-0.00473068661246625	0.9627211885431102	0.6078826878093994	0.5319557574301604	0.00014738760318675368	-0.1391850929256983	0.5529656311041199	-0.8874828812099912	0.8434302297849687	0.9328491132176332	0.754151550889892	0.0152771521738285	0.12904252609402822	0.038179098987781906	1.2083758221312968	0.6852139708674491	1.3445230095682459	0.995828102906023	0.4432720987731829	1.340429332584908	0.5651303158293726	0.3326648935374612	1.3386186839957495	0.2011549144093044	0.514389540801507	1.0533842203040165	0.5890024038729993	0.4802575817526918	-1.1792406714893324	-0.4777166812179021	1.3245771502831012	-0.11786628771614265	0.15108696742060734	-0.08714703444366807	0.5702918913490714	-0.4690194427558012	0.25393615283499626	0.3907203044329182	-0.0025321973094320485	-0.6265286511596031	-0.6007548864853604	1.08008609810498	0.1732528767791763	0.40478066185994666	0.1973004447681124	-0.1469071590283863	-0.19179082634760586
0.4814770392158217	0.052559771372347255	0.9786062607387306	-0.1356302434252518	0.7447607267289305	0.264977356163525	0.49860122062690587	0.720904622236371	-0.2641530012364737	-0.14426649571370256	-1.0534763066707007	0.1082583159036307	0.14658017203324322	0.6642818391096946	0.2281734409265957	0.6611916705275166	0.33222134286550864	0.11935381786303602	0.2920484987989452	0.7205076999443285	0.3942712779104239	0.7715639867486769	0.7136199122843652	0.5649266173110096	-0.17956737450091903	0.8409726373736738	0.9439320921403225	0.026271896886902325	1.188299428099754	0.3975511293347267	-0.019990060119349177	-0.4730296325649055	0.29676216912908165	0.7933696956006288	-0.003588534308872698	0.18044771007009108	0.007664093405868726	0.29267416614971575	0.11895649104550139	0.49024161624114637	0.6051797844376708	0.17780840484703433	0.07846075314962866	-0.19934169489440204	-0.018517129286304314	-1.0624208907371726	0.3238156602308066	0.21453375286728577	0.1940563473828439	0.08006411907455453
0.43340899803942556	0.8015990178175065	-0.12747821347984045	-0.18388254453185687	0.35392820073595155	-0.16879951047175148	0.17065615930460123	0.9626464780280903	-0.05703602907432592	-0.5202219091500597	-0.4752189068299909	-0.420559877914261	-0.632321740822181	0.4624360288027624	0.16348342930289253	0.7500845465168116	0.36731041435885675	-0.748909245415185	-0.11675594835095143	-0.38061902186741225	-0.21462724473107103	0.56105827492487	-0.3101890671635957	0.12974556755355848	-0.4360353761694371	-0.04644102213152907	0.8094897099122434	-0.25795882351811744	0.46382115972073606	-0.15729866712714152	-0.6554816732002735	0.595650956933352	0.8319498913046749	-0.05416635403522216	0.067471914792257	-0.3356287884900982	0.22608925616405198	0.03593312104065402	0.6173905716179064	0.3158016286240861	0.4458976572214981	0.10409715177768991	0.6808993741315529	-9.854097600465683e-06	-0.6709273830880583	-1.4899657671741158	0.06792178891918275	0.21954128458426012	0.15748632568124268	0.11907565924674596
0.32513383578054694	1.0283773880273066	-1.1709080821804194	-0.16743495198548736	0.11970314269188775	-0.4125739448516326	-0.14129931164667708	0.8598698245326765	0.27734724515682774	-0.4147127799187597	0.2043692495838601	-0.5106603712429676	-0.8334456378064468	0.6093366646456444	-0.11144437068384175	0.5492599140180889	0.1048874257862691	-0.831916653422754	-0.24573297177946354	-0.9069611451514609	-0.39943003894990675	0.09329256815755722	-0.8326783578324064	-0.29428335479102924	-0.22212599583662757	-0.5879273663684781	0.26130548178506063	-0.2693726309611553	-0.49089862136805557	-0.7999223505733803	-0.9239866410869257	1.0795442395212949	0.7287212287807041	-0.5514396312823704	-0.013265593813948342	-0.9019852542371652	0.49707653413000125	-0.018141497828855706	0.7584096643049356	0.03684381197983709	0.19329995637728542	-0.2099967791979515	0.788377763652383	0.02871739259952108	-0.6329306938329428	-0.9597668790032904	-0.0663256631376882	0.14345204786744262	-0.04165689096031275	0.06662645564052067
[truncated: 72 more columns]
