# Supplementary material for: Diagnosis of autism spectrum disorder based on functional brain networks and machine learning
Source: Sci Rep. 2023 May 18;13:8072. doi: 10.1038/s41598-023-34650-6 (PMC10195805; doi:10.1038/s41598-023-34650-6)
Supplement: Supplementary file 1 — Supplementary Information. [file 41598_2023_34650_MOESM1_ESM.zip › matrices-bold-time-series/ASD/ASD76.csv]

0.5021169486672219	-0.3317466787538443	0.06856233726793341	1.283416603557749	1.1616358590053086	-0.18152171884224677	0.5713461367708433	0.9640584126105421	0.2738199031770071	-0.5475288149181252	0.26448400584669374	0.5159665334272712	-0.3355561965499748	1.0248609150148575	0.9499781919240396	0.4339516493022414	1.0996929409950715	-0.006826669815849231	-0.5954088670138701	-0.1958006036147544	0.44157517227639087	1.9140718638594039	0.7285706775289633	0.49962506718979394	-0.17802418411669987	1.4001667613673554	0.12349211170504666	0.9659604690076414	-0.8208345749685338	0.5830803441540129	-0.13983320797915655	0.8797470860966133	1.5307063906789546	0.11879256362739458	0.4462848705111276	0.3363811236261611	-0.05242117635556153	0.4684238926963617	0.7290241391073989	-0.2932972486066074	0.3962541061037797	-0.37443113004896006	0.17458853335476174	0.06033257214450876	-0.48241291071355	0.2808653489648223	0.3914265472709825	0.3860366178053818	0.2409313182629189	-0.19332405089150181
1.3600214684901524	0.39815831937947904	0.5949655767769793	1.7766541877955861	0.8526076450568701	0.327327829642866	0.9945374643506447	1.2410015528961085	0.2644807028511103	0.1844322144323298	0.8652928264116478	1.163314172823464	-0.09818400688642549	-0.19095148040504017	1.5093496937083377	0.788794532145381	1.4047360006787455	0.44501891097746377	-1.1970888724500708	-0.5139240492625163	0.580572146127633	2.2700209240568863	0.6098747941753468	0.5793338376479593	0.192704771750786	1.030507262978648	-0.47204416367240937	0.68840180028103	-0.9742283017385724	1.9573913380491659	0.14851750219960033	1.0580164256138047	2.028696608636488	0.3019149015284356	0.9878621554908409	0.5242036114150946	0.7943027462728264	0.8424691987805614	1.2089558120063841	-0.0724902417715475	0.9491763990980528	-0.06256097527980066	0.08367410683477454	0.5534731167122995	-0.2828462606930956	0.9039312827454825	0.7538864009255519	0.9120236710561489	0.41692893157614175	-0.32910492670060065
1.4084145525749499	1.142347876908395	0.8933770257158202	1.4020594089015648	-0.4093481877369169	0.9487233025747798	1.4261946224813702	0.6391159441242764	-0.04309533901057343	1.1938621759993335	0.8771300011386269	1.0982913399197538	0.2965461462761118	-1.2708956548808	1.1610115793140796	0.7958036103017475	0.8493877224010277	0.7483442117691608	-1.2334148183475264	-0.585946238470757	0.10481829820477157	1.3934887551105415	-0.06075352648794456	0.33189861359043327	0.41861986111938954	-0.3821509388192696	-0.8266128309841427	-0.07814073754086176	-0.7778472016390106	2.835147807091003	0.5482866995739105	0.554300270888466	1.4235546796458531	0.7715733913433174	1.0062721577984046	0.3987306692142569	1.1104462993112378	1.0911968549842486	0.928988284917864	0.07233083596375481	1.1149218774488667	0.3805784773940761	-0.1564832251979029	0.539699569798766	0.4236056558220088	0.9187087120204959	1.0870057189073628	0.7887691075786477	0.23687309347040525	-0.1043817845908397
0.283128552997212	1.198879612957046	0.39459333028110377	0.23875878087680413	-1.9550672440670598	0.9889785035693881	1.1835922704220678	-0.6390376526234988	-0.5986573938635449	1.192869103695213	0.07057118367890614	0.16645410355633652	0.4018943579667052	-1.1025103553540896	0.0235634113466564	0.24142705786674412	-0.1263672747890765	0.4814283479228712	-0.5017659285910501	-0.6718754650261713	-0.7828010532982979	-0.5648223303128267	-1.1265803792787137	-0.09048518363358286	0.040095377051487434	-1.6341314576050296	-0.5889418479944041	-0.9946896455017039	-0.4007929287696031	2.079965758154319	0.40485823552548483	-0.4306744281694229	0.01491643837858556	0.9763040974093801	0.5155690137354166	-0.30217006672431795	0.37989844648206855	0.7623375783284704	-0.17523180503938496	0.005565736344854923	0.4773988531071913	0.49553675875801184	-0.5284737090285669	-0.3231392208500698	0.8525140679710744	0.01261188936214917	0.9131113321892098	-0.30235781580843457	-0.3746778802774964	0.13483718193301378
-1.3161079122683	0.3990524329020759	-0.7370136377397274	-1.076147003350069	-2.6627089164278237	0.19418054508752036	-0.11612060481924323	-1.7371754910053898	-1.2248856984493877	-0.2947006985706606	-1.1125218368596468	-0.8105264133131844	-0.0637502280651243	-0.015276669297301709	-1.1442853249661245	-0.6202212714889884	-0.9093670380066722	-0.4178937789159868	0.5837499347111896	-1.0364782772100323	-1.421626883791829	-2.493589948433485	-2.0244665934506703	-0.5854504902355107	-0.9353188312571935	-1.64669189858483	-0.1907460492701801	-1.6907661055396637	-0.0256023012156196	-0.08096013010519695	-0.6090295830031754	-1.2822255964996425	-1.2928050541652332	0.29741369020444197	-0.15993155142202028	-1.3637931152794946	-0.7391956297581636	-0.16598051270237993	-1.3721486937751415	-0.21210906811934446	-0.8182466238610583	0.11708823840011243	-0.8718656990170496	-1.4908804604438346	0.27184845883792147	-1.3736754206351196	0.010066703011739857	-1.7196754342879008	-1.0504236002980682	-0.020037577914949412
-2.1727929302083693	-0.7270428912496015	-1.5176366321978099	-1.7112660284390053	-1.9984232602015723	-0.8554086038333684	-1.830295546872131	-1.8780334728757848	-1.6660248240650755	-2.1969681503906893	-1.8894431690236235	-0.8512699194155661	-0.8679181720996773	0.5407735901794295	-1.6054163954024712	-1.16755852906746	-1.264663458949954	-1.475977694217634	1.3770927245674467	-1.4733789424212147	-1.320479315126564	-3.099571323649017	-2.187900036821877	-1.0618924346085656	-1.873500110094313	-0.6611866082540699	-0.35665423528626494	-1.9777352861164115	0.3454890594868266	-2.018590139841008	-1.9235542912299413	-1.4283311270872934	-1.7501982257109605	-1.0855996311368628	-0.6419876187125111	-2.020484213123699	-1.0185637090665114	-1.1038363488897576	-1.6801708838286795	-0.3514005057202049	-2.0129614099737383	-0.26346713899041674	-0.9083977226783656	-1.8946810542314894	-1.0827724069323803	-2.3412874547319156	-1.1860415285886192	-2.2511561945739555	-1.1420460498282048	-0.38263743415094215
-1.6630822319623484	-1.448685847939812	-1.0306548665911734	-1.2648073930110313	-0.56092371631253	-1.2191767955130817	-2.617908990067662	-1.0207075237103205	-1.6357253355715786	-2.832546755934265	-1.728038481384132	0.04004596352538557	-1.3878883723481057	-0.2382756195367204	-1.2486769172847765	-0.9375942704085193	-1.3148940597081	-1.951306871251193	1.56876749339392	-1.4336618211422376	-0.6115222308268723	-2.029170202400496	-1.4835434777136354	-1.3041611966227098	-1.9388241646528057	0.14508673460800792	-1.1107744003925124	-1.808957119164435	0.7977025603049936	-2.2606417548174824	-2.4038112160165648	-0.8535331822373062	-1.3424210713282	-2.0705264200993567	-0.7157713074537358	-1.4999746050890461	-0.02283108778523482	-1.2972105619416754	-0.7601190675930307	-0.15815636128495725	-2.2672104697233086	0.03464099022878175	-0.45954970348823454	-0.9499994381218492	-2.0710716402517515	-2.2105481396585214	-1.8192005583487696	-1.2093942583314203	-0.2735097233053894	-0.24997825044607638
-0.30024811294441206	-1.467865369278501	0.5749473422595417	-0.15103872245168323	0.5052340799689368	-0.5056280306913374	-1.7473236420326301	0.172226335660533	-0.9679093560853024	-1.6014151061064275	-0.6869657269984896	0.7746148581298186	-1.14450863298683	-1.4354741833305058	-0.5530672224730634	-0.09254866848091453	-1.1370682715386418	-1.4216086069357747	1.355802522639318	-0.6413775824011323	0.13013232935221403	-0.2397005461703094	-0.29892167269254727	-1.060756587889953	-0.8051932156331695	0.10995298244291887	-1.5559694958795391	-1.183283152406254	1.2720253327189361	-1.0166257961266836	-1.4042114594802333	-0.14619067860736298	-0.6625908809183446	-1.6391714405562816	-0.4135136843364415	0.20649874067566962	1.3323964502129977	-0.5424720019573279	0.7063968231967385	0.45474541430740706	-1.368083094402173	1.015733538274622	0.31378991734680917	0.8036853285468908	-1.7616201997229162	-1.0147725538746823	-1.3874636594164191	0.8508158246235631	1.1694570801573878	0.7014486756976902
0.8124469455631039	-1.0743883865448816	2.0866382608245897	0.7000946356573222	0.61828993629895	0.7226167738905122	-0.01101007140539783	0.9324766517912644	0.15197689906248632	0.40904430832041905	0.6909921674955422	0.3477413678389925	-0.2581990201068888	-1.46384656456703	-0.026485403639978592	0.6675904991614877	-0.621448527545665	-0.21535708296633768	1.0957219378831944	0.5546174269558282	0.44384179481795294	0.8303711595023491	0.753050705708503	-0.3471811340782581	0.9642179237513057	-0.24218084263912715	-0.8608395176784206	-0.2208857808341286	1.517919733821731	0.08314448711571869	0.4999234719331075	0.06289137068457698	-0.27305510859975374	-0.01453389377374038	0.016833971945759623	2.111193222746311	1.7203752654272262	0.5392321366925431	1.5684667714499962	1.2544909052951847	0.0427900264919732	1.8087315101550097	0.9377598650992832	2.121754346714197	-0.4208162411444452	0.5335956070318896	-0.2859181838895976	2.5602828242103373	2.169370811197904	1.765782938980688
1.004401106995355	-0.7506615141307402	2.30879949623558	0.6717603977197971	0.18606072203176235	1.4632466553670047	0.9352132577005275	0.925210712834493	1.145349731726591	1.556024561622732	1.748882542103622	-1.0299363172906284	0.6227293625943631	-0.0669761163051028	0.23565551227813744	0.7004274706083248	0.212392099109658	0.7688616418885464	0.8779567291439156	1.5121284694915276	0.30831596275384504	0.5297758169644218	1.227594542543902	0.43488049597244455	2.2624878087506355	-0.10624558887926255	0.6461129807094002	0.6978854531857362	1.3029376286192622	-0.20067025646989328	1.9219130311735904	-0.24868136762361842	-0.231446746508788	1.3876906514223302	0.25530415061717127	2.8914527377902166	0.799018062503018	0.9989577416939436	1.2008540498589595	1.72287095548095	0.9762421725170503	1.5109099835787536	0.9766169381624052	2.138025580192266	0.7474326605907625	1.527191883720199	0.5096930820269195	2.9079775906027283	1.877991115055617	1.7701356574784748
0.5058136768829194	-0.6905638531204948	1.1281217014330152	0.03657845277953257	-0.056186605831001955	1.1616930844792963	0.2764904308515413	0.3248539677523395	1.4093431817047257	1.2408354655329208	2.072971982394754	-2.1560674569412326	0.8828798784419243	1.2109418836088124	0.4392901264874406	-0.034796546112518326	0.9517766461724392	0.807773620897333	0.49011223495667333	1.8842784212664747	-0.003605038418215628	-0.5324686747597446	1.0579800291966701	0.8103544367930755	2.284332139771489	0.3970461488492429	1.6634992324162827	1.0500807561482766	0.6301704124775039	-1.4011279323282273	1.879949740882328	-0.4725867735585519	-0.21509928291182606	1.3250074986501925	0.13974094118638608	1.9525999402540264	-0.5065233990880866	0.40362226061069273	0.014748001371650202	1.384539169510287	0.9097584315601449	0.17972296279297365	0.40759798928365765	1.055432930131087	0.8557604866559441	1.455265581195964	0.3622039521521772	2.0095282080706394	0.42765081621268775	0.39588984567106605
0.024373739369859117	-0.6946106644556869	-0.49349072845206354	-0.3551751630204782	0.05779098491271221	0.10121148054009581	-1.0590721002592949	-0.4416562512560071	0.8666762020889613	0.271075774802518	1.679862881372009	-2.147130390239935	0.4764393364179424	0.8003471432843995	0.6655190243151548	-0.9730495208012461	1.0702359697362427	0.02451535350129878	-0.21312782749263057	1.7799072442273178	-0.22878278901560428	-1.2155189499355266	0.5170497296642073	0.6761227635795665	1.165878183034349	0.36676466751381726	1.3065464509124487	0.5890751948150693	-0.2597181830436389	-2.0079363265504537	0.6396026515336224	-0.07165669318584275	-0.006958294116896344	0.002068346045097733	-0.18175151528029002	-0.0438975241036578	-1.0906334277847365	-0.7672343446386833	-0.966922024527886	0.2666782891468776	0.18153892146679404	-1.1792863873474382	-0.3451751068212194	-0.167208134599528	0.19453921161402188	0.5318436073424969	-0.4369127750610227	0.7944813098536543	-1.0678283678856302	-1.2586845013618262
0.02253728559349028	-0.4618558456813072	-1.4803369112648734	0.008027074379990352	0.06388859625736568	-0.9700126744625273	-1.3873980071698389	-0.9527250089651088	0.11853582737969125	-0.2295651490463883	0.9703713924345401	-1.2968147196353597	-0.06394286457113295	-0.942305998759897	0.7023702341785052	-1.4228079082754492	0.5034962322438844	-0.6947689625946637	-0.9824440955733168	1.4280922321882314	-0.22139389061373402	-0.9493743266292094	0.01835825156406898	0.36334313860953765	-0.1541867040216269	-0.5606675207588315	0.11657410148411584	-0.3408122068125376	-1.0375947911906336	-1.26861179285582	-0.6154068774330055	0.7434264207365792	0.24955491987667405	-1.1451366990661662	-0.3686518789848898	-1.679971229035686	-0.8103259211724596	-1.5520317429319668	-1.019717826514029	-0.9463805667296117	-0.3741968625479499	-1.626509185461866	-0.749532730376858	-0.7220665051268162	-0.22749243915449072	-0.46341623114128044	-1.01362170603281	0.0599005591606792	-1.4428907966228002	-1.6747213493936357
0.4377141390229644	0.07215580967079646	-1.4969372242623336	0.7690206010788869	-0.3647876551368073	-1.4722126554770922	-0.11652158593273484	-0.9383016214218786	-0.07947192224829105	0.013586097169294473	0.44586309056131584	-0.5408045912043467	-0.1472620066796154	-2.0144493607208114	0.3434281969168776	-1.061733977349182	-0.19400419592717533	-0.531444939061547	-1.2918082214291204	0.9037924865437175	0.08928008770078005	-0.09273773371995793	-0.13973718052437414	0.24769298627401198	-0.7406544059566104	-1.5234305513881408	-0.5344709211807025	-1.0126316814092557	-1.4003004924829574	0.01711276548794375	-0.8957045499112766	1.177905972084039	0.2952376951605858	-0.9350312530677665	-0.21535306472517263	-1.88410413011895	-0.40596403485253324	-1.3540409518839762	-0.25215211883776883	-1.363769830211377	-0.18772853148090599	-1.1322841620840616	-0.55013010903037	-0.5445677520408249	0.12950363424877734	-0.7640128988566848	-0.8013046190680009	-0.11941225592340482	-0.5157664153147572	-0.4749091756464522
0.9518744918453439	0.6737943506511908	-0.9315966822379707	1.1556109211700747	-0.8564540434228864	-1.291132383883767	1.6054749643796207	-0.392176734646093	0.4440016938734242	0.43393005092462894	0.33078663203252673	-0.29353983216350454	0.3356744187964246	-1.0413266785895074	-0.23471285603674183	-0.08038320895779394	-0.3713012672386862	0.4784612701170927	-0.8309050892357835	0.27560399690405174	0.6395126715336461	0.6635931055106487	0.023512830773399825	0.3895865882649147	-0.4050546337517668	-1.4051682533929217	0.012763430792299286	-0.9336743050174273	-1.1406033236201982	0.5814529332156262	-0.19460100478840792	0.7572690243382789	0.1624982326020536	0.41081332531040005	0.1595058017666182	-0.6990494023976536	-0.4433861904948803	-0.41587600462036717	0.6480536637100776	-0.6608412238080629	0.5926374232169825	-0.3477913524703392	0.11858234538149517	-0.14025134680847037	0.8053411093965769	-0.20971959633469978	-0.023549940185552995	-0.16623029369932849	0.7808732182329002	1.182503469807633
1.3450512499695058	1.0394009297490907	-0.29040574917926254	0.8884400430331979	-0.734184456961829	-0.6630728614120527	2.171856932188639	0.3730260173902732	1.1124880494014298	0.5291231468627292	0.40344526311813167	-0.11296579436607943	0.9662321441113122	1.1312441912556763	-0.5175058317408513	1.0149124022021125	0.0871358218697519	1.5021417720831263	0.11606622192331241	-0.1525827419442924	1.0973123622675567	1.0375804559014161	0.16996876261747576	0.6147790717516121	0.27712408090763446	-0.29168311085527376	1.015033973274602	-0.27363143706248116	-0.2915516930996282	0.24443588243317915	0.7105397117418986	-0.03631846816263928	0.2178055646221038	1.630221373073637	0.5018661822471989	0.8810673237398369	-0.6440851504707701	0.46978549790192936	1.0843827218706243	0.5596876212135802	1.3288424126093576	0.2560837358182498	0.8938955340263629	0.004266641704427514	1.0045703878571919	0.647047231111056	0.6782693635098963	-0.39751742877390717	1.3181413664996688	1.8324207857633321
1.5562628940392542	1.0686918144100697	0.20412360070594254	0.46995088057398116	0.11371263778324771	0.03239198135594418	1.2565010956075175	0.8811449300413952	1.226638428951696	0.4102652894594606	0.2365129864045127	0.4897265013475599	1.2494563890386696	2.4122367846647927	-0.13165499105036813	1.7119747749411591	0.7284620860748185	1.7526918750337113	0.8242006102486177	-0.013139159724539091	0.9758045898231674	1.2285033598800688	-0.08486925773688372	0.8437982600080023	0.6212229661430687	0.4977187816112257	1.2752976277672494	0.33529304738922816	0.7228941673456557	0.026279619339082603	1.0795568891573981	-0.19542972687739746	0.7439865621615346	1.7631167703600714	0.7616371587200323	1.7702162717616368	-0.3790831589348272	0.6651334798911962	0.9589244799780972	1.262175355323353	1.5236806040285908	0.7475669589862621	1.4022871166821365	-0.20625668992841742	0.5718750661307169	1.0552306388511608	0.9561083070652429	-0.7393919994557837	0.8155040580181125	1.1698777297133485
1.5419511013276512	0.9321592328699643	0.5030991450748035	0.5129440730804354	0.9917537197122283	0.3934602097217745	0.04370662304632671	0.8464507052167655	0.7027802329271349	0.40308511643485273	-0.3413987114586051	1.2457488470488773	1.068348880925979	1.8169274561932272	0.7372722662015453	1.7417372997010354	1.0754048545807446	1.2233941417975067	0.7278565854397135	0.643291740226703	0.08945449383646657	1.4027289596934014	-0.7938626318994947	1.160685184691353	0.4601057619159532	-0.04187138062226384	0.5590469491617965	0.4181992526477058	1.2240629646967562	0.7352565799080026	0.7886162553282944	0.7046466058812951	1.5216754008578872	0.9616155336207819	1.114290823450232	1.5742010762831147	0.38516374446978346	0.1314407238399001	0.5373839299813894	0.9153988423865472	1.2264408918009808	1.2585432033391977	1.396094812299321	-0.556483823582704	0.09892789994047844	0.7465739497348849	0.978635253491434	-0.9395800884895277	-0.03043431659308566	0.14795513512035985
1.2222773937995226	0.8823802475940925	0.5103554912985854	0.9292278819605212	1.131708959488834	0.1558175011386928	-0.2305972154332673	0.4176312584844161	0.10419087486929365	0.4128916504180661	-1.0307948388714172	1.4098331016853953	0.6868040714677669	0.40292963817452465	1.4354617847335776	1.1935635713069415	1.0578863846973618	0.5599181965314929	-0.07532386647217702	1.2074291005921551	-1.0841413976791827	1.341604639382622	-1.5404314126115748	1.5188560400840048	0.14165402403185118	-1.3470004683724022	-0.20909736420210648	0.0747596986881629	0.7966775938994346	1.8309517929130048	0.22907824612437858	1.943303860840568	1.9119932592329068	0.04022944122846567	1.5835694061467662	0.7043454045941361	0.9290665260872475	-0.7018493713167605	0.07913744301659381	-0.051245179457301435	0.8565328743864861	1.5094882563652878	0.8447097457766901	-0.7916255790334169	0.11228536986911625	0.13188960512721384	1.0031644199580825	-0.8847771273301975	-0.389143060183313	-0.2628819144326635
0.5818751225989773	0.9894118081608523	0.16868324091429912	0.9820087466759357	0.5483090604940136	-0.5492325998822952	0.3398038999128425	0.024533547335590968	-0.03965866624392906	0.008479016548727689	-1.3403678068359048	0.7478742989840956	0.37081011630667715	-0.19645333295915302	1.3667569613565762	0.44217767712851397	0.8735784035122273	0.290810479783839	-0.9006410321574932	1.034622751562821	-1.6615384310355967	0.7047010314635845	-1.7283606945116619	1.5583988436217806	0.013080186853427895	-1.8821335383894617	-0.12910776124477089	-0.1764886750300445	-0.2366946986346449	1.9949560377616424	-0.17499388648686315	2.3152808983403315	1.4190373428149263	-0.48385742746937566	1.773701107070803	-0.13337427889348197	0.6258619144575093	-1.3603332581260672	-0.3219486115856649	-0.7287193611169664	0.686789642218478	1.1152775201276863	-0.00026570402069728727	-0.7562529855571132	0.41020248572673745	-0.16317655685470925	0.9326775672883173	-0.6435496319460392	-0.14563554657095662	-0.11013758968125471
-0.24989360820376305	1.0566065457175104	-0.2961119941156281	0.1684841823718274	-0.0035398520729083213	-1.1128645825726307	0.6123987435519653	-0.04692749536959613	0.19209169479532653	-0.8691756675710409	-1.0708816000238537	-0.0752599232015074	0.10901578967795107	0.28684212682459465	0.47506535136497724	-0.10926276278835031	0.6002167668761685	0.32603763409508774	-1.0720968815537786	0.10831156984965346	-1.1273819726326857	-0.43858684014864124	-1.078968824670096	0.9282814562381899	0.03322331690860066	-0.8705491916526292	0.6101014134703052	0.09001110306730617	-0.9709660280193049	0.7313821462502327	-0.28479388154483487	1.3404266420597486	0.19325841772397886	-0.7093359095698141	1.1973334772267208	-0.5351288989245637	-0.2521429263529953	-1.5728062087002908	-0.6081481130541357	-0.6183678570291077	0.5582539956923569	0.2717219427398984	-0.6790766574203819	-0.38356079612979166	0.3681096502661068	0.08509295268913927	0.46575019223362873	-0.29849609999679544	0.1413636670992593	-0.1351666106405592
-1.0507157301991374	0.816911257097066	-0.4239261517140936	-1.1069954126865835	0.08255477063646874	-0.8371970006419209	-0.09825893870591548	0.09700210794015868	0.2970843709379976	-1.5723544082208818	-0.48155105932736597	-0.2280745039712252	-0.2530512645411874	0.695814401779302	-0.704794758076209	-0.2957289635013284	0.16252280198237307	0.24463762211630816	-0.4755169710249845	-0.9307060493810313	0.1368244786691997	-1.4741008751840892	0.11580635815627417	-0.18874417757792578	-0.08303228231602168	0.9052988665862302	1.0546139276468363	0.8373267985178706	-0.7094543503783091	-0.9267864897347742	-0.20199160003815733	-0.26796240158940876	-1.0221577171113483	-0.8609931640305409	-0.05703870892900672	-0.5835942744416209	-0.7646102003970903	-1.225927146421828	-0.6328228988681945	-0.0017506340058727836	0.1332941727904511	-0.2295967913997932	-0.806133463527167	0.28433205385136506	-0.21151194549804223	0.5638006009303131	-0.34865839955939293	0.1212109340580293	0.017013660237653286	-0.6536452046463931
-1.6007614559160155	0.23402598608338868	0.06275231479071065	-1.8694784281583943	0.5854775474020177	0.40731555937627123	-1.1391351272713086	0.14355255064831315	0.010388176364355182	-1.3474629623369931	0.013710527410363268	0.3568762981500234	-0.6819599644420735	0.15283842561511177	-1.414521109613542	-0.2221047664940024	-0.3222832312012052	-0.0769927533420489	0.4329307782853388	-1.4396033245195754	1.175301880228281	-1.6941211764860475	1.2138237290551719	-1.0439876514769204	-0.4498504495871997	2.078408485162885	0.7054316330680199	1.6103936379483657	0.35800751766566163	-1.4455117900888281	-0.06943355454587898	-1.3368267994004186	-1.4611256940561739	-0.8246169559219816	-1.1449984583403667	-0.5713204097921974	-0.3228517031637362	-0.29516856187823176	-0.27417755939612815	0.5077679304021465	-0.5982272706682519	0.1330779344286423	-0.37342812550894516	1.0068281295581736	-0.7937447033054367	0.8335217109882755	-0.9061399307604223	0.516473305318717	-0.32443122557680953	-1.1082994085746964
-1.72273520093441	-0.39955833267421836	0.9211695130171773	-1.5438328199361806	0.778225489130133	1.903920341014308	-1.2811643829089745	-0.045642681233316086	-0.3923771315675936	-0.21670605634385448	0.23731987045735436	1.0012287386071888	-0.8887405667510759	-0.7647377687922048	-1.1614606332665114	-0.04125077440644978	-0.4177150575517283	-0.3073075287217686	1.0997618313096744	-1.3558227211629086	1.3472307863491058	-0.884332945830451	1.6970690891397722	-0.9735874441378045	-0.8624833549047823	2.1385462785922544	0.07826797818841211	1.8826149342358656	1.3296508914936573	-0.3643061075632639	0.03985370290114992	-1.3238591192816187	-0.9114539084469323	-0.34357491997330875	-1.168561653778982	-0.6238620084939059	0.6685876302530513	1.034586708737585	0.34191388957342045	0.62258352977	-1.1495736902984417	0.9104184918421346	0.23868212748949943	1.3730191837516503	-0.7280696851257202	0.7588457097462129	-0.5690970727750894	0.6425987356624875	-0.3465756590067012	-0.814628817743415
-1.3240417386782724	-0.693755640493145	1.543032507276149	-0.489566089921029	0.3489181820249227	2.591103401983828	-0.16726971783949113	-0.2969437631459343	-0.48189570709677143	0.942738096989656	0.2922118952644263	1.1556048916874118	-0.6396278973651716	-0.8558785731345183	-0.03439231142507361	0.2300682374910093	0.17878545521602904	-0.12829893374454987	1.3027647263784385	-1.0769122867494998	0.8666709509861433	0.4959302342025738	1.4802632298506604	-0.08158310234350724	-1.047263226476197	1.655202924296173	-0.04536969540109186	1.4285528824584328	1.4748661336231998	1.3168664811015052	0.12165013320053646	-0.6301549134341972	0.16887339432134219	0.46772716733137654	-0.10702012736180054	-0.6019247426534302	1.2501633843004016	2.233462071470616	0.8291405531319767	0.5115699590160842	-0.9638463071452213	1.1203618163115747	0.6002793203417793	1.0774480066407386	-0.012003950423670447	0.5112391733295312	0.5947065955919895	0.2908504908795779	0.10144363825641213	0.09979393272578112
-0.520219140073707	-0.5048901845203894	1.468722982748511	0.41010755183476544	-0.17808702131524443	1.9561098156838224	1.2550338616082357	-0.3493049029542679	-0.21025049286863445	1.2812108622441245	0.294476582594374	0.9800622576871164	-0.06135857761859943	0.03247700394583706	1.3118086762359762	0.6023219442636661	1.0836668604789343	0.31917212945236956	1.144723485348515	-0.8923114421026317	0.4504071470534642	1.6400036549970325	0.8551768782917419	0.814918947022024	-0.9276752282405383	1.2908772481830126	0.335635501028066	0.5034495246023762	0.8966178406593536	2.2258900068696437	0.21742941908870195	0.02438727845187085	1.0250432708739772	1.0594368929589362	1.073275068091055	-0.32803940108699486	0.8980943676881459	2.6164758722045485	0.8296954435302254	0.3986765538391607	-0.04075772605864482	0.38561228961197885	0.5871959493507407	0.25219671264649557	0.7265254555091496	0.2710542343438027	1.7073024624996525	-0.42088344248554915	0.5503784553623938	0.7567264131717819
0.2752664949050033	-0.04418956728238324	0.7500072309576068	0.5608934922013825	-0.028357466511869923	0.47291449448108913	1.7471629387583218	-0.1407543678445598	0.07831457389340128	0.832319416333159	0.19899650681385478	0.9488956480198268	0.45521629560551075	0.7137494973183857	2.0212170007238623	0.8709230337098083	1.3720636232450514	0.5924918738366177	0.763625443381261	-0.7204979332905741	0.5007434998623715	1.9111307454078486	0.21996679305524033	0.9470919597665981	-0.5767934418132998	1.052875348574993	0.4315923819245412	-0.2863944587799611	0.2930752060341701	1.8699032475089141	0.38261834208714884	0.3077143513840884	1.122893136691596	0.967337825794553	1.3297719803026824	0.14821585110201424	-0.011428969574366262	1.8596760887502453	0.3280879170769754	0.25276609655294	0.9162618294411404	-0.6172622999509414	0.387239039579854	-0.5214086835276822	0.9625505452422803	0.06692297045053912	1.8184482713374293	-1.0159155298289888	0.44468447248405124	0.4991578702247661
0.5155677320238775	0.3473313945062636	-0.14652814293854952	0.026919503773695855	0.8870491345492945	-0.8354677781182294	1.0174214568468842	0.1601186761885395	0.10580279586699229	0.37947039353279305	-0.06855331156749414	1.1089804713344191	0.6468382260281187	0.14842080536945312	1.5928463828840163	0.6586416131688242	0.4665489830405689	0.46973680623054925	0.19636437588834693	-0.41331514378979745	0.7248482526216583	1.2022373359005916	-0.14679767021326634	0.25236743490844943	-0.02340957120178503	0.6431727420150056	-0.3251350295217898	-0.40149733924048364	0.15143471742780612	0.793498576558413	0.6101749563355134	0.3146100913167719	0.44472669782642776	0.2817272256987333	0.5134279375599096	0.5421187717314309	-0.6759872127770591	0.37656010825800246	-0.34682283777710576	-0.043884511394360476	1.0688775908398949	-0.9727349912575133	0.1973963206570474	-0.6504283824770606	0.7967658486014896	-0.11009330305104016	0.7796163439902689	-1.0225732160716816	-0.22406145900220617	-0.4115960439628617
-0.0707815808692473	0.49499608342497814	-0.7306745101203014	-0.7344764064575255	1.750456571478333	-1.2579737606713273	-0.14738996087834186	0.3508818666729041	-0.05420639409756048	0.5232849252931703	-0.41241027567354205	1.0228779569064903	0.5829930997344333	-1.1895814210585187	0.26736777519438787	-0.1653714665941829	-1.153000532327333	0.1374931926107414	-0.463655601122226	-0.10806565275514193	0.5643901778815347	-0.017375453894793422	-0.15751191541768267	-0.7161173888022108	0.7117808895100728	0.16347866501945615	-1.519554261871434	0.17923351627100817	0.2994700819021907	-0.22446065531846085	0.7684134633728731	0.1338702295819345	-0.5684021356603228	-0.4821536794339836	-0.6384489507018651	0.5855799699964395	-0.6710895631077106	-0.9005001712791312	-0.8357103163433056	-0.3759258393823812	0.21375113166182816	-0.5989804958971735	0.007834021968491488	-0.06503487057897528	0.668906871771374	-0.19964002284126037	-0.6229736205991755	-0.4227406498629839	-0.9429566683900183	-1.14853820094565
-1.181102700914392	0.44579840384555297	-0.8114392712985161	-1.2947296694840325	1.6147800333265319	-0.8561816772329643	-0.8140186351253765	0.3570224668098678	-0.19463859323818342	1.0328766591686467	-0.6199667145751927	0.4386527136870778	0.4498423772905739	-1.8099865153601786	-1.1132738134633493	-1.165032165607787	-2.292328258909708	-0.16110807025761464	-0.9321592288270372	-0.08612929866928346	-0.09261906180042771	-0.9774534914153579	0.11656196883236501	-1.4056795618292108	1.3715101926031057	0.05398296713031619	-2.157715642060713	0.8831686820755905	0.2461954305917744	-0.865170095611872	0.6758357557054112	-0.3325400258874221	-1.3313456051731503	-0.896416566873032	-1.3868461415674682	0.2678033917008747	-0.24353683790706138	-1.2257529135780698	-1.0396307949780978	-0.459014180785626	-1.0169503496425063	-0.25608870226143204	-0.2773249989492239	0.686639838867437	0.7078426590268416	-0.1832153118756302	-1.3976149278952392	0.28029805949972686	-1.2820828739089352	-1.2069379502455293
-2.102256843214699	0.2852641031618191	-0.5645902450051872	-1.4251544349931324	0.3808041269670355	-0.1911268164075478	-0.7519247522555237	0.21771653807981695	-0.3019867008513498	1.1765212030855319	-0.6032064460718206	-0.277957313358022	0.23461757144732875	-0.9610731017256713	-1.7517821063922272	-1.6192071997451538	-2.17970896620725	-0.4686873098357764	-0.9289418163314669	-0.333029226799402	-0.7233390312936203	-1.1066369944739167	0.5099343441035599	-1.674487498530702	1.4587106738446447	0.37945446987663534	-1.7104091702368178	1.0182054625407917	-0.19281432963006526	-1.235127660920306	0.2919514643600965	-1.0683294496744136	-1.4865006611227614	-0.9014126307068235	-1.6741014677327843	-0.17948090269240502	0.07727535765981064	-0.6053977905481113	-1.093557197974445	-0.2524976401407604	-1.7400507596810835	-0.5380225541037283	-0.5934361700705038	0.9321528779737197	0.5819331957025096	-0.2071926021054351	-1.204765905242478	0.48975848117632365	-1.3031323895778357	-0.7821272991113165
-2.2581504261040393	-0.00409703407502959	-0.385860743829629	-1.096216420887533	-1.0495544678685436	0.26522013371536934	-0.4005387639594426	-0.004823279539504531	-0.4919421104291399	0.5812172450949342	-0.4810578789878361	-0.5817888374814953	-0.2411655369831429	0.5019097578628762	-1.5274884011700947	-1.2288340856145865	-1.2053972957679833	-0.9378350234434801	-0.5262535440058078	-0.4593375851382537	-0.712489160459825	-0.4786245146479776	0.8321996250607756	-1.6584800330332796	0.6898221011759492	0.5751684601432889	-0.5826044901101484	0.41116516071249204	-0.7416189910540869	-1.4691756965220335	-0.1983888126084948	-1.6890021548935592	-1.1211062513364933	-0.6544347089580062	-1.8794090286897804	-0.5201656848794634	0.01296363602692744	0.28842386494761524	-1.1068978684060342	-0.13689076820772453	-1.6078031627698723	-1.1780025702419195	-0.7251762331757513	0.49083594815142595	0.010255776932927004	-0.42893557168088214	-0.5399012001861518	0.042929004552494154	-1.3092039951449217	-0.3592119478899417
-1.6568874571440027	-0.4669767554883515	-0.6338154248290175	-0.5149438257808969	-1.6268819580273286	0.4157817501640793	-0.27154669326034553	-0.2611000719266604	-0.6966011852942071	-0.3779245957427634	-0.39066586866199293	-0.48668007066066493	-0.9808511041850905	1.133421025326734	-1.0258978722736718	-0.4761099296081588	-0.46439636736468765	-1.4205967591612363	-0.179469515410897	-0.17563861388872734	-0.05050870498737105	0.18288697779217314	0.9208362386304272	-1.4552085063253117	-0.560710389995809	0.11006099275594944	0.40378408426025625	-0.4536936467766641	-1.0808293029903147	-1.5805698478798016	-0.5709592512007136	-1.7334358484286458	-0.6844754277480651	-0.30924149362533876	-2.119331384985142	-0.7243346960887748	-0.3276123819132151	0.7294459211399951	-1.0201158523906009	-0.5298719334188738	-1.0286922063216735	-1.5296478382794991	-0.6015578758968921	-0.22643622899723925	-0.7812390983239775	-0.7387407389318047	-0.1598292845074907	-0.6841092119091332	-1.3514453830902937	-0.1899429713908052
-0.8341539996337457	-1.029949191999459	-1.369889876220151	-0.10278925113639473	-1.1701772355039353	0.36787088132117196	-0.5573858613849121	-0.5069801890009434	-0.675149140125012	-1.0405168107515317	-0.32665504016286623	-0.591301783183183	-1.6599775822098306	0.5048750509941077	-0.926765516611549	-0.16807731191557881	-0.6120538846780819	-1.5199622483037354	-0.3096526526134209	0.2713971235514483	0.5454339050064192	0.07573072882150465	0.6651230804282192	-1.0936414181182488	-1.4686449143075093	-0.8135351051181755	0.7715969676838613	-0.993539180335903	-1.2462335781813183	-1.594358910240883	-0.8484261595569373	-1.2203975728881868	-0.6353307096359556	-0.03315208240486452	-2.0771330670096977	-0.9536652004694475	-0.7060748827677883	0.48094859417194613	-0.7592617711864448	-1.3696825493813976	-0.6738978963253875	-1.5069018666435563	-0.48640543668666764	-0.7429145193608414	-1.2882562531631585	-0.8216635125723684	-0.3863939992505209	-1.1941354681880727	-1.1979902299020864	-0.2733308771272076
-0.36978119130238046	-1.5231454367092603	-2.2564880412018034	-0.20211129890935817	-0.5193990383969221	0.16266239191984866	-1.1765482438413983	-0.7163801449089389	-0.4446167794036935	-1.173865571597455	-0.26731350238383755	-1.3014920655802595	-1.9323690317913644	-0.4790328234751423	-1.3584151372112685	-0.6276204793566227	-1.2747269322371975	-1.1687247332390032	-0.883000264020571	0.32571785974184125	0.24900954197256198	-0.9418761931097276	0.042408758377104165	-0.7359708269506804	-1.5421467757899947	-1.4961144461541567	0.5657816736995732	-1.1742723929890446	-1.5213760550129434	-1.5841162630376942	-1.310954851258517	-0.7282329863957521	-1.0689771829471872	-0.07572877236751137	-1.5504697744707412	-1.3565853653689628	-1.0057782555970365	-0.15934207636946807	-0.46697279506931494	-2.1280058632191796	-0.8424079729873117	-1.671123107658097	-0.7557138900206475	-1.0668572525426712	-1.3516570759708335	-0.622613939113196	-0.9357165399115833	-1.3563461402629229	-0.7946597620629583	-0.63029526965664
-0.4211084221181701	-1.8384144791195194	-2.746244253834432	-0.6836558897065528	-0.6460544029111345	-0.23974603101946884	-1.9015035546934191	-0.8819471892780243	-0.4830764106340356	-1.1169567073858861	-0.3725150765318793	-2.226721127915946	-1.8204812728302662	-0.7487734769421833	-1.8513882724133295	-1.4232229287307445	-1.5900050545302225	-0.9328832278488113	-1.4759596490167528	-0.18731280070888498	-1.0652868668573376	-2.1377727242711617	-0.7909945880253852	-0.6833160371565609	-1.107709025261629	-1.588229151128888	0.010925446196275557	-1.460764382831302	-2.005543266326024	-1.5099694436295503	-2.1153010284461384	-0.7812341743337814	-1.6322388265817644	-0.5764301947249109	-0.8912488681033656	-1.8674392967922033	-1.2109184392235803	-0.7106734406861648	-0.4477379012471987	-2.364882093439768	-1.3009413596796637	-2.3299089862436544	-1.459436831638861	-1.5934952748527078	-1.340909205329796	-0.6088457509816146	-1.3215918210574396	-1.4269556350898536	-0.5121467483839773	-1.2861666083140695
-0.6374935797255092	-1.9667118027881223	-2.4655106171349517	-0.954341618180782	-1.598190323105607	-0.7666935361473725	-2.352117446140009	-0.9474591022592163	-1.1964684313840395	-1.252719328459819	-0.8377878970880182	-2.535018359224494	-1.63346578043591	-0.1925866840913549	-1.871072179019694	-1.891102346273496	-1.182549162979694	-1.4162646237409735	-1.7269268492365377	-0.739853629657869	-2.5658040066552017	-2.4985915458035723	-1.4438580340437992	-1.046974425099433	-0.8614322391408006	-1.3786410639827844	-0.7051591418232658	-2.0814464413233305	-2.4039217959185737	-1.17601288933417	-2.907087738202038	-1.2123271097276276	-1.808976935923679	-1.2589163388197753	-0.6408967913773304	-2.1731825801018103	-1.2420513850726453	-0.8605749432030703	-0.7985783814824629	-2.134251203899703	-1.6146888549124543	-2.8892402605783407	-2.164209213299801	-2.422084561541228	-1.6139430587941768	-1.2914208253452792	-1.337448343583358	-1.5822188286234466	-0.7039075908752367	-1.9349290450879442
-0.46289383522530847	-1.8337985969505897	-1.4679695222446896	-0.5169131179317425	-2.3715852152269075	-1.1469505348383822	-2.0890195839870294	-0.755092737553769	-2.163936799830927	-1.4723519021093303	-1.4629209224335629	-1.8509821898610652	-1.4632145340724316	0.5014491044972599	-1.3101340476246817	-1.7769660107812142	-0.47060806062037563	-2.331356477709996	-1.609786126063065	-0.5937455627825998	-3.0501735130895447	-1.618304461768601	-1.4577858140176225	-1.4813448134356566	-0.966600100758071	-1.1741228459210247	-1.2929057757518356	-2.5118088001983163	-2.266866980298652	-0.48545304073396806	-2.943635318852549	-1.2831733605465723	-1.3260027810611372	-1.5051454810783056	-0.7851017670740501	-1.8808678610109042	-0.9357118193224427	-0.5847993978556224	-1.139484302055168	-1.7404252150229833	-1.500657745520404	-2.42537353333051	-2.2836197312471502	-2.9171375162137188	-1.9268151296510114	-2.411262352469104	-1.141867074831584	-1.527473449756524	-1.064217772187575	-1.893517765893693
0.42998226052395966	-1.2117554429495614	-0.13510208678344898	0.4720804087770005	-1.9030334225037238	-1.0952286696537628	-0.982600294210709	-0.1604339333479251	-2.235869218105585	-1.2638866313255785	-1.5536416484187294	-0.6272134079327102	-0.9464950912922822	0.8214923193515055	-0.45420129701662054	-1.2709285550201053	-0.05418177883213463	-2.4812200147646806	-1.2461612388091658	0.4098364128446429	-1.9362992576545413	-0.036722993186660925	-0.7027064429031202	-1.3991521069957489	-0.8195387381773802	-0.7490588607698394	-1.306830607165494	-1.9236080647751819	-1.3915494806362407	0.32214261054190857	-1.750110920525072	-0.48743119274284374	-0.3270417000393442	-0.9214826114406687	-0.664140382557823	-0.8048355084153495	-0.23760198719080486	-0.09163577190932441	-0.8546146371998552	-1.2162090875771046	-0.8917217226608192	-0.8407076654360606	-1.5731807068198993	-2.1880840530658365	-1.5980154530410056	-2.859300859150561	-0.9471411300793547	-0.7215211653413264	-0.7133367718954584	-0.6873954750031225
1.8554990663097086	0.027519051864381652	1.1267717669666244	1.3159965086612095	-0.21250172325549327	-0.5886808976413714	0.4931932657762244	0.7314836810988198	-0.6940580857422362	-0.3293953161736857	-0.5421834532111266	0.3883288570172069	0.2634986723441703	0.903686462959806	0.4030584537648206	-0.5611478187935042	0.003339982733715744	-0.9814101646656018	-0.6247925959693621	1.6332703664639001	0.1827888947589753	1.2814061086364221	0.3608455742208513	-0.5312029159296684	0.1439145650483451	0.2452578251769213	-0.5131305370894655	-0.1957186592246344	-0.004540821017855787	0.8364684737977921	0.30186522419712447	0.8453679355093504	0.7921337371281395	0.17961336807070288	0.20485685047109842	0.7927248268244138	0.6195649502557127	0.30293897854902735	0.2803224484546783	-0.2877772995125656	0.13258052332765566	0.8646750015626157	-0.31932829768430626	-0.12218180807064857	-0.32834736167437173	-1.7268500745619848	-0.7143394382533402	0.9309685522430879	0.8478014717394894	1.2797263441910631
3.1551495540878953	1.526711632966988	2.05378033401042	1.4844826312955581	1.5103801256893137	0.06513262884056606	1.5317690827209474	1.5009854147325097	1.7202238966342722	0.9528177018823366	1.2150381230477203	0.8742036972069729	1.8102665245270049	1.0631401615346474	1.1568026462305288	0.3656797664259285	0.1514889120573877	1.5332253024947526	0.2938784994812353	2.2087194088607944	1.959740046681647	1.7723303859680741	0.9629000484499688	0.7517813812334303	1.549044614891653	1.4625687394182771	0.7021637299158968	1.7058345488034474	1.3583128508889852	0.9026122102984648	2.1365126854693437	1.8200227513248615	1.6692316622159449	1.001584043618197	1.3646651774738041	2.2191057286924365	1.206395003417308	0.3650632062472833	1.7169946850877091	1.0648181119629956	1.2968019619464026	1.6169076729446312	0.8943599659014979	2.1772858330544427	1.2695442537894526	0.5375987645496154	-0.20751032569508282	2.687924530194152	2.9196621218701484	2.8328158215534045
3.5802366207900422	2.4719622473568608	2.4653845973565995	1.1084857143688966	2.031150725128275	0.4592867017096169	1.6963259120973706	1.7002118809940054	3.2345736923913297	1.7418897551288288	2.471589945779	1.0231347297910955	2.668517041933622	1.207241025906253	1.7167587840077798	1.4013593234735777	0.6909981108064099	3.2298564527434857	1.2290943388570381	1.7565238608571927	2.391997884870393	1.5902422094635662	0.7313723763641555	1.7128824005649483	2.26801930522311	1.9282286574079641	1.5198080762276074	2.546041756056982	2.128416713463163	0.7683516202879187	2.7914223449548423	1.8245004455996616	2.1112999439045885	1.0289219985145708	1.7498520705742344	2.7331617101451537	1.2253068222826728	0.15105137540357522	2.4901067123262686	2.221139446928422	2.0781989526371105	1.3845502303225368	1.5715201076600402	3.208585227690048	2.115129250844894	2.2927600284175003	0.6534332011795393	3.4424880444878103	3.990042550945609	2.985202754075226
2.8183572015892624	2.2220175719317568	2.227831555399172	0.7116302722433753	1.2605850748794403	0.4107257018585651	1.298102888020115	1.2432917220700317	2.7018012132472373	1.4461378553301556	2.1858495335210693	1.0700732096635535	2.0856229669101225	0.9540576803537835	1.837365401466566	2.0503315293451765	1.337420499567486	2.8174210883062702	1.6057840922924196	0.5764288381090046	1.6315651284680672	1.2062046701978344	0.10863405330561848	1.8542190499994915	1.6054876450880429	1.147082522006966	1.4296293166141825	2.00817238265021	2.0071796965736293	0.7452705695961226	2.1614709563257968	1.0633899363703478	2.051797822635015	0.5040287309712265	0.8636542515278848	2.0954918467942014	0.7633891510049787	0.020186082544773918	2.0625102815528047	2.3733553943053693	1.9777240357151376	1.0696151401193825	1.5464116889181703	2.4402369062508686	1.6674872930307294	2.257875966660423	1.5430226814173207	2.7057324813673307	3.123546339413832	1.8277495811932865
1.2794265505529692	0.9757927467709813	1.4186206837910758	0.5739143080260125	0.24151329519368342	0.08073598766848708	0.9812321289649223	0.454884992991305	0.7561527734523216	0.25539809064478625	0.6306764286284352	0.9860916069297315	0.47018609811854767	0.21888257487816878	1.3226281403076088	1.810437242858914	1.5549502119261047	0.8844572790290698	1.140743259231645	-0.6951541528825785	0.7305172417020132	0.8454946408280343	-0.09301980577570053	1.2864102882814787	0.13085020203689635	-0.13999840615641002	0.7303240518577129	0.9261531256459561	1.1864470228771922	0.8231340478588676	0.9758884142682377	0.29031832952621467	1.5104792328778478	0.09264374040794386	-0.537863997714645	0.8217532257526583	0.19476533021890713	0.2998194004531413	0.8417201717044631	1.4237120476875291	1.0471462573373786	1.3676779485629684	1.0207166157802885	0.8020124674957702	0.4364244688880635	0.8433084566694757	1.9058416764560069	1.1041426291873024	0.9500199844059487	0.42288789682705347
-0.15353596772259792	-0.2936193513696305	0.4683560973930131	0.5513844707808406	-0.041190519094096836	-0.2129344682273096	0.9883484752966587	-0.2913475761060197	-0.8336974598479404	-1.0039023096081554	-0.7444423179340282	0.6751521144198991	-0.8427861287968758	-0.5643356375300702	0.40475855301211544	0.8524528352354401	1.2411516645591498	-0.6848324490458036	0.31436078481976076	-1.4820593324715392	0.5490979918506248	0.3987252763911861	0.3706415434989335	0.5858412101703475	-0.8633916763154272	-0.689551295868474	0.18448761673261657	0.3093256889987512	0.2907627053139832	0.7484747292434424	0.08648393636326228	0.1140622847544667	0.6622174588781914	0.15635720207291312	-1.103680338361006	-0.18433255172983104	-0.18436197448102845	0.8477836249865132	-0.18497918932073626	0.24162653199685494	0.07355134628379081	2.001611745812627	0.4431058535880664	-0.2752259205192747	-0.5258963524133053	-0.2813908358244661	1.444603495943983	-0.17699958177807962	-0.849882699320432	-0.18601232108998839
-0.7724120241534363	-0.6922612907535101	-0.06399273510348304	0.5177118583217423	0.3222646313046221	-0.31000822218358826	0.9895889516707967	-0.8881720315323528	-0.9353403119296549	-1.5407199677814778	-0.6846380547235499	0.24761215162925831	-0.8260895938030008	-0.852147145777984	-0.25903214479436043	0.04980020075655606	0.9093376199021667	-0.629503151032691	-0.014588287039515589	-1.442959673085504	0.9209612358504765	-0.1924655524003882	0.8097710401721204	0.3423987364501133	-0.6914453403068876	-0.2027880575725913	0.20237482551642536	0.3028156537070266	-0.07333316215516657	0.44827460264064956	-0.1966270354319304	0.5835186275165616	-0.1122487446318045	0.4714181689959868	-0.21052722406482272	-0.37148667178074285	-0.39565933730271746	1.0358265176670611	-0.3599667794305391	-0.156401041038202	-0.01979913005130701	2.171168377915762	0.2453849304138285	-0.2645712995353826	-0.5893490397542174	0.01341867805914899	0.4497106073548857	-0.4625795641198596	-1.0964543532209663	0.15750607959822696
-0.5448840413473569	-0.2031459728544817	0.017011529221660313	0.7227752837471936	0.4757814752484084	-0.3368702197534153	0.6546365257509992	-1.3566098360524554	-0.02297413669201975	-1.1747660754228022	0.6692551320238731	-0.09818247818734054	0.28712139090000255	-0.47821545197916465	-0.12888567681600274	0.10712780579655412	1.116592297152293	0.5240614879044282	0.4247458355685457	-0.567709630671301	0.944821272749574	-0.6431705569683069	0.3565054250880286	0.7723080257057011	0.13135962679028018	0.35571966584673753	0.4821572821025261	0.2629694975896933	0.13363983981803818	0.1971836176258775	-0.12657215037140274	1.3157240327155604	-0.3773360926973489	0.6376223932830218	1.4772926174941998	0.04183868148567954	-0.6144564759710249	0.3425123180365495	0.10520863335620209	0.3480936047859415	0.8838128106950432	1.5425521610659296	0.5146626882488105	0.12288897654216184	0.01255234450171746	1.1498696959494425	-0.3931455713505496	-0.06277713558172632	-0.12361537246406003	0.7753507475556232
-0.015163943953594928	0.41419009360421893	0.34279599500002417	1.4652287770358219	0.018098726774000262	-0.5065792095588774	0.19731686911874297	-1.4839035304338433	0.6119248025438636	-0.33161759818815595	2.0149327538863604	-0.38643637324614377	1.341992302084794	0.31037587018536933	0.6748160929750633	0.7510875845310395	1.7895999926345922	1.2668051850616415	0.9251895948334858	0.6896366451695392	0.08629267676174548	-0.545414129088376	-0.9186820118519192	1.6073409038942188	0.6565668312616201	0.06392984587292387	0.4778805052075163	-0.24296489019834497	0.33122322299949386	0.2687447284267553	-0.03202104955431734	1.8627547552381176	0.04374113248865319	0.5898186640525083	2.7457457841572253	0.4151666249929338	-0.7934764400917198	-0.9778571070833408	0.48861397820954666	0.907068738084554	1.8391644239922897	0.5647537115414626	0.8743634697577458	-0.01822116889279776	0.6000942597334608	1.6242915491297323	-0.5736221354578008	0.28930575414933274	0.7381423445977815	0.933065281205362
0.2668585541659421	0.49397367179657664	0.4002709640806973	2.4549713384370087	-0.3951134938152632	-0.7867534829232397	0.15651012734588085	-0.8571376188502833	0.3611432668132877	0.4439835887007309	2.2567210728014384	-0.822130992121393	1.4766159197426003	1.1277943434619258	1.459142183754971	1.0443303962954849	2.2377123533310064	0.8580578461042183	0.619982631835081	1.48914056514321	-1.1268920412896681	0.13498917889042641	-1.864134570984759	2.268590415673709	0.6267556105358802	-0.6654080330772344	0.09247149842038534	-0.8020722901646229	-0.023360616482992196	0.5334693447675224	0.061145013566281214	1.9427302187661721	0.8705733579194606	0.5870907755488132	2.96860893295035	0.43343785813078733	-0.5741176057899225	-1.9375790401961617	0.38711850097527106	0.7252716127025195	1.7245156863680953	-0.11708468034422868	0.8158909752912478	-0.6311226199902725	0.7626631868823625	0.8111248243837261	-0.16121827312528628	0.3196316533683678	0.5782888727464086	0.5003480655423048
0.19451690459731813	0.1308652209515609	0.1445320597894247	2.791321245652942	0.1335872288918475	-0.820173981829439	0.6776498773694969	0.5675518784125364	-0.2085731463029423	0.9275417294681942	1.501807917164363	-1.3711243145618326	0.8734833073882075	1.6109978401344596	1.6190708319300877	0.5569298097173547	1.8618064375768044	0.018005610495043213	-0.34161905361046885	1.1414092016828368	-1.6086937347557464	0.8932875389681862	-1.4015648210759926	2.2326779799385346	0.5944835295667968	-0.5414566324652106	-0.22048194470253915	-0.6667092911285513	-0.690835122243732	0.5785837706699319	0.326163445045431	1.4837755243363027	1.5125196625552348	0.7827032607905536	2.4443675040324333	0.4129207003604945	0.3000794452035755	-1.684162945326572	0.10579347636030051	0.008669802350740665	0.4528502281920644	-0.28574809575343396	0.27953985756072797	-0.7887733176838151	0.6325404103971044	-0.31298472881872386	0.35113586615383646	0.38418340101813553	-0.2770871694089945	-0.06431592941750941
0.018693276912304036	-0.061502662116936724	0.05439288469277579	1.7956133121416233	1.4813052599064165	-0.26525852166165853	1.2384810151796861	2.041544179950254	-0.24050101747888092	1.2151358592758834	0.6985647374606208	-1.5728072055087037	0.33189140598548383	1.4388349536854608	1.1596605106358282	-0.020867713628048797	0.7811785616220076	-0.09137011617953959	-0.7318675700997509	-0.21600380145106354	-0.8743823387662606	1.112568051831907	0.24008976424125444	1.4067709016595749	1.0030272352130576	0.8755857192847272	-0.016491915724226248	0.2595720549349227	-0.7323560989370463	0.23798664036105424	0.7848402704149537	0.6236190254623061	1.4832326522088164	0.9895160813997104	1.7808191863354972	0.8064683052679813	1.49207652940845	-0.3607345173492977	0.22033337408835885	-0.24723427600879957	-0.813370608370537	-0.11292948456275044	-0.13325682054916985	0.11132360737386737	0.5765721147015349	-0.33374565403096534	0.5828286105475509	0.804087168437672	-0.7861652040815078	-0.22307674610077183
-0.06692878263089772	0.25593344316514355	0.5070099804220407	-0.17913790125499818	2.408764529448499	0.7499163137660378	1.2204868818470167	2.465456939013876	0.39461954094664203	1.4115210189805334	0.49433847413402093	-0.9772329124809445	0.31049017277685215	0.4936336823314765	0.5501204687753972	0.33211580123411155	-0.29769922684927813	0.7426913984824067	0.4261550169495585	-1.5370998768157185	0.43485900470650685	0.6693276710115751	1.6526559321511627	0.24074415570720356	1.498964715296472	2.3715737176708127	0.6050859151421557	1.209730258169611	0.4890790307259638	-0.15804548360848955	1.1868516650316878	-0.31376679824616366	0.7528111150467239	0.9304349112627576	1.211930063465642	1.507274220229906	2.1623640296518376	0.9826214050376294	0.8559173631484189	0.6154248322256961	-0.7874095142121562	0.2410337537993546	0.3066392142054543	1.5136907867660931	0.7642897072088519	0.9520535179704605	0.6067884756867236	1.2710149292657535	-0.34361153743415535	0.1914143963803879
-0.13751672790386182	0.7554037758205718	1.214492255843768	-1.9459898860408125	1.8780269513342747	1.5888823028042947	0.6388178955689819	1.4343334883959857	1.1311534982546807	1.445075971362059	0.6472637592560357	0.25772890636660845	0.5667639963445062	-0.8709326574940622	0.16296952079526006	1.6496009226123136	-0.7998297580610633	1.6421733863307433	2.568435022037337	-1.673003751141786	1.2359986870731787	0.06767166348069413	1.6845779956579785	-0.5859049676724819	1.380118439296704	2.335366263800244	1.0816266049013048	1.3776878543205477	2.4225373745144863	-0.17448322086821447	1.2498699147341816	-0.9661038850807852	-0.24522371127314202	0.6042829906906976	0.5840390407340024	1.839807650467653	1.727323922533584	1.3924438391890617	1.5098955176688873	2.1438938454834453	0.6042963765835683	0.7069888122828358	1.6158615779443963	2.246986827788849	1.053955055470762	2.3138646211623968	0.75462087013548	1.1239085468565833	0.6737773514350591	0.9105082486524481
-0.34162032796589864	0.865298764496634	1.451172888212021	-2.558074881507851	0.2633001625636781	1.6435172930469537	0.11078836558846639	-0.24179314399748278	1.512346185457625	1.2179745409996547	0.5053862607331505	1.3936687697458492	0.6509572287410803	-1.9076708543421987	-0.02943507134994326	2.7437332391506666	-0.7972636016399659	1.7518940438062107	3.898660642897578	-0.39810811977864796	1.1028321293544152	-0.07254134274765789	0.6064643812791694	-0.7048416795834412	0.558799638496963	0.6209914920699039	0.9436204021339974	0.7653422297395839	3.63651711943144	0.17309729519004238	0.9418491489060551	-1.172315157191051	-0.9519664320272495	0.28574409556359104	-0.19724181248551576	1.3182962424381912	0.5378914914617534	0.8889454492407778	1.5845253049672736	3.1768164601093614	2.095682682317452	1.0525082035501694	2.871870236174316	1.789072093777644	1.186394685881494	2.464301106021269	1.149083555780585	0.18153383839419968	1.3896556572928944	1.464478450648145
-0.628872433302382	0.44446667326287503	0.8463954670106982	-2.1173266563981348	-1.02699619317907	0.955666212764588	0.08619613717886312	-1.2462322702066277	1.597382369872363	0.8332091981190681	-0.19563906362286393	1.81543118514227	0.4793474946582004	-2.063652141662334	-0.2426407934244571	2.427929319277614	-0.8070294289204315	1.1630945743708052	3.1032474913509516	1.3650957946646505	0.5535508073115848	0.3379075271229143	-0.2923642097997916	-0.35176274038839545	-0.2668530965049058	-1.2591887814598335	0.23814167743318249	0.05949813765566169	3.131782382762125	0.4208287858249791	0.4762052111563729	-1.0763431411405504	-1.1002925872807303	0.1973255082143791	-0.9464168179304627	0.27209257896270317	-0.349413727252676	0.3041743178597139	0.9849130086475096	2.919171761433002	2.313654932848087	0.8914949239054772	2.973131956291512	0.7491210030430479	0.9915632383941242	1.37467628090941	1.5174289322915793	-0.9237027749315797	1.260864734220665	1.4715995791028917
-0.7904063593406994	-0.09453839325506512	-0.20110758315270552	-1.490320552926551	-1.1110214380012828	0.23659035220334124	0.2938510044957196	-1.0288657187671073	1.5401651569066648	0.5326118127280198	-1.1506410752864213	1.5938907058811664	0.2757601195460287	-1.5083428188028538	-0.545848800729268	0.810623649720584	-1.1638995780353187	0.606852131322469	0.6528665400224551	2.3737831441047654	0.2891012229028256	0.7525976904480467	-0.17085188055492948	-0.11861313814125798	-0.4954673470877565	-1.847801533045455	-0.5551753479844949	-0.2224635009400961	1.2960498742664646	0.23655082010196093	0.0717973334084962	-0.9560050023399423	-0.88789393645213	0.29474402064047694	-1.4230694416216378	-0.47679011998705756	-0.21151942673272897	0.31735515784456975	0.11842142934445384	1.5457293569989967	1.07158233554934	0.15382974369505387	1.6777576562084926	0.04677478240303831	0.44245935418987353	0.08837694675200392	1.485146027015973	-1.3826718813332584	0.4012537150003416	0.8233355558947626
-0.7437766140513303	-0.29391028339190817	-0.9789982775654236	-1.3413938975732331	-0.5253174387302647	0.18327101174985858	0.09593523766338985	-0.2680225929725519	1.1265913330712032	0.3829335395559261	-1.9295081735573199	1.245438641258345	0.10902317869381378	-0.9272401515597087	-0.8486187561615727	-0.8373582706574516	-1.6763270888295916	0.4635970432679146	-1.69407603440558	2.1073661462555613	0.35567812360360906	0.5567765295092392	0.5366978867621898	-0.40000719151637165	-0.4068362551302558	-1.2651927122973907	-0.9525624111898295	-0.22842091494386274	-0.5217142928910469	-0.15612347621103254	-0.209647274359738	-0.9523713737124376	-0.7593794600668147	0.38601870061448607	-1.5878577397962212	-0.5580304717758566	0.5588721138151543	0.779095910373841	-0.618346088922046	-0.1466113950783404	-0.5866311721734119	-0.6132272899251159	-0.1652240915505702	-0.1449681400209828	-0.362475174675958	-0.550297437012567	0.9807196490878848	-1.0851433188758794	-0.7246038204432839	-0.27767043273279063
-0.6515381421479152	-0.13067494046850944	-1.205712597697195	-1.57190155800746	-0.4099471669062294	0.7803579630715157	-0.6856332194239689	-0.016700977202877026	0.06199296072196766	0.14339056448941925	-2.3392679618995253	1.0381014800929678	-0.2335480837466386	-0.7549777128324667	-1.1148233838726138	-1.4520203343053302	-1.8859957788360877	0.37757188456039276	-2.573674543620586	1.0117485035252758	0.21203185629733692	-0.2633697292057211	0.8105131985339707	-1.0722483048647184	-0.7751627634328507	-0.7529106881319907	-0.8292638568554233	-0.3765132908499931	-1.3186589065708996	-0.2628955489732134	-0.3954170996595503	-1.0007801737113262	-0.9572414382956189	0.3432053202466097	-1.531552991535083	-0.4708948108882822	0.8353634876936754	1.0128792878441137	-1.1944190932589118	-1.4715328171175706	-1.5148153725765001	-0.6985500497312311	-1.4396737178440497	-0.4006194929951756	-1.1902690545385302	-0.6653489733911249	0.2782330922245362	-0.679191859192066	-1.7043442071335568	-1.4223475931906744
-0.6952635280318827	0.0690069297013287	-1.1583552771103904	-1.6541624328607674	-1.0469187590605753	1.3492951229258865	-1.4872621404734487	-0.5199983279679492	-1.363120394845039	-0.42271473915729396	-2.3308676282585448	0.746954078232417	-0.8465245807876951	-0.7689063189955225	-1.3884915258745707	-1.1757605803137963	-1.5708649694684491	-0.13843882821908304	-2.059129224390468	-0.1486285142960589	-0.4632873992926164	-1.050122943701261	0.31124309126574384	-1.6745123567564932	-1.7514306738571805	-0.9630343316697931	-0.4635170817323527	-0.7020069689922812	-1.202219085134262	0.03514087329700043	-0.4696187113250324	-1.0062450563189702	-1.2369212736428752	0.12464399827377472	-1.2690966880668628	-0.9110119572184446	-0.029723107201646747	0.6403828921301237	-1.7446745409166424	-2.189667243312456	-1.493899695001197	-0.03117950612350945	-1.7520356433962685	-1.07498043063713	-1.7005727240924184	-0.8542409275699699	-0.3293053919634706	-0.745120493473508	-2.269828172138113	-2.1960904460457122
-0.8123479899708133	0.07484919352020028	-1.117299532357892	-1.3094947997595545	-1.5803195694162495	1.2969519778969902	-1.6104781380916189	-1.0410082541370098	-2.2635714064877432	-1.1214604215210404	-1.8253436317655485	0.1305056139069574	-1.3892862162125181	-0.5399751782862019	-1.5632369363877006	-0.92977276032881	-0.9339983193396942	-0.9893144856746949	-1.1467112719223782	-0.9993460339113686	-1.266968133226076	-1.1076528525034846	-0.3194731311637222	-1.8399064747307752	-2.4663020491945935	-1.220175742320079	-0.2793924887550335	-0.8348159380549958	-0.9190338246010237	0.2943382632244963	-0.39237458416744364	-0.9929868158712142	-1.0698552694290786	-0.3078301322329012	-0.7799046201898532	-1.8006858214708643	-1.4626697155422612	-0.04917683059372628	-2.1646928575810693	-2.333798341820154	-1.1656553936549383	0.6660288189863075	-1.5690397379457952	-1.682101651965411	-1.6125290451412018	-1.2734129990940068	-0.7925402587248719	-1.099368036517206	-2.2214014740012695	-2.37476835257365
-0.7722933861924781	-0.04135737994009808	-0.9511007307171272	-0.739746149577124	-1.2186601966154607	0.7180791710279213	-0.9939701979720507	-0.824728778458861	-2.02210757485663	-1.3768650941645109	-0.8771757795245644	-0.5719864222851065	-1.3900130790844456	-0.11475111204045937	-1.3122528411489796	-1.2446050447596	-0.35023173138079855	-1.5909429777275264	-0.5673469946173987	-1.5999386342250876	-1.4890563090547866	-0.41573607820854763	-0.3833212239843568	-1.5421829020861109	-1.9723192994107859	-0.6213724361977465	-0.4862216103011984	-0.5837910079536397	-0.8999522975948859	0.03455600941162604	-0.2315591822346843	-1.015412952846216	-0.22704026835878227	-0.9296192205904149	-0.24442907913265036	-2.266048376992946	-2.2313506155868703	-0.5240739907529492	-2.1053364172311206	-1.9851431978207525	-1.1602683780634233	0.6497720859506986	-1.492477771465059	-1.4633818849846907	-0.9405652155297577	-1.507099319519092	-1.2010237824435677	-1.076484422277606	-1.5084109628302855	-2.014555649324941
-0.5110142157501446	-0.13706313264784792	-0.42523199865691175	-0.2991530838909135	-0.3309612333371383	0.17630928919046698	-0.2656603795399952	-0.014053239177221117	-1.012654960032264	-0.843933924648652	0.07256676870785478	-0.83986742323654	-0.8528586060021879	0.018718289140852554	-0.4512750460428678	-1.7878471909490985	-0.02659118055250535	-1.5815906656425742	-0.3283467543170831	-1.9984040913724703	-0.9331929979903516	0.3104505517341267	-0.026512467349404552	-1.0161392668535123	-0.459949291693662	0.5559584403802813	-0.8859437345225774	-0.28371040116113105	-0.9733333795879262	-0.6569035349407323	-0.18526199183832678	-0.9765901572444378	0.8209593487971936	-1.5072803142252378	-0.0472780686764934	-1.686417658044898	-1.7136695537324347	-0.6171782269068244	-1.418205255134403	-1.3016434154415473	-1.481532916021066	-0.04749067594962478	-1.5940391792795523	-0.4339937666500927	-0.07143349201233937	-1.2509976215133938	-1.5146368658370355	-0.42144639407046863	-0.42430274398418377	-1.4017956430826122
-0.2673667462197411	-0.2699912288842313	0.22741131801623876	-0.12060133587922471	-0.0025817876637700774	-0.03322869551644825	-0.06768498511776817	0.5400358139483867	-0.23057888735326476	0.0649482957267004	0.4100128012738094	-0.5287110240084125	-0.3676016753319366	-0.34642235601795496	0.649738730956557	-1.981138708554231	0.07317757745880339	-1.2128787886297352	-0.21447822553543094	-2.0137022712435524	-0.159134358140498	0.3021800490316561	0.005207412100160017	-0.544720315453175	0.7498350508114678	1.0223582264968776	-1.0433722251614113	-0.4048262682952841	-0.8891153995110364	-1.1773969002694276	-0.4150729398826174	-0.6647669893684762	1.2049948054128738	-1.687653306884793	-0.39625420796597555	-0.562276242253551	-0.4874338588808039	-0.5901192790826275	-0.4654388922748044	-0.603401863725725	-1.7136162347283828	-0.76403616286709	-1.525089891583956	0.45649124360258525	0.4529532436894722	-0.7887816041274107	-1.5425567404903673	0.32647388409251266	0.44561700308072805	-0.8926754218714935
-0.2999224910862376	-0.6046748756421613	0.36102264823596464	-0.08567074635647315	-0.616102565917311	-0.21423624168425412	-0.4509095853716267	0.2799492342895268	-0.22513342799062114	0.43837329600455793	-0.023374117496018507	-0.10220073970833086	-0.4946597454790766	-0.7367163020409672	1.2333129200539892	-1.7323738800803816	0.07395110014213925	-0.9821637582400121	-0.28209180544689305	-1.5325335856321234	0.11286727776339915	-0.5092622143576064	-0.6266544788097864	-0.3086953477903847	0.534558124845611	0.04306315450284341	-0.7200621418655028	-0.9297504344699973	-0.7734900691382994	-1.053438089879361	-0.8738168389122616	-0.034596986517640926	0.5022435190757711	-1.3708194124155166	-0.9929359000998687	-0.055966254541861764	0.36255054774599926	-0.6889740589151744	0.1687588760460769	-0.23595845988242112	-1.6058465608228696	-1.063292984712401	-1.114160662439438	0.3288705846403716	0.3139987452839432	-0.6286986639941435	-1.2184862826047431	0.43513772064541767	0.652357108062579	-0.7032978197176706
-0.5249945661981289	-1.094004993085548	-0.33526487951032985	-0.013615126408616868	-1.2994814496968774	-0.781380219809932	-0.9490005773613135	-0.4544957296014348	-0.6225592046828855	-0.22814467274691777	-0.6545824558136574	-0.09218426546733507	-1.1191595485836225	-0.5455956630656192	0.8834984077508038	-1.3595416298198424	0.06717219262340457	-1.0505311307266416	-0.6503866165320097	-0.8416240273052514	-0.2681466897028507	-1.421611409979214	-1.4022466018966426	-0.30973211556037633	-0.8384260974868547	-1.5615220191898551	-0.1535010507466552	-1.3186312971461307	-0.8889740717593226	-0.4243480151917397	-1.3321917983057734	0.6138725120959493	-0.7142066989950546	-0.9224509168692343	-1.2415438443600009	-0.640354680458279	0.3808604838742201	-0.8334488367016388	0.27032170978852643	-0.30846482147824267	-1.2909158517624717	-1.1634754462441137	-0.6350672303118637	-0.6368226991327143	-0.34217854825939126	-0.847293945390129	-0.7823820414284058	-0.17693155772418126	0.2979713603629472	-0.7569818343905529
-0.5666805942902116	-1.4111197560025583	-1.3288030234619994	0.2178043167790956	-0.9880732161296348	-1.588754348964846	-1.1170472497709072	-0.8677078827831398	-0.7722975392916039	-1.4270077518157565	-0.741425052423975	-0.45792464734384575	-1.5523845461130439	0.15499508995098246	0.012925677133259145	-1.0066175519179295	0.11848967230065657	-1.1688619176820514	-1.0586712996486185	-0.440365324202927	-0.8031696615552075	-1.639248807448732	-1.5888677886308495	-0.3509877601812	-1.9760806176031196	-2.2266147081054246	0.16611904104306885	-1.1171690553989702	-1.1400243555426373	0.14901854533057896	-1.5643959716791966	0.8481140622662577	-1.3168199596486443	-0.8390147916416918	-0.8484704074342441	-1.4584713173903714	0.04486883371461215	-0.8085375849552883	0.1711327578969879	-0.6320508338894497	-0.9981860180118562	-1.4204968775425466	-0.4542973652158144	-1.414532376730164	-1.0024508094514735	-1.0390564501606148	-0.5730341402367081	-0.8755158497937185	-0.057685776172735036	-0.7351503859154407
-0.2122036689517823	-1.2852368933999712	-1.7161011490147229	0.6421490753230645	0.22332820542539333	-1.9799084454593994	-0.8940479999633629	-0.5906476866727026	-0.6148305031317145	-2.0684031461551573	-0.2039654062982156	-0.6649607612709592	-1.2803694446248188	0.6612155126930725	-0.5473882093564387	-0.4989026623549848	0.2616268542861864	-1.0900866803557951	-1.0175190093345505	-0.4834185672312706	-0.9078827194262968	-1.0149724392620394	-1.1137683263730038	-0.16832545887177783	-1.7598672257695493	-1.290222588233307	0.03283098219990849	-0.4491822305722899	-1.1278533819989889	0.25657091058758535	-1.4807082676416479	0.5300367723671856	-0.7437299577790425	-1.1650452601887822	-0.14256341448720658	-1.2515806245736498	-0.0021974654105846475	-0.6216064541497253	0.27309586135862773	-0.9289512364294662	-0.7511408702518286	-1.6535035027645666	-0.5835533274415803	-1.2833227830415321	-1.1660508478078848	-0.894396746352641	-0.6592648373543005	-1.0629913908599529	0.027692677069296078	-0.3738600859586928
0.2706969996450508	-0.8463512713100457	-1.1992080390937367	1.1378495150833265	1.1494498365137142	-1.571774293204654	-0.5115885039904553	0.018827800622236577	-0.6355860493011988	-1.5731774467048874	0.29740003396211023	-0.38212091608760845	-0.5018029306760394	0.5533962672700771	-0.46362303316061243	0.17476163260023453	0.3988196128564985	-0.8503941449578236	-0.4626528242676454	-0.5548564603989152	-0.4622143604531591	-0.13572020688233896	-0.5682385946622738	0.27784837325673223	-0.3661328088060204	0.42052402219307994	-0.24233273714834988	0.17685056656623732	-0.7345752118713851	-0.06667376085623118	-1.1130763602457818	-0.02116168275140853	0.3601423610006135	-1.3929586442009918	0.2636674062739056	0.1474707962739478	0.22134167521414394	-0.5030537443472294	0.5048463093648089	-1.038458665888203	-0.4360966250547331	-1.3300459879497168	-0.7193163049816702	-0.5519277344181988	-0.7341177560349469	-0.5820371916572237	-0.7853975571191413	-0.800467505786675	0.4138564514491989	0.21745497371154893
0.38018592525436584	-0.5291874168348557	-0.3969425263508636	1.3997850219133527	0.9215447114549302	-0.8076515442999732	-0.21626037443296586	0.38025222217987914	-1.0323196575236362	-0.4753566056574202	0.1929463362740166	0.09412788860852563	0.12876146517673562	0.2741909270156769	-0.2440057944470401	0.5695883081107228	0.28303363205527604	-0.6006311316968144	0.025699888554092287	-0.12581696401108527	0.16333377550422853	0.2756209953652718	-0.4161319050844537	0.6357035188662129	1.0662803664982576	1.5832407347892021	-0.2254943365692552	0.436096550561074	-0.38805833728975275	-0.5373268048401744	-0.5673725116781504	-0.334779885840791	0.7670983602114575	-1.0573535695689438	0.08846557581013584	1.5071262684025792	0.14562624199666763	-0.5612301159224479	0.41085745430792725	-0.9121398721525217	-0.06340126582236752	-0.4211725205125231	-0.655242838756188	-0.06778707492855363	-0.10678065132504928	-0.43547768462050224	-0.7126079299792907	-0.5768338184749868	0.5417870789311906	0.5825115528066163
-0.046076621225376736	-0.6045910031166604	-0.09684218914371298	1.1511411484361334	-0.02542903876090195	-0.5128281111968056	-0.1303879021513665	0.29872921585649825	-1.2928412859195058	0.14412263934106606	-0.2640776707422315	0.21546896751466454	0.20859790747202248	0.5381798615565077	-0.5535708871165121	0.27033842592217866	-0.24142477037850849	-0.3399059102769896	-0.11582022431240219	0.7987496320073425	0.5004814671645196	0.0018641317928360073	-0.4688675250456209	0.4496241301100726	1.5929794006579339	1.663989361996735	0.07735434521405153	0.4209006647263855	-0.5332535247281847	-0.928660956641867	-0.0384161830608432	-0.22848338548829578	-0.012285107521073332	-0.32432584258194874	-0.4023083355580348	1.4988185095732598	-0.5002434875927368	-0.5911762613258815	-0.20463368378893923	-0.5353075842939201	0.19199976193723148	0.2850608976803018	-0.4812672509930945	-0.19748989413730422	0.13406846184653723	-0.4353656123355447	-0.503972448544456	-0.5984959122488531	0.07053958565641516	0.3796625540700026
-0.5813363524722059	-0.8573316747836445	-0.3524243740961862	0.4964859018393155	-0.5712498576056926	-0.9016028973908188	-0.2513152668235925	0.014334262227990113	-0.8194880222088657	-0.19009037577611249	-0.30462298325360027	-0.14135413073876177	-0.05357008401482067	1.3107321878450817	-1.2974883069276768	-0.4281168634767759	-0.9236141552615691	0.016095188619404448	-0.6694567666377831	1.6194035471028705	0.3662279460962509	-0.5845281728134272	-0.2517014190081804	-0.2560201016653603	1.19981063649401	1.1249560235078264	0.23416564359653508	0.36518727640938753	-0.956834925368663	-1.1086993460328274	0.21348131110778668	0.09802296295178786	-1.1460255379517696	0.2095185331206761	-0.7380717348973439	0.1537428094837752	-1.196563889429907	-0.3244129493776896	-0.8833921543429871	0.011588429349499814	0.23127171576690972	0.007679690596316657	-0.3401217623023932	-0.5104412901535068	-0.24286700480964094	-0.24786022423451848	-0.36377557188969706	-0.5353932218296849	-0.699120044337304	-0.15512384887773856
-0.5966051226819771	-0.7768432998785776	-0.5108747039161179	-0.03511612892797645	-0.2754038876000886	-1.2443618583334328	-0.446666310712809	-0.19104312771325696	0.2105998370272626	-0.8481099098718485	0.36976404956095005	-0.5550262486470242	-0.14431857327314768	1.7568390967089915	-1.6223714068621131	-0.6664108714353423	-1.1530820872052197	0.3646256545495555	-0.8144409261861815	1.7721103542048158	-0.02953496954888621	-0.9649952300548922	0.3096708438565088	-0.7735647962019283	0.5519409289575474	0.6491663215848604	0.02465564141758141	0.3450948069405413	-0.9309015833795933	-0.928355604893171	0.05120399163961845	0.3673078211919017	-1.355935827154103	0.3073510471187827	-0.6799967562917804	-1.1765569062817784	-1.1435695517871631	0.19593747478073095	-0.9228942079054897	0.4494934113422293	0.2082255920752261	-1.0036466133305575	-0.15550259769940286	-0.4314199946660269	-0.8219869620110574	0.2318947614657306	-0.2625086215242122	-0.018074897972858765	-1.087376385419174	-0.3242366284112931
0.10563804320129556	-0.07169919005535798	-0.08987179202656095	0.019175709238438005	0.2492631207615017	-0.700270289392849	-0.4833267581300616	-0.2547572456342433	0.942291770747811	-0.7929835822144691	1.1777779684198029	-0.6171727593441931	0.20792485752877218	1.3234823439365515	-0.9142015254314089	0.006704626697103123	-0.4991276974174483	0.42140658313517076	-0.13407938138472722	1.324967218372027	-0.24715056846789152	-0.9190581748507528	0.8060522415382543	-0.32614305634327656	0.2617642571228718	0.48383157198089594	-0.1301815010275441	0.3410109637413989	-0.12303766711475307	-0.3055488949301788	-0.32207135816424626	0.5114669562271599	-0.34760732758807905	0.42976502695196694	-0.3010873795482242	-1.2839079089324745	-0.19506498594244887	0.6041552001395681	-0.1758106958930552	0.4420045120508101	0.37922676723866344	-1.602246886099902	0.23017984611103412	0.04776467683676302	-0.835069366283989	0.6251167258903246	0.07411934686538696	0.7908976917336425	-0.7237524770238661	0.3181367725220516
1.0670658501916386	1.0064687953033074	0.6110683253909052	0.4924802435141116	0.32755104513451605	0.5866685201545974	-0.2142422310663701	-0.2226574043230144	0.8511760476671881	0.2724879673707969	1.3737672217005923	-0.4334250171161321	0.8218978364826571	0.5493184904692645	0.3723052672150461	1.0085393556874458	0.7471143162896224	0.08601468121590015	0.7836628046513372	0.8448344455568478	0.05711226943961914	-0.5687467782367037	0.9079687354421867	1.0097422828320386	0.4529307498759039	0.49968517610468594	0.3660703350096879	0.4322240147228156	0.8526799805997085	0.5089938878177733	-0.44062067333429605	0.6034023643497811	0.8094653978471279	1.070356500835725	0.21246544775845833	-0.31331038899039043	0.8790121128015059	0.5830197079194082	0.6962157127447237	-0.04090779487527444	0.793412121086745	-1.02301257230939	0.6934887822519671	0.4505796110248186	0.10473889670821007	0.5215260592405255	0.7002356554448274	1.2939812662317345	0.06025926448019164	1.3785483230466347
1.576788991501826	1.832370179846643	0.8974038818876873	0.6673405085718971	0.17827857600293168	1.4521990498706456	0.20425378698616908	-0.06061446687451652	0.38146391091665754	1.5427780812323415	0.9797136592696082	-0.44477169050125204	1.2951763371113998	0.4407703991446838	1.0961120656502923	1.3144327555224704	1.6820732532374747	-0.31960319303271617	0.966978102715802	0.7047768061589145	0.8112273705309284	-0.1204164780274905	0.7607338968050715	2.1441317029742164	0.8491480379423588	0.5448102332123798	1.3890552370632065	0.7164871312715255	1.0363206741968838	0.9155246488639477	-0.009368456221305447	0.5994967051612038	0.8380757017918435	1.8751863188700084	0.6823792976191498	0.5858000649719256	1.1265321369544357	0.16523604675590978	0.8660107082494647	-0.5757725285013555	1.1955875651917218	0.19114271647917858	0.8170422997274648	0.4659083492721941	1.497844973890905	0.062448797718400006	1.126034155646803	1.1004717534495934	0.5525883442634885	1.8947802925862833
1.2943953962229398	1.9115295510984438	0.5367355060551544	0.0492676346354665	0.5596051187549969	0.9077972850577256	0.4002820826392453	0.30510338937280174	0.36368437028622697	1.924035968212225	0.7119343343792383	-0.8211999054270697	1.3611628785505825	1.126053436873918	0.66110402952272	0.6362631119078034	1.5805650728095824	-0.32950579572565164	0.21494243522936105	0.671898324888167	1.4871708415646105	0.3352628205198839	0.7042539427499929	1.9615189112345004	1.094708996501077	0.5350159018480907	1.957235584909456	1.0535079981383746	0.2520648696003761	0.448052817265035	0.7333903575544365	0.3274251379716254	-0.3093372481222664	1.7925697518519648	0.907428329249396	0.6350617544884756	0.3562206675313837	-0.3488074969143644	0.20750652529510255	-0.6526884823230433	1.261515091818777	0.7836488494168659	0.3743227032489404	0.2871461542136678	2.2855178789435926	-0.15636022003746336	0.7289225044466423	0.4318575166078653	0.37381894888141365	1.3027941055308245
0.5197895382662582	1.3016678594238995	0.027888301783221173	-0.9872131492536387	1.6184847505586792	-0.7024616357458149	0.2291767333647456	0.8179136116787256	0.9458682476462684	1.1759698167490988	0.9744557921059235	-1.18511769154737	1.0785136734866947	1.5640210306887268	-0.2962550346805434	-0.23032024525489056	0.6116088713645149	0.1621689061995556	-0.599703187389664	0.27271259001120607	1.5148628776300959	0.7969900997248355	0.7826460706929892	0.5178781097392108	1.0096702744399901	0.3719933543918701	1.2534151614655111	1.115329845860788	-0.5822822759789394	-0.6406387692890857	1.2075908167437097	-0.19102521993445035	-1.3499507656779208	0.3195714435007427	0.7302632047503845	0.19919530701268645	-0.6884473723346465	-0.6661599752339961	-0.5578926237167223	-0.21029415818757025	0.9183818059860143	0.24704231244542893	-0.25053554775064796	0.28821617577483094	1.8444241940944226	0.2120168262742881	-0.4104792081935943	-0.14410524416416948	-0.14275412941688376	0.09241249343396896
-0.08279797383552553	0.6205462589334838	0.02038215605587859	-1.4681970646322389	2.522099953421162	-1.8966956245635376	0.09121932329133153	1.2734205549268844	1.429535022460086	0.1963475836094887	1.249775483077211	-0.9794173946711577	0.7937190190168933	0.8233574803056666	-0.5641625042952222	-0.3204966844206237	-0.29108045069597693	0.8019648426741872	-0.46437462269736896	-0.5157553412188076	0.8716891723367777	1.2410930948396917	0.7641374899274171	-0.8931308044185735	0.6987398017524555	0.052936359851881436	-0.2910678363854258	0.8237648802620012	-0.39466221177003086	-1.3882137302949298	1.1280661241758043	-0.5178947102659495	-1.038847380826622	-1.571745046770777	0.2772808180382287	0.17359542592875338	-1.0436627010960933	-0.6142790364022805	-0.5865057109104136	0.3158856862115763	0.44091740730745405	-0.5776330042862867	-0.30732924024666197	0.5670333572056747	0.7017274826143985	0.8596414977636334	-1.2650025004069776	-0.2589284687484195	-0.28896004425818667	-0.6165627090896669
-0.024011309787539677	0.5998381693499117	0.6469173844218995	-0.7844872214619478	2.399147280915599	-1.4629822024043806	0.6197439914465639	1.478728200601072	1.2317389179351306	0.14939611923741877	0.7616262275141968	-0.038000137557304615	0.9139389610362126	-0.6220537393068762	0.36639725521741506	0.4306259197077908	-0.31108782229221377	1.2130445896237163	0.6795263785934326	-1.1127521049980404	0.20695038756025877	1.6020659497284473	0.6027964262003712	-0.9896750199949381	0.48196810823104497	-0.14505191334146156	-1.2405318298041665	0.58928284538381	0.8931300381262393	-0.900677085373247	0.8751301396464714	-0.10611210006569337	0.5135544509936901	-2.114874915248594	0.03176159305230178	0.859163263978366	-0.3674515266004689	-0.08636494865823585	0.2704651408583065	0.5418665280092969	0.2533638635766289	-0.48086471900508454	0.5691308072898335	0.945417185875819	0.1364612151572746	1.2499750786078034	-0.7299584346325771	0.060430482764169825	0.3005733809135784	-0.18807561976284526
0.6437851887749575	1.4614229982196119	1.5057347982692775	0.6816314535880946	1.3784721777855853	0.37465690751753034	1.9297212927531882	1.3605599051609663	0.7002922711073264	1.3003968644816777	-0.38146570171527094	1.235970890991133	1.5517827835778721	-1.3014015943289736	1.8000116845993392	1.2183416463944066	0.5132149377948905	1.3998193351311554	1.8994555574480878	-0.9483381162428018	0.20818387503276103	1.8292110219845712	0.5986660462280903	0.22774724621819953	0.6125511840527769	0.14395332129894983	-0.6425888564966261	0.8739890523346017	2.2800925200185342	0.769581183930305	1.084670082579727	1.0605910980844153	2.0123892141639295	-0.5251299537268328	0.4445484050358198	1.6673111396429687	0.8484839754899857	0.900962567939606	1.3746590648540955	0.6090832575269456	0.6035009473710592	0.7176008530737347	1.9007760936934723	1.2888668835772148	0.910895975164767	1.3046287697898489	1.1641172223707335	0.6157731919049031	1.2625991154353733	0.9013786050660357
1.376146283639703	2.5929283959044476	2.1345486681458747	1.9232445383755763	0.38700390729690587	2.2057785580991895	3.2575072467542303	0.9222110535056032	0.6677197292669014	2.6934376263949305	-1.089175263361418	2.176716805376663	2.2651194145546305	-0.4851272081835125	2.587916872217743	1.3591173844432483	1.421676118218672	1.599579148556689	2.2360416974396053	-0.14308365726619723	0.7982285029985915	1.902094149175523	0.9460850978205272	1.543004946599954	0.9500957543509425	0.8563799601666594	0.8880090448728349	1.5051530893708258	2.692384396996996	2.533299081135516	1.8411755270392176	2.209612908653213	2.371027637743903	2.0393277961869445	1.3795119106275546	1.8705934340425887	1.7463319186568351	2.000672487917307	1.933334399961948	0.9428679201812056	1.3316135343367732	1.977754021978123	2.728199269962971	1.5907752939116198	2.3720626870862027	1.4162172415823686	3.0403760301063087	1.2344006501474887	1.826825911803496	1.5794787021291912
1.5403360115243563	2.893759118551963	2.308036450700026	2.21602175204798	-0.0003610211191938102	2.7602717326985013	3.5316167263899607	0.21015309917106337	1.2834226613780473	2.9803375828524477	-0.5269185848562811	2.2938373303136217	2.240117608643176	0.8679808110654847	2.2288156638044065	0.9761042292167499	1.711658585602497	1.8059909615143752	1.5415564262675503	0.5625574149168976	1.12408987024554	1.7957853275054394	1.3056860388219726	1.8030714697822614	0.9656494064297915	1.3482856240204326	1.7988628974298606	1.6709603389408296	1.9354355150987437	3.135846405293396	2.418873293897546	2.3354098543807646	1.725889597246726	3.489522773266904	2.0668729694454275	1.3884656692896666	1.733148102442902	2.551448548556072	1.6544364295139096	1.5653839530964773	1.8993706627940503	2.216671022917973	2.442140073828998	1.7206974915933442	2.9344221450056733	1.7572886735654794	3.360608984127043	1.6880553139194414	1.5240678342243426	1.256358697737999
0.8843091170343635	1.6639368441156877	1.9425266405962953	1.5969209767563133	-0.14951837907209584	1.933001116714467	2.390213104001447	-0.5984949197326602	1.6710678942517547	1.6253984761779592	0.7590948205302063	1.5361668261139256	0.9706405307763356	1.1895498300735659	1.1630737072907198	0.6367519166675144	1.299134180622641	1.6475642247679239	0.40144359672573104	0.5847757233708976	0.5002058457165239	1.4888271236121458	1.1134416121647666	0.9702977847589437	0.22737464662796544	1.0108432537941026	1.2766034177200802	0.7999148421553524	0.6738433275209664	2.2192498540887695	1.9772128161638236	1.1303817209417608	1.020849370744317	2.7960816035336675	1.7732865121709982	0.7198934877231222	0.8082383744695909	2.064817250058153	0.842088720879742	1.8851082521383626	1.728895267551785	1.4422044807243806	1.2623447184029812	1.3408493834277144	1.5868144482490036	1.8468756865363527	1.880285454796582	1.6216463212757495	0.594842308471685	0.32002362677018886
-0.2685233968270961	-0.6684392711981997	1.0111084322892172	0.5648271584144157	-0.669860589741099	0.6119503710158309	0.5757084770198327	-1.159283519819605	0.9590932162990268	-0.6083531591135264	1.2883075587745676	0.3277781488706151	-1.1135067141993815	0.14682787936824207	0.1342342486764314	0.5779836121030201	0.5580410338423085	0.8468600428498441	-0.5253904496894442	0.10687122120231683	-0.7146639715554934	1.0244074168059945	0.3414116420055638	-0.11524713649303552	-1.0568873701667303	0.025316308931494443	0.04450945708959338	-0.645834876477261	-0.30596042810276386	0.5920056647871401	0.5100927610978453	-0.6475905711319119	0.8058542257890358	0.8732213737740363	0.5444818459009808	0.27614551293461453	-0.5036263002465546	0.7887313283626339	0.006456773523066483	1.3524376404218494	0.6874382396765255	0.5913395442568011	-0.03885359496332766	0.3035415108802268	-1.0502699810769631	1.063721122650192	-0.12321454259963223	0.819448800327057	-0.2747317542705442	-0.3816536787595454
-1.2615350533181224	-2.7246481694195954	-0.26753209264344263	-0.45547472426088154	-1.4215027957660078	-0.2744372245142228	-0.7519130175428634	-1.1711887809574544	-0.5461857094465388	-2.2988658074066852	0.2776293495384323	-0.6205960119420184	-2.7975346043449902	-0.9869870963874539	-0.513821830418869	0.5582471229734407	-0.20564714944146545	-0.30326695296295525	-0.9424510491700583	-0.1669285472048056	-1.407485313260105	0.5112777404275091	-0.3057062512300306	-0.7833457423430197	-2.075650499065901	-0.7247436137650668	-0.6071500846058558	-1.5013414899959103	-0.6644252086625977	-0.5313555519526055	-1.0239672581094883	-1.80756446485522	0.7113505910607835	-0.4963209092889264	-0.8052357520483207	0.01896594092429838	-1.4735032489809934	-0.35842098873750255	-0.5357503598934898	0.23192494461921428	-0.6756965784087664	0.3934768900499192	-0.8078951525014932	-0.9280688105497159	-3.2116709836857003	-0.45273614877314705	-1.088680007163095	-0.41245693491096747	-0.5980949871895427	-0.4044078151181464
-1.607188856025705	-3.2557166702758225	-1.3207399818423806	-1.2672445820008398	-1.591152566498839	-0.43289729793575393	-1.073168366951147	-0.6771526759328199	-1.5495517102142773	-2.524141387029192	-1.4128434336146096	-0.7416797915717326	-3.0568223534693746	-0.8859948463485608	-0.8814059099883076	0.3848437582338485	-0.9669620437841914	-1.0930658885420739	-0.8799758335618733	0.1760887150243764	-0.9477462741639224	0.018514557602959617	-0.14551834316850673	-1.0866163753543856	-2.1044793310078407	-0.6017867636976822	-0.3354671388518014	-1.1047952392133344	-0.5089008787674143	-0.592797737071563	-1.5909244834008356	-1.7668524783268462	0.11582249745011682	-0.43163714889327326	-1.477363259653461	-0.2460698366377071	-1.5863785835141504	-0.5965363537309003	-0.764570510501044	-0.5368183232694819	-1.4707606183805593	0.6267796618937574	-0.9379918072935731	-1.5190506647241517	-3.5611275639890545	-1.684662189269964	-0.5946889343610939	-1.3079836556117972	-0.47059373748736144	-0.00880889514518576
-1.3297546882199391	-2.204504076408599	-1.6066578898384432	-1.723337208321531	-0.7654045136754231	-0.11120886704427392	-0.8376508696661774	-0.07033396807372279	-1.1836655311515456	-1.5154609579291256	-2.160777821290728	-0.08709340342008538	-1.9693728774485744	0.24624988306790918	-1.0905913562682061	0.2338936475462968	-1.7235578952094799	-1.0702382593778803	-0.5465539405767638	0.80314900028977	0.06134584714965937	-0.492713816698187	0.6431013976044941	-1.3569483374336486	-1.1700533330502123	0.08281428656567134	0.018810101304329568	-0.01733445797906771	-0.14998436877158006	-0.07275177642375871	-1.0463740999074895	-0.967743244229472	-0.935550722378794	0.44203061962271134	-1.3931313567935164	-0.4679093607340436	-0.8724676680170448	-0.044605844810733555	-0.827058185685249	-0.35840939702044555	-1.2237257231102494	0.5287806405767241	-0.7795197313409103	-1.074643155601327	-2.2961083508225353	-1.6930655553657177	0.43482818778868143	-1.266656322200866	-0.3443361794198843	0.2567500912384343
-0.8538515548964942	-0.7250668428282322	-1.191453609099432	-1.6801909690032153	0.4009118014235101	0.3516456227656975	-0.7957052994986744	0.2675073298502672	0.007722700220544002	-0.29526705897483013	-1.3135584308852146	0.6130466810726178	-0.6134306118391776	0.9509735194605848	-1.0635117042810243	0.2806958202162145	-2.233281808940005	-0.4817831213316879	-0.28792108777665065	1.0266223577937592	0.4728561971964217	-1.0557016178814846	1.1694918048408967	-1.5555857376523021	0.010367991330286926	0.47899839719219706	-0.34001756124233534	0.5979898749357084	0.040383879533719365	0.11316013757512275	-0.1594208597533845	-0.2919262300380052	-1.7118134311085964	0.9541807752429212	-1.0741674849440022	-0.4367430515890547	0.08839598625061068	0.4310290391947648	-0.8645604293322888	0.2978010930216487	-0.3658724997361314	-0.24569852445792473	-0.7432803149254893	-0.11753099065996467	-0.7544496727913642	-0.6165066511903724	0.8026018146126235	-0.4376701591338649	-0.48078053781246666	0.09866356503530188
-0.5726407194777666	-0.09982016415383224	-0.750719406370589	-1.199560685184703	0.8137903242798409	0.7320877726631527	-1.1505873266707085	0.28465351067012895	0.6855609297527913	0.2736227400791353	0.17658364934129353	0.5503459902464403	-0.024441904200139912	0.23678440692721833	-0.7300980642897357	0.25059459768072034	-2.160915231823056	0.0024967007342536545	-0.4365367284751799	0.553621591796056	-0.05226143398072335	-1.518105024859829	0.8303456269971471	-1.336112153436888	0.7105604069680492	0.2052268765065523	-1.0930776144668033	0.21372371442246332	-0.2327083891271846	-0.4304758795361634	0.24273070588620338	-0.15223989153316966	-1.6411646421784605	0.6230732771556103	-0.9274052245543002	-0.19182024187038504	0.5890740602250806	0.16432242727993454	-0.8927737693757176	0.4042742475990939	0.11362119579983491	-1.2273735745787364	-0.9570319462630309	0.40599794752786167	-0.05304087482355926	0.4401820795901362	0.17188444717256493	0.3995853652102034	-0.677669551181053	-0.38577581941538064
-0.5333727903220485	-0.5990227953486076	-0.8252718611479092	-0.618002976114967	0.1076188741296434	0.8351658613077583	-1.4556974358999206	0.1597847877210908	0.18715935291336727	0.12082760046856152	0.8541288542230536	-0.3606025069814277	-0.2980593627649401	-1.3473788442842116	-0.2621312488126131	-0.32103523668265777	-1.4552519989602561	-0.05470399871686794	-0.9519868759203871	-0.25470657014572456	-0.6910650374586712	-1.5833307001416954	-0.07350607072642408	-0.6539757363851265	0.7356206140132434	-0.3117416882016537	-1.248361835935381	-0.6445980799926636	-0.9096631329848043	-1.205855878430414	0.0036357173894253987	-0.23873959666454284	-0.9416262597433737	-0.15063701107400976	-0.8177806485084724	-0.10490924949769127	0.3687726381223152	-0.6149571695904082	-0.7798389175525106	-0.4150158866733997	-0.3829482229744363	-1.6341177484238	-1.1930654046701346	0.09277170649952644	-0.19373982021004796	0.5168965732812207	-0.8270261728413351	0.5648594836456159	-0.5484428068270881	-0.9248659632276246
-0.5196245908902831	-1.3844366710591962	-1.1656038062431755	-0.24939290459564512	-1.0488624618085067	0.4873825333911726	-1.2613029293921065	-0.026434435776150747	-0.8624114085554198	-0.22466642991675662	0.2624601530317453	-1.3250041897445464	-0.7359662734781752	-2.456382782881032	0.04741585161779141	-1.3630100617586647	-0.4616334966097242	-0.5327452603933002	-1.2818235347697131	-0.8370599547353493	-0.579159186942651	-1.1315110533017025	-0.8487552758362882	0.01689606592241192	0.3330268728338454	-0.5360866714136461	-0.4800327766963957	-1.1925118892092887	-1.4534417310802468	-1.36384093041932	-0.48368483314336425	-0.10980401088333562	-0.3054181296608393	-0.827990190914394	-0.38669857275844055	-0.4458222140679651	-0.1746808877844172	-1.12015100088947	-0.38348949667277044	-1.397083211661632	-1.4444306895640386	-1.1306756888899285	-1.093560900100668	-0.5727335062856687	-0.41665685100331323	-0.3199868449416614	-1.3983476222281253	0.04909795372491641	-0.02977345984035944	-1.287053633300748
-0.3665298697556549	-1.4723715599932403	-1.0285025318711485	-0.06734633372095007	-1.7748996358049791	-0.24899858749854306	-0.6860016232620716	-0.3456317530261187	-1.4107219966597082	-0.3173474187233037	-0.7987992622479283	-1.425691844695992	-0.74246663079574	-2.4394218641333145	0.09025921829175872	-2.1053379310399416	0.37306277633109775	-1.0013375499431865	-0.8570028082551012	-1.0009075990745417	-0.0048263858243738165	-0.46879957356451396	-1.3219015454173506	0.22625434063095334	-0.21379149136894943	-0.5627145755403298	0.38402990332877773	-1.3036596250449906	-1.2646746181567137	-0.5907544073492281	-0.8938043204276751	0.15118283941899757	-0.10399889940924283	-1.3062860993989318	0.36102605267125043	-0.9803734429276657	-0.3790078874287975	-0.9608321844146482	0.2070420121252616	-1.4877901594148943	-2.0420827513803577	-0.08284599808159161	-0.5445150483007581	-0.8621874727387662	-0.20024629376838915	-1.2175617250049195	-1.3132970456754414	-0.6225356175329223	0.4550842799373611	-1.3552684350364286
-0.12826482281096496	-0.7044102905009795	-0.1443150897675273	0.16568160220608175	-1.8301552116576063	-0.9592350812470313	-0.2691014712294904	-0.7273259942127956	-1.1702585499499507	-0.204333878966798	-1.3251121842914997	-0.5472938794213184	-0.39469574732389384	-1.780374377228501	0.0009888758969598707	-1.8593759686082147	0.833685803645019	-1.1459270723633477	0.17501083070533016	-0.9641165190618397	-0.0859994079905351	-0.12601666164234215	-1.9031847565212374	0.11524606897030283	-0.7285047707958496	-0.8790159415944437	0.3588972368087824	-1.4123881560798577	-0.3674584342959138	0.5486219969167679	-1.2238183155828015	0.03221707895421845	-0.10196617400060433	-1.7135234895351135	0.962904942679304	-1.166540650269221	0.029869450556092074	-0.5728668353661883	0.5926755487357662	-0.5448059550935529	-1.5597758823861372	0.8143673262288159	0.11680839505869749	-0.6284259026493029	0.25193022063286175	-1.4838842521149298	-0.9107963607292682	-0.9770398150108602	0.38358829439166675	-1.162957708249365
0.046307990347865556	0.23513237505251258	0.8343026014701989	0.4595995354250653	-1.5355296455187533	-1.1568566407201764	-0.3407892597335106	-0.830518789038464	-0.7419259452667537	-0.1957411729509906	-1.0828088284479436	0.5311578390604008	-0.12518792811252194	-1.2010013337616057	-0.09476035443626712	-0.8339909604121769	0.9474896680863057	-0.9214049444337088	0.9253209952165381	-0.9366823768860064	-1.2201120596970483	-0.3287208658436915	-2.7185549203285375	0.1910457931791204	-0.9849875720758167	-1.4979147243454416	-0.4877407496565503	-1.6615757437050356	0.46678511353198976	1.134579798923816	-1.4660775813358211	-0.6754089807355054	0.06286255653075626	-1.9407266222258344	0.9937179484462849	-0.7634607489457448	0.6685183615416112	-0.6273686496110799	0.3779972973098749	0.5199893764416258	-0.3888515580683291	1.0869564121343718	0.3444161858038815	-0.3426819453773739	0.4390153022897217	-1.1432331861278078	-0.6013749847424709	-0.9501046234462646	-0.31178571505451846	-0.8981153722901251
0.11176192225246617	0.6328470377211902	1.0203538088701973	0.4850099686882677	-1.111943877422275	-0.7501992082701726	-0.6646112493392995	-0.4338481157518677	-0.6922906037397683	-0.37705841006374324	-0.4856350253429237	0.9587683449360594	-0.06997501028367137	-0.7793527394609938	-0.2564934090706137	0.07930298134276825	0.7807067509728494	-0.439908792219918	0.7049875656552944	-0.8462695952194073	-2.2674458055515045	-0.7220780994764936	-3.061749906997262	0.5730065042697878	-0.7216566115716496	-1.7243302244105785	-1.134301802577117	-1.5510620309023595	0.4974547448396655	0.7379594701542351	-1.335494346815563	-1.4355299832580102	0.3441778235242955	-1.6804030620534547	0.516794119864195	-0.12618815113008935	0.8836676325498631	-1.1536619706110054	-0.3325008426235524	0.8010299411058083	0.5230401394341464	0.7555331943288444	-0.04031831469605796	-0.39811972375093246	0.23596657738598034	-0.6389071902491039	-0.5064646441885257	-0.7346143212496646	-1.0994059558560811	-0.741597216696262
0.14177685642222915	0.43296984720271975	0.3198025406118884	0.03818009284308946	-0.45762702911940856	-0.1679591039931814	-0.7297446017105977	0.10714895003472154	-0.8515904600639186	-0.49383285488489104	0.15410233077943006	0.6033526862544797	0.04359306181484873	-0.159214561611785	-0.5623334481935367	0.3329574443327429	0.38130473792270875	0.12362049802833382	-0.07866437839452654	-0.5352274021728243	-1.6935383216965008	-0.7273904912008755	-2.0975024561285562	0.7561076488903603	0.0004937442521761244	-1.0037497337398336	-0.8526505755416299	-0.6340786098627815	-0.10972129445789681	-0.24573820173491973	-0.5923070643572307	-1.4406597065193698	0.3899771929697935	-0.9166760504248314	-0.03660405082131445	0.17292540523974104	0.40134679530950795	-1.4545082921605836	-0.8395405772371562	0.37165718629105876	0.6400253824739224	0.21087916438087972	-0.5252266426933646	-0.6230086286499947	-0.009971588567163124	-0.25272823949017426	-0.4951649821116814	-0.4660731898280545	-1.2903318669902837	-0.606872181937714
0.1890612256507383	0.12030721627335472	-0.4640420526779731	-0.50652490971564	0.39878521402181316	0.04299103950659044	-0.32486291640680376	0.08983521918424478	-0.6733535189069642	-0.33142268708508643	0.8746695507353952	-0.03445976865141972	0.3947894259043822	0.6677189849761711	-0.8503464171124888	0.2689232472033803	-0.07451497991045698	0.5243756231196989	-0.25938071779790733	-0.09373280938146404	0.5120585483967678	-0.18946556671496836	-0.07881425708402406	0.29407883131937707	0.5985234647289536	0.19858942739913354	-0.02281447791854615	0.657744578222764	-0.42084314848638626	-1.0469059362849586	0.41587626261436605	-0.5294751306250579	0.08208458010373368	-0.13208742186015418	-0.35016353670078354	-0.052927245236110664	-0.41731205619579614	-0.9374409745097074	-0.4569103308270296	0.03174740580275792	0.2656494500278175	-0.1450167517981708	-0.33305182391448235	-0.5968988660997134	0.022461158256492836	0.03205019690089936	-0.396582444598018	-0.16141582847433178	-0.6623454059394606	-0.14568069661991748
0.20921896134682097	0.0801424602147343	-0.5841200632744984	-0.46924132601268737	0.9713949255852293	-0.2704508247749821	0.23540216165423705	-0.6819501334094197	-0.07965687835498834	-0.07422582834388196	1.5924822863544559	-0.5318314308091694	0.702676917069138	1.2119201892825338	-0.7970033954597884	0.4924050425609764	-0.2615642443036348	0.5172171704097986	0.722353355617961	0.1679161020121547	2.4692605061036277	0.4119526200831498	1.520918584153526	-0.4705668929734675	0.4202019686350221	0.7135902276324025	0.43705658865165053	1.2480860571742027	0.14399312101571568	-1.2373461657690574	0.8357322380947864	0.5232186869325377	-0.25317359165733755	0.12805276416621433	-0.45624150116650064	-0.46839215376550475	-0.9479039396171559	0.11566598873416029	0.6838185552052403	0.21931590117623934	0.03810422304397867	-0.20938891676436372	0.6910304932315147	-0.2838634912222097	0.22074645269264997	0.23270777940958925	-0.13636855651994598	0.12234130758351164	0.3157242377916451	0.8021839963281095
0.13328032203791765	0.21969114330633113	-0.18180179272861297	0.3183854041140666	0.7424491558826903	-0.7866603118042299	0.43413956888640715	-1.4621170473921379	0.3521201352917199	-0.14005952337213134	1.7862883491144843	-0.9221209851339788	0.531577362707465	1.145826971733393	-0.3187957288705897	0.9242979804874624	-0.005785114699167549	0.06591388394422691	1.9976658917981511	0.08218944168396532	2.2519927363155814	0.456107400471372	1.379964224526173	-0.6828611491832731	-0.5034655964742993	-0.0581265736230634	0.19221408701367884	0.5657656464810235	1.0213609939505797	-0.9952002836115066	0.14957657500626736	0.7584992534717901	-0.25792359281010807	-0.1811523232789213	-0.5082466013264729	-0.6474164971961032	-0.8964784326357431	0.7618827272180236	1.5511450876502737	0.4754541345051322	0.15699328762559248	-0.1905846980837176	1.6961952063983692	-0.10754721169487853	0.20784681045515557	0.1973319964659407	0.20985401575141607	0.2367591329494339	0.8648026875451815	1.7606415017257622
-0.04905435282215321	0.2067289195462769	0.0076660782537481195	1.141654380376431	-0.1476746425209154	-1.0900054552271299	0.06254478049384797	-1.2925294893896608	0.09322765918855166	-0.6428291689944744	0.9923381794118311	-1.33391219439545	-0.11363816293246208	0.7684476131956495	0.20501574440399975	0.8314079224307566	0.4138045306233166	-0.5427969045937737	2.0991982543275656	-0.17566724107972925	-0.013115753611803171	-0.15120666536191724	-0.23813226709035196	-0.042585162648420744	-1.3323647749795728	-1.4035394425149028	-0.27326790465375295	-0.7538017080794789	1.0979384525460043	-0.7534570143924574	-1.1291175188421687	0.04029693423761322	-0.030525106067318734	-0.6066130940613423	-0.49321948664427123	-0.51939569977268	-0.5171529329195462	0.38704577241828997	1.139767467663933	0.11143477834927344	0.23390548248599477	-0.3034104539632604	1.5525413726270307	-0.3661084044340628	-0.17022883363884286	-0.17065111302465552	0.40572343422609236	0.10496349583447769	0.5430578274901476	1.8477519277086059
-0.3080437743681451	-0.058162767071695556	-0.35416988378043096	1.0620394547549794	-0.899021717932394	-1.0335532857561056	-0.5746398428645189	-0.19291513405492106	-0.647692112784867	-1.1388574386399581	-0.44996700372193776	-1.5190400902308243	-0.6821770612185262	0.5867725514269272	0.246642907482421	-0.14904322930707392	0.43337239889115686	-0.8909696563263206	0.6248752345874652	-0.32361434479952594	-2.175792518155272	-0.8689185743859202	-1.653154132709989	0.6765238808100678	-1.2313479618879024	-1.993966954965995	-0.46435358324029663	-1.493747837613224	0.07530180167550336	-0.7060867695662619	-1.810931346108163	-0.810201832191174	-0.03167922592833555	-0.7270108585093321	-0.30345840557021714	-0.335850978081337	-0.27276089636254236	-0.6084368657584626	-0.43917303321206025	-0.797321925224094	-0.1371597777268157	-0.46770606769405854	0.0772563756799519	-0.7706572416063907	-0.6406013252272973	-0.6511336268656326	0.1891331824916903	-0.14061544186497998	-0.38842246841746253	0.6735885274959806
-0.6044462965624784	-0.3045673246745504	-0.8032998231405181	-0.04308839862048732	-0.8353054223380272	-0.7059779901737445	-0.9135515385351507	0.7008231263591993	-1.097312640664443	-1.0226382166377121	-1.4745720316754836	-1.0339910575157525	-0.618418727630828	0.6248301720413015	-0.30398233056024254	-1.3319338505684544	-0.20991008696048322	-0.7632266956611024	-1.1780147922143698	-0.3122841638090563	-2.243359993365247	-1.0658366626597822	-1.426621464727035	0.43995020994669654	-0.26882388359369336	-1.2295410497185133	-0.5052580911283818	-1.0842611704531202	-1.045586179717935	-0.6925204231723004	-1.1755613134735388	-0.9161440486215449	-0.5001200251224742	-0.5287480846385768	-0.03198770354244082	-0.28625544747749876	-0.31872466185545684	-1.1605955129712773	-1.8865782775401136	-1.3696170350756938	-0.8202670594396967	-0.39939770677963327	-1.575302374375435	-0.7287487448040869	-0.7820887208607361	-0.828662000564712	-0.4132929876644354	-0.25164929061871544	-1.1648211260396	-1.025261390813193
-0.8195412658171074	-0.19211494349952413	-0.7269228538013898	-1.2569684115661977	-0.04526582102701355	-0.16862022553878095	-0.5956880272411387	0.45155654651293364	-0.7188332001755459	-0.174167898459462	-1.299265382852784	0.09751144024110005	0.09412276577229198	0.47093533860452724	-0.9540204895527812	-1.6197933348991713	-1.1105318277543719	-0.2587824470072893	-1.6643518231069778	-0.2971221655721323	-0.33019206846108856	-0.6012685607548008	0.27783741525164085	-0.7720495584616391	0.6736615500674159	0.2701693244886747	-0.7334474178832115	-0.01962501891128596	-1.0404561275214292	-0.4791753679956557	0.31270856217821696	-0.26829314728561	-1.097769337010406	-0.22304082516654533	-0.010253303301313015	-0.2725176590428336	-0.3345925571561256	-0.5500677353341484	-1.8678542669780553	-0.9149998500357935	-1.2338284744161199	-0.053463470500402066	-1.936500473600833	-0.02555923029637145	-0.41973410907374487	-0.4820485536466524	-0.8961863120777925	-0.07062477726943496	-1.1028131344143983	-1.87740886966871
-0.69950039134821	0.332559847160934	-0.17115665589561002	-1.5250652544491146	0.8527911065055599	0.6015306360181828	0.24418277680909725	-0.38441922125178823	0.2900058425690039	0.8675481664666538	-0.2506626103486753	1.1538451149666782	0.9839217296275179	-0.0006100590816235	-1.0419804453910195	-0.7449784881468826	-1.5272978030708695	0.3966197053082246	-0.5188558079839477	-0.3083682639774049	1.6746605098484229	0.14559346444476304	2.0244138525647304	-1.7845019363468384	0.9136968699901431	1.4439468143990632	-0.9380455908272821	0.8918700496896219	0.11286506368894181	-0.043675575436949436	1.4994948106584651	0.3594500123182246	-1.2272760106469252	0.13305726137000481	-0.4430280296587873	-0.07711976550879542	0.14175797068620488	0.9444133148198206	-0.28354261881008286	0.23286220039978475	-0.9456833345913106	0.13813291227503247	-0.6863875555551131	0.9405436625775868	0.27733475119854567	0.22766860321118013	-0.598454204755591	0.38726601616456013	-0.11670379030284077	-1.1573675608031688
-0.029454237097247125	0.9830410998205871	0.25552118400926255	-0.698111870353306	1.4318914622895758	1.4702350255697036	1.0862077082146786	-0.20256718524497094	1.2749020096184331	1.4154620884918863	0.5972224275748286	1.349829080926791	1.5754843405389136	-0.30994768227473096	-0.35249490086792695	0.40567301234134784	-1.1067600901078458	1.0363859232527877	0.9599821951855994	-0.1440584152041878	2.166380165672822	0.7149815913156504	2.599047589364861	-1.4680304659876104	0.6954855887942363	1.8062494682884884	-0.47290677938452824	1.3918879763994974	1.1588896141254312	0.4278214759778319	1.6786424102920487	0.35772979998315346	-0.6572974521153758	0.6439424482994551	-1.0682530966304558	0.3436444408841234	1.208195968492865	2.3202146184940786	1.630771225183156	1.0487424634668703	-0.08286357956711432	-0.32731410501947455	1.002130217359671	1.6160751483832432	0.9903151359392336	0.9552312996738844	0.5910331687005689	0.9897248135393502	1.2109964201764742	0.47710263280429976
1.0375535432700005	1.3762937448527424	0.21003308624140296	0.4095109861444931	1.7325285126921381	1.998617148206586	1.4382679451223723	1.724081881786925	1.744475118833816	1.2777861973702804	0.5830816543740573	0.6583595939237595	1.6995232669920748	0.00044126762509570704	0.7020796729334591	0.797127771255126	-0.20971498314706244	1.5077082451063681	1.2793033277182424	0.29288419731251036	1.2623630055079302	0.9265055570872788	1.9968283185152371	-0.009075510988883609	0.7557630721612205	1.6167121035832175	0.7696598354486119	1.7226707998337851	0.9639194925356868	0.7354270423323468	1.1409697129724135	-0.03560551658505409	0.24562797214195825	1.2414340110406252	-1.3121814163207877	0.8072655314257302	2.3989611475090125	2.70710844185015	2.4661848012732315	0.9149869443948918	0.8327881581816322	-1.32498089795186	1.6453539185121173	1.825314788909676	1.4487896250995618	1.4572900369282211	1.8879434394152053	1.5145862541159794	2.0481181382270157	1.6367947318218021
1.912947782506956	1.3149828730003363	0.04083600173004227	0.9177348470276526	1.8801991616113403	1.7362536324591245	1.215442130443383	4.046159877273236	1.6611105330178024	0.8535760424753542	0.08068380443351862	-0.15542440969355864	1.4014595945198756	0.6308061692151433	1.4602496701097185	0.36406701463878255	0.5007208678919478	1.584409999907557	0.24056734205181676	0.6855870525829988	0.2467726728960975	0.8461002452358138	1.057340873926875	1.2713894665599623	1.2971705557270947	1.3006697866977728	1.8811583011234478	1.9535619232516765	-0.23293395592812527	0.7989969610850006	0.6539612327063562	-0.08770953397393855	0.8867244685715164	1.5703773160556944	-0.8386350058468377	1.1058848146691294	2.9803344870951727	2.013563235749116	1.8702044602986272	0.2105494054457649	1.356550166547531	-1.9954345637289093	0.9068112670375981	1.7471323554616203	1.4893067201716286	1.650094291102482	2.196678045161304	1.6403502431492853	1.9138262680603866	1.565802557067679
2.0141387836153894	0.9051824600031726	0.24937680296209488	0.6730555169898856	1.7433577468076644	0.7260684820617008	0.755337521486131	4.480668579814678	1.2766926304563218	0.6310122390963311	-0.08714324134753079	-0.3396705913051701	0.7852852279309772	0.7970320917211535	1.5275148464046135	-0.07092963603173692	0.7073156140199618	1.1359425655608981	-1.0711223360057653	0.5760696653444287	0.0014563322256228922	0.5718551023388416	0.47837276892096936	1.3461213611626328	1.685435390152929	1.014265626736027	1.8206786303218563	1.7668735879161828	-1.1443614968097628	0.6543332046219685	0.6003540164958092	0.517958130545532	0.9581979184456048	1.3555824288699054	0.09375032193211293	1.1753634742041075	2.4942057692678774	0.8864881871399456	0.6624740470780247	-0.225043195656535	1.3980301323379873	-1.5577772283776796	-0.20394582394103808	1.4959993655644817	1.082302262140197	1.5137620359036719	1.1942058809490823	1.0941341180656585	1.0154675286932644	0.7482628755381702
1.341182625398913	0.46771208525321945	0.733393042154753	0.1488735528559759	1.1726804837509088	-0.3895119074961571	0.44973015124278354	2.2289744736611308	0.870078489818984	0.6771402922011405	0.3289083402313571	0.1282810825227989	0.07128016896051217	0.2851865824767552	0.9764033820262022	0.12547078395566325	0.6038721676669814	0.4168499368017498	-1.565405258482501	0.005137666241121196	0.30036384582347864	0.1754469771728459	0.36015486034800126	0.5095331691450518	1.2608354490231963	0.7651706602776761	0.7077737201714823	1.024588375452865	-0.8892288601497612	0.4136939257824108	0.7402943744225953	1.3148526992786584	0.5844366424184448	0.7888919354824491	0.857309230034649	1.0544084663441913	1.1027472226836104	0.1226802521096015	-0.12256498746165015	-0.046769917546863785	1.1346398388450107	-0.22842924758470742	-0.5143345827125927	0.960192398130434	0.398896035850821	1.0974860931225052	-0.24177107770503226	-0.02754810918177106	0.056262633881783694	0.17778708146469133
0.5100227169907767	0.2988118757718148	0.8522628556946636	-0.21590529094823158	0.4194476790018413	-0.9082197898151021	0.35496358535479605	-1.032071534811793	0.6266115136625321	0.6486073964151472	0.7658145980562249	0.6741391876110747	-0.36058687762438313	-0.12410726251849195	0.17884241600064887	0.6956336633712767	0.49865571723057894	-0.014467033589652794	-1.1450176993576473	-0.33261323745107946	0.4810296057701253	-0.2050570908349075	0.47712297673082704	-0.12088690399900694	0.2174913113754917	0.6341739602371249	-0.16576606482629305	0.22837363970208305	0.13054327444428554	0.2326516587479062	0.6847317392556339	1.6198385550971668	0.08255851017914241	0.35853940614421315	1.019307486314299	0.7562742896542645	-0.529868675074464	0.036338590997936786	-0.18088684184576817	0.31657412002317425	0.7807237700687314	0.8802115768704085	0.10873972627288178	0.1073010028621627	-0.21834541316906864	0.6047610752936735	-0.8597906450312163	-1.1375235302511983	-0.3436688656927149	0.23046891096354952
0.10221964028425437	0.4120455187344048	0.25320471884558005	-0.37248550412388026	0.0015553725857717646	-0.7430753618451575	0.1971186114062469	-2.796129106424319	0.5707526503070186	0.23816181301206868	0.5848899061317386	0.8234533927494664	-0.262092415233967	0.4090338047914327	-0.4690141433164304	0.9371920821336207	0.4387763998653195	0.1291128085870138	-0.4695362233323884	0.1947142475204381	0.33327216681930916	-0.37464175490174667	0.6079778710077027	0.0590072362596316	-0.5946190151683185	0.6437864429904713	0.188423825489612	0.05304501448936833	0.833076418473323	0.21388189511906774	0.3642023536669814	1.285267451484091	-0.29748284182136175	0.2635480854953797	0.6665248167474728	0.2593122110267908	-1.7001628883748041	0.24961031036622222	0.012701700744435442	0.2588629357703523	0.4538899901555147	0.9128081854665248	0.7962734154899059	-0.7475248576941087	-0.48770573214133184	0.29555897470843784	-0.32855857455748605	-1.5688420658432274	-0.13858730730958568	0.4288885519691532
0.03390383879182372	0.4770145598850691	-0.6199512271103775	-0.4276141500573266	0.07902608983987505	-0.4738022217855629	-0.22142197130890448	-2.2288211188991403	0.49327864533376503	-0.4615659029953467	-0.18677860916635775	0.6039224383676662	0.09207840051907253	1.562901410003484	-0.7198593841625719	0.5965783113650529	0.3049398071038268	0.4136031868364513	-0.06525615531782304	1.3148050953665278	0.09869972968898884	-0.2550124281812119	0.5231734884259184	0.565350884709002	-0.7019892317564806	0.5432259567524201	1.220957382289775	0.4471219022773244	0.6752932017390336	0.2742818584765762	-0.0215760149013991	0.7336302268373378	-0.4258948971618761	0.17263034790767853	0.22282178510849732	-0.37510771011420624	-2.1006797329060887	0.06136814148205318	-0.11396040800048077	-0.3234861487700101	0.16916290101735565	0.20849691430688946	0.7485644390337308	-1.1817943541764098	-0.43032321650382327	0.18964526120857886	0.4284129828686445	-1.2281128206560314	0.16319601548704948	0.2171469416366628
-0.2772744154350922	0.1001340988402294	-0.9993835547485649	-0.33197241912271463	0.1911943068660992	-0.6547743362213546	-0.6826756936581343	-0.766657130468579	0.06554300370981875	-1.0217434097938596	-0.9645415907655435	0.31477295917893827	0.029198762786129758	1.9774879467613742	-0.5347981446202319	0.07460890060608459	0.14019812246761462	0.05319568180395668	0.08063065786945994	1.974826077013674	-0.12036413807460562	0.02044147029347237	-0.02861572377234265	0.5925715878904672	-0.5391256529260875	0.025119560744106838	1.4423243809554707	0.5528098216132984	0.057533540920516914	0.17430276259857905	-0.32030907389872704	0.33658188983996723	-0.24974426545572648	-0.2867518345562342	0.03021793041615462	-0.9307010558860036	-1.9215876295143695	-0.8691635595638567	-0.650625727612774	-1.0026673395421128	-0.10890781472257346	-0.10814208662653041	0.055299449090873976	-1.1434045689103527	-0.30581219693868783	-0.03297777948888487	0.2980077581855104	-0.7375977856110556	0.013623552004070536	-0.3200154265882927
-1.0880854980608001	-0.7266321896958816	-0.6354176886264264	0.026602656295590842	-0.1881000806065935	-1.1213958501832928	-0.7228025979738917	-0.2699296601829493	-0.7687291152113135	-1.0385257136773633	-1.2922549584490608	0.1316068797136379	-0.7842942949936013	0.7746882590175308	-0.07376457610670104	-0.1654304300507052	0.17794484418375808	-1.1280137730712552	0.17430191690848867	1.4586015249484374	-0.5094917043964189	0.26316400547206825	-0.9996285073290636	0.07492902462420684	-0.7791271661492932	-0.7737160375495026	0.24156424123399037	-0.2539794721728839	-0.35754136868467495	-0.19890818906024602	-0.502926489476983	0.017212748707596728	0.18094335344841567	-0.8894213824806706	0.12680107066264423	-1.1290509169584033	-1.6015121021973233	-2.091848550589899	-1.2351796046047294	-1.3134604311104146	-0.3793237828272298	0.5388811502349667	-0.5610304621919204	-0.9940994034371691	-0.2617680508236423	-0.6545889092785014	-0.7126481766499352	-0.7585531828886086	-0.6414249141262366	-0.6469516464645996
-1.8463645963861648	-1.4692333310223975	0.04432645346798398	0.5293259018418212	-0.9362865493052972	-1.114750192132029	-0.17640635258325776	-0.9667862672067138	-1.5045685627115388	-0.43681577056430193	-1.1927642036598012	0.0534344508730362	-1.7830746553833783	-1.2846760198808533	0.398980581325263	-0.09497417818324687	0.5022782609957945	-2.2462679720764855	0.21125716377327425	0.2505402570822754	-1.041755283849965	0.44616026677422765	-1.7748669417975083	-0.2629631464793075	-1.3326512879183394	-1.2164212141835622	-1.2627050615886652	-1.4286202677034658	-0.40033987938237003	-0.5726958765797331	-0.49190255683409173	-0.41729323632133797	0.6718684857257354	-0.9083871600348644	0.3508408826174871	-0.8218312943422986	-1.4624629484994736	-2.6476639945617024	-1.4703397887692369	-1.1224603763979921	-0.5208521466674925	1.4788080037444096	-0.6124855117128508	-0.9976132518446557	-0.13035039695052197	-1.4301687941329009	-1.4311883270594656	-1.1817876549753015	-1.311200694284845	-0.5090593075322091
-1.7224083566862753	-1.4709006144929673	0.5671959729107673	0.8478032046688174	-1.3653432609261307	-0.16605979722983766	0.5279787827986293	-1.5057681714467783	-1.3987419654275781	0.4820297397727254	-0.8599904807870398	0.07698055738368509	-1.928538455337602	-2.473990526231848	0.684031532234065	0.059347888765280875	0.8380740291713558	-2.1351213904581936	0.0628748764662563	-0.44365579203824146	-1.199617972414164	0.6731274639578679	-1.5760850171530298	0.14438321021081502	-1.3576317574644292	-0.8173350800169104	-1.44441697034706	-1.710487549833531	-0.3520037566825611	-0.457117259736198	-0.16027233960511245	-0.7465778981743749	0.9785484266344417	0.023084817962224717	0.5551916921459618	-0.12832310284283482	-1.4991854402982474	-1.9263549108582996	-1.232059104700921	-0.5743969343976022	-0.3400090125075879	1.5761352619768	-0.28941396900846833	-0.9242446865004297	0.3097362368103319	-1.6706893635326046	-0.8538021812568434	-1.1835820328036821	-1.4359556720281317	-0.21742366947876812
-0.6096062349245923	-0.6266192267280662	0.9213247437723738	0.813958089724057	-1.0544137114510688	1.2149239894765478	0.7254706272089984	-0.8311690034207273	-0.27936600830060615	1.2130509543024335	-0.29381823927257356	0.19112621533996998	-0.8258194529089011	-1.916915526312798	0.7643569375489935	0.2246957039935515	0.8298374712458433	-0.6528247446216976	-0.21986243073997933	-0.05056750382372493	-0.5306236020148702	0.9307375298236973	-0.3389250412526337	0.9721756825828279	-0.3452478102985844	0.123975822821503	-0.0677466739524494	-0.5880779108296038	-0.3917574814332949	0.30067969049028664	0.38454511321521817	-0.4536142522151046	0.9958363118011642	1.2744646214061228	0.6939381230087568	0.5826915802204086	-1.4426425194775678	-0.3376176939049276	-0.6879763179195564	0.10199974171948642	0.1920138021169252	0.5697184718872875	-0.11029677124074654	-0.36769956640000934	0.8916941402503139	-0.9885639941230415	0.630049989593894	-0.21534276117409828	-0.9251303691023967	-0.18737339276749243
0.6008962639894266	0.3986456200774878	1.2815564637138928	0.6238779430175264	-0.38104457373966855	1.880690651386398	0.18911737878751728	0.49483878457438124	1.0226726152667192	1.329280160361686	0.5323993898490613	0.21247651004358392	0.7112555017863471	-0.46375098372283524	0.7462964026459633	0.43744853746634477	0.491715529684605	0.9640384498158215	-0.42317355417836044	0.7246636263891327	0.6074723519216039	0.9874116234871727	0.9697092845197925	1.3708676285515318	1.0746771332001648	0.7563493867625765	1.3990068798384518	0.9554598117421146	-0.3882219533535057	1.1814598856079055	0.6822360043740947	0.5455820129527922	0.8230959195750525	1.6771432518026503	0.7650500574409637	0.8763360017014695	-1.0268002235501095	0.9254820656544819	-0.17244723205105464	0.629565035336563	0.7347761234655865	-0.6245596962687406	-0.33444090957305866	0.5645958421895313	1.058284228795887	0.10324435230864842	1.549126679815459	1.1791717803044572	-0.24060132867982764	-0.42499818535391864
0.8800016346451336	0.7414278628595223	1.452476692160894	0.5554301589807574	-0.0637071974744963	1.1610939569865109	-0.6221707723009077	1.0448664331954303	1.2920890326887888	0.7565356366062275	1.2628393344274018	-0.11636848881853963	1.40368468947954	0.35688451370989815	0.6874611827538211	0.48837688401629586	0.21976274480392483	1.2547393153089588	-0.4726359747649934	0.7633644556926629	1.2143712045296675	0.6325577551217713	1.191097587763774	0.9384337055267586	1.6942987931103717	0.5921882755335582	1.4408858652986023	1.4168527371542612	-0.23565223280173378	1.3902613509492434	0.32822753825029705	1.5168729683617532	0.6137941424572948	0.7133860065352212	0.744469739640564	0.5291859097725785	-0.26381773983016993	0.9176099556955641	-0.03429207244835213	0.6882436696077244	0.7452976361217672	-0.9791888393489112	-0.7960733413607585	1.1169252638027065	0.4470645852706325	0.5617868074275322	0.9099211055514421	1.768578090808337	0.03842337181111718	-0.6354363724187853
0.12276269139751407	0.18481434177316838	0.9509126230539474	0.5628742400866392	-0.3074086259116787	-0.39396594429272136	-1.0371813686195601	0.285910492921009	0.13767022528697348	-0.1290310012719533	1.2708975802878717	-0.7001984765898615	0.8200368445961429	0.037239788087353475	0.5226384963108429	-0.014660998978377212	0.2930168814740191	0.03768293178354543	-0.5166444506692774	-0.10449453074231468	0.7264688316715125	-0.024883732639067704	0.18918981920588487	0.1226522625998366	1.0612522012225534	0.020179069246124778	0.16702385612978102	0.42378948965862184	-0.11593717332979595	0.682107792808861	-0.4711929371160063	1.5260031637212743	0.3997186085901078	-0.8574885562418461	0.5960525740950382	-0.26408491580872157	0.4871105465069772	-0.19421949638164449	-0.43003719860759965	0.14246445807104274	0.0031481944028026935	-0.47595350167407563	-1.1776926427321606	0.6321532302705263	-0.573853464982597	-0.0965024898895378	-0.7141131435324081	0.9343023748487763	-0.2649608544047236	-0.7094086481379944
-0.7922455714286288	-0.6167068314616485	-0.26251265016083203	0.3227161736261528	-0.6421592213201177	-1.4730337803199656	-0.8475294781303561	-0.839454639266699	-1.4794828258280415	-0.7349222301804187	0.3806049459280284	-0.9255149726961147	-0.21269523639556	-0.5193076078644144	0.18449798147435573	-1.045390818488668	0.48261273242868724	-1.3899238720038007	-0.6315275964093237	-0.8959200709537429	-0.26959017821276754	-0.6034556725345915	-0.9529760610980349	-0.36447113635015044	-0.007418509168181108	-0.2130234298260877	-0.9426245018072488	-0.8568510266737224	-0.2372257221508499	-0.29928933495928695	-0.956316874477325	0.46695280262211825	0.11717831434623581	-1.6939997892884444	0.32291938390780267	-0.9593255146097346	0.7586590341446883	-1.3059112010760885	-1.1275267691127666	-0.6707524211429752	-1.0287010353462038	0.03804580371769357	-1.2822339705387318	-0.6186793743297186	-1.1454359463404227	-1.1845292379088384	-1.7784868703328431	-0.5790141391044067	-0.804004261324352	-0.8374901672510595
-0.9934556978955729	-0.8193795336819324	-1.4040874405363066	-0.28537985643577457	-0.6020577487536192	-1.2474923757274488	-0.43903984209069274	-1.1131575768221527	-2.084664831864077	-0.7220597402911397	-0.6746958272160327	-0.23070372861814603	-0.5802356738556111	-0.23569181027449884	-0.23833273470432487	-1.8566014863285374	0.30703650494004825	-1.609018939138654	-0.6063477225094613	-0.6969098234866494	-0.662624990776158	-0.814311331240768	-1.0763296722885314	-0.351057159084572	-0.37346209482579634	0.09507271027980216	-0.8258310361722874	-1.0543282703442869	-0.4405544819781458	-0.6531916605478754	-0.5962589695203978	-0.7289219914019148	-0.21465076906131852	-1.1973085417156146	-0.007893724250787005	-1.05084168674673	0.38444884432823306	-1.4344187319446076	-1.5665357243496412	-1.0607091624661429	-1.5145581838339928	-0.01647495138308935	-1.0634574176560412	-1.550450075422325	-0.8034785333520164	-1.4955258686469168	-1.3878451894913868	-1.3723002132904296	-1.0536412153735493	-1.0883910689459493
-0.4986833925248885	-0.2797087366720571	-1.5187824913593475	-0.8939928021655201	-0.2912880149566483	-0.13963458098665493	-0.273967732487202	-0.4476477374749623	-1.1201241476447952	-0.3088282501531739	-0.8194651580310892	1.0762675897915095	-0.11975455019221179	0.8496741407399383	-0.5261625454251663	-1.6347362007220927	-0.3375497524233801	-0.5118107007960374	-0.1980217290741762	0.1755312840800658	-0.12150363176736662	-0.6993241760552968	-0.18045184286004406	-0.28271292516277957	0.12241837802912918	0.4276085473739029	0.01173066488160336	-0.12801825657380636	-0.3191721382302467	-0.20057604486740857	0.25084579880886376	-1.0587331211356035	-0.4321571797413275	-0.058478888363982635	-0.292027748651486	-0.5044670705206135	-0.2710782465280338	-0.5932194623502548	-1.281299207094736	-0.5938284895715246	-1.040812179405719	-0.2876831414389354	-0.5712198276606	-1.308982765407363	-0.04239738288285358	-0.5812532758998287	-0.16114149746434236	-0.8193805458683766	-0.7583950797510078	-1.1141528602551465
-0.02179320944862133	0.30753843051526736	-0.520125284262591	-0.9878589147399828	-0.1055486731150695	0.6670292203118137	-0.3645023419394599	0.18591163155987164	0.5125087999500356	-0.0618799046178236	0.21850786322691537	1.813588629305005	0.288009692318352	1.7166616204244904	-0.53387333440067	-0.49385496405659857	-0.9644500491425255	0.730466001187197	0.4523565079886326	0.5081311901711857	0.5027273721186629	-0.473752743904552	0.6516374047582179	-0.5750482007419048	0.5364510721250166	0.2677266460049829	0.28581798026322053	0.6654837883958503	0.22692194441416144	0.29853993654222327	0.6467632174374911	-0.540004822009597	-0.4045366517949692	0.5308738450977647	-0.4512144022672495	0.18400974142480955	-0.5452504086803398	0.3711817505914485	-0.35047030543478436	0.4011877057174587	-0.0756449462529612	-0.08429503651188622	0.027700200496371643	-0.1320477704551165	0.15969905823787828	0.756765033748371	0.5535198960194234	0.3634103227191598	-0.08326928466074558	-0.5201747172838739
-0.04889350044331292	0.18135565471178308	0.6295913463102125	-0.505785304399791	-0.0853155381259587	0.4452003217173417	-0.3451710676001182	0.06987873717239489	1.3693629930990245	-0.3220688181959478	1.4775837734075885	1.0159320941710481	-0.1695514271901428	1.593568582136115	-0.3489021964157988	0.4791101878745254	-1.0261885307939091	1.0292848605128455	0.8641937550068054	-0.36579806583249824	0.22307129263662417	-0.24186363001100283	0.5316265263819916	-1.092156724312428	-0.006309978052987784	-0.2418985108488447	-0.4149379223427316	0.2821601645499429	0.7542870542483094	-0.007727684159378618	0.09456001677174918	-0.16207552696306576	-0.243238011205917	0.10934408946896135	-0.500049492940472	0.4298475585369696	-0.05302186665409198	0.7300551060244295	0.6307424156905116	1.0776391517480985	0.46842555232279176	0.6066883212375525	0.46864265816127937	0.9218983701956172	-0.5900629081502134	1.3322059693115929	0.16773565242865032	0.9962176078192991	0.5967195229557113	0.5094978004041947
-0.33816532542732625	-0.6372842346684452	0.8849037389781057	0.023286418439255968	0.12155355361624087	-0.40199200805676805	-0.002779834988491836	-0.4062121427773109	0.8666523578498614	-0.8473935690218664	1.665820971414947	-0.9606750571924252	-1.2522042347213742	0.7447558532691925	-0.2282217711571904	0.3869435701731932	-0.5926455466643259	0.47881096446080834	0.7545114671285194	-1.7612943461185522	-0.8227500516673512	0.0028650676498140244	-0.24540231169243462	-1.3616184513067904	-1.2390587686886476	-0.5211369745834645	-1.1632754341389895	-0.9134067708355238	0.7497907363192194	-1.0752153897450154	-0.8874649175662465	-0.7283650747812054	-0.26113847860272815	-0.703452958578469	-0.5599386657216835	0.10842444332356276	0.9124492699194395	0.5654972730349731	1.1089986937070746	0.9059023138835456	0.15921544794308767	1.00582654688583	0.5849057039306578	1.0632885397684027	-1.6192907945209571	0.8276926559673452	-0.6133681810498135	0.7058429226569428	1.0066961193888655	1.2078537164988672
-0.36240703873299907	-1.3369484190238798	0.15128242128655478	0.004788125107400467	0.620402665605015	-0.8692722338509037	0.4199302602868002	-0.3318041383367638	-0.2776939444286254	-1.0731791901346481	0.5017521820433647	-2.623141356950574	-1.9290096426827188	0.006363077973309881	-0.3904188505528714	-0.4154309920582489	-0.34757940567739765	0.02356295875347747	0.3855555391723311	-2.4292029267653032	-1.4457958341101123	0.14661574095042326	-0.6115505948560214	-1.195669150404526	-2.0090716846736667	-0.31446686257479173	-0.9254301669878923	-1.6149075835221032	0.2555104141975481	-1.9582191333313443	-1.3339809632687891	-1.9142094920526085	-0.682516777321486	-1.021037451180604	-0.7714364672721681	-0.344648610722582	1.597264383291848	0.5216407745272608	1.0902982667449272	0.20509761955100694	-0.5395794192253724	0.4722211190142211	0.504213858571967	0.48177910329446305	-1.873715775105706	0.03571633047661909	-0.7162181235189575	0.15828667391787385	1.1043546117788352	0.9945926339551919
-0.014806183066818334	-1.1493279356690247	-0.7543310540144188	-0.6093853332152679	0.9232910556522841	-0.4565299705555993	0.5207313616229504	0.5435592117845218	-0.921163515043644	-0.7211312911399635	-0.9765274385885332	-2.7425681127504733	-1.5175151752963318	-0.18144389267367741	-0.8618114725055649	-0.7081052944721297	-0.8433822280994859	0.235620712250941	0.23237352710059098	-1.9427022375643066	-0.774277460794335	-0.051825534590262366	0.00897481706142473	-0.9221048206135124	-1.5237151722670117	0.007722146691055032	0.08123889555289084	-1.0788421703839808	-0.16305519773398416	-1.803887214251341	-0.897363652587825	-2.6090089833855834	-1.3942288246986574	-0.6729450862666909	-1.1429141587218878	-0.3965217687160822	1.4767974417464604	0.9852697912875479	1.035670073168078	-0.2405579760046231	-0.8191864142417681	-0.6939451623385517	0.536619355701227	-0.026563322875504433	-1.031655381938012	-0.13180966487103607	0.051420917674123184	0.11556141593504654	0.993619676526355	0.15078048461535007
0.3406790627282936	-0.13324274264717872	-1.0647568141744426	-1.2713431822948282	0.520248500487325	0.3393095492170968	0.25411070676879305	1.5047365071111567	-0.6596286546156152	-0.08572420353061198	-1.493108169483637	-1.4825238420426259	-0.36862067975461726	-0.06894884171394158	-1.4599594743292568	0.12571953008294925	-1.8270768215659188	0.6980331239003169	0.38173967190731106	-1.0091801805122602	0.695223707865478	-0.5905022330668085	1.0644505748275628	-0.9475870321713707	-0.16736751414947887	-0.04337033750001557	0.5881118367835515	0.09633597501424275	-0.08557980100794184	-0.731568078032062	-0.16825361888378162	-2.1171047074479876	-1.9816872450433114	-0.263994205295877	-1.4767750946545681	0.04679873937876172	0.748965216326013	1.6317357076158423	1.257936920027145	-0.05056715648116192	-0.4126533586757252	-1.5500855073219215	0.8015745770258397	0.015972832889443903	0.17838420798863716	0.3234947256078397	0.8371713381070272	0.5352970582511802	0.7816745548951134	-0.43889814051248854
0.4487634094691299	0.8974843946306817	-0.7694920913097879	-1.3534246695910352	-0.32949916420144565	0.6273215584768749	0.02132790460874404	1.7131530399130188	-0.061888558088035346	0.31403721193774037	-0.8225709572984622	-0.046450710904255586	0.6012101989256872	-0.06841311899544632	-1.8603762389099652	1.3129794910846921	-2.3973447757431234	0.6446107872241107	0.4654700737162192	-0.4346163896758466	1.6149163986173602	-0.9690176606206837	1.5312921521014802	-1.1963595523612127	0.9438805329532798	-0.4530360970615873	-0.1971214352890057	0.729535099104441	0.2999086893014208	0.3560269713195577	0.09289419247851438	-0.8405073787113845	-2.002379276505912	-0.3362479538487718	-1.487273766847608	0.5959789603205107	0.11784528293759954	1.7898366544083781	1.543122016910497	0.39747332956081116	0.18127134523188335	-1.5035966861097263	1.048736937843065	0.35428454458037856	0.7822013701304653	0.5918713737225313	0.7769121970572274	0.7553735811083897	0.5294408983047197	-0.20968728047501137
0.5138775917974344	1.186346875779433	-0.35073911671710456	-0.6738339913146182	-0.7375611705217384	0.12015861906591283	0.21616184833628607	1.090901192233698	0.12723857533384833	0.3041096909385981	0.09862419724107564	0.6634297099714055	0.8786488936454474	-0.24680823057071083	-1.720116146156822	1.593046840299062	-1.8459510985089125	-0.019313811402475765	0.22916690485339414	-0.14525797599193133	1.2658675282925966	-0.5754706451001063	1.0198988657706451	-1.1139401991841478	1.0754355733933727	-0.7394947974833853	-1.5502424369394414	0.3786073113754235	0.5056587892088567	0.7465117467478982	-0.14487828488883936	0.25454803115518415	-1.2686431303462273	-0.6689744756375063	-1.04004869563625	0.8307271130108204	0.09093990173424683	1.172790098529091	1.4574422118313544	0.514693066879309	0.3471059960537168	-0.809075004416008	0.9598693387423469	0.4571747266571209	0.5578815326147231	0.11054269390113448	2.314327164076627e-05	0.41319736300291104	0.29222522777143484	0.5575354838397871
0.8271668121683483	0.7301156588725412	-0.07879636704150375	0.413570172754024	-0.2403131175553433	-0.5480992407130547	0.7621890383379889	0.2512690441811004	-0.16949793962897908	0.1915879927025733	0.2707281193835493	0.7996406363728	0.7226042823544303	-0.4327241874622238	-0.8956817075522397	0.7516841202110541	-0.3236612934783794	-0.5667624363950519	-0.04529357190624724	0.4897794904795064	0.2814708267983716	0.5550506548182585	0.08637431898346387	-0.26970710871397363	0.45730806360755977	-0.5282118626511153	-1.9075761749041458	-0.2774344113812249	0.383220476494469	0.552981100159344	-0.23339819404958329	0.6591676785415584	0.020364853178965203	-0.5329255946771922	-0.2915945396437067	0.706887876840481	0.5300911398842426	0.19152151764256334	0.955976551906887	0.258734154524605	0.07418261533401807	-0.10210073714246651	0.598122804666654	0.1932817433315088	0.13676421906839364	-0.711021884344399	-0.5109432853293049	-0.10484132694809084	0.14527107387566537	1.1606636026974764
1.2054200076657466	0.18803321433186193	0.1796267893080142	1.312980996943432	0.5500731338584376	-0.4870840292257969	1.1717162418797071	-0.26075494338117583	-0.3731878059212989	0.3369289513871866	-0.3430753186204915	0.9797980866458325	0.6715984916050333	-0.5837759122347557	0.32487761447442454	-0.0921229201866621	1.29175675939827	-0.30495240679382724	0.11159858293900092	1.5368587340872608	-0.17433561750575627	1.5316134259613157	-0.4644821671739985	1.0864954728441625	-0.12329034440434421	0.08451577485834459	-0.5170964189310723	-0.29977802744265475	0.24756525482888359	0.3793639696401924	0.26068199220750976	0.6429130571248501	1.3267433845417362	0.4120561551335824	0.41434259855580563	0.4784568720435595	0.8922245020827339	-0.42711558752214884	0.5145086465951648	0.16937119694469327	-0.09011777493623936	0.30970868703917925	0.40523834865688374	-0.07406258083851788	0.18672092578524196	-0.9375943620242474	-0.002639664487899879	-0.20975604064546807	0.13135147098132077	1.2511535027068865
1.0754331694657053	0.16805539401066705	0.5161337394251473	1.552076238674112	0.6303645768472089	0.5266829912492416	1.0376210053335226	-0.42456226785828605	0.002744721080781883	0.6898136302491046	-0.9465618943426202	1.2641457594540055	0.9047193614222814	-0.7850805270705639	1.2471818138096966	0.16800663495764048	2.1146964670155124	0.6118817812131027	0.657072466943703	2.138636528722867	0.24677891034267202	1.3955231378483186	-0.38280087692932696	2.119885513354155	-0.12605566653942354	0.7313095466498115	1.7269090056987502	0.48389136668729865	0.36024314159188053	0.5335221626097592	0.9467567921723289	0.6469565339397606	2.0008049452425465	1.6140409484824298	0.7902528841045507	0.3010216776744178	0.816522118180609	-0.28931075605453926	0.5756200636859914	0.6364189296571204	0.24565881337779785	0.5336714219604193	0.6684253601671228	0.0012083014743633999	0.6729345319318768	-0.18183167675638606	1.2322110802273851	0.10198486139318057	0.18211490815303152	1.0239938835033509
0.18677356064630427	0.6380047547612767	0.6532867037658415	1.0247593474094103	-0.143309992305953	1.8004244362285984	0.4038300264827295	-0.48569390841684323	0.7511850429029749	0.8339300453141434	-0.8992848636790511	1.055089734669431	1.1613427692504203	-0.9280531112253207	1.2266238265221459	1.25957389857063	1.8563637550768197	1.3375510092088267	0.947200833644554	1.4862857973911978	0.7649268850121925	0.1615197156183465	-0.03905287579824648	2.093330832409991	0.35406038143332225	1.1337256173394186	3.092010016554787	1.3850230599732611	0.5085560526289273	0.731611166069849	1.03670222187876	0.6400386965630551	1.655049581468016	2.100643291334987	0.7533774129929232	0.04617595910207115	0.37836233841473177	0.3612554831438989	0.9592099793742498	1.2996223452105526	0.8119328746777774	0.6375101697011231	1.0832168333518677	0.30403780452567347	1.0028681053757424	0.9330247927163301	2.144773451799451	0.24333458242587336	0.12048708998671899	0.7312809640051884
-0.9430770661658436	1.008080190583811	0.2589668311437633	0.06088075254359594	-0.8274988787961084	2.342174140484523	-0.3359237918651405	-0.5190484919085103	1.154324249057122	0.4721837317305603	-0.3598852853223994	0.007147996912146856	1.139993870270567	-0.6786636514828243	0.273313651339507	1.7973860059962237	0.8769348863037325	1.2174240093875872	0.4765782085045764	-0.07144061587172434	0.4672808979954695	-1.085257217549835	0.1304095254193739	0.9954051000170309	0.814582797300367	1.1554032409517927	2.5452871934682064	1.6310389787401744	0.27171031858879463	0.5396805414015657	0.2853596835917352	0.25507750150723635	0.49321321087740855	1.4284649436151502	0.38246179443900347	-0.44981368962505835	-0.18245002372249391	0.8947848261299849	0.9777026669448157	1.3424258920264316	0.9671329983155319	0.42577347569506246	1.00165814376682	0.39924897044924657	0.7830695954358579	1.4139660858667191	1.951853403705187	-0.18342607542643513	-0.21085804215386608	0.2948678076215696
-1.4765189099262601	0.7413905844850806	-0.522979834104947	-0.7399312273697952	-0.5417299636919174	1.7000932376224946	-0.8089761946422606	-0.4190543589969924	0.7191200571851488	-0.21465695005677118	0.07271897833480309	-1.2872653799670386	0.8065080834361297	0.06049732117253978	-0.8033401694848679	0.871578176520983	-0.1820400027270412	0.38986558045767455	-0.4435222794095005	-1.2338483240966722	-0.6161450103230485	-1.2540924279560077	0.05731181768009805	-0.4518036028814452	0.8091231946741049	0.6757593334022972	0.5129463135145477	1.0734925858062603	-0.3775863310710973	-0.07115316792881644	-0.676561345761376	-0.5427412439052975	-0.7236213434692867	0.11877798454315082	-0.18639324308861577	-1.0470539034624424	-0.7830539765246376	0.8213311217216067	0.1807511843097224	0.38668337897735455	0.41603384340232236	-0.21558985891544657	0.148757507206689	0.048694774509006236	0.2583311602301879	0.8926629218225436	0.8141666678183528	-0.8136635346531182	-0.7763808752013345	-0.43741243212384656
-1.1157891953014383	-0.12045334280846247	-1.090639047414778	-0.9144377432471589	0.4203501028006168	0.26989382533142603	-0.8826130035171666	-0.19613755501456498	-0.30229812056712935	-0.7250802760566325	0.14859025896658204	-1.7835371494723429	0.33434974387416494	0.790623897966186	-1.004091966634336	-0.9125467621965483	-0.799955866166845	-0.46770923792036895	-0.9611228546349826	-1.114066511638067	-1.5681655462840813	-0.3472612062059128	-0.050867960448745766	-1.375738319890576	0.2511204300234436	-0.30597402627556247	-1.6653363439958777	0.16997782035338038	-0.9526145860445614	-0.6964587250933509	-0.9858771198636178	-1.1800742991755975	-1.18808863100695	-0.8369284173754326	-0.7688308788956317	-1.332458292441167	-1.4033429097509007	0.15310120168975888	-1.0983280365861974	-1.020853627459737	-0.4674880599423475	-0.9403973704548922	-1.01004925423413	-0.5069770139552031	-0.02439997402450848	-0.09209434104351907	-0.4290244687331292	-0.8866581778526622	-1.287572313178891	-1.2065486508448244
-0.3621737044326788	-0.9876562380086593	-0.9946567542190924	-0.5178734275471214	0.9423966833733214	-1.0921952850305805	-0.6057311031662698	-0.041809360372753394	-1.104495452414859	-0.7083996087333061	0.19303549731204656	-1.0983719978497308	-0.09065111213967925	0.7769257218743708	-0.029687968618075027	-2.1079296540220915	-0.7886308760155321	-0.8347388706414393	-0.6366508918908815	-0.15863286267793578	-1.6046900797088695	0.6223033033185084	-0.050420546093533	-1.3858441552044058	-0.5500387675810886	-1.3936704947387955	-2.836412363065661	-0.5359397193503382	-0.9969819416515999	-0.9263555720640998	-0.4036318443479718	-0.9953592982795784	-0.6780977121449913	-0.8593961584775415	-1.0885863068045278	-1.016632592570721	-1.768816864204983	-0.6414609515578515	-2.0134485136168756	-1.8845843729480396	-1.0252723996151414	-1.1470453716619151	-1.693712522094095	-0.7916107025999147	0.1501046658607031	-0.7243567767955575	-1.0676400639840615	-0.1313098375434078	-1.3549357734877285	-1.4064148368632416
0.11125174078147505	-1.24022110012059	-0.39500210336301816	-0.07581392549929267	0.4818004964631742	-1.7103184779154381	-0.09549234165864996	-0.04776752319297082	-1.0262434810417305	-0.2475325154189732	0.5673041249680577	0.08573754659736216	-0.3324330014936273	-0.1457452312368642	1.4122708727758977	-1.946543581001373	-0.3066913529496455	-0.7092679505275937	0.07061578616673747	0.45811773481921786	-0.8463506091429913	0.7702879108714609	0.002437623386421938	-0.736567098553389	-1.0747464743152735	-1.8718644013463397	-2.672933891026066	-0.8103829417356972	-0.5987760162643881	-0.6783380127220575	0.5409818349751493	0.04302120774051748	0.27686172410902843	-0.18960894846871107	-0.8585250242405894	-0.24362253590794267	-1.4009418885075249	-1.0236810120960154	-1.996843542049625	-1.6818082978715763	-0.9224922492654921	-0.5907309751947016	-1.5505075609528234	-0.5613936320710817	0.48221172161458076	-0.6856158760806358	-1.0318465257895721	0.8693737233200938	-0.7791390844284892	-0.7429553837764751
0.18916904502437545	-0.7474011450047848	0.1864868942805992	-0.051578841618567454	-0.25749928086311774	-1.4628526054501905	0.4525350319673922	-0.032022848586096164	-0.11027377314957654	0.2797814618594008	1.1107856078510068	0.7899824692945117	-0.2970746397207877	-1.2598451883222448	2.2304835513018046	-0.9600430954564736	0.2767404382064395	-0.3943182387769294	0.3677992145465882	0.20299020043921634	-0.05198998839544088	0.22070706035676904	-0.01779988558620715	0.025951252935543456	-0.9356364110782965	-1.3167802745048494	-1.5590523766304474	-0.7276536902016019	-0.22386031542443194	-0.14263034306673938	1.1551357696693572	1.2543572079059804	0.89627864411577	0.47331380888028757	-0.020450201461223425	0.5320615224490266	-0.1668617885110295	-0.8124361622173826	-1.2258720205675955	-0.7632611704035293	-0.34362520940164	0.3446204954519694	-0.9037147806198964	-0.008439982793331089	0.5566763575651372	-0.2895783598627371	-0.7253084379487439	1.2509913470002896	0.24151989695265272	0.31663323503799645
0.2853406310656145	0.05718621136601624	0.46687533168731704	-0.3477338085172862	-0.24319659182504966	-0.7188028839586932	0.7450561832634446	0.21092553428219696	0.9479118263438172	0.5435994158491194	1.2765542370127063	0.7432920141959806	-0.023521541720178236	-1.5992504702606514	1.910046835947495	-0.16057377045377688	0.6219095190334983	-0.1193410133164486	0.0409616085608405	-0.3159589012626541	0.23966727261951598	-0.221515470607735	-0.1635000602328637	0.5349977554049771	-0.20204664370415396	-0.12452360882882067	-0.13781946653058816	-0.479740501087728	-0.11359902256925036	0.4382853424211514	1.1786244440541331	1.8745806435323382	0.8446243104390057	0.6349389887141377	1.0834140508452088	0.9429988061352796	1.3033431944893734	-0.3193531232306241	-0.33920970806971196	0.10518981621648126	0.30112026700257793	1.046412744261926	-0.2994626387245258	0.452526470773348	0.2854792777408047	0.004463570176831932	-0.5198230213058574	0.7222129872983405	1.1860659359718566	0.9299103612904841
0.6726058531519721	0.5747091342586789	0.5980341897055776	-0.424106672151975	0.5388286382682032	-0.010082188696516855	0.54896969444453	0.5557052358872571	1.3842600295902499	0.4671298358459379	0.7784608805036934	0.47769072227702997	0.22626721385540755	-0.8891838469516022	0.8747662649947552	0.07496751007446956	0.6329512444707603	0.06792832905286299	-0.38414263639189605	-0.2251168713114064	0.15266826838976102	-0.10033111685027238	-0.4066958668551732	0.7716844342141619	0.588427683277124	0.7619858753836736	1.0282341076869213	-0.2512416713358941	-0.04380193412225844	0.8570908677556077	0.8013857403589217	1.690211279962886	0.4355127419535436	0.3227041691852586	1.8591771149097414	0.9477598456836976	1.9863438443006811	-0.06508509336664532	0.19137324673969686	0.47570106185130645	0.7290978811598828	1.2470373715294747	0.0437129159156087	0.5487113221474204	-0.08996470201805193	0.057456847434262465	-0.46856813189023677	-0.21519984977952875	1.5506105838979891	0.7121618411266526
1.064793507951082	0.5347085040975119	0.7862025804602785	0.0505107485151679	1.032263013563931	0.3003055853423479	-0.05972166037117944	0.6145906671435101	0.9680778833748018	0.18962019078267534	-0.046808991430342305	0.5337846784052009	0.1256768122374081	0.22418821650005136	-0.03794075275773102	0.13440201824961315	0.47250308538719565	0.1641638336621829	-0.3621556647184131	0.518667953051028	0.12595573206595823	0.2286333404097885	-0.6735413381790915	0.8750311468257458	0.8472481534698032	0.7536696463233545	1.6016954144784452	-0.16734322269051694	0.2673944453538479	0.9311415789671412	0.29854618318578263	1.0619993076065013	0.18461828869448713	-0.11702162970967307	1.8797950510379093	0.7228198707077346	1.3948443481029165	-0.3045764197886159	0.34987024813379003	0.46223028540050215	0.861812129361394	1.1171592133812882	0.26914718675096855	0.3220711841491059	-0.32855477389071336	0.03730128113214542	-0.421441755309308	-0.8311454936251198	1.1986907420142785	0.06761209595363474
0.9691977911259974	0.15110618096271788	0.921178610482069	0.7566859113531413	0.43607289703937707	0.18416438369251653	-0.6679452522685312	0.20588515220800874	0.12501036458392914	-0.08210306491751715	-0.5830902649628904	0.8203657446015684	-0.3628636946760725	0.868278185917161	-0.36754514741515554	0.3975733729225422	0.3548256121694833	0.12812409774928427	0.016633571773538174	1.1289285950146157	0.3283267022125409	0.1760675934115643	-0.8367063717474349	0.890586122492602	0.4538513713849428	0.16080992609184547	1.533358737299841	-0.23143998490518108	0.6854107726479192	0.592642895025554	-0.18226373381810645	0.4611032825112719	0.24766905241293496	-0.3983804426070358	1.2135382197302405	0.4254506164550573	0.08730119190471937	-0.7951557208724362	0.3457184246327078	0.3843139297987812	0.7163914951440324	0.8892335222421949	0.49325170316341127	0.015887133098698207	-0.40028941221402536	0.09194264233636688	-0.28505050926201486	-0.8378823463255998	0.4367117855815102	-0.3298635117264661
0.33139137225874754	-0.1556598736296879	0.7296481200844184	1.0407182606045082	-0.7579317509644596	-0.1088031401859816	-0.8462714200579255	-0.368041028051342	-0.48388224555812137	-0.19695258107401697	-0.5586012107827648	0.849155369852772	-0.8549557577321615	0.7663758250946622	-0.285130581683417	0.6890171018953694	0.3299032397603585	-0.036671094305580965	0.22157943251538614	0.9786161496809407	0.5306818517029037	-0.28373659503313914	-0.7490499689564099	0.7458150710650178	-0.14810487549608858	-0.23782840359566346	1.0549134116585732	-0.3038799189648042	0.7753396270475466	0.03419482509072477	-0.5348278094823652	0.09431336366947726	0.3516790279536981	-0.4631621684928005	0.3513765585372912	0.11535579423853692	-0.8559910731653201	-1.0436436184210869	0.27771810891886295	0.34682056071585843	0.36293297238914224	0.5817566352514602	0.5794264276953797	-0.15916540580919594	-0.38843735364222387	0.1647917395988845	-0.11748225689088028	-0.50169352557933	-0.2441433022057934	-0.25755398929370915
[truncated: 72 more columns]
