# Supplementary material for: Diagnosis of autism spectrum disorder based on functional brain networks and machine learning
Source: Sci Rep. 2023 May 18;13:8072. doi: 10.1038/s41598-023-34650-6 (PMC10195805; doi:10.1038/s41598-023-34650-6)
Supplement: Supplementary file 1 — Supplementary Information. [file 41598_2023_34650_MOESM1_ESM.zip › matrices-bold-time-series/ASD/ASD77.csv]

0.04471600271711777	0.1871369710451279	-0.4676349641693649	0.28241138016704853	0.45177269986689056	0.14086361525701127	-0.04872063423998113	0.058497226932233526	-1.0426804806334764	0.11306005169839967	-1.1602326888517143	-0.0799289100864331	0.01909412329515798	0.3345229869754125	-0.09183947948071294	0.2702987649829304	0.11375023778219723	0.38008264803238134	0.057778268257417255	0.045835993827571475	-0.1295315828389704	0.10820399780932166	-0.056308835868354626	0.2527282901287461	0.1224534196450868	0.27399619191119184	-0.7005628111501883	0.12366610105655595	-0.6087202248783963	0.4981007846719481	-0.048193735444123365	-0.21172471580645	-0.3812907117299671	0.6053039751783668	0.6284162558690536	0.6141878239942671	1.1501833952761444	-0.07781847895284544	-0.00016280000010012886	-0.7843169151225468	0.19715685117074508	-0.11069991935262141	-0.4369648461635524	-0.8057499389636453	-0.06671637347696557	-1.1937683396324823	0.38810031851109494	-0.39705187156499816	0.1520995000219169	0.28545110366831433
0.5569715993237916	0.03561172671732464	0.1478900596430238	0.23726922256075178	0.009994738604861709	0.06649468858112965	0.3438036230074122	-0.006845046080241263	-1.573324651984869	0.8248942701162435	-1.3463190342383864	0.3758330041715418	0.09478714335615576	-0.9168753734839444	0.23568424348981443	0.9729736107406206	0.6591506382666841	-1.6108219569011375	0.8571410988194459	0.46854056673638217	0.6287604351232031	-0.9037982811675616	0.23897773795057944	0.6898600801396814	0.2287280615696132	0.17494398351038573	-0.5295859981486711	0.15245622923507154	-0.05004399197817646	0.0063701976963427024	0.6559795621494418	-1.1281761060771296	-0.3468532435205817	0.30882182275905956	1.0019181449905585	1.095066609288738	1.5763527555119388	0.10554099244768048	0.6574727898475562	-0.19684782664204367	0.2541308761720056	0.5434028875617347	0.04676451201116372	-0.3888046103249318	0.08720226712885523	-1.5464617107395147	1.4341256252819625	0.18324938579846498	1.1281552429076689	1.019780673374072
0.9160964550683278	-0.2945341657271533	0.8594613100642599	0.025584506051224618	-0.8531298080789017	-0.17209495584548756	0.5962643243392514	-0.5380338484588189	-1.1655923091923006	0.9862774137003758	-0.43955583967991163	0.5690693105984032	-0.08518356283195735	-1.6450529767964563	0.3835774551000064	1.4271174872705648	0.9555781088700249	-2.928160758270247	1.1486149239090566	0.644721425309425	0.8298068034344479	-2.02465299470668	0.3228691002242424	1.0252008687575636	0.007648177221903919	-0.1971599142055991	0.03281247658636717	-0.08248009865608615	0.5511642683501521	-0.757882380649605	1.1097505360115445	-1.4868417435364423	-0.2134614122361419	-0.14194397469835288	0.5703765267135987	0.893184629881265	1.5780472306498734	0.2996093670354421	0.9828712511585033	0.7790207578177298	0.392921814623601	0.8127390358454784	0.8497267221345871	0.4573812598412693	0.10971779109513659	-0.8452483099493862	1.8695743587372253	0.7688202761683375	1.6753886562355966	1.426885518926755
0.9177067454025368	-0.3885744925546423	1.1829008943521673	0.04368743191492079	-1.5351746783907727	-0.2542687508938502	0.8317232731668749	-1.1946647993611466	-0.07799090230278027	0.5044178024733934	0.9475871697054892	0.3176526801767311	-0.42629174677537796	-1.2862885431817763	0.445764115126278	1.189091217744965	0.8814681625939512	-2.2176739389900053	0.647879828872918	0.5060954284780772	0.04820277665193271	-2.128675332044023	0.13884095246042447	1.3350913946003562	-0.45215039428050036	-0.5239183580624854	0.8175574892985079	-0.5039801062771596	0.7224542184595337	-1.1409214485239256	0.9717281471687997	-0.8151427384967845	0.032615641936536606	-0.11054258817250999	-0.4097999715183455	0.24175767332988987	1.129746307269439	0.5176906149105869	0.7483156750161819	1.2565618498996802	0.6053679458671136	0.390027857337701	1.3094960859756668	1.0954948316236608	0.08046062169200748	0.17361199887671394	1.5911009886198435	0.752214207950361	1.2938592235678494	1.2209502772996792
0.6977306404934597	-0.15916507538710645	1.001897447381336	0.41130651088251574	-1.4664761659984817	-0.059801352253104414	1.1508801647187539	-1.3410541510670386	0.762787434914897	-0.17851663027067244	1.6619141467899083	-0.08632306179502265	-0.676223246408867	-0.27792170979146197	0.614383897869878	0.33195492146886707	0.5896932272929273	-0.14596472716579467	-0.08770976945018623	0.2762504503643357	-1.0613892031841978	-0.8680371137263297	-0.09257342876844316	1.598129697117057	-0.8046971391888519	-0.5126528997333767	1.425727963860273	-0.7701532473764862	0.4772859379657081	-0.8840871935614083	0.4818763016034278	0.3805821484002354	0.30804057032790433	0.5108081200404097	-1.1396155072265421	-0.17586396684764558	0.3205538386251146	0.6665921342738163	0.2657712146315311	0.7928688647404473	0.6429737668047115	-0.3141673470744743	1.0008289901762157	1.0925148875116124	0.029881547721039053	0.40781470563249134	1.1176446822340675	0.07718859654257697	0.34592400104057935	0.5925919914884975
0.5362908507017838	-0.012391832163541746	0.5162718423418452	0.745117002586863	-0.723245566725166	0.10187344069525828	1.3244990711342464	-0.7078999802715252	0.7312255200274486	-0.5912506688845574	1.226482726800356	-0.22935006750553588	-0.6956803318013721	0.47380343906383054	0.8441635166779379	-0.6313986964999624	0.25705803036956953	1.271474331858295	-0.29630180232175934	0.14672782499247106	-1.4021256689259183	0.7894441349184931	-0.19312357498763033	1.534773401310528	-0.8057434845491299	-0.25669244917060524	1.437216736232469	-0.6506639323621776	0.19612725413015966	-0.3624564964007241	0.14812798991913007	1.0701174896165928	0.39413437084886405	1.0788103089796173	-1.1006598720077825	-0.0668517618575354	-0.6460392678608455	0.5212380471768946	-0.012900408752353015	-0.16603365306879445	0.23150232899967893	-0.6397465561764724	0.2041302872202413	0.5716912324928172	-0.14068258484921833	-0.33293326086046837	0.8781719059497433	-0.6784950500183612	-0.3433523541421633	0.004270284298758104
0.5160819291930884	-0.287388513883475	-0.08829338170022442	0.5463131442849244	0.04139814813002168	-0.14508252431833135	0.9690968167394247	0.30499968125135835	0.1899145542399388	-0.645358682218024	0.36930293645113155	-0.06514045647505119	-0.5532829762433102	0.49039945695599124	0.8279057063107833	-1.2397135040443552	-0.06506219133395366	0.9018001472080897	0.09063843610749785	0.042455408586564776	-0.6399618916786471	1.4566036263701467	-0.2162311793077681	0.8839114082946463	-0.5374923554119685	-0.11368995635996142	0.7833681911912076	-0.2669524960137824	0.08040295175315151	-0.1149844347349611	0.16321610034407663	0.7080674119935386	0.10145879489297277	0.8787479572694078	-0.5742377390722806	0.143956984409544	-1.4196825377810869	-0.020213736093168018	-0.023302778823894726	-0.8086269532529178	-0.5949610849247003	-0.4311409518133645	-0.3885295957680024	-0.0051117314851959385	-0.44914571265886083	-1.0574016863653186	0.7044601130950455	-0.8663911388838481	-0.3987675299177718	-0.26349628333002584
0.4465515825753559	-0.677571089022747	-0.7448714723329829	-0.2167447297731359	0.31278301297898037	-0.7153831239322131	0.0839875176392553	1.0558531000129903	0.0722836218465068	-0.5508813566577017	0.20101635149873143	0.06585846582877976	-0.3525252950857659	0.008335712103848217	0.3681703335263688	-1.434936308709328	-0.3456726266832591	-0.32917294977504324	0.3880901794631392	-0.20168613911083202	0.4397777426191379	0.7713507418047508	-0.2538948475906043	-0.1764996002852548	-0.2502513781325167	-0.23177813230624486	-0.08210353695240127	0.09652356692752527	-0.07889115724116978	-0.2556677167465262	0.25255638714933115	-0.3120915245190895	-0.46997454758270846	-0.05695014645686475	-0.2714642651820418	-0.0785578945978842	-1.63859396387693	-0.6723331557302824	-0.08784638163656357	-0.8032559838417832	-1.4324083214237533	-0.17473547617703494	-0.40575135949350377	-0.298844855792916	-0.6545063764264981	-0.7226346164560052	0.17199222543846654	-0.370678616678039	-0.25764180846290935	-0.3283330541916437
0.1294923569807946	-0.4980067292009851	-1.3078804394015289	-1.0095582127597573	0.2355072817211035	-1.0720700244000678	-0.7497150934870962	1.2982770798907666	0.7828513358262487	-0.46948499297720186	0.9397545344193824	-0.0930015380802894	-0.08026704671819866	-0.46623450413691303	-0.31311427118235907	-1.4240217278781284	-0.4608091700568742	-0.6777752078015667	0.01774312100756744	-0.505873179967316	0.8438844214203498	-0.24921022762772235	-0.186154411177296	-1.0463715026967388	-0.06419238803519337	-0.3452333284823044	-0.5060015777801997	0.32669238693602526	-0.5210698853626688	-0.4499297754711631	0.08460239755192718	-1.1891702445587082	-0.908330290546286	-0.9581935765908863	-0.52171913995273	-0.6450601206825101	-1.2393008118821163	-0.9030441971238515	-0.4211650595318436	-0.502579660286701	-1.8224397136846493	-0.3699556427363648	-0.12797273490656633	-0.3043538896153249	-0.4785018766885554	0.5104703779606231	-0.6888323885527343	0.3358735196907319	-0.5742327021535218	-0.47620055900802294
-0.3742266825732174	0.39496141618472197	-1.4776097483136248	-1.2387329939253404	0.3138321354112455	-0.8235539383742094	-0.9006135649160564	1.2623020497440536	1.6528793887524391	-0.3751223721415624	1.6462988236895708	-0.35769585568215106	0.27642371878771427	-0.6523361383618391	-0.7570238336986387	-1.3083509893390013	-0.3094194658232415	0.3049350828941666	-0.7725825225931088	-0.5587372372329568	0.4497789727778064	-0.3947846962917909	0.18685964258849425	-1.2488236234826837	0.0771461638592893	-0.14386493264573294	-0.22819771563137328	0.501381767851662	-1.0659567509907006	-0.40198413688396334	-0.3140939134361185	-1.5222676106714568	-0.8434219245792861	-1.1357408416573938	-0.952360955893265	-0.9615421068199413	-0.6092008802316468	-0.45834372025126374	-0.8210672495666955	-0.38283964325141145	-1.6257923028509895	-0.9106801954885783	-0.07002761288128875	-0.20956405210839424	-0.033925710630553246	1.3679351132252777	-1.2884059497416898	0.6579607387276803	-1.39636986918977	-0.78088381795976
-0.7994169610742754	1.195979265796489	-1.0960750578344003	-0.7936643184273621	0.6856726024320343	-0.1950364896937126	-0.41865343974360053	1.1509169394754226	1.5957588329257026	-0.21438291708689555	1.2818571503732428	-0.3319939170774955	0.5321362736820404	-0.53771354662764	-0.7598460659623615	-0.9862556832063926	-0.0074381349834218334	1.3178598525052476	-1.2186008311437437	-0.23227216250696334	-0.010165349882265418	0.3723914594972873	0.748386699734174	-0.9066379106850294	0.19649244910835445	0.24699197675703466	0.3605641014725008	0.6054116849082377	-1.2407313852472666	-0.19066715170474785	-0.6384480754620884	-1.4793560736399	-0.34094251085081384	-0.634193728366046	-0.9709601056173104	-0.7435270108582643	-0.29124281669064933	0.2874594168695195	-0.9672228303055669	-0.4926150814896687	-1.0851460794584995	-1.2136277894839191	-0.3637916754450475	-0.1798690374796674	0.1558383285760366	0.8275043037450196	-1.1639855427916304	0.36544043229018763	-2.0830931441241067	-1.0180469610191105
-0.962567742769714	0.9435964738025918	-0.44649343428860844	-0.052825657373854834	0.9107182417327961	0.21794386573841426	-0.05433435734296391	0.7989027312477457	0.26614524558989733	-0.05265087142047855	-0.12525370315793533	0.053278920314100545	0.41218665450684017	-0.19062361387076518	-0.5684210739597011	-0.421824366788686	0.17025985486571976	0.9495189148361846	-0.9748298572514332	0.14483876236748658	0.06211365024489563	0.9715297993015477	0.9942955181930593	-0.5716788134176897	0.1865662385075278	0.34588766227402545	0.6076674788343622	0.41785639854094236	-0.847480085594992	-0.06255205541697752	-0.7022418432677996	-1.3073230463429635	0.14712162353077038	-0.009674193533926567	-0.42355576390898303	-0.41176283371003986	-0.45099796744933923	0.6367596626832512	-0.9071817824807388	-0.5458306672242081	-0.565719564991561	-0.9011437919454187	-0.6823015076128193	-0.28304470848718283	-0.24899142454644743	-0.7784125700916681	-0.5749384825713049	-0.29493545032750823	-2.010405616946325	-0.9500510189484991
-0.9118920728425562	-0.28617449938708167	-0.045690721909401044	0.562296683113766	0.5617549061354027	0.1255975197690619	-0.4148239184655145	0.010827863036267123	-1.522908893642758	0.011563149340205775	-1.5116250306133279	0.38980621423030387	-0.04053599200876768	0.24529858001223379	-0.5140232143540034	0.14781084626711907	0.10166050700275957	-0.654087275694835	-0.4873661740101034	0.10871260698894589	0.45627774233566654	0.5868250264579383	0.5369483091919156	-0.5885950948348561	0.01935102361796429	-0.07038407401770952	0.24168911737820045	-0.17827289007705	-0.21387706608047075	-0.03029867593584119	-0.5978454579274962	-0.9529897880482887	0.29201692245048605	0.36608638399282406	0.3240735623000299	-0.49628760252539633	-0.6918230863446169	0.2896595276763886	-1.0072685624514761	-0.3927381578202537	-0.26976325838204895	-0.19849388759951006	-0.7201250802624819	-0.4922881721982971	-0.8369626469151733	-2.1207724236401964	-0.2001105855622724	-0.842735366124607	-1.1934597933439586	-0.6131531566990049
-0.7765397981822298	-1.2462396616352946	-0.056866581388599534	0.926110819393857	-0.13765798847479413	-0.16754301978718122	-1.1854038745858018	-0.8772581021637451	-2.5346658074721913	-0.0012569258740945059	-1.8998968613361364	0.2689556096900152	-0.2903826208719617	0.45181862601161427	-0.5355159109889943	0.42323284375915593	-0.009493320903143579	-2.0270449969211937	-0.3398960479630741	-0.3245610295697479	0.5864956959992044	-0.3099150174749308	-0.3630692160981298	-0.7422106130959067	-0.050538324921618194	-0.5849784769837441	-0.41379269240427113	-0.8561472986077198	0.23268605102921014	0.1542748893827243	-0.4529262639040916	-0.26735289906777526	0.2868525910411737	0.5602694533843705	0.8746190644712334	-0.833826351437207	-0.4997060010731012	-0.3069192646718545	-1.3465909611749178	-0.16346490065217145	-0.1505453654340953	0.38522819550096254	-0.5479430556442557	-0.6614450895000958	-0.7067598743313069	-2.207592472164788	-0.28711142126912764	-0.8987081408396782	-0.14273273505613618	-0.2494868859752028
-0.5539565875858825	-0.7765579471810036	-0.052644545117592874	1.1217530929085888	-0.4806198133382299	-0.18576408313560672	-1.3920630393310576	-1.0874391974781157	-2.1873787290709394	0.015688334490238893	-1.2947818781541507	-0.17853178199305622	0.2341853100963458	0.12070114423943848	-0.22117152903934992	0.43768069881485094	0.12978237271195367	-2.045527343958861	-0.43093349275690584	-0.5301297952437033	0.35758315477337865	-0.5373346755409094	-0.9609396617356151	-0.5929713099337839	0.3100779174108521	-0.5493715605680517	-0.8427118045444808	-1.0271485654880637	0.5118855780805218	0.6299434716176672	-0.20094959114464506	0.6075854386897183	0.6176105018780373	0.6827621717238527	1.196862364552617	-0.6966335895242404	0.12786789391824888	-0.4306748953721859	-1.3598159860685537	0.0638684973111881	0.006785851033799636	0.6273464417598029	-0.385411001529095	-0.5591861763842559	0.546233211524347	-1.1936226363828848	-0.35091694758293906	-0.40365619969340977	0.7453741234740855	0.02194312958735703
-0.14573725633245702	0.8840730861898762	0.46713866310175045	1.1771947555277327	-0.08977752336695606	0.1407491125610496	-0.5093345181204504	-0.23352827142461685	-0.9215819747414156	0.09713260507402227	-0.43849677691751376	-0.38046384621835977	1.4259629147702757	-0.6190910388097759	0.6290217547405577	0.5791499186587802	0.5133605322980569	-0.9529611102436042	-0.07591714919645141	0.08003526450762394	0.2721323900442829	0.3403731679458017	-0.8089250737244181	-0.06842948919927745	1.040760626055367	0.14212025841689968	-0.8482256688669333	-0.46192793074225125	1.0016953414446361	1.1794100544887323	0.26010676591757925	1.287332844170807	1.4196303763492997	0.5477922416274702	1.4931317053881972	0.21191397348233748	0.6033873628273714	0.09860382464035541	-0.35019626938080717	0.4918241365064266	0.4499595522330069	0.7035788264458409	-0.1648248232861572	-0.07667512101806627	2.1916761430997167	0.07068637189532233	0.149416535734511	0.35873255670368037	1.4574308609154076	0.36020803120878536
0.4047985068867757	2.251023867504019	1.3570224195125316	1.0239431740569087	0.6259633538209347	0.45885214806878105	0.8404529548733989	1.0610965494073576	0.34171614455231214	0.18802609173206908	0.0946603275294703	-0.003914139722877797	2.3878122537293525	-1.1146761583942477	1.598501766348666	1.111238760709527	0.7902889376198031	0.24950756449054337	1.04477542065449	1.3063521701612886	0.6582869716158901	1.4705388383112976	-0.24777397131254036	0.4121785370645595	1.5675741443423399	0.8653146184796512	-0.6094395405251429	0.37784327008268853	1.790577143442221	1.443747383890488	0.7492598499335068	1.5607014921252336	2.189063873281039	-0.03277033894892208	1.8102965370574868	1.1823796793024746	0.3793078057787763	0.6819098056945001	1.5899062789818523	1.2905631790048189	1.2818869324849143	0.7919921595347407	0.43116068533913543	0.5534248117071188	2.9224644189548954	1.0064344385388786	0.99614335997274	0.9513718791949597	2.0423600027520883	0.9513773094553076
0.8307578867045189	2.111509545910157	1.8323197379740022	0.6853217642820654	0.9549037745008618	0.5100736796871514	1.476843585710974	1.6402745721282417	0.9709781519665814	0.3004746629413474	0.3394518431617871	0.5888653354727394	2.239441592322727	-0.7649287483308345	1.95484286137058	1.7470451470264832	0.6529920714378267	0.9728683539551267	2.283165417031896	2.218443794781376	1.1117998248177514	1.7321287042945372	0.03492993254806486	0.4099629584849897	1.3426032049516372	0.9622238297222336	-0.3281163140046356	0.7791617971266034	2.342553435395273	1.310945809578892	0.8546685345444751	1.5514893271944352	2.2646001896704044	-0.7391698942979117	1.9352749925255648	1.2102246016244018	-0.3879105639384363	0.6075297406671134	3.363944752942649	2.1335255051811153	2.2698172615757177	0.7777315640719977	1.4260174438191169	0.8644797057615934	2.142975566253071	1.6385937505880064	1.3384858609123222	1.1067069638187452	2.2716442827233325	1.641989732601561
0.9005959515279757	0.753808922396511	1.3236848523545641	0.359359794453096	0.7191872254044829	0.4862201796475237	0.9501447049517289	1.0032271865621765	0.9403280652955655	0.5558754358125101	0.5644912641578331	0.7168989749518071	1.071533889168507	0.2907147986871408	1.3813992108694242	1.866518037694721	0.2036717453321306	1.302838524981112	2.59068287316114	2.0638096448445915	0.9756428986598102	1.0488773712429231	-0.11858353982044799	-0.04856690892844604	0.5112775664182959	0.5214767779954463	0.012458743529982897	0.5435151272561557	2.01591789467154	0.9852569273515578	0.4130759506285993	1.4016072542130413	1.5756873799594304	-0.8649857340379825	1.669699546247187	0.22598349008621926	-0.918744606461749	-0.08669530370777066	3.776752167167021	2.3200878746634643	2.851278775334725	0.47483941204003177	2.232113416718575	0.6190969045844539	0.6092472084277215	2.1263486304747	0.6880686223103318	0.9484644042834655	1.8404242114072988	1.9476287297558104
0.7325470278948251	-0.4149152764519585	0.23000475375161764	0.23108563470124657	0.4323162580792225	0.7611384465300879	0.0666762815851166	-0.12576500479714245	0.6337580613652701	0.9463662874880976	0.7788391602596598	0.21428897962751828	-0.05224484940219131	1.2284518071424408	0.3291685853260694	1.217840110188145	-0.14291806721413325	1.3871069543063994	1.6540352178050155	1.0542961559909876	0.26677384802357973	0.3962691103878801	-0.13113708206762936	-0.5227896663879383	-0.12843504535103964	0.2805551724281401	0.490310028767054	0.17426372831166953	0.8736739354383914	0.7015568899321808	-0.17523922933898914	1.0077700188583947	0.7691858972602694	-0.10933812647229182	1.0810941767166047	-0.6901268173253081	-0.6115648119134277	-0.5508524642146105	2.6640436612618594	1.517134026905572	2.5249287687211304	0.032236811049706486	2.108906828473699	0.14787765426458516	-0.3290620133433463	2.314460453264116	-0.40917328300652206	0.8697054251223806	0.8714298236226758	1.5144349355195044
0.7207152970687337	-0.3779997768588037	-0.37741086055071565	0.25468210065399505	0.5949891110812026	1.3424883919237267	-0.008859678066316767	-0.5713901564153373	0.48419833613713115	1.117944038833599	0.794594662624916	-0.2692826378542461	-0.1796108806388103	1.387205712219715	-0.4186324109483496	0.2912334888763064	-0.10279098120444352	1.1106817151993387	0.26657985500108067	0.12046728172123881	-0.21914948339866	0.5412581019910561	0.5129862067015207	-0.6230440493583995	0.03333072719988	0.7202572088195003	0.9799486700402783	0.23150578006659775	-0.2421425868559564	0.5013405710736433	-0.29860472683202605	0.294968615609441	0.5042705246004052	0.9286367226417863	0.41900425568964667	-0.4843987047898062	0.2850007435840215	-0.020879013699470015	1.0016907651996783	0.25755762156520734	1.389824608367215	-0.09936477417390759	0.965763654687507	0.07196336749326411	-0.10718909244808297	1.9203306221456482	-0.894063894860045	1.1137879061083855	-0.01194016743322375	0.5397896143127318
1.0522336160198968	0.519295651856486	0.12710008575533124	0.20407677695150703	1.021702144013022	1.735925296899921	0.8878018843996113	-0.012364341761658272	0.6881629135342693	0.6032042401387301	0.6115928463529979	0.04571207621244051	0.4800552623260172	0.9596664601965115	-0.5013970391252422	-0.14695253948406364	0.20020209465136302	0.5141319395704744	-0.524643548528158	-0.12770822291780587	0.11668185814512709	1.1004854082605584	1.4220905685578098	-0.3303173428699892	0.6760202556249719	1.4225375741426427	1.1967834712467476	0.6149273473051038	-0.566674172246466	0.32058351960480663	0.1559050419291842	-0.35612836103542633	0.6935511365830787	1.3004599764380878	-0.14045376703901646	0.6386403742643698	0.8738402868853343	1.2391946319451002	-0.13824129534333585	-0.5210111546679896	0.22374358175107445	0.3033313980221554	-0.4556782691396328	0.5826858136740559	0.5301203343621474	1.011546454060149	-0.366007310650212	1.4501020930931896	-0.2765705481403775	-0.3696799152881869
1.3417139966870475	1.0825679129384436	1.1996901306530487	-0.0683423311056729	1.0426374667698501	1.4052474831754052	1.6431928148907464	0.6558487437671092	1.0509675239941656	-0.5988315907445347	0.4457322663279555	1.088061835842078	0.731210042881779	0.7059392676825714	-0.25431683823579043	0.10257034511937221	0.39740119175160904	0.10756393845692157	-0.521385083332601	-0.065369853899769	0.8062375021347957	1.0611067052483254	1.5286443266346899	0.10883183263692242	0.8083788334664996	1.490506449108163	1.0036583556254597	0.6572307380038878	-0.24318148414411622	0.15276724326310892	0.5752917885954777	-0.31712134852072216	0.5850415418221258	0.7545704132798543	-0.576541863553157	1.3950687505224724	0.49883334937729834	2.0000957655566842	-0.611876980464021	-0.4811423657826875	-0.18877474410798506	0.8472641001690827	-1.3139775527668442	1.0713026560290027	0.39638980619759473	0.06123419544532455	0.4339644733000388	1.3133083612843925	-0.08714925428471909	-0.806403239626524
0.8945185587191461	0.5594838438451747	1.6295241702291532	-0.4877566601652618	0.3310728223706483	0.31747912718487503	1.0467991276307909	0.33223129336499274	1.0691823307817467	-1.7693420006616478	0.3384562023262289	1.7949071613681635	-0.31343056782631135	1.0345624779037517	-0.2600555880091301	0.4149764600040266	0.235000342823854	0.35112207789842365	-0.4696743055574871	-0.5651801094859858	0.7270003308138211	0.08163443187467868	0.273400024691351	0.45811097066043277	-0.16126829277660537	0.5771752641365111	0.5509456412781286	-0.05049751816547772	-0.13963843538371407	-0.011139429009743459	0.23646096532756825	0.47524562362587625	-0.36026813235775	0.012898437133966248	-0.8921212409788568	0.8317314571578113	-0.5946301865884253	1.187160261998179	-1.0795584666989526	-0.27010438683900156	0.10314283319532558	0.8241363808265569	-1.49660911273426	0.6522852712784576	-0.8425354917075277	-0.4928762473153771	0.3974455118679388	0.32889331790804455	-0.16216598492844594	-0.9627922473054422
-0.5469359888603296	-0.683138993031321	0.7594985228280018	-0.8655508065553662	-0.6558404619077268	-0.991972571451771	-0.8226191303905587	-1.0285789615610468	0.3568598130633777	-2.0022247451051767	0.00608900661365905	1.108947334612896	-2.1799334600164944	1.5592003050674594	-0.7130385603621049	0.014133217007874972	-0.2560320760439618	0.9408129971654233	-1.0752431949327634	-1.8825255960505736	-0.5676100184896826	-1.0374112708606986	-1.593018732372333	0.5952133917166188	-1.6922132567282233	-0.6646452915835265	0.05901457221728359	-1.0733484323982092	-0.8300410708282407	-0.31913134324429016	-0.8576991955901834	1.1663284411282204	-1.7649040225021702	-0.10508372296007176	-1.0253225728648723	-0.6377942398957313	-1.487021141478581	-0.99794627699164	-1.9581593741695265	-0.7575158422491246	0.19317106943579987	-0.04352819957201895	-1.5662632029364199	-0.8495117379086885	-2.3151936873931347	-0.582917790507924	-0.7652833739300062	-1.260114003387938	-0.9570130503337063	-1.3293996149644085
-2.328866316169921	-1.6324638736995971	-0.8514941245362541	-1.061641340890674	-1.1421254532277847	-1.8394090263261018	-2.5243638066308653	-2.2987801600194806	-0.8386888573618658	-1.0881394584058903	-0.7069840271812583	-0.8468780446613436	-3.366378362901891	1.6285240588222805	-1.2586624699526188	-1.1419239180763658	-0.8495817114813191	1.0556950499354933	-2.097511077109654	-3.175636369715469	-2.15372286463959	-1.258117343692524	-2.589078054413738	0.4589245502825506	-2.5396690708203575	-1.233293452241961	-0.43627360394745823	-1.4971522496368523	-1.8970999086553018	-0.9003631134418241	-1.857495402768144	0.8336888592932528	-2.609142473179038	0.3445327066668892	-0.9343091711512335	-1.6906486030640848	-1.4311983166189417	-3.0790668076647623	-2.740770878650763	-1.94284524215199	-0.6717068376928013	-1.2082251898915108	-1.9028311569935261	-2.4979764602728936	-2.8289666633877357	-0.35465886745494724	-2.195497104640027	-2.6695504057252566	-2.066552545115012	-1.997455588837767
-3.277628493030616	-1.5793174041952591	-1.9687485894366892	-1.0012347349881712	-0.8336308978561529	-1.8529094925316631	-2.619258199813822	-2.302836800023827	-1.6298893609282192	0.20615092199875518	-1.3628627470609689	-2.6760868976690633	-2.743099778893471	1.117480121216449	-1.39759787200075	-2.246636200270927	-1.2734048287728121	0.4465702752075827	-2.5488912069014833	-3.249056709480695	-2.569785628797613	-0.4608917075266495	-1.910522468760501	0.06770333781964236	-1.9120360923826727	-0.7883728175098379	-1.0045217822170402	-0.85137190309105	-2.339490611030808	-1.4877811069130358	-1.8389166922517355	-0.27160776305147477	-2.2170089433702986	0.5665169055883122	-0.6801656745509161	-1.4355518720051497	-0.4632001637018589	-3.503578691494109	-2.5080139319788812	-2.8002530554998395	-2.0756327976450972	-1.7085081040983365	-2.1225626961323365	-2.9651570735476094	-2.007201602713974	0.12584308859148247	-2.707661330951066	-3.0884724389997023	-2.540410757145953	-2.392637070066695
-2.7002048355408474	-0.6220447924169594	-1.8126074421426432	-0.640807099605819	-0.145102162231945	-1.1288498496821375	-1.066786745891987	-0.9493567944311412	-1.2472397204207326	0.8436393096572476	-1.253283346918051	-2.9055565796181857	-0.6051196237600688	0.4942992567139863	-0.9769981616711888	-2.4332485633855274	-1.3125785665868288	-0.09742123142997941	-1.754057163566092	-1.7715016827469627	-1.3131129651289402	0.4980553517240544	-0.1702293689107417	-0.38245653797256296	-0.17417983897686573	0.08910027270540648	-1.5340099455318281	0.425550254880411	-1.6112358412182166	-1.4130906478210188	-0.6828079394798485	-0.7148519606460972	-0.9259779357214244	0.09224172599270071	-0.34725341579377106	-0.1524158540736532	0.753087095716276	-1.9672115063820383	-1.033783037869618	-2.3054200745886466	-2.663852101972103	-1.0053079218133567	-1.5391484264000272	-1.7367718928568672	-0.5572430464271834	0.7909607374785974	-1.8676043462354392	-2.214870720793467	-1.811760999917624	-1.8411020765552901
-1.056978183852461	0.5252771155320128	-0.6684193409424768	-0.06625834561060509	0.30749099957149706	-0.10610028129629814	0.7628669200026826	0.7664290824566707	0.08375801306272079	0.502040844149337	-0.3040399114179853	-1.3478772630587232	1.6102096767394536	0.1502288522276662	-0.29959536764109007	-1.605578139519513	-0.9362442725043777	0.2712890989928822	-0.09889565310657428	0.30639911318099444	0.6278066726702237	0.788023414832243	1.2670003017666858	-0.5786358443540764	1.5277090121289827	0.5848255819181978	-1.6993395558217936	1.436966710844214	-0.16091816970048245	-0.2710526516697398	0.81593430184533	0.5459150565651212	0.22503256729841536	-0.5912820645492245	0.055851071425095905	1.1779995836783486	1.5722428141629412	0.3355610926303226	0.8064346501483042	-0.5522950951486507	-1.5725704700407996	0.5391510475952384	-0.13335289458366967	0.3828427474640685	0.46206561690902315	1.262353554108203	-0.29399691633099884	-0.4558809052978011	-0.28164688356350914	-0.40462397643733305
0.39329759911172474	1.063537646062542	0.48305198006968975	0.3901628077330317	0.2797302851329047	0.6720889343140296	1.4269951882606038	1.7404504333060482	1.1842758714210573	-0.19581828056365344	0.593422536784093	0.7131977891474564	2.545620356204046	-0.09092575372613394	0.17445854435105013	-0.4447948505617811	-0.4075119659155807	1.1882448661804617	1.3034694437869256	1.573842756864669	1.7414999456530982	0.4119055287415206	1.5521537619375763	-0.3702323978154763	2.211645522221394	0.4323544095604836	-1.311734430840017	1.634988648622249	1.0341101268852886	1.3806188716371979	1.6605819632859318	2.6790969559998974	0.43271402559343064	-0.6680863914420696	0.49576767131076466	1.7956756610863969	1.8127176299356984	1.7512497195455357	1.8064672292097912	1.251520972117645	0.4510080430969648	1.9348643156431922	1.1960574701368836	1.9674274577423763	0.559403536990544	0.9510520460177467	0.9697871807679165	1.2835081405969488	1.0210500476786935	0.9851734049616605
0.7024915491750715	0.6038011971126674	0.8260474934432579	0.3319645069937453	-0.059072808798537574	0.8256595247770518	0.7217751169193869	1.6304331014825046	1.065368965926953	-0.3995237590984477	0.4569850324914839	1.7071386537640807	1.885940412623765	-0.6617086988759981	0.21337009639248983	0.332749908987986	-0.1431384540378527	1.2943969842117409	1.635904308797445	1.397672310969457	1.3791735962296876	-0.042649162370994115	0.8949181656425826	0.04864288201335868	1.6549665388269037	-0.04218607885390766	-0.6102659304211129	1.1397185377087065	1.356332153693276	2.258013016075104	1.455796156793053	3.4932568639628343	-0.22646814829395714	-0.08510584690348268	0.7351299322872964	1.5540000977146216	1.6438734472653211	1.5489241769908648	1.5380690168601518	1.9082495768401508	1.6036820317825593	2.3029087899922955	1.5175286434774655	2.1753789045601537	0.10036651761207532	-0.29068403422435807	1.323865529793608	2.0994788036549212	1.3375209960557664	1.367583459577445
0.06644530661737906	-0.5537972860073876	0.288489655850053	-0.23872808363215134	-0.47074836260602315	0.36828676950644285	-0.283914814879848	0.8740066839771873	0.03581376856971043	0.13599143488731788	-0.5954279017985761	1.1732482949191858	0.3431732880914973	-1.5911432695201448	-0.017178794185914503	0.6097206738047588	-0.2833396507701111	-0.10123358274857963	1.0537083969563767	0.38634436766757746	0.1617014924955818	-0.22415245522076166	0.032217769973983346	0.34180347301998193	0.3117954799174069	-0.480336265800649	-0.06002634642180463	0.39787731679155913	0.9614486783284397	1.5516644636683992	0.6107993233243355	1.6639111358197987	-0.9710950068849911	0.30134210980840853	0.4421755436357233	0.7062696876392397	1.1962386774713412	0.4208493506763429	0.6367028474827082	1.3026472461852352	0.8323566719605113	1.480839784281083	0.9193798480113122	1.3289676005544493	-0.13745627153489678	-1.7200285660926729	0.9833801495977016	1.651255668058761	0.7682767279940966	0.7441982667120043
-0.41595318126971464	-1.5321799321836813	-0.5089706137348793	-0.7210141689817685	-0.8481363559693577	-0.2726435667683834	-0.40091084614804456	0.10907590191719455	-0.5438490228721786	0.9595313725587443	-1.321313344772816	0.029879907171726398	-1.0360201566433678	-2.374018120633082	-0.09600123848230649	0.7622128391712144	-0.41724498734580695	-1.9684377123139463	0.4239713179648611	-0.2851993799577151	-0.8088624395182726	-0.34557143609080904	-0.5453146777563979	0.41330452114756017	-1.0776976600536976	-0.8614982148038192	0.14123722011747214	-0.274495587254293	0.4608947968620593	-0.13584083987819603	-0.09871670003502883	-1.7245952928776962	-1.0383244332318189	-0.24379059606520015	-0.38020476438645395	-0.3421437471147394	0.42173452038598136	-0.2865220248651702	0.061191621071574685	0.37753046679969743	-1.0121077212256626	0.09566311844129499	0.4710658546236413	0.4291323055208804	0.34643519086483593	-2.216989375722934	0.6626411133621449	0.4471646486388588	0.06486775205506776	0.12876096592942796
0.15947831209186858	-1.4903406392524465	-0.7683485635267181	-0.42452541938496313	-1.1091036032738724	-0.5639662058258742	0.5478696244648091	-0.29721428442429926	0.23559663507845896	1.5048414904099927	-0.6997044978783795	-0.4716519363916214	-1.5282533611794429	-2.5148550683650615	0.2927080088364205	1.0611200192531671	0.04149861956482501	-2.6008797494284948	0.46536281247223693	0.031816924407426374	-0.9574537365011547	-0.735587917038702	-0.7655991242335783	0.4679367915857545	-1.8119667945782947	-1.2757600981081478	0.22684705065932073	-0.776516328180791	0.33862555090705876	-1.2852414463506325	-0.14954328768851635	-4.12914361639183	-0.2980691635921713	-1.3866794591574072	-1.1752260284696527	-1.0864628363998114	-0.6349778732912909	0.15111866359564655	0.18640629957460214	0.1371264881748793	-1.9841353974378255	-0.8983478819065696	1.042402292867831	0.20005679245723662	1.3750013957631038	-1.412007341224125	0.9007872261903674	-0.472187537859192	-0.09711821091731869	0.5066734989520982
1.5871028310821964	-0.39718111840863923	-0.12412129805209035	0.598012507243284	-1.1115257626086206	-0.3016846167037615	1.6586264587276405	-0.30853582787246764	1.685074015148296	1.5683002616156376	0.8493526984018104	0.0013147992587506801	-1.0141764391370198	-2.0280209623219045	1.0104690915571095	1.3181112065615967	1.0594061231730245	-1.6099995573448147	1.1024139307337297	0.956486478403209	-0.5232135168108545	-1.3233100858025937	-0.6535341608743152	0.6389213627194599	-1.511139520882019	-1.5361223086395326	0.47832066119748323	-1.0393508239741593	0.6292773244697011	-1.0135417458759455	0.37615903790185196	-4.019484803850802	0.6741461522860573	-2.0361358200638935	-1.2825466322034866	-1.1020120979947885	-1.5330838520906167	1.2298503522179416	0.6113200290013099	0.7175921506526367	-1.017842348449697	-0.9070177855301012	2.259981371981547	0.5728226987661904	2.209802194827403	-0.1750754336787387	1.548990847875839	-0.38300538501863574	0.31906281269749476	1.7429645384866104
2.6923043874159056	0.7967983583758989	1.0207527535252994	1.3800145060642357	-0.8144286630023756	0.23953169851843698	1.8699266053649717	-0.0874460653853493	2.1157389465265473	1.2259342302885095	1.8483379948154472	0.6534607644553294	0.03641769886234348	-1.3073668106447722	1.4372234304476565	1.1349461423985074	1.7171746016355094	-0.378988451227448	1.5626495566853178	1.5165841737977552	-0.11464551160637741	-1.7183255133521993	-0.1875147971175953	0.6937317665367558	-0.4137767655874269	-1.2605711625479505	0.8058726788642973	-0.9707042704111802	0.9748571863682993	-0.0040714766053670795	0.8740520461055715	-2.1763830192296747	1.0471551531120398	-1.5440573998332723	-0.6959467434082875	-0.45818786957394864	-1.5866573926605452	1.7867445963865267	0.6980400490540889	1.3623148248599959	1.0140573086575462	-0.14492604576162063	2.7866105865898785	0.9437761877124179	2.0918508589743423	0.2293883459777469	1.8357839308686923	0.414575924922228	0.7647284543144554	2.609132851503626
2.4066863132710172	0.9797956504531024	1.7133749888223033	0.9539571708635444	-0.4338141068093745	0.6025746553567501	0.9207928981049169	0.1080574805248838	0.6762516721435262	0.5395423479343602	1.372947246411957	0.5240786356233497	0.8070292949188452	-0.6442389528471484	0.9289412545809517	0.4081153783082985	1.052106383648793	-0.3305814769154056	1.090724894788723	1.0371677736608018	-0.14976093560044004	-1.6766310246304459	0.4694108302130277	0.30418291579562645	0.6250697785258841	-0.3857589196652522	0.8665946024277439	-0.6053025712960437	0.901626512815633	0.28456738303072876	0.6780849475908537	-0.5139483723200511	0.3823151067520088	-0.36603532819465	-0.1912403698458277	0.162373928868504	-0.4770154792246249	1.1457802516993534	0.17444168543189667	1.2037968141825275	2.241173184148718	0.5357773694965043	1.6803265564855971	0.8049253681212605	0.8711679894483546	-0.500348455485142	1.0568002122032305	0.8119557741372624	0.6699525426611758	1.9755136902201542
0.7785727555013304	0.012719880881041005	1.1982354574042464	-0.5089893130107604	-0.2588939178069553	0.5667121321702916	-0.49775110873216194	0.0576572941265406	-1.5554043876313073	-0.4061300632662123	0.03594031309117718	-0.443927214613	0.6494849292066137	-0.06034590182762866	-0.5120867585928451	-0.48236978168119066	-0.7227759903496881	-1.1530274723595226	-0.32285412312548417	-0.2938246918451027	-0.6171244140023368	-1.289086893169969	0.8661377861479307	-0.38624361946457164	0.7494089733830624	0.5605513180385948	0.5689647061607433	-0.16484193002348124	0.17183446731174612	-0.7058685025851669	-0.35231743457403203	0.03508263429003362	-0.9532735685793824	0.5293553365629992	-0.47750714192080046	0.0791101046085589	1.2551893649711114	-0.2543893132291243	-0.7210813879839915	0.0753514173709474	1.6700631594125064	0.3965833642729452	-0.5793900308099522	0.15003995539434783	-0.7447784571259347	-1.3445737435435832	-0.6185553775559003	0.012183052518091644	0.0034612424101172668	-0.005184635420601487
-1.019386436845932	-1.055610277457134	-0.34146235412946	-1.6667854201743264	-0.28415445329323746	0.24998902377867663	-1.4048846679748976	-0.21390472605311725	-2.513394865629011	-1.2197961574526803	-0.7806910784910149	-1.3462115829185584	-0.3417713446563227	0.4349635457856884	-1.9944622178642128	-0.9678248666365719	-2.078881918470042	-1.254720696079178	-1.813546777820926	-1.5812798148897844	-1.146251438711284	-0.7276056757334861	0.6520838653287658	-0.6874422906924681	-0.04767428690411187	0.8691654890661501	0.25835393878993834	0.14246362089956255	-0.940944138812005	-1.9642718784509168	-1.5622868185926226	0.1278299465275143	-1.9627215534200375	0.6915300498878533	-1.2574885182960684	-0.5611054068513612	2.4527872766250094	-1.2980870671756248	-1.4973122462832311	-1.3261445484458285	0.0184421382595822	-0.45859792450584996	-2.454076518568378	-0.5872545772819545	-1.6304625957252727	-1.058520865560122	-2.031991655959715	-1.5057352567930413	-0.6692827649556026	-1.9282138990896267
-1.6958275898357849	-1.0714008809234095	-1.7913928522890317	-1.3197842717638844	-0.172667677586936	-0.13074735501112297	-1.329251847598961	-0.38896994663840945	-1.2186435383249248	-1.267798309891705	-0.49267768110909044	-1.2863110708575765	-1.266809463490862	0.6850825050526214	-2.3378583824926866	-0.7521129171894306	-1.5779170022503108	0.09714625218990697	-2.286435105904245	-1.9112721926457485	-1.2522955062118044	-0.03317473383187526	0.036850925633373	-0.06727620609351173	-0.7859246483976075	0.3562701141613307	0.27876691106906504	0.3316885203500402	-1.7140977925999619	-2.022786365245496	-1.9230867140499894	0.6697013441757824	-1.7794300382234722	0.43704579381939623	-1.4108744381824434	-0.8175506901744193	2.2598808519813356	-1.2205785961836373	-1.7376731288596667	-2.0007196092460022	-1.2132968202565495	-1.117310667992985	-2.7153715787026327	-0.899614762435051	-1.1426574651114123	0.45536624126314806	-1.9502361437826887	-2.2952287989450686	-0.7055880862243871	-2.3836641333940523
-0.9468347308146675	-0.05323671517948176	-2.0366200498113547	0.25550240599218044	0.29796914575273414	-0.46574557870667344	-0.5848398458818336	-0.18252722612933006	1.1765589599819615	-0.28433331710766857	0.17005138128455174	-0.3134584382051442	-1.1803738001495299	0.6307032599413352	-1.1258088846024026	-0.04147260607498262	0.5178597992704889	1.6925309146246212	-1.3612687047540148	-1.0360798039842358	-0.6921385396162407	0.7046177306852117	-0.3639948695583638	1.095168327935115	-0.4720212826850271	-0.421074710583014	0.46813401442824004	0.5393021909738538	-1.5103137498291221	-0.597101101425418	-0.960774114797683	1.423864311277335	-0.4632266382322322	0.20299669635548762	-0.29878279595007207	-0.04504502836191471	0.8965789223925685	-0.24772316065117647	-1.3203656280349392	-1.4526037499346671	-1.2647897205075833	-0.7556810523357842	-1.4749966689092147	-0.5818547500239537	0.2583081305470208	1.9983339823994628	-0.2960581395067044	-1.3867587637641516	-0.033844993420449936	-1.2219654579632988
0.32474303222833517	0.7933737763615877	-1.0170174757160555	1.4612373505485554	0.8339182654101845	-0.6845157013789251	0.09316312254655802	0.22500322292012892	2.4682384506106088	1.1109203541802977	0.2013598491921546	0.6576833460118121	-0.09500243712933194	0.5510025950934123	0.7860588150135888	0.5932455081539223	2.2669218209883435	1.7942268072233079	0.20827490126237605	0.43467933621104055	0.24820185354132904	1.1077160202017495	-0.23541763341181826	1.6751046150381435	0.7167138748610177	-0.7084401170719428	0.30025812416134123	0.7165102939506107	-0.42329114298582726	1.085190500313525	0.6403433739189218	1.3268472476658502	0.9377367427169735	-0.005280272920159712	1.2626940132221498	1.1629969705026915	-0.5213987015888332	0.6838931948002371	-0.5155228122367607	-0.11112842358777215	-0.6269653222213134	0.42882637116438055	0.036157792311538275	0.10300647783343991	1.3017618077542357	2.280308998759094	1.5721287332791969	0.5888902082372017	0.6988526250901117	0.35641119101938884
0.8468389410881321	0.4161880944067277	0.18686164037294456	0.968775788470988	0.852853976952397	-0.6299064536306048	0.15967694394066487	0.22670844546628122	1.4855012006567268	1.7480465968904622	-0.46302435368984135	0.8237651414858291	0.8675650208703255	0.7910335186974464	1.9293886942173455	0.6005758107715302	1.897931273151399	0.30767978708029714	1.1180898856163237	1.4769069092547409	0.8781211030037085	0.7342430521072713	0.04612967021586663	0.8728230935776442	1.4357108869645043	-0.28529071034442127	-0.43695566468221597	0.5654659095318446	0.6547138951959696	1.5926976705051479	1.5088597632858927	-0.01126179809663682	1.2837091775885117	-0.375747794610872	1.6543805401393048	1.4510732662258925	-1.0239464355635248	0.7748660077579734	0.11727583162808178	0.9851830795732931	-0.23818178127709097	1.2716363076893624	0.6073939395963891	0.5753388001919699	0.9576724777578637	1.1455439573853032	2.019492844105602	1.8816829632314178	0.6970975455479412	0.9255040533580922
0.09910592695503796	-0.8804599912577566	0.4196852399026812	-0.9160909596315204	0.17603254065488627	-0.18689956866410823	-0.3695942458802798	-0.5634748522510864	-0.9032324849934011	0.9479218773959033	-1.0212485235934567	0.30091581317861804	0.5516738774600567	1.2153205561989098	1.532537143902448	-0.14787411933988368	-0.3792094272918248	-1.048569534634353	0.6691603380133873	1.4175454468346447	0.7144703932431278	-0.34967204215052405	-0.08893258931395263	-0.9220559082268687	0.5830774417485034	0.3784393873611603	-1.2836710759136105	-0.1014987038592612	0.7925934157730634	0.7375334650659414	0.8658782483884077	-1.6088706231347596	0.4467018970789301	-0.7394905737378856	0.2116620438282386	0.252874417069283	-0.6668519477775203	-0.01580787049179481	0.11188527870615883	1.0283585536747062	-0.4584926974173636	0.7669678195750276	0.009948328412547731	0.3624056627730043	-0.667598813796302	-0.42940870936109937	0.7027109348250835	1.32597739037619	-0.18676646164812574	0.08308809461595514
-1.2750679692918578	-1.7564773021339342	-0.40174420305132336	-2.5687806453269437	-0.6350561549013795	0.44870919323493436	-1.002434038278908	-1.7182694868645954	-2.7352314000266067	-0.7777674679319191	-0.9417091315603006	-0.08230864249201826	-0.9339614027600852	1.1771989712433788	0.2206218589695699	-1.1872340573515863	-2.551800563770852	-0.8226967816358379	-0.5791996877784982	0.44057142122447945	0.04397422126055614	-1.3829040994687056	-0.5822375258445485	-2.4436349942746647	-1.3436673967215595	0.6554376401016518	-1.5723310001558046	-0.9842220834956487	-0.06357099487412912	-0.38729935964524886	-0.6332591609866278	-2.1077040227225816	-0.5087932790766695	-0.6095354972002683	-1.8538858771473916	-1.3645654030070304	-0.3315443144707229	-1.0392745102685077	-0.452564882347517	0.11687056760754125	-0.8993148620922423	-0.8361912611739388	-0.9861186552775493	-0.4783626407112837	-2.4132798581695454	-1.3894930331806	-1.0742025922615936	-0.4902386438110245	-1.2285994529323667	-1.2991377100643786
-2.0866871778468026	-1.3192055250779942	-1.2853717246951284	-2.669620039896794	-0.7913047196048159	0.8037854919406373	-1.1756186584454693	-2.2437801211935744	-2.7637555136237557	-2.15975617756125	-0.6272195462443015	0.2595471949106258	-2.1486739435579767	0.24291883827595764	-0.6177144073016514	-1.7149577965643323	-2.8055758854333335	0.432860276873193	-1.3517091724620567	-0.5900001363713827	-0.2673710211704358	-1.5112531792684138	-0.6931890829972049	-2.7233493747534347	-2.557519197909057	0.3730476879341986	-1.1650650035719392	-1.4333459473171053	-1.0150322281182313	-0.6731508681688309	-1.4752212724036302	-1.220557449656279	-0.3735209167668118	0.1635638605790999	-2.5436543895791224	-1.7076097719983119	-0.6619310848588146	-1.5223421491159814	-0.9097721774230672	-0.8571587630056131	-1.0413092757457516	-2.1664603443714774	-1.3922708061518005	-1.3228852882696123	-3.0422018169914757	-1.4727068717570502	-1.660433633244043	-1.8355939259869305	-1.4711030854141012	-1.9530550224661212
-1.6488771905001391	-0.0623403959583955	-1.2956459117405283	-1.3798362528590389	-0.13466546209908434	0.5801485809918084	-0.6671533705975193	-1.5614098255759294	-1.3825316603493054	-2.3252110280704117	-0.7833653510914466	1.020394717114048	-1.7288258546703568	-1.1325195555709766	-0.18246346977538394	-1.1962620962021342	-1.2166869531732896	0.924063063276214	-0.915669322414209	-0.8636483742803217	0.3128353876507165	-0.6259233566251879	0.08496738742665388	-1.8715595291184484	-1.7979416700791446	-0.11723985850822877	-0.5383530446153327	-1.0699095389283848	-1.1447016168871256	-0.08270962398794794	-0.8139154251312806	0.07820496987182811	0.9298198662925563	1.0265914327902972	-1.1106028473474225	-0.3145972481951411	-1.3223635906347115	-1.108384425065914	-0.5842490080190981	-1.0494727937563606	-0.7731234423160385	-2.0512313077849087	-0.826480415343181	-1.4700655004552925	-2.2165961699578727	-1.0930309475167272	-0.683996460079886	-1.5693833060200064	-0.6355633868160802	-1.337312677138283
-0.31513947912506257	0.7794908498787022	-0.5450180767084667	0.08450375139072606	0.6347303561998243	0.029658120434348994	0.25630851931377013	-0.1900537155108241	-0.001920953534115799	-1.4815197836077583	-1.384978366650284	1.3449086796340497	0.14135779285181888	-1.8963278673220982	1.0166041420545433	0.1300619235196836	0.5830450060340715	-0.11050467049393557	0.20642143874255195	-0.28183774253142513	1.2949506135398077	0.49609570392134733	1.2127446860427353	-0.7235791138270963	0.27505741267967854	-0.38897479715992667	-0.12113518111316149	-0.23301230081341232	-0.48013842575398735	0.5287969127705956	0.6320490213278355	0.7019396139249666	2.193176091315308	1.2469117747613117	1.163607251175693	1.4443006629154755	-1.4218865465547905	-0.026751070792513747	0.49171889533459606	-0.44335169347859066	-0.32500694954689513	-0.6924764128023614	0.261970534427085	-0.7899738455866708	-0.6457384692419662	-0.6486495316945293	0.7021131841654586	-0.16565473772975586	0.606504870453902	-0.007854712564657945
0.9161352124974569	0.6311434966599632	0.048130850488399976	0.8197348307939993	0.6724714531404373	-0.2761449797343562	1.0363449677367957	0.6991018823040575	0.28944736396352744	-0.4920880493696286	-1.6263010363367894	0.7552495751534525	1.8134920186886099	-1.4566097606771335	1.7534270192618382	1.357524308369622	1.2126169119050443	-1.4603340392766053	0.8153325508298546	0.5461937080179544	1.5688383201400076	0.9486588360558814	1.49681395639004	0.08828666972897439	1.6889591390459815	-0.35186128577952	0.22620647119407053	0.2877765630836698	0.09457583984132627	0.4453375587686549	1.3148330482552197	0.4765402501048389	2.1244726026740555	0.7506228178140895	2.3203909590916254	1.7814193724944123	-0.6151596157382667	1.1069748490946059	1.5124365092803307	0.2103838197828604	0.10337937173297163	0.5385580140389092	1.0502967921760658	0.09369524744814249	0.6030860229280175	-0.18152829404752677	1.140166157993714	0.9586930253541933	1.2806346149437167	0.9901589953218248
1.298515723486013	0.0802938315135045	-0.11303365742969584	0.9662584154670705	-0.11111192114753637	-0.09569911149094601	1.2178823306690063	0.45127164239539486	-0.48579000778431164	0.06671088465188237	-0.9243665443126033	-0.3491459993973163	1.8056985745787302	-0.30965284542654226	1.324798536328833	1.6449009993712318	0.7678491261201535	-1.4498780419253654	0.29918566701879573	0.937787633935731	0.5823345692005651	0.5439415894486251	0.3950116574995199	0.546019237805432	1.1661186634276846	-0.20938783088439597	0.882704596191241	0.01202327122125039	-0.11803285313771095	-0.24416919732637676	0.48290822270242667	-0.03081433198164997	0.67886953220599	0.22560265980549318	1.717518971726979	0.3734934227634971	0.4180054782457109	1.6694638699978086	1.6732272453043404	0.21964709267352492	0.47832634551854786	0.4791682754837876	1.0445692364369323	0.33782975523058334	0.9355656301736451	0.3441593607860918	0.4380327729001968	0.9384822861987939	1.0104449758003258	1.06190392607128
0.8986108609943585	-0.0023589666586299883	-0.6447968533448787	1.158000279363162	-0.9476215476887396	0.18403686818936543	0.7593201655935794	-0.43813849459674603	-1.4494986124128495	0.3008508373723287	0.32640375490254	-1.1220694838347254	0.27401352340738294	0.5234945459560515	0.16857040046957775	0.9356212901031931	0.30751719320487836	0.048995341134991204	-0.7584428009504719	0.7565775082216274	-0.9805251939118612	-0.13099517288112858	-1.2367888620172833	0.8477907670386224	-0.6266825726085539	-0.11990661073949274	1.727954768737098	-0.7620751684798155	-0.840943497788246	-0.9250099310718152	-1.0450312718286854	-0.3602362070205915	-0.8793042097728112	0.31848058874585383	0.5031924619525516	-1.3706678175125213	0.7050595771674131	1.382665533974635	1.0147687744748488	-0.3494427151753022	0.7648661827093802	-0.7134670901958237	0.44660512955669845	-0.33450681151164635	0.53412208953252	0.7193909866267822	-0.4701451287873904	0.1466145259676375	0.2735396852441716	0.4831099724527463
0.3692406920139646	0.45788504608455244	-0.7311728074511847	1.5747361915714222	-1.0078287198867864	0.006791653217239704	0.025757067807272622	-0.9149700889968186	-1.7020350660350898	0.5400481127532399	1.2125190428716504	-1.1211726193195097	-1.2259757815672894	0.6013510094104119	-0.6732475925079625	-0.04816251251835769	0.49298842431286477	1.5551384938182944	-1.2537612808134722	0.40981257232642543	-1.8318321267113953	-0.41110885711318407	-1.9049115648010821	0.9360665473116572	-1.8808005328419404	-0.02635795732958022	2.050161545098865	-1.2663137890417906	-1.2029630590067761	-1.1529098784534928	-1.780183593950646	-0.5085903204277599	-1.2364679479871914	0.8800261248441503	0.16874121517486151	-1.8769100577056097	0.08027052509627106	0.4626612061455605	0.38107184206455186	-0.8439324715170224	0.8218469016047231	-1.8320356226907173	-0.09786866585250557	-1.3682952793204606	0.03322393697259821	0.656178473925716	-0.7411385735685768	-0.47657259373143984	-0.17265866972841115	0.008460781067925435
0.24732698274599935	0.7839156074328772	-0.1484698240330723	1.7893163850069975	-0.23233352736466625	-0.6608810223528724	-0.5278202477699886	-0.49912040434968014	-0.972665083698456	0.7397258738716088	1.371519966796681	-0.6691651986146047	-1.3728541095420514	0.41854894807319387	-0.5864053684227332	-0.538364981640169	1.0346018524775558	1.786866667385109	-0.7522955213563963	0.288111275897249	-1.3763962418857851	-0.16897250405911246	-0.9982641594477805	0.6463582112063703	-1.5216568782893545	0.15920590962371792	1.3662190690267808	-1.0154751637491866	-0.8069930607901352	-0.9644992152944639	-1.1237474724002803	-0.5410815481740314	-0.27118780714834995	1.1556980401046513	0.9080691999762109	-0.9822350747081803	-0.6477137329260412	-0.5445008936932991	0.4674186706454224	-0.8183502729485678	0.5607406831515853	-1.8920383165665788	-0.12678173572969859	-1.906597460589538	-0.044358367042712975	0.2155969773119275	-0.4944082586999467	-0.4771736901502657	-0.0306396186745534	0.12228701607247594
0.49175719437976434	0.5589694500647678	0.5017598070773023	1.4655674411649238	0.6643527727914722	-1.2522687907102883	-0.7145227269070723	0.31028822369987624	0.3077342912294797	0.5279628187603903	1.3173870714222249	-0.4114850392794896	-0.3168858627405616	0.6588791973210264	0.13458288902533624	-0.41455697851309686	1.3614901482047737	1.003272061323771	0.10841019386960223	0.30698938544254695	-0.2605471257447532	0.2628437790832379	0.5781099594303788	0.201961067402916	-0.10607842955477154	0.31172142529284247	0.17869543754563402	-0.2281279298808578	-0.18412215169793192	-0.6425719342872653	0.11195013392887994	-0.2773378378542522	0.9730140725840136	0.6661326546296022	1.5907802228371237	0.16616650763262877	-0.6560461299315081	-1.152406205998237	0.9964929439110031	-0.5030630560705801	0.13550132583558325	-1.0254112707628784	0.2221244665280874	-1.5783184142577291	0.3563781624866231	-0.14009376883025149	-0.4011094090751758	-0.1400401174817158	0.36896920637872543	0.6472367685011724
0.6619671349670437	0.25009193723230455	0.5978992811771101	0.8962676245361842	0.9568439205704242	-1.2443631823732202	-0.6988296261099131	0.7460157984485442	1.4058813386231637	-0.20041810450244762	1.6543903645470086	-0.6230097095648849	0.7237548010740794	1.3204475316252535	0.7015672684562518	-0.14955628405059823	1.4176629635972702	0.3486185653405337	0.39555862954472853	0.06950751421324598	0.39561862546180115	0.6052999990651957	1.3407933676611576	0.2236428785222169	1.0498312122995943	0.16856937053150176	-0.37194988528852624	0.4709887392641554	-0.08757888950146758	-0.38094774753337557	0.7045986496390493	0.4057815110422799	1.4194803779046936	-0.2717181869225213	1.211772311472567	0.550643730462462	-0.04328759752323836	-1.2468066587690492	0.9941046803037449	-0.4181854194293716	-0.14029594944609453	-0.14177524074879252	0.41081716332976137	-0.75064109256349	0.8658952315334615	-0.032452648761704575	-0.6831793902584099	0.10479030747377124	0.5184522183172391	1.0182914663679672
0.4658039031722835	0.627683470034649	0.2965192739502148	0.6629123291886385	0.598851637493722	-0.7354991278239319	-0.7399598962200621	0.6970219083300364	1.798377401051199	-0.9457206427635536	2.226812589974363	-1.0026131910340057	0.8835615099397469	1.7670135145694197	0.5854983760088207	-0.1495281360991552	1.545779619723697	0.29975107879492485	-0.074363834372802	-0.5562381673654255	0.17926184416699179	0.8957859102838412	0.7053070079824739	1.047972245832433	1.306337928802464	-0.3130640833974801	0.2947208052191908	0.6969280754558507	-0.504674121172937	-0.20852900106516079	0.3400137869769045	1.1669622548779384	0.9166373416909585	-0.9309056754431121	0.0482046412581573	0.28321764876215505	0.3642832787835889	-1.0531735868582872	-0.07695116373451741	-0.6474365376958666	-0.09037970206328318	0.12039553421665194	0.11336176969810832	-0.04541705920734274	1.0354220461347172	0.3760950324170591	-0.8508486137165304	0.2053558031103095	0.23743465928901814	0.8803635816757219
0.06732571892213428	1.708667578340916	0.312305769121834	0.8758524662063518	0.16217998319980906	-0.26198454534389337	-0.8659682204730824	0.7562779625994976	1.4619849797712146	-1.0091944745066896	2.2857019711355364	-1.080879534630267	0.4380461893339631	1.5504679682929372	-0.1233252680247781	-0.2984909434314716	1.7727512144831497	0.30297327648605704	-0.5771385773093781	-1.143884966797741	-0.31442427278308666	1.2569711173143137	-0.5474336734218227	2.1463937051302455	1.0795352453608411	-0.7580685784571662	1.5007198227218912	0.6211798040788674	-0.6188243820710125	-0.09361167263090384	-0.2045903769338861	1.434743149844862	0.11201298704698902	-0.928107075826958	-0.7439591802429893	0.13481052291408172	0.054852424313303845	-0.8252745531210627	-1.5804898501969624	-0.6912271226763201	0.15468687626918273	-0.03836540841417525	-0.4087461875404937	0.2979729044516365	0.7113683931572284	0.5418259589538026	-0.44630157138686827	0.3416122743780196	-0.24766442648868733	0.40051367527038123
-0.1414651314280118	2.553864235332032	0.961872407592943	0.9893526466468429	0.17912144555898574	-0.12252629997619392	-0.8272653418895323	1.3931607638459687	0.7985702310786832	-0.22082974299633876	1.4306341705296384	-0.7126717456016662	0.21463411131672608	0.924166182321563	-0.9252352516759482	-0.21836717687187823	1.5977421882889282	-0.0993462514195801	-0.32543334807592195	-1.0874721152904827	-0.27273511889453744	1.5826410254794638	-1.1807971649544446	2.470385086715633	1.0007641695847331	-0.6510800949134191	1.9641519953309583	0.6904308224743096	0.20169475598917094	-0.0019040307420161756	-0.08272641831096249	1.0906158403647794	-0.3876171976807792	-0.4810244175677	-0.48091855075407924	0.40032999412124837	-0.5728368675793956	-0.6089681193151482	-2.2448424942835223	-0.09345443343511108	0.3017850535144498	-0.002345508308833044	-0.5911952611453464	0.5264666114671566	0.151343226169016	0.17508369013370326	0.25934500260723375	0.49728338898826707	-0.5881664429127099	0.028011655981813672
-0.005603255103077528	2.2067441668897056	1.685071025693539	0.4467083857689531	0.6158666607486197	-0.07734831791456642	-0.38847636082305637	2.284639290791343	0.3003746202680968	0.8302726439635757	0.13653699693068347	-0.13816828868302033	0.5188741313290706	0.45163260935141347	-1.3360655047218413	0.1376591115129693	0.6319049054809962	-0.39113395459022887	0.6660559283319785	-0.26588238863024527	0.4542560175205058	1.5936517463625417	-0.7008741870362195	1.4840519322667927	1.1038889688968918	0.1402080196578025	1.1159040626009697	1.1068599732920472	1.5716110981996223	0.11317354472320222	0.6593312561327658	0.6690484923213149	-0.5339821718165825	-0.02310512443582576	0.36009239543141675	0.5671640441931364	-0.7544639190827692	-0.31915939241234015	-1.4516251288214705	0.9268811166914955	0.18132675480575422	0.4706302943157096	-0.21424570870032666	0.9182792070775816	-0.21963761619169475	-0.3786939057595645	0.5626596652780592	0.43960048264451096	-0.5907276847329969	0.008959354057935428
0.22183670102481373	0.6991212279955499	1.6716186183350423	-0.6270379699286586	0.9796010751220219	0.23215235983606677	0.35318175334062624	2.6065863822271176	0.22274035839630088	1.3254599006133951	-0.741069008044548	0.34633052434806005	0.8927806309385595	0.2951639836079042	-1.1629333303205762	0.33950824887210007	-0.7639102582948787	0.22591279834906128	1.6262465678108136	0.7460236053109851	1.3339380413331166	1.1802844557496466	0.36572367701526187	-0.2333786577317808	1.006197907793587	1.1611116279560683	-0.3685445643399263	1.617774773449905	2.428431152457531	0.28114660073435055	1.236954157423229	0.7197585386351637	-0.59225795153611	0.2292529317619885	0.7966514585449549	0.09472405296197521	-0.3090867518374422	0.03042847179515975	0.10633189183387241	1.626609251052651	-0.11299427741601388	1.0246584319752605	0.31638970443523606	1.3790381057497325	-0.20179622361348729	-0.4727220087370066	0.22802597913962896	0.11347179141133802	-0.28445550465589187	0.17445938649289236
0.17461994730336203	-0.990489339656236	0.8501826706407714	-1.5132363445895556	0.8727733278645476	0.7347935569000296	0.9803800346924295	1.926317111632462	0.48139724703782794	0.9444229091744589	-0.8162621548725713	0.6643070727701401	0.8586930724700951	0.10754822802921511	-0.565403855483225	-0.010136212546113006	-1.7349262959831377	1.4837105781686573	1.8564559907998952	1.1775638140569107	1.831885185034961	0.5733214941714795	1.172648808994526	-1.5177716208608714	0.6382639164556634	1.746282736875924	-1.3528816354241426	1.7825885786140439	2.169274588374289	0.46883187932306447	1.083699584857352	1.1219100153345412	-0.6601470277315692	0.2844040735695073	0.43965281623790237	-0.7803044176048671	0.2008328803290898	0.28266784807892553	1.1145190736486927	1.515275339440369	-0.3183978898975192	1.2160310362863611	0.401176875142513	1.5746227923990248	0.016765440692082703	0.14422534067861215	-0.20207028161997853	-0.17755912734788926	0.14350267561140517	0.18136475533578697
-0.21798084390507064	-1.8986895116090141	0.035126413692666725	-1.6446667665400485	0.3920270792421561	0.9775829248833284	1.1088795047200322	0.6580233308141874	0.7846393074419225	0.07050941025819639	-0.383815412910747	0.9056664470351776	0.5846194951675597	-0.4049297785701675	0.02446106422008745	-0.7315292628443433	-1.8171618070522728	1.9678326885607607	1.3906616576760873	0.7570044795168835	1.8856425096947587	0.12541260991864384	1.3134652901264634	-1.726777053398228	0.4228367339395046	1.605662230717349	-1.3963486955583604	1.3945847792766721	1.2741512663509602	0.6355817041269821	0.4378400992968962	1.2559810354960677	-0.6184815490341403	0.14575909738497134	-0.23187461540846985	-1.2305668826516956	0.23349273107961327	0.3373864874953522	0.9330014930584889	0.8553259559945807	-0.20276733881235975	1.0799685509897075	-0.07261348866236962	1.3883864495902447	0.09968317357766729	1.0299522707440332	-0.1115486496708714	-0.12565832413583877	0.434572796132507	-0.10595442413904567
-0.6630168326810919	-1.8543278379467474	0.03478393847044038	-1.1336072669772623	-0.009052897110625516	0.69001094559096	0.7261085713528702	-0.39543714144725467	0.8569210943116989	-0.6414367193944087	0.08899450378304045	1.1073744362522948	0.6129972298578712	-1.0376868113479767	0.12706123714993003	-1.1717616941395277	-1.3697556842242782	0.6509807680329002	0.8216928753337859	-0.10947432090097972	1.7031390559862458	-0.024633120324119795	0.9276792489967053	-1.2360838407022956	0.6583869699811541	1.014692823293105	-1.0235672195098107	0.6358218479049669	0.7257818603327483	0.8468103961655037	-0.039952710120939296	0.816157488499349	-0.46049291806075837	-0.21816292784193217	-0.5738406607316401	-0.7463671202495242	-0.08150270604893503	0.2982205579064558	0.1263931739064641	0.33080342892362835	0.27642826617499006	1.087609351729898	-0.5771982277198233	1.089596703814507	-0.04951360954403238	1.4684751262660272	0.37775706117212443	0.16265193304217904	0.3821324934891591	-0.5086606982641191
-0.8224570239411728	-1.3375252602195211	0.7657184881148955	-0.5344190011670038	-0.006705691990205004	0.1272097263899153	0.18219825949969667	-0.8273417341679665	0.6206812167286856	-0.8209202276532452	0.41040775084235637	1.18468218911845	1.0621118999751447	-1.3222103092409596	-0.43156721361972833	-0.8679768229155703	-1.0507545320339429	-1.7467909928044374	0.5973921967142862	-0.7990205277438959	1.3372347701517442	-0.019013831931919172	0.3329989484962324	-0.8570283445027207	0.9969023986597091	0.4523778078675808	-0.9535494902354467	-0.1257397084817675	0.9363276089346436	1.239994298471637	-0.03969051227799768	0.19047139004840102	-0.41146684547970647	-0.6810454102038679	-0.496361348080808	0.33684310324996974	-0.22434489382477948	0.3340577251964526	-0.2753636295920611	0.3147448719698829	0.9181970038584999	1.5818029121939023	-0.5169107424931902	0.9867918766555996	-0.18324909740630782	1.1520920064716802	0.5584611861698573	0.2999887336206043	-0.012364813191141244	-0.7630222258141561
-0.6380700144537225	-0.803287387674394	1.392916306512148	-0.21512300713811533	0.2756116754160256	-0.21500352411833978	-0.12477079335034655	-0.8543869458379317	0.26710937964862025	-0.5481245337079084	0.5480040182611736	1.0701755573825404	1.386369363455128	-1.0860792522882967	-1.27842872776757	-0.022277323647544287	-1.0340526191020616	-3.2840758287418343	0.6131053008995329	-1.0245085271717174	0.6811726945083744	-0.05137266029834746	-0.2269702393632831	-0.9111377655752855	0.7982582917364451	0.14274025141207164	-1.2765171160647641	-0.6271911334984828	1.4043665651880297	1.7994609125595917	0.16303937079120912	-0.08142935752926006	-0.6002736723746661	-0.9159348330189113	-0.3966773642933932	1.2363316044605395	-0.044559886230373144	0.44121779809861505	0.08616403946470601	0.5830259491312146	1.361715128452745	2.35328251821626	0.10181515562410476	1.0210104298107372	-0.011422910500560057	0.42246291877739	0.09099243128099044	0.17528401693341683	-0.4982440789414401	-0.7808053253280441
-0.32067127552416413	-0.3296410008783951	1.2880361452182552	-0.09305575600881014	0.4324234748153237	-0.10265928971805367	-0.03428416482932754	-0.8433840851576223	0.15078309006679538	-0.1160557601472919	0.33382401367436176	0.8340063696064011	1.0341472066974275	-0.6214615943950418	-1.6909549206525645	0.7256950401631501	-0.9438934367053439	-2.716161143682278	0.4863417405859922	-0.9229226523843223	-0.15947710743619373	-0.1516332501765058	-0.5434617761606655	-1.002786721964065	-0.039414116239683605	0.0037920388660433444	-1.4723516654637725	-0.8033381047251564	1.4062035370644763	2.216610787211861	0.16986731005934796	-0.023859893813293218	-0.7506620259487156	-0.6722552852828751	-0.5561882091609998	1.4790666040035945	0.06969284774115071	0.4683335277125242	0.599999583368008	0.7185733613469564	1.3106636526505986	2.804833493341031	0.6586942987516118	0.8563473117788493	0.43768118788817284	-0.12892819399274633	-0.4641593892107512	0.17363875214999833	-0.767744135529135	-0.6661525323052132
-0.08039881120887646	0.1435880263454701	0.665080369787481	0.052687450283216065	0.22498480888583927	0.32748728181073905	0.35525192832377467	-0.8109958492715147	0.4873674107466843	0.25458256373729793	-0.4112180790129395	0.6096026348042686	0.16335233988677875	-0.32472788111411166	-1.2113796532218375	0.9363258796942016	-0.5183447102670714	-0.6960169993906987	0.09576885790208738	-0.7240546456238958	-0.7379622029383947	-0.21983879737571663	-0.42867318010319067	-0.655926553997489	-0.8546675986658777	-0.048260651486172194	-1.1120132909437719	-0.682722955703931	0.8335298471984323	2.0996948434254685	-0.053454486230144566	-0.149066810778982	-0.4182508098106198	-0.060467239872266765	-0.826583515870209	1.167000662089024	-0.16933015209176353	0.40269118111541796	0.4774657760090751	0.6280973415397939	0.776457507685406	2.4869001329528135	0.5896740233555751	0.3895387490514096	0.8147773312951765	-0.23449016980779366	-0.27420853568348263	0.6810713794174411	-0.7302076426693249	-0.5445285912874942
0.05119223153134084	0.4896455848462737	0.20240540848920696	0.19085409417402488	-0.17777605913970682	0.8521647160821746	0.8420899466090819	-0.5016118145710042	1.042622582331513	0.4871962587721077	-1.4554969330256937	0.42850449784324474	-0.5160436886173022	-0.32320826715498047	-0.14769891525998532	0.7170929079912363	-0.07682997264787052	0.9763548252592489	-0.2715703671695302	-0.49041684459343493	-0.6819129470557216	-0.2094388532295954	0.0781471291477186	0.0058937580175713366	-0.9528179018397277	0.0636877177656584	-0.37860660649635863	-0.31114699568870685	0.2201685420785809	1.3713431118656698	-0.24241027388880967	-0.7154886560447012	0.4170250825474709	0.524620684193312	-0.9212608490797818	0.633129885155288	-0.42998674777761703	0.49035116809573415	-0.30668720891669043	0.5521957423975276	0.114939215507604	1.4485733739145346	0.003750289569848157	0.014076846987554152	0.8038316257174399	-0.10908940380553879	0.6901797324841156	1.4546243563194179	-0.5573957239687838	-0.4482311975409247
0.13661727343874497	0.4787570943930858	0.18783108243560348	0.08338147142804463	-0.42212523192607715	1.3347670552916548	1.231139355646404	0.1328638094486005	1.18202154158051	0.5668605558725488	-2.127513014255059	0.19194145323858466	-0.5915154783532569	-0.4877360831326517	0.6069781979050224	0.4866858991368438	-0.1498452704138167	1.1065401482295398	-0.29661493364769204	-0.20743727923688304	-0.18269775899980956	-0.2050001715744981	0.5656445103664727	0.34352528597793264	-0.4245770712931965	0.3498124566183163	0.11394005923142111	0.1769719848410392	0.033627621461979756	0.39385291221533464	-0.2525709061892687	-1.3456419261079495	1.1473578052561018	0.7612723859635586	-0.8188058157816128	0.07069006697213107	-0.15367994117580447	0.9206388783440673	-0.9625723090222864	0.6517840825067789	-0.23808320251200094	0.13279724466848492	-0.4197434710816912	0.21609404569817975	0.4261630694592471	-0.09771516001846287	1.457636587642499	1.7151165143257348	-0.4272109643503948	-0.35157477262597264
0.17660613057568111	0.12424871866897132	0.2357524809327279	-0.33190199091959094	-0.39000393555255913	1.5839152910625096	1.3452299358727817	0.7192120932813287	0.4262536152594025	0.4917140821765249	-1.9157899538809537	-0.1755041941823172	-0.4149652374388009	-0.6426575550289686	0.37719153528808574	0.5182655113166227	-0.7346559078443228	0.006848635832321048	-0.041285861139685694	0.020385320602949425	0.09818716142521765	-0.3109019629031655	0.5125483462601891	-0.06139814906229921	-0.04183518276153831	0.4990576654627509	-0.08319927059639058	0.4935419709682662	0.14181243073309913	-0.35623912616781406	-0.22474717084844456	-1.5135725469425476	1.0805529111590753	0.6267470956391924	-0.7178897476312277	-0.4419429201060321	0.6188460436156937	1.428938112385738	-0.7371222176761314	0.7615638653077299	-0.11947848680095424	-0.9688786977812156	-0.12492395882319245	0.9168636682821645	-0.022963897970089676	-0.25704844746227495	1.0569413239279333	0.9806464004203541	-0.28023410915362373	-0.2245658413024329
0.1339203920302686	-0.2245748374201679	-0.13781744073085145	-0.744554156423999	-0.31748481994585714	1.286227694930454	1.0645641707797078	0.8143372287749311	-0.9310778474509931	0.3076233754631702	-1.0390420831784846	-0.5834649379135506	-0.5859473465452862	-0.6202853742400521	-0.6166632957593721	0.757082838648721	-1.1449201312043848	-1.1206504533640664	0.10029645318079883	0.03289484044151705	-0.3113267243946261	-0.5049397481815484	-0.2041867388096845	-0.8662841379622448	-0.34171142770385815	0.08862685529679808	-0.8633917286462115	0.35144609351774175	0.05400279139842411	-0.6960994471164444	-0.31084402412405504	-1.2091727647726844	0.18227176258331437	0.2940773040188709	-0.6516611974141503	-0.7400623450355027	1.1429079380828833	1.4180996648704152	0.2855220235497978	0.6133381203004729	0.2606918845647275	-1.5504814123286088	0.7787447512560012	1.3854630075984216	-0.27787953997393594	-0.3390510502015482	-0.3893819917364833	-0.29497403559136665	0.08069457227840818	-0.0038282387521898133
0.08559951981707367	-0.21215361101422456	-0.8461350870881928	-0.7271697172563523	-0.4591006996525042	0.3351231021643224	0.44169581433332783	0.3987377274733711	-1.8764391165499903	0.12498478260159702	-0.24384621486961613	-0.828352720623944	-1.1067965212128108	-0.21981363813368224	-1.4088197547762578	0.9847995546917646	-0.7006283315116532	-1.3661738879307168	-0.1455837260158848	-0.1210802550301438	-1.1864495691394277	-0.6304628228215242	-1.121959032705117	-1.2345769792101657	-1.0008180271575902	-0.8645569469781728	-1.6616112620103476	-0.2309895417228777	-0.43783319156792894	-0.7653225922320832	-0.39295363230619684	-0.8643946370331282	-0.832299462791422	-0.07764764760905293	-0.3429399347970666	-0.6187979871273203	0.8427351141151734	0.6126649527855108	1.2761404020006661	0.1974127257246397	0.5554953591123588	-1.5217858701885927	1.6535323818162038	0.9483294786612663	-0.28313269055229046	-0.16672865505282988	-1.7194242273797207	-1.0768395208145178	0.6506655185373921	0.4157914042322956
0.2244306940359317	0.1522871121718081	-1.2993799120574825	-0.15173870965300165	-0.7032760400868439	-0.8104630558449563	-0.2605066895102523	-0.09005635241063346	-1.5665414148750059	0.05130051938458851	-0.011011106478258873	-0.7886721252806365	-1.3128330471513268	0.625135215691321	-1.1616722079339985	1.0358296431141423	0.5217893542947473	-0.6641101508473614	-0.5962394615567463	-0.13637594319633367	-1.8252414888065867	-0.5286829738653488	-1.6002151604883095	-0.6376542632926511	-1.239893298994054	-1.7122213100452839	-1.8586526392127591	-0.8317318854108318	-1.017173095770087	-0.7164543410795263	-0.21637172958835837	-0.6835854274450006	-1.1883665751990646	-0.3891141392371789	0.4461413613384511	-0.10897812525320595	0.07841766153570709	-0.4958415862939441	1.495254080008933	-0.21477348241697405	0.5785683892335197	-0.9839431530412929	1.9368497945354994	-0.23881678806972134	-0.11606968060782218	0.05366107107665581	-1.8742233925314407	-0.7754149864741902	1.0894195989959217	1.0436462183592945
0.6199079346628789	0.5111468873026204	-1.1033070885556526	0.6895186639970386	-0.6430179796848011	-1.3675840305284028	-0.7386011888458303	-0.23106177992622287	-0.23999964688192732	0.10653969226123083	-0.10677997454049874	-0.5430910992711455	-0.7212136356750369	1.5498386064858802	0.08480010288736149	0.8569184599660521	1.731888915771367	0.47347415186813885	-0.777730845449895	0.20450163964662355	-1.7525629213096179	-0.17806004818866247	-1.4133203983532767	0.6288940481754479	-0.7504658340222048	-1.7408027986477732	-1.174825970449762	-0.9550411494614617	-1.2409416665864752	-0.5357801336296765	0.23192719209880008	-0.3692977239592327	-0.7611884845576942	-0.532669529090075	1.490547246911469	0.43703545485539663	-0.24020702227774451	-1.047929959070764	0.9676132339457781	-0.38785981634467015	0.3618389476849652	-0.23633141701603588	1.570468564068481	-1.2594343522185127	0.1474165121633757	-0.12142219366847329	-0.8756469924543915	0.16114329499206423	1.0203284075876338	1.63184324282645
1.0218521947579133	0.5253914605878236	-0.5235564766779679	1.3447736182940995	-0.07423322093582449	-0.9956215998617282	-0.8879672469136564	-0.05328110661956989	0.8973563833988641	0.22242025776358196	0.003505456105083648	-0.2834990750892716	0.24903271196443535	1.836923719438559	1.5036370762100777	0.48066733702141695	2.1868631990138443	1.4380157075001379	-0.42359039706193397	0.6875693368547509	-1.14281241567572	0.26964483123547933	-0.8851910116560949	1.7116772516014243	-0.03356415300928323	-0.9524118666791859	0.1552999831470746	-0.5207550653079988	-1.0427110311097134	-0.22711605452671155	0.6255046506103976	0.33191261921302756	-0.05063656452324192	-0.42631318433145526	2.169737181730387	0.6545177038100494	0.22290764852856182	-0.7117548213731573	0.3391219248167464	-0.35593144647482444	0.00017822363666837132	0.2962611456864683	0.896531716474499	-1.345534718125105	0.4283280736193601	-0.8757041275758048	0.3472946709419739	0.7219355636450766	0.44484229471542264	1.766113965680359
1.0198941773154266	0.18140856351671356	-0.1701965812638348	1.5281830256311126	0.6628194712498642	-0.20602231746474176	-0.8327685215818558	0.05056136683875219	0.8487053581744542	0.3248208298783923	0.43708778246279983	-0.12388575214318398	0.645851034368898	1.0512790390270046	2.2620388867218004	0.02517279693441374	1.817996920790466	1.792115012678656	0.21522758537316827	0.8226381440137994	-0.5503853955807928	0.567825647099167	-0.4475839960235769	1.9524211791663504	0.21764848360482095	-0.11811064038318472	1.5144216760742955	0.03111440791461778	-0.7528517481911009	-0.022445908201896073	0.6534191534959096	1.0469410879185164	0.45069361418082854	-0.14226374455096147	2.0201489443175396	0.5386975697747625	0.7940717801258189	-0.046699755277003346	0.15126113256213397	-0.3112179514429696	-0.45302196222550706	0.3073138698006548	0.24625832503602174	-0.6607997328175998	0.5872944903673301	-1.8051351557461812	0.9513224353116176	0.3417956820948776	-0.22030980205151998	1.2350319408429744
0.4536387969620041	-0.24754333043417004	-0.3154612147889557	1.215667355943798	0.9579124676080312	0.18118256885430362	-0.7071182936635141	-0.2045648689476662	-0.14248673355877645	0.40181765414518333	0.7808112923670025	-0.009466424088314062	0.08303423184760712	-0.38546591313038436	2.1797242985856315	-0.3387879032498004	1.1104549378276325	1.398100389958638	0.5677320869462116	0.4094243870606591	-0.3103829727698755	0.5156216031348515	-0.16283625187556142	1.3924390715218293	-0.0811945910972444	0.060637596567912046	2.292785447868921	0.20418085552772866	-0.6890342715716533	-0.20554727670809622	0.3965658914985308	1.0742509195419465	0.6950721897953938	0.10239279075726855	1.1813683291899921	0.41817517815036875	0.6430491946990281	0.13776084478337722	0.3250931667988087	-0.3584173480853852	-0.9281650696132825	-0.1425078170375319	-0.3131249278439313	-0.09810197615651564	0.5047430116882041	-2.1572912463510834	0.8521978917182834	-0.6166520164479047	-0.5423294587467596	0.3006124637774491
-0.3873910576123861	-0.4774931784573279	-0.6688622465787611	0.5411879821449446	0.5597751128130471	-0.04306597559719509	-0.4859961340115449	-0.6941395133109816	-0.8777088665165179	0.4836668755843485	0.6810798530968959	0.18606344969292565	-0.7436714271140064	-1.4536413802007386	1.673857319288552	-0.5294844673204836	0.5019493286634934	0.5156141209233926	0.24841704763841627	-0.15365743949228494	-0.2763253337312028	0.0893225565522749	0.2407117687405732	0.5985823838844518	-0.36374145558692483	-0.26126348041843656	2.2835584724325355	-0.0029933309278459084	-0.8568041249743641	-0.7067148264112361	0.23140399753687388	0.27995259011238793	0.8611252365861454	0.15711731675147791	0.24534623327753674	0.5319245060576602	-0.13338511345921977	-0.3019232997486025	0.3408972483228751	-0.47148025662023085	-1.2922188723590895	-0.6681853849173129	-0.8790839036148292	-0.3246893524811774	0.2460488774983464	-1.478388673614955	0.4809771150522031	-1.3261391725242333	-0.45877094673627755	-0.49977764685356874
-1.0349276925705002	-0.4325666857702158	-0.8292040279697026	-0.29719939153760877	-0.15970272739367491	-0.313130913144904	-0.11476883563240309	-1.067492569138081	-0.5381300287723382	0.5641416118983376	0.3258163044479166	0.4816647280249508	-0.8136186792908089	-1.4999817345212503	1.198240154794151	-0.6676437034470408	0.015344446636760139	-0.2930020760042154	-0.6151995924547436	-0.2645211409346093	-0.1170492887259066	-0.5146105329792219	0.904099052873356	0.06303615543788574	-0.1321205317948394	-0.31157192259363	1.7478394714708105	-0.11314170230510576	-1.070640923031794	-1.054780135615896	0.3452055751345005	-0.6003086146278807	0.8951262213822209	0.08596569517454236	-0.3230968055627089	0.6961864859742388	-0.5995790489835348	-0.7430243475230055	-0.15650099084988647	-0.6446058841171791	-1.4586440168575172	-0.9336613775551705	-1.4624035546212761	-1.1328576083464608	0.04497151172615832	-0.07257877661136648	0.13115209696441343	-1.3200511131763746	-0.24604562868713642	-0.8698728883971877
-1.2881395714762713	-0.25579492829369993	-0.794223949021134	-1.0506377074193958	-0.6230009228191108	-0.10633733329103115	0.24456781864812435	-1.157200718817587	0.42782549135382314	0.5557580134356638	0.17764837507152656	0.7133716421151775	0.010848720711670869	-0.8614163864279226	0.8510939454889195	-0.9452455677885429	-0.5614909699565517	-0.5468285897993225	-1.5119251291457798	0.18271746168639028	0.23012580688025616	-0.9797701407371776	1.5296533211820924	-0.1988521714636525	0.4401736702115605	0.2757017867870696	1.087232401090744	0.2104752971344694	-1.23768028773698	-0.8800695594692239	0.45037145994622035	-0.7513680732408484	0.5118903119207492	0.02877868805764871	-0.572104424069702	0.46109748972932235	-0.1654259906743615	-0.6127035321566875	-0.9856740908973615	-0.9408634028332603	-1.501948864338334	-0.9878489249710926	-1.8861998649705962	-1.7644052512950397	0.03060387594021008	1.1814452280469345	-0.25608417907786446	-0.8330263476643529	-0.17585907276066165	-1.010170760941922
-1.3173031143463472	-0.17599759648970392	-0.8740189057921834	-1.467434107395575	-0.6544373149116803	0.31614137492022193	0.2646219963317177	-1.1250080491719259	0.8722038615825812	0.3391717992316467	0.322881660817855	0.6507780519855492	0.7454333194437575	-0.4043698722763657	0.5031133538789495	-1.3249450880602023	-1.2871702191556436	-0.2217144201587518	-1.9652440785696745	0.6324088382398003	0.4691525873999368	-1.0773439176437087	1.6098001888778728	-0.4959444333122606	0.7064078921339346	0.913721931604136	0.48477135449510567	0.6548936837943824	-1.3910264422398886	-0.39384298717066596	0.08025812018983476	-0.21358325918127916	-0.31031503791317666	-0.03305384429899302	-0.874673974794089	-0.3906367630243732	0.6351382589886234	-0.086250115879759	-1.6294578837373248	-1.3251783129598558	-1.539058208540023	-1.158936708382393	-1.9270744422054775	-1.7555727533917627	0.012481792933940345	1.517709447913421	-0.7269434005462458	-0.4360165292988014	-0.28329712230765464	-1.2906855678525098
-1.3294958522179088	-0.3526187623172709	-1.1472074054693906	-1.4385385478727588	-0.5677749505482947	0.2535600190733066	-0.14671037964287587	-1.2035168411468036	0.2778752514064612	-0.12020417575682013	0.31829450994062125	0.21657759223537765	0.3544262711680351	-0.5082263643096787	0.1486507336944469	-1.4599391371642505	-1.943028095220619	0.279028103452042	-1.8461521298141432	0.49401754071369947	0.2881003627408478	-0.8401450734162299	0.9403089222206803	-0.9904244909066806	0.2750601152060972	0.7418551468585585	-0.08438476422143548	0.5222505405188449	-1.4717076723671334	-0.18597880718451668	-0.8355868922897395	0.23615269209309456	-1.0438370558992363	-0.23406602629586767	-1.4185181826252935	-1.528901874418737	0.7882488378352205	0.2013545077521988	-1.7359861516752415	-1.5454004718030279	-1.4769863633079732	-1.5795607426347553	-1.5428394854986862	-1.3201604210457372	-0.33960595823911083	0.8698384867042925	-0.9983844715389412	-0.45811065560261266	-0.4395477009587828	-1.7219103459748646
-1.2527980484561314	-0.767878712480925	-1.2153672486305234	-1.1022312063078945	-0.6836078488528171	-0.42056504817971413	-0.5903918522949212	-1.3760775593879468	-0.7251737946989169	-0.6853131879251542	-0.22515094678580858	-0.39227599171773503	-1.0541917201834115	-0.7033540054589389	-0.017023264701530042	-1.0482530944326842	-2.2368199224870695	0.5196963312984976	-1.3593247064942675	-0.14502273185421075	-0.2672485091985354	-0.5560760623372625	-0.14335599746450067	-1.449869083980309	-0.5697925172933724	-0.24569370535876847	-0.5488597806113312	-0.4529523651930802	-1.2461283968050496	-0.5121867999585482	-1.7738827046171854	0.11291331901436692	-1.049461444017775	-0.5239901969199309	-1.9446977292180476	-2.2833031297154887	0.07126034309442808	0.01961411311691998	-1.392986960691057	-1.325952798708027	-1.0247679490542703	-1.8998114704387652	-0.9665067405307458	-0.9288062188923452	-1.057524482450099	-0.136555478053525	-0.7006206355234782	-0.7644125589114603	-0.5224344880659924	-1.8868271265805743
-0.8648766992091873	-1.2085583000633857	-0.6601840749271333	-0.7384362456731105	-0.932404036070954	-0.9536838862601549	-0.5152540609385896	-1.3881925185903885	-1.2113417903370824	-1.0872105194158528	-1.0505886999421001	-0.8255477752857193	-2.2739651823377565	-0.36752285904086107	0.12845330144550907	-0.2718029672645959	-2.033018067077108	0.3556384422058771	-0.813257979911843	-0.584356100798397	-0.7964435519741146	-0.5612380596094658	-1.0348663565619551	-1.4836266935973694	-1.1808621120490408	-1.0527039372629081	-0.6342155204138279	-1.6675019212052977	-0.5742497374017164	-0.9540507708686201	-2.0593093425648994	-0.17304389051246205	-0.3166089380105241	-0.5751123752596425	-2.000935702329717	-2.1907547570876322	-0.6624322831408423	-0.17734680144341602	-0.9531670240195496	-0.7145703281971695	-0.09999353907112851	-1.6112735826219522	-0.5666356532461095	-0.7158345738800893	-1.7085975045290762	-0.7284856763182778	0.0987620394433194	-0.9895237767498004	-0.4511861013575683	-1.448583039255283
-0.19562673677431797	-1.3715226191828325	0.30807355892633576	-0.512955984050967	-1.0416520419382886	-0.6392776830130937	0.11824856013452949	-1.0682677483662886	-1.056530070952088	-1.1010328691780196	-1.4312108664618586	-0.8726197257757714	-2.2514427184328993	0.4272277726116762	0.3993983175964563	0.25818586106627417	-1.3875324991008042	-0.07991591859523392	-0.42295880284513154	-0.314533943206439	-0.9146425195375183	-0.9719118049597882	-1.3201074411002665	-0.9800776735771968	-1.189764168588373	-0.8101262175869027	-0.1932109947402216	-2.1651795669832956	0.27047058027360316	-0.9334524797024684	-1.507810218634303	0.08479684541293296	0.4152331616420404	-0.15968207587968725	-1.4184433073304883	-1.3847211650903324	-0.5543579329839476	0.06437010691188494	-0.6639243558670624	-0.14317114202912848	0.8339957986211142	-0.6983821994642108	-0.5636867540084366	-0.4619633300159186	-1.7798123222093274	-0.5649993951502097	0.7955651427897211	-0.906027459365774	-0.15357232597724918	-0.6139717163888593
0.3614663421745418	-1.0563488914238217	0.8675460011467742	-0.3426674559346695	-0.9912858675035586	0.17139842565015706	0.6509013488058124	-0.560349656549437	-0.9142771819170689	-0.7373323114522311	-0.9525934832688107	-0.6564238508359501	-1.1461948203466428	0.9861344987796041	0.43733736521657984	0.10713725072669827	-0.46428565635971	-0.5422863188460393	-0.25834047238831703	0.3811783475610852	-0.6005210562680352	-1.551082569108644	-0.9891356352012484	-0.24857844270740467	-0.783338525919504	0.13858964144567446	0.4425798370783074	-1.5895860534732544	0.6985848846727192	-0.468679032451507	-0.6084020447231535	0.8981672588629337	0.4222519361170087	0.4314924459486442	-0.5089598444066527	-0.482693515045252	0.18519452650618648	0.4794496075287244	-0.4981254168804087	-0.050665500307746275	1.0567865809105352	0.15676505455218048	-0.828347964005205	-0.08122224991376562	-1.2276809276662943	0.1025221002128145	0.8025915997365073	-0.5917326507798317	0.3492107991146227	0.04648334493498419
0.44533583995344517	-0.31349437412941045	0.4027482741631486	-0.048615024785907825	-1.0438321283660466	0.3768252921753338	0.3768253554877013	-0.1772338197650623	-1.1841292698917831	-0.2690460202868474	0.00813851257446016	-0.4974002419192543	-0.04533820041735389	0.8614308904742956	0.0766776841226855	-0.48142747952291226	0.5002148826804321	-0.7489066417995416	-0.26897078257613516	0.7502623730717148	-0.16677727293105846	-1.82081051641443	-0.29780545639481826	0.2845154188425058	-0.3975162383868861	0.5765258069692507	0.6669067711322498	-0.519203810260721	0.34038383266463584	-0.18066701016558223	-0.05916495865676038	1.519832593580548	-0.1726277533028805	0.5781462928451853	0.20351897350293016	-0.07309275945215882	0.5513504766849793	0.35940668433360795	-0.3027162276623161	-0.44774411584518703	0.3524150463392744	0.19557629860142525	-0.9637196214511322	0.1285004843492119	-0.5518850482499271	0.729063324303854	0.1793351054946138	-0.3098242893259848	0.8137532051857999	0.22430237320105442
0.17007190366765634	0.5709961024607935	-0.7360603479613923	0.3696269550860459	-1.2578223363468148	-0.48080720269925326	-0.6139733902847682	-0.03900849534033675	-1.3897661909743941	-0.025339804717519142	0.6636866674726088	-0.5377278295912491	0.2740449538117739	0.3909071916896826	-0.4797697023257744	-0.8229491532144145	1.199771205639535	-0.4475183671629274	-0.30482362328024165	0.436184267682098	0.10280362565770705	-1.3718892108607728	0.4608395569479357	0.4748379904757002	-0.23967380907717586	-0.1340373582848636	0.2636655721460587	0.1846961210461708	-0.5181451561392336	-0.4720585332246692	-0.1256205174296189	1.3786190672698595	-0.5075055552384408	0.0682138534321815	0.42657281628085797	-0.24229581546735965	0.005143657127892225	-0.45989283143459436	-0.0339781132866978	-0.9078879815208163	-0.6173208419963285	-0.545307710510806	-0.6522206165095723	-0.12926376182888766	-0.27338271663234526	0.9222905936700196	-0.38957442139523757	-0.2429724722902544	0.8797473409507561	0.16865154816986352
0.03251198308034673	1.2370980374126899	-1.4581866174420317	0.6739404082687522	-1.1893128108230633	-1.4775123585236627	-1.4032854018820469	0.06954245357719449	-0.8282502897811398	-0.10712809944748505	0.6182262670165559	-0.5276289419299327	0.09415281380719699	0.23202123102120006	-0.8598335740195753	-0.5564845409547263	1.3732035991476865	0.34316329231312204	-0.16500135245633016	-0.15127788138326317	0.2495459750166549	-0.18100195625942428	1.0386197495209528	0.5218717036388978	-0.15254635552887935	-1.2169031594262123	-0.2595067286887257	0.2578652249192061	-1.114989412252299	-0.9050307018626289	-0.44261621900951786	0.7579522714763882	0.014668907091950671	-0.490530496457703	0.28972339942784503	-0.5464316194865758	-0.8674627832397135	-1.209392106270414	0.1946326391655407	-0.9922041692737427	-0.8992673090458496	-1.1163338978653807	0.02429312213682455	-0.623580968847571	-0.4019313746077708	0.6987170654384535	-0.28779554015715875	-0.30665642456493325	0.4306315114966343	0.2822576480368242
0.3436204497031554	1.4309737640484235	-1.022079590494959	0.6486692983963884	-0.34636552465476117	-1.3037619738748996	-1.1660878367577958	0.4317946203176301	0.3537164286425985	-0.29701939193568283	0.2027196515447446	-0.08574998458722909	0.21572722630906768	0.5226245519178745	-0.85305119083402	-0.04871507121675903	1.0299377782618697	1.1327331319693295	0.2699531819261754	-0.38586169960636124	0.5304938003452742	1.2953188834141252	1.2164277393719392	0.6755197199855669	0.10258775214321503	-1.3378257679009005	-0.1912442255167854	0.15083609706638051	-0.8884740119073102	-0.6467103057413611	-0.41993762477376123	0.3346738862564237	0.9596559292505384	-0.23547806063668558	0.1501758020111505	-0.4500175669541432	-1.087734873847259	-1.0278980200502819	0.2677207988677234	-0.6342516066322061	-0.2549874228378073	-0.576380957124397	0.6229824967923695	-0.690636189197362	-0.5001393998813997	0.4194761200460142	0.40483947561252964	-0.21382786959295658	-0.1950529680393496	0.5531312673363223
0.8591551088807159	1.103083767903713	0.1546912278203884	0.39599008324926077	1.0488629391306046	0.09212358456625165	-0.061484509594506485	1.015389223389753	1.1289031468808912	-0.28246626783054507	0.03113938420946975	0.7630175594259687	0.856686188512118	0.7552383896123562	-0.5348152358056029	0.07276980904062344	0.5494141460928708	1.239168497991691	0.8963134648203508	-0.19041156352018668	1.010791237349669	2.364132837380142	0.8731799552911079	0.9639406795425172	0.5056953076285754	-0.19276560099377374	0.5251385224660075	0.3335421632615281	0.01992988591111754	0.46695991160193157	0.16648945652887484	0.2517046071908538	1.269721948585263	0.9223278701094695	0.26300713658975805	0.16690273492017715	-0.4457175514425758	-0.0622202081439684	0.2104691001948522	-0.09931978938873427	0.5658094753480617	0.9447813153623029	0.751780307053388	0.04131999509318651	-0.24591566326972258	0.48885663870937096	1.0266922798088978	0.22558557108240812	-0.48802603226575847	0.5895404909201512
1.0732274749225563	0.41551489920289	0.8998658883858565	0.28507502393972617	2.0131246401115077	1.2570712969385687	0.9152420097102761	1.4281866695419563	0.7604487855338888	0.004511325582252869	0.3232697750404755	1.381231873677501	1.3397698131328268	0.49579599401469515	-0.13706808428263353	-0.28001436898578186	0.43777383125819763	0.48543190912795076	1.407639294553049	-0.06493644105769387	1.3402950778597604	2.5457640450032186	0.14238045887853681	1.2270099488018213	0.7537309246376174	1.0702979379605235	1.1288138185654462	0.6944637961328883	0.9440208965594431	1.550710700284658	0.9584579848615459	0.016731818822457233	0.44725033492498484	2.016470462269605	0.6305549906263028	0.9097684276333176	0.3368234529578566	0.5924453852324645	0.15224136318015818	0.352150333757284	0.677937929181864	2.2359168684348827	0.46493215149269485	1.1303176230423282	0.18526412907605108	1.013679531660306	1.052686116911869	0.8310963547846514	-0.29625164014194655	0.23920947445597684
0.827034463764295	-0.32162402186799255	0.5364621405415906	0.5398302860759872	1.7495932636297644	0.8328669668617155	0.9529671529234833	1.3033838045199069	-0.2646909026055224	0.2796746463783544	0.7173281440004149	1.0188469594431782	0.9361205323421957	-0.016125907606250378	0.12124741108999323	-0.5006420411230045	0.8634130434060868	-0.45529934452800225	1.5280892115671603	-0.3653572072986564	1.0528268172558815	1.8966000715378912	-0.5628974359669463	1.323634802554362	0.5686174574261501	1.1395567623631622	0.8503397260091901	0.7586043802663771	1.3479489955729618	1.5309673740881518	1.3540245010225773	-0.6490057397839294	-0.8239590910627849	1.944526370191959	1.0837406064579287	1.2743022476621595	0.5383018376588793	0.14076010645085757	0.17942801572448844	0.672367101006141	0.09691879892041437	2.1783726792889686	0.21653832939780426	1.6827544338691707	0.3545349486113832	1.651669713183872	0.6244382544538916	1.124663296204217	0.040847385481069164	-0.04131066920211854
0.4874698200176379	-0.7845454787389461	-0.36702647601806127	0.9022946993318344	0.5975488668348238	-0.8299474457386133	0.16122956384605458	0.705414717856289	-0.7639026843530338	0.17293536003799037	0.7020422977840545	-0.37124319857324645	-0.16069746339166152	-0.1650577036579385	0.10614921326832635	-0.004177957776881247	1.4087510107286934	-0.6548533968559671	1.2635444437168977	-0.7739152551234852	0.1406980861682691	0.9287604581796087	-0.8059310389504842	1.2078740665264163	0.019485638366715186	0.029822414110451854	-0.2136607066263336	0.3839607198460283	1.270792043154125	0.3139316959533399	1.066658574899557	-1.243542167804011	-1.3647769673310666	0.6303427919032745	1.4068586253290114	1.1437995963833012	0.21903617708159967	-0.9721023630136062	0.2651666452101878	0.9244993398196217	-0.2739709661262965	0.9101182838445651	0.3894800864043794	1.2597063058648237	0.09819269226383973	1.8028229880164723	0.3305414084140745	0.7752663572230676	0.16204898183190675	0.3503982548651415
0.48287078042188386	-0.8020299628945766	-0.6010637578836023	0.8142311548178628	-0.19694595184281613	-1.9989009080289537	-0.7435033661326743	0.0955235512092327	-0.25151746809581	-0.3712624917433953	0.16822505211029293	-1.8762662359606697	-0.9166642597581999	0.24671151226937615	-0.18521431030728558	1.028802494805605	1.3769054803661722	0.047271269059366065	0.9038854360995635	-0.6656687287727678	-0.746982923980452	0.18184629635928418	-0.4905333441403585	0.8444120095480648	-0.46798418560124155	-0.9841609248708564	-1.1905766240854587	0.0005107744110254039	1.1382278767001524	-1.0862667890245163	0.38776360631341117	-1.084224519409547	-0.7542348163370359	-0.8847484253619986	1.3743241417150753	0.8610223725488184	-0.05756056508634464	-1.6026430963157248	0.33843872191017926	1.0997128812128805	0.2653027324647728	-0.2938012958168113	0.8907712043551272	0.32339539587900956	-0.27708492696050735	1.0754810516283495	0.5153735300288574	0.009542679809569814	0.18324678910046358	1.3564526884515413
0.7838463636602787	-0.4361959290565963	0.3507939063756959	0.028961214566900578	0.21794585611509065	-1.4958910167831607	-1.2935917721163372	-0.12386889513771893	0.5256312537743325	-0.9603966687491939	-0.4617941921550251	-2.345937795906674	-0.5431648359340117	0.7349886732112154	-0.5511983005685083	1.7872440562083327	0.47719985023473394	0.7923857601950707	0.7452803455032961	0.06269197238228917	-0.825102400551257	-0.176511062963216	0.030260766952772803	0.21902290196842675	-0.4466318915442917	-0.8806806703322433	-1.372385702612977	0.0698232759971394	1.2163041092496207	-1.6048630356743099	-0.08063290181130765	-0.3299143486424943	0.2511936457383372	-1.5336999495505044	0.7940692150118764	0.8071765409332877	-0.03620212473406961	-1.2692213117485145	0.37056464851119764	1.124989691180102	1.3182804286389447	-0.3403142892564371	1.257246927443503	-0.27166164541483706	-0.33908721295820243	-0.30977640383395144	0.8973366991288624	-0.4876793892122721	0.5415180635606788	2.135583350186465
0.9712974221733427	0.10562591861236996	1.708699269687126	-0.9712777773488898	1.3420904800354014	0.026197113171196603	-1.5850671965279994	0.01509957962884023	0.5867227954186268	-1.0459013441239053	-0.6108112409849104	-1.4761280798393317	0.6388501967032206	0.715090861543822	-0.6370806652738038	1.70258008579144	-0.7497138337255804	0.6384823006347182	0.807962189398453	0.7491986833927392	0.03302030212159401	-0.3680682165612629	0.2567922209927663	-0.47008599358849107	0.1648006630733207	-0.019289895672783417	-0.8839458987584233	0.4689064800363714	1.3359488026206303	-1.1472451850015364	0.026304225307872707	0.01517127234438583	0.5890353831146656	-1.2577127844031375	-0.3119115752580151	0.9652446508103315	0.010642549996246786	-0.6239212743890156	0.36078245324704905	1.0132665775463066	1.7794985128726704	0.5752566766584222	1.1576344371141902	-0.15243085133169626	0.027466073155610626	-1.5641331558602958	0.8975178454844986	-0.18120304095143272	1.3127897258862624	1.8950225467301436
0.7752705603383288	0.6365818449654365	2.206967231978675	-1.2894135969847829	1.8363885342888857	0.9431578950086291	-1.7745424940593015	0.1705172229967451	-0.0039730050508679435	-0.39358124763417	-0.06915073066017002	-0.1339565371766545	1.5321743233165845	0.17419737266812949	-0.2476159694543001	1.0269984194363966	-1.2892655965643014	-0.34941201073420813	0.8469960135663915	0.6630715735605887	1.0776732742243835	-0.6596259784123621	-0.0079436563061	-0.7607075644973035	0.9939408131008102	0.4341798726606966	-0.3479941055924233	0.6196679975063364	1.162369846741682	-0.458662133406055	0.5111049125832448	-0.7146601726652813	0.04615923894522375	-0.8553081913733827	-1.513139075380446	0.9648634137955759	-0.1617324206251803	-0.45827281469381714	0.2768855386245578	0.8974700707669188	1.0782581323536642	1.2729632843826193	0.7291142212704388	0.303938884017804	0.5743881776390812	-1.8839872453301487	0.27576148523221355	0.7700122635828757	1.8797023296197872	0.7705299428899446
0.37532736023504615	1.0436284776844051	1.441145613277123	-0.46873625639438005	0.990718366434194	0.5723558647262301	-1.583433499763135	0.16009725564084404	-0.20257770019072255	0.6812583360060489	0.7842775851890991	0.49567272227412035	1.4114879857245535	-0.3745275940032235	0.3111430100883569	0.44544496753781715	-0.5946024476012166	-1.1711244462611192	0.6422504168827665	-0.1575221751060368	1.3644024373340953	-1.02549144256526	-0.5013625878407487	-0.3143722531698422	1.5108618248753334	0.01747474080573128	-0.0898316757392613	0.23501004763334504	0.6537966719430526	-0.12711317776477324	0.8130918024439079	-1.923502224344264	-0.5972295867413132	-0.9323899468287267	-2.084365131885553	0.5521344119824927	-0.3407766586325033	-0.56468242095921	0.09158406897650136	0.8701707215221234	-0.16777534513293765	0.9415344569446001	0.37754248333040874	0.5321835124590737	1.0040890708861396	-1.1032357908649393	-0.6386949600091357	1.6074271603802734	1.4884078910033185	-0.28646181230346246
0.08955044325660318	1.1975593353497338	0.2750910415282395	0.9461774808664859	-0.4749020343278836	-0.14706693721105502	-0.5867006832589969	0.20525619351647637	0.6620685779545524	1.5118549797527638	1.255685704390199	0.11340991008698331	0.6131555928590001	-0.5144859959101702	0.3433744799132712	0.2237676842261328	0.7658741321634479	-1.0708038653145961	0.24909980549502306	-0.9182121137679184	0.6884971228517799	-1.1490282409867503	-0.7876134237666671	0.5519538953647799	1.4370800936811172	-0.4511754416488793	0.06917790599635362	-0.258411889502592	0.16284980775220692	0.03652296362483681	0.5491287568187863	-2.329007461145775	-0.5335968962630597	-1.2282052406923696	-1.5240282554986928	-0.0686639069449494	-0.1926791277914312	0.004569271992720837	-0.0954357238386209	0.8458704433889038	-0.8384901204962771	0.022243786654257983	0.2924861070527481	0.44879566176824875	1.211468399796369	0.1261621260892115	-1.3285206152221152	1.6490780731569026	0.1305158456584945	-0.5199179826282568
-0.10056403941304247	0.9276854754000637	-0.12256915063770997	1.7944322670453825	-1.1609844098032662	0.07905611477395562	1.0603006337399266	0.6326906482711252	1.9367359099112118	1.5454710156227311	0.906743990020443	-0.40534282369291774	0.05974371064444607	-0.31561623815050577	-0.5604835953391142	-0.05592112204155613	1.5041800868281967	-0.3958601495847377	-0.061881932078005686	-0.9200842936816481	-0.2086280202175576	-0.732779583181953	-0.6788277665174353	0.909142975301312	0.9017663310303075	0.09284771612139237	0.27096687879230696	-0.18845611251500793	0.06839112069174157	0.5810478724481543	-0.11186864761449651	-1.415370099502271	0.15741610440567497	-1.0271324272828855	-0.07412692383162421	-0.42484434010510436	0.16333170781683498	1.5476100486107112	-0.049056143931340584	0.6511974018929261	-0.5174395486820421	-0.3434929764566454	0.25410652664175937	0.46118269899234127	1.218056633525037	0.8253496892995289	-1.590390728209923	0.886576827281436	-1.3106180476789002	-0.12904629831013095
-0.5205757749599479	0.22042269632572054	0.4755436590374191	1.351008501472599	-0.44736475943457915	1.3201682317131738	2.491446376694016	1.371277443749045	2.305240378669202	0.7266676503182482	-0.05186558647305175	0.030966919115096293	0.23078913475170776	-0.1026327454263141	-1.9033883345827156	-0.859986271372749	0.8160165263677106	-0.09853414202195238	-0.10155938412409828	-0.26550421241163874	-0.40009143423941257	0.20337441088270844	-0.35219828214600196	0.06672254214396234	0.24842499226456444	1.6030747403921513	0.23203052836075302	0.542190264716685	0.36449950990020147	1.5990738854793223	-0.5986724350961472	-0.011386712510536728	0.676054280146834	-0.049135412671952074	1.3353561810335173	-0.2767363200622069	0.24546130408994943	3.0091613403660578	0.3735514829357293	0.24493070871664394	0.15907913067031818	0.3556150027496937	-0.04698173815880312	0.883396696255016	1.0133877713591537	0.45762469128825173	-1.5935886191178477	-0.0662180725202377	-1.901183687254796	0.06714288627718967
-1.2801318324535675	-0.5571192508329694	1.1962148918285191	0.027722858668151378	0.9178616534864521	2.4179435941903145	2.9173275816074065	1.871448805797814	1.2896657215627774	-0.45462839529014565	-0.9273303131336574	1.524725262354142	0.7426630348898509	-0.042530619251993106	-2.519033883365132	-1.9621620921317215	-0.7618113204295109	-0.5478417692026244	0.03602960668334447	0.3506834327246639	0.29648707412842107	1.2958881147712589	-0.073428658824135	-1.552397466392171	-0.25666589237781884	2.8723995483301503	-0.3296961784201248	1.2810626960198932	0.6669624586831026	2.5434769953593728	-0.47114123059084284	0.6890531549917427	0.47518267084040827	1.2342965627507472	1.8031810160548885	0.14296133869774175	-0.09980701729100251	3.019884178360434	0.9576761671029842	-0.2067225883037045	0.3203103940917161	1.3976464091343286	-0.5684524559198677	1.4983626130280967	0.5952626903284036	-0.6749842491776634	-1.522368163230528	-0.5668718000670308	-1.5582923707016727	-0.3850716668452979
-1.9591613913084402	-0.8014849073842291	1.1099431465893217	-1.0087310204658637	1.6427728756938926	2.4198151113032207	2.426208225080289	1.6180204752645209	-0.2031931710101662	-1.2671707540837625	-1.167659605676361	3.01385539950707	0.9191147437287541	-0.10230184611437511	-1.6538152669633468	-2.5173820542551097	-1.792341385031499	-1.1620752897487148	0.08495677946054843	0.4410297662452776	1.1875282841067818	2.060339228965081	0.11976703758092179	-2.587528971469699	-0.5188058212440385	2.8078576038449867	-1.0223696247762573	1.3253696082214685	0.617479771022457	2.8191149365422823	0.17213468911023602	0.43554347782489683	-0.14062410353552252	2.0863177117715517	1.2084009381549339	0.39886858566609934	-0.4052082564261439	1.5285662458205542	1.1927893997839498	-0.48497287644869574	-0.18410218284052762	1.596051112357132	-0.8854960909637166	1.760283811775723	0.13837796119535906	-1.7265924512734203	-1.3270706435784556	-0.46435741424122084	-0.9943984649830107	-1.097796543392827
-1.9786027428693813	-0.2226484120394365	0.2589160380618262	-0.9448679407438061	1.1422028053979663	1.5989214941420242	1.7840696035208243	0.7007543383232733	-0.9043629847002316	-1.2063133593770141	-0.8455818752467897	3.3000622168880938	0.5968629168387751	-0.2836644546146437	0.15686635186205286	-1.891624704684403	-1.3398117962101157	-1.2627619056956083	-0.0945036227460708	0.16428024371003583	1.4491630467259058	2.1599496697091793	0.3914423936379397	-2.014975778025464	-0.5080032019885976	1.509334010422832	-0.948949564275552	0.676220990686444	0.23729061384403152	2.3510183004487706	0.7934878141607514	0.005816876457411529	-0.4435419192558246	2.1016489822393702	0.25317749161234687	0.28934436752126574	-0.2049462373797931	0.001082012465394084	0.7358623459687482	-0.49652307179752564	-0.749535430641296	0.5498165051019465	-0.6133160939783264	1.3557599232692237	-0.03292498133739558	-2.0058535614759396	-0.9027836041596375	-0.09510130159880988	-0.8262188634512277	-1.352094901488555
-1.2475090938893072	0.7429551808724933	-0.463492525652089	-0.041183647857914236	-0.07864476252772512	0.8857432183770475	1.4501652933724838	-0.21691905900979097	-0.514852289526107	-0.3372152306134323	-0.48117462908008674	2.18346791102769	0.2290735787043482	-0.6496048429656723	1.459724981775551	-0.3093976524399504	0.08776973020450578	-0.9494891209738843	-0.3514452920156082	-0.017867771239482924	0.8998142579545053	1.562042022749595	0.784212098051414	-0.2555966982838532	-0.19605942727273729	-0.009948964435578996	0.2344237306678891	-0.01932926626627104	-0.12757078300764227	1.492785793166387	0.9078578673882287	0.11986350575290193	-0.14695751593697218	1.318051480862506	-0.24757808715345014	-0.031953737681589704	0.21975083302785423	-0.18320240553713715	-0.1458512608836934	-0.2675212954271119	-0.7725360314063193	-0.9791277999224308	0.19864835929077843	0.4899066982872721	0.24897901196917485	-1.4672038966676844	-0.3995851901765521	0.12387539669635807	-0.9380696805776406	-0.8968940510371061
-0.2824293776193426	1.23264391713664	-0.36228123181123534	0.7387771961207933	-1.1063268955030594	0.6024401817939794	1.0490252916354232	-0.5413083740278533	0.1809164242880479	0.7346685443297188	-0.3758334064385302	0.5535625222745382	0.25092968020639367	-1.0729877810754243	1.2784012351645815	1.3696052234621572	1.0852814359988086	-0.8189619260404526	-0.38424208412132577	0.06508421592006171	0.018991053512988028	0.5471193310756525	1.0313837431711983	1.1552673945840906	0.33346704127603316	-0.953097460650716	1.6382267508688357	-0.22061041879885115	-0.16538785372665973	0.5554530656962965	0.4875150231115553	0.6474057620865052	0.3381972397851932	0.010612630613566295	-0.0884531685429372	-0.30051118483806766	0.06781888923998007	0.7099102516136652	-0.6817700318621513	0.17709368828985805	-0.2087930291563034	-1.872320712596417	1.1260241830441575	-0.3365358636110177	0.7506495612967574	-0.6153864074275072	-0.1654325499019958	0.05616784034503139	-0.8024413777118486	-0.10066064344064048
0.3698546244662941	0.8106677601822648	0.31968795265501193	0.7434574868915522	-1.4635046978061974	0.1872788898577095	-0.0009700936778065587	-0.31340656934335653	0.38963402106093714	1.2953562281902062	-0.2301013609523691	-0.5458997603855951	0.5324929970219757	-1.1826784734297489	0.10544707758554965	2.422846699668124	0.8381638514724983	-0.9634174621451401	-0.042598988227284224	0.1821699563840118	-0.656335475673485	-0.4154337569593924	0.8018580119821727	1.0954656625521852	0.7910906260714212	-1.332208790623085	1.8796871885851576	-0.027451252791754966	0.13230596355655322	-0.3573635174917911	-0.07604394304679607	1.0210069501845351	0.48637752265763273	-1.375505531935511	0.3135133704469256	-0.3862072320917847	-0.9292588497748248	1.1280692145414555	-0.26759692705687754	0.8213408649541434	0.6125930448600058	-1.685585475280338	1.7691199180982609	-0.7305724532275891	1.0082681232872852	0.015549875135746	-0.3189282884306981	-0.1146009652803323	-0.24390568659602344	0.5857253669745031
0.6984357928890298	-0.01619725153982984	0.7618897518656231	0.20264751108286966	-1.2817071249328635	-0.7996012760330135	-1.4838731784724155	-0.07394066054405343	0.16685504196807585	1.0662257098811727	0.4465721398010923	-0.8128034968814634	0.5704618126073264	-0.7662029009466877	-0.6267035710084002	2.724878663172361	-0.063866516371654	-0.7057296693569552	0.5004620566450896	0.11361244905497724	-0.9867535152051979	-0.8952802439586669	0.14198214540849824	-0.03796014936945326	0.8487550396427881	-1.501859387077825	0.5941265322117005	0.08355646156324101	0.5190155274872781	-1.0899810441444788	-0.35800959019420414	1.1140541498525063	0.29811213788193663	-2.188183724099705	0.5209242907021235	-0.27743973129301724	-1.9693214160594399	0.11579369933798146	0.9254128543929163	1.5128987052834417	1.4518381395432063	-0.8584097110298372	2.0213612360862903	-0.5988351417861562	0.7905253951475747	0.29568063270657297	-0.5035510800781199	-0.09369053638741054	0.36049273195293896	1.07431143183832
1.0853550238036251	-0.28240862390118593	0.5107646287978707	-0.18401347733307669	-0.8836965174984028	-1.8037716680783975	-2.333104381037491	-0.1945430189296144	0.10115800723375801	0.41038583152923175	1.570246156225837	-0.6720713916128924	0.1408303768904966	-0.15351599266882612	-0.08659095848030741	2.52643769547838	-0.38931998727976835	0.4583085789380535	0.8615267115388427	-0.019087531581946156	-1.099182219236413	-0.7324410898775457	-0.42575126393877655	-0.8582732088016388	0.47441370318805604	-1.4665378370215523	-1.030308118221444	-0.0886081919440139	0.7227598518608438	-1.294806664149295	-0.2383066807329406	1.3235087062752098	0.22768817807377978	-1.8437973541446526	0.5345144325492663	0.044786295494577355	-1.9686746731097728	-1.4985556916548892	2.0433770259820756	1.8969383291686106	2.2060707538764834	-0.08701176698100034	1.9602615937786285	-0.10139894462535147	0.34296810216812706	0.46745154148102414	-0.22482259084535738	0.28048346391379425	0.6360882712300054	1.4676221458219672
1.6593790498084893	0.3760373809793832	-0.10746395057834045	-0.0815643396314937	-0.42281103016931165	-1.7740839064023657	-1.718179960992987	-0.44861797408646203	0.4130303793610799	-0.012507233328493596	2.3235678783891753	-0.5734230169970148	-0.4062397470348352	0.047779638400358676	1.0719629002017894	2.001759544102876	0.26698248869334873	1.9488662722765682	0.7388019254902773	0.0749109862872077	-1.0171439132826798	-0.11323470690258645	-0.3542148680308767	-0.5488637265130829	0.03251258880985047	-0.9230328479881427	-1.451690477160688	-0.2530000221313943	0.598393425152595	-0.7652520183715928	0.08259446359991143	1.814844762136724	0.5576905192309155	-0.4058357261859777	0.6058704040487198	0.5650717467452417	-0.8091899316601358	-2.0119268080998913	2.290696532007759	1.6221218435563054	2.599191347418273	0.3067992637954366	1.5992584049259646	0.43590608855235036	0.11017068707098732	0.7461697537102873	0.5556119681278224	0.8944188068021319	0.7033150750219963	1.637569834850367
2.0028296169131345	1.240376853320182	-0.4887869616219049	0.17339964064483068	0.0826510691863714	-0.47657740535071974	-0.02664775051981205	-0.3144748841375494	0.6925420172665306	0.14646447900221035	1.9362670911196833	-0.5097124930969522	-0.56231856193242	-0.3052087928894898	1.46402569807171	1.1567906643273889	0.9998866504015442	2.5579351938360833	0.13876820450410482	0.4480764077731573	-0.6232171577888693	0.5763130956968654	0.3567356930174387	0.3050962548126737	-0.05785007159024051	0.11331961490503428	-0.44082498343737214	-0.06256032687711457	0.13705009463581444	0.16387692213491525	0.3156781969721242	2.089687253820296	1.0271544623657547	1.2027530304208476	0.7377986915514678	1.064411093105905	0.4945739464019974	-0.7800652818386961	1.5861866117162686	0.6738154105584818	2.1666176965427097	0.4087805176915366	0.8704958678135357	0.6094183156251204	0.2231781972137869	1.0113646651004409	1.2859437142114964	1.3849112080398294	0.9200978167894721	1.2407565210913787
1.6247025038403864	1.2074131971092565	-0.4592768113379119	0.05085265734225818	0.5608199288768958	1.024742162057629	1.4376709715352578	0.34619944341560205	0.5330296214349701	0.6312784884617604	0.5925384603120791	-0.23349854656387917	-0.2735632398133954	-0.5889065383232528	0.5247341492760825	0.10023421504860561	0.6570440363702766	1.8512019367878885	-0.6305334589020467	0.8114753796031807	0.02864575822388647	0.9896867930879464	1.1003483063954194	0.5033952266471513	0.21984695707068294	1.0509918138010776	0.6766342744556001	0.3938851230437574	-0.5459580494727928	0.7796448143069701	0.30086507271059293	1.5681744926789252	1.131735547558818	1.8468326241104998	0.579986844321011	1.1436981979935392	0.9548051654290468	1.056502520090271	0.5027945490471089	-0.5225686011479754	0.7714466900702781	0.36764766179346764	-0.1472876768733798	0.1522333488202899	0.32545296871649393	0.939935778680351	1.370998437494544	1.3638916852776266	1.2527162941630814	0.2070157102580765
0.6264265570561891	-0.038369774908062475	-0.3431752693564015	-0.5547001649340579	0.8705768139288007	1.3905383992002116	1.7137875948894246	1.0245842146018007	0.12453423779399778	0.8870776359356075	-0.6234172695935788	0.24988606318623208	-0.016757589634285967	-0.06390233845967595	-0.8758217153489732	-0.8102775222778381	-0.7867483162342038	0.756837162765551	-1.1749830689716791	0.8457265634866724	0.5624819489693298	0.9506531404762174	1.2273272603411718	-0.34619078697186556	0.4429424893913806	1.2584720866193777	0.49873837957269457	0.6574793471180826	-1.1916430098985056	0.6601122219885494	0.05738635531830274	0.42058433257222305	0.670065779874914	1.1833871952765098	-0.11350359744631679	0.5596054416730655	0.6865833030946434	1.8180815568922166	-0.3645517040170341	-1.3822936351934347	-0.9642783522860943	0.22825877219684187	-1.1037839233926265	-0.7741702180021807	-0.051981977744810566	0.4440079619992813	0.8008364020283713	0.7435049102743135	1.2021057838045444	-0.9672609651209656
-0.29279369448563075	-1.6546542396145292	-0.4262846955351558	-1.2712032545958054	0.9264730657022671	0.384766158105989	0.9766949212489074	1.0265259210803428	-0.006195622811236819	0.6347355473885036	-0.7951315881984705	0.5911903547470321	-0.26215860790910356	1.1971426619362031	-1.411268606037049	-1.2217628493088848	-2.143098935825794	0.4999436356429541	-1.2690800282950692	0.5197357460285086	0.5888651222223752	0.43362981711069193	0.6570028047201683	-1.4248451085640932	0.216226770275375	0.7362194081882283	-0.9213597863331638	0.4090304095198649	-1.4659637223667292	0.07982761919030636	-0.28550111556693675	-0.5221223387303088	-0.11429494004420762	-0.049631155066986316	-1.0559324708399827	-0.45780880880854374	0.5948293506807516	1.0066806153482715	-0.8848545104388896	-1.5848852361680026	-2.006028423455672	0.061134145641874985	-1.600488530928441	-1.5494265348661784	-0.9612378317017091	-0.09692704646897068	0.1372733696750162	-0.12269058765020054	0.4735811323572501	-1.5930311065732896
-0.5507456146042679	-2.4827095558685595	-0.5809860908767202	-1.7068084206710212	0.7337442499458525	-0.9595541344356047	0.06777582973158193	0.14949712595969214	0.25974308857867767	0.09658129064704199	-0.11216690587427891	0.48349599625698897	-0.9640559851237648	2.243054141452599	-0.7250004807011242	-1.145954814260696	-2.298216785761078	1.1338000504636871	-0.9765466685293733	0.06029314951094047	0.11801535559427237	-0.46756916498139156	-0.11299041403063802	-1.7011161857055732	-0.3892411064283476	0.07317536326704918	-2.183611968123026	-0.21576254205233314	-1.1981391902274656	-0.36553250616566957	-0.5757325611692841	-0.7199463651447616	-0.8600604272441972	-0.8210977836987614	-1.6201137015346525	-1.318622459418916	1.1203951696968557	-0.39275627649464356	-1.2727802362167073	-1.2647268891669667	-1.822870731746847	0.031235197661528987	-1.565928317905442	-1.5464615224796516	-1.9227477013864047	-0.14440533878733336	-0.1098752022128339	-0.7089461755579192	-0.480683183526457	-1.4532897871609798
-0.29282142048860077	-2.1728704867162563	-0.5191888827931647	-1.7839958473262787	0.30832103325424537	-1.5182994437102804	-0.5212866410544252	-1.147908449937984	0.416606982071621	-0.34534756357595964	0.37445264320241156	-0.015359243952911734	-1.6503398769106226	2.2180922711441844	0.29299090012816265	-0.9672319469353431	-1.3665143470887757	1.499696695162516	-0.5780730252754146	-0.31482722826439696	-0.4665018166059903	-1.498120452252737	-0.5890142630191506	-1.0679235831140594	-0.9527326235932911	-0.24873688719659623	-2.081368716315448	-0.8470113256588084	-0.6113294411659884	-0.4773418599589671	-0.7158471222354721	-0.49346296980730603	-1.3923944149200784	-0.8091276875416301	-1.4710961621163494	-1.5724347949245392	1.661545599410036	-1.1630012229479243	-1.6470205684042347	-0.8451515027691574	-0.9029324188244101	0.19853697786104282	-1.3562615946636836	-0.7463213431825392	-2.3528082146836082	0.41510068589353777	0.03049075617247218	-0.8187370472972751	-0.8497068027499897	-0.9866251767173444
-0.18957857460956817	-1.3871702918493578	-0.27537376135344266	-1.5980082109258487	-0.3253498902609596	-1.2104279314556015	-0.972340771141343	-2.2008999067886905	-0.045536274750807716	-0.6203909574650776	-0.09314411188470853	-0.6233343012008264	-1.9518039811798022	1.2830457914895863	0.597112680596924	-1.0601505164714404	-0.4107098488531073	0.7016299620075112	-0.37998332578842775	-0.5485461685820967	-0.8623099205010459	-2.252979926659556	-0.7906008415438396	-0.3005332937482141	-1.2302783642905537	-0.3348956110701295	-0.8058919101136863	-1.2989709456280183	-0.24280914612306392	-0.6328361611467073	-0.7301547335529397	-0.4653456132867436	-1.6767153517290145	-0.5247319411003969	-0.8893447779653879	-1.2879554317250865	1.3858606308279071	-1.085456265226191	-1.8661598505589607	-0.7139504378228302	-0.2722570055406998	0.33551868294996723	-1.4295070510910848	0.1341502704734482	-2.0925339486299226	1.0557354557554728	0.17856911396233854	-0.793792031943501	-0.40241621724161614	-0.784244024715699
-0.6712962486249432	-0.9465909340050529	-0.23450032881377222	-1.1336546377865375	-1.0021433651330742	-0.865940597948481	-1.546701631239946	-2.660116255073159	-0.9625181658554353	-0.9838016016192227	-1.2086490862966048	-1.1914668816048628	-1.9198196932149074	0.3988292331410871	0.1177381349543296	-1.4289642460286884	-0.1562114955712659	-0.7194637711434465	-0.5333056624620938	-0.673147308891208	-1.146671801136279	-2.3877715042939296	-1.1154084575329488	-0.022239403136146738	-1.418580257515534	-0.5947259517350579	0.4247698258821757	-1.6512623530156887	-0.5120589004813527	-1.2065269127113494	-0.7609502718885824	-0.6560351465009445	-1.6468339030733337	-0.5306458581695016	-0.39860112611192233	-0.9202573820748471	0.3577493795723021	-0.8524516638760993	-1.8003683271010098	-0.997463528707765	-0.5189142668315668	0.1170806940271307	-1.9080252884332844	0.25035771908332405	-1.5011399998151416	1.0798863596587776	0.14748232891409374	-1.1260604254451487	0.18435345588458754	-0.9995612796152166
-1.4787569190067935	-0.9497581050696153	-0.6457231858418203	-0.320781754851966	-1.3715161894394248	-1.127105019492286	-2.0096745083513112	-2.55635193706629	-1.6158708267848239	-1.55378108363938	-2.027141431975817	-1.765608020124781	-1.7943495703415138	0.22318484352683568	-0.3214564683210662	-1.7309178112750079	-0.26893782943302513	-1.3757611997585595	-0.9548443306310466	-0.7174586466114905	-1.5230138030212625	-1.9044898238034889	-1.7312890575675581	-0.024119020629099944	-1.798301148593384	-1.1196858673068124	0.7148109966095767	-1.9434194859650227	-1.3073384902488396	-1.971431204577736	-0.9345596892677583	-0.4946629647753847	-1.2582810352759408	-0.7720391030885801	-0.1657113092012627	-0.8358314486438289	-0.4721645169965022	-1.031279336436641	-1.6008028836023316	-1.5225246490492295	-1.3394282064869318	-0.4625425227256855	-2.469276499459103	-0.5684434484269348	-1.0371514421661998	0.3242267593678707	0.11823826943938288	-1.8379240141923554	0.08050591571794584	-1.3173767924877744
-1.9881265476070917	-0.822243499563592	-1.2515891312833605	0.6530334943927514	-1.125100662245813	-1.7082735176499388	-1.8608025335434404	-2.0090344213673226	-1.5191716378766387	-1.9710842313556323	-2.015761173115596	-2.2892102877432894	-1.5803787574913153	0.420064354552682	-0.05865318051932582	-1.6153944674393919	0.0169839572268093	-0.6760949544799542	-1.3714182010513938	-0.7356369320569214	-1.8561437498057225	-1.1746200332736838	-2.2160470952125277	0.2792445038074724	-2.2068496870932326	-1.518710032756694	0.2694375454167023	-1.9442139197343389	-2.027445620491764	-2.2568548996839386	-1.1840873814319814	0.2452495215927259	-0.6813003086957187	-0.781670515898447	0.08855434726368773	-1.0095184245676727	-0.3899866401511632	-1.4170744376862991	-1.5500101174905785	-1.922349853431726	-1.9849635785157143	-0.9757125089720523	-2.6585821400276823	-1.6466082965411006	-0.7813676077532139	-0.666018282439844	0.2679559235625818	-2.3491830524412833	-0.7338294072035723	-1.4156800898931963
-1.8673446123778268	-0.1271403792564045	-1.5186560350172633	1.308686109233916	-0.32215408017234964	-1.7801867206703965	-1.0091966986873422	-1.0761907417660475	-0.949591019324484	-1.6842922658248214	-1.515913068009771	-2.419299927828848	-1.0094461961571075	0.16699352822190838	0.6935262450829455	-1.026890043491259	0.8101747558039244	0.4691039135233076	-1.4637566122122634	-0.8300963896082749	-1.661734018037198	-0.5850080042778268	-1.9009025944479134	0.9566055319740774	-2.072040993655897	-1.3724165535234636	-0.07445874644397064	-1.3537658552158132	-2.087667059745496	-1.7023961819549407	-1.238600477571986	0.8856876812700379	-0.24644509034415285	-0.3672571129576727	0.582523737152204	-1.1559559005450193	0.2725065037457727	-1.403625981673146	-1.668563545270171	-1.8401095011117259	-2.007217680789391	-0.9685297537177825	-2.293127265647695	-2.117904265573456	-0.41163150655162395	-1.2099305304421761	0.4301613015290296	-2.0629582661087396	-1.4641025924131397	-1.3034689696169361
-1.3232008824312318	0.8598807639690152	-1.1903539871215618	1.322838769969721	0.5615320958245144	-0.9247349231568555	0.045605264731275456	0.058953381167743256	-0.6358732379870763	-0.6097516035554523	-1.1939296169259903	-1.809193757157014	0.044086825670666525	-0.7888152646066754	1.2300397216054295	-0.23095429229190287	1.3947761747257144	0.7032949550607286	-1.0576911303631913	-1.022497346459	-0.6659188679809838	-0.16264247701004658	-0.593809983202142	1.4301682310045523	-1.0748149647049807	-0.7058972691675427	0.1948220895754512	-0.23167022397632253	-1.4131810577505182	-0.700476124984026	-0.8660296993202224	0.5320570280977708	-0.08898868121784617	0.1577650178418301	1.043789415745551	-1.0628563614675066	0.6167875905652552	-0.7350998895283072	-1.6213506648289326	-1.1707864808375277	-1.5177950683720842	-0.4508473349658902	-1.5703794059575749	-1.729005148802195	0.33928994946243185	-1.1673025682541562	0.31327056180085355	-1.0529633497468474	-1.4555326215761326	-1.1720998169121215
-0.7643857110493661	1.4349482188598865	-0.4987810154600863	0.9460027458209191	0.9725631429563205	0.4225171527386962	0.7580622399469412	0.9234196680217293	-0.9832410752809876	0.6085252759343971	-1.2407885672533205	-0.5731833300948548	1.2161623838818614	-1.7860201877803616	1.2087092208871653	0.3985743600997403	1.1431791327237943	-0.2515559975987658	-0.2643478320410025	-1.1144710695505078	0.7100793744184497	0.35811615009545006	1.0750020819869561	1.2567134886895728	0.3223367782714153	0.06480557867598292	0.8968120890253934	0.8751213732812809	-0.44607711702651326	0.011498768699002746	-0.15817473669600216	-0.773752989684685	0.04742346591544164	0.43537079637916265	0.9391614980688326	-0.7462263107540947	0.267591675077179	0.2664904772156933	-1.1063428904001167	-0.18545583186773024	-0.8605562251796756	0.11625662950159711	-0.8257898488948858	-0.9608849051872944	1.2441252342259383	-0.9364325731114027	0.0005589960340098269	-0.04366511399115672	-0.9236340821276232	-1.0474162210752713
-0.36628694899217096	1.2128908020571094	0.15954657547450074	0.7859143463999405	0.6957317010366583	1.4233536624297258	1.0594278217819764	1.007687776359333	-1.6672399953644934	1.1298198019039583	-1.2489794910446617	0.6659835345895903	1.85099432168205	-1.9773073516975905	0.8971678913472978	0.6453958971314148	0.31806484090491266	-1.3607448023816222	0.5517090744650014	-0.8163174833088206	1.583606062862838	1.0601032801977195	2.073710322449153	0.7650287236274762	1.1856569491782682	0.5607347451040053	1.5479522583364824	1.321870871212039	0.3012313631109213	0.12576877567427702	0.47342293581957523	-1.9216246504042256	0.48826792632627175	0.5114260816980162	0.11886531202781622	-0.3457853517337678	-0.3017670641194207	1.0893156491552458	-0.2716338963065907	0.6263886932339282	-0.22786819728199212	0.32750051793755197	-0.22716493062702486	-0.40133217598114906	1.685734341565176	-0.8059496648892122	-0.010646206183303968	0.33949403824841484	-0.5771808706159132	-0.7323618776738446
-0.019232322146081327	0.4884510055376406	0.6069220491734724	1.1068270266150915	-0.03476802593531305	1.5977897079538053	1.1901659590944316	0.27033559457063533	-1.957662505071803	0.7263184610003526	-0.7810309904399333	1.2869925274436889	1.5861814141548758	-1.2326210895549201	0.6399347438263897	0.5961750905202248	-0.23072131087552392	-1.476818857606106	1.0054254606519972	-0.11247533172204216	1.394824625676761	1.5434631392982456	1.7864123782886425	0.686046265398431	1.0083570362657401	0.6962825416608045	1.8462865068025138	0.9171942972710657	0.658478837923471	0.0008165431236661921	0.649739537606136	-1.8897606311090638	1.1172911740870783	0.652898860484787	-0.9049246150687245	0.01999470885016295	-0.5074282222557599	1.437196612235322	0.37222867967735285	0.9313246887926139	0.3639038069139854	0.22358089364088712	0.2911483482536596	-0.1192569700690882	1.2723899025079894	-0.5123743269340143	0.582820938351549	0.19536729915046178	-0.6545619253886953	-0.09656488579768464
0.3901279011661214	-0.10417380157614728	0.8558273171028455	1.4741616350986542	-0.7725198744856323	1.1324914839647524	1.1597573636894207	-0.7037636899683354	-1.3937553129951734	-0.009385438431220732	0.13153630869116456	1.1969757793685072	0.7051887884592304	-0.20146818062805538	0.3807747932063092	0.554991776472518	-0.056604995962872516	-0.5048072308547834	0.9648595997252184	0.5632331850551884	0.41815642168453104	1.255591360675202	0.4927379459744668	1.2222521346027029	0.2171925131137721	0.5560404211683777	1.754848238380546	0.08805394744934544	0.7801538155897737	0.12635755971716336	0.3810229173938722	-0.8474947699249871	1.3690721757839028	0.8499882916656744	-1.4066117360568873	0.2711046996818549	-0.3932992313518782	1.2666159670438075	0.4700568919394143	0.8047456294615718	0.8708660465049877	0.11045130211866709	0.8332748010235723	0.2582208074990318	0.33371585207068594	0.3692369027125439	1.3522730366298077	0.1104861346211951	-0.6272441445746001	0.6821633286496182
0.7634828714177373	-0.178041402922029	0.829340252602734	1.2408023261330812	-1.1714789271172028	0.5736586616074494	0.6686761501032613	-1.1773910326628942	-0.19079008711426104	-0.2989654172956789	1.0763024281732168	0.797812837673577	-0.11497691456142843	0.42725882424937994	-0.10683053320066412	0.7397685985488629	0.43496563199189875	0.6798069084441566	0.6140445949013396	0.6683242479121567	-0.5321309081076439	0.15627112628443457	-0.8832955140984118	1.7388798951719389	-0.28938391196552454	0.19857887467987054	1.3432189687960414	-0.504803183338814	0.8120411545369817	0.5037590578765192	0.03588065087843875	0.08880168420442927	0.8582576246709913	0.7746276644114434	-1.1322182028694454	0.3327667433892641	-0.4227537371880851	0.6602451167104473	0.16653571609675988	0.5821139620886048	1.146882796534834	0.0822969255529998	1.3343473044631164	0.9106273139527786	-0.2978866409148957	1.6472794370155381	1.433095152834989	0.3577915974431178	0.04536119060777853	1.2342511642778107
0.866990978238092	0.1671226515478356	0.3535399457124771	0.34899852720202573	-1.1316337534050531	0.3237964275393898	-0.34381097122545323	-0.9161738028270972	0.9181180402681253	0.04342562084803559	1.6722435868340053	0.4835477681436846	-0.379346997930126	0.5458068276945989	-0.6673427372781451	0.9892739836597473	0.5571023325198055	1.2147525944065805	0.23166897013319154	0.14481358661064206	-0.8489472190482575	-1.058498162118235	-1.4950102219493273	1.4884934851102831	-0.05696032021615037	-0.31083283292610264	0.7324343351397409	-0.5256124078439242	0.6895609118366837	0.6905139287305248	-0.052866799829798014	0.11281127485145888	-0.07021659732569037	0.3017169153177608	-0.4746608423357102	0.18953192662934398	-0.710510002045639	-0.16719612358155872	-0.10047509492038816	0.45548784926247476	1.0754760781889217	-0.10255320450617489	1.585118970955248	1.437622021906804	-0.08893608216369096	2.3966097729227047	0.44298505109613895	0.5407312146139271	1.0921345622462693	1.338634608098408
0.5664279224467677	0.5563449196155483	-0.4806046103655254	-0.5245443515935886	-0.7673078265562182	0.391464333271445	-1.3031551120099207	-0.31464233717398704	1.2498996171510819	0.5338559739668937	1.7769392718802304	0.3012358338734423	-0.08865863673455376	0.4883959693432393	-0.7412545209214113	0.8223448648144255	0.1400637871742644	0.9332768241580152	-0.07447251220486799	-0.38921675086048035	-0.541199073918041	-1.5162457979062343	-1.1536653432965773	0.49176667232516263	0.5637133016481971	-0.7625200979577286	0.12154374000474685	-0.17396068484583194	0.3067907465902943	0.42431269494656715	0.09850900764380732	-0.4876461577960579	-0.6007821765615492	-0.15564880625599917	-0.005069461423824461	-0.019366857085747632	-0.8036824422663452	-0.8354159019273736	-0.053412236320492745	0.2857105806673626	0.6909252614426619	-0.6095114018694179	1.476135235950164	1.2401033864000086	0.6303048648014785	1.8346047212822318	-1.008696467307996	0.1643387944227066	1.6399331545693772	1.1235597486342372
-0.017172308093966127	0.6723314548473065	-1.1215421467442481	-0.7018906403194565	-0.299612154392299	0.498661947354159	-1.4271992788852144	0.13324307400011756	0.7318852940520671	0.6653663643577755	1.4099286453911786	0.14103124600317218	0.4387796614707931	0.4568221493132658	-0.0029006340272722487	-0.0719640720190336	-0.40732984942941686	0.20714487610214008	-0.36195648448245155	-0.1590742607043479	0.012414644142585616	-0.9584148201918625	-0.34372351302740045	-0.48829547416486613	0.9403261698749323	-0.8707660960937949	-0.3254977294380374	0.11298917531263786	-0.18751666546571716	0.03999339949950293	0.24249225444466183	-0.8210955752272979	-0.29976029157545625	-0.06441592161225729	0.06546026917076035	-0.03551461600722065	-0.31419010165418687	-0.9997949982348585	0.28095153475659046	-0.12415833224380857	0.1459423175302458	-1.1210041065431906	1.1949791110552905	0.27296371328496993	0.9966806387460969	0.2642836170425417	-1.856428261044784	-0.5651989044544571	1.2586781996892218	0.9563794030507574
-0.5318277228689177	0.4254688523899072	-0.9815881821105248	-0.2631732679768789	0.07427187246373501	0.37214602134577196	-0.5778586302396348	0.3847397135605182	0.017064167553473137	0.4812629621095123	0.7068152039888664	0.10206791243742001	0.9195890744771561	0.2737620773947583	1.1421232101495693	-1.347196045317243	-0.7065514586357048	-0.5392198989603475	-0.5873502683617371	0.9864971828064483	0.5308209245373364	0.08056035771699317	0.26762248410834827	-0.8173033406602113	0.8774664046949648	-0.5459887855387141	-0.6567979337176776	0.13186208982977157	-0.3894490741574033	0.14445165338430452	0.2742637740805328	-0.422014006591168	0.4235660622767729	0.5226252279326644	-0.06464890214928884	0.3167044111839653	0.47737759209511066	-0.676745352102564	0.8080589406245067	-0.6235335892284618	-0.37695685527657047	-1.0323018420331214	1.1180758350067448	-0.7192475166103727	0.5482606832037792	-1.075163323188045	-1.6042216851264646	-0.7839180433830036	0.5505742930484848	1.1497101051307468
-0.5814776736937626	-0.04996277631925203	-0.13497016654904684	0.08275295640046668	0.29651006361433085	-0.00900513472918506	0.5023830225946454	0.7699088923023102	-0.025619562451515865	0.4194717961625159	0.0016026071492726592	0.4512416056031176	1.2183691073498601	-0.28450965063345196	1.8818773221988667	-2.1186456812820897	-0.8051513633112012	-1.0274357983757456	-0.46635500808129016	2.3168923840840647	0.9549706567769664	0.8620006324268683	0.39083274602396445	-0.633912228890898	0.6936893503816082	-0.02685386684627792	-1.0468115993942102	0.07733580874006972	-0.01715482131675802	0.895345946942869	0.36457215750232336	0.38514997307432874	0.8115890687176223	0.9259069787704934	-0.1518596453949854	0.9469158129748353	0.8850818806046525	-0.2642969454887952	1.520029988108754	-0.732949152941628	-0.695868404499472	-0.12557725853777413	1.4349967726566026	-0.850110322667399	-0.25693903738690016	-1.2077165171695439	-0.7236185865582919	0.05093200573061238	0.4962030839173058	1.7041475968642188
-0.013337136055356715	-0.48602450818525506	0.5670970730077691	-0.13364717524130681	0.4501346775410234	-0.3727207401569941	0.9287201715670417	1.4072728246686756	0.8892209199765388	0.6805860663498012	-0.254240035993695	1.1680308545112943	1.2121040798337477	-1.0504190472452242	1.796795642169391	-1.7391622389815302	-0.8952102277966497	-1.078591039942087	0.2411765391735061	2.7817181985212662	1.219192600224332	1.110251399460522	0.287870054085485	-0.5313164576616937	0.6714109280672567	0.33665823516559057	-1.4390529444574718	0.25268496973393967	0.7238506008309493	1.7082405498670876	0.6616868181692293	1.0019817261758384	0.6270289239877	0.6213282404674481	-0.17439171023016606	1.528550174236255	0.6194576565536419	-0.12922120413537821	2.279642152995888	-0.16685594066932363	-0.6611784431312229	1.037373904943409	1.8645333244050633	0.0033897956620318665	-0.5616701416369005	-0.36563972482057266	-0.044104726300654304	1.3613442664474136	1.2816184781322815	2.2402846823580247
0.8653282359135009	-0.6395360375543426	0.28205833808806946	-0.5848482416629857	0.6010570534316166	-0.36564941272031404	0.5676758560511224	1.87589386061407	2.1073077877021276	0.9353554482057038	0.12241579996662313	1.70560693263594	0.74322823911277	-1.478001655965765	1.181815353926411	-0.4893854489599456	-0.8722137689134518	-0.6664447609470142	1.2782022533605508	1.89983110540912	1.1275847170829914	1.0641002761250338	0.4306716016141501	-0.7466139365704175	0.6569023452434285	0.4185191625593173	-1.4047635692097142	0.6616490970183351	1.2320756150857466	1.764702762148552	0.9578494817727737	1.149793754010381	0.35634497533732484	-0.09093849355450048	-0.22341796438692038	1.7240632185992821	0.09717709193573996	-0.21082525513860254	2.59724399907286	0.7242937201632309	-0.2682588075653217	1.5251886380609108	1.81958767605596	1.0225055817101005	-0.11642980874083854	0.3843835315240983	0.10582369563822853	1.8779577182325202	2.00286869470689	2.203961632161176
1.4115190965100777	-0.4730671705669498	-0.8790145594785259	-0.5691652289372232	0.6438933929831618	0.12101854592920958	0.07179461313927547	1.6195349010105018	2.5882574955947555	0.7342523756957388	0.7594444095971724	1.4259240093878616	-0.16124233487074757	-1.111397504623275	0.5512683262448459	0.6296117844303412	-0.4314031704157653	-0.02953989772885657	1.8880290732530092	0.1858818626488328	0.5888846638977319	1.0048785044763353	0.9595236423056077	-0.8893515524848828	0.3339719276131502	0.3879019216270259	-0.5726584205633342	0.9534320300473312	1.0477349252121035	0.831857958358669	0.8291334627192501	0.9124259517152894	0.5285198111981712	-0.40652725243227955	-0.2563117678684893	1.4174804153672769	-0.10021098873839257	-0.13586626725854634	1.9364987486094436	1.1947244502531909	0.2677431271141002	0.9008790267536991	0.9704094146185291	1.2567872692030826	0.4049871218318728	0.37389359761686014	0.05769553261054398	0.9701969367272566	1.6441601292113455	1.3080573378664833
1.1784604205952378	-0.1881054946477454	-1.8061130327237265	0.10951453037594021	0.39273454547534187	0.7957343556799149	0.07192751272772802	0.6598512402945499	1.9340799478660242	0.09382980666533541	1.0270602735416554	0.32677204457071	-1.0731551312125573	-0.030784754752473473	0.011910425248517771	0.8952752891422326	0.4222752380545283	0.47966238715221426	1.479557566559701	-1.2350125614971408	-0.0977066514732265	0.9267761954512	1.4646634954416138	-0.5076750227737764	-0.21447235928973515	0.4640453088650998	0.7712257221637684	0.8146528431516163	0.33150879764103136	-0.4381807738778562	0.185969198186179	0.46374228088220854	1.015940704258229	0.015017315404499574	-0.08207836776989727	0.7998758405333022	0.11922899437000936	0.283326830997515	0.40536270610245584	0.8738828828916011	0.6609013007687972	-0.32935386511311243	-0.3047633444807539	0.6154534379685054	0.2131027197854686	-0.028128525121466127	0.21895599588246464	-0.5702801364359219	0.2393386808990413	-0.08024204021932715
0.43397891369369757	-0.003502995732544855	-1.408454801213108	0.8698949107875963	-0.11670671713236375	1.1710472639440201	0.5090259736126269	-0.24195931490844008	0.8269785226950555	-0.48175511849110625	0.7200874792030912	-0.791359445674564	-1.3431715795823636	1.1417655952040604	-0.6937634073931124	0.5963804138303636	1.2106645661779474	0.7506044233984314	0.3460892680767524	-1.480070483936272	-0.3642486005103413	0.7047757390429423	1.3524190173193742	0.26451003079094193	-0.4404425787991731	0.6685306509371911	1.7122429070957044	0.38159957345783563	-0.2193875458468317	-1.0495615933290554	-0.42240519942151544	-0.012857608179354543	1.1835385449304723	0.6200177380464937	0.4023446125470681	0.2811630073538187	0.3910384876015329	0.7913846333987411	-1.0088516618172965	0.2282738530674193	0.841277112927191	-1.1431083284960115	-1.0991028376965946	-0.019621656821645288	-0.5754951587481508	-0.06521492946456663	0.5470216566474038	-1.236597434855681	-1.0940369408753372	-1.045870054775731
0.0408363775557273	0.11812745880199008	0.29871275083190724	0.9944483362230097	-0.49360581909170076	0.9850998187954154	0.8274705408638402	-0.25625195614430063	0.31509194226616755	-0.5712392090459468	0.31366567856359634	-1.0198619622288407	-0.6502135465530932	1.6700748967658923	-1.592632009247342	0.6344409911000484	1.4714736227189182	0.973903690268896	-0.4353907414336325	-0.5513309472743322	0.11715462264191252	0.4101181371756796	0.4884279898576394	0.8034086773087398	0.07453436747593864	0.836586414670596	1.5276863847096311	0.16621049720945025	0.008791751778022055	-0.5461037900456844	-0.2392824664508038	-0.24469374184447437	0.6796446279651785	0.6209911350912874	1.035923823346008	0.2676489202885192	0.4434943246787178	0.9965125616463253	-1.184029230263162	0.12262089082307394	1.0240954861434757	-0.8875440599464406	-0.740183312439768	0.27302492795252487	-0.956955120813387	0.3532945505380979	0.6851043646763822	-0.316293039809393	-1.283085742391308	-0.8384677804789953
0.6214370740311206	0.43201400824512054	2.152797054175105	0.3922512329204287	-0.3098993298394016	0.44508810703033186	0.675406781053147	0.682587881162873	0.6516958373219766	-0.28544623901396765	0.37495470193413594	-0.21740674943821023	0.6050276096194692	1.2239370880078375	-2.1935167795261865	1.3912940928720696	1.2829592769529876	1.2176603968852324	-0.005707120439764006	0.6972247186707518	1.0706437363118	0.2725850716675132	-0.532324362256558	0.7086027713566337	1.056662257452136	0.806511937195714	0.4606765448034976	0.5055009589497687	0.9586195694244197	0.5836964172869573	0.8789320365967437	-0.018975941883248647	-0.12666623911710073	-0.048777222033988384	1.4934003625186445	0.8789145592845338	0.35585947418951636	0.8421576007404018	0.026619788445268286	0.8799766639853566	1.3965101923243346	0.20874143964626524	0.5382585420721027	1.4330207197359626	-0.18679670212410973	0.5362697346971532	0.4828072254890936	1.4008246732316618	-0.3555721351499327	0.3629327959862323
1.7916813765166277	1.016536415740871	2.8913818367325925	-0.39713899594026186	0.3986524860845957	0.03658450619473832	0.23363556845301658	1.7764773258374646	0.9934285825900565	-0.047880840858321984	0.774455331374346	0.8645726564701581	1.5382712968753738	0.11906408639112623	-1.9624461892023384	2.1738525927465213	1.1055211053252227	1.0895352633421955	1.3520465045362677	1.221664359759195	1.8224318036151486	0.34405732806466255	-0.8410159320702525	0.2508490274666314	1.7187388661972025	0.5459943635517286	-0.4777182885772782	1.1246154305931724	1.9163923119080248	1.3461943507844292	2.1486483149173203	0.47786016134291515	-0.5895241478187228	-0.6573668603945234	1.536029049739466	1.768186605173347	0.24473041744785087	0.6413743839902929	1.5334489301382157	1.864783496847569	1.7645477318113423	1.3102099142453512	1.7031081508426997	2.406925136993831	1.2374181717143382	-0.048383337081601724	0.19630025313212773	2.457747704567875	0.6630166812573847	1.4509160636816467
2.3789723603240067	1.4776253259929337	2.2380329319718126	-0.8710919754575731	1.0558461197400608	0.06784412108848042	-0.1176030479085292	2.1132167732738916	0.3660417740984498	-0.018456226070467388	0.7236544103373906	1.3288086526633418	1.5072700314425438	-0.8922713531030525	-1.003734826815783	1.9570181937065132	1.1222734791116524	0.10907999765432295	2.4042831340389026	0.5852187963222603	1.881130799366088	0.37259156371248314	-0.10505077261893107	0.014439195772953939	1.5271852786618625	0.1437252048593412	-0.5406061438312647	1.354035263919461	2.135978452505228	1.1142420772497674	2.4924772686700405	0.6751118666753261	-0.538855116942857	-0.5682921369627616	1.1492370568224164	2.2576539600909116	-0.035302032400083186	0.6475838999826058	2.00381923271996	2.0993736716092593	1.656036027133401	1.6975819995889723	1.7833215355359107	2.200161917869656	1.966956972796775	-1.0026587150529973	0.14358799726168853	2.171641900538433	0.8036644874993725	1.3277526692923605
1.5635387998884585	1.2173163046244542	1.0077058706360977	-1.039341004137588	1.09291748726914	0.3870458093092639	-0.25143881389694145	1.4801666912028137	-1.1562693157828405	0.07218821768779855	-0.2630689578188929	0.9350449797834693	0.6462690398466425	-1.1493706538889654	-0.08502464010425136	0.6325085716383829	0.9606284287087405	-1.5128594360363565	2.160929988927728	-0.717333944138504	1.2955201949262003	0.11163828658237505	1.0954978876034307	0.17212969751107218	0.7034130464329119	-0.22635539972545793	0.009869377213863186	0.8315313986313194	1.4900102100246087	0.13709202193386139	1.536713851705633	0.19596868352584912	-0.422118349083827	-0.014263311165685246	0.48800224196480174	1.809672416994203	-0.6397391254537138	0.7291996682473316	1.117911695017224	1.2896245220289817	0.8643180739628141	1.2730368526018587	0.7042270477769302	0.9032008897375107	1.2226735053975581	-1.397437652098116	0.2841009989024651	1.1417344910742275	0.015238493152008823	-0.06169007947304186
-0.2123294302532263	0.10047060589833258	0.2525477824955734	-1.1928242238030589	0.5584369773484302	0.5382853074674487	-0.30320115901571915	0.4335190948896773	-2.4137326236836123	0.45156381819759983	-1.584522887980234	0.14953364230120375	-0.3100204074004184	-0.5527753211651728	0.06874299470100774	-0.7032811920824202	0.20507427110695478	-2.7217246373478803	0.8313775645473046	-1.6859883337338601	0.4694045144260148	-0.3352473564067726	1.73445785070893	0.2550448146454108	-0.08657297692713546	-0.3321012412496431	0.2610960200742715	-0.0745338458662877	0.5380264907351708	-0.7526511674604301	-0.049094439847041114	-0.6257047820442122	-0.7082049208096935	0.17953460379959554	-0.23469068567597035	0.4992666458364838	-1.2777286603440847	0.5599600160878165	-0.2447366966801834	0.15025724844557248	-0.18471125450041104	0.4930673812949915	-0.6926850555979496	-0.39261832373814815	-0.33807714446286763	-0.8499156204814251	0.23857215392140438	0.394430330992485	-0.9500628697403618	-1.6664233529015189
-1.6027076402123872	-1.215936282080484	0.3628461577468872	-1.390875042553818	0.06481077935950437	0.19644898179966375	-0.3563759342903899	-0.34716277848761995	-2.3381391354190244	0.8302949763947698	-1.9903964883430783	-0.4724099193767009	-0.7215677093449099	0.3978932327269766	-0.5787959709777757	-0.850519618318981	-0.94042021636489	-2.5321194214945595	-0.47114178082331104	-1.6631665543677194	-0.2789129188639554	-0.617650619588424	1.229048403206655	-0.31048716478326427	-0.4595468094076252	-0.0021180727186329846	-0.3274638080380441	-0.6270609839472521	-0.030388632593962444	-0.9255667649815459	-1.210069874941502	-1.020221971600965	-1.314674807073492	-0.4285566290832101	-0.797769752759144	-0.9695261868713081	-1.3167497799441064	0.06126509849734933	-1.0317441269444012	-0.33823662919169684	-0.7521407711519901	-0.08407618663648017	-1.4409374337670302	-0.6977796616821118	-1.3145929673058436	0.05879549119023796	-0.2971516790347327	0.24519287310988988	-1.3285645906230907	-2.337200448207673
-1.6695194595762226	-1.7726666567377931	0.9231945435954214	-1.3857713602677557	0.08678601845439442	-0.5281082118024405	-0.323603352066506	-0.6626840559543821	-1.0338817029781244	0.6178780184358839	-0.8978230825912205	-0.789650131554708	-0.5595231027436733	1.0341150636601975	-1.4579246050979249	0.18700678787445754	-1.7210603830645639	-1.1022296202094848	-0.910589179717229	-0.8665084427054071	-0.9005992216787354	-0.5763673827002801	-0.08551492822413713	-1.4967334702742483	-0.614497757144543	0.6634281152125747	-1.3880264194557397	-0.49161395074680864	-0.016475194827378775	-0.482632160720487	-1.447078544474197	-0.6319717983340766	-1.7182606082701757	-1.387597010177658	-0.9973862156502118	-1.795357678451215	-0.49508340303402787	-0.47265452406303465	-1.0515249344838713	0.05436240123364	-0.5197598530831673	-0.19749073273897472	-1.266611287600826	-0.07144989072058124	-1.0475238864684628	0.5025840737643802	-1.212054733279469	0.15378220469977322	-0.9499028038069072	-1.8634233318777094
-0.750628364284897	-1.2024204890627344	1.2794233271143145	-1.0326404000630771	0.4232853316349931	-1.1840902906400217	-0.16814553503158433	-0.7638855683033622	0.39562873759172207	-0.3423127034928759	0.8623143642881166	-0.9671448994818723	-0.27822965656440324	1.036699859249517	-1.9876902656494617	1.1694294228344764	-1.5979803144628562	0.3101252898530436	-0.6719398915435375	-0.11171432043740431	-1.4157483981475083	-0.43626298662566665	-1.302469828037545	-2.5647265975436606	-0.9130029564953801	1.226367552417193	-2.1054340549912207	-0.049407403631955615	0.19640443095723611	-0.05616902217654028	-1.0866027766460502	0.07515361981127278	-1.5400599575133584	-1.8761804999091287	-0.7285079631660385	-1.7050463465033328	0.6233576832069455	-0.7057433449957695	-0.8904834067708628	0.6069150990613211	0.06809478995380512	0.040344981157972734	-0.6795869244274773	0.5644821743573775	-0.22707315651210108	0.3125507333581781	-2.023572755233104	-0.40204662940270486	-0.19478981944511028	-0.9851765771330934
0.028744559116857464	-0.09360880348987033	1.1464740864989003	-0.5543746663667398	0.47310542869265676	-1.380196133574947	-0.08067250170876028	-0.8735108498866753	0.9720837367611291	-1.4179292537968382	1.7718492342474563	-1.0738770586438544	-0.2696093602076846	0.5952959504929499	-1.969032235843965	0.9303475771033978	-0.7933669562587521	0.5801717899512004	-0.5181991463356632	0.0031745542401028833	-1.6887000765620586	-0.4926876158732891	-1.7142823842684975	-2.669821202078267	-1.3158891027922979	1.1908727755475474	-2.0387973265685564	0.09814939713005216	0.11376056335846003	-0.1459690202076216	-0.7335359324255731	0.3852221913451434	-0.8947220364167391	-1.5986611184076305	-0.09115266021661161	-1.0964180101056449	1.1230106548286223	-0.6186635769977633	-0.976903538922719	0.4513926147039806	0.25890425568336456	0.3312919767143733	-0.3592473834228337	0.46859194770374396	0.006410007093291929	-0.04227867436608587	-2.2026363848017727	-1.1847652588347908	0.43370507884188875	-0.4843543736813009
-0.012788475345827763	0.5919686876694267	0.7205456258260813	-0.26088019522694356	-0.0058240796793524	-1.1385219546365641	-0.30168635550691375	-0.9043597601498887	0.6235339349565512	-1.7435995198732113	1.0994915059187251	-0.9978783553355282	-0.5148726661319808	0.1419989644485754	-1.4887142193708582	-0.4140032490718992	0.01774076146525322	-0.1851955299185248	-0.8092399246601961	-0.3698415937691201	-1.5330996058206927	-0.718668346606183	-1.2816998896531295	-1.5945164264648288	-1.3925232942920196	0.4456676577952374	-1.3895107103210114	-0.1670991068070946	-0.36648574996788963	-0.6830595486282327	-0.6401050855448234	0.16656222828377482	-0.19748476110774318	-1.0289161953664063	0.5978178344652079	-0.6020357943888307	0.6672288179945468	-0.4818480167310722	-1.0390208263104348	-0.5071146539881312	-0.24670649693704338	0.41205757442328866	-0.5240570461573122	-0.20091015035606358	-0.636251616742384	-0.22690299262077945	-1.51366046244135	-1.484935484948606	0.6363800788082075	-0.44000696284446233
-0.5384521371824947	0.44485130636179715	0.339400722671609	-0.11542822426600112	-0.587381543180052	-0.8806615994303393	-0.8115342677200988	-0.6776370045103098	-0.07849390733910129	-1.1344636054988446	-0.43506316206936024	-0.7484776516737498	-0.7425015386342645	-0.004911152147155015	-0.7008146235266026	-1.6621805882311793	0.4303510156268114	-0.8686363339843461	-1.1804937770709383	-0.6083599538431305	-1.0277445449677527	-0.8332243988053954	-0.4866049398882219	0.050573575332506567	-0.891004867101159	-0.5932765700234043	-0.5971205715627421	-0.41107145124986694	-0.927523321476806	-1.2110627518668178	-0.6701175146366736	-0.0779290639592278	0.2165899868137262	-0.8034732578246554	0.9455337622069383	-0.5443157163272906	-0.20364258866441223	-0.5373417994004105	-0.6057005948113608	-1.5257244854460266	-1.044031460501402	0.15364448456615185	-0.8693825505509204	-0.732776903172474	-1.3823337129482034	-0.4231879838756663	-0.20696567179083558	-1.036056377422765	0.3702928309665408	-0.4142477413995315
-0.814701702244052	-0.0897613289540799	0.11605804490143343	0.213455270368563	-0.7021210972468791	-1.0278275475688727	-1.3099863049638703	-0.2906668874807919	-0.6438842290950718	-0.3109539701328758	-1.4568366842242177	-0.6221180164420693	-0.8041977523116436	0.2249321508026318	0.15704985854057527	-1.836609332646112	0.5534265678904734	-0.560966274554156	-1.1706956792622232	-0.3650123259356497	-0.5930231160872773	-0.7314333052147071	0.13412665678921312	1.2928229013595687	-0.1542753342842345	-1.339367286628117	0.09049850038946426	-0.27307784754448894	-1.2418513025517994	-1.3921932012192666	-0.7137388233768595	0.037123566864319765	0.23982660884625676	-1.0192740483349758	0.7073139455475701	-0.7880316698327509	-0.7436277067087843	-0.7858151768751185	0.18140485575923873	-1.8241372238623546	-1.4944406534399661	-0.43637180232093675	-0.9935541482947082	-0.7744244527281874	-1.407870431613472	-0.8084808497697799	1.0253975929836625	-0.397721885399735	-0.22381578217966588	-0.17336034263187503
-0.6443680751356934	-0.2965420879835133	-0.12301616194990854	0.8381017300566558	-0.3406442103334498	-1.5517149206693166	-1.502636264545861	-0.11526049996334232	-0.9296310581505995	-0.13430072233282228	-1.272018960445249	-0.8847075462869786	-0.7904898085459917	0.7062463996620129	0.6947960011053433	-1.114222253310191	0.5911307394375264	0.5942191770428554	-0.8991129829973575	0.06334248030955274	-0.6286965491399924	-0.6531164921628861	0.312448924737219	1.5118409031651514	0.16628770226698394	-1.5366065297703548	0.6017041981775239	0.01680287761516434	-1.3122724929148897	-1.2502461568437828	-0.8880571055003387	0.2686278731363244	-0.06557938322393027	-1.1898511516550752	-0.038676137893776275	-1.0146894561568869	-0.7987584148890363	-1.0459701675733832	0.5736392751222498	-1.3520330918155115	-1.3405066702232016	-1.211163171712639	-0.7823605787633875	-0.7069904881440279	-0.7806319372363102	-0.96694347708718	1.4124184866885021	-0.3197643544418845	-0.8910577758223185	0.01624428199362382
-0.4688790078851466	0.03334214313050003	-0.6063635580288016	1.375549868515333	-0.05635816036136124	-1.9216898987183912	-1.308469056156185	-0.3909199878289805	-0.8833544881647912	-0.6923794519612335	-0.3654628663733528	-1.3412676178387137	-0.8016269501691996	1.1586634630595256	0.6067494256096823	-0.4333718002423981	0.4565387809377449	1.7118716119225075	-0.899439370473007	0.1280570672602859	-1.0704716681689432	-0.809095438994678	0.08052054014850082	0.8430995476864824	-0.1874971578976133	-1.380389339565884	0.8257081458095392	-0.09803648672258335	-1.3747201510144518	-0.9620464304630577	-1.2605513825455612	0.16243484982980372	-0.4810369293402798	-0.8078732724146181	-0.8834181876682327	-1.040682409673945	-0.7874695403477698	-1.1071454457660825	0.09251099624674015	-0.7398900172739027	-0.8338288552921473	-1.8744312605088709	-0.40868431318581067	-1.083402845650087	-0.24815835328278507	-0.25227252504229974	0.6789187664781006	-0.8525684202150995	-1.3626113155866617	-0.17669848689785306
-0.6379310387243423	0.4674953299067251	-1.3439225799225902	1.3493588734269755	-0.2707699305690889	-1.5787367465969138	-0.7776209227208812	-0.8967241297684917	-0.42803032823952086	-1.25725189297498	0.2838113199853901	-1.4302741548775186	-0.7421619861108224	1.1894023885552136	0.0685727406238961	-0.38057519172320137	-0.016237437906916376	2.0663756384901064	-1.3550647073887248	-0.31241663922064766	-1.4004222248332656	-0.9658101136151037	-0.34043659100655904	-0.002317003068067208	-0.7658244193443845	-1.183245117040564	0.6611140772257798	-0.7635164830128822	-1.5295746120087386	-0.578092949995911	-1.5609448836217663	-0.2162880965361292	-0.6299041660364624	0.13884271107095045	-1.3017371671795592	-0.8936588854228009	-0.9984151673609398	-0.8089687580206961	-0.8270211537060865	-0.5786169430278318	-0.3789267877223067	-2.0680031099628695	-0.08793153266712665	-1.858605067107007	-0.2546098705545906	1.2110003809992997	-0.6132108961616327	-1.2823729841808944	-1.5047910340544046	-0.6329336556574062
-0.8876772978869358	0.49818354347256	-2.0579007768179167	0.8091131795037674	-0.7592795646017013	-0.5298883528592527	0.03584174285781143	-1.1198042985942451	0.2518788119130247	-1.1292612070598163	0.1802348394802485	-0.8570423403684264	-0.450827306126084	0.5247890525552465	-0.28218939051271225	-0.6726065547031606	-0.6118770226819719	1.5736899741801618	-1.7656464515531851	-0.8339779660515537	-1.1727550966916374	-0.630251795443699	-0.6641804430317603	-0.3318216614161282	-0.8697774987834389	-1.0311136078648735	0.2778355495960183	-1.433088961335249	-1.5749015114045897	-0.07532626416358387	-1.3967449781642438	-0.31404352445379946	-0.20274274956469748	1.1684080401394683	-1.016264761632708	-0.7124275338767707	-1.1776432688658403	-0.11509759234220113	-1.2776309664221965	-0.8508681452452472	-0.1838658614061058	-1.607676125881673	0.08038730661938452	-2.356454224520651	-0.4525754695685053	2.271945148222409	-1.4089619435006775	-0.9790008617203643	-1.3896293741727785	-0.8792391338567895
-0.7144434306151457	0.10892983993037463	-2.38098411166352	0.35569027095339073	-0.9544947525063542	0.5641535777583143	0.9784675629027246	-0.7757699820924309	0.5922463620288242	-0.37462279760910605	-0.4018400607270775	-0.02195414072256623	0.0018789184504197976	-0.6354070534350212	0.03902534663987506	-0.6959976224890836	-0.7856329680067884	0.616184823725882	-1.5120678517958903	-0.9242920633618451	-0.5016738140454725	0.2935789544610599	-0.6899802032282293	-0.006516230506405395	-0.2989216129287593	-0.8198237229406213	0.11317481450490513	-1.4376233660482647	-1.2476419677942416	0.3859999445630171	-0.7735697826749129	0.1003112125628247	0.664200957480108	1.7157880782758852	-0.25735990867756864	-0.657134109723123	-0.9183228212760821	0.7581107819914237	-0.8990551880652039	-1.0716022331555517	-0.22800775577514742	-0.7043929735842569	0.0843105955282502	-2.007568640208269	-0.24877436960490873	1.8596458246926049	-1.0426379394185477	-0.14995779285287383	-1.1744039198702128	-0.6446254788317366
-0.10987725272698846	-0.2719943189509476	-2.1617142471228035	0.4716100349032786	-0.6614671808851746	0.9909130613721705	1.665247875362692	-0.13045823138944698	0.17595721093718725	0.36120746533238596	-0.891050033949713	0.366322296865768	0.2861125467851418	-1.5783537330278505	0.7937185098140725	-0.30060251477010375	-0.2958377539798418	-0.2781504013782004	-0.6212599525139118	-0.49405969380129594	0.05967624445188742	1.208511844907309	-0.45633057515655273	0.5119197690309379	0.42989098087942934	-0.5308949485387039	0.44582095654948345	-0.7571391462950887	-0.5775735007999819	0.4797973088784173	-0.20952577663805066	0.4735220886321989	1.3454724781572365	1.5458832289742797	0.3713521511463545	-0.8446236712899027	-0.27793390123789596	1.3474316540348736	-0.2361059016598647	-0.8815196995589423	-0.39713074468456655	0.10349131512757882	-0.059501271377398315	-0.9844142380764234	0.39792707531406574	0.28083789376235935	0.14940915640070643	0.3909711293367221	-0.9040768214690348	-0.14837247458809735
0.3489409075855516	-0.303890281846288	-1.6067818369877285	0.9496398151143964	-0.2688314830178045	0.7063452105990716	1.6932060749263431	0.22918998034175206	-0.6240678646685157	0.6605918684355474	-0.979308935728592	0.12842278435340118	0.17364189535759816	-1.624611326363821	1.2442528688473515	0.11457293370645485	0.3789157652376715	-0.583454511985711	0.2330635944377837	0.14009075827330544	0.1525904699147333	1.372590012651281	-0.2349347547062294	0.634625404071567	0.6291646962650616	-0.3129914678575612	1.0292763182909774	-0.07519114424538245	0.07562175947088225	0.12936532271985018	-0.17553918065091786	0.09842401076105037	1.2734278632248857	0.8908406510678673	0.41683699096401117	-1.2299203348406031	0.22191591282527895	1.2752584779855414	-0.01980343416270148	-0.40702131015803056	-0.5422851977663188	0.36287648434277703	-0.28157384927493634	-0.021893728331552523	0.9464485171912508	-0.9431605845196129	1.1603619787159192	0.15962283861462223	-0.48486179871413604	0.20098942854445145
0.1940648054504374	-0.11224095855176487	-1.1064856354690789	1.1296526920869574	-0.20389265469612972	0.3764962756286561	1.1079802376110215	-0.04287709512271514	-0.862550551960371	0.7498330416334237	-0.7488826488883601	-0.10078731284778289	-0.127207240121525	-0.8257250821882302	1.0119742567162173	0.19019392987224337	0.4657194395135709	0.013216365486015411	0.49528224025678486	0.6671334092320631	0.042646716502903415	0.7306030646918069	-0.2767211124437347	0.20693232805200704	0.15387846151605344	-0.25283578381021105	1.2930730627168148	-0.04239069675988186	0.3561586165855437	-0.19124409699303063	-0.4886176671588573	-0.8996662277417087	0.5718018706631143	0.2794244496700216	0.038521437176773504	-1.5236713578635208	0.20577550085859644	0.6726914593226676	-0.290890649488548	-0.05310446721332661	-0.49795788599911484	0.12308496536889409	-0.43878209693957626	0.3182602680069397	0.9772394488080065	-0.7058637668366318	1.3019070657152778	-0.46170487702193413	0.11530547824938181	0.24728942206707769
-0.35227831116067676	-0.11135294351468883	-0.8800222170234127	0.669002075690344	-0.35316421244689183	0.62697772691444	0.5098804526338103	-0.7088501120512978	-0.10011407956459373	1.052712987940762	-0.44814312533369804	0.423285870554525	-0.1294748999198097	-0.003328643058786076	0.561607097039493	0.03059452384814622	-0.2526909922460893	1.219693540436616	0.31275628442994863	1.022179725619279	0.310393322991241	0.03855185728103357	-0.525202261474356	-0.37098691043639975	-0.4794244704777881	-0.18720169155599437	0.9314724646876594	-0.6013239588959013	0.24662214966339127	0.19508183598971643	-0.4567847707686886	-1.5412454950900354	-0.008597593958854252	0.17373028227785928	-0.11782662886748363	-1.3560316509467827	-0.13657475288046358	0.15489192424487036	-0.4421023218664408	-0.03847795597068501	-0.21030194843431801	-0.09577278714920585	-0.40365470544708304	0.09990004464201448	0.6737999789829617	0.43417920449980146	0.8155500232772483	-0.6936798832359006	0.6966203503115409	0.12709687561189892
-0.654711899406648	-0.501953096246586	-0.7799502132048282	-0.07774789976814625	-0.2046808638539912	1.306120736509967	0.4799191828408437	-1.1523633185452935	0.9200029180946647	1.5064070600053638	-0.2618135440461938	1.6111111824948277	0.3797030787707795	0.06146191145069776	0.6655085054102415	-0.032743967200761934	-1.1619942259302156	2.067885470489259	0.25623898474508267	1.22973744944863	1.109941466384721	0.07971607191396228	-0.6430204310441023	-0.5691478707540334	-0.6590524855014596	0.13200409328666166	0.19399185562438956	-1.1153953166130874	0.05066278434902109	1.397908256484904	0.30077484160113627	-1.0725758267480217	0.10527591223660829	0.631190278352286	0.39030181916975143	-0.6505068027941694	-0.32655709134419575	0.21208841162476652	-0.06200546637327368	-0.19230669357898833	0.13067248807514212	0.17441213021898264	-0.18393636385880435	-0.21935257864767682	0.49724064039193844	0.9137756356354414	0.46846061909721376	-0.2477749783248118	0.9566568043206841	-0.008813728218188786
-0.42513713778346446	-0.9922497597003742	-0.46575687301781243	-0.49536698113371824	0.46521388522502144	1.6352874580445027	0.9004601985293045	-0.935071513541051	1.0111225829276798	1.560689478550274	-0.22188629451001515	2.48568473888454	1.0184605262917328	-0.544072142573945	1.4355924455629752	0.08723643754341187	-1.451698505266103	1.6400524521009625	0.5855524387887008	1.199925375289931	1.8580713782483378	0.8457192687086132	-0.38362565230026124	-0.2514469796872636	-0.28652622931303456	0.7056162394505889	-0.4406916756735403	-1.0759834023974941	0.07454849353211128	2.641095967786046	1.3184397142187265	0.16170178410057068	0.6630696260182656	1.2623097929440794	1.2470052587284097	0.19351148550397057	-0.15115236948821004	0.6381165105171888	0.5357087591581325	-0.17009162754718568	0.2338489857350591	0.8511784666654713	0.09592559200360722	-0.29247154654697316	0.5642417878971858	0.018049323164913245	0.6413946654333301	0.4118922027776037	0.8238851226518422	-0.108430132971858
0.008405919010120399	-1.024836222825858	0.2191064128866366	-0.38996085558206484	1.2352112060244254	1.1367378167295579	1.049538655201408	-0.18965615392563706	-0.0031429862438058587	0.9103274501626504	-0.2069842687527629	2.179798332379242	1.1571915006174396	-0.9935374637446875	2.099688866678901	0.20070527934403173	-0.9223584915715332	0.08132311756716655	0.9857873100064035	0.8378139923380319	1.7880223854027724	1.5948285843416863	0.09825181166681934	0.23845157558770955	0.2125429910333862	1.236488679202841	-0.7587053019118591	-0.5413431888349302	0.3571032750467558	2.9013661199311636	1.7348132741900046	1.1398153825394997	0.8999984758575543	1.5784975700805601	1.6257612382791091	0.6268966781598998	0.21375413022860743	0.7300631139951441	0.753712512751071	0.1977997324451403	0.08799543118104343	1.385346992187454	0.34277600840091604	-0.07139190342332283	0.5844870113964633	-1.2716223314980053	0.9659380835601095	0.6799652778820235	0.5905464846011528	-0.052214973753187975
0.21256031780818457	-0.29203146582354306	1.0586151475532761	-0.10752260609203902	1.4694244032438477	0.2762905363681809	0.47890879294341154	0.5045409294605611	-0.8992581895527685	0.043724228142131706	-0.024837270473257605	0.9044271849672882	0.609135939737428	-0.7083361836462985	1.8441209380686214	0.23069842548441033	-0.07569892794698287	-1.301880530088217	1.028439840194234	0.2958920075030045	0.8104332782938626	1.6601284693871303	0.3913088977751784	0.4763479572039507	0.41800301693680697	1.4517166161936106	-0.8674880777393466	0.10669313107554945	0.6836706549957375	1.9180308167215159	1.2582871943456122	1.3219740401153275	0.45334653336757336	1.4373231583846373	1.0545272738620566	0.5201012058656472	0.5588031290352975	0.13076470375100546	0.4950512133636768	0.7673139694644371	0.10242966744724728	1.3661885015372577	0.5642341994794536	0.35902261361719034	0.39321959785639826	-1.4672767784641085	0.8661720656808585	0.4952662769685147	0.6152888232553965	0.37696500509437686
0.1982646963043253	0.923863697218103	1.6588831625728033	-0.04340521559563412	1.0124520884843382	0.00927235758985131	-0.36556217777945177	0.6476565322514629	-0.3920162879568452	-0.1633311261587034	0.392468570644542	-0.22499642618273424	-0.1093648686843702	-0.04250768421011657	0.7481389045303073	0.38436848481737934	0.4932862203401063	-1.256614548213186	0.6886122780679079	-0.07530833432791556	-0.29566664045279956	1.049509599980544	0.2963697075071377	0.3691041183791338	0.34821500961248053	1.3852325844311455	-0.8470407959790074	0.645083436960868	0.7953667776500899	0.4645626414541799	0.5088326869602666	1.0826017368625682	-0.2362193864283215	1.1137615776886645	-0.04881858385138616	0.3219888210617084	0.8902963018554357	-0.6725056059402161	0.23787687823097764	1.2108974665784311	0.6740954302563417	0.9682259313520685	0.7463963044700382	0.8970422051483391	0.2765321055599896	-0.3778704181361933	0.278001311453259	0.2775640989747783	0.8842346118628037	1.1491631823298594
0.27203478773117673	1.8848748734417393	1.8035883103521007	-0.22582013351293664	0.3245774797355154	0.6816083782608495	-0.6311158471273989	0.2699641220961922	1.2660817106139697	0.5519622500906315	0.8279996075096576	-0.34742467519427367	-0.2864435540794131	0.1784808034764837	-0.29678266902670386	0.7900379575923234	0.6136847300620218	0.06720243067459551	0.26818938816533044	-0.1108553945558382	-0.6394189855728915	0.2405078543174586	0.06753870833234764	0.14947304161048347	0.3310330636304181	1.25429661477977	-0.569928880409924	1.0979879854285273	0.563610705975149	-0.46029526572494533	0.304012949483921	0.9718786905979205	-0.5311020578937795	0.896086814367394	-0.8197771049810575	0.5530703485375189	1.2464347852483135	-0.874767121891572	0.32307896797728053	1.2401711071298243	1.5761155482127935	0.70612781732584	0.7226671226995849	1.3207836789566778	0.57802046460388	0.6529077685407308	-0.3195493918171914	0.2770662789068523	0.9648949389128086	1.714868852963767
0.455038095641648	1.923338059278242	1.5871969426244519	-0.43723627798715087	-0.054236467939730235	1.5538178449151323	-0.13884800823278132	-0.11227383360690851	2.3876495414370593	1.3895340965546017	0.9134158276742471	0.2793272332739859	0.2383407163722647	-0.2897084777733898	-0.5725771792186096	1.1115368648874209	0.4620818589844229	1.1897047094500484	-0.06969615696513097	-0.047918669185288726	-0.12680856662078166	-0.410657902922256	0.11318318761235455	0.051728049972443874	0.5273394219010291	1.117095881811136	0.03180933837190763	1.4309489754415554	0.03136230961793309	-0.6287571193842426	0.7243810146156573	0.9258147513192492	-0.4172658189390096	0.6910312469629023	-0.8943234625197354	1.1811624825494034	1.4601832991711492	-0.3449465287767779	0.44546530960003505	0.762945184572873	1.9644702409642025	0.7776733949737562	0.2902655817670662	1.2700343261426628	1.1026425910351194	0.36249255614977394	-0.5092712061960303	0.23236543860132108	0.4945310934552675	1.38703168126878
0.35478232401788623	0.965908170027013	1.2245195732744167	-0.5620880523426591	-0.03333326480550866	1.558084684038923	0.30996277594342586	-0.011650771520251695	1.6875418183525877	1.2010828773933238	0.5346493625766385	0.652305991841624	0.9100576610663254	-0.7839595320987002	-0.2432779585359683	0.800629398661246	0.2146672805826691	0.8409752903492327	-0.45278774685012974	-0.21601213462791288	0.48205958054571424	-0.8640301471045603	0.4946712425159233	0.1112169084816029	0.7067104346063509	0.8063537968641562	0.6764346154560245	1.4003028976903338	-0.621268377535683	-0.6434032388163823	1.0712426281952194	0.5308483773119124	-0.46002263979668784	0.17466147719971617	-0.747193590871976	1.6352125864651237	1.3338032345475346	0.14502300459534825	0.07575604903306046	-0.0584514795729628	1.1971099523797208	0.804062610779492	-0.4861443619288058	0.5627256794877304	1.1908626944419105	-0.9143926737968718	-0.3585475192144816	-0.20194357326399104	-0.30101098838507573	0.15359928832106265
-0.25462407699618766	-0.3686466043511005	0.8120123056634153	-0.6167361944258971	0.08609810744713271	0.4739670581363109	-0.0959151072451518	0.5243172824410894	-0.2309686572553938	-0.3066787922860817	0.06878538252889678	0.1724815410974895	1.055849666223615	-0.5670093751028165	0.009916084032625273	-0.18084448477336285	-0.02921893853072678	-0.6960839520515963	-0.9436828077972057	-0.546380619700182	0.43074449342160387	-1.0860134039345626	0.8284824469009628	0.28324414996464037	0.5395038263106645	0.25102577801731996	0.9343698608759173	0.8474582417341656	-1.1381090176886068	-1.0385090380362565	0.7513521324865834	-0.1075305717647471	-0.943995103359797	-0.6454954158585693	-1.0022027360461332	1.4783434200823276	1.0168938106462766	-0.16876275772270122	-0.7216251579214803	-0.8496339091821363	-0.3602315986766163	0.3277772099460878	-1.1668892256859111	-0.45627469875242765	0.4893064199035491	-1.6458443873511184	-0.17551656222101464	-0.8328410848998803	-0.6970827688594894	-1.0551104028701732
-0.9251472096019588	-1.220318034677569	0.33041671289489294	-0.5028922905138282	0.06109772783642442	-0.8087411334542093	-1.0618338480156577	0.92839475241157	-1.5080919246629692	-2.1519908619297268	0.07106247017804677	-0.7376578355286973	0.5719952392577099	0.21784036353801384	-0.10664280035574761	-1.084544242851609	-0.08884984813282477	-1.921398925684203	-1.2442826463748484	-0.5673646375372918	-0.2258921480839822	-0.8519772327824159	0.7267760239107427	0.603294043353655	0.03954887937805174	-0.2736467817191285	0.7426908927699349	0.04975560244001854	-1.2956210239872425	-1.5453161543500473	-0.0009600070873624311	-0.2660177891187191	-1.3451374188924596	-1.202190947068796	-1.5593124501165427	0.938805187540705	0.9560306183382558	-1.0386148533557533	-1.1979613383715868	-1.197319814686642	-1.5254748850472848	-0.5184775557547027	-1.2619351348856198	-1.065096202761259	-0.5237252242379173	-0.9118321987403317	-0.03370756887786214	-0.9867094908139848	-0.18393948126397333	-1.1741434766245809
-0.8921017039611838	-1.1542355298598372	-0.16875380183443087	-0.017397471811731072	-0.06583438162163321	-1.2388284183047609	-1.3821609722465003	0.6802456267057765	-1.0774196679042947	-2.925253068450655	0.658582563173425	-1.184799658886107	-0.04462808143719204	0.6986788486891912	-0.1976561729352981	-1.0528857739941417	0.22670459636871387	-1.7059132270411996	-0.9663068070392907	0.018295293882412977	-0.7534987247445868	-0.06503386643630557	0.2600125289404491	1.0731522307862424	-0.3839046567602829	-0.3868241736346596	0.5287265406153447	-0.4122439599950391	-1.037159963465163	-1.4334086459669353	-0.43692038612032974	0.4128752432074985	-0.893982987170314	-0.910540925835606	-1.6617297123326182	0.6368396429062076	1.3169830066891914	-1.3769399487472644	-0.7739768580790141	-0.9117351265426037	-1.4157879656179693	-1.038847032982848	-0.7069729923324815	-0.8058699198434175	-0.9856948326566138	0.5495934290418888	0.24188393206975817	-0.2735747026639017	0.9213846071539067	-0.1279846542770278
0.022583514875530113	-0.4776880731904809	-0.5002553115909988	0.73473375604262	-0.17332012647419082	-0.6817496356042859	-0.36033638389923317	-0.12074713658183195	0.23549166364503593	-2.0676637356926366	1.2984090730114233	-0.8098660151780024	-0.29348191634298565	0.37736235016022285	0.20209057405681208	-0.07918506826477861	0.7568587345810504	-0.3496918593392478	-0.16224828998375213	0.8574682150647427	-0.6057011724425639	0.8378092000895928	-0.10920065201564319	1.4179719981424834	-0.33803605468715997	-0.09691330478895921	0.6822382946553319	-0.21089077654928493	-0.5131153509504388	-0.5058130300903627	-0.22550850842757852	1.1829212137028615	0.42829532905346157	0.06220054742833801	-0.8883812393872436	0.828710277865486	1.5987019870776662	-0.5031361422891749	0.20203519518156116	-0.1900876074940805	-0.31371012766487655	-0.7558531997504451	0.045128819406176315	0.05925913379636349	-0.605430227056655	1.2509524696928642	0.644115202277676	0.8567311424243348	1.6790369376142824	1.0225376195101734
1.0769229556924245	0.08675405176456195	-0.5373780109964383	1.1250608768122208	-0.30724191744221435	0.06231426354411071	1.2141653239151422	-0.7874629418807831	0.7863779874348059	-0.3175782187507826	1.327296049254164	-0.09015082490261532	-0.17242522645252115	-0.2043799656249569	0.9353474177988705	0.8999604606190011	0.9036703612589673	0.9178089493963388	0.6168527809033614	1.2072282934875038	0.0008676860657920639	1.0869272933242946	-0.04251705607304076	1.1641048857399996	0.1459346909684375	0.09936971301057371	1.007520811291616	0.3804829452075421	0.045538003001488706	0.5097185880227965	0.16799766930661283	0.9106896547779194	1.7303699394864258	0.7791274685368618	0.15317396471395528	1.1028788224243025	1.0722759034249145	0.9776105193527442	0.787853370953025	0.5072184663385392	0.6787142253726481	-0.037507561071840306	0.4665814462345352	0.8259025702299367	0.01210524651374878	0.6552817767321634	0.7881812425129385	1.4997503160157364	1.4152735305049486	1.168088715653982
1.3465261984430654	0.07413725896492732	-0.4184507875602118	0.5336258659078877	-0.5817331929357862	0.22846857443991123	1.7967847277964084	-0.7005417397500898	0.012076177910493306	1.052411888292977	0.663984539231416	0.30516237617349384	-0.044112854385043844	-0.11245499821044046	1.3429562396925163	0.9960605244710179	0.20185085857242926	1.2057652983654752	0.8882722807938935	0.6882949611192597	0.43021423240419265	0.34377690859622667	0.3138956216550413	0.13498185288538694	0.65844258111248	-0.26664359626738754	0.9107001926420135	0.7710784445059163	0.5034924176511154	0.7177034323966022	0.11553339331863968	-0.4608334318030732	2.134217013400284	0.4591721988385291	0.39577795262299426	0.9116695472959233	-0.34253687259586835	1.7459104526827653	0.5210345948909052	0.8122165077690355	0.8058817346553706	0.24572226531680658	0.46250389426047384	1.053857712052137	0.08098707569431271	-0.34993313269539617	0.316450111285776	1.2297329812688174	0.38398757084051455	0.2801479068993527
0.7218545436090059	-0.3436642867523729	-0.4546035254199387	-0.8082919833079281	-0.8989037712005665	-0.12893638240157593	0.7737566291445478	0.07372771441526757	-1.0740213682558595	1.3728307064124703	-0.11193296461242802	0.24463621232954158	-0.11764127651383995	0.7863379077123923	1.0180692632305646	0.351883892509286	-0.9919211385611376	0.5548087065876113	0.7463575089028817	-0.32726762132867365	0.4036647513650434	-0.8303727674554051	0.528966387718779	-1.1619587883590525	0.8306045118801564	-1.0655782082556857	0.16504463526729535	0.6566531976779741	0.8558061916322256	0.0875989832719684	-0.3480830845933399	-1.610620446456717	1.6675057717879085	-0.6361488755116815	-0.4172629149490031	0.27514764393837265	-1.8119233088871773	1.1773177058491202	-0.07216982234452957	0.7259044009451994	0.33532864176631566	-0.28314199448923233	0.3806923573965849	0.8838860754793753	-0.45694857071255224	-0.6356184688284708	-0.592986015950306	0.502229735345542	-0.5177869839241879	-0.6849587573630508
-0.0026108580157285124	-0.6162584707389185	-0.7783067574939441	-1.7536016766101343	-0.9417231385284816	-0.3802617734920502	-0.8464369415439518	0.8718512744702196	-1.2343594888983576	0.9813360612153087	-0.41773388646570314	0.10409569599871195	-0.2181862817547725	1.5667215677558095	0.24451116451548205	-0.04993202605646813	-1.627855799751414	-0.4986679638888984	0.6768877925708573	-1.1132221262268551	0.2530169821692931	-1.437676896420412	0.3858574795720464	-1.8292143053019378	0.6476866421843556	-1.6398047958162898	-0.7071876543190786	0.2796920678945237	1.112367583870293	-0.4918437483326629	-0.5583132786794262	-1.3151072276844527	1.0670833329849025	-1.4276972628113358	-1.2762828312675747	-0.22519865540318643	-2.343107035100484	-0.020714424439450357	-0.15832641867335379	0.5538627643677473	0.050013876444757535	-1.0138125747938391	0.5373976494041713	0.6603338691224564	-0.905394604630663	-0.12110790978019136	-1.3161495384326516	0.07362186980171255	-0.6804263746717467	-0.9227658883643116
-0.03941597409483551	-0.4025827419473574	-1.1240214382658993	-1.3064090515715978	-0.5235542407861399	-0.16187765827491876	-1.5494196166054048	1.1471800380690556	-0.45402367774648267	0.6391345988964725	-0.2771500727584494	0.14998026509324283	-0.09199763048854048	1.2744821060356233	-0.36812933085984795	0.4222523953038822	-0.9959891131623873	-1.5156198248612984	0.931364795689626	-1.2568773334889958	0.39868040618883593	-1.0112059259893054	0.09999816819269865	-1.393533957743201	0.35367419099469694	-1.4721435079300877	-0.9847462321909576	0.10927447296258744	1.2330449170827702	-0.2365206777498014	-0.06603058092820813	-0.003462380997421986	0.8256281296506383	-1.1896224722789952	-0.920625194815392	-0.1499064938816578	-1.7507365621968796	-0.6424628169175937	0.3841468912504651	0.5802704394410406	0.2581576529726153	-0.9906998359229774	0.8403644198314342	0.44492574951470254	-0.6704157451410756	0.35460441501629963	-1.4053398167730686	0.16523587347874621	-0.3401958284655987	-0.5663799510265711
0.5673589548108569	0.13023913587664127	-1.0332909374322332	0.2397466180912776	0.13595017437255275	0.24888034777656545	-0.9274834812311388	1.0158585211911968	0.22615474821832948	0.6980975641818955	-0.16181231925849995	0.20814762689283028	0.19743102130997517	0.028754411628367605	-0.5259602189357863	1.235608038031328	0.4277224510024771	-2.1951795659033047	1.2701416443054152	-0.8437439571861792	0.7684938022657452	-0.04214987670905044	0.04446812450354813	-0.29612910985304397	0.13372325318521674	-0.6988433805407663	-0.5916343719866503	0.3486388955845527	1.233662167158763	0.6340086394296228	0.7785161103260502	0.6211405470718311	0.7223850911117118	-0.35029729999799547	0.7475182638130636	0.2848204040350871	-0.7515841284911623	-0.2760329704571369	0.8718641634099185	0.8201114482350933	0.5177374653879593	0.0002569953634602693	0.9511073126751175	0.0948562818963296	0.04287236946307743	0.2544922758334224	-0.9678539464270077	0.36934871633234073	-0.17273150674582954	-0.25426274918993313
1.1263886759460835	0.5553757962669906	-0.31595614471070493	1.461187990870498	0.5855588370962036	0.3900309333848631	0.058073005461851505	1.0050935234927516	0.11345977166473496	0.8728163995464087	-0.31133006694462045	0.02373639376679087	0.31054074715418417	-1.0821408043227347	-0.39666623134177836	1.238435042392351	1.3743527801490532	-2.189246703265695	1.3625465190713333	-0.11597374908089315	0.9004777772238003	0.5729507614688731	0.33946501525391304	0.528897930302308	-0.033613155613036974	0.09607752914026396	-0.16290991165599772	0.7841370026279137	1.2884734288737585	1.1831677043005189	1.231025466347458	-0.39330171269453673	0.35033772046001804	0.022498372037125316	2.458527324560734	0.5109785797360967	-0.13840461727578612	0.41298444158928616	0.7328244448093206	1.0727603146615807	0.31465087568374406	1.1436366539703418	0.7516112636525184	-0.2639955187150118	0.4935631210857903	0.03139610264840894	-0.35864024834481634	0.3245100085922494	-0.4394840647095596	-0.17689530071953047
1.1614797096270464	0.6398854572050973	0.6969494364123575	1.24087253532169	0.5841308407236807	0.2131210436605737	0.33597776901918586	1.2957227908989617	-0.331223412253996	0.7192219915828821	-0.43227466684347243	-0.24678836310834565	0.048135193187692195	-1.127589510610577	-0.23332580352547438	-0.02301458180186422	1.0835055672157583	-1.3142769471155957	1.2449323349243786	0.7767315935833823	0.5675316813670456	0.40330281807607304	0.7604100278144071	0.575391868543153	-0.23833655443514312	0.5106760168003582	-0.21194771756931216	1.0352515978335113	1.579860375791555	0.8628737425182587	1.0144387624563056	-1.998108058924848	-0.19514100912418525	-0.5334228918098651	2.8394058635302457	0.31070041580256025	-0.038707843290071826	0.5964933168711287	0.2432315056008558	1.1541754988208692	-0.2426184662196784	1.4385499276424876	0.5086187050177111	-0.15908659389337668	0.2523541115133365	0.45068862816643357	0.3165751991467883	0.21543612586247926	-0.7125520755071918	0.09968573183935042
0.8655584300323953	0.5022482575827052	1.3721956248064524	-0.07477481726332325	0.292462845419082	0.051643915220069524	-0.11033514096479448	1.3861913763442737	-0.2220755897655314	0.19234723470871448	-0.16680087615798728	-0.1542903021553349	-0.40026858625146144	-0.16215735403416615	-0.10607274414774145	-1.711622947786154	0.07102487791180949	0.024425482781245962	1.1899423601572363	1.5916615926297082	0.09745752521988459	-0.26901804540768615	1.0022772366107586	0.18172181685722494	-0.45698845055960946	0.6231370147463384	-0.4539950349688063	0.871808817054891	1.9814207661752223	0.0971579435204037	0.5459368357136495	-2.290978570678778	-0.4535123354927868	-1.3635244314120885	1.7439839078339707	0.015535261799660607	-0.05178436137008721	0.20445141061116204	0.14380340357107954	1.0236882516579666	-0.5924601696675628	0.7029038407222022	0.5253774515799852	0.6326352491011364	-0.38502543726923794	1.4854864272152313	1.1475937054609122	0.42355281267506617	-0.48962125955053076	0.8392942770781272
0.6822658571976655	0.3810314837308291	1.2664129629571594	-1.1291146022783458	0.01855066146858545	0.08572142338912837	-0.5121125961715698	0.6579855726129947	0.5359147023533561	-0.31443741788294977	0.31179087542672906	0.40930361942245513	-0.6844789471343816	1.0492823587654145	-0.07537769180201077	-2.505198774210105	-0.5117495045145474	0.9652368342614246	1.1940598889221656	1.8090107117203127	-0.028177177609708826	-0.9498092752898014	0.95546059500536	0.0009852127492358366	-0.5675513582757931	0.6781235442606308	-0.19790545844088042	0.3323478923665453	1.9988647113487685	-0.32869261557997903	0.2904299148922247	-0.7835746540018097	-0.3372243187148814	-1.518361929037299	0.22489445117402518	-0.008934291299093611	0.07848717460085715	-0.1854311428520108	0.6381623896056927	0.7125336665925377	-0.48142331080799927	-0.3756151624531735	0.7312654162695285	1.5571812467315915	-0.8240781522365701	2.2227682821065033	1.9049499949843451	0.820997152234949	0.0893631745986273	1.5135935184669065
0.6685078010330788	0.3562442836219044	0.4610237462997324	-1.1015663013606976	-0.13468774047459092	0.0781918409632344	-0.47421919361185433	-0.7590090606372587	1.1271066474603961	-0.4136397063172955	0.4266462668903264	0.9133541772494399	-0.69061118087817	1.845929157476143	-0.3955571939027757	-1.8991249442191198	-0.17048175799908244	0.9940742523658922	0.86272639679026	0.9973975911504911	0.22050466822680198	-1.4471259640775231	0.7164120636788559	0.17814205379407258	-0.5065749133735734	0.6551973959257518	0.6423337849599675	-0.3382343564535819	1.202134848707992	-0.2655182792089607	0.1415860268619786	0.9324698581800673	-0.3637523259072457	-0.9075922467673785	-0.6768682250789366	0.13039198815646824	0.18045423061180743	-0.16935511966194142	1.0719699123060378	0.2283809559132575	-0.2943529180595707	-1.0882197064913408	0.7442722865320439	1.67510599318019	-0.8272398660953207	1.907073669336876	1.9217276916829507	0.7372164955685324	0.35835515925109235	1.297917112505863
0.47511045669609575	0.32408793443654443	-0.5058883639989131	-0.5384012560196821	-0.29269662839799765	-0.26486912044509076	-0.42562019815821056	-1.8761988941919063	0.8976802551678212	-0.12768098551388696	-0.03838678486242637	0.7211702712573721	-0.6110093251793512	2.01711288317609	-1.2606546193685917	-0.6014156944915102	0.48312117929626186	0.4959090582311221	-0.05725525043488874	-0.532927331985908	0.3818955443192755	-1.7998025520030596	0.4020096371834231	0.22117326485921823	-0.345590750106802	0.3067078058207185	1.2310058097403416	-0.8228797729180131	-0.22789365844333834	-0.31626908390993935	-0.33170905278357843	0.9836196926466938	-0.9677062455194784	-0.3825200282407253	-0.8626048865288028	0.03368575042348315	0.042407468849046906	0.056383700096871874	0.7293169329415865	-0.39737036315816954	-0.5182779887382577	-1.36645345876183	0.34177573722285154	0.7055531735860053	-0.6281399446459024	0.8366427664963021	0.7892298932123686	-0.21882299804804062	-0.019754777870975702	0.13797541306242833
-0.10482717267413864	0.1540202217937729	-1.0132015949433766	-0.518781720823397	-0.5300357359099482	-0.8318020284402614	-0.8283601509373388	-1.7587658514187718	0.19099196046720754	0.14543670605980957	-0.5240415107784145	-0.1245505467019061	-0.6472005930194126	1.544873162907701	-2.340524117584435	0.2967519758069482	0.5767809008938498	0.27361394645709775	-1.1872766891529853	-1.686149926056606	0.06636576775486892	-1.8833771766919798	0.017958858322631034	-0.29178843028087686	-0.21336504944490645	-0.4088692661884674	0.7043319894223727	-0.9177157207779217	-1.4961212964262371	-0.9344748990039977	-1.122612317221376	-0.614060869126238	-1.8131965401342651	-0.6445349347991743	-0.869394338826936	-0.3944379350436858	-0.17606609328289263	0.09462987539941713	-0.23898397923511708	-1.0025735106655354	-1.0429544426447797	-1.516623623790158	-0.2455782627693242	-0.5176107483597934	-0.5122155634321746	0.04252513914473968	-0.8957661139310871	-1.4841850982904548	-0.522973348561339	-0.9924825915370984
-0.7996003422165299	-0.21686397400488477	-0.7591553311078987	-1.2154038040710873	-0.6917451500493594	-1.204989322046258	-1.325437672120157	-0.5360608920982017	-0.12431553406852111	0.007934665360897332	-0.27330695632482166	-0.85957771759654	-0.7742885853770078	0.4431104428107091	-2.8407315924336136	0.3568975490931708	0.031150149315666967	0.561770261189567	-1.8013510861262647	-1.494781030322863	-0.5956204552862318	-1.3864383935707116	-0.49767671421591697	-1.0520093708202272	-0.19810032944888784	-1.107090713662806	-0.7452772096701082	-0.7205325529336252	-1.8749277229616927	-1.6822773505658837	-1.5977390408529069	-1.9597636300344674	-2.125873700760136	-1.31707638830292	-0.9308263002513836	-0.76751810589929	-0.12948225880831182	-0.11265689540830091	-0.9235780934499584	-1.3401677673306787	-1.2215716489607056	-1.5258774720588255	-0.5827417293885151	-0.8811127064393879	-0.5053127430825994	0.1640787305778625	-1.8201268337406493	-1.9804189430470853	-0.3081123369757401	-1.07302661665554
-1.165404131413929	-0.7954987750241482	0.04465416858995647	-1.629599321868595	-0.5564280108276856	-1.2131805514864735	-1.09495644008389	0.6265501220889329	0.20176187939758172	-0.6111617581058212	0.6961158331969525	-0.8513906614619512	-0.8582003180765326	-0.9586877114297678	-2.2568344512327627	-0.04124667874224312	-0.4310367942048053	0.7973057134863717	-1.6298378705057157	-0.14040861610516125	-1.155864750300221	-0.295479872171573	-1.1419739144909995	-1.2547177758440842	-0.33344683607772674	-1.3071571923872416	-1.9467753707438182	-0.624025574240512	-1.4084249582447812	-1.6625865941643172	-1.2477502892841343	-1.418307560167723	-1.698253820251594	-1.3436179363985692	-0.678300588397483	-0.7240978459542929	0.1909889484918642	-0.3553254848299927	-0.6920157018827071	-1.298581541081714	-0.6480549563656105	-0.9733387244297269	-0.5121481005585311	-0.2675348111918393	-0.5245852301005822	0.8278099187562352	-1.2225867113489224	-1.296724189785399	0.7371137072713636	-0.13672163963467954
-1.0906773770528342	-1.4920495482973337	0.7989435145993214	-0.8268182874345602	-0.12911190139322554	-1.1845146815554586	-0.023725760044076	0.6444647076407907	0.4658695472148257	-1.424695456533292	1.4200851484115198	-0.37404351027218646	-0.8956559721245024	-1.8562424126593629	-1.0234969240762062	-0.3510695790432609	-0.23176781461580548	0.4656135874815179	-1.1881307511465329	1.0961779501558704	-1.3868791723661267	0.7673940616130697	-1.7677694579123628	-0.505246264176233	-0.5986828326717999	-0.938242559083279	-1.9785762361997346	-0.9791279634905038	-0.8588583907465948	-0.6648896494298218	-0.45051694675786375	0.6008139773631846	-1.2168896008785828	-0.27472613838224336	0.20114302321323038	-0.43609657285571124	0.3529139649647617	-0.6242795520906567	0.08879640134690804	-1.0505519024308576	0.3060856871758056	0.27120503651408207	-0.2860359049665987	0.2488719192260593	-0.6341909940304317	1.1439185978213524	0.2134680248396941	-0.23636510603352762	1.692363747350058	0.8060227356196158
-0.8425562667800583	-2.0072931789546407	0.9222303935939157	0.8482384014727447	0.30760914579881193	-1.5105111996585787	0.8892882960572472	-0.4296760828590336	-0.08048652600058859	-1.9838148275571696	0.9464799228442291	-0.3338506537478699	-0.9817920394852826	-1.5339645409707707	-0.19858676901850633	-0.40886361389867115	0.3868587340383693	-0.11000686864742368	-1.1696176457316705	1.0276371977619887	-1.4474776121900785	0.9657162412357839	-2.1266263290545266	0.6583536972343937	-0.8585306066053696	-0.41550081732058475	-1.1229853766099378	-1.6728592687886297	-0.9141385455424011	0.40331313680908626	-0.17278113038762813	2.208690770321246	-1.369258059176477	1.0947094615129198	1.309432319228901	-0.40208378183590804	-0.008853269369554396	-1.1751387258593078	0.4810716795914686	-0.9137742674495604	0.8621089827479578	1.5122695536863073	-0.2265971253818571	-0.37280720948150126	-0.9283437024791547	0.6302985558025305	0.9571109586633735	0.016825071873601726	1.5096380782753538	0.8902081458931979
-0.67186229846249	-1.8877757314928527	0.30405365742778956	2.0714045838634227	0.4532675628210313	-2.045511366579691	0.597760948692497	-1.5123145149785848	-1.215263139448624	-1.9135141467234094	-0.5978830495528141	-1.187229437576371	-1.0379922685830634	-0.21402302182498487	-0.40050456763376047	-0.3247141865468309	0.7482121353149886	-0.1474921200947166	-1.6148319535427784	-0.3313718498329548	-1.514848580088629	0.1310949663440656	-2.022123357113873	1.2661939954039514	-0.8544765865507611	-0.1976533896271742	-0.4292712108328991	-2.1105631936174847	-1.5034239148132604	0.4402328015841341	-0.829457616285824	2.1330746175953696	-1.841452504161493	1.5430005881657072	1.8154661776120264	-0.7639110155275024	-0.7145529416219893	-2.00031251761372	0.006026599477357544	-1.0351389315012187	0.6684671331538994	1.7249502626790432	-0.37342155879748956	-1.8618656871817494	-1.1798095511429372	-0.4645267265454601	0.18137357198971787	-0.7666467036917872	0.15372870421837212	0.21406757760530268
-0.5701545288586298	-0.8911398269932866	-0.5518670038942945	1.9962818785263092	0.26868605051421024	-2.1369875081083256	-0.6700326387551934	-1.609319482476915	-1.8870216498349708	-1.0967754140271133	-2.0560258756587606	-2.293420459359451	-0.7446202561290703	0.9108814103744831	-1.1585346915532015	-0.10609824624852841	0.6056472703672084	0.4997756594091957	-1.8715672828555627	-1.8908430336008477	-1.449710623126323	-0.8748014988464741	-1.488112605548341	0.8983370061297684	-0.4019171843873155	-0.3418653677089651	-0.44704698780274343	-1.7528126933666752	-1.9417078571346997	-0.5757924743572994	-1.6656089559998235	0.8916865324911769	-1.5941952476407895	0.7864617155305903	1.3640987589978837	-1.062288354093887	-1.2164723100769173	-2.478040870202735	-0.9220452070985465	-1.2381488879091322	0.11769677815921553	0.6725950357598184	-0.5383163293877056	-2.82623705546927	-0.846224119230029	-1.6019919121748578	-1.4046452930715818	-1.568120385477398	-1.3262581785756133	-0.5172546973385054
-0.47470233705255305	0.6394618649752828	-0.8944236089336138	1.1218167594184023	-0.015407336113313594	-1.3266547441286567	-1.5092386256854806	-0.74645893899847	-1.360501045080019	0.2082508345601826	-2.3903253299503318	-2.5041308233176665	0.10229352278153932	0.7671770613592213	-1.430293693880723	0.33974807818822184	0.3608967040180389	1.0292780158448203	-1.3829414809990317	-2.6128478605433387	-0.9910784839045383	-0.8638736873846637	-0.8334497755695551	0.05238329873093203	0.32823619955872685	-0.5294112377778161	-0.6745034928135887	-0.7037121256306742	-1.6821078055663419	-1.4719947403398443	-1.5162108344667733	-0.1023871313045727	-0.20181788429597602	-0.17973086620825515	0.4849518292726284	-0.808834917635835	-1.207480230789935	-1.8724735517066378	-1.5463620101411812	-1.2040274341593886	-0.17191744337619444	-0.6611192333864632	-0.6168501627064934	-2.2554343740953926	0.37389656911536207	-2.458367905031663	-2.3452144098261694	-1.2562656853642917	-1.8892231279714409	-0.9020256354024684
-0.5208518563246112	1.8872142243343684	-0.3623814385123918	0.5809181506763718	-0.14100907017846284	0.08453486663809516	-0.8675359641329083	0.20474088746308677	-0.030354968727330282	1.3984465400693742	-1.6731091529755568	-1.3801283982907249	1.202668217475677	-0.48134981705150676	-0.7127035127010853	0.8617077309407761	0.4207403083705734	0.6861637154040302	-0.3276950982270317	-2.3569589152956385	-0.22134654338179896	0.5153709191399194	-0.433991682643329	-0.4754885820584224	0.8153321916779744	-0.4559147402249759	-0.3390116428947567	0.31872214274549815	-0.8136727026513125	-1.134339549442401	-0.15756099813076627	-0.19144535341855895	1.4214716935436358	-0.1677817603431468	-0.01537555499272662	-0.16691397934444016	-0.8970407272882115	-0.23472148096567616	-1.5322554911969988	-0.7849348534051143	-0.03451321821890585	-0.9639669323686285	-0.6869968328177115	-0.6331605366043702	2.0203989340261037	-2.94139260019057	-1.940910695685092	0.11503910409307888	-1.5149746640109096	-1.1153463625064175
-0.8707785222835551	2.203263739341013	0.6726724199917352	0.7846861378324196	-0.05781579951567148	1.2853822468279716	0.7592953713165497	0.48531379711279043	0.9928532943810502	1.8120965951214816	-0.8611333521971238	0.31132214772082484	1.8820592508298786	-1.5791110428281223	0.4910854812253958	1.0054605960861949	0.6000452888912686	-0.18194069185176318	0.626965454155323	-1.6465337288309203	0.3644200521858609	2.3468454374780157	-0.38960971808090955	-0.43907645807452533	0.6317201248907234	-0.10433445073532036	0.5375444259634488	0.6618356388904438	0.16586509216410544	0.2661598728103142	1.3190684059613313	0.07394335375967281	1.9284668764803474	0.9148920956894253	0.05594989930814683	0.16523280076142433	-0.6513124164800292	1.4241391660185092	-1.0878456297762198	-0.11935171493104342	0.18609401207249676	0.07061775922742966	-0.7776026029523846	0.601299833803987	3.0787520246134314	-2.9368260469805407	-0.8189631820080449	1.319170622702452	-1.0223617364217246	-1.3439267508323347
-1.3183298201391098	1.6699249485395466	1.414389584099445	1.0680616322356575	0.05946774554187009	1.7400380164788598	1.889498022664371	0.10977517060142351	0.9894230159459114	1.1875358216135778	-0.6876190403237925	1.3586148936510825	1.6992076222002743	-1.4886440206707805	1.3011760548356683	0.5007561128692001	0.3733681013712198	-0.4654664235424323	1.0627273157313168	-0.8806240790054559	0.34767684682583866	3.254259598322007	-0.3960390109189979	-0.2568011962664676	-0.07807617842991835	0.3450039228811801	1.151779161159095	0.3488710897127804	0.8923255972848289	1.4620708864688392	1.5991939186834163	-0.05207561132586636	1.057669530505619	2.0060941216068136	0.15557578027245644	-0.22126027855076968	-0.5141771566813393	2.0544046917768197	-0.519709402709209	0.5271365399798692	0.15550085145305673	1.4198176548379053	-0.704078874933218	0.5896829662358608	2.820325313125418	-2.307529637416786	-0.06728905817158222	1.261046414623228	-1.0051882146529036	-1.3251359653767683
-1.310029594616467	0.9586574663048004	1.3322179410856583	0.6702613422132002	0.002791732344441292	1.620539888082228	1.7155049151097101	-0.3651151576216396	0.2075765990350414	-0.05874090363466195	-0.9517584690329091	1.2661408079773642	0.8685335775857032	-0.4205128927060072	1.3828807779875767	-0.2771534970781333	-0.36671351263049196	0.2927901854696867	1.0960938228552828	-0.030222783527368312	-0.14959474725272753	2.6822230842291557	-0.05346096858282209	-0.3496857140493311	-0.6629689437967832	0.7476405676934643	0.9649702639259624	-0.04026680084467483	1.3136069455088875	1.4586237561163689	0.499966894242946	-0.5003695115224542	-0.08380277517970361	2.0704612835741103	-0.26120178320437915	-0.9308341210661286	-0.22649807015761275	1.6087643583271842	0.05182140698907746	0.9702229131949269	-0.06403846928379982	1.7813163670501424	-0.30036360841445636	-0.1717600889269737	1.4301160466062532	-1.1825543341159768	-0.03964995678822851	0.11092824467162939	-1.1957860756187844	-0.7080386205959018
-0.5335118148946426	0.608776378347221	0.5692170955700107	-0.25363109487503455	-0.24384243811292958	1.4513309982665799	0.9089895855489932	-0.5165086783677979	-0.5689961375785823	-1.065363083633332	-0.9334220073762505	0.5734808595414717	0.009166720454319858	0.5183302685419042	1.1293017874345448	-0.5660888115141464	-1.0571428419929656	1.2111766606019412	0.9745634417283028	0.9508382788713015	-0.5996745563323124	1.374896671244724	0.6489795111393267	-0.5746770152472894	-0.604677299511104	1.0571132849326423	0.4104645767865478	-0.039934126558838726	1.4274852389359167	0.5205393315741298	-0.9030892470166734	-0.591333912495738	-0.31503746866063725	1.1628072921242638	-1.0664986521342184	-1.2136255580628212	0.33809016800074543	1.0008142875765418	0.5173549020244496	1.1505295480891216	-0.18553129976935048	0.8556390064066385	0.2201403607364332	-0.6060694962140877	-0.21028116036438999	-0.061527907962443444	-0.16017805236084334	-0.942633004878356	-0.956285141919338	0.2728472273260691
0.5955013009671023	0.5269243210317271	-0.2983912395556948	-0.838158039843924	-0.4413028371266918	1.4606528846476896	0.6774752960620096	-0.36292328890957365	-0.8088763063728462	-1.1757608010274518	-0.33480522383729594	0.11605792350495707	-0.46854306038820104	0.5544131280363062	1.047629352142576	-0.029440117395663896	-1.076741592748197	1.0824162474595203	0.6792229788011073	1.7373188068800105	-0.6209267259148102	0.581330486834321	1.2322512793257698	-0.4496043893621994	-0.05149563027246051	1.2197251589503604	0.33427707591863015	0.27298367429966613	1.1070682362639388	-0.27575567409906193	-1.43893017007868	-0.009911688483545237	0.3547810603771288	0.2320751286318124	-1.611146614547623	-0.8248662903638363	0.9350660622711746	1.0207272581714553	0.6111459383553628	1.058755168657472	-0.09875187479968241	-0.4777022500720574	0.3378178555753118	-0.3350640557087907	-1.2917586434168282	0.5457123962093449	0.22017248973289547	-0.9521734350637157	-0.18603893755374942	0.8353133973100358
1.2293426001380772	0.2581172304983675	-0.828430003932243	-0.5970422247374944	-0.2797083666566487	1.4097479405126772	1.2742607011150462	-0.09882007141001692	-0.5235410708744901	-0.4632671922712014	0.3834112206919206	0.1727373618256788	-0.6123902997497602	-0.068251021902811	1.1947226780098081	0.8144758375615732	-0.4731609748533372	-0.11462637464857778	0.12125947710786787	1.8826763802361814	-0.268308977125835	0.8115564602305956	1.2119936048618076	0.14425523040349006	0.38758709116158474	1.1450302136190116	0.8813409563080739	0.5343787306122275	0.3403068219742022	-0.2847132772970432	-0.9359522856253434	0.7670268544090394	1.0009404764496637	5.4751452869874235e-05	-1.4398538559888605	-0.22850156081118386	1.2110567213847396	1.4724064195085023	0.1920448498778345	0.7232209775660038	0.05212546567976395	-1.152781698515339	-0.19961414658095952	0.06019270867095617	-1.5784896974022578	0.5921186403386557	1.0229216495842293	-0.06840301642925133	0.5234973947118002	0.495424391607584
0.9316309989381453	-0.3400677356373119	-0.9891190037842452	0.005186566617360104	0.3053444466370845	1.021542802174827	1.7523965071168017	0.23320084428364443	0.023332833813623395	0.36487089642074844	0.6014250805765761	0.4155887791613359	-0.5967062584492381	-0.5846800080665594	1.2816064957338729	1.1159306932378679	0.08963552226745282	-1.120190329008365	-0.4289298303910443	1.3773188794074926	0.21204032200511594	1.4092859737916374	0.6632463784782012	0.6916948151342251	0.3675687559131657	0.8383351403620427	1.2725291845272952	0.6136392111014519	-0.4796448606535715	0.15281184024122446	-0.11974600795922076	1.0601418077176459	1.095966022233133	0.2441088744803823	-0.713015311535327	0.06519124089921169	1.0927039232516238	1.5102346803622162	-0.36329893381477935	0.28449855565628096	0.144911279189064	-0.9120757210379884	-0.95045190185252	-0.022731513639176807	-1.264502202268138	0.5172172725541273	1.5677225170812854	0.8199929994523781	0.6415463391490738	-0.3149148080527015
0.12031320313226747	-0.8681983744516538	-0.9461932246162009	0.17035146148925182	0.9718519582440697	0.4097360839756556	1.187586696357734	0.674632653271687	0.626983795526267	0.6147132893002926	0.29657062602935025	0.5171227410404798	-0.3606884629740315	-0.6138585091607957	1.1475076397582427	0.6111100201448747	0.0833500953498268	-0.8882123666277683	-0.45025198673383415	0.7324218637927613	0.7170638111957965	1.340664876773449	0.17293908359984753	0.5812886291575566	0.17426164442299388	0.4907776484394434	0.7925826600723399	0.7071541758344722	-0.7554171542276231	0.3711411023782152	0.3459497759047676	0.761207675647842	1.0699821947634873	0.24017954998578764	0.05025699560746281	0.1259555709589056	0.8062481105628146	0.7163676815413498	-0.3513758928587058	-0.010028835742239875	0.250997685172308	-0.31020977443770775	-1.1094339022742514	-0.34568713404145096	-0.5903969111051995	0.7642705643568789	1.3423381187034455	1.0804418444683217	0.35684793369387285	-0.6899976250618508
-0.4016740763813622	-0.883921971065258	-0.757649632680688	-0.2670237228060139	1.193186627296025	-0.019760591042437665	-0.1622394929291961	1.0691388371869066	1.1153561397531278	0.20104862325877856	0.058861592131123394	0.5406928670058414	0.23394673278407283	-0.3962186316746583	0.9232116059111373	-0.1251050646270726	-0.35056748302737784	0.17387344256231257	0.17226715758203995	0.43581174868695066	1.2225456369340342	0.33154847582789976	0.1729626744183552	-0.16971420985101257	0.27062381286133486	0.33640263703732964	-0.24875406150656942	0.940101712345434	-0.28403428512662204	0.2870561858517072	0.45461123326513014	0.34490977689893476	1.431454804150728	-0.26095563370226993	0.4741052359618997	0.37137687849503986	0.5659237485651775	-0.3773328896341601	0.4812875447015181	0.01675205673208233	0.4506740171804836	0.05023260566951673	-0.34309673217736286	-0.13336812324246436	0.23978572059900635	1.3183230790835534	0.5013287026169815	0.8285511188842524	0.29882110650123056	-0.26172397702367756
-0.2697899112335378	-0.491480137508111	-0.4028478478312541	-0.7286307039201743	0.7418985314521134	-0.02865782363969695	-1.138245325004324	1.0716816276038943	1.2273148549463482	-0.3512377800659066	0.38916434206274236	0.6749597533044044	0.9588425051356297	-0.28173126347621336	0.7527876296165381	-0.3681668719061755	-0.6793352354554584	0.7587211165713678	0.8209700980906415	0.4569531358373435	1.505535755577502	-0.8547438646953766	0.44247276160540605	-0.8725123931030694	0.602316353937421	0.40223405141916335	-0.8187216992620073	1.0867132019760848	0.4541331847884254	0.3835626132554917	0.529660279300615	0.2181668452534559	1.7677656877692325	-0.7166724688401501	0.4971793771089853	0.8231853112804945	0.3814234897050717	-0.888705204551379	1.4689753052554857	0.28778224278243747	0.6032041308442769	0.06926426667149899	0.7916365936830903	0.8669936638817263	0.8829847830782346	1.7458001200886424	-0.34895995014855097	0.5491984801680561	0.7017631595891588	0.43561344290706167
0.19743238832157375	-0.2585890299196329	-0.033643473414946445	-0.6891434234072525	-0.023577635687798693	0.21536937296825814	-1.0033526926290948	0.5395323017183891	0.7601184641076583	-0.44964423136059045	1.1215971310948405	0.8052978428672066	1.215291222195693	-0.27899286857660366	0.5658265323010867	-0.036453486514030055	-0.6514234147245925	0.28273716221101325	0.7371203082948714	0.39975857809870285	1.229799570036141	-1.266517448259231	0.43230867756062896	-0.8825336772725499	0.60043109429427	0.46164446746998655	-0.38408745917339665	0.8411659580380383	0.7409637865141991	0.8808718957168948	0.6206818630585992	0.27955653572296446	1.1460418967054378	-0.4822990578230492	0.19937668595867475	0.9170965580042831	0.18861144681984443	-0.5355901993450607	1.5824998384219255	0.5158430875268302	0.4722606645457516	-0.015972795674749313	1.3664862311802801	1.9085480056318949	0.8997618130502473	1.635734734482998	-0.7086852681569725	0.481821052570548	1.093657768953897	0.6490045443386118
0.5044909952622385	-0.5364928579919851	0.025545268891951214	-0.31295232632693804	-0.43002608105529727	0.3725576616530546	-0.21184712097518116	-0.1820284192964465	-0.11876153260903355	0.031066415557413005	1.6089621813500896	0.6040872888342836	0.6633689019530642	-0.1981488093698608	0.23897260227292955	0.32849556318757095	-0.5271631757884025	-0.47314059980753254	-0.08398539142358215	0.05441997200546288	0.45124030386780006	-0.7920923837322839	0.04617294567907864	-0.2716002722931905	-0.04119452027206214	0.2814265823522302	0.45322846698467395	0.28707923084071335	0.3396213726835464	1.2852873396982925	0.4754916567616266	0.1711611392796233	-0.49328947387873157	0.34585792947358707	-0.318289681836521	0.22011282157270226	0.02161275955402666	0.15602392678647337	0.5307587219440345	0.4605398514119939	0.07910108328704292	-0.07153368034297825	0.9987539496363683	1.962992361252018	0.1676223106501476	0.9481747555231851	-0.5136097062173969	0.4831383088357843	0.8929288629297086	0.24823213131737262
0.5163276673667238	-1.0168845481625477	-0.3380355921578327	-0.16842220723802412	-0.12777863609981013	0.29720433882621344	0.2107766677026402	-0.5158939730367245	-0.8535204318079996	0.6916124041782367	1.4140118277945515	0.05587087219511794	-0.2445861078057293	-0.03057281452215769	-0.14436730105446793	0.2804093797494274	-0.6604540559361803	-0.46530619489757025	-0.8278466094747039	-0.371039682802459	-0.14744378741175576	-0.2428612011634234	-0.14259654780494613	0.2805120388934714	-0.7890118888914034	-0.10810814946704674	0.6889125778916763	-0.10734249144093713	-0.33423063393523544	0.9940601257050976	0.02717204533508172	-0.1999908591155181	-1.8545898817018125	0.9445240068792031	-0.8471246501404885	-0.8384651249556894	-0.06518055269576178	0.5065047010386301	-0.8362606763424133	0.12409431705148936	-0.2376191801271254	-0.14378370367387897	0.1654720979664191	0.8177822384326848	-0.8135594354267348	-0.022794192635588642	-0.07412890255984723	0.3486987431722693	0.13396800569774883	-0.27841117241745394
0.40300297443125055	-1.0816857952165357	-0.736685859653841	-0.48233788265585026	0.5407657067696698	0.09709383187659104	-0.15676941889586407	-0.2335903572611732	-0.940511816406274	0.991423575235468	0.7299899674124496	-0.33578240012353744	-0.6026501956847067	0.038221494951489285	-0.37962581676146445	-0.053355533026474694	-1.0287345217609565	0.23838720540929978	-0.7940090846503248	-0.5675923272415768	0.16888206451011098	-0.4226479293793433	0.37851199630188204	0.21413878726308272	-0.7326002894539342	-0.4339624007367307	0.0968035152235466	-0.033163532375886796	-0.7508713703154026	0.19140839580838476	-0.37924478759333824	-0.5469125677789275	-1.5931119041729342	0.6272179855334257	-1.054830477370125	-1.2528834723080087	-0.1724498835548604	0.3390908164798787	-1.3584019405636094	-0.30988017332208895	-0.22778550866689615	-0.19740911774990283	-0.38191610401549203	-0.6772779313200977	-1.2332987680999017	-0.9091103648625838	0.18089084239356742	0.06688222781936325	-0.5859816557994495	-0.5287477322737623
0.2350845528871318	-0.5304361647903506	-0.5890466278919007	-0.915505183994294	0.8651999350672779	-0.10266700207114299	-0.7857964484001534	0.2995038857465662	-0.40492742398746834	0.6683127623249618	0.13511377709883415	-0.05976886738938379	-0.013621940862902705	-0.04068583391683563	-0.4655780787948043	-0.2779373888112108	-1.2873506800359467	0.5823524081499004	-0.2113198702983089	-0.4884492829732242	1.2983273467172838	-1.2396374682721998	1.2488638953632882	-0.3840661431403904	0.3427150541121083	-0.46871816728328786	-0.5955593029133285	0.2632414374487242	-0.8194071888640586	-0.2132989539878271	-0.37665150424457106	-0.5761976013696807	0.05532215195106809	-0.42310872292397045	-0.7470494261579548	-0.5372740255572462	-0.4776199140309855	-0.058688865012560626	-0.7439613553529293	-0.671260624721901	-0.10233031650198125	-0.052730782019683856	-0.37708992895657484	-1.4385652023010773	-0.7056844133876438	-1.4472947797720017	-0.019286207152658143	-0.25850211269728113	-0.8166827455446162	-0.5887155389084345
-0.09532327191539687	0.1859297490018019	0.19688896687086474	-1.0628429503885237	0.4856245694920545	-0.3150273731691446	-0.9589045246693401	0.5263284906316411	0.22908410705613844	-0.12271197000499608	0.030054804576080178	0.7293716122183675	0.9289204574883303	-0.049426626234575284	-0.635864710315732	-0.3164803984889145	-1.202647022663504	-0.058841165550887746	0.09527442193288392	-0.27821045327282884	2.194164998492462	-1.8510873075365544	1.4645017705238206	-0.9737971825167866	1.5605050625315557	-0.255306247987201	-0.6965175457914908	0.2886631100172889	-0.7976245482280756	0.32336587211435536	-0.03500203172312107	-0.3381476558300555	1.3885529319776246	-1.3572155100055128	-0.13742951640956358	0.658058780304581	-0.9311275253268463	-0.4221953681096902	0.21677444243263216	-0.8740883759480749	-0.3145308770628965	0.28800201206972453	-0.12927205529658145	-1.112777350491745	0.34160901461770965	-1.50832863800714	-0.569506105995363	-0.5671493726179159	-0.6825955643856361	-0.660018173262794
-0.514813150362135	0.4840060305127915	0.97404295729654	-0.9326223278385124	-0.23797626439518396	-0.565137701312684	-0.6128284488165107	0.31195840507439176	0.47923775152966874	-0.9482093827190878	0.360395951096068	1.247880294995228	1.2729118698138189	0.19817387708597262	-0.9508516411222777	-0.4485777317737293	-0.8754946178823224	-1.0343005612983018	-0.21553999621523307	0.03492029292014756	1.8700828913758454	-1.6456011620303967	0.5532120321262387	-1.1539821287329444	1.8158391122114506	-0.02624089219037182	-0.40379486769494327	-0.03061249061596877	-0.770516562318756	1.182196763219643	0.26829172469113777	-0.14325707621317002	1.107673192254046	-1.5333782450252869	0.2922614489011972	1.2177416358793074	-1.1660846748494524	-0.7371749342570172	0.6006590221634239	-0.8304072623652253	-0.9265860146574686	0.4213963254049969	0.024535829188172178	-0.21538080842673504	1.0779581198552877	-1.1148416933069778	-0.982398518572547	-0.8010692507000771	-0.5296897845976635	-0.5666620439407927
-0.5826381875536176	0.2805118874787508	0.9708151041028721	-0.7887090909118964	-0.593643118391492	-0.711499928640674	-0.28141665132510135	0.07156050323908245	0.3829670734864885	-1.3381993610912644	0.8080865171510753	0.8988105588650623	0.7683402628480063	0.550340499171013	-1.009481161308147	-0.775986229821425	-0.5205816627468832	-1.2280714877776655	-0.5500907351650944	0.5511644334302455	0.49795463882850305	-0.9177004288981814	-0.6852283193169731	-0.965730924945576	0.9717996479305067	0.06185992737042982	-0.43955105785638016	-0.19089384315109234	-0.4647563641425492	1.1875451482867263	0.39417290048855685	-0.18818605286188422	-0.24522874454312246	-1.0841370649781497	0.2823210513586354	0.7954563380554073	-0.852671641231723	-1.0077649680890883	0.32867874089152804	-0.43039047308610456	-1.356636343447932	-0.07981922003460616	0.13186524210567335	0.5324674942223012	1.0561665564506284	-0.4839212232746419	-0.7383038498640974	-0.7827046161299246	-0.35784736516358634	0.05509130617360508
0.08236861216940808	0.018271973668752932	0.1791789742480421	-0.6727837908030446	-0.23140679355392993	-0.5246851069539037	-0.33936207340738117	0.25778238939080184	0.39691527763747214	-1.0099068787438719	1.1272308347285407	-0.034599892051411354	0.11354876982465158	0.6572785605036622	-0.32060261741303203	-0.9150174776775826	-0.16641136134218487	-0.45307280566495856	-0.15870137917462018	1.1669438169033681	-0.6868999950520813	-0.4719791829895678	-0.9145231184471885	-0.6600119568499299	-0.002062365659000655	0.06087930462367173	-0.977131461290204	0.26104098292415473	0.31850293050799355	0.030907941093113175	0.624899917494539	-0.3330062991631303	-1.0038189000540614	-0.6147711203360601	0.07529041980937262	0.17157225666166123	-0.11857061476120731	-1.037924507821158	0.07334258963098277	0.287409758125959	-0.9376094144672988	-1.006711161102728	0.41362093403242917	0.8626299495882287	0.5515573489450215	0.044050925250980394	0.20345933256907558	-0.3100062516757778	0.14074595591451594	1.1005726183653213
1.2095019535697338	0.13850432571934024	-0.520238881442964	-0.33311545349693344	0.5086644019371617	0.0316175470110092	-0.5432956492967624	0.7801989229736588	0.8364813480929104	-0.019013196274341896	1.2605009255919988	-0.6477399111846136	0.09420417507854123	0.3937020962254086	0.9894694289163829	-0.4342264216686812	0.3144572349875596	0.3698934108854032	0.8286735738503165	1.4388802322132808	-0.6689500151384088	-0.6576020987971933	0.21867307934853708	-0.3204164951505573	-0.1342423247891523	0.09908513032826977	-1.2860487788798745	1.0474618190792646	1.2439991673975286	-1.1954315561765203	1.1910606790700817	-0.25051683637881117	-0.3608147261027231	-0.4700183410118481	0.11601880209013546	0.3059966526151743	0.5155676312947555	-0.6204536266040622	0.31768439350604055	0.9897467002685143	0.27582153012853144	-1.442998871529564	0.8111469828134567	1.0013117065942354	0.1696310985579535	0.2516156801301073	1.2580100435026516	0.5573417160750317	0.9958374408468924	1.8490919595147322
1.9428639118471864	0.6660027543439879	-0.25604350315491053	0.3542102167449909	0.9420661819411047	0.677836469617163	-0.38858744534008693	1.0175924438578847	1.4725452412075706	1.2419983906014147	1.2252897915057683	-0.372552191987413	0.6511211785348372	0.017364475155897997	2.050864444142846	0.4815390401893966	0.9365644815489004	0.4330156930766425	1.4472836735299608	0.9850575166884101	0.269586531568836	-0.9859650465391925	1.5440462415414975	0.19397739292353208	0.47944108813265696	0.1746187019624028	-0.5971268959342648	1.312268805590316	1.6362696059342179	-1.1302395039327109	1.7878960394227634	0.22506047334080967	0.7842916487550976	-0.425300406392309	0.5057431386657577	1.2002429349969328	0.668171851395059	0.1164334475569101	0.7619400298412483	1.2196148624489453	1.417304920473007	-0.609923952655199	0.9660786348501809	1.2279195819600919	0.2399446877506899	0.25520828057113526	1.7098475206715567	1.3924306914894562	1.6861085705069356	1.6871319133195628
1.6499407650638893	1.3064205697845532	0.83996433574911	1.119784170752784	0.6576527883129647	1.0379968808822757	0.2293625151725295	0.44235620413972465	1.7233927153225888	2.2542971832939216	1.0087139274869392	0.43364930205564894	0.9861688534688734	-0.11240597773989411	2.0411313980867383	1.0606951160572768	1.5046249369335423	0.03763948038744896	1.0148019790796245	-0.00619166272222039	0.8846296811685919	-0.7594732854776818	1.5574210731503444	0.9880283715572438	0.8659501091105295	0.13710655171771904	0.8803387499253499	0.5307068362561101	1.1703997525641812	0.2694236349850428	1.8121205609192337	0.8803038274455792	1.0591461608403783	-0.08431221625829113	0.8720645167100634	1.900885619961699	0.4767641294553286	0.7224914626978577	0.7598429659326459	0.8087954378947627	1.6310141822858721	1.1732543673113298	0.6721302285728397	1.5004392801736248	0.6354947413629748	0.4031408046702397	1.40525688236075	1.6885471594321892	1.6520442429671112	0.8542804956541649
0.5884255084320003	1.7678107461130042	1.6700166628162008	1.6073161673339624	-0.18350743983809836	0.9558234023084554	0.8616382137670086	-0.7848455333840384	1.235246321979525	2.6729961172811603	0.6032110429382974	0.9109564782214296	0.538194212869271	0.1350159568008428	1.074345397205909	0.7553495014253824	1.819910923594855	0.07879565743052999	-0.04719527576122005	-0.8540729602480216	0.3358283306751388	0.07537057790638105	0.07521904302204184	1.916153188005625	0.343231126775565	-0.12454763347080236	2.0673638803019863	-0.8401765299383038	0.23176070997759146	1.551906720026412	1.1003964716402497	1.2308107076590824	0.3123435766344679	0.5633969803756537	0.819782698443122	1.6149390669315435	0.37205666489437544	0.8393086062600226	0.16962514424296793	0.08362013907265446	0.92407433525085	2.5477217775823204	0.16589904570667924	1.4791891783667828	1.0500199864287152	0.8935126503826276	0.8708207520830971	1.2697845823321081	0.9864528594974745	0.2128337426689659
-0.3676933351838115	1.855824934471851	1.2676670529742047	1.8084477987827419	-1.0503668876087484	0.5491519506515093	0.9916981540275654	-1.8727265618783762	0.23824585684872054	2.464018108990048	0.08044225772775906	0.6175979942132012	-0.3803824302867248	0.6487897234612644	0.11630590487769972	-0.11221291538515087	1.8775512516424753	0.7339817322289977	-0.6991432638299715	-1.0521248304467687	-0.945839437524513	0.8729998341805356	-1.5331170921768593	2.638810242346901	-0.7366082267616485	-0.5241465171869705	2.127819568563208	-1.7510334836121837	-0.4971480885928215	1.3111063879524185	0.2137198313962202	0.8953560922442462	-0.3250128608563283	1.0928819085008317	0.4115197792206983	0.6077450759395564	0.5357037693163814	0.5139488950276211	-0.4581447127029877	-0.4255898437063087	0.09117048989441691	2.3184578237436084	-0.1626560720542902	0.8502061867269063	1.2633855834006535	1.5002489291456484	0.6895584845458829	0.39502863196704413	0.3803757254250102	0.24907853652477863
-0.6387889506164419	1.3837093284135094	-0.19857684114699226	1.9571696822487104	-1.4621519351155239	-0.0039058120552467454	0.5582803178987589	-2.075634906956933	-0.681252823378668	1.7734677183862306	-0.4299426161581341	-0.08670456182181895	-1.0225183201480648	1.244794932973367	-0.05235681843867823	-0.6842189208405745	1.7714815948434377	1.1158224521517766	-0.46623771906708134	-0.7446292857813086	-1.7935876812796376	1.05279153794054	-1.8259334872357968	2.8274487777566306	-1.4783318565429941	-0.8480754860503861	1.248728488243515	-1.6021033699369758	-0.7112764584507324	-0.2587741845441269	-0.17185257613243668	-0.042969457017963064	0.027656674830382717	1.1194072487335989	0.0923173944311288	-0.1479026736858971	0.7025102269407314	0.055576241632643526	-0.5512933764894895	-0.4894739070546624	-0.18480090507466349	0.6323163307043679	-0.2512014007256691	-0.3488788547925955	1.122091112695292	1.7410908739657978	0.8599342833840465	-0.5024597348092127	0.3283734391123446	0.5389010538514311
-0.42624596917186314	0.27601878266182556	-1.580088700890014	2.0076049345909395	-1.2743411306780705	-0.613583179417201	-0.03060382367481212	-1.3452231310600147	-1.1296678897775512	0.7378674253756515	-0.8257527853969296	-0.5459398902161051	-1.1030530448713503	1.6924497945167678	0.35874129520993486	-0.514455590001084	1.472946435843972	0.3931180184016096	0.12638321805155606	-0.4282020461584525	-1.5474871947030682	0.7226189812764107	-0.8064321706207638	2.3174844586209793	-1.4674667376184711	-0.9735550339169364	0.23870518180450592	-0.807896582397066	-0.6195956807947697	-1.5695961623610226	-0.04603553807074793	-1.0198812829802473	0.8808302897240716	0.7148534147860464	0.16108162929863049	-0.10774595150430004	0.5097322895039894	-0.3121197108149644	-0.1750235464761625	-0.3331276472049524	-0.004325030981224859	-1.1197067748453078	-0.36380864215805525	-1.6391803041958104	0.4735951874995657	1.3611074644935415	0.913031632517355	-1.0994216967846155	0.5753757458661961	0.36675145184729385
-0.26471823985821374	-1.1214993882692332	-1.8631031549337296	1.5202047580794555	-0.7053715728910117	-1.1654489252344482	-0.3047528451111112	-0.3436725056589601	-1.1970229439093019	-0.4952248876671709	-1.063175315700505	-0.5309377532027129	-1.0189077442229615	1.6623103674345603	0.5196609650028577	0.0011203256856949526	0.8605330543712231	-1.0307288211827423	0.3280924051383428	-0.27350477990494604	-0.6148554503751325	0.4407544574803856	0.21258785799787927	1.196226580388782	-1.0783551797949968	-0.9709804230130078	-0.40938645764887016	-0.2913142603977286	-0.4768777610119637	-1.3868360346905355	-0.0147747459289558	-1.4157675675848644	1.0412219744486064	0.3076964098024594	0.4371959755449109	0.27719842144245943	-0.06977507016264489	-0.532983899333875	0.12020088645946622	-0.2758760530085232	0.050612511672867594	-1.6148796503154443	-0.5980959523977876	-2.3404983451545216	-0.6556262011191374	0.6378213319319065	0.6211731290811587	-1.2365369537691568	0.5096073307808252	-0.2861958229117135
-0.29017683444740733	-2.0393386635282154	-1.046941221698268	0.3000229776227026	-0.15878578276187652	-1.3791136320559974	-0.0874949457873464	0.18460137542656607	-1.2239040992617176	-1.5967342101591355	-1.1235506171519016	-0.3559268117551892	-1.1913687065831857	0.9293124179885596	0.054155922151544786	0.19579466879020507	0.022588299009408938	-1.8118055200309722	0.09840255384151765	0.03989544783497326	0.12368458551317886	0.49825910394609035	0.14527395546203212	-0.12332610401502223	-0.8257665563877983	-0.9587851902696182	-0.7869104228858356	-0.49056071151657066	-0.213833226246858	-0.14592849357023197	-0.4559834945821621	-1.09881718893124	0.12546184081571604	0.23322861935239694	0.506182637932819	0.18781635806410574	-0.7032973451386272	-0.5239651419190271	0.010278988674551374	-0.3189347594685368	-0.24953899720503323	-0.7826603706473063	-0.6183873965873484	-2.0406801526545233	-1.8288068044460501	0.166255179951355	0.3536314419129559	-0.8718929355209086	-0.007076597083832549	-0.671853939494592
-0.1701873168474338	-1.8912221912029101	0.05383556104778312	-0.9981601100901015	0.05980728484320902	-0.9799068647384047	0.4604216167466767	0.08725115182664334	-1.3603720570998794	-2.093265886303308	-1.02027215164737	-0.37245438022621324	-1.4610714532869051	-0.2269066433758021	-0.511490875584796	-0.04914199403886133	-0.595496968424256	-1.1479993034958391	0.03225593110777294	0.7506906949299887	0.22533692595805202	0.6512993519907326	-0.7447913262081818	-0.9691246507461843	-0.7133970835735647	-0.8847616574393782	-0.9966396859847741	-0.9467670836698064	0.33504088439185414	0.610433967986571	-0.9667167417118829	-0.5518051207213219	-1.0146410569861697	0.45023282870607384	0.2162447569337316	-0.5365995928750621	-1.0135959063673758	-0.13664062070456723	-0.2537657468717004	-0.19799569853854676	-0.48002506404651063	0.31551591986395394	-0.08439073467289511	-0.9662146773974742	-2.375335780050891	0.31189187264080526	0.5629545750329827	-0.1561461418274425	-0.4550744703702891	-0.24795621797988537
0.2791392395825914	-0.9475406611814718	0.706178346689127	-1.2804811420245124	-0.02316462891810958	-0.0951880167382782	0.9908581233614856	-0.10673620397465879	-1.4313854227666778	-1.755487816785354	-0.8682167924797848	-0.5466475925294425	-1.337278193008721	-1.0133079626170776	-0.46945459849876375	-0.25694884378080973	-0.5136440538010572	0.2944792786446643	0.45950401699525334	1.4739891130875429	-0.0913355826789005	0.5684210403159378	-1.3318970668096346	-0.7929730600722658	-0.40439830262085985	-0.5266844650385538	-0.737212977363192	-0.8528763463568941	0.9805951060604534	-0.034819965288451944	-0.8557285535337471	-0.3927340062106705	-1.397899298681594	0.6673056767086388	-0.16837061429582453	-1.1885860172605411	-0.8097953263109662	0.5451007299732298	-0.2610202415231582	0.18796363316295586	-0.1610839536928305	0.6721471622990552	0.7286347111916469	0.12034822967260068	-1.988247097528544	0.86635225612768	1.0408590754650717	0.47581868974846586	-0.36517105042388315	0.5449254860931075
0.6842911485481987	-0.19123699172810876	0.8255168865980856	-0.2106125659916942	-0.07376031737969214	0.6420186997455788	1.1365262823168487	0.23783738048766692	-1.2257150745819994	-0.9418832513815881	-0.8738725737626775	-0.6134708881868621	-0.7283049365382634	-0.821392202481733	0.10409451584557379	-0.06826054460816011	0.2708569758386483	1.084336690102681	0.9484864786740521	1.4718143159297106	-0.43482082510102305	0.30975710034045506	-0.9804063044846737	0.30362158629535424	0.13621065562775742	0.2297381771473206	0.24000125785322146	0.07734056262418565	1.220290160232698	-1.4432787139290995	-0.08631156710567711	-0.7392288311580583	-1.0468733658885536	0.647282504351253	-0.2867564231495413	-1.0090853730673768	-0.0770220579370083	1.0055801624349074	-0.027367851050760606	0.5597223797188876	0.5192579049585012	0.2678559065706337	1.019694875327439	0.5201680286424555	-1.1050622481121595	1.2404275602556463	0.9781920320037668	0.5099165363777054	0.013702055024473032	0.7364438620809196
0.5192109661661232	-0.30679630194382274	0.7433740322944713	1.2018762633513573	0.20658706125520743	0.5857547673975088	0.6923272192908413	1.1752595163171164	-0.8070749325739288	-0.37471625826306504	-1.1447574309039652	-0.5140183762373975	-0.1355431992332417	0.011750991644664883	0.37870550165636335	0.27163315286555645	1.1795669055985798	0.5257026413117638	0.8579175756131977	0.4888246564970829	-0.6765092692945038	0.18180436788449691	-0.13036144329119229	1.4514937179026695	0.4891818527388575	1.1261208935405382	1.423437637849352	1.311489427979528	0.8127363625530714	-2.2382595697135748	0.5612827841255034	-1.0880961943616094	-0.7400821919888843	0.3553886434111439	-0.043055102676636495	-0.054568951181408164	1.04062421440412	0.6726231156588712	0.0279746184376414	0.5720734433609703	0.8117929653711087	-0.1572861396635775	0.33726871800781016	0.19580213599526822	-0.514128899647027	0.9975629955276595	-0.10008482437371116	-0.16427449786619006	-0.008094438092975324	-0.006513721829414976
-0.18402585946754557	-0.882908997728055	0.670214030059562	1.5103745084680213	0.7062318929766547	-0.24884795357189834	-0.19219931698895518	2.052733143002098	-0.4339269019017775	-0.43529756303283096	-1.4844765660545667	-0.4896172846821012	-0.028003966076280834	0.39128193745227513	-0.21595740790755694	0.2942872866412885	1.5395813941595144	-0.7076587450794875	0.18728075746337414	-0.859578607046017	-0.8652699782679885	0.2302784619452382	0.4066275751050189	1.634446328496359	0.34486762690572065	1.623503713910572	1.7288115800673833	1.9899723135500134	0.143383404840391	-1.8021210483669203	0.3858154834595791	-0.8488966217913346	-0.8560654193597548	-0.09823576684722375	0.3868606004922144	0.8574788157707136	2.1325378383159674	-0.3939642993914874	-0.32445779885831155	0.26724076662859725	0.2718641130028416	-0.06583375358589139	-0.7658691212512545	-0.23779474531450273	-0.5101391497702861	0.21530776084433026	-1.623809969095597	-1.0041371235241083	-0.661017359333565	-0.946297861340814
-0.7865120820464331	-0.848623525405375	0.5517225492704546	0.36588249584386134	0.9260114297468711	-1.1023440542755876	-1.0010238074528077	2.089563865373558	-0.19421033300162818	-0.7443708872823401	-1.4798879802331038	-0.7103897328140869	-0.23589971971761745	-0.3610922401399971	-1.2540525471428394	0.011659018908006415	1.162743150414526	-1.3690971804164767	-0.3958957614135969	-1.6628377626758672	-0.948486411861182	0.15177379331700439	0.391694773693629	0.5981431396483702	-0.025051327293889526	1.340289146002471	0.6201334010971153	1.6494302929225224	-0.1641033506707261	-0.7541983148773472	-0.37290249432036154	0.05360786548836584	-0.9150844251454148	-0.550200286061467	0.7990762857667805	1.001077298296583	2.559030360405592	-1.3464384546535624	-0.7534927692865315	0.05286175435816922	-0.6516126379685435	0.33832471858394614	-1.2014733301858858	-0.16599459301654004	-0.5652171384276755	-0.6369922260108133	-2.4451130729144297	-1.2217310015238787	-1.3568348034160704	-1.1316366949778691
-0.7917274209715328	0.2312487599733702	0.3536521624827043	-1.0776441132514083	0.4650695162546607	-1.1915007202147436	-1.1999048081431902	1.1117467320333714	0.1328675736568484	-0.6035021188247526	-0.9137434093032911	-0.9580645255915793	-0.20037793864843778	-1.604910047016435	-1.7911042971247095	-0.05484161367171365	0.4072388939871742	-0.8639342315314562	-0.3793619822309476	-1.6118372722022793	-0.8056406071160306	-0.21110003067807379	0.19925049694926714	-0.8739092522411649	-0.09606564051899988	0.42323766103557364	-1.135384414714951	0.518284278201602	0.03367888685582046	-0.05303552083332925	-0.8155776004563787	1.1484680487715182	-0.3845664642382084	-0.8309174897578402	1.0796081748428814	0.4097570945367569	1.8819072072965257	-1.303686490571427	-0.7295214554551501	0.1856943866873677	-1.0491159082040304	0.5180733164202171	-0.53171605794412	0.38994852947703207	0.014505286491102345	-1.133775617940037	-2.050419423052207	-0.5490479817744611	-1.3694929761795338	-0.5018314155372549
-0.4645397305980457	1.4956400708846533	0.23843230907635854	-1.4326636000213853	-0.5117012868000831	-0.5164864374642317	-0.7403493176063133	-0.27955200121064505	0.7347947727588225	0.12521924797922385	-0.09423646107906479	-0.8268816502687881	0.2253271875686744	-1.9212561494657672	-1.4814376012249755	0.3886014719305764	-0.286865364278695	0.348676289082568	-0.012853853606954298	-1.195834139082283	-0.5223976841250569	-0.5209964503703283	0.12085599985277434	-1.69775318596709	0.1817973887865742	-0.5433072291383715	-2.1188088502960922	-0.7583317702695161	0.2478978685890114	0.05120212159872687	-0.4999455311883225	1.9093306508458774	0.41947278462131954	-0.8456379692858761	1.0981250729699434	-0.30989013061085563	0.37220339873587754	-0.29636718150930386	-0.18752162384582136	0.409573939604402	-0.5391635240468681	0.3309059746944451	0.48709950069895364	0.8308337467374838	1.1438588147312534	-1.2042891365958523	-1.1233387572143447	0.4513198141080189	-0.7203037110245406	0.10037835502540987
-0.49931248473770495	1.632549504292027	0.33585245772559086	-0.6112274019948241	-1.3610187052005083	0.1539101039509916	-0.19218948117043372	-1.2681250143347886	1.3435529946858686	0.7526188487425294	0.34355106222595166	-0.2372917797232851	0.4963946669550656	-0.654453761093263	-0.9618554201987369	0.8845745024609812	-0.8125730195615709	1.3458116126241033	0.052907935939834984	-1.0357934718082293	-0.4124387523834291	-0.34738045916141896	-0.0023840136935989126	-1.5326940292723732	0.2594518923713227	-1.0209756030648918	-1.6910145776329386	-1.6048310759430682	-0.018698545637109865	0.01731429294001448	-0.005784923066695806	2.139006885778224	0.6087958132564585	-0.6895751779683059	0.6580942371011714	-0.6858509812870099	-1.050960638681576	0.6885048528762141	0.3429562816186238	0.24518238406389978	0.32217339111505716	0.1472616177756927	0.7047870847728378	0.6537837567302424	1.860744221945646	-1.0685852922876473	-0.7658930019123122	0.924666318817629	-0.14849997521859648	-0.023336832567871998
-1.1100480590419872	0.3373981407699722	0.4540335684890876	0.1301907266976684	-1.5465965450731556	0.1460018335569382	-0.24058846608220336	-1.5325275386112718	1.3458336767206154	0.5240816790175633	0.06377808247028245	0.3661747922216863	0.04106174345384128	1.261467256289939	-1.0405816326341755	0.6842932522434458	-1.3151698205671383	1.5301244469930275	-0.41511927588186964	-1.1966593714491522	-0.6525886182988286	0.14276438126165786	-0.3723270905349553	-1.031269790735922	-0.297443772058957	-0.9130734633654602	-0.5764969406642524	-1.806391518605251	-0.6501698806689428	0.18524894248104112	-0.22169736673699214	1.8673712488431227	-0.15830548440542988	-0.6200467873674863	-0.2928587572146114	-0.7790946834040933	-1.5752095131119372	0.7090504185655272	0.3270752300617083	-0.39571071825328175	0.6656855278424003	0.26017272309980644	-0.14741425074917244	-0.017318898932333668	1.2934624269027875	-0.9509561826221046	-1.2608388255858045	0.5591388812915499	-0.20321598290661774	-0.6414253299776798
-1.6867377571113595	-1.3048428794116989	0.20952811160985904	-0.3453693263650369	-1.0955757703413629	-0.3722451053176087	-0.9750047440779412	-1.3876952608984214	0.4434929907490061	-0.43545660077241966	-0.573696933355934	0.4100678686684326	-0.9510885392017495	2.1989404936509827	-1.7082568303837937	-0.31111347197476963	-1.814496425760742	0.9357133794353968	-1.006610754320018	-1.2554201373193756	-1.005035962073071	0.2126997351274939	-0.7584392747379455	-1.0406379376762978	-1.1619033095256486	-0.5063823401864042	0.048746259290824934	-1.4891688805970134	-1.0780367367022168	0.29688338449012797	-1.2271379198121564	1.0856875565218826	-1.1923470548949147	-0.7985913275229195	-1.4187513472667137	-0.9267171937936464	-1.2181208990158128	-0.1593428008112639	-0.16649158518796245	-1.048522204196136	0.2219294446770124	0.3879578968484183	-1.171519279208711	-0.6153828911314706	-0.34800449226191593	-0.9051453380917258	-1.812630179189834	-0.18852782086422715	-0.6092678018547781	-0.9989505254109367
-1.4948222623210912	-1.9816898856220304	-0.5095972736420292	-1.8006002258252287	-0.45886478895388944	-0.6326838914949291	-1.7304039085647291	-1.2732373516539615	-0.8618123563378471	-1.1673024322133567	-0.850220512018636	-0.2301179627965928	-1.6395533468033092	1.4925720628551653	-2.182084016301823	-1.3185181953378542	-2.0721861535534596	0.05079889702540997	-1.250430227206128	-0.9246244837360702	-1.0547987968577888	-0.5439153608019314	-0.725728301797101	-1.6674917113987222	-1.5442035817440836	-0.10703837126260152	-0.16367607716091845	-0.9295753911355834	-0.9996376603120343	-0.05868240880128761	-2.1630935678812344	-0.17546553286410865	-1.566448714079652	-1.0538086604957986	-2.111314518651235	-1.2594228425052212	-0.7180421813475641	-0.9689534633515233	-0.5641930239149758	-1.221778398118933	-0.5069740297240417	-0.048646301409053995	-1.3286391210274842	-0.7586579150081059	-1.8888184647413027	-0.885015020113335	-1.5505835155359986	-0.6791807775383659	-0.6970058353925658	-0.8161039876049808
-0.5897930156275453	-1.4997043246085842	-1.3265533415848734	-2.971141371799515	-0.012348515812997507	-0.21841249869358467	-1.726890750395065	-1.2193382209416121	-1.6167585478300626	-0.9528861923769808	-0.454054816341714	-1.0825490250749872	-1.436613583018968	0.00543744538603163	-1.8835938069474745	-1.5044028006145524	-1.8841679609475928	-0.5251434150768992	-1.1725235611272224	-0.4030528055665305	-0.7049559580381337	-1.5169070857687588	-0.26817875144020753	-2.244814740615526	-1.1019940381897122	0.17739498361510816	-0.5779078081019343	-0.3726955176202587	-0.7174678154646952	-0.7554401461464906	-2.248444003857353	-1.512281636005987	-1.1660054817218675	-1.017449390313635	-1.9801032681240924	-1.5764749998709569	-0.704794101404206	-0.9745828064879803	-0.465359143270008	-0.9685419992670506	-0.9187535635819063	-1.1670158992627402	-0.565560743708167	-0.5725572387737973	-2.307017419846323	-0.8830286254945118	-0.5913734677918161	-0.7605234377672556	-0.31193335431875374	-0.5761694198957081
0.18523253425170216	-0.7542865483319658	-1.7221129068746164	-2.979429875144808	0.19619104152153335	0.41793890432063185	-0.883993499565789	-0.9092372649159678	-1.3282480010523041	-0.159961351911621	0.18285984171700576	-1.4952985820226017	-0.5975563286646903	-0.9531842149494791	-1.102163820699003	-0.9011056659843578	-1.4047267439748317	-0.42819475805447704	-1.1154129708523548	-0.07185238134625832	-0.28606874507689595	-1.6192213413175125	0.1017371084066597	-2.16506390756969	-0.315550374901291	0.3199740337711259	-0.5599343912680751	0.05131551917015773	-0.6754807127135818	-1.159093964622547	-1.663718747816875	-2.169919897993088	-0.6781986129439584	-0.5785210240193639	-1.2472046929074276	-1.63110262687984	-1.0912065044625776	-0.38891678433289323	-0.08591457835227086	-0.7801863517768997	-0.9552209631158263	-2.3088295807419503	0.24314222649310205	-0.3884049237125129	-1.620892672246427	-0.9156649922475877	0.08793795162726277	-0.7571515820167506	-0.010941115949382098	-0.7801029990569189
0.14571123765185226	-0.46432224341261896	-1.563631903104045	-2.120125381113421	0.2553876365941557	0.5122846505784775	0.0579086198060892	-0.22398281133650244	-0.4458185549513654	0.19934080819403976	0.4009471497543242	-1.1811965636797692	0.18633872224585452	-1.012662217688808	-0.5437615896716876	-0.30338042652696784	-1.0563914664741503	0.20230368107091248	-1.1620116733774215	-0.011558350945406897	-0.11946141002956973	-0.5749925104297063	0.02361717517546152	-1.5519101373289537	0.13616432579618504	0.20219875918895794	-0.24039308728511624	0.3121279913488515	-0.8366041214830011	-0.861380419767564	-1.213556939936055	-1.6657525621955678	-0.6252273362415351	-0.1271752914243966	-0.603119605688097	-1.3995514976598151	-1.333949932305592	0.007041238879135555	0.041895410573055895	-0.9357396558061097	-0.9903405307823249	-2.6192472136502842	0.37322780532406724	-0.2847619567668475	-0.6334437040990544	-0.8956473593751584	-0.20860793041740067	-0.9018575670011073	-0.29662064740235233	-1.199715342610146
-0.474648194078069	-0.3215077569960448	-1.1988123032978977	-1.2499028917956598	0.15147107136824947	-0.05161369689254302	0.2660747827748645	0.44099223205438404	0.16585755009594097	-0.29571114198529963	0.10177343358757195	-0.4056492463811573	0.5972242637716989	-0.8566981170979089	-0.4028343023136163	-0.3027266438171754	-1.0996459112370922	0.7678547118474224	-1.0269356236628595	0.02377660457461372	-0.1076838066666965	0.5985402874746354	-0.18954620376593434	-1.0096586220441393	0.16510635720040376	-0.2820299894249949	-0.13402067303126597	0.41333982131371705	-0.756691426320146	-0.18444405797379135	-1.24881742480391	-0.39011694086268534	-0.757194952508953	-0.19964807534932802	-0.6179323786656221	-1.0286885035160058	-1.1561350602262204	-0.15880498853912672	-0.2713128893241953	-1.1495433215888973	-1.2288929811973568	-1.9210981403121514	0.0021312911128556506	-0.08302414848119823	0.02840715456619934	-0.6394820960369288	-1.091726686773632	-1.0054813256607071	-0.9080375188204814	-1.1408870535539317
-0.8520011122501586	0.37973400950620584	-1.0242526770372349	-0.7368513181443161	-0.14208941806495973	-0.5862893782366279	-0.35613777092238974	0.5353816878165627	0.19100616056434241	-0.9611695372669969	-0.14822027148638503	0.263273874733747	0.856988064555346	-1.1363495158990928	-0.17784840904069654	-0.6645910349510802	-1.3608304889715186	0.7098615059976301	-0.5646173027130226	0.20149304683085556	0.09236528501965935	0.6459753694157454	0.015754073524337442	-0.8461956323956387	0.20560879651167518	-0.9612273083055094	-0.29435556723373163	0.3457284256944276	-0.26576604691915257	0.1884521660892934	-1.2633719504816785	0.6258469728855076	-0.5453846075383113	-0.8479070812745665	-1.2491962346146128	-0.6203996641420703	-0.825690977892472	-0.492545130735238	-0.6409012703833129	-0.9824113073081271	-1.4435775561526345	-0.9027431320007765	-0.20692754609072683	0.24001959960958294	0.40546431783360737	-0.10501045462659156	-1.5314698182158355	-0.7867514185684604	-1.1184713308219476	-0.3840541162594318
-0.5563445717205342	1.5188973033542068	-1.057126628256245	-0.2824334373434916	-0.43637137314721974	-0.4777723106611117	-1.0910854934846357	0.008302211693833427	0.15220963773261265	-0.8803828053016529	0.13675023940971548	0.3755582994587177	1.1474093155304386	-1.6526962455459582	0.5491710790756105	-0.7628943413871423	-1.4243716462698783	0.09565808330429762	-0.11140341523371317	0.3638522297960899	0.5429657199311159	-0.46257548300031104	0.5531491003489074	-0.765073775628719	0.449061266658377	-1.3914090565755441	-0.26036866224910005	0.11132199188601222	0.19139933672562517	0.01198220273999002	-0.6749848363375018	0.6880008296655079	0.003958247135576831	-1.4829860948885216	-1.8766133597597616	-0.17815523630517488	-0.726898216283133	-0.45802155000705236	-0.5533621650819709	-0.4699299707774653	-1.3405580015328242	-0.38241087368489557	-0.03184477765336379	0.34756511609269075	0.7772549898625281	0.4054649280267396	-0.9874623706177642	-0.3651602550477173	-0.6649592205559264	0.44341060971582497
0.02422128081556637	2.042554369190607	-0.9831113327019998	0.3682025565028837	-0.40879077818073534	0.0031054070921556977	-1.120678088139121	-0.5286192650066706	0.6872646471731299	-0.0833933752738306	0.67930334624434	-0.09098361301855509	1.2133862561334645	-1.7641656793952927	1.423967210626118	-0.4197739041167628	-1.0500949285341512	-0.3819460103238196	-0.063231999953914	0.2815309897265072	0.8849049617064595	-1.3938281950767197	0.6303581018950932	-0.35664617871523063	0.5127953725901909	-1.253887263523765	0.14589569263136604	-0.20031479976410266	0.10214686274832735	-0.24350401290007348	0.2739362378575674	0.1250764019638584	0.3863422065847968	-1.4517881722324	-1.7988069806645997	0.2568751820353783	-0.8610226998592275	-0.0975565114492457	0.05760375776673576	-0.0964853587019795	-0.9767309718257177	-0.44779063079250764	0.10776242833265084	-0.08101027443654735	1.0595708418754133	0.4226112500238511	0.08400341592552307	-0.17620411434515362	-0.08054433392817528	0.6018097827545956
0.3038783607888773	1.2574525744921068	-0.5473092270375155	0.9527921344365998	0.014584588480942856	0.04635405182660986	-0.26428871796614906	-0.3846278489089408	1.6801647188543576	0.4758395811281043	0.7374934298644241	-0.6736820693632785	0.7808693215430155	-1.3327166809264481	1.6733141743019084	-0.03544184140820632	-0.3552405304765047	-0.14425451285887136	-0.19677126435965822	0.06624433014751954	0.8324718020138532	-0.8792005670147579	-0.2087889811787393	0.3138996379907665	0.07908444964587404	-0.6940434649298038	0.39964652521003863	-0.37621267272012415	-0.3312704936814124	0.06357724609451311	0.7443123107302672	-0.12455580223258071	0.4178682853369096	-0.7163943859305201	-0.7732769410117761	0.550154023812645	-0.9092766434528786	0.10403502298467728	0.7592160976865674	-0.08897952226868802	-0.6182543864050737	-0.4211846703806618	-0.11611790026648354	-0.8126403559008334	0.909834397951698	-0.1872089111375012	0.8549221548053494	-0.34809833193339346	0.04072769293721053	0.189472351047753
0.3271594184596571	-0.10060716442365157	0.20383257706360017	1.1064199984090197	0.5050540374272331	-0.5481214142515299	0.9694905758992973	0.48815952588569106	2.3010278030557143	0.15129483512372657	0.10936013295219854	-0.6783516175703772	0.19377970210374923	-0.9069459739983283	1.0928784938320828	0.09428776712440232	0.36732794462260693	0.5486872911016831	0.25017013646678266	0.1807220327248535	0.6682103979684777	0.8978020027005326	-1.2013171294973781	0.795069856875499	-0.37001612105292436	-0.12471407120054855	-0.009850488832206582	-0.17327287489803045	-0.2551382467037575	1.029623801111095	0.4232758419183686	0.4056509001592272	0.6236149605613599	0.16638861222179216	0.778969829706868	0.6359232057323664	-0.6800687574699302	-0.0015620048214039703	1.1007548357505714	0.032725014624179385	-0.2541316230320185	0.31083765218947196	-0.33176166318603395	-1.0963184946296707	0.36484768979882276	-0.9191591218986523	1.0686587743588238	-0.3768712132096383	-0.10119424232553406	0.09017422594027391
0.7114930645642087	-0.5362802523301881	1.0297495942621058	0.9880831030461664	0.7010881667582454	-0.8959070301903187	1.9408272298613507	1.4243142051880768	1.9290832082991483	-0.5271254464278058	-0.4139951319516293	0.31156259102331135	0.23708018766072572	-0.9495368193577145	0.39816685266197016	0.2627668075658089	0.9042404807983309	0.7847214298734185	1.6240694047619484	0.9733832702632145	1.0092019858206742	2.5155002279596355	-0.9572324547172535	0.8518248901459704	0.11228238644131888	0.3079502143457526	-0.6375502530014561	0.47945301940616497	0.8348768392724851	2.093291722202927	0.06671095875581289	1.179042838194088	1.5350946914703087	0.7278902377480105	2.0175730484911534	0.6677587745678667	-0.2905607325572901	0.09926574478278308	1.0448405149378948	0.9310551796864358	0.4796404293037041	1.5246929359837686	0.11386981910590108	-0.38449419712295535	0.028636143967684376	-0.9758876732442286	1.1968357857236138	0.34131131960603045	0.29207790708253545	0.9125913448156903
1.7466622924438948	0.42836024855582544	1.689590706801086	1.130323659019417	0.6567608224581678	0.0008326743290753564	2.3786684722152165	1.7023536555618881	0.8734551764347356	-0.51520523860452	0.13367704844065542	1.9792406152024054	1.173017726479695	-1.1963108194995755	0.43260427966289616	0.9155833682079851	1.1716405679769994	0.010826149101726978	3.1459589750138184	2.228786473976196	2.0224869090419593	2.81209725631062	0.9164727731906961	0.7423558786218085	1.7292730299435275	0.8775710337811664	-0.3711481632224581	1.32841374107446	2.304456550013349	2.569214441495582	0.6476124422916201	1.2652130595231763	2.776610516576881	1.0659316774430239	2.2370135278906016	0.8762363016384025	0.09924957401039769	0.9256415136502171	0.8987901645453353	2.474236381171592	1.7372684935550773	2.3112722623654554	1.1970843545887908	1.0031289599184807	0.3938080413714722	-0.04249735583345051	1.7038545033458583	1.6578073280920507	1.5247365475599792	2.174718830345756
2.805886562285978	1.5397952684651588	1.9695415550624795	1.6497275543508814	0.7352464417666851	1.885301010316569	2.370646203004767	1.2252088268960901	0.04619399919277845	0.36000627674971164	1.6456894088965757	3.3383961453156163	2.2128030153268208	-1.005603933940307	1.1766810142329418	1.874079188372005	1.1342825620739676	-1.242650730163421	3.477335992463711	3.2124953821702324	3.048630846057014	1.928286316061428	3.0625074548775197	0.8042166612528309	3.362941831254424	1.7598731163489119	1.1298148220272048	1.8847166279678296	2.8517963127607016	2.222767826110463	2.092468508456939	0.375972556069279	3.250005099934839	1.5233370727309334	1.4078829207800863	1.247545541155445	0.512982692160749	2.1577804945791588	0.9144408462515821	3.5528753907735293	2.9738755426026873	2.0129538807002483	2.0118590079642735	2.062302616312372	1.1145812445963899	1.288459304600239	2.3602752528197364	2.581943362938803	2.78696253021462	2.733662355679897
2.9039198570554685	1.2095304958012685	1.676945524730416	1.946070481277421	1.0528921417539894	3.220967459789242	2.050508399010857	0.5452995876821106	-0.016714250352354486	1.1192807239278828	2.8057102759613803	3.4613013710933678	2.2812551598477437	-0.20332692742065417	1.7919021654408978	2.3516084107826654	0.8331669481260442	-1.8124728829842516	2.119074169421914	3.1889087695645313	3.198349637692152	0.8502122307501531	3.5925176867672595	0.9544817261549638	3.565920326208419	2.5039767999756344	2.638897249040057	1.7834769390632015	1.8528807448626388	1.3855683260469025	3.2234784246291857	-0.829449957218417	2.3701547247565906	2.0437648628874676	0.2992565849255473	1.460532679670238	0.9744308028136672	2.7626795093388026	1.0561156623620898	3.117437325732295	3.303341216950863	0.9492736410795757	1.7272384968288372	2.0348260039777797	1.2829218863179805	1.9694288974449998	2.439622218605361	2.24491622684122	2.89674070902761	2.001361470477249
1.8344598213036563	-0.5055707135924433	0.8379485321740062	1.442586451382252	1.2708329910431146	2.779098434293245	1.4708555499226668	0.2913645750499889	0.3492409284981083	0.9301226438517374	2.430629565948809	2.3309609962551208	1.3010272018973554	0.7080673817632502	1.6626911774280704	1.8806485078261934	0.5145612939645577	-1.1011855143656166	0.08701825109712674	1.98217093213774	2.3189284120452545	0.2356066844054553	2.083802044362469	0.8392257229433472	2.1478525679491187	2.34542279136219	2.49701330937644	1.1596374626109132	0.10213287590012565	0.6527625554644388	3.0954373147317837	-1.4405901491312318	0.8719821456262541	2.14979756038363	-0.03785926941566233	1.2649811509830167	1.2504299669911931	2.1021185234108226	1.1415508176063076	1.3766199491696327	2.4491418641439697	0.14697440006797327	0.6123526118459648	1.143986778108614	0.5453640064005734	1.459732217510997	1.5684483381974412	0.928194897264363	1.6338104713749415	0.5750965327734833
0.535293971571431	-1.7448979563465556	-0.06745649853857778	0.4773761478437224	1.1152886930470591	1.1016629386854777	0.7737978659407571	0.6239541808976933	0.43788866387643177	0.3508057601208582	0.8630870879250797	0.9589424438422419	0.39752695301840707	1.2187108192095175	1.1450229474765217	0.9863560137998504	0.580581866977832	0.2844196508622776	-1.006593916824855	0.16277620143235844	1.207295391614553	-0.02532755185716012	0.0992246105912938	0.4537617152466136	0.4841665012148767	1.1912396913729741	0.5840900689210322	0.644850658514522	-0.9348671329968968	0.49039432845321396	2.142179932035307	-1.1577175276722338	0.10732254752192215	1.6571023759445884	0.8604255083487566	0.886286776845235	1.0528757476414408	0.7505777280322028	1.0849278409491196	-0.25263708553728403	1.1741506459401287	0.3342524282980671	-0.17066827427174353	0.35306027596239054	-0.2862390463694695	0.24294446867353836	0.24125614647766574	-0.05726450094843183	0.0964364741263737	-0.39692499169795514
0.15887541640570807	-0.8738455097176644	-0.2982034850987174	0.10091601652823384	0.9237301498795244	0.036117847670767346	0.29684446801262576	1.1815765124572213	0.0028720443289747405	0.7737185396507401	-0.25922494802437107	0.5003428785195545	0.6165592312512966	1.4297526353136134	1.0773482563082803	0.6384659341186769	1.2385967138421368	1.1526240255604034	-0.5522850719211396	-1.2740227203732317	0.7651591552373792	-0.22762315174562786	-0.4526472441223832	0.3340174037353808	0.05498069104131014	0.054538570931220484	-1.2631016890592959	0.8354970461373945	-0.591617008893195	0.963131553756095	1.6798424528559885	-0.4240471074103904	0.5670489152773013	1.146729609092446	2.3792667420220672	0.8780923434140189	0.5368060712398849	-0.03419279533448924	0.9156750800179587	-0.5220807434690669	0.5602010242482397	1.2228836034566122	0.13562426162639457	0.38149736436941295	-0.03550227686420686	-0.6384355279629095	-0.6017448633577501	0.34971895850426626	-0.4011343437896118	-0.36700751859976627
0.8317197917513005	1.5561410154072062	0.46567521492509856	0.8646943498655801	1.2973801224763695	0.6955760782107401	0.32027617496298944	1.4190528406832343	-0.5544046423988004	2.5505601100080493	0.2477226099489728	1.1391895187711187	1.606135354442686	1.8084582567818799	1.650487611393848	1.0512076740687313	2.173990518495734	0.906082482340651	0.5008984702888158	-1.5662603620872326	1.0172162454425475	-0.28795139794056657	0.6538402017495842	0.9304423348777586	0.8211734669678191	0.12876857220724447	-1.1386408731043136	1.620442725725628	0.3826829328355989	1.6505999246369558	2.286815545261908	0.15489391864874802	1.3460013813005853	1.3851880615980754	3.257797874123694	1.4505764638060183	0.33115573764671397	0.31372345782969946	0.6155175425241216	0.39203986193042833	0.8660781960418269	1.7992146835883858	0.9912417547213852	0.9906018845375674	1.4078717768116362	-0.556843797000893	-0.48711336433424535	1.8300407020709055	0.3241925179440615	0.1900599318781065
1.4967728235548032	3.2188336630489687	1.6209945997880695	2.049873072508119	2.118268743456112	2.122752260429207	0.6894441926917123	0.9719079684563503	-0.7553563999659102	4.129588182199455	1.7636080652210737	1.877829547256932	1.8975018844676814	2.46201346652406	2.057381641375075	1.328941903399769	2.6975449059051795	0.021784843233950336	0.7194631032033801	-0.7679028929675467	1.0955156843275926	-0.008395313863712195	1.780881220268102	1.9111426162615923	1.3078044810313312	1.3471881613595729	0.7754228974822348	2.0737312289599825	0.6877950016729606	1.8458173895312626	3.0035670117249404	0.36726735748061373	1.173023710003892	2.260535379981076	2.663263716245343	2.0268921724782154	0.8365763343107365	1.010167858176491	0.07480685745595876	1.1237913316905073	1.2736655230134357	1.31772028672212	1.1449943380163377	1.2613145895505182	2.7106794421533005	0.20272840904606426	0.16789570743030074	2.922781537895054	1.223242390637245	0.4222589987752794
1.0405085020321168	2.4162669499003155	2.0361041457605458	2.367419953141442	2.294490049453106	2.268348973852992	0.827201420830397	-0.14135457563809817	-0.5984050830598541	3.5312490629879685	2.483691973363574	1.5140194638694553	0.5627112072938255	2.9420643957562795	1.4103950293266134	0.496477647481146	2.3464464350454692	-0.5716319622329198	-0.31264531053562816	0.2249615346624773	0.2079398534591729	0.3458798839484481	1.2490189442501096	2.369809575481567	0.3016300766022794	2.186786547262648	2.322752089018414	1.226238654311063	-0.1651429233349381	1.0569723737171597	2.378176307414486	0.4060636789642552	-0.20243310935312375	2.6423758933233596	0.9265534875759398	1.678113682972279	1.5962033191063878	0.7842016965444624	-0.7247279627942947	0.5725929359330375	0.8442793371623305	0.005734243935939613	0.042063438018909154	0.5542632448183074	2.360404301567116	0.8602159515566177	0.5560871355549093	2.415523094844884	1.196017553474594	-0.012925746371114478
-0.5296216008927183	-0.1870544327416227	1.1283219570583765	1.3812703261057169	0.9358819798139216	0.2743994696459135	0.2626224035884926	-1.4719110401380646	-0.4603809441397485	0.6479179243334702	1.366610822445126	-0.14981018584406683	-1.6663250282459219	2.8298892492372296	-0.1460820032557958	-1.2732469056745956	1.3466744899747811	-0.4262934860627748	-1.6735826748295723	0.3688382928342512	-1.482126202460804	0.17048549387498496	-0.8937087864875407	1.8172460713155147	-1.797314617979415	1.2559025211421553	1.7256913008349097	-0.8763553449123587	-1.4453254326845384	-0.4986025277332309	0.18016591115187433	0.5107730330221467	-1.820748601652541	1.6045200616242323	-0.7862186204266642	0.11801030883783596	1.6778358607819972	-0.6748736376794695	-1.554115022187317	-1.0169293743884185	-0.4159875779456277	-1.1849668485939175	-1.5688611774064671	-0.8412709819554853	0.2628586755498251	0.938128740021741	0.3439257133481862	0.4627776352447697	0.1658215944855547	-0.7594961130396559
-2.1316285366615277	-2.3680389979625005	-0.4867950234999185	-0.025786580025527823	-1.2509043190458928	-2.4941742806693434	-0.8373562555374467	-2.301031830569518	-0.5830592948685782	-2.358735132663778	-0.7689978657274523	-2.0953964235794875	-3.151960361794807	2.276265377964984	-1.4752706455541653	-2.7380896820285483	0.4006836410030008	0.1564734206720633	-2.199508057710597	-0.5989911702358341	-2.999747485376992	-0.666512683955338	-3.035007683337956	0.7693275424056636	-3.4757777056317023	-0.9716405659565864	-0.4945204598174088	-2.932266910970411	-2.079962391560444	-1.9267416413435277	-2.2268207803259883	0.7065373475570828	-2.5965073952314772	-0.3158809705726243	-1.5397701700335402	-1.8221574224038237	0.7864414635479405	-2.3156853460088946	-2.0757749832822374	-2.452384804694088	-1.6106661285643749	-1.48332312645366	-2.492157049719875	-2.0072425202998136	-2.0894056074469147	0.5871396696643789	-0.03863295690314403	-1.6568423114312596	-1.0851950504197871	-1.306281509788026
-2.7712640015967023	-2.663890363540577	-1.565621586468729	-0.6968424620461684	-2.2728472959330874	-3.844036181168461	-1.7478046526015352	-2.094730818223423	-0.833746094540232	-3.209474686448889	-2.202575795886108	-3.070292322771258	-3.1044585125010045	1.7563273224842593	-1.6344380708002748	-2.918097766101229	-0.021134606441865017	0.6164992825757509	-1.6984263526459547	-1.8775654249712577	-3.510582122335816	-1.4450160071540217	-3.7390764502638065	0.14841767687662175	-3.7726849865935277	-2.403769317228421	-2.204828159728096	-3.4358130264882294	-1.7689662304106817	-2.3530123452770484	-3.3011831934513203	0.8209717416274296	-2.3292377724760107	-1.465055763080875	-1.3607834577107851	-2.8812227265350785	-0.2615084298824743	-2.8161762143252504	-2.164560497470948	-2.8857377833104567	-2.0062675940487824	-0.9542315140083316	-2.3560917091455162	-2.294513751216605	-3.0689519514818637	0.21867765460994837	0.019038653677404413	-2.779392919352844	-1.9243231730792372	-1.524359162777514
-2.4966629523516155	-1.596582960267373	-1.4836491624434143	-0.48940167017869207	-0.9922868450848462	-3.0070298461210223	-1.8614484660101802	-1.0338837872782243	-0.9622873122654164	-1.8440441554561757	-2.1614161632743842	-2.7249634903508984	-2.2909929991499483	1.405376980115435	-0.8534400589041701	-2.096786728704509	-0.12525460488366108	0.6891054149131274	-0.9868424100803997	-2.3617834353746523	-3.03916860243583	-1.331344552695057	-3.060350827868545	0.18447358711742465	-3.14047344384545	-1.5829936085103327	-2.0626752725771205	-2.1576717221887365	-1.1504548253554336	-1.700784598150171	-2.8862358906995595	0.6378858470959252	-1.5866585332358567	-0.8851449900547665	-0.9601030874450789	-2.583105570890507	-0.4591407437448614	-1.9357162833592103	-2.019526478266567	-2.5118438459483317	-1.7800392398478393	-0.3109988551430591	-1.8295557349842282	-1.8808224238347775	-2.3959204716261393	0.005970108870286554	0.5166506722201886	-2.7671436695781684	-2.4208947991018466	-1.6321167131876848
-2.128796652755683	-0.658485396988444	-0.7952794211248394	-0.2792717588855648	1.2040963701626568	-1.265732017088769	-1.2687945019355908	-0.06056262987575976	-0.9142232891709855	-0.28128637148111385	-1.4313938175361625	-1.7751460014373364	-1.939589947481971	0.8841651129461351	-0.2092838051125085	-1.3220387974494	-0.47767213204068587	0.47106886185456875	-0.8555589543372926	-1.764067113190816	-2.2720596383025544	-0.4234874215086337	-2.13525664383155	0.18738538499866825	-2.6241545791189296	0.4831238829642128	-0.8029900660610305	-0.5282865625401144	-0.9613432526863137	-0.7543193487869662	-2.1485221613472096	0.058595841452032955	-0.8682399155169054	0.4262833306179646	-0.8754316477443375	-1.6674719623041578	0.07699096872139517	-0.6516157614071827	-1.8918323587853714	-2.02679648945294	-1.5936555733152213	-0.154841979548111	-1.6361305330371716	-1.4499093168908421	-1.1223169692078174	-0.15470535675250763	0.7577945396747588	-2.2785987106782124	-2.875302317316918	-1.76672181131636
-2.174142150348769	-0.5252944982779697	-0.4837137895614883	-0.7557700123726384	1.454924991810868	-0.3881310238443479	-0.6209561456541394	-0.13724083302977047	-0.7827149559124906	-0.21259478356180037	-1.1510219945857485	-1.1522648185146935	-2.234963078761187	-0.030377026358291755	-0.41892279825461765	-1.0857927232956939	-1.2794653643373053	0.13910017407005287	-1.2059973504628374	-0.9008277837177682	-1.788389536053891	0.2591912478139992	-1.7772813162473744	-0.4864625882181761	-2.511912264559715	1.1596222668373917	-0.057603803451610106	-0.33772493738049464	-1.2009251594221138	-0.3962141266048718	-2.0646714858173154	-0.7502305920908351	-0.19113895528780517	0.42941340089140634	-1.0185728496024689	-1.2225231769226637	0.09455062674372543	-0.025932627670361513	-1.7326805307591975	-1.6785748833958098	-1.622723156882241	-0.43587132234050197	-1.634701763808916	-1.388952645340056	-0.33915314095766624	-0.2995950302864988	0.127779071955965	-1.8667720795767828	-3.1009355887532752	-1.7334582661787867
-2.2192602931583276	-0.6090202757204035	-0.7890861935062828	-1.5428292788058113	-1.5150920834370665	-0.7652939937582357	-0.4263295900923487	-1.2598810193551755	-0.5645698067445853	-1.1749064707016417	-1.3814880489571297	-1.1274494123753787	-2.214789779369853	-0.9790664225688203	-1.1323917589476933	-0.8409517957900382	-2.063648029889297	-0.2213828323593484	-1.2648321719486582	-0.7515946566234103	-1.5743963357059465	-0.044869877783862616	-1.735309665740622	-1.478867209774393	-2.1129123020943164	-0.9693306506436057	-0.34377847673332884	-1.9193088309543023	-1.1883149997997724	-0.7952806727629407	-2.2979328533138785	-1.3266646486370135	0.5333234614060942	-1.690156403165551	-1.0203352089242652	-1.4614820724701016	-1.2741183592944225	-0.14439966710447685	-1.2062959660684465	-1.0932921161325362	-1.3413598265924407	-0.6290130472763296	-1.0693702890915529	-1.3878690738121449	-0.16485794648583477	-0.23301470630507717	-1.0927302153564729	-1.47839987962999	-2.4965785251166674	-1.1984769475177486
-1.4900341275812379	-0.19355901508963588	-0.9941391072254818	-1.7060253748540117	-5.614733194546464	-1.2957763600159238	-0.5501876370889901	-2.2732867367375937	-0.1572487563229119	-1.3847803072863918	-1.2129987580472712	-1.2638426350895609	-1.1021038822901865	-1.3975171924849128	-1.4402332621601073	0.08801628245880354	-2.170638638820327	-0.5416008290917504	-0.516420642741277	-1.2868609857660518	-1.2293959886617556	-0.8944512816999561	-1.2571262377041015	-1.7475994297543775	-0.8111876801374713	-4.3194444180613365	-0.6867860758400751	-3.686897780139311	-0.36923090133375663	-1.370182618837147	-1.751508406339876	-1.1802911798648743	1.0622052213148807	-4.404941522122531	-0.7966880001785237	-1.5267455894189987	-3.1981529243285753	-0.26186557634165486	-0.10520262160311435	0.02036335598201831	-0.3525551359014347	-0.3585428693641774	0.3729437189607302	-0.8610922828384836	-0.019767323570169984	0.18514251068582607	-1.832924952503708	-0.7934322084775774	-0.8632479478256864	-0.0726947747942589
0.10737251679121468	0.5132307089817805	-0.39680712406120655	-0.9541070387482322	-7.131769144787746	-0.8954861394859069	-0.45013284495049927	-1.8974911200103615	0.3745856333977954	-0.0928731222892333	-0.18231346056554187	-1.0541162484611935	0.6230458710602128	-1.2807506749708457	-0.9044012971744914	1.4198002220975894	-1.472695204999351	-0.6962339852829589	0.7271994552179497	-1.4299719321131326	-0.5026353098405102	-1.1354014784770026	-0.07518537839936792	-0.8492158133067811	1.006971563670055	-5.693172242466762	-0.13519248478611567	-3.62225281357143	1.0385485307812863	-1.4802775837344675	-0.0590803887402498	-0.2665411938196463	1.0218141223387942	-5.240248623349399	-0.592160264410039	-0.5601380048508215	-3.754820703162479	0.1687827577547642	1.284970641864079	1.281870176838058	0.8454812654535284	0.21566325054142824	2.0095307023912126	0.29426517133831986	0.41067072762890583	0.6875484475844924	-1.2658281664432371	0.16416014319902106	1.090341419907577	1.308236460288915
1.6890866566149283	0.7289387455412308	0.7295453274700467	-0.02538096730625208	-4.418619033399588	0.2843750131896552	0.1421174192850261	-0.06430789936421209	0.6991721567432425	1.448906169051151	0.8802194660306794	-0.437812972300563	1.7101122010308034	-1.2665736624070452	0.05430952515574705	2.083912324195297	-0.536058496641908	-0.6049915098564886	1.671993364564736	-0.2935218872507573	0.43408961724297074	-0.27818657876034986	1.3247136385445213	0.38630138713171097	2.284654084076215	-3.494996822335965	0.9199834736232286	-1.2789079871228972	2.213700897489449	-1.0267881743030725	1.7866676865006728	0.810068680905038	0.45300720611010015	-3.2627582998883162	-0.5314451739988326	1.180551361524676	-1.9712684069495727	0.8556116898423836	2.303942249186159	1.9444046843961311	1.246172759421096	0.6192967553030809	2.7705317775516445	1.461180449922723	0.791107275481534	0.728724616081151	0.26933392101532094	0.9284453705325862	2.2706429618123036	2.3424344147270215
2.20355138765189	0.22476664357550605	1.364815788941634	0.1748282475761807	0.3794290348294478	1.239320807828452	0.8627435186495402	1.8571546835261437	0.5359795674786917	1.5296067715449044	0.7333931199314322	0.2761266961400182	1.5356505924661046	-1.8194339343080048	0.7001097501691754	1.465482215928228	-0.05255824150393912	-0.35305751272285923	1.821219275206029	1.6713842792817568	1.1650849233896514	0.8957134707533407	2.254551292358198	0.6925817930208672	2.40936767914142	0.6276752562574397	1.2872552069419227	1.7365723428905884	2.4771285873612854	-0.37274209810547476	2.385338487477182	1.2344512643662975	-0.12264838379895257	-0.00966403106075655	-0.3821766792873791	2.4543894719687898	0.9819532115212619	1.0909654676139902	2.428472934653392	1.706429934043204	0.4985290880737435	0.588737135838687	2.2437136285995813	1.8715998121504533	0.6763360449912028	0.06452303228698657	1.4773138332689533	1.077710574368824	2.2149155595142784	2.5103457512922054
1.4667134755575195	-0.34591147536140093	0.8863384646690279	-0.4222347180661041	3.4492339497281077	1.3656070392622965	1.066362296868175	2.3260763651784533	0.03633983349834081	0.06811429647877307	-0.6998958800249029	0.795537618517311	0.7093675973823046	-2.5340434546986503	0.6952080727751695	0.17602701718519295	-0.18566581447480615	-0.11572193943817975	1.3372247742176693	2.970716709843682	1.3784027142631918	1.2209335271457482	2.4117581558200896	-0.22075207006888356	1.7498547550340662	3.4362385044792587	0.5526660768420799	3.2979669855235985	1.8352975116957466	0.14312443703693853	1.3434685549090073	0.7388061142695802	-0.2896328287264328	2.070300517082287	0.08071195941513701	2.2937080083048347	2.8764308932161864	0.6134012193240659	1.6678559557173647	1.0157908193731136	-0.5910136598938173	0.3000242273567246	0.9901524797802546	1.3724864158746921	0.13485687578687736	-0.8607281990554385	1.311177929989519	0.670852439845971	1.4523859143927655	1.6936985003575415
0.31266641582828913	-0.32885977895113955	-0.24972635490975761	-1.0944378228873908	3.0137661576602723	0.9711686850493003	0.482167059506827	1.160278915660697	-0.29991346088789994	-1.3150827451918912	-2.0402177521179676	1.0175193575835972	0.24319721942934622	-2.5270528394235856	0.21954527879324934	-0.6167404128661044	-0.5268828180147878	0.040619406088744404	0.7160657940613933	2.5619821477275204	1.0502218951310829	0.43974915667898457	1.9397470459688897	-1.3581731123833591	1.0863931265392395	3.218047305374309	-0.41491086462966703	2.7250945157066564	0.8416483592478342	0.42879062587214434	-0.39850634060367834	-0.12955783053907297	-0.23339166763584152	1.908235343474757	0.594860030013166	0.9817077698816302	2.631308297109834	-0.14513818640641837	0.49103570578042066	0.5164364184494553	-0.9179783144377288	0.07745535401632116	-0.10753248204778945	0.5561599103009573	-0.35358115206253193	-1.234433157784797	-0.0487067912904423	0.12457495338448696	0.8319753895470304	0.29825182700821234
-0.2555153463607313	0.07373769183132564	-1.078939824659896	-1.239949780553355	0.7089037412909704	0.6090434824042895	-0.5268043507299699	-0.2760434353909481	-0.139987574277671	-1.2658370784540862	-1.9086486684037998	0.9107655506337206	0.3935393232776338	-1.5199509574696342	-0.4087235068784647	-0.4762178378583958	-0.6279358479846505	0.21248901615244598	0.26355894771507404	0.9221076092204943	0.40177540761418756	-0.6195216558404196	1.162869428860235	-1.6015309152810666	0.768543011855174	1.1055548754845268	-0.6367952344676019	1.2218292013603453	0.029422880975187495	0.4378059185281326	-1.5521515667591008	-0.5896620066739748	-0.470326024991016	0.4703112606021964	0.5535086701360482	-0.3040845806254332	1.2110321429523865	-0.625347413696452	-0.5538093990043936	0.35688001331513436	-0.31758630511529795	-0.03538364741586548	-0.623269310554312	0.12858073127125386	-0.4894377992679307	-0.6506150744031285	-1.4466529826176115	-0.2573662776203702	0.6363842976171392	-0.9219691917368245
0.026904547654554207	0.1444862949075342	-1.2011367048427206	-0.9533637930915042	-0.5776836534258727	0.33405299941146555	-1.3239074926478873	-0.4609200282371244	0.33634088292007697	-0.24153674146551116	-0.4723899935162744	0.44986407727253647	0.5685089962439762	-0.2740867729374616	-0.9889067252345689	-0.03711628316231935	-0.44716798274214314	0.48565131409255846	-0.04031195591964704	-0.4703778557116051	-0.240233166988918	-1.0679128724560722	0.4349447145870861	-0.9472663503554075	0.6100905356773122	-0.5146636666582793	-0.25754980186230086	0.49564797890144296	-0.4542465963541204	0.02532959760507534	-1.5971058326351117	-0.4365917986032414	-1.1218502835916373	-0.609022145815786	-0.2623349377817569	-0.7023158131491765	0.3389872098062981	-0.7302994719890428	-1.115399638680328	0.20760131045256608	0.32156057402818095	-0.30743473087151196	-0.6788311231220077	0.23345870164106264	-0.39955167430688426	0.4524342131861631	-1.9206829411704003	-0.4958122303719115	0.49294201057643905	-1.3080232182649525
0.6279993645552281	-0.2745424511956374	-1.0312844486873052	-0.6424427070182556	0.22971732783250462	-0.10700755251547303	-1.5393567814457305	0.7647444654109671	0.6734426224428259	0.22053180761796096	0.7359255727309042	-0.22529445320978372	0.27173032062150215	0.21814185432441013	-1.3305951121908353	-0.04904556394009235	-0.23770673866911962	0.7607677337983116	-0.25670643476863675	-0.6220362747394543	-0.5794100524623772	-0.8494988512184491	0.1173987770617545	-0.35778082187643323	0.4496069682797993	-0.4760759802213374	-0.20089487880816517	1.109474893090985	-0.7020445724284973	-0.7905307632912572	-0.9247043462801193	-0.14631078339994516	-1.6488223464768745	-0.6602506815809298	-1.2390254278316315	-0.3470631190119263	0.6359800291422602	-0.7319189592317534	-1.0538626068342236	-0.10328636662489454	0.21871297762358521	-0.8957990596142992	-0.4792749046375563	0.46594061747917964	-0.2836523083155027	1.1686339685649985	-1.5110944370096977	-0.6708055184967769	0.08707169529803532	-0.7466057130603219
0.9223369091179259	-0.4590885105871664	-0.997305638007604	-0.36297738299025756	1.7240884152653526	-0.5726761612907009	-1.2491360361946622	2.1185098847709414	0.6484705727715364	-0.4908475962972935	0.5253464353236859	-0.7019082766860963	-0.20315632892171664	-0.15766083159387076	-1.1669268986355328	-0.38689604884998724	-0.1206402584398503	0.8127152089495833	-0.2452584731822622	0.15222747978523604	-0.4689599694749223	-0.4971436026707356	0.4119676948037992	-0.47862586798001316	0.47260077921370003	0.4522533644191152	-0.7643297615066199	2.1868919194988345	-0.6868199901971632	-1.5197430519349922	-0.14899777498097277	-0.17321099514586683	-1.4091063659108842	-0.19488058187561683	-1.4288598468751152	0.12462454672075406	1.271948195509203	-0.7371542290655654	-0.39467614659505823	-0.22211975190392252	-0.29907394135561655	-1.4709362890444286	-0.0308090354911116	0.4810358108631877	-0.06973218479276536	0.95467452357096	-0.9134328920200009	-0.6074849329991866	-0.2759546692598002	0.24542780206886694
0.7903565999508864	0.2486207565110894	-0.819479338554744	0.1590190985226217	2.044833550844949	-0.47864842509605715	-0.7382308681389329	2.2502057180267445	0.4280400545000006	-1.3105185236547578	-0.6860654424445692	-0.5523761090403558	-0.18341248740481636	-0.5670794292974947	-0.41760690563677655	-0.282253108884786	0.06570719296533657	0.5190011377754405	0.18831643460668465	0.830599139499936	0.010608411139640804	-0.2742061998334316	1.0789361510785702	-0.838609782641018	0.846751427303439	0.9540466625214761	-1.10668438027064	2.5103284424228187	-0.2068245646766548	-1.4432163092915224	0.45784723653671794	-0.3376466137317894	-0.39755031099746874	0.10334524602529153	-0.5362645946707558	0.45770866292114154	1.2661345348727775	-0.5121907637134631	0.601898720851847	0.2949834334836327	-0.22845481199886236	-1.3952677808626526	0.6326014995206476	0.40998195917326813	0.37874236611913503	0.09603494531297643	-0.5348317429261461	-0.014392311008753999	0.007851973067597155	0.9332752237674036
0.5152281271795988	1.4071900710707292	0.09919663847188026	0.8860562106600711	0.9662405942922802	0.38055511595091873	-0.23119247639997736	1.060654164709163	0.24218284297740467	-0.8984489343797164	-1.4484792170199592	0.210475683856336	0.46177520049574855	-0.2691133136922505	0.49711084051135274	0.550068796473719	0.46235344751453045	-0.01146048391939121	0.9338869034418235	0.8383200435780692	0.5852282967456632	0.07564367369079428	1.459256597086322	-0.5066593881377371	1.2502042410936873	0.7008066752609193	-0.39047091552180185	1.6856173020353884	0.7521228617521077	-0.3419105669570546	0.883981482661745	-0.09622139295162395	0.6780653976273752	0.14770008363467457	0.7238767802939429	0.9172600434432165	0.6706945386618689	0.0696720441564599	1.4091674269618768	1.2602407534939315	0.7449409347345511	-0.3584954410715139	1.1604957853344222	0.5736186392671543	0.8257818441825042	-0.622956518924679	-0.14014187120545496	1.028853516988232	1.0094624012745397	0.9424307701754312
0.26718909959801995	1.7597471451755435	1.6146663063956306	1.1956878996340505	-0.22161586038189193	1.2519934445902081	0.1299423094260647	-0.37122974433314315	0.06943143729068225	0.5978625988071925	-0.948092910430931	1.0116949345640527	1.087263591033267	0.5021097886928544	0.8484995241237933	1.3579045640367633	0.8685304115204014	-0.5383110731178125	1.4848116737339594	0.42373651532332113	0.9471304521877512	0.7088639152708868	0.9951001427681953	0.6396979182839737	1.0569900176542624	0.32958270988616234	0.9123277711838175	0.2750651097160317	1.693470876209684	1.1013785038509392	1.040196803597982	0.6400976440837362	1.0412298004691394	0.191865663939619	1.3492606581308395	1.6066384832389826	0.26463437532117734	0.5897577968618573	1.4970000928859646	1.7958391036556	1.6540219118798913	1.174981541188606	1.0716548422083838	0.8927499441040992	0.7298691679576366	-0.6797688434719515	0.5503194470683643	1.865992108099679	1.9488094875578978	0.47526425996045096
-0.10814869834905248	0.6249137330391588	2.5414183297024104	0.5062826099386823	-0.4709601381924671	1.0447140971512352	0.19569205289238537	-1.0148486507214256	-0.2461951171239443	1.6200831831785456	0.17158823231351877	1.1648122629046862	0.9978168705835428	0.8593571862070019	0.28121573146590595	1.1241930747876818	0.8713437170136182	-0.875459024632199	1.310165499096741	0.04186404797769519	0.9347438096454537	1.1712856806605778	-0.20282710079985644	1.6213184443205084	0.053143422961336194	0.288502895724998	1.3638276487763368	-0.9233882829223098	1.8363876479783867	1.8209949964960186	0.7542768495412745	1.2125895379797134	0.4951874733380188	0.21958497642369534	1.0596005876609649	1.9844405242884415	0.37213063619358544	0.36380408770510775	0.7873396673468593	1.1433720529367704	1.2606877326423882	2.2231094255240644	0.27858394417287313	0.814534004526214	-0.11877102847889903	-0.2538813683911751	1.188491287287275	1.7324729360881173	1.8506162689068204	-0.014538107748786553
-0.7606836940767213	-1.2333311928244457	1.7242970433408384	-0.9042409014718614	-0.07340936536876923	-0.41969477650039444	-0.11784579227172151	-0.8555702615403157	-0.6614955807248005	1.0176301657293523	0.6763398365656828	0.4883176209917695	0.2159122528783	0.3497780623618465	-0.7377359840207985	-0.22991652128964307	0.31384083116498385	-0.963651473506202	0.3534410331437341	-0.28036706280445994	0.5972348946441557	0.8189599405926599	-1.3894244247415166	1.4169378992944808	-1.2025971421225536	0.22604678108555562	0.2692794151430359	-1.5153769479465575	0.8128831857416544	1.3604192041431102	0.07403887818885438	0.8960363306658675	-0.5197119471888417	-0.042130365262864664	0.45855436053885806	1.3335945456231573	0.4298878237633357	-0.7442404399001101	-0.18072420843163473	-0.4992014733936907	-0.44631403324447083	2.0653488920618015	-0.7018949634694723	-0.05078383749967367	-1.184248580351071	0.03864664818593431	1.032461167718001	0.5077050344936322	0.5204187556240218	-0.31024353834089125
-1.452809058002358	-2.319526942331038	-0.5999751681084553	-1.9680868955101583	0.017352165092689102	-2.0266321859189067	-0.6229328682592611	-0.6449349017172437	-0.9014134049982079	-0.6018430211655534	0.17783314475755999	-0.538045725121696	-0.6033335945775958	-0.5134326795098223	-1.2943472603188344	-1.6460940262754546	-0.4637882525761978	-0.8155225487830439	-0.8633154460180578	-0.7933979356117076	0.1192187275685591	-0.3128967812654756	-1.8542747616374788	0.1176802889823336	-1.8734295834485255	-0.3715811204459068	-1.3596890305939122	-1.5508356705982906	-0.8538157164968588	0.28071020798340846	-0.6244663599303507	-0.22694446098067977	-1.3422070713984424	-0.5637969029548447	0.21542637597959843	-0.3260728153718783	-0.18947667440932292	-1.9228220380818162	-0.6798769034634867	-2.0500300674098013	-2.0437872917530284	0.8261494275491993	-1.178208047078922	-1.317648181175408	-1.6253554971595436	-0.1956690978588196	-0.11015222631614371	-1.05192329843368	-1.198792424559145	-0.5540088170103984
-1.6736182292726955	-1.9036670095478778	-2.7504368804684667	-1.8383054969863906	-0.513686615965827	-2.4206165061209997	-0.8503346334718941	-0.8952911620208922	-0.7982400667761365	-1.5762689963161807	-0.5030400406767445	-1.218311961387304	-0.911782232932232	-0.8535970280893334	-0.905589743020237	-1.9727937097544415	-0.9259581206852064	-0.46463934546618924	-1.6615793504794505	-1.4343731360171146	-0.29857251090851955	-1.353049724379495	-1.5335130804718058	-1.159357529972506	-1.6526603879268487	-1.2938611719300657	-1.8624754779661805	-1.244488610190756	-2.0755847224012394	-0.4522606860540271	-0.9446607832994199	-1.2647396533422577	-1.485413435398344	-0.8219970716275286	0.28318014618401294	-2.029851509271007	-1.254448616409789	-2.024725317700761	-0.4690743583950469	-2.487860935528918	-2.0813494656397524	-0.6638101107641767	-0.9182813022961789	-2.0410677234104666	-1.1627685269271029	-0.7292735414904515	-1.4128781890972015	-1.9168441486281274	-2.1699325699829353	-0.9169928580774792
-1.1593598935662217	-0.6212645250579439	-3.083031256458263	-0.7305555170163682	-1.0774023738747738	-1.3546932545496368	-0.40221873566414634	-1.3208180939821568	-0.5165425732249456	-1.0443107191595165	-0.3299197682421881	-1.2062928392466683	-0.7397610361431454	-0.3820634949679306	0.03440763377126059	-1.0602775474111419	-0.8557605393279767	0.01419511326223274	-1.741254558881237	-1.7080962788053322	-0.5096093983355716	-1.4394876415698448	-0.9335969256855774	-1.4405191751968214	-0.9704363823904528	-1.7089715596940014	-0.7893582678334061	-0.8194336666605161	-2.11200143389146	-0.39932683173207734	-0.8253364012570673	-1.4158640359110068	-0.7894349554676906	-0.36803875897796084	0.08423840387249551	-2.7049686753137525	-1.877503949982724	-0.6636938843102762	-0.0014538978462315304	-1.7053737955474635	-0.565369402709851	-1.5532409248584353	-0.30455459951595565	-1.6235826707330416	-0.35253633595783174	-0.9400654818609996	-1.7365246217137114	-1.6582003141317436	-1.9466446273709443	-1.2605704247912701
-0.2030949030294743	0.3808754299106212	-1.5090896759583738	0.3543341696047924	-1.0524203307882967	0.1582156562143872	0.63129958494314	-1.2704036043418387	-0.31508855730062757	0.23656664966405191	0.8241405437097813	-0.6593340363817806	-0.4484901277664579	0.39978326050354257	0.7148538677992226	0.25231383990530387	-0.5006782982752304	0.4827120087173854	-1.312708070628685	-1.2528697250278797	-0.44207147017068776	-0.5826107066125474	-0.5242873411276279	-0.7829728724053198	-0.4263566289005858	-1.1287726088780967	0.6626523558109005	-0.49131746053334086	-1.189286891585843	0.1047687275371767	-0.5085028399730356	-0.7278113705531184	0.5333089900868531	0.556332668379812	-0.6114066370227235	-2.138517569564388	-1.568692619244806	1.3366083072229786	0.098503713929756	-0.4563623684409588	1.1031896629351527	-1.553020213996853	0.11889117934290531	-0.43027594446689543	0.0689283995177356	-0.42816455737785936	-0.7957481828282895	-0.7268897933210731	-1.0424313404604804	-1.2261772836488618
0.6216953122721142	0.6329269845864398	0.5229576991888252	0.6881922444456655	-0.5078033132647581	0.9764492343197858	1.663426515056389	-0.5423004075556533	-0.16212572665988279	0.9325226302622247	2.1132309165063203	0.042509772657993654	-0.23850121263636004	0.853099365895737	0.7388608679168767	1.0772245970333496	-0.21433944544051278	0.7887931575725537	-0.7618719393984122	-0.3444876236256411	-0.11699116229719721	0.45604051268356144	-0.322194191211779	0.021587088270519764	-0.17647590138922745	-0.003048674396231958	1.1170304000492395	-0.3755834190027754	-0.20069679471900842	0.5258609035453105	-0.20082629484768302	0.10430482089028938	1.897206976624068	1.2102952669731422	-1.2454868746786627	-1.0170344709276897	-0.7992848628764184	2.640967161505168	-0.2692069564611056	0.42746260567645855	1.601221411869844	-0.9656962454253315	0.1666374799410093	0.5833710437799667	-0.02445851182525098	0.5603921898230185	0.5456422447163262	0.09453945279574477	-0.3156355847236542	-0.6612814037569664
1.0002852865457463	0.5327043659091796	1.4997995715134853	0.46272738020830173	0.05743754076539398	0.8943678810668126	2.08703280274362	0.36164744635179774	0.22481870739908238	0.6512800234714105	2.6037116307099755	0.6088823005598969	-0.06288308823240318	0.8432778880355918	0.41428691657297706	1.2006736696713871	-0.04758865331670816	0.8521700939760269	-0.27734772130571894	0.3452479634549505	0.33282966115927215	1.0395992894308315	-0.07782055062737814	0.40009757375145494	0.034398925920121705	0.7694946157202942	0.5644391616440269	-0.36329538896101593	0.18340578749020267	0.7262678084534656	0.1103576630342691	0.5384192540834264	2.569218729741011	1.1699443003386385	-1.059235621832981	-0.09882398561004908	-0.4204595662765534	2.562872504039601	-0.6010680531232991	0.6823828742756733	0.9060117088162305	-0.2918064114649209	0.055901262055157094	0.8142487625080294	-0.15373159178598308	1.2967784647336758	1.2037041446142462	0.4361663584679676	-0.17576236632284067	0.13158322649953352
1.0641394543067815	0.5623165782203695	1.1794871797592894	0.3933992974416276	0.38516839368088457	0.5336384766531984	1.77926999610908	0.7549531611651541	0.908490305149368	0.1642379976758036	2.0601529634575546	0.8966984709286013	0.08132638057167008	0.688594511522753	0.2698514482854078	0.9169797939346508	0.2323745182879502	0.7006455940363203	0.15687949070914897	0.45011309833691293	0.692946699678332	1.18698788636108	0.26791342310606725	0.4538236978579409	0.35580556494611226	0.766818173872541	0.16221145058908013	-0.23507642754367197	0.056447022080123074	0.894916043203227	0.4810994988788934	0.5919073528057756	2.1687158391430894	0.7560105233714138	-0.02818742949232137	0.44165950346068145	-0.7301037315836899	1.5557984701809098	-0.4262632081168798	0.55999399554518	0.027264074534549054	0.1344714436413876	0.02996888772721012	0.48433249841073606	0.05173153544772721	1.1795652851574057	0.9630084203715105	0.508593404317178	-0.37861087895424383	0.6429188103302348
1.0688319702349784	0.6788431476881457	0.4891945175134693	0.8578661779805985	0.5710130971957498	0.4343022193329497	1.132941966452116	0.42785938786784616	1.4708512668281601	0.2729961597482562	0.9470700512519837	0.8288116079052685	0.028383722465511185	0.6616125476669599	0.4418607074354484	0.45230843963903256	0.7568394443391785	0.43822131164815986	0.49434076285112394	0.20936387612346044	0.7718089597284383	1.225239514490982	0.45624182733391505	0.5509962667893422	0.5525712685807095	0.31472982029391783	0.6754535386466325	0.005774944494183177	-0.046211164624322225	1.0541861820127578	0.7794047747199151	0.5046699624031008	1.0427294320096618	0.5486243389360783	0.9937876275314079	0.804947618643655	-1.3160840116729673	0.6390109118432145	0.08793480004597085	0.34469804016451877	-0.24692940141927594	0.22257844368806637	0.066045251073556	0.19366743352466528	0.38520081967472597	0.25265379945521194	0.51107112979263	0.6255352512289291	-0.4731247146341294	0.6431060523561952
1.0225184391965905	0.587825953308886	0.31965191517350056	1.5582728192198503	0.628195903126846	0.5446244221043135	0.6232694087425478	-0.22477468208540477	1.4049474952737735	0.8378013773319851	-0.08448251568070274	0.4193529419061944	-0.2888733424200194	0.7267951554713996	0.6301349847463925	-0.19098509734491362	1.2998234590160915	0.19225279187652491	0.5251719889139927	0.05334097940998855	0.526669897873849	1.1973107070657005	0.23612074050144258	0.7557202073128662	0.3073275185820382	-0.07062526736986556	1.5580269876229071	0.021939029454269593	0.13259383308272596	0.9050154490406676	0.7654653202459273	0.2936014243120123	0.03384027825914055	0.6370370403244192	1.1414655964913458	0.9606705600337033	-1.7102678138679477	0.4297112037132286	0.2971015252086701	0.0812867505325587	-0.09177971562676672	0.031051707877195977	-0.018254277068277674	0.17518836008677055	0.40973051735363986	-0.8242862927241408	0.4857304849767964	0.7317590463485866	-0.31694483824517666	0.36951791763968833
0.7383224638692989	0.3455800783438595	0.6422092748385414	1.949839755119228	0.3305455740289258	0.576357019943129	0.3978839083605368	-0.6350692911868666	0.743780039708392	1.0864012671184182	-0.6007660862355731	-0.11151085638926674	-0.5926491787177645	0.7241945932045681	0.5666681516631652	-0.8876239451165955	1.465771656750505	0.06606740844726179	0.14026688136526105	0.07271067417046242	0.11473541834544967	0.8753891306755304	-0.2953053575439573	0.8243514279063068	-0.3149541111931758	-0.24965247302883084	1.7314866444403032	-0.4652879582324897	0.318903119774682	0.25194187698142606	0.39858827829133764	-0.14610252941490912	-0.2596162339889343	0.5768451660118449	0.4444521479606299	0.5748219393106224	-1.8881897420694527	0.7319121158772591	-0.1519491094513667	-0.26054563024105865	-0.16545886638484142	-0.28685307970200846	-0.26355799823326626	0.14025402199529094	0.10209671209647368	-1.3180971965789376	0.7401435962696714	0.5090814484419236	-0.13450513645224715	0.21934083113296107
0.20166268271800467	0.3543751386340426	0.8026831037144663	1.8041841737592885	-0.33821151623149553	0.5210728252360664	0.28923115255145476	-0.545533249578834	0.11312842388481795	0.6526496575926007	-0.4779470419893796	-0.3815181593260359	-0.47552960868716354	0.608091822703197	0.34920265022596436	-1.201829644076561	1.0941421767297896	0.08786919008027744	-0.37973978312105133	0.044079304158299346	-0.18937991178408278	0.28538307322608725	-0.7483972800591003	0.6338362909287864	-0.8403170224289795	-0.3755014260214542	0.9494414835624263	-1.1780088564835904	0.1634347371435622	-0.5763881547732451	-0.050708874444075985	-0.6222742503389762	-0.00466387640415987	0.08770304371155098	-0.2487918186155	-0.40100058676766676	-2.011273227763196	0.940349429538812	-0.844704406469848	-0.5433077330447693	-0.6678855064415302	-0.4913111420169368	-0.47505384008483653	-0.19727920373845978	-0.0914075265379773	-0.9908998585330355	0.6666884079136582	-0.10940993199212193	-0.17066057837614132	0.3113508476223153
-0.27881083394210654	0.737528498247668	0.44259869207607355	1.291182385647384	-0.8311131449960383	0.5589193188532466	0.13434009142507472	-0.12253898406407238	0.05606551023204398	-0.005926153075532176	0.10760838782150316	-0.13862011137261407	0.1144416563162678	0.413707280948507	0.24854085637834028	-0.772665730247139	0.41631615377948566	0.17921339718647486	-0.5196994649709353	-0.11904363861606562	-0.18006129552416714	-0.10749245072822591	-0.8015562159388878	0.3672326744680371	-0.8340671574974432	-0.45049902709394374	0.005351408211638003	-1.37730515231367	-0.2279350956138131	-0.9330287067799943	-0.26610297705031427	-0.6505315025739727	0.134405198126705	-0.45034336128765934	-0.2167324254116825	-1.3323456528136595	-1.923514302540782	0.6959577548202304	-1.0067723857200552	-0.5366245593944098	-1.1022826331563984	-0.3604514365150154	-0.43635781726152456	-0.6627505902585584	0.14110200480578566	-0.21067097039695035	0.07086381574824528	-0.6960274940109942	-0.4009645252823819	0.40460618032132467
-0.3878393604517439	0.9966582936920192	-0.0924346718042479	0.6655806743413616	-0.4870719177395816	0.5855702705939829	-0.0294173501253778	0.27656998178618913	0.40895734056087385	-0.2432943129617254	0.7027601657178386	0.461957420756181	0.7314694638221105	0.12102046515011858	0.30063697529599503	0.16632669458286076	-0.1836000386781087	0.2029137580019708	-0.08036587057757262	-0.1854011061319364	0.10438253517884906	0.07220507986147333	-0.4550871116120896	0.21497142459515708	-0.30531346570179346	-0.2366289698743078	-0.3670947949838802	-0.6212773438144646	-0.38664273217797834	-0.5133070169614127	-0.21684565435824957	-0.028583009117669915	-0.23405684439870578	-0.3918424159898701	0.4007812907405703	-1.3926692764850883	-1.228161134935661	0.1219983758467253	-0.3652913322161945	-0.22396745345942826	-0.9216958713818262	0.10481556003370193	-0.15354895592963339	-0.8203109308754403	0.5349785381041261	0.437738413801254	-0.5525032454439492	-0.7118421742678814	-0.599140536492142	0.23064217616793473
-0.21099802577762702	0.5185481870868867	-0.24107921855212405	0.05559857147434462	0.6253197340678276	0.18159291503091426	-0.09863980929920915	0.3943020694614875	0.5040947566295235	-0.01966196975754976	0.7892366846974573	0.9281925602871108	0.86139839576825	-0.27861698650822336	0.23839039336332965	0.8585046031992682	-0.5028984307086689	0.08360627842760261	0.49270832421447464	0.034350644064665606	0.36315055427243076	0.534384082638874	0.040021291201934865	0.06643185656797637	0.3501131458323497	0.35820491402099064	-0.38777181984385006	0.629755881002566	-0.0862227913914437	0.29751387018605346	-0.1491379932799048	0.7565622013229953	-0.8154150004863544	0.34765437734043897	0.8587912433797183	-0.49112487427866464	0.10387685528001092	-0.45532991022881253	0.5135213588773125	0.08880223114518969	-0.1901774304293542	0.5959369328320676	0.1525871806754626	-0.5397651448790204	0.5790537559715488	0.6345730174853316	-0.6650379907951196	-0.10882895549545876	-0.608376824429758	-0.17031680571443064
-0.18741332610786046	-0.6337148461436644	0.07730356856132427	-0.4558930538504664	1.5764297457942653	-0.7870106721741691	-0.13090378799263663	0.21620225416649871	-0.0196392008411028	0.12471742891886954	0.19947376776785047	0.8375638250474985	0.4481608964187845	-0.6014570439663726	-0.15408208896091585	0.7297607185370564	-0.5956116454111456	-0.11822180445583368	0.48498896910391726	0.3200142684140583	0.23963235772299976	0.5357395747725437	0.42159573919991206	-0.3292506125445071	0.7399246474388328	1.0082890141320833	-0.7767243019525669	1.3561920838332786	0.3173390131668515	0.8022088226708927	-0.25608063434950223	0.937708039618607	-1.0125004878503228	1.0702832777713909	0.6775106082654775	0.4912353821363206	1.459900447291898	-0.8662596805136075	0.8088703975829323	0.06407120954373277	0.5141011011477613	0.7115031942029508	0.27274298056768553	-0.17426423301411495	0.19951322615090278	0.47058253113412746	-0.3834449185154887	0.553394528866802	-0.4648160444808584	-0.48814524421050276
-0.5956579873176218	-1.6407606782192559	0.3936961093730264	-0.7308477028638943	1.49063139073847	-1.725506819195707	-0.3240245551449458	-0.053352153781898996	-0.7730554376402955	-0.20542503372573334	-0.6520318124271043	0.2029404653438741	-0.07678316595254694	-0.5398606155873245	-0.7236466480852582	-0.022368921228071284	-0.5840310335318903	-0.27818972316561713	-0.30674101139278	0.25536257828742054	-0.35666705465107845	-0.2696156860551458	0.5724310861048274	-0.9295524261253736	0.7658230124234574	1.253216583751752	-1.626019022936726	1.0154847288962392	0.27555961801564216	0.6613412683482419	-0.43480997319788556	0.31377115456632065	-0.6254313206597938	0.9953769773464042	0.11066977617842433	0.5686644595212416	2.126852353821854	-1.146775968916278	0.3097148796572974	-0.2798540422604381	0.7520141873759536	0.3303547648646822	0.1923472704745407	-0.11359047755170225	-0.1034481028855345	0.2123920773304292	-0.3120408862910699	0.6535779149243706	-0.26043141350161825	-0.480415359536049
-1.1573248080455572	-1.7125406480161485	0.2674554180641066	-0.6914151984727299	0.5100717807697883	-1.7478658645198142	-0.7494373407583219	-0.1316999883332325	-1.07263551832874	-0.7781299650799621	-1.0876739426552215	-0.5430524110741073	-0.256122700667492	-0.02499349147477764	-1.0621764935530054	-0.6187885582781034	-0.4890169192984072	-0.35084101462797795	-1.2355453844286675	-0.18480551611844073	-1.080368044077541	-1.352846886676088	0.5331629600821944	-1.2984018664273207	0.5942454146748822	1.0054836618493757	-2.1283761075516376	0.14333814596785457	-0.2752070888043908	0.1255613712764883	-0.40981925304176975	-0.4830643002922282	-0.05310085174363574	0.08764516245338691	-0.24690475814152368	-0.27478772524396955	2.040017740032	-1.330473523072647	-0.3879131064868907	-0.5373016813372649	0.6276109793542981	-0.22797802689036295	0.06268513983038347	-0.28765140260055805	0.13384916348245038	0.009655895261181451	-0.7164065061732395	0.14748890981308538	0.029917458942330985	-0.2054476558026498
-1.2588775754844774	-0.8536072820388481	-0.2054127559039632	-0.48056390988713754	-0.34730462296258224	-0.6194982234729963	-1.180055726832804	0.14193015601703507	-0.7302464405516849	-1.0314555920484108	-0.8100331039493842	-0.9058884147303613	-0.00904907007261086	0.5617939859516601	-0.9078809833292734	-0.4676054855620626	-0.2680397109832716	-0.4003828265297449	-1.3585432258429215	-0.461932561381439	-1.3469561697308996	-1.8166907648632378	0.45305975172484575	-1.0338670294304861	0.4497764079394485	0.6275980248070068	-1.5406433896101335	-0.19777958264956635	-0.7736576862626965	-0.3363415738893428	-0.04838717738317657	-0.6739017347337388	0.1914056231657344	-0.9172400334494095	-0.16122942542068225	-1.0201060405931548	1.7983426639447446	-1.3137263198467408	-0.5367861097394048	-0.3071075021942617	0.5422283070068282	-0.45731789662737116	0.03490479777060357	-0.25616714558691306	0.7490875564381894	-0.15731268565404127	-1.1008172702128691	-0.387137350266485	0.5077177076749835	0.09012988827874018
-0.595670179158208	0.22474092496209316	-0.5175749070805894	-0.36917582786595765	-0.3013424379307882	0.8889569262011461	-1.2606799149391752	0.6562224943351697	-0.22429181372661716	-0.7093020284109369	-0.19036743612678317	-0.6909364504042285	0.4178748802737513	0.6940601489939473	-0.3710601486930564	0.30046678624214396	0.04466167077947304	-0.4720143673803079	-0.3707978653064399	-0.04393218956746038	-0.8073848501248009	-1.318429697306193	0.5057883212983978	-0.23309130014408946	0.457217184954815	0.47787899256702526	-0.1533713957874075	0.4495481115197566	-0.6303048115456702	-0.5060967891512226	0.5028026773071504	-0.187629141526693	0.03826845305240275	-1.272011950007933	0.05345687757009079	-0.6776845721303507	1.9020703956295553	-0.9704538746855388	-0.0021716366214148144	0.3950261272858054	0.6876882464111296	-0.11680837763873476	0.13749795697835693	0.22462070785093646	1.1303547337771374	-0.31812489582638337	-0.7596661373981337	-0.3457611515604808	1.1391902646201728	0.25193783936001246
0.457765007860303	0.8535848369361718	-0.3177272964601515	-0.4623268866509783	0.39119150293022126	1.7033421479507636	-0.8611903006432146	1.0703845928985474	-0.08812401558768243	-0.08138667507285267	0.14221676189818888	-0.09154889778075509	0.7659540482184947	0.25114194419922414	0.22183196664910396	1.0325141494250714	0.3084639490780101	-0.4824097503218333	1.0503366340824236	0.9106586768088649	0.2951915711767974	-0.36268945548410375	0.7480532806117415	0.562901489705715	0.5944662696155724	0.5055896718366784	0.9580920448777682	1.466390910358801	0.11563395723529901	-0.48153114241804745	0.9692493853209153	0.31931881568024256	-0.1468489923102144	-0.8903747976852382	-0.004462780914909823	0.6599831743387391	2.148557495027713	-0.35974878947092664	0.6705376368028108	1.1275398311103801	0.8804909188759127	0.5507486827452536	0.28182725696406125	0.8617716557832207	0.9292619638190088	-0.39844650749772015	0.33995626791950473	0.29718234523461073	1.652154993808378	0.3245522993198304
1.1634228836560723	0.9290489258307507	0.22564223243245884	-0.5771358859878132	0.8333071276350311	1.44449425847617	-0.22597763608589289	1.0687108421116405	-0.3025635850638266	0.4041989190162806	-0.03742448859183864	0.495260362270243	0.9263727108823658	-0.3288721909051365	0.6232249409600197	1.1927280887848606	0.39467109665709343	-0.30712437057485337	1.8609805596660989	1.6060767751213925	1.2514763668313287	0.3008021961930217	1.0080000760740007	0.8806316917190667	0.7127510011189006	0.3902682056357079	1.083716936570598	1.8405846597949735	0.8280785534509788	-0.4067866915931505	1.1636323539347542	0.2690413931986451	-0.055881542360983874	-0.2686766708986476	-0.33365629124231605	1.9004987625867793	1.9254713767725047	0.2398332629584098	0.8748567127822089	1.4116618933602874	0.8410666515459342	1.0388917669449065	0.3477867562238853	1.1252350748871505	0.4212155477537867	-0.29900414242802903	1.4111302772332877	0.983745062779095	1.7125355369111448	0.39752383697872057
1.0924027765861486	0.7370734941940871	0.6199651491545741	-0.47438539235561716	0.5325089641515593	0.6465796113755791	0.24554300945750987	0.6287922173599806	-0.4153643142704754	0.5400221289009496	-0.37789766332954	0.7377100250347999	0.8582747357146666	-0.5100537205793538	0.7735964389331725	0.7706625396555844	0.2982124907738287	0.021780974794565575	1.591586317043435	1.4071096995785983	1.4409026644365148	0.41041089800773156	0.9766893678267026	0.7038024971175265	0.6235575136103254	0.007455369258600939	0.5368837731067286	1.2128528950622086	0.9408115702421299	-0.2917358229235428	1.0455147777477218	-0.1937311229968415	0.21354670365225759	0.10788849447263288	-0.575682378434229	2.0429033764284013	1.0211433918896453	0.5306024881550171	0.5246869512585538	1.1211647347844007	0.5159621789704097	1.0138578070694915	0.2687796246691588	0.8187477591843942	0.1049535705053297	-0.04490580394618785	1.6302913742545153	1.1306603026517963	1.2275875378542858	0.4323470368842139
[truncated: 72 more columns]
