# Supplementary material for: Diagnosis of autism spectrum disorder based on functional brain networks and machine learning
Source: Sci Rep. 2023 May 18;13:8072. doi: 10.1038/s41598-023-34650-6 (PMC10195805; doi:10.1038/s41598-023-34650-6)
Supplement: Supplementary file 1 — Supplementary Information. [file 41598_2023_34650_MOESM1_ESM.zip › matrices-bold-time-series/ASD/ASD78.csv]

-0.3064732689189406	0.1933895276429691	0.5131100194235142	0.5591569440685125	-0.35451730771866696	-0.4390336729274041	0.28810438910830266	-0.5325750694724247	0.5405811410535936	-0.29860382071109237	0.6327419695881018	-0.533039942527631	0.47313822724198046	-0.2124811425041955	0.4446434948107095	0.03021641899991734	0.196030585117633	-0.935997736557314	0.8303775058706313	-0.6728581216303618	0.2587124639312646	-0.7393602952956201	-0.26042597308674253	-0.07491502963726193	1.0715157157677901	0.13377575302005137	-0.02842529832329574	-0.15455858480458587	0.46545322860720173	0.027465094970671646	0.4613790737630665	0.23925923951642933	0.1833484634845953	-0.4572276838810025	0.8719047207969434	0.5891505504668305	-0.38079669773844915	-1.1929670874317857	0.48341400501679127	0.5691261490396401	-0.36994934514432604	0.5648839320024782	1.0871420075278624	0.39853773218222505	0.31175016996011856	-0.38049958004775086	-0.25490668661143195	0.17315552034724369	-0.3314367789269148	0.2244720357912307
-0.04848783608835461	0.4103002831626278	1.0902808509319784	0.8881679526337783	0.15102690560713036	-0.13223655594908748	0.3424372484987196	0.01202832619132959	0.9241408079320382	0.884793703560582	1.541551785062939	-0.36203218308645985	1.1750699018988133	-0.6886039494394366	0.687072434225147	-0.2656482696329448	0.6144292255170084	-1.2110416910052797	1.2996356310360357	-0.3355960156138294	0.39809732515792096	-0.4868913968802403	0.09256869893301335	0.11699929233332097	2.0615867538822736	0.251820530549893	0.017767381168182068	0.5432461989842682	0.782644888795101	-0.3262950986555772	1.1186829027205663	0.3803017033546631	0.17026098145926272	-0.41403753980420954	0.5906502099291827	1.3186205396640918	-0.21931289300010479	-1.2827520975418099	0.6377416878781925	0.9491551772807428	-0.3613562201088687	0.9644926419023678	1.3096536545771504	1.222530680234326	0.708413638440881	-0.5391682727098304	0.3846326134056943	1.317270719298829	-0.17895974229545408	0.29713561118665655
0.6832952006131576	0.3832560115283654	0.5082891631200583	0.7676136639423964	0.8295068970849233	0.1801907118967317	0.10601831598381362	0.9958672546699303	1.21844555474665	1.640908226448935	1.3331965483949368	0.18159169398115382	0.867563398113531	-0.48013436238543117	0.30326713333990013	-0.7594557421491158	0.8643668341146505	-0.2766029223894687	0.32530107280609244	0.32384991282583087	-0.06708347298217633	0.09926267117761593	0.31342540451888	0.34210709381376037	1.513434075627735	0.09123387995730567	-0.23031793752860008	0.8195842481150942	0.09152375049918283	-0.33282004749490707	1.1719786950617097	0.3715007177078814	0.19513957102830115	-0.11615420704416593	-0.21861436601108672	1.1577953849656215	0.17220858594374777	-0.6646825512344108	0.1721560170532694	0.52158986771718	-0.1399552356855771	0.5063631566029874	0.32177402205632083	1.3948532469014856	0.8660532446895891	-0.06588519686993083	0.854544825622486	1.5879940348821897	-0.3160687908000347	0.386889562966582
1.3817472530793524	0.09654806187099944	-0.9123759809997282	0.3549016390259899	0.8017745501342445	0.19311852875309873	-0.16627358318509236	1.551779886497821	1.142009307416592	1.3055023267288666	-0.21956953680761135	0.6336317601163625	-0.485210472943938	0.494147665473383	-0.4466818069223712	-1.3035386464258087	0.8738501160046225	1.2029273211378992	-1.3852595752529893	0.6353892175542925	-0.8912779001032313	0.5274045743929557	0.03325021433659041	0.571399377627046	-0.3114294642612806	-0.29932145583182407	-0.4159675266338977	0.10992737502335936	-1.2545114467643952	0.23748324067637772	0.5171950485891446	0.2834299100759645	0.381521621159164	0.06795631943783564	-0.6437132558567623	0.0676470698732746	0.49798397596457483	0.20778414117109875	-0.6555060526749692	-0.4545840845484052	-0.0051276904699301	-0.5209565107649703	-1.2600945588363641	0.5630149229802323	0.5247439637896159	0.5331969477322342	0.7413847609913113	0.2952429221050333	-0.8180781355772465	0.4261969906232732
1.4615618094346463	-0.15455710969329362	-1.6614631799264106	0.1339469961973283	-0.24985986026846788	-0.042312266594765904	0.04135932900362157	1.1020220683371664	0.7136200114631264	0.2747665050759211	-1.8029099514641482	0.6051455442834329	-1.7298250730221922	1.389305108338364	-0.856357191797852	-1.4351294254268607	0.8270004705993717	1.9192564717911507	-2.0326972376301744	0.4606888450181085	-1.3205016356307853	0.5907625455744602	-0.6274517070744706	0.8283633788445831	-1.793338431826505	-0.5932078659642243	-0.10093182621143355	-1.2504359818370399	-1.8614083018211416	0.9867366925851694	-0.2346784840497992	0.3281490024784183	0.7237147315746185	0.052937854119307785	-0.020833014715295573	-0.9862856372749258	0.5896775712903877	0.857995100978004	-1.0206929821783541	-0.9328041424683673	-0.06209831987358453	-1.0925717868284583	-1.944929400411014	-0.6180361219833158	-0.1469827901549096	0.5355710359934956	0.2524487830990651	-1.455049040049033	-1.036630948096983	0.39003284098822316
0.8220829640737843	-0.01588266017354491	-0.5937843938103149	0.32922009659950285	-1.5732761230239551	-0.19866456191898105	0.8536656311075687	-0.021811206414661923	0.3018230629984229	-0.5209714401908375	-1.7672980831153597	0.19568927881889636	-1.6282959126626906	1.2945162262982621	-0.5185197116879584	-0.709872038031614	0.850285988047964	1.2732057940250476	-0.6849494056285323	0.3561618125654004	-0.8501184894714238	0.46155852734563263	-1.1474512500928467	1.0267865866841792	-1.647577416464814	-0.47429190076839667	0.6120702308457519	-2.2396354025611642	-0.7061440236511238	1.2132248823143112	-0.47313569691271595	0.5690199226396262	0.9461090063003207	0.15121704280175	1.2543641916893713	-1.0485472515855618	0.4917439854909994	1.1089351743145583	-0.35160854281639525	-0.17784183262999548	-0.06255503138211471	-0.5156906974242945	-0.8532413915485323	-1.1178216080251373	-0.6558672981448866	-0.031094939721574698	-0.052760059956655156	-1.764585946132397	-0.2524684979957919	0.3533155690833112
-0.07182493634460643	0.5391665937972073	1.6622790549632804	0.6147703508201029	-2.005161230782048	-0.10040314611114337	1.6519089087501657	-0.8897052967694968	0.23378284987764616	-0.6758998715267307	0.015357555092980276	-0.1697153218820205	-0.22166825076340452	0.32984795685435236	0.21530498037042747	0.7116133973296037	0.8062169700540388	-0.007154784494190364	1.5529519387873885	0.792107496699741	0.16360978529554743	0.32226478402923725	-1.1448744174182022	0.9653126586598364	-0.30193574347325824	0.025348505696778458	1.0648341889445594	-2.063730488654954	1.5806813419657917	0.6224096836976416	-0.28406089548584107	0.7762855463062203	0.6642306838302976	0.5761218562993433	2.0386177473504783	-0.23744689172028927	0.29575128990115523	0.9556384601848403	0.9768847427835446	1.3144175536807092	0.2387312310272299	0.7457158079908316	1.2545856412356413	-0.6468920966561454	-0.6838278379404789	-0.3512552289868852	0.07640024475384265	-0.1191461530485839	1.3191160735210348	0.4098870213566844
-0.6708594532054046	1.096685737174776	3.136778916999528	0.5156378158161082	-1.1174493758965856	0.04997324474618434	1.584600224452412	-0.8909378021639254	0.382548621529832	-0.5998284567986936	1.7920748287255757	-0.2573624516238147	1.1363995774356126	-0.39473469556270624	0.5959878194048186	1.9454288187766369	0.5039050157322051	-0.7067848121098944	2.6068921700260215	1.4423073712213343	0.7741035381809139	0.1141887057444603	-0.7267771608901962	0.5749038154641412	0.6530322669422073	0.5078321498093936	0.7649090266757946	-0.8335729212319681	3.119947512784198	-0.3548772690932911	-0.24514436252490038	0.6398580390085615	-0.21155676621036623	1.0231319288194354	1.581018522536413	0.4331081474296721	0.018434813201434877	0.38742790914257635	1.8893506014809547	2.198887768556261	0.6601276882366167	1.4861667724702063	2.6201393295834126	0.057472029486565684	-0.41931220311201145	0.13028266317606127	0.33719547162042257	1.8219456684922672	2.434114655111777	0.5188970511316403
-0.8345437751043041	1.1398157336038242	2.4737265413074874	0.021591379087122196	0.4101326323689449	-0.04019524543629345	0.48998794993432554	-0.27327756001198067	0.26215234992929926	-0.7422650653992869	1.6891035637562357	-0.23705298965657315	1.2216768156427533	-0.04755172474637809	0.2613636236436488	2.0977564625436123	0.039765630489505835	-0.45308760261399067	1.6000082480793325	1.528130993462592	0.3889235327588845	-0.24750286928188006	-0.2579752050581863	0.11066818028424537	0.3117309147590575	0.5721618097333743	0.017292602525883796	0.6291053303557773	2.5979867164128327	-0.9983464966312615	-0.5842004849739344	0.10328769574097003	-1.2517240734153108	0.9804530991594196	0.24391996048823972	0.29238737616336025	-0.29996021129383127	-0.44972457919169756	1.6015089150245914	1.629599066970172	0.7003794122225319	1.0131715709150746	2.190331449745162	0.14742163591320612	-0.29190713376677857	0.8890584058226703	0.31902721742442625	1.92834200856001	1.9684815168207872	0.4753804624254012
-0.8072061463656555	0.544324385507146	0.3051006553148981	-0.37647387077731087	1.54492750730189	-0.3088340396813729	-0.8267619484191793	0.2274957127458376	-0.41322407427938235	-0.8284785771465666	-0.24910367069740466	-0.3501480511013139	0.2599800016516562	0.884452590541923	-0.4219771919715433	1.17816687255503	-0.2534170217990434	-0.004865303342939438	-0.31304091578222404	0.8409654633460449	-0.5994472647864998	-0.5563870366818697	0.11118984417613495	-0.048339659760210894	-0.5644017200065504	0.20971123184396365	-0.33671770797519424	1.5509335498932904	0.560766373158746	-1.004931580843684	-0.8081214286097621	-0.5860918664038923	-1.7985320718979123	0.4334938368056949	-0.9585676382813141	-0.1937872109034823	-0.4706938651959274	-1.0171780080901967	0.33311688102505194	0.10294196355830887	0.1156014711575183	-0.1598349399887282	0.5694580251991932	-0.310842611380715	-0.39943689480224753	0.8688365615446404	0.050009251893861274	-0.05692305685282418	0.14434265991735348	0.09504334816455035
-0.7904159444471723	-0.2769032927582975	-1.471652671047184	-0.31015366055408267	1.8486602607740017	-0.34157099196431706	-1.3721018060647918	0.1810081610489207	-1.3454397800193083	-0.18126792958148838	-2.052581226173634	-0.5180044095343548	-0.40661374952765966	1.085536833434502	-0.7944816470578177	0.15995851705551287	-0.26286637221274034	-0.2320463542286491	-1.3070893716137302	0.11541102902210042	-1.1812122711381579	-0.44518821003213355	0.5448625336683055	0.15484740580969467	-0.5590273941179095	-0.1787864617497325	0.1664091871119195	1.7358885067443548	-1.2110980985413333	-0.6998761806411901	-0.33544483162105215	-1.1648726547283086	-1.561958486060934	-0.0010610861988022665	-1.4253956653396167	-0.07249376634279443	-0.2794683931022107	-0.6459189904568845	-0.9682508233957612	-1.1139558178919804	-0.7374553502996624	-0.9506772062984643	-0.7540267746409092	-0.4591477248745082	-0.34971884892970795	-0.18611337357044622	-0.05064907643706883	-2.239930514865339	-1.570266033348802	-0.5540957254038269
-0.6967941773965506	-0.7694291259167932	-1.6768625792818268	-0.038217949279277394	1.5789451499790177	0.11293174562299546	-0.9828076144556492	-0.2076555881975941	-1.9278413623855437	1.2214156795833249	-1.9267741241369012	-0.44290500990377973	0.059232636472938825	-0.05662323194556454	-0.5791436652959927	-0.016932745837187308	-0.3551893048603503	-1.0664868337499707	-0.7944276168587403	0.18170948485810845	-0.7130623679373538	0.11484173033267735	1.155620968983474	0.31055028977798443	0.6333541266536995	-0.18453078601773532	1.090626542477652	1.4706449032075115	-1.5101778534323713	-0.5789027365904764	0.6380994146143394	-1.5996103740116976	-0.9067034042252811	0.18850474819113014	-1.436355861862895	0.7903411627722131	0.21819126709189574	0.7415687015710097	-1.5260917107664527	-1.2797841332941176	-1.2555573262948228	-0.896992214343629	-0.9639682988208016	0.2277620502413072	0.22179792448720057	-1.2790451198363935	0.25786382831598553	-2.682890138088036	-1.8707469501177159	-1.1442154266770552
-0.3863611596216616	-0.7874728764126598	-0.8793559048989705	-0.1563782541102383	1.0461676985365413	0.7364682136918145	-0.4356485511999839	-0.49492254506730643	-1.884615100678992	2.3508795174526598	-0.13696447534759978	-0.0686651503352777	0.9794411468756642	-1.6583955508102068	-0.06502509316441757	0.545569794822275	-0.9838582201254299	-1.6620957198180732	0.23203656543122156	0.8981674986408621	0.4973818640538485	0.6186237952530605	1.6995494491522078	-0.02816622454761854	1.7909672361837843	0.1844602604059802	1.5750922456120262	1.1042456984926736	-0.7075424133548159	-0.7544818014818068	1.1775762719891887	-1.9705827449859754	-0.48784407912300604	0.686510975726118	-1.6005312871657542	1.3944172997568038	0.6165505320182885	2.271282853029229	-1.300663404449191	-0.7667415548059685	-1.2380006254258604	-0.5115452523495414	-0.5400267623393559	1.2078665350082187	1.0610619044823042	-1.2327912269591674	0.6803346672133942	-1.4197127556473819	-0.8444722581173643	-1.3626416924968292
-0.01951364679630371	-0.7039962584768636	-0.44772828833801004	-0.8268919934719798	0.21537188104535668	0.911404119483235	-0.5234694316247559	-0.545113300438446	-1.5210765020938475	2.075003822564022	1.3904268133702082	0.25117793250621234	0.9680209336449107	-2.2501191373097975	0.29726890905814596	0.851749605049039	-2.0209105640327096	-1.4684765441680117	0.5495138404833374	1.2332963581450214	1.5429789438428023	0.5096679821448088	1.7718874476586592	-0.7795199807900138	1.5598493806834963	0.49269896542070113	1.2435401715162897	0.7894724557928344	-0.01480748530735778	-0.9125503279376266	0.6025533780617829	-2.17184744614294	-0.5967951096615631	0.6470160389844909	-2.047232273222875	0.74684555818355	0.49509533711209874	2.7525938687437193	-0.7670068037322999	-0.42971603511028444	-1.0361882148733919	-0.4789166479546839	-0.42323861493624504	1.4509961241795108	1.4176329792362445	-0.035026193422339494	0.7018767683388825	-0.10063667833230013	0.2680571590794651	-1.2048944633779768
0.018098693034491572	-0.9316731464984034	-0.8881687472233872	-1.485982979065423	-0.9309854980249723	0.43100354168708643	-1.170254562663915	-0.5757092377225256	-1.2934301484815047	0.4554595655906406	1.1971350480168306	0.16368153966449048	-0.37738026996340435	-1.3585383355703986	0.3440524793318556	0.19358194097941459	-2.6633301597038272	-0.8321890569781066	-0.012069786311643297	0.4817230592849488	1.7478089485340433	-0.1616058481746091	1.2726898303418126	-1.331059700780965	-0.008150624425474184	0.30997897013635356	0.5073451410867339	0.5138345912778555	-0.06289685166916573	-0.732298283131847	-0.7129989624198526	-1.8909210816407236	-0.9103729454633138	-0.22530803193702487	-2.3108652492009973	-0.8808393894967528	-0.13346547726874067	1.8146696119459842	-0.34073564040806226	-0.6385488726222067	-1.0247083443489626	-0.7712653762386641	-0.8587218517020688	0.6329318473306725	0.8468322623147938	1.1569076235137514	0.19388656875986734	0.10729823736462725	0.427503377131784	-0.9604834272419892
-0.40226944870242803	-1.373119549654008	-1.4201319823088745	-1.4375906956207538	-1.897560101140678	-0.18446110229924018	-1.5903914458439738	-0.7419734114425466	-1.2424532328036664	-1.1584288245685381	-0.2902749268288652	-0.20009543953709116	-1.8983082401649651	0.044151500087167804	0.22766241130554443	-0.9919027775352642	-2.180194711944568	-0.42624119519643133	-0.7233467584575887	-0.8409692875663025	1.128780693219413	-0.7202545833181356	0.5452026625261708	-1.1940848865329594	-1.5392487010634757	-0.33676480325124486	-0.016619391286922115	0.21655455829148024	-0.4424190559668686	-0.21303183351877072	-1.6929761040613949	-0.9850191329040435	-0.8839057446223113	-1.1352018744881474	-1.9354489463521076	-2.1227728347331087	-0.762975392407672	0.3214114687290941	-0.11367469010344379	-1.0640039133374903	-1.075721741628837	-0.778479915843261	-1.2461763317548917	-0.504018229630346	-0.22156530896246152	1.3211468553741117	-0.4299900659557752	-0.27433987364088996	-0.24799465274713678	-0.8755414456339664
-0.875073967125821	-1.4519983094624358	-1.1224743331516525	-0.6499581822182504	-1.9244194194699349	-0.21122449535557555	-1.2442211738430562	-0.8531919932676585	-1.0004433890117352	-1.4656334625710645	-1.5053643446859233	-0.3304069451955137	-2.1172676877183165	0.6745090132651643	0.14016095627934924	-1.6058172902823342	-0.7390718200936327	-0.33977622216307807	-1.0110541924900434	-1.5359417308215084	0.17562007982977335	-0.5834874276605012	0.0044131566126209545	-0.5903110463901207	-1.857647145646555	-0.9492777188973129	-0.21340759530504838	-0.15611374992606156	-0.4993394625037129	0.429482443249685	-1.6607682946895177	0.19679750312652028	-0.3144918181978932	-0.9900662439002303	-0.9896043904245296	-1.966817742736448	-0.8330203865389793	-0.4805952048098104	-0.01137463098645919	-1.252309706430426	-0.7195528472558254	-0.20572666191249347	-0.9950178234957991	-1.0236223521759336	-0.87906055944059	0.5923834984906995	-0.6844916786670935	-0.06225905612954295	-0.8439716825283512	-0.8444695033975241
-0.8173993844599018	-0.7536112117985423	-0.12391356371956275	0.2010522415609327	-0.8410569734791481	0.4513267560816004	-0.42226545358591955	-0.5833292096437741	-0.3500792337704023	-0.5272657047555233	-1.5429747586215479	0.03775966760867064	-0.8698845309697519	0.2814784917286328	0.14342088756106877	-1.1513951734798702	0.655540477351211	-0.05742716892769411	-0.969504414974811	-1.0637317591045263	-0.6359951256172071	0.09934490544664172	-0.2779660835424875	-0.24269902843613897	-1.1454127175052036	-1.0050299647249814	-0.4757040728188347	-0.6026794062911315	-0.20094263836167353	1.0454517312672411	-0.92879404402356	1.0247064063629108	0.5344390928154518	0.3024791488507918	0.08319087643215672	-0.8000014692200205	-0.2382458967310281	-0.21572086864864473	0.017599452780392957	-1.1321212212493528	0.20315661757625703	0.47770915890676946	-0.24083305331439428	-0.7936663666589495	-0.7096747443532576	-0.12929104242378156	-0.5265982955076995	0.8478349659903571	-0.7219308053590239	-0.4951977427594642
-0.10705402901063613	0.42142952419834323	0.5806672897176787	0.49263845078861196	0.5481635776461826	1.1014954244612019	0.1967582194683412	0.10881629596001384	0.398353006346383	0.40718396598312334	-0.8777750532003302	0.5475465337859	0.5544525759973007	-0.2984113893763034	0.23881817111625875	-0.28625792521733484	1.120092894499462	0.666536601898425	-0.8967088116653784	-0.09005167001054279	-1.0798854323345495	0.638751174854912	-0.5262841682941906	-0.5491234689982092	-0.5062320607326575	-0.42599929078990406	-1.0894282036297642	-0.9852573444744618	-0.03634003827456233	1.5832902816151977	-0.27884290521306315	1.1837890610264736	1.2811368692367153	1.5782732353298856	0.9643914722062579	0.13734700447857168	0.5926129263696821	0.3245187176413656	0.02718821523911126	-0.9020859027689191	1.2319816507429915	0.6260891121666836	0.3715950271760322	-0.4265259171526881	-0.21713271894967232	-0.30631808597796795	-0.3096941428625898	1.330306672641817	-0.05344637379771222	0.36665845939944375
0.7539772485374006	1.2578155741237762	0.336714420479298	0.3012265797124245	1.1744488022967583	0.9579262101227038	0.39119174579506666	0.8723230465680536	0.7248392897288045	0.3281918543063883	-0.4102237048560963	0.5897891907034118	0.8960174722483528	-0.26156506162095977	0.438777580108583	-0.025369542846253413	0.7170699420207588	1.2631390542753038	-0.7615295211042166	0.36615988306670294	-1.113468107730131	0.5986913739611935	-0.8528615682521732	-1.0902219462215557	-0.6016365571424691	0.3847232787697398	-1.8023933354377208	-1.0404681875926778	-0.27580426986242684	1.871511562018957	-0.05297843130039626	0.9757185434668919	1.7373617957514893	1.5859872872998648	1.6244921387579638	0.1795229027303663	1.0871292608862773	0.14390676533195437	0.1279235774826102	-0.6534106688993293	1.7313361774889369	0.24970865184340976	0.42479965990540486	-0.372034376814854	-0.1886465497540089	-0.17021175705303004	-0.2876531937549187	0.5948065657583107	0.5969001347593706	1.4041436353730774
1.1726310302242373	1.2209750438932956	-0.46004732955528843	0.17980709212518256	0.7868110053497532	0.003188615210148043	0.5674847314817342	1.2782464678033165	0.5345950476424098	-0.49893547955253503	-0.28466488431598835	0.000713792287904889	0.28790120855139884	0.29460810329446474	0.666292659368831	-0.5714228136589622	0.2472418805822114	0.9625331158306715	-0.38246186240438823	0.07909169624091487	-0.8016232646898951	0.2442626618030335	-1.046047985334149	-1.0907350685838137	-0.9828322437928608	0.9402922732276381	-2.0785281803716376	-0.5848100193920156	-0.6435464710319893	1.5685854011488518	0.06622028400515412	0.931062800401576	1.8347103952700647	0.2779546410869233	2.0252680680291166	-0.154182640307935	0.975635258230096	-0.8435375403934271	0.35372584455953376	-0.32745099126309163	1.5510520051489023	-0.019504102045410334	0.06430319100154772	-0.4058847983885484	-0.7453981944906338	-0.09022347426109373	-0.31928854084418	-0.6554553375058937	0.9257980806159685	1.9113949059537285
1.0679954201517732	0.5789722807561618	-0.907091215553528	0.3925783523213162	0.13983173849160835	-0.9959865942554553	1.0809320779354445	1.173103670441168	0.2994778310230584	-1.0243879193935883	0.039559462992332116	-0.7454969094293139	-0.058694519512646544	0.6881814668432176	0.6614162471612605	-1.1605250954291009	0.28390283802415417	-0.14211652946092893	0.09605563776101257	-0.3248494105948966	-0.356376600231667	0.12976119002841163	-0.8367311535146758	-0.3416938875923929	-0.7738433394062842	1.0635614224084577	-1.6848807286733258	0.23889468956569432	-0.7442146498366652	0.5093616274916964	0.4481296657796979	1.1609772760341246	1.4184589283532152	-1.2358293992881455	1.9088970103959526	0.003382980562956597	0.4088689613749521	-1.7799073017865294	0.510978595728219	0.01949336044196032	1.1008482023259896	0.21528254603114386	-0.31584446169591956	-0.13068111094491924	-1.229964943711473	0.00951486046379105	-0.13793742737673872	-1.0268427156457494	1.000871901654674	1.4275213725517228
0.8230937369384529	0.05178424139163663	-0.5908270849747338	0.5819636752698057	0.04573320739634696	-1.3126237210490952	1.624872583492241	0.7151246185253781	0.4911470317328954	-0.7616373669413512	0.7626503188079465	-1.065263503151225	0.5812328909789016	0.5668777767617044	0.1526142066404062	-1.0415674570341014	0.570449310478624	-0.9786830707234072	0.2881568709338845	-0.33966319461015726	-0.10701152869557011	0.3634305835825464	-0.2982053557938535	0.4941941859170585	0.21171392955901727	0.8856897378197218	-0.920462843136235	0.9627906227602261	-0.5471044494127385	-0.9037545141825151	0.9326733340106118	1.238122733363534	0.36423681564544635	-1.9429113040533552	1.091466954285317	0.7063571356437902	-0.2494527178014315	-1.8746109010683472	0.3298270635694743	0.16784342130835292	0.7869474913407659	0.5858779728309846	-0.4810600716072089	0.28913859850113716	-1.0745143366572087	0.3345508076941987	0.1802379662185912	-0.17022849699305756	0.909126660030788	0.24457008082229909
0.679198495226517	-0.01494416304481903	0.1498632791219306	0.27327602769057124	0.4197920567791249	-0.9959948346196669	1.5160367190416968	0.15940519551764673	0.9831536797995633	-0.36991484296327054	1.2601414813892629	-0.8636783934277967	1.4985051695129776	0.22941696211201013	-0.8034857658074983	-0.34779074494863044	0.4365818021744713	-0.6162001454888951	0.1552137961652155	-0.24899785547905232	-0.26325319584340734	0.46443509906759767	0.13545574247990316	0.5910354308577612	1.197277334716223	0.5349594449431285	-0.29400086897291633	1.1062597991638918	-0.2744860422988861	-1.8172061582526122	0.9850713700825693	0.788103539049308	-1.029873448279775	-1.8754171149354606	-0.07926002645048615	1.1351990683944706	-0.6843063974330555	-1.2618152990000089	-0.16376719846740587	0.06061887739124939	0.5517941691491924	0.48219483677832486	-0.3871911190284732	0.23304217696034388	-0.5711272718241844	0.5941566081700953	0.1820977921749113	0.7993531722045071	0.5844811356727744	-0.7279743917939704
0.3856245146790268	0.016007552209356082	0.7928256325648596	-0.4323138178721142	0.459432529698829	-0.7068923853319394	0.5542462936624466	-0.3052372654654658	1.1632472789887882	-0.8081674321932124	0.8027861735852406	-0.5131422388369802	1.3328930674542465	0.08695337862361016	-1.7175952462830777	0.16837690409507022	-0.312509807829699	0.6499427376524011	0.17449697595047828	-0.6412008626362421	-0.6746783133373696	-0.014366614438538632	0.07098065718732122	-0.1063389116966038	1.228245664827855	-0.042026744028901636	-0.07902455878509693	0.5250383212825236	0.028272588629847818	-1.5900289822476068	0.33064278878483283	0.08067884333670289	-1.958118568921296	-1.7155120671952286	-0.7948618940008124	0.6360236727852122	-0.7576377145631966	-0.7663255356914787	-0.5470912474492727	0.005649533552990866	0.08356064016442048	-0.06128726137953777	-0.030300239108535257	-0.5325444089064261	-0.5430520729886854	0.18287525860838932	-0.44983936076874365	0.7363202066850583	0.0470026338312259	-0.7069710936158549
-0.39488375381719926	-0.3694900650569923	1.1433240475208204	-0.8582023259515182	-0.28669226942674714	-0.8795848377162001	-0.6197704513640615	-0.5582775700485179	0.6394530902939364	-2.083511405929174	-0.4815383108265406	-0.3211110700060753	-0.30738551878282694	0.10924211088338982	-2.003764852802327	0.11001191841368109	-1.0939751620290723	1.5579583700304673	0.6918799766942832	-1.473632231320333	-0.9069280862005207	-0.8654316169760052	-0.4755324497345688	-0.8028982212183055	0.11615168074593678	-0.8736097918972462	-0.18895572250519574	-0.506731823456032	0.5259265813107215	-0.3850107718307133	-0.7138536003435181	-0.15998884475654712	-1.6842558358939967	-1.7227744133489504	-0.49722464776540976	-0.4625435120702357	-0.524817770496492	-0.9316063578970992	-0.4185695032742709	0.3349661460003746	-0.6276464065626154	-0.33582195266290193	0.4901324803578295	-1.426724767545533	-1.2570444296911036	-0.8976601926519804	-1.405325091265141	-0.10449432437016955	-0.3945815442929516	0.2539295626491534
-1.420811877072997	-1.06590108965558	1.2200337327870607	-0.4788551433536944	-1.2818064395999291	-1.193685472950955	-1.1540716745100486	-0.5417804194893979	-0.2955556517377753	-3.0650198273139195	-1.6444395632939874	-0.19211298866217325	-2.2280398024146906	-0.020215814159526575	-1.4623439627489627	-0.14708711677991182	-1.160123830839635	1.2203422149753178	1.2955002979902859	-1.9743571130900401	-0.628743578532009	-1.373048335579991	-1.1118693369922639	-0.7337634982672455	-1.3675061332761453	-1.6435277033763327	-0.3554814171457755	-1.4892646722992215	1.1668516985228916	0.9382272857883348	-1.5288823604123278	0.4057828124347414	-0.3143623174863855	-1.4178211351533203	0.4951182782047075	-1.2150336532614365	-0.20562274785023232	-1.4480254445431726	0.10090382575495646	0.8864080542565228	-1.1499872846692116	0.10304740160222461	0.8063239999876969	-1.6822419237656134	-1.909448931002758	-1.6799567465353724	-1.878769273614718	-0.4754024454011826	-0.3956874908445401	1.2635040083726998
-1.8645522481178036	-1.335697999893578	0.9427650678842808	0.4658414508020401	-1.5704176228018831	-0.9545264592693272	-0.8820907218449285	-0.33907049921179017	-0.9749453400763699	-2.5956342481289143	-1.8749717491284008	0.13388998208161543	-2.7359893556819266	-0.36244286348862015	-0.43264758584029195	-0.06727019925120306	-0.3939658291897723	0.012576324046684104	1.1831677193320012	-1.5525549615017624	0.07235947287402844	-1.0719183496970761	-1.3965515043905012	0.0033174017637914543	-2.1117426556000796	-1.7528482267010543	-0.32361052497669024	-1.9445413893808638	1.4881292208502896	1.548749051202981	-1.6843921052668738	1.2150909401864851	1.1097315185453172	-0.3851407778664098	1.2003708711823113	-1.0879159078838232	-0.08500007101124403	-1.5654853746729367	0.4311687742710328	1.0548480098522195	-1.0836018187207463	0.7454362283799717	0.4721863334296999	-1.2542118886748692	-1.4089936446766222	-1.1744349518718467	-1.274448535742693	0.16892816696759697	-0.026386508268863237	1.3528134662507405
-1.1307529403277254	-0.6417336258001715	0.24801307379192125	1.1661676988717897	-0.8512763503132658	0.06781200981823948	-0.43077312108381327	-0.1827478565339498	-1.0457616330588213	-0.6906344454742566	-1.193084849027435	0.6437376948793787	-1.2766777633728636	-0.6117645958627917	0.5057362000742375	0.2779251976241779	0.5967830421541007	-0.9480012856159208	0.19546166361583286	-0.554902393663451	0.7697467931429778	-0.24367386435568203	-1.107621914075167	0.6138776701535639	-1.4871732491011314	-0.850930291341809	0.05386581571061822	-1.585031245830873	1.071060751383173	1.2733920537714953	-1.1347156821000488	1.29363510416369	1.4548715007001147	0.9296426968774949	0.8945008822227499	-0.4095627458511897	-0.3223700562516488	-0.9401610860348647	0.16751062016953208	0.4948020329612595	-0.5333990546113113	0.6679334604025281	-0.49537245031240357	-0.8137787396518407	0.3620171371742004	0.4020178913351333	0.19014877034319005	0.9004524603106386	0.1968420670937804	0.3265239158411166
0.3881929908269934	0.6322842265507074	-0.5416886791412512	1.016487025602176	0.23010798073962765	1.29247828431066	-0.42781925692103256	-0.24496905320618334	-0.7300556503300966	1.4366985286680851	-0.16952133369073952	0.9974277269199852	1.0582833539902612	-0.556300734492092	0.9504871816612135	0.3225726371370068	1.1205275784354156	-1.020153706612436	-0.8255448530282188	0.1107363715589326	1.0704006078791752	0.39941641593271	-0.3042343979029405	0.555598658268547	0.23662316560989288	0.6839752094392492	0.727641125881914	-0.447008247196847	0.11461040257436252	0.5535110652202194	-0.10997843632987175	0.29925038074443355	0.5132645384755997	1.5443592355763505	-0.19344360013718304	0.17161859311971397	-0.7909319777444073	0.030196370587479003	-0.44465711265043173	-0.35518808807051006	0.027424519880435674	-0.29098213123366373	-1.3917930787221542	-0.8109534814339855	2.260925037317122	1.7049186299299646	1.5843760017249764	0.4898215017291684	-0.16534903595979486	-1.0744627156560589
1.5527525494615217	1.4643100008194119	-0.806534324681179	0.1354576409362268	0.863544485536319	1.8500609896398144	-0.7638830780106712	-0.38822324850095263	-0.4304219333435461	2.491569823103269	0.7606778725631131	0.8972633716968024	2.5741589465379735	-0.40997934486365434	0.8485991647577514	-0.16309122077355842	1.0176422638275293	-0.5265424948814169	-0.9369040824224092	0.017505876459651366	0.9004542867626769	0.451389091368698	0.7164267462648256	0.1473972897439296	2.0821157609975574	1.9069311836472629	1.3743790407660792	1.0201621635572797	-0.6776378614369541	-0.11596882191233264	1.0062704561342926	-1.030520939174378	-0.8286344415573472	1.0364802881041137	-1.1286569122546914	0.4200811161130885	-1.1296366656656835	0.6553604549130467	-0.7851504401517972	-0.6585371987072842	0.3121166370825471	-1.2167008831815516	-1.4000291744339353	-0.8394993670995531	2.9564588284561553	1.698269599550961	1.9944869556932194	-0.9569629467434865	-0.966297585793501	-1.8416774344741427
1.5465691237075314	1.2282148558743438	-0.2901172139289096	-0.8404572826535842	0.9341235800767079	1.4001201515909976	-0.7774480061886976	-0.2340176243117806	-0.2416409739017939	2.186441953612752	1.4797725366505488	0.39480435195133184	2.4295150696951153	-0.4974178549539088	0.3998940286436473	-0.6488608210777682	0.6368750556159648	-0.11107968403269912	-0.19797613906479447	-0.36981982348569853	0.4853173245354486	0.13772033551233476	1.5109258564615582	0.1299724242691525	3.007894831892887	2.0717281041454463	1.525805622011002	2.092600538990642	-0.83827114216579	-0.6178709125165823	1.7494531684774548	-1.5692433554515917	-1.434941893690494	0.0416396537819149	-1.1802191731610643	0.5563163870223209	-1.0160870678227776	0.6114301988847891	-0.5647890284202306	-0.10842277270061257	0.47059783033157837	-1.1478023481318356	-0.46280231248749926	-0.17855487385608937	2.202761410995606	0.7479247368553523	1.2275823671170836	-1.9828395930381273	-1.5700697502515626	-1.5606823165073422
0.6389528309051636	0.3401007628166331	0.4801311639020199	-1.3645063987686465	0.9528796059958349	0.4103179321767991	-0.11713803444272068	0.4102262747426249	0.042568731254877236	1.2977595260442416	1.855471195930531	-0.19547966177740203	1.131494843389998	-0.7184884184411389	-0.09411954776533192	-0.4268075887342226	0.3486007528812498	0.05726313291651236	0.4288824561277425	-0.38127652963782754	0.14299423590885532	-0.06980027505864958	1.715098702586151	0.7133367508452808	2.6165770620155606	1.2820493209102286	0.9584839955919804	2.2285054427025415	-0.5880560874211902	-1.115108615504022	1.7773977855515846	-0.9225338485289508	-0.9120180800388111	-0.4757566162248234	-0.4483552801505661	0.7388993550185615	-0.4277953191228521	0.14338884864063725	-0.10185752382568015	0.7043133830504452	0.7407684612229063	-0.22467123137547929	0.5800175827985549	1.1606574569937331	0.9488348068534548	0.03740054612421934	-0.10759740778994963	-1.4384333327152732	-1.456081954841372	-0.6717762832587635
-0.17740418223345417	-0.20338355069468741	0.6908572217237284	-1.3448404292605685	1.255631873442224	-0.30845557240589383	0.7592932240697816	1.2151003894568762	0.5330623772781766	0.8050461913228685	1.6393368991688368	-0.5749167143093228	-0.17955860538801544	-0.5950112451258994	-0.3271020231077702	0.5161849578267531	0.22228276294305802	0.24745338335080788	0.2830543817776812	-8.233544893782764e-06	0.10808122222140905	-0.021940294431738106	1.3536043837573182	1.259215005425066	1.4295929226248039	0.36452239432048683	0.010318176329690266	1.5305122884182847	-0.4317344968460626	-1.6544718899922608	1.1775414305583556	0.20883641591773383	0.20351630669297446	-0.2685082484835419	0.3672539029389199	0.8051190237989239	0.3513539621673019	-0.25427865284211065	0.1469714325318543	0.9589651916132895	1.0143404831832445	0.4820020293963499	0.8608228058184	2.2703791572163694	0.2578147037730926	0.06892739058806478	-1.1469440206903456	0.205646262974159	-0.6856119901129181	0.047406060725375246
-0.23869284465456267	0.12632728697070614	0.17115614462073842	-1.0179721065594005	1.5367889729340845	-0.27931229453520384	1.0463983351706796	1.5389119900785808	1.0414355455167104	1.04240084856957	0.8747976126170065	-0.5746206105124175	-0.7591244455300017	0.06354277669533662	-0.10298480759306627	1.439462980820397	0.15816228125779183	0.5407158932323957	-0.217434852769688	0.1983238916194857	0.4447292866104015	0.029657538472000058	0.9026675323016901	1.0081504624891044	0.4409733395724903	0.0746843952048085	-0.5928676998239683	0.7006555863107322	-0.4635124453786583	-1.9811490843293835	0.5049795250209997	0.779440420620151	1.1089618776853942	0.10993303676265917	0.7052810635210545	0.6043519526417213	0.9691709666039294	-0.2440127356476841	0.1669990969225661	0.5260209717138922	0.9401233166980064	0.28240105694947826	0.4072262658664015	2.3518496475563784	0.3058665948234684	0.1548606113325523	-1.4121512014842479	1.4440789468486621	0.20838364216403651	0.2051615343077612
0.20768939294183966	0.8962539258991933	-0.40067344959049805	-0.6119453745781127	1.2754882900525626	0.35907785897936917	0.4855801799932925	1.0448864067324803	1.3245366126979896	1.5836746541621913	0.1593213546120292	-0.10701446978472567	-0.648451427471674	0.743810430596384	0.5132101049251628	1.6729603738839343	0.1673576232177347	0.6307117188270835	-0.21859693443634148	-0.10840003172932022	1.0007779905790908	-0.12626177405253855	0.8675526546537896	0.03018475063118276	0.24526309098529395	0.41945611485048445	-0.34994746603012733	0.3924372169890758	-0.3329370253110501	-1.755442386792984	0.33084948647833223	0.42493059970337077	1.4560268183404483	0.20112746991404437	0.5813882057367078	0.35525354956929117	1.2458125797200317	0.2124325490894988	0.31648179523214964	0.04390210749085362	0.4490797158375978	-0.3066793502980369	0.027415501778136342	1.6495529051268962	0.4993588757152944	-0.5031229042564972	-1.0127664230750901	1.42493488921459	0.7131252197999334	0.026999286094349585
0.44235082458570235	1.2389719893927953	-0.3329584960449501	-0.17776705348050864	0.4497156248432898	1.0684130231109168	-0.322695319356288	0.06778607187355355	1.396461644113243	1.7739188527998542	0.1497018451705527	0.7790001541961922	-0.3083852561265736	0.7169541972708319	1.1713399797909123	1.291079085170016	0.3836532062625967	0.37317714264563406	0.3708338191583008	-0.49463106979906807	1.4385722503793168	-0.29948924634066604	1.1964702566949128	-0.717600771496853	0.5213980606356089	0.7318282861791787	0.5403650071351511	0.5522752374794202	0.10099382833168954	-0.8964588769003876	0.6798399957751102	-0.3046432896367089	1.429358774043065	0.2787635188227802	0.36669342417189316	0.41251064604634113	1.2159791800725301	0.9400765926055343	0.7233612650613414	0.09523446607950711	-0.021066209483488123	-0.2671352024187796	0.2892269536530255	1.1127682935988492	0.37122129362168615	-1.6120475863591024	-0.3478647464113746	0.6925359446006357	0.7044042253883206	-0.029062621389854056
0.12048685160074445	0.7393924231351913	0.21890629915217433	0.3257489775220617	-0.3896565076145672	1.305473244893448	-0.5321498510123426	-0.7020801470026222	1.450083551738697	1.30153810118437	0.7687952179754393	1.726627455145595	-0.08011412982945729	-0.05924561062645978	1.4618810216377018	0.848054287605786	0.8141066497002221	0.24977157648548692	0.725406789473577	-0.296832343418475	1.4281983862077225	-0.09123472906782187	1.2190979871083456	-0.35465705845359213	0.419480942947593	0.3553256782900317	1.3431953164907875	0.4752655891460298	0.39295710542424966	0.3062027132535505	0.9966406826548257	-0.6450214956364085	1.2883104818634197	0.8642010279367907	0.2930810551484684	0.7014060189197363	1.0035016057511463	1.662909975655083	0.9963275038708482	0.523354593682863	0.025881616742852404	0.5561761438188588	0.8381022556419879	1.1927788084527862	0.09072695519793414	-2.0585306296927732	0.297942232977231	0.24808012608772004	0.43205635234016787	0.21944755633904464
-0.44289613460883515	-0.2596033408263435	0.4688433112238544	0.8709916478495657	-0.7493100059090095	0.8161680666076025	0.08995020449419754	-0.8834613271296655	1.4966578961287795	0.357592379488041	1.1709605683004753	2.133298926234835	0.0054107613133111765	-0.7409583893913015	1.2309198611556187	0.6218666837924196	1.1960135044718034	0.9150987967879874	0.21477400082394854	0.5244023078058777	0.9189319344436471	0.5830151097534754	0.3453911556255754	0.964392720113473	-0.4885557512502496	-0.7607857698557646	1.4419344526166964	-0.40652905784188537	0.0421424420083919	1.370281918200237	0.7468507398409068	-0.4074284525012131	1.0168799344775463	1.7774947653751878	0.2778284207303331	0.6494477819868145	0.7000868128849883	2.082489513762349	0.7003662686543486	0.7120954591202205	0.5328604395362834	1.1592055926564917	0.8920660222512884	1.3121022747751159	0.06279922988562343	-1.2981451748920894	0.8611888859686588	0.28553316644980403	0.2476037261252298	0.5619692541765233
-0.7461177220762452	-1.1040902738276628	0.032404472123225996	1.3063212915850755	-0.7044932774814878	-0.22128977518633555	0.9661824198570284	-0.6799538093393303	1.2552587666909854	-0.5944171807536363	0.6836141573351767	1.62271453408741	0.0681131315965902	-0.45777863970875066	0.6740144644648142	0.39920338373750647	1.187058177521436	2.236677547565094	-0.6940874172867371	1.2629959860389945	0.2179117426400182	1.2865375689994119	-1.1464884367090227	2.142015954309749	-1.6664507387317897	-2.0559943660370625	0.8363169835048623	-1.8087309410215646	-0.7201683852372616	1.882678361692078	0.010799073501514569	-0.03991421899361608	0.4624503090146975	2.069633189566804	0.18030845453425035	-0.13312497850781377	0.3463364719552844	1.992750330249814	0.006509886063432838	0.4195320081054487	0.8946106535448195	0.5729578098053958	0.2886815121591135	0.7076623738757408	0.28653185231549405	-0.054190183804307075	1.3032142758274998	0.19864823624634873	0.32247927092603634	0.6795744594481641
-0.6549728351279177	-1.3979752877962388	-0.5603123905980765	1.4480721533339	-0.6768720328004783	-1.220974272857487	1.3295104612296869	-0.49633962620026867	0.5135261080475503	-1.1359547185554473	-0.3434158010908557	0.5095142443604058	0.18273059168528852	0.6886146373142832	0.1268630247641257	0.021503819877588037	0.6957808430338209	3.0845541649550885	-0.9760934103492304	1.241531825330177	-0.2647983768002043	1.4583528571349191	-2.172474252189652	2.1958513333582683	-2.0734792783726372	-2.817668918560435	0.03944744577611516	-2.744397974957235	-1.022901816318391	1.6762808962478861	-0.5955126108476344	-0.032300897045165346	-0.29949761841444916	1.0990142542786197	0.07428829538846665	-1.2047453193095388	-0.028178695615722518	1.4155622809665902	-0.3822118510417117	0.08031934607256354	0.631543330973399	-0.8868405798110246	-0.24403416350582555	-0.42082365566754265	0.3679696199390366	0.5520810269789732	1.4517893866027844	-0.31969561266942886	0.5203650172601282	0.44461483178269307
-0.40824217854509326	-1.1300969062055657	-0.5587095655284768	1.2405847438388842	-0.8378398232163282	-1.485464330720299	0.959859228735762	-0.41375808961766136	-0.46695539784018436	-1.0738672179225723	-0.8615039526541632	-0.35298637079566186	0.33358287986574936	1.6429340799385599	-0.1947515233629574	-0.17482107393115454	-0.012388775604998684	2.363278401367171	-0.36073225181754703	0.5485953576340377	-0.3687836114737689	0.9840548666075715	-1.8430589236434816	1.1715117379373865	-1.1811577061642833	-2.6350068188827933	-0.43534259662185065	-2.4353494850009945	-0.3812353892013889	0.9116976660580377	-0.5727551016538841	-0.4109805598922623	-0.8816314098090057	-0.5111368085628183	0.15628734927405735	-1.5730862758306354	-0.37900914098616406	0.6154075035458311	-0.03682435787372317	0.20560764387431343	-0.054316994585946556	-1.8530840570763287	0.03390243947224386	-0.9724087305622957	0.12913935931447965	0.27589306726398505	1.1352910036870538	-0.6754312973179313	0.506124511436525	-0.040279921189476764
-0.21676776888528534	-0.46446904790951976	-0.0012642754544687617	0.842920782640551	-0.9402785619232905	-0.7329868387496095	0.2865335866211414	-0.1873554356162907	-1.0540135052715542	-0.47411227110537363	-0.3066717596780407	-0.3344040275590363	0.4542563437827321	1.4651177367891735	-0.2493071597299061	0.24157099977191795	-0.5477341072867219	0.24407887568662562	0.3092245391203759	-0.09201928238007094	-0.24873076505294983	0.28136727837412945	-0.3975662923656636	-0.013304018547394277	0.47339114068723565	-1.5614514118239702	-0.45756345305427953	-1.0701382486391988	0.5979753858819983	0.06153313682873885	-0.030254614455439352	-0.8278336956469018	-0.9152177362198793	-1.3131670502775088	0.4141841918984503	-0.740366646222037	-0.6435789163357462	-0.07513171201389442	0.6318706078768449	0.6744232574582777	-0.5196043046098225	-1.3827740348504782	0.9134092745029972	-0.2417150814891513	-0.07601698307001313	-0.18382495504371985	0.459417435420227	-0.12557060897504613	0.07191434912077299	-0.5706109263793754
-0.05097514698305427	0.3730185542805943	0.30507581767380126	0.5214756253172722	-0.7543533786208423	0.5444159928215154	-0.1637893113023405	0.25777233531589366	-0.8214650834248949	0.3687802516831935	0.7456165224442871	0.36364477149931546	0.4477210918784756	0.30533069197634605	-0.07370206339483117	1.0301185484348163	-0.7294041514804883	-1.838724217340682	0.1863364312395166	-0.08573355730036832	-0.09880545265472444	-0.20712354104520378	0.9636394065924514	-0.559937409394815	1.718902799023728	-0.032032566676931176	-0.23786279758706652	0.349640869528913	0.8370810898224995	-0.29499931611046276	0.4769437117644292	-1.005405122877627	-0.43233978965329056	-0.5371858086767183	0.51138211171057	0.6383882404936725	-0.7430487560190084	-0.47692172461045057	0.8002317518318254	0.8425645140204453	-0.4451461225836883	0.04097739073901436	1.3933661975633742	1.1059604735370887	0.16413568030734574	-0.2639305420559869	-0.15217859308947485	1.1004979143089648	-0.5576871332991424	-0.9233336844105162
0.16265692721303615	1.0297688614273857	-0.1344176636147405	0.3904363003155219	-0.4568557775156046	1.3586632780992318	-0.3173427341080912	0.5251845187514794	0.015099277778387446	1.0116694456933923	1.2206892250768588	0.9326512598812549	0.21845257450798286	-0.7440899110160285	0.23656366006285467	1.2673662580231133	-0.7042579506540703	-2.5336907616605493	-0.4268594395274338	0.5305508109734302	0.09036157700043296	-0.5133338431385371	1.221087200513467	-0.5315774197771665	1.7078914069089575	1.336737682428805	-0.02998202131115569	0.9007214243868125	0.10373780790813676	0.1280707638395435	0.5021629239193864	-0.9694669062092325	0.12066973059786619	1.0096022146986243	0.09768920083160344	1.304468181698188	-0.6104388015127611	-0.6212893797580927	0.19335204026437408	0.3501254910592774	-0.21618991679425986	1.0976787284154965	0.8075311090775105	1.6218932478025152	0.6572277145941591	-0.2121236419141552	-0.2841119846264958	1.8374546920647035	-0.8069904573321176	-0.8932751425761225
0.31354724142339785	1.1068047255576976	-0.7497117844183414	0.2590806989896483	-0.4042139637112672	1.065674204765848	-0.5158725518519607	0.12344462619454932	0.772480197465095	1.0470515972063201	0.6944482923864823	0.7887788649713664	-0.21635829286462924	-0.7244262368190725	0.4573853430102005	0.335294594406421	-0.7630797382878145	-1.8431824539663975	-0.41257874145920354	1.2859654986939637	0.4143037398286727	-1.0142535494274216	0.4572793711639697	-0.6049492964883787	0.5267694578016193	2.0319988107857037	0.08656001052537779	0.49202170482249225	-0.5899462835025766	1.007572463729106	0.044658552878952734	-0.8759051357972673	0.26377822662844724	1.7211493972413043	-0.7674955166166347	0.6394492687138547	-0.26453251965638047	-0.6096892491097105	-0.5746338216046993	-0.37807309121154326	-0.4566643251943803	1.0493321544314482	-0.40409798799673297	0.6113458083426797	0.7020507356653204	-0.4845189507252202	0.09605757737989049	1.260182589759662	-0.2873201574062884	-0.42079559632273045
0.22316826278231372	0.5204602248403866	-0.5254659118575957	-0.16872091786106375	-0.5881785430251839	0.01401509226838898	-0.9849765300688071	-0.8653341073842864	0.8782424036856186	0.37295993819447376	-0.28128460856043513	0.10373426475075546	-0.6209571351502304	0.3105219989398903	0.3108059539867649	-1.2071646627169963	-1.0344819323315224	-0.9802402666786815	0.7060914329825115	1.7660628920562143	0.7484527484659056	-1.7975164788467537	-0.3801517842198646	-1.1870467968202711	-0.9645021298749843	1.9444519231827067	0.19542627418760808	-0.18460817421354767	-0.10295024234424716	1.5611110433694058	-0.5592320875833955	-0.7532869330598636	-0.11100824890729967	0.8538122216477627	-1.5717098290687026	-0.7105282218009531	0.13320483417982826	-0.46019423189	-0.7157266242556224	-0.5740313066837983	-1.2581142018843785	0.36017875906809343	-1.1826160916270203	-1.1240853250250145	-0.0464343822334326	-0.8389647537357771	0.6322499240032486	-0.10588658417682444	0.7004862619493684	0.24303914976257485
-0.0614652381278153	-0.2435423390949444	0.6967450664514925	-0.8684633503369785	-0.5552461875591336	-0.7281228122762542	-1.4412499916385764	-1.6664242073499866	0.2609424050399898	-0.6406012394295726	-0.9343738844473475	-0.5034245777117902	-0.6338480454898833	1.4239237581069042	-0.2393901121634157	-2.0338583883565655	-1.3224594142190544	-1.0459996970131966	2.0341954787372996	1.8267734881919688	0.7250361673486986	-2.312010602571613	-0.5293190982302424	-1.9002033220219008	-1.7930766193253254	1.4499457788944585	0.39184076943242874	-0.36610605503483196	1.4555613130811575	1.1781854228769162	-0.9265979461704604	-0.5035343711954317	-0.6813634849360838	-0.7186717663642207	-1.7814683150303665	-1.4865534861945424	0.3430441942557964	-0.12334745173344258	-0.19371254322363182	-0.0035697740302406016	-2.0059916465326664	-0.04223747776965827	-1.0137283897292366	-2.148358417023177	-0.9886625299791864	-0.528896946911887	0.9555016545910091	-0.8869470183326097	1.332248669960146	0.6152319410126968
-0.24999281975934678	-0.436654008335349	1.8540109803355733	-1.3353832390740177	0.011795880145422629	-0.40790865557390105	-1.3136091734079753	-1.5095135978059704	-0.7372824882670996	-1.3220719270661454	-1.0878537233196393	-0.6847957145118853	-0.09035427854419371	1.6794936714692945	-0.8010454105349742	-1.4345835500691617	-1.2339407499940944	-1.9880459808859625	2.272567857015613	1.499170974232527	0.12281870982627288	-1.8470422689317083	-0.10544758297073338	-1.980509459771224	-1.5020666968344134	1.0944448038848882	0.6423526702303914	0.11106372055332538	2.729010838000583	0.0015971440429266156	-0.8220431527481984	-0.09979436382352257	-1.0095236743174931	-1.4421856533512372	-1.3176742152439334	-1.036492062808831	0.22795061773068268	0.3610068230397407	0.24605530458407676	0.7370714389396614	-2.0148540962412897	0.16087348683555022	-0.4281499303861439	-1.8341525066938629	-1.1092105056558486	0.5884530312656823	1.0121223009657816	-0.344218343953007	1.0718724140169835	0.40223637609262697
-0.1400932900797882	0.24631285336670616	1.764264103174933	-1.0144190417619685	0.76741115994363	0.6385736984856786	-0.3801253600239877	-0.43574854790332124	-1.681795225240046	-1.1958380482202597	-1.1075279525117616	-0.6547213193784455	0.7060800331027864	0.8900131442017595	-0.8367301424537578	-0.123606057945856	-0.5229687811173667	-2.8389207202633147	1.2258060292129682	0.9161168722883631	-0.7824458795603367	-0.4110553935466735	0.22361064914969023	-1.1275273366331287	-0.3985555066927328	1.0898949178967372	0.7590615312209749	0.7475332806751361	2.5404791719452233	-1.1496728360728623	-0.2647012275700561	0.327493548892204	-0.9147260974823885	-0.6701321943981333	-0.5857822203805182	0.1541996273279465	-0.11439592558967299	0.7677638857529263	-0.031028861666598736	0.8286540448450737	-1.2627967133252591	0.5049866933678762	-0.32156627052079156	-0.8128160648269488	-0.13723522782110031	1.609134951111039	0.9823842676793215	0.8340903945763499	0.28554875649845063	-0.12055304664060976
0.13661066366955435	1.2851805447265712	0.4368198186443703	0.03141242538312448	0.9785529473607505	1.3133710019432825	0.8589340456807117	0.6948462368222765	-2.243750350065966	-0.4254121261553255	-1.2478366866006707	-0.7990600294537784	1.1177588638892006	-0.3520748797688438	-0.23682961867296173	0.5050618305638894	0.6092059265437569	-2.770524899415271	0.010255938434774108	0.3384069728096496	-1.3987089728927935	1.0149550728002001	0.0634019659757689	0.1172615494195456	0.6710732735099751	1.1242869368704345	0.5282501431064837	0.9061573264214088	1.1133153576985506	-1.5140495488496326	0.3990299377449941	0.624501755767569	-0.5619471630168845	0.7532551233478788	-0.05583976564222551	1.0689110725249484	-0.42927835644727363	0.7997627342462863	-0.804005070178092	0.051354711142742177	-0.4193530323892734	0.47132424414505564	-0.9314513368386514	-0.11312223032633563	1.0052628449213366	1.577077842337187	0.9339536887514108	1.2925010303047226	-0.11507806956455276	-0.2891543815463936
0.29787858874193734	1.7508588997840777	-0.9353796056565352	0.9853302133033948	0.37252232330475127	0.8792573910248144	1.5235771936131335	1.0452652622966956	-2.2395463008969	0.26221366148041964	-1.3388596421954406	-1.1538454398706364	0.7071233493943408	-1.2236437706666026	0.4688896311274509	-0.12543742489939005	1.5383856864358896	-1.76919121672521	-0.2627449531199853	0.02957304123872193	-1.3960999953313258	1.3030283554016953	-0.3472549256006547	0.8541924577989118	0.9135793905826107	0.7319806366782459	-0.07028395812221432	0.4230214484894364	-0.2698991678529172	-1.0698311701449927	0.6189569905184759	0.7575187482329111	-0.22091348341038358	1.4051216439975716	0.1378058862136668	1.160675703269705	-0.5415858078862589	0.3389765214347281	-1.2605431908958724	-1.0335721200596641	-0.15998406825424263	0.10742037248632559	-1.6126974574693258	-0.11725120521536146	1.0896672192730217	0.7005423402790361	0.6757562759823394	0.43706554551104737	0.2911753187032441	0.24887495029940587
0.27914844433003133	1.1474560190509033	-1.260688384842491	0.9767037108352284	-0.45698619110198896	-0.3059647801728959	1.1362673621024955	0.5900128920817732	-1.6891340994383415	0.20571249576986436	-1.1374712581073028	-1.3759402034811767	-0.3071171351576121	-1.2727447603530173	0.6069169179802194	-1.2092804348031003	1.6248922759842324	-0.4080268382985529	0.29467478535059444	-0.059446390505127775	-1.0267387135510126	0.32316342465873793	-0.5374435457018817	0.6571020693321189	0.20193307811699043	-0.15255741268321432	-0.7516744619916402	-0.23842729353042777	-0.6787485410979388	-0.4684139206031402	0.07827143659055133	0.7708165349529187	0.020910267035774276	0.6398980830298228	0.176437888739755	0.7167582097339944	-0.5117035423763513	-0.39844411716445105	-0.9172676273970182	-1.6437142366024897	-0.5212508752620235	-0.13628738589715625	-1.5697062289149772	-0.44172888540970734	-0.10771048435930655	0.13968485249729345	0.00730303256917374	-1.0107033538211712	0.887911583389498	1.0430933787175405
0.26997143857821654	-0.16510170540172472	-0.6077485879186789	-0.037334937140666574	-0.6579003388166518	-1.2264786682892999	0.08247822881233943	0.012830662646476915	-0.8934189635854298	-0.5674562240988038	-0.7301626323453109	-1.1804801167986567	-1.1868640852249346	-0.6666066911195164	0.06941741036188662	-1.5310183039893603	0.7217302130492644	0.7540418255206435	0.6345111123767035	-0.37916322397957963	-0.80749742761722	-0.8369334409587502	-0.3801737289480519	-0.08491854010392388	-0.7998907212124835	-1.0889802752349842	-1.1083239613800338	-0.440114808090729	-0.36420891911405223	-0.30507716956821823	-0.8888540298068668	0.6635603440875898	0.27216078083945555	-0.945696771179604	0.22681553638781202	0.3530947891354074	-0.5394834482884783	-0.9830496207259886	-0.11242343737073054	-1.4474846877339318	-0.9487407821558581	0.01558944479912636	-0.6672646487132404	-0.6156969293996609	-1.5270074138545837	0.5452224007832975	-0.9641114843310765	-1.8278021434074196	0.6752150358639347	1.2085969996895025
0.35362761378006674	-1.360593436380589	0.08410058888741795	-1.1834863328597658	-0.10123555187694201	-1.3206822312232456	-0.7285584167462023	-0.10957613258412906	-0.3117965408176224	-1.3726513919438963	-0.4034812199867735	-0.7008305065037804	-1.361201642964554	0.004429752340035732	-0.592830190626629	-0.824183378652372	-0.6548737883721221	1.4433794412493715	0.06994988083828746	-1.3262848608869022	-0.9560954946647197	-0.914684135677357	-0.18482536143735528	-0.6143537126297531	-1.2257612714104187	-1.6103797297534745	-0.9976786519827731	-0.03314033578843492	-0.19503106162713865	-0.5290872943049966	-1.4649854029235234	0.4199851703767328	0.5745742828308323	-2.203773952225542	0.24822486371261673	0.3091080834190183	-0.7116966268926359	-1.1103904742905026	0.4359929188653474	-0.7521455981454601	-0.9060440672277531	0.41686642262439805	0.5125373136507378	-0.5963018263536451	-1.9180574802540193	1.23299910350536	-1.867099202656303	-1.5082033778460442	-0.5475043171585363	0.38468500319193166
0.270093212489759	-1.8916030460606763	0.12825060872049535	-1.5373297074782204	0.42814389883879045	-1.0355850614082194	-0.6881876127073098	0.12296257046724278	-0.19146452973624145	-1.5645731268060434	-0.23317860468082538	-0.3948913517486858	-0.9956939202779844	0.20011239235072736	-0.8357810967776221	0.019201936816284876	-1.6881756904698604	1.578257916881693	-1.0528862488230397	-2.6365168229597375	-1.2577773751837213	0.26509755481996533	-0.31129713447107893	-0.5502439862858772	-0.8411109547126153	-1.7216959800561416	-0.7498103628080769	0.4273660901002266	-0.5696260131883594	-0.6218394785972404	-1.1320747873049573	0.17836552909447964	0.70493763256813	-2.4364052605420983	0.15444609596498282	0.288385744112205	-0.8567969318733089	-0.8739156844794347	0.41276974184608606	-0.17846828911746082	-0.34877518099183946	0.7410495883294335	1.2980677525699298	-0.6064389739056544	-1.1190351577909043	1.1130841743982673	-2.4367839131258004	-0.6369949331325923	-1.8345941954458216	-0.7439609334676756
-0.28528747143746946	-1.836191607064543	-0.31403887897963595	-1.0200397918975797	0.13078132896291267	-1.2283515274292054	0.005592081170069556	0.22512195999833903	-0.29516746595851634	-1.169138278326273	-0.032193851712251455	-0.6454544389608051	-0.8074707475304836	-0.14976841550229658	-0.7510250408859657	0.04079414121827398	-1.8779998518092575	1.229893472120969	-1.9768389017245653	-3.4071764446061494	-1.4636666869809543	1.6467622588080952	-0.8131765413536987	-0.19927743797339126	-0.26456918437178867	-1.8081316750841583	-0.8958735762291522	0.2282663770640532	-1.1209410076001354	-0.29149717353449084	-0.2822859202452436	0.24714876753622986	0.3488966756610703	-1.7956887148913891	0.05925496009779049	-0.09369065397752709	-0.6597072246107445	-0.6957522695315522	0.13686999512608017	-0.19051460491589084	0.39575134452127203	0.7673003739547708	1.513566819205345	-0.7115830917436763	-0.1459311436865541	0.17580800566902657	-2.7434395260708424	-0.17819479755037945	-2.0421765072795752	-1.0241742241913385
-1.1407552473151252	-1.6040397440838694	-0.6849419180301525	-0.3487068038836315	-0.8117872006185237	-2.1125244125584413	0.6284024236668236	0.04875455213455391	-0.10819462887465787	-0.7504954675883068	0.28492422159575215	-1.4393298824498797	-1.253511632383439	-0.6189893831719594	-0.873479719020596	-0.7035950135996368	-1.379679965195629	0.7400245759414038	-2.4442024695462647	-2.914762078162455	-1.6266694283706347	2.0644892870105656	-1.4377237558048523	-0.17935269889988562	-0.2634347275782247	-2.063179814381569	-1.6110415218032612	-0.6618019709836784	-1.3675052070660292	0.14666649022389677	0.13069747722923936	0.8093918432662467	-0.4851637378301701	-0.9435075350787774	0.2160692717724556	-0.8137287141890029	0.06556497532225962	-0.9232658756718538	0.09584959990482766	-0.8010031480296826	1.0977590097995016	0.41352935581333006	1.4941130218480816	-0.747099848592606	-0.060101633493252794	-0.4554645259309749	-2.9787555908497727	-0.5139582632423948	-1.0309010930211306	0.017014858626725356
-1.6159271052510271	-1.4321019267482875	-0.747463999992204	-0.1535227012183009	-1.3293959264907969	-2.937742627813247	0.6575705203765276	0.013710770534495478	0.5989419043108946	-0.6722642033056461	0.5112835240916633	-2.3317357251959954	-1.9453494171149366	-0.7161527899797108	-1.4037397628405563	-1.265159583624908	-0.7784461044698121	0.6293692613567631	-2.691576866793009	-1.3976744179897225	-1.8925519956412746	1.396661161553562	-1.8443631636283278	-0.7646009586225571	-0.8490862384335846	-2.1616559396051236	-2.44069357092912	-1.3784616112496126	-1.3042717989282706	0.14453853726663526	-0.35717424755085253	1.5951047057492174	-1.3034391198810167	-0.46964150589086046	0.677988749402292	-1.4112223578188978	1.1779735777290394	-1.442359949818299	0.41988555581056963	-1.5596213785184283	1.834518919311351	-0.29648435722179944	1.6445967004045488	-0.5901095469371199	-0.8987819427081772	-0.02762661412465002	-3.0747927470274448	-1.1635029570422728	0.22951252595908847	1.6531232407364178
-1.1650948254985247	-1.212423894603726	-0.6659634136407323	-0.32833982818894303	-0.6271166773762491	-2.752263272536206	0.19249727979704137	0.5498753759765239	1.4497440360199685	-0.6429981435076733	0.45535317426038024	-2.672608243289228	-1.982526658360539	-0.39006214893405533	-1.8539725434288634	-0.8764883929836058	-0.5361793958589168	1.1219228229628244	-2.7189718580231332	0.12283420884975131	-2.054482348050908	0.5262929188576861	-1.7755992868026156	-1.5774065523763663	-1.223265560268004	-1.6255773959600806	-2.647340145870296	-0.9747247214723973	-1.201161760075034	-0.4052161427845444	-1.1427098525512063	1.9704688454768773	-1.5027403497960359	-0.5458715710651532	1.1216820523898003	-1.4108785412966218	2.2329886004978516	-1.7118492812074362	0.8512798224208478	-1.8187117973017344	2.6915853231395266	-1.1272231272643416	2.01527385389596	-0.30868855689959873	-1.7810217120161782	0.7682738409989674	-2.6742616033722477	-1.3279766045589438	0.7385296305266209	2.619670398613718
-0.024775749320668942	-0.7450137853786672	-0.554800608029072	-0.34144599661164	0.8474945046806844	-1.4026540406182109	-0.29175641127522345	1.4349165139278133	1.786398405445402	-0.1256374503110847	0.2827870253106602	-2.000392575346984	-0.9227992822255452	-0.0699328168883555	-1.6226433194437115	0.2761498082220788	-0.6323823435454623	1.7564026413279716	-2.0402624956833453	0.8506442091198495	-1.5834079531220795	0.2526931400319978	-1.1425024934937462	-1.8931922498311355	-0.7042703336028273	-0.46402919422629885	-1.872368015324484	0.47453393026920365	-1.0521708191969295	-0.9977548867763106	-1.1958724330315746	1.4842527320227636	-0.9529436572848291	-0.9210522437320263	1.1284378802331774	-0.7583786146965865	2.7066666890208633	-1.256991875981581	1.085241472079019	-1.180102712974509	3.3570797132363603	-1.599269470737002	2.23264708749396	-0.002006300177184411	-1.9298235098953642	0.6461642703709852	-1.5469851476501224	-0.6543321080236644	0.46504797327240616	2.2463964118518254
0.9130430578695344	-0.06875659017038173	-0.2732705946419585	-0.026741405313175218	1.7543773009110395	0.29436489723507286	-0.48706784295363104	1.8688697806908015	1.3296894086741355	0.8665487109047073	0.31509990059869974	-0.4341944500201396	0.6462059629931582	-0.1446640471597833	-0.7996152587221171	1.343056223544861	-0.6974176934278958	1.6923497583850469	-0.39693881199709424	0.9295995723746944	-0.2549522645011373	0.4484289843682076	-0.10817915556733496	-1.276023698066271	0.41961203050564555	0.7137935886467133	-0.4658981471755454	1.7283247326563942	-0.5556110663627187	-1.0500350769670623	-0.24810821963658342	0.3466069815716284	-0.13687859297406643	-1.1380062522176775	0.6404190475266226	0.12413527555697193	2.293300237966306	-0.1807769302732895	1.0011513048926055	0.14794199183302345	3.1967210888390074	-1.32523017858539	1.8006154165942951	0.3509288021890141	-1.4001425823855014	-0.54646343404696	0.02756372084764026	0.46642966862349433	0.17281142026732846	0.9080562427022622
0.9356636055524993	0.4859983943151724	0.2519527469256815	0.19214996716429733	1.218945336681167	1.3360769838363808	-0.4774083963616411	1.2693529170892772	0.45847730311834156	1.6030009373577159	0.5098930829253421	1.2537043081845483	1.6099070683813703	-0.44501645194510026	-0.138732589702587	1.6827857597857303	-0.4502942126322151	0.5766149418447749	1.523234996464234	1.0668315086699158	1.3749524445643562	0.37272358485739077	0.9064326668766927	0.0016848510831395111	1.1536215047267069	1.2984749973332763	0.812456110613893	1.553629324885437	0.32425370210341886	-0.5225420292279244	0.8549584025614354	-0.708008444760543	0.3562230887006299	-0.8458245793912557	0.03466041501718263	0.681774283789272	1.1165532421834354	0.8355696170687883	0.6126784493897351	1.418908579769573	1.8723306724210629	-0.48227199723033176	0.5487222152509679	0.7582450231256155	-0.7904696805037869	-1.5144809740564695	1.392603897169084	1.2532685670587125	0.3973173454911824	-0.5263089480578576
0.1721131362080171	0.5638130137321282	0.7356243644303753	-0.08026584543210517	-0.24260987160347097	1.408313060813617	-0.49046463602340423	-0.08532251099013598	-0.19506219771895097	1.4025654259468487	0.4150257625331093	2.122991587645158	1.4248141162937593	-0.38148263468667554	-0.15136158732805882	1.3313434902154087	0.010807370506232681	-0.9386436667344529	2.48348284980602	1.5603118562972647	2.3559088500312764	-0.3447325070277684	1.454421597141561	1.1154380351537416	0.9241135200088849	1.2983717210741679	1.3908214262200036	0.07282495359936138	1.0568616864693645	0.06949289640867573	1.0837129376094856	-1.0935210717016641	0.4314623699073132	-0.06549829561042728	-0.31598881422885683	0.6557767710608786	-0.2944908029470653	1.1045479438140045	-0.020074380644498187	1.8867398976310017	-0.11880010689130904	0.20504526056558875	-1.1035637893147725	1.0161662515275665	-0.4443382174089774	-1.1333721330465905	2.0538524223262073	1.1804652007485719	0.8429451694725554	-1.4925343409776093
-0.6056092091680498	0.12468963560505329	0.7913597407495861	-0.5898139629262276	-1.2329753952814233	0.9990991833357626	-0.5760497913128813	-1.2866797975206505	-0.370119739587906	0.4703626655442226	-0.1988285716537034	1.843730030614983	0.6453753040993426	0.3264117680888458	-0.43385939700256737	0.7348020302212847	0.33426569442040494	-1.7020902005584346	1.9320297903828734	1.92283642658806	2.2774927816087325	-1.2607341604650768	1.430049735648077	1.3219267570797026	0.24823855780232518	1.2332457476358172	1.236275594903246	-1.243673614813507	1.0492300382232909	0.23400711454232437	0.3641057619800956	-0.8990658759698176	0.4821256334586908	0.7886505409294462	-0.4788916960756555	0.24311468023696473	-1.3105325764633953	0.5530287849289933	-0.7319466250171198	1.3957563575881449	-1.661209928859194	0.14378509239149492	-2.336800220447534	0.8345663382043714	-0.14220316308950745	0.04399348521119312	2.05595981519083	0.37297080168630564	0.8510930563544982	-1.9432370430415977
-0.7674623629878264	-0.4399535750442994	0.42435580960098535	-0.663717562621587	-0.8811902539454305	0.785036580244247	-0.6109988531122638	-1.6462265710525303	-0.330856786266718	-0.2390744429752259	-0.8457435449869188	1.035220864745068	0.3032346630479329	1.1576265941010258	-0.13288056950338117	0.2540565394327982	0.31129342439821506	-1.1653736849278298	0.6378950970288427	1.5382179850994715	1.676138152398471	-1.6757526499196698	1.1785327731216029	0.5793682906667567	0.12122739107771838	1.437405299014603	0.7608550893042986	-1.07941121226671	0.38959732672065134	0.001479757102568149	-0.4020496618563762	-0.7182555559938696	0.7891165412879584	1.2191073348113293	-0.8318409658088227	-0.12479226739122742	-1.6192736533433354	-0.21467143696702573	-1.212459575968724	0.4812616263301967	-1.9352903097605094	-0.4753115227861364	-2.5275924440948283	0.225924860713444	0.4401127617626284	0.4037400062741654	1.831179349548811	-0.5385863814607488	0.25988131972250905	-1.9959899086688515
-0.3277492450991177	-0.552833237430947	0.04971849968511108	-0.0417062976054228	0.3415146680263163	1.024699952857486	-0.5479055676770258	-1.2466631067638638	-0.42820367222584943	-0.05524512843699836	-0.7685216703982538	0.7008035645919702	0.8111619858816456	1.2129519687423866	0.9518921422810809	0.0032697431288289517	0.1462672032868405	0.06777729128484693	-0.08640904122803954	0.5126534695150607	1.3762464619530945	-1.426176936064627	1.1375278327015714	-0.36688061867111926	0.8217316103228227	1.6382982518562828	0.49227966234305187	0.31697120869176165	-0.15229172409917283	-0.1666699963994781	-0.4184838863937234	-0.9759283825266062	1.0864208896871295	1.0700927024823346	-1.4808450380647513	-0.17478742415943427	-1.4194194331715309	-0.4757500116349259	-1.196934577541644	-0.12013853173808488	-1.1680597453357875	-0.8587097340582222	-1.7799445065599928	-0.3536863021854127	1.1904468756856024	-0.6739700158436319	1.7476127107092743	-0.944629588203565	-0.4240621288509084	-1.6760899416727062
0.27881836055879355	0.08376540008928202	-0.03546103521010571	0.7535680362875983	1.2199610660543554	1.510420722129609	-0.517093182626416	-0.664158123111673	-0.6298309603853608	0.6676907566453003	0.097189868489962	1.2305738265662902	1.5768220317878194	0.21009664689641377	1.9908775697447674	-0.0046149918229105	0.32292657846799017	0.8489915704588682	0.27285053667622156	-0.34028965670003264	1.509018725579326	-0.9544132587491018	1.3511495524532848	-0.5603077021207635	1.5525247125600716	1.3446085470808615	0.7692050600280979	1.4182016292852597	0.028580688626169998	0.12357304688621243	0.14574854491685255	-1.480976515136333	0.8772429514786634	0.6746241192693321	-1.9407137133004035	-0.0037553123872553535	-1.1811497168979372	-0.021682394583111355	-0.7457703031313003	-0.08283454500463075	-0.40811556204878713	-0.5002016934452715	-0.8532888807175978	-0.3931558215941762	1.6497537807297171	-1.9250542803613198	1.846316579092298	-0.7127497691114395	-0.6882924699286785	-1.076922026205213
0.7378722095309812	1.177038958363255	-0.00936481448530157	1.0148912967160426	1.097495587923192	1.9318991436854196	-0.6332757939416453	-0.2776682707850252	-0.5760174622243345	1.0010673203211753	0.885804892125995	2.020206357543843	1.7068731363992922	-1.0505410240034219	2.015323001539371	0.21734595398539902	1.1536290547419918	0.6152597172921457	1.0243926227507896	-0.37004916441811864	1.4043644758408145	-0.6809075164395327	1.424041952326739	0.3643466242729334	1.350594245190292	0.5677490552382091	1.5497219062401397	1.1337138336408668	0.6591705896046198	0.8624687132408008	0.5124349843384218	-1.6609367020145018	0.13611176782980433	0.5600154919503826	-1.547693333040121	0.07544467840064009	-1.1621848441777616	0.7278797419170021	-0.2419631583095476	0.3265484997809989	-0.4756607071928042	0.2318679084469964	-0.47648566488342164	0.14069938992629907	1.5906388300348941	-1.6865629967882554	1.9443317730691454	-0.21500834765745314	-0.6280458617189496	-0.5406873338867196
1.0525072181296604	2.016336984825253	-0.19402075594561655	0.6953874250369672	0.4597475833244485	2.1455632525210917	-0.7870739023539521	0.02175384176201804	-0.07050558850136969	0.5645278144903488	0.7449887633458391	2.1579229903489394	0.9769676367177121	-1.380516406840613	1.0617874225294262	0.5252222539087381	2.4006583538835846	-0.13765708558015824	1.172347275539379	0.22113770271064137	0.530896301435797	-0.5438421872648103	1.0042625135597454	1.8408142063488586	0.19522896546009746	-0.045924816748092664	2.3799682288447896	0.009632443638406261	0.8815101932992838	1.7264626169757138	0.33812427895018315	-1.1804353414351294	-0.5158483813217201	0.9855527732292865	-0.21333796941960634	-0.10979641890235255	-1.1568037952245611	1.1764695397023275	-0.028045067913431698	0.5879201709757722	-1.1446569953297867	0.5174072633241124	-0.7003637450686453	0.7427839324725894	1.3193117388637043	0.03668131342697798	1.8601774902015102	0.04113325490298009	-0.7535526629231907	-0.41002785689122045
1.2877703245916405	2.0542823960413314	-0.4835619426300523	0.4405407757198253	0.2322215847709065	2.125809456667456	-0.72821134932178	0.4685672551327267	0.5952562217063597	-0.033279540182325706	-0.12053831610754161	1.4248787578954711	0.0025526484358755212	-0.41564566280189663	0.1914110517711831	0.6242972597171973	3.3390958582187005	-0.4803977714573065	0.5022143175442925	0.6480015391106043	-0.6529820962532445	-0.24084497134458183	0.23270223631396303	2.82617128049289	-0.9681744864153913	0.09569499687686754	2.6319193681817237	-0.48528354900955306	0.23246846331482449	2.35219812261622	0.11073785618231945	-0.2651366749745102	-0.46689192931544643	1.7445466839986492	1.3302040117897738	-0.3997776723405765	-0.7610387366991842	1.0773177665953022	-0.06885981146376174	0.3947670056938047	-1.4325525624740532	0.03418742087606698	-0.9605211736566742	0.8652854981093208	1.3018382929082468	1.5064912312475518	1.498867573940541	-0.17746886922765479	-1.2714102188077574	-0.5866654538225797
1.326212348975615	1.378452895872396	-0.3820815094218221	0.7539519936373572	0.6603504786078249	1.818088047660197	-0.3456769697507439	0.9483541224510761	0.8791151687133901	0.01612666833038507	-0.6442045789519548	0.46705962338760154	-0.49689183523717123	0.9465998069710416	0.3263448919949957	0.3021182501257352	3.275465230605804	-0.04722630129671944	-0.34719994453667175	0.3934570019989561	-1.047811362408664	0.2633824491740323	-0.3903847749541686	2.66742970180049	-1.2614496503870705	0.799567390231356	1.9741567996903462	0.24310461193567948	-0.8272712647502213	2.4793311571258285	0.443254722540843	0.5633602188072339	0.16116819211895983	2.3658438811969233	2.121426739539136	-0.4745040766901479	0.10657748875743525	0.6555382480392768	-0.03637161872033756	-0.15915658036254032	-0.7063128629814843	-0.6754102584099647	-0.7667931063438164	0.4164296939905134	1.5769741024393795	1.3011633828207438	0.8290475124042688	-0.702413083711045	-1.745826093553161	-0.5523979119776085
0.9923252715781545	0.5885646438445812	0.28953614452137366	1.3332334131283918	1.0584638222467198	1.1646035421593577	0.2229098004009996	1.0373371891913201	0.5336570617979263	0.6643127457071584	-0.17725736492212044	-0.025782486006820687	-0.4343395153442395	1.4008925172141313	1.258795205249298	-0.32378111768064693	2.1177733988747103	0.6460372007024151	-0.7297350018928377	-0.3520043950083329	-0.1534639394196632	0.6927675755328745	-0.5580851247093535	1.5934628933239932	-0.723052572082687	1.201627483824912	0.7071287174768931	1.1725396777300674	-1.4270053564938272	1.9748689891286269	1.2157980525562455	0.9784747245197368	0.6464928722412839	2.4594872998663875	1.8043033668058799	-0.20312301441833736	1.0003975450310796	0.31133060233879234	0.2825503436330521	-0.729955829386748	0.5935004296693631	-0.8214593367627995	-0.23100884233789248	-0.24392637106253562	1.6899287342601985	-0.03293031816967683	-0.07745434609330765	-1.139143370129267	-1.54723051870278	0.02103152790470966
0.3513496968841368	0.18630017917235178	0.9380503493450847	1.4101857702522265	0.682579326931351	0.2649463098133143	0.7871016299767283	0.5085989338124368	-0.12790336351601195	1.0050522248334048	0.7121628221676745	-0.09828833079038686	-0.27379705436524554	0.5057574441137049	1.9658112563287338	-0.8779828225829708	0.4927141294667643	0.8211702329688053	-0.6471331065376565	-1.0544879225576629	1.243495088742363	0.8891081588789728	-0.43654010995895287	0.4026606890547531	-0.05217286501747952	0.6626091953864681	-0.4408198647771134	0.8955808260816085	-1.2137289511440308	0.9225379112328767	1.673396577780323	1.0253235418566171	0.5497366507155808	1.9056092638685294	0.8571257128244323	0.21206200230969463	1.3198799351148305	0.2669817923014305	0.7341592481289002	-0.9901493603971582	1.4094082560793337	-0.21029050435488927	0.15244126318032947	-0.6982762320120843	1.241139341028082	-0.728767567444361	-0.9608978705669797	-1.1328494282447448	-0.5590741411892838	0.7828410956891978
-0.24839825742611715	0.13023727365497215	0.7269147300224377	0.6864864008433151	-0.3093515043920875	-0.5729499993787576	1.3171384288870567	-0.32527732948764243	-0.5136580856823844	0.38099513306233573	0.9498604156009626	-0.30212244995167575	-0.3282339362830034	-0.9509546250538058	1.7915305496468248	-1.0683122704337449	-0.7265128316872569	0.27241165847692334	-0.5165496650774484	-1.4300883455089173	1.8197134899282614	1.0387709222339945	-0.3315288085084138	-0.288342504161313	0.30095943321507307	-0.5202653240739586	-0.9459690229914639	-0.6152527744892307	-0.634010974902581	-0.2717398605904718	1.343141050154894	0.8848465411660731	0.25913402438730876	0.853086554657886	0.0482791547714486	0.45526624221901846	0.8905700766052195	0.46484012635001676	0.9698512187982107	-0.8086755507543848	1.1916902278717132	0.6388654192360131	0.1549552452342817	-0.7592912763161104	0.39396280423247415	0.031485038115536775	-1.4377045774708677	-0.5427059542005763	0.6412858716036197	1.0214996304090898
-0.47149328321666584	0.03565097489076106	-0.4064852208344	-0.2734734602615113	-0.9411526177532656	-0.9984277926270544	1.8640423323367086	-0.8654901985909744	-0.27807301175317334	-0.7269294814523996	0.3143452981087528	-0.793489094646215	-0.34138053383797107	-1.8155628859551078	1.0730387182695778	-0.8991850511113165	-1.0806631546411145	-0.445225926560695	-0.5104021094554707	-1.5599753966420746	1.1250228586013178	1.3319366706534992	-0.2073106376517374	-0.4637335384450716	0.5407311961097936	-1.3641478354370409	-0.9004018167154709	-1.8306737750799138	-0.32179625505986353	-1.0295128187978604	0.6041379472477673	0.6060521085149875	0.4726016523487336	-0.33281092566434556	-0.24380421530191357	0.43079168358352965	0.14032872696326248	0.7065706989468143	0.7981689288471439	-0.28794494588684155	0.42891851133530706	1.1281857857549202	0.06335437349122096	-0.43192263570050327	-0.2625464031438386	1.1971403046856022	-1.2626387210479606	0.5058712313239263	1.2846215246866788	0.4969348984456914
-0.2851123445376857	-0.25693426230494887	-1.4751631940722671	-0.6545027904244332	-0.48452150038282965	-0.852876922716669	2.30038542980401	-0.8014285880381853	0.4190917232913217	-1.138918898394529	-0.270257428633043	-0.9776559355589395	0.1470182665743902	-1.6630035196664192	0.5544435672654872	-0.535641702807185	-0.788626675537231	-0.6002198495195561	-0.360085470913525	-1.5541443177141796	0.06308688425161696	1.5538918752540265	0.264710438766113	-0.44710832429132413	1.0220224302419962	-1.1478016438310634	-0.7369089290082909	-1.3514542656778799	-0.37108868740783363	-1.0418519416489438	0.21077961754580807	0.14467439874157384	1.2222230022915044	-1.1535825170534044	-0.18092178164136005	0.3320436594126374	-0.31280071153874583	0.8297390319993463	0.3097243855606352	0.32355758597230916	0.012877981212868686	1.1461923722009324	0.22932670351346243	0.20834833736166397	-0.3291122845712859	1.2175434143626211	-0.5538273346637601	1.665685806620573	1.0511391956805098	-0.22540402904576562
0.06078349633806656	-0.46486073954843754	-1.36881556461159	-0.2552474669672355	0.6788020868485177	-0.2751247590873357	2.291739228913207	-0.37100117749777073	1.1114059482763647	-0.28283670552688306	0.10159820073171234	-0.2440898210577367	1.1244689374691743	-0.9662389953469175	0.43437331941527024	-0.06038598842167673	-0.4173870833662695	-0.0005248388185440319	0.18710509382839455	-1.347019302066521	-0.12195484581103035	1.2804596699342128	1.1438120030331718	-0.3819661334131705	1.5989488757031909	-0.07566022064050582	-0.6188602704885752	0.47174959421825247	-0.32474620551287986	-0.5846605180187389	0.39102083926378056	-0.4002297902685718	1.687034263394913	-1.207504240839365	-0.09402874778738893	0.3741392600046658	-0.21801736148164624	0.7809230218164211	-0.2901209131350967	0.7959948733155147	0.21170932176668994	0.9753741286708955	0.5259592826431643	0.9779480259170464	0.024716727607713176	-0.081046369415727	0.26659116081749623	2.5153430670630557	0.2686723269505114	-0.4107858804276849
0.27634732344431373	-0.269859063986798	-0.030350598879271808	0.39719956329455014	1.376248592847271	0.3706615910270052	1.6372657355765834	-0.055272108775258434	1.4283336263906081	1.1336134401789928	1.1518829902227814	1.0959602905688546	1.9531066174305012	-0.31600404405643234	0.2488476303624807	0.5166491985054783	-0.3384027197935234	0.8498196375278854	0.9050401952194946	-0.8994861134602489	0.7743123209394189	0.5176780272357522	1.886810666170617	-0.11100268108308692	1.704095368676035	0.958560548997544	-0.2923473380577435	1.860784163936362	0.17803842229825376	-0.2780125110491294	0.6344053112100966	-0.7228836280310429	1.1112085385423163	-0.5236120663315873	-0.11628892460573442	0.5105165085582506	0.16910764630570782	0.5930723193317966	-0.8572513415040071	1.0478418534807659	0.45268762272800556	0.8288279001261826	0.45296178341724125	1.5253889814290014	0.3219201363417241	-1.3786499775182741	0.7594763629059815	2.7757866907115987	-0.4104204378247071	-0.027127211081953356
0.2110073126059519	0.19201951065012332	1.4215410084860836	0.721385169166538	0.8229094260295686	0.6730806920083674	0.59775913204821	-0.08946648936894891	1.3205577180513357	1.8463086506348168	1.7215975913842703	1.914114615614459	1.943298816557167	0.26537320139128545	-0.3631861038317681	1.0315033463914896	-0.5128561634450111	1.2402324518750474	1.220517953012751	-0.43123020262164696	1.7009161319400727	-0.09587755975582635	1.7758654496609472	0.4455863209055808	1.0415669766524307	1.178359027753217	0.38725813722923524	1.5047644604002663	0.8909418543232971	-0.4592168058044488	0.3806765690248315	-0.5597119360937582	-0.25605726213291813	0.3299442591726763	-0.1677991290631577	0.47407885621077983	0.4356180328468342	0.33163450622805857	-1.2956125037008102	1.115740789522118	0.12546965509598523	0.6570626289641271	-0.19792779859747753	1.5134036391428414	0.3244145571896778	-1.485504463872476	0.7034819322255047	2.449507678302434	-0.5055660918961046	0.23201211020463455
-0.13360757243652663	0.42837151600396695	1.776380794661053	0.6553594015954243	-0.5964791669254272	0.38862352407725104	-0.24440490895432243	-0.3164937518573186	0.9669487049733025	1.3042061995081802	1.1578112521508062	1.4203599360026462	1.020213644190488	1.0998833949311275	-1.092939528458583	1.1188617867911939	-0.7310834883470418	0.8781075899001879	0.7862577256795434	-0.2514549383701216	1.5038132034851286	0.04912158048743736	0.6963556010166796	0.9668026300453184	-0.004119829710497564	0.49249137754909766	0.9858826916030833	-0.11732482332642791	1.1697502277771494	-0.8570848118112363	-0.2863372357349752	0.017560857491231742	-1.3807627060400538	0.629525769056633	-0.14018101869294056	0.10424959359726653	0.40538850982993135	0.050910281458065386	-1.4839393760244246	0.9993417632966152	-0.6022781671757116	0.3629778808352722	-0.95394959425375	0.9459700438561923	0.21613195083152673	-0.6168695853703643	0.1304014750130485	1.7506030733750886	-0.007665671225601562	-0.16210724040386146
-0.6371663473306487	0.18674550785636837	0.8670045765314931	0.47838668332872575	-1.7456159470586585	-0.3783266509773731	-0.5194631809024396	-0.4582990164137348	0.5317941175531271	0.07840266347341879	0.04866371697643166	0.05475599151311047	-0.2211294521005192	2.1002442743451244	-1.3484206233490268	0.5422305214905518	-0.9255111866821955	0.08172478197595676	-0.14658447474044212	-0.3569351298499024	0.14222744358755196	0.7251363820634111	-0.6481780036575006	0.9544471858516992	-0.7515563242603718	-0.5926815775890559	0.840248725561143	-1.3913825857787516	0.6600415908598952	-0.9730718223680735	-0.7736483201770504	0.6047086597821508	-1.6039690670129212	0.13051162711959907	0.014828362110662033	-0.41662218980422705	0.1770765531249165	-0.2169144848134713	-1.3395092955912447	0.6044449108715885	-0.95166426407478	0.007510968076236205	-1.085524669024116	0.2230755230825983	0.25724837669816664	0.11985784453240544	-0.7278280925931109	0.9035912988544244	0.6699195892202118	-0.8615281194448059
-1.077168465014202	-0.22538716169123024	-0.3824591700454891	0.2443697300327521	-1.860636996670718	-1.1705706537866216	-0.4223322276451324	-0.42107775658412006	0.03328136123705275	-0.9083125169107901	-0.5699627862640189	-0.9461955854790877	-1.0732043417527157	2.557850154326889	-1.0544082999665363	-0.43728884518625294	-1.1636254755951745	-0.5743610086849085	-0.9185233515263707	-0.36141734409353166	-1.3249990317854283	0.9659264796463526	-1.3877849063969234	0.2877279994710162	-0.9129345126159693	-1.4509051991867654	-0.07312311206649771	-1.3214271097784152	-0.27237249653536405	-0.7371099619826232	-0.7111843425637764	0.7730704315038269	-1.335391870901433	-0.6828049206679181	0.3049183448850283	-0.6989385661711021	-0.11752863730382918	-0.435306488993494	-0.9475409317669299	-0.07357225117083598	-0.4676018118160215	-0.2806338836060159	-0.3861777138578778	-0.23638924634034977	0.38114904822916007	0.1457064580167855	-1.4681269278868252	0.046957125513547256	1.0249863203806622	-1.0182659076974219
-1.2269692172868416	-0.34797515715593597	-0.9140477449217749	-0.34364269077624354	-1.1890798330486396	-1.4572472462858308	-0.47383328080661824	-0.3019433790311502	-0.5729566588330985	-1.3096817830668555	-0.47237138295792	-0.8230091564284614	-1.267763026454571	1.872954049164724	-0.7750486233571914	-1.1538645545150117	-1.3903582925395683	-0.7838226223058399	-0.9799676294993885	0.07207103939748502	-1.8564156831448109	0.09333733768189084	-1.2967260103035927	-0.5728390349829782	-0.7776022352975482	-1.7116912648384675	-0.8773117181442481	-0.3871897278139081	-0.8062787466481784	-0.6263999266191124	-0.358911647899407	0.3767395121105269	-1.423566873306724	-1.0729243168836156	0.6497067394513933	-0.5198090992463221	-0.4586535086693314	-0.5440812877162641	-0.5169499912009354	-0.7285944624075517	0.41383001017882626	-0.4717666488462497	0.599901473893827	-0.40099574663016113	0.2388841112451903	-0.10619381404381008	-1.622612709425848	-0.6690993708660489	0.8564776267634007	-0.31574927526703656
-1.0561571997500525	-0.19006960775757303	-0.4434265168008643	-1.4287329328130915	-0.56709490981452	-1.058960265704659	-0.94919843167575	-0.1817274745276812	-1.2180659157744362	-1.4141906727809628	-0.37543171357564775	0.032099974659260976	-1.0249781317920141	0.3991425282337975	-0.9676118046668047	-1.1028754176976088	-1.333773991641222	-0.7183694663981663	-0.2707272152161193	0.801126158086469	-1.3716156514483653	-1.4764202665805903	-0.8738785000238178	-1.029957395568604	-0.7542992739810751	-1.3461770670324735	-0.6676775498577222	0.26035215775836246	-0.3730645937329621	-1.0506632031802257	-0.24946366641834122	-0.39497014975948835	-1.9925537144079768	-0.8138430229664311	0.7936783765377246	-0.041606437521647915	-0.8241222579090773	-0.5113228992864627	-0.1482063459062328	-0.8564481217840594	0.8303145412422578	-0.5778445628195882	1.1579567885868116	-0.5636376596409818	-0.36963771958089753	-0.05145650025617218	-0.9620255275020431	-0.9999408402944314	0.4060818170651454	0.6163110862095702
-0.8111767804470045	-0.2191969016844741	0.48250818650478744	-2.5499194504616325	-0.5151001412769345	-0.3402157032177784	-1.6038165979786063	-0.01983544740033935	-1.6657120715371307	-1.4929705309636065	-0.867059106331807	0.6656990308330547	-0.7061508931325811	-0.6968018106865189	-1.3359743348505293	-0.4122211463986933	-0.7770242072914482	-0.7702141863618525	0.7705355214855348	1.3267098058180966	-0.6006656864214632	-2.613160800414695	-0.6749839891551125	-0.9564997631084602	-0.9005607276932952	-0.5997101298073184	0.3923766201298256	0.10024401254042686	0.8323253386860533	-1.7270452237771592	-0.5740769052540853	-1.1786048745710114	-2.2224071135061445	-0.42335016535880504	0.42837511980399745	0.3425468780566635	-1.0459382583382373	-0.429451661918774	0.28881965223987605	-0.23499995816506633	0.40768564764826354	-0.49757495023053233	1.1040927750657206	-0.8826923250917825	-1.1984394166175347	0.1965132623562627	0.19547443086809846	-0.7721574944676083	0.10186145651635548	0.9327750764878342
-0.7763135144144928	-0.6800754412520755	1.1024449981071396	-2.9079986933479107	-0.8370668402346281	0.08105180415745696	-1.9644096896787087	0.23249353392584057	-1.671760489911439	-1.4128579341789873	-1.5933876742395794	0.5966055415712672	-0.5224594015866934	-0.5659274022374023	-1.1566687347404805	0.298077636928501	0.10076215345518673	-1.1166272743954129	1.4897146984003564	1.339689499470863	-0.211362574422495	-2.626258771731534	-0.7340075567443083	-0.76572310232723	-0.9817373086139273	0.10522548319452177	1.1124289340108906	-0.46264525483679064	1.9739527894532152	-1.8541145102083472	-1.0415445375217316	-1.6144506744971114	-1.3783089550235939	-0.5760876813211778	-0.4422242057544837	0.3619945803186464	-0.909944185270665	-0.5110677015145243	0.9536842376600727	0.716658863059261	-0.44195315654343065	-0.10667989972036675	0.8351777331548709	-1.1267214471291103	-1.741905189424259	0.14304183130214357	1.0742160068957183	-0.1728886770985351	0.13014252651623076	0.5615573363210852
-0.9111376473494078	-1.1437506865881257	1.023466737493784	-2.1292218401635017	-1.0174065421191836	-0.12116396256705987	-1.8100716609320344	0.4977777517693178	-1.2228504107206342	-0.9789283729692657	-1.7523622801772678	0.0909981489124012	-0.5318812273324746	0.40745576408067435	-0.2134575427828789	0.5270119734241682	0.7619861636138973	-1.5379801587050643	1.4054519685104752	1.0270280958445723	-0.26667297345977165	-1.876788270781564	-0.7216303418577267	-0.8821068590498571	-0.8758299987643124	0.34041666623247585	0.5470633639729501	-0.8726352091694065	2.2247534405108533	-0.9750652096305802	-1.2744892645605377	-1.4571959780349049	0.19539859169394172	-1.3270219447733802	-1.2971429501209861	0.07310030643739336	-0.41763836256323666	-0.8974387435876602	1.7254215695843775	1.202802919638352	-1.084217640385573	0.4559298766011789	0.7705070447459035	-0.9798680658276842	-1.69812228174735	-0.17189317193947698	1.0202413386193363	0.24900425781054272	0.29024231391041716	0.24144517153756878
-0.82957443462643	-0.9742022558662253	0.36010548586521174	-0.679978854317024	-0.8204987214321903	-0.7237459705145316	-1.3089628757771976	0.625923776454003	-0.6042075656266201	-0.42233669014371694	-1.1808979017617325	-0.44211769197560713	-0.7569432814597071	0.9802353889049998	0.8207603407322894	0.3253624736921052	0.7619675516386266	-1.6421681748466892	0.515281555288929	0.7791196308094787	-0.47180874417656643	-1.212649601699092	-0.5338067757625192	-1.2591066337733934	-0.7434646926080253	-0.06182090463878488	-0.9327919612162143	-1.0714592375912844	1.4138665424268688	0.43446993766994396	-1.1867120459686487	-0.6742925345501296	1.392751505070221	-2.018901522029117	-1.449001223737024	-0.2380859948269219	0.13469170589248033	-1.4371380865611039	2.1975184206379366	0.7884830022853014	-1.3027387182569006	0.7729001087553735	0.9011487535027257	-0.5238153497644085	-1.219470568036259	-0.05671677660297796	0.0798190771895953	0.03415151844776834	0.31234042583481514	0.5829276056914072
-0.25459129138146036	-0.20384030336611994	-0.4575384590223175	0.5332082433488848	-0.4145676275626525	-1.2518430992330276	-0.743237537043309	0.5728239286213427	-0.18765350621839463	-0.26851735846301694	-0.5609831436106514	-0.9845933762928225	-1.1803632385223843	0.3762621209268761	1.0597279865333957	0.12485778597403316	0.1621494672935971	-1.2405401621402217	-0.6665566657147206	0.6955298546387841	-0.6833543028226963	-0.9921011898772412	-0.4914294521315698	-1.500958457056984	-0.7633188653587275	-0.8309846165413121	-2.0515570437967146	-1.2390611969256533	0.14469956019614247	1.3638335326685307	-0.9398208017493723	0.4709680209058143	1.6170328672408796	-1.990626944691259	-0.7240919315989696	-0.3083881667015229	0.41171809718216856	-1.7281505659265466	2.0460027133925154	-0.1498732818779948	-1.2719958064305397	0.5877170915802115	0.9150410207884956	-0.23602557560633394	-0.728964026506884	0.8918272816573171	-1.0306805959639933	-0.6934727078444215	0.2617032638464965	1.326624053143892
0.5456337399970858	0.3375586948272722	-0.9592364728782133	0.9425421656573835	-0.024793313928853564	-1.4816571042526807	-0.23066317023559046	0.46614425473965565	-0.11789640454608215	-0.6942236857853666	-0.4815034070015371	-1.6859664710792421	-1.635522366135585	-0.8787455419656987	0.3592037616978739	0.21425249226902723	-0.5260407564152972	-0.501012186460349	-1.429163120666204	0.5220991449260933	-0.9803945657199339	-0.8610851574161348	-0.8801885735094558	-1.3852153079227674	-0.8243562140508488	-1.3998028976747487	-2.0534857918087277	-1.2003495773549062	-0.717020987115305	1.257930079631322	-0.6671338270445526	1.4861154196770436	1.423767021071041	-1.2904609205712243	0.2652846554508444	-0.07150952477647046	0.36303288681038803	-1.4829773021880637	1.3623892231847494	-0.7950892865861767	-1.0827998298389687	0.18331289446092922	0.6198798412538156	-0.43711444615380995	-0.5360081224895222	2.0474971233960275	-1.5713067388966948	-1.2760715902583328	0.48994643317472797	1.694036462636393
0.9362087601047687	-0.049420404339327345	-0.8971151487860354	0.6826810310435129	0.33989360676773706	-1.5650123887147127	0.2324126466295589	0.466269100709538	-0.20887320546232976	-1.209197545779333	-0.6342268527328422	-2.3226257365744774	-1.8068338469218073	-1.5494248980490781	-0.5488731198266587	0.45902966382658733	-0.7979764594206346	0.22552131148191065	-1.366237923330347	0.07505551089200425	-1.314466004916783	-0.42472655469788434	-1.4435061119410937	-1.1103867203456526	-0.603694672457438	-1.3250117513978739	-1.4403706163854215	-0.5032288504474669	-0.7538688938066205	0.5371837308553785	-0.36700401361598123	1.9310678618486825	1.7095393861054333	-0.5906222326861625	0.6568462726787566	0.3352440605383684	0.2387654296757597	-0.8672053987879234	0.5618912879980495	-0.7208468732839263	-0.5990478670207208	0.09665403396826885	0.11523916254551057	-0.8527249738413245	-0.6242888298346809	2.293265626812719	-1.3817959172323795	-1.1545645679916163	1.120895891561062	1.3421843737702557
0.6145587018301012	-1.0092523624749368	-0.4224708297034882	0.2717990079977317	0.7577644868875429	-1.658347277687954	0.555287426344932	0.5890955872240119	-0.16389376851800594	-1.1168393593395534	-0.24386099155228178	-2.3184004822438142	-1.4358243729461386	-1.0589256497853732	-0.8529344499215245	0.5249005228366638	-0.5501288761041526	0.6752869857188131	-0.6647097067355444	-0.4282563737938825	-1.3465942876722015	0.14605177618068513	-1.5338160712222288	-0.9846456329573778	0.04977775481350752	-0.6360543171675753	-1.1758589808174214	0.838582009085259	-0.2868341717399669	0.11193647312881984	-0.027298321739864743	1.7210223415748118	2.447540707152862	-0.4185640000194244	0.17698345857663955	0.6689039631635078	0.2750858118016848	-0.3919015199286933	-0.012842244230355343	-0.283593653430987	0.14637961164364194	0.3926517892125965	-0.38742954837756677	-0.8714779538467549	-0.7401800008570364	1.2751569288199747	-0.8521529276900122	-0.4387777012163007	1.6906554560797236	0.7075950616923329
0.03187438911659262	-1.4044653488893089	-0.0037855017460590927	0.061962357831126816	1.1273149084033596	-1.5680539903933461	0.5366983947250632	0.6938642610063964	0.11042093400587175	-0.23340042782002962	0.817530871202842	-1.408833942050118	-0.5628782867516944	-0.1076124427517372	-0.4483206178126731	0.28908121670741643	-0.0761155499698882	0.7804995462815503	0.0801175857209385	-0.5872927008512185	-0.7958741395195511	0.34802968592905587	-0.8126891041310811	-0.9994593285938503	0.8835873740620724	0.21138695636838709	-1.4133103546005104	1.9836712249115722	0.0036905967852297827	0.4525715145863494	0.28242404256262416	1.1489365950861488	2.585888197771189	-0.5975941742921043	-0.6227598767316973	0.7082540045669876	0.42045910512965184	-0.39749309879924855	-0.32381217994165007	-0.1568274819874661	0.67855919477482	0.4351283056072449	-0.7397662705811091	-0.24248020510083113	-0.6263943510723549	-0.1551322203112047	-0.40623166931323507	0.21128060022324405	1.47526621195868	0.3533883621951945
-0.04228985949003464	-0.5845493696584374	-0.03612349020269921	0.026112775809838326	1.1980363527282807	-0.9272395150413768	0.12184736766968435	0.6287226117336424	0.43023128905703584	0.9573477329395667	1.7116590872872253	-0.10665405249576902	0.44568153195957644	0.13773473889223112	0.10298280743488737	-0.033309627277801124	0.2372516414796922	0.6118030905490331	0.35936788266202846	-0.3195324915259802	0.11241069691215706	0.057006320178932396	0.3130681894966982	-0.8578227379655213	1.4266970437053912	0.7283359208554019	-1.369883718040118	1.9583707094414777	-0.2523296539571098	1.193027530284921	0.4899293520871263	0.5821071041381466	1.3183812005878857	-0.5228843734249314	-0.9814050755195454	0.37949785217490156	0.4243993921722915	-0.6707714095718972	-0.49093755022559815	-0.5565365509482196	0.5070594004631878	-0.3854467445197402	-0.8112328629994989	0.6020609219413562	-0.199358177150793	-0.8663946770925365	-0.14696863895005868	0.2619969096248386	0.2464647354835621	0.22318762943597983
0.6059720060231613	0.8126488908374743	-0.45495622422380494	-0.03344001271458999	0.8961463979305421	0.25564230010437133	-0.4012609147821277	0.3552302483329363	0.5606850337132889	1.81802941473319	1.5740480834049466	0.6847994726864701	1.1405831604686938	-0.6444033098482913	0.23643341745749086	-0.14622458204314978	0.18704618929668634	0.31845242390510764	0.11044466295375308	0.008353106656415294	0.7165322494488943	-0.23797660921305278	1.0534471676299424	-0.4087957645713935	1.3848436683757956	0.7621134390569085	-0.4750443351219074	0.7340056196957668	-0.8049724527328485	1.5875880781974276	0.6047288439050912	0.1492565767798172	-0.7831426760729043	0.08353302295004253	-0.6810919956420639	-0.17166471276024708	0.17840765950689405	-0.650026416020503	-0.5488079145895616	-1.0282825121283907	-0.1694095612128694	-1.7450617422265124	-0.44683741184030334	0.9868795623550244	0.40673958518794007	-0.6427463386336913	0.008543163108994318	-0.2078983183326475	-1.36906450040915	-0.20411778749137316
1.3367183975745855	1.5143216514846802	-0.7871912174056921	-0.20213361118893722	0.505150629758583	1.3741066197170615	-0.575351176545031	-0.05948491796083929	0.4607710146700235	2.074046572836205	0.5481862112695218	0.5158005661435705	1.3029615752532648	-1.5897563428466983	-0.1429622038075562	0.008519444189618476	-0.1738681060989115	0.11425518989858048	-0.336995799812668	0.025349799029820867	0.5218759949275822	0.025039660244457272	1.0090247276096418	0.10077739114695648	0.8532718026038654	0.5341184683696881	0.7316112768697914	-0.592705734678333	-1.1049799082578247	1.2403811496777268	0.6482155507437313	-0.2509337152442365	-2.190700804929085	0.8333792004125075	-0.11064419679657066	-0.6486596836341347	-0.09809794780182497	-0.022097145376298834	-0.4590025084552961	-0.9871671218259864	-0.4636410188475895	-2.489275805216788	0.3308046446142194	0.6916297339225027	0.9162517793233549	-0.2696404693469977	0.04998065855208438	-0.7039552538331373	-2.3630321453615686	-1.0719532199899475
1.3443374257621636	1.0013691508735203	-0.648297412977426	-0.3917479948282958	0.4100457246339874	1.715741651146599	-0.18937381998552516	-0.516336397245949	0.26634447866150435	1.8067275520967003	-0.37326981406155807	-0.24832402561700165	1.0644328495306752	-1.6297714093546891	-0.7698141436824482	0.20519056514644426	-0.6115369510067022	0.18728290571640882	-0.5955457367690822	-0.1468630515278038	-0.30222072448629056	0.8540070396955357	0.5111042636863891	0.30494092109196225	0.1945246550572697	0.3828993840823198	1.1660551739291378	-0.8322896572451507	-0.8773783455015317	0.371956219486093	0.5538158867321039	-0.6765736947757196	-1.9841672871747804	1.1252599400307288	0.3161832294443201	-0.8156184788570952	-0.05154032697424263	0.951453091175275	-0.30520006177042214	-0.3538839559801756	0.26595819104135326	-1.8186391880136408	1.0944529797634128	0.12800370029886887	1.0791004249275398	-0.5083693535714303	-0.07920865347566124	-0.8826665255300147	-2.174652742341154	-1.7584125136902935
0.5834488428933382	0.035013091233674375	-0.15745841726474014	-0.4676062922745041	0.663360498910929	1.2058012983669604	0.5037086933986751	-0.9145326761755949	0.07453831840611348	1.1560575590913067	-0.472653077164691	-0.8760117687863371	0.7434859056580706	-0.6632122415388515	-1.3486107765877917	0.1680788234602873	-0.833787940005582	0.5051435940164434	-0.4945434453607061	0.026970946877747537	-1.074653254114959	1.7291444509796194	0.20112301955992962	0.17564728376446526	-0.24696441171373174	0.4965940743249365	0.5482771157733414	0.1318732943393554	-0.3468647598636684	-0.4984466369116471	0.24915046587227305	-0.9844489378954183	-0.7835840864573554	0.8350860384760793	0.5906505984842618	-0.6823864075067341	0.44021963289596794	1.736270571967149	-0.30155656180636875	0.4052562149193091	1.5486424172856383	-0.2459852810639249	1.2078576691457685	-0.14259510816166668	0.854362547482704	-1.2293852373693304	-0.19886549058176292	-0.8039744362995015	-1.0453737570802017	-1.525203335628089
-0.14385048642522855	-0.25051189326610945	0.21226560849377316	-0.3648760955418174	0.884638104018706	0.5579625364449035	1.013180291173467	-1.144850563037094	-0.15611486287969517	0.2674218322781853	0.0034588375212323092	-0.9271979172116942	0.5565549573270904	0.3789381243028882	-1.6510937953975138	-0.16923978091299094	-0.6454053305447724	0.7445222445293616	-0.1124075672516042	0.8732343882076657	-1.2225648887646017	2.1648386402723383	0.3678829772079905	0.0668945283582891	-0.3427701015834094	0.8453503048704889	-0.192971887139728	1.2879596842602532	0.06453815457607416	-0.9985002408353784	-0.14797006277133684	-1.0054422702330348	-0.007554408653557753	0.44182260415263647	0.8850018778080828	-0.4590774487307068	1.1181931421773819	2.0751083605430636	-0.5177790941261803	0.7906700117208398	2.1143613933833416	0.8626475283848827	0.43075488442499965	0.0471538395791903	0.4672307255302703	-1.655563271342371	0.10436200893679898	-0.6579216986882633	0.33852635064356373	-0.44385429432629203
-0.07051697762573648	0.41527889303143684	0.18318865477330426	-0.10117010590393528	0.6413224471214262	0.5899099039591538	1.0537307329534034	-1.125624854571494	-0.4476333310852586	-0.5030275717446069	0.35031204971416985	-0.4300204063043094	0.4719076349632283	0.586994967201307	-1.447094474385775	-0.598120752687458	-0.09924499279594814	0.561231944195265	0.3524019014850117	2.022854005848869	-0.7094038344501433	2.088695958889703	0.7560420541720854	0.2850698549027591	-0.18520461204908933	1.2790117938516408	-0.018254113068968198	1.552996713742217	0.17813015605386007	-1.0612641551920161	-0.3223567147201983	-0.814434119516339	-0.34168287294729704	0.47588475188854334	1.0900945820450323	-0.29848565980750286	1.5459398492978276	2.1332643475589395	-0.6912940304432373	0.7116547696163447	1.1985928395289078	0.7279948216538014	-0.701321231138185	0.432339733371419	0.2464439688103001	-1.2996424859803941	1.013612946964121	-0.42462383814310745	1.3906485306679042	0.5642639750212467
0.6781756414204336	1.2819300391939288	-0.025864206549952615	0.260720320091646	-0.08649401646823028	1.3968660448877024	0.7598604331042835	-0.8791709906913557	-0.623195971953969	-0.6324867421305828	0.327906510576955	0.3911699787070399	0.3391932364024695	0.028986342635558635	-0.611700402370989	-0.7793073354239543	0.49578647318269	0.009814056657706209	0.7145928184633599	2.6230399385795167	0.09642814630423424	1.685927270957248	0.9554398613388299	0.7291409075777617	0.04525289273038609	1.630170119477955	0.9718977700565601	0.7731212587864248	0.16255708854006135	-0.8075410283334027	-0.041842923790021795	-0.6982669268619437	-1.1392292016681274	0.9522168349706399	0.8434962784408939	-0.10943674493985506	1.4409300269583654	2.1199903226929306	-0.4659869647199952	0.43851215329214455	-0.5661340683829361	-0.05905505534308273	-1.2613539953889197	0.6923618947064311	0.3527196299335568	-0.4719488974024472	2.0870002687044407	0.05279730892243476	1.810131677330947	0.6757544572218356
1.2208814979833196	1.5457242033859369	0.0033298865778106247	0.6408135736279048	-0.8487958447795528	2.264098774948834	0.4830413881826465	-0.5455802402951919	-0.4160252344722393	0.06808728852613545	0.30006807578625994	1.3161296182757098	0.1459589253516356	-0.4137572436035983	0.6119381047619287	-0.4774443529510002	0.7978956013013178	-0.3929966007175177	0.8758232366092766	2.075221625314638	0.8341923914164807	1.082623693701025	0.8472163423516762	1.0425461330600716	0.22328393166095334	1.7488886293679704	1.695432836963927	-0.3136752610766733	0.2598695690768044	-0.3955431765094987	0.5790895766579277	-0.8076233339634108	-1.3163489642928317	1.4140790143809738	0.06764671475380206	0.3106455835820686	0.8293875123330569	1.9326783844156818	0.15909021289758196	0.254918915380832	-1.7052850643172517	-0.317310273432809	-0.7861543435987401	0.7320327267850871	0.6517146207676676	0.11293048881922867	2.532443519561967	0.7083894484414612	1.4718005271056933	0.0016767600382410906
0.8746441063548148	1.1889941416155634	0.36886179129886676	0.966375057854588	-1.1296606862971414	2.4016847708396694	0.4120213315161283	-0.28473715265280114	0.19558536922895853	1.0502590758275947	0.5413320743392874	2.0598573436491603	0.09221425443930319	-0.05874074091826643	1.6185636302324315	0.2530749549728246	0.7276574072254657	-0.1658138212628036	0.8441736722892582	0.5895994617807072	1.3497133170543008	0.33354797614399156	0.6223880506006425	1.059454139555754	0.3170209638220704	1.5260115474805342	1.4493299851005674	-0.9352321020393406	0.49646931652360854	0.04305037229185915	1.1672316881810507	-0.9293980825785688	-0.6044464773800605	1.4726030995046047	-0.7353335368633441	0.9373528801235375	-0.04758865396644505	1.318418301963041	0.732922865688617	0.2442339436510125	-1.3389760561014994	0.3106492088377901	0.2838101734850719	0.6202086158046003	0.8549031033132093	0.06186558730276531	1.9851022701700956	1.1437697081090452	0.4265777887195176	-0.6361663027481556
-0.15323527408098633	0.7523741893519436	0.7407683868987309	1.2023351188218985	-0.8078114550107156	1.7003064795962315	0.4087168372159486	-0.16581109524148147	0.8441966022426453	1.3818576767130963	0.7736537414825644	2.262400062469654	0.3454237288562921	0.8736733250931555	1.8984577475101898	1.0454633549421588	0.5328228442211569	0.5615791588791559	0.6939917461324424	-0.9560292103653292	1.5752051048932085	-0.38051704247345763	0.4495588882239886	0.9739779644875384	0.29705723459974565	0.9584917841967593	0.75927778140563	-0.9657605851212706	0.6792523192228425	0.4307299300515391	1.4353886884061189	-0.721052906773564	0.24825477082104372	1.1913409031142976	-0.9421974262138257	1.3793737479009163	-0.9149794511494391	0.33952414444843404	0.7843712386962675	0.3420758225188688	0.03986961581712115	0.9732157842337454	1.0526027080663498	0.41619151912010816	0.7636353349846702	-0.41111053588323776	0.9338803782049822	0.989772555483628	-0.9331380975587813	-0.6537820724566666
-1.053725233084559	0.5031332326891712	0.7770109915272017	1.3585502654555932	-0.2529994893112765	0.7274977001350649	0.20739162112834414	-0.16717312933365233	1.0755828519899437	0.659685479135485	0.5926895142306329	1.7676320169712603	0.7227932987790477	1.5663125504621154	1.5044301124926875	1.4177100918190582	0.5296185160870336	1.099039711099169	0.4792872132566418	-1.7021188695905944	1.4071866471844094	-0.7734516426146368	0.2414459920790084	1.0486363682059978	0.040743070790026904	0.2014307308799695	0.6651996993618045	-0.8242782715108886	0.6103408112657939	0.7618806577554259	1.3656494906039893	-0.165735743446983	0.4131147134300868	0.9229573303885348	-0.5291541559269536	1.1772033389829863	-1.5698793719085307	-0.5127979343615279	0.2938725147471321	0.4540654231199201	1.2127715780395922	0.6709235628348971	1.0057969709007701	0.15622175117476242	0.3579365735975207	-0.7710281671281665	0.2535260822779918	0.33924551158156624	-1.9298662773720583	-0.23312992134146765
-1.2695249769099792	0.13609551275507914	0.5343492129363459	1.4569116689037869	-0.002697933817435413	0.05256790136648234	-0.24202807650059635	-0.25601471891011707	0.8108686317989072	-0.514197708114802	0.14416778328922947	0.8692344006301592	0.7230176443157834	1.4774955504083824	0.9633284219533355	1.1032434671794191	0.7888198984247501	0.9210289250039908	0.1849387163995746	-1.4353851982011048	0.8193441759504866	-0.7479637543621835	-0.2211049415605908	1.2691843065650874	-0.5871899524900323	-0.48931898265150003	1.36117369963541	-0.9017388404114437	0.25641839841453506	1.056367404045703	1.0481612698016305	0.3354760581768696	-0.11057950558849815	0.8699579786006261	-0.12370250382818664	0.287843260259327	-1.9026009426346935	-0.7877783230976688	-0.35310712906280367	0.4838252077019058	1.4881767427678652	-0.5209719423254813	0.35497007449875606	-0.07448433264989572	-0.297345661646602	-0.5999227192967856	0.3093491958479379	-0.2773603956718265	-2.066380303634131	0.09857685227773375
-0.945923358319967	-0.6727010508143699	0.372966178793845	1.4937875420489586	-0.30848609220450446	-0.30209434604446356	-0.6426751908831165	-0.40272567888972893	0.4264332681136254	-1.120917080419345	0.023992302981571813	0.08838688518088635	0.007774710648841463	0.8178288772710077	0.7078301743852529	0.2698873684450042	1.0999247918164679	0.27141593652215146	-0.20901369020036584	-0.6744803260499452	0.03706679373444795	-0.5310924698817391	-0.9844014759914732	1.3771318534579728	-1.4790829054434802	-0.914175577716619	1.8981182629186981	-1.1898371305243152	-0.25063648906230634	1.2587624089362515	0.473990446177598	0.4219441985260274	-0.5853102915710838	0.9019725707004695	-0.23952529433380568	-0.7648971237989486	-1.9038453276239373	-0.5864169603339661	-0.8344777978449559	0.3428691997374955	1.1786261045935447	-1.484506667528413	-0.3595239113906436	-0.20914778484083968	-1.1082471921025001	0.16136112323057766	0.6147402118974115	-0.3840144975805989	-1.469930697492908	0.17712985360648284
-0.596958053228406	-1.6786820443106711	0.4881978659149006	1.4359883812571221	-0.9059758691548565	-0.7086335359071118	-0.5858423889078391	-0.49767293091323567	0.31666542008855925	-0.7915379463575944	0.44326463707312763	-0.35337391122241674	-1.1176233369183293	0.23075973301396918	0.706472546553238	-0.5923320700785047	1.2134216346528433	-0.102962707139372	-0.6163046674007772	-0.20729376392720575	-0.5424653334371994	-0.3852789064518769	-1.774903990720199	1.1851598267641017	-2.141633620789046	-1.0479787247948125	1.308124156632067	-1.3733315889679636	-0.6979339882148236	1.2123615872716293	-0.36828695359578895	0.261018581452693	-0.37738202900779355	0.7781858490081007	-0.61380301583519	-1.2891703488988375	-1.67370862822164	-0.45828053395679064	-1.152820197536321	0.022710125471364147	0.9424135308946671	-1.2490679122606136	-0.8206475644722995	-0.35431409086294113	-1.8440345163354708	1.190800021253913	0.4077047035298074	-0.005933013010942956	-0.7542722727490848	0.27759207768094474
-0.5131671553519526	-2.2507748833016885	0.6479772896999769	1.236915834343457	-1.1886487189558304	-1.3415897033912632	0.043171423603967495	-0.33699616153667505	0.43178435977313917	-0.15709518003260253	0.7750511619617576	-0.7077344144275034	-1.813447568977497	0.13700462246376024	0.7120575703851788	-1.0549449330108356	1.0466261824773786	0.16063710743129717	-0.849786024368418	-0.4757648625867324	-0.6718876761835563	-0.2545511368198478	-2.1387244071596236	0.7403815531369562	-1.964800510329353	-1.0028415035869653	-0.23810190719966004	-1.1371403798414996	-0.8708204359113719	0.7845331997013861	-1.2194176057533195	0.4180185000602615	0.43537506290287964	0.4371653073889963	-0.5208859601128906	-1.0102842521219018	-1.3850913850225914	-0.7622032954823056	-1.3721765671069437	-0.36933792228935153	0.9292854345061988	0.04302812564748644	-1.0165080808368163	-0.7341536144698907	-2.0728306458249914	1.9307942998959713	-0.5099266573067491	0.37227883972516007	-0.39122587997343394	0.5547367019132737
-0.5905871533629121	-2.068838622945615	0.451039744607729	0.8470063473698265	-0.6977599160070651	-1.8775209393499488	0.8705393243338286	0.18529364401731996	0.35622309650499145	-0.08215623981603302	0.19763473706798906	-1.2495688710037132	-1.4374003839020675	0.4188951927449715	0.730726291449085	-1.0627158382275093	0.6446907428806993	0.5794172919729546	-0.7830942965959745	-1.2700421544463476	-0.45491716375835883	0.12598706562840292	-1.733170423128098	0.1781317532130862	-0.7860572011265964	-0.8880709418186726	-1.6076040644999872	-0.3891342473512808	-0.6463137958264605	0.02394448874577524	-1.5697868858776378	1.1672708065887554	1.2373040729973683	0.01090757501115302	0.2607250636942215	-0.27084497997034784	-1.187469785266701	-1.25109168743554	-1.2710429603556503	-0.7158697967385206	0.7412879586008624	1.3834204968991295	-0.9349909073384526	-1.3644309915647848	-1.4193060065970768	1.9206379305443926	-1.5745463181135102	0.26002647949573016	-0.3101237798244012	0.6854736978698054
-0.621405628324141	-1.4298009883524068	-0.19512340466307576	0.24114746741766255	0.414990478245011	-1.8296293915630346	1.2738631087699515	0.8377243326794083	-0.13343550602708198	-0.6730064449953632	-1.2607768038813036	-1.7744009850911924	-0.2090866855116215	0.6343369205307349	1.018877538250861	-0.8781591030537654	0.052877340701249755	0.3898889870271986	-0.4911975806845354	-1.9398385238918752	-0.18385713636399995	0.739456203710548	-0.5718707179780964	-0.43677773698386385	0.802557824963332	-0.7369988314667172	-1.9186224090840442	0.6616650935444621	-0.1072348440847315	-0.8313826785988754	-1.1176830858075386	2.0367944502757074	1.4819043313989415	-0.3802246271312192	1.0325166972082909	0.3256765185054116	-1.110713153760929	-1.3937192708329387	-0.5165542016727116	-1.0121985679292165	0.12060626656650206	1.9141647361158844	-0.43872045123997927	-1.847090403680389	-0.02175488833577196	1.1852648179330623	-2.0514366405921542	-0.41523893330050693	-0.1783521702439153	0.24213780436687066
-0.5563988167070357	-0.8235664279933124	-0.9144705627395648	-0.5107093597675969	1.3794480876860642	-1.1161167913500833	0.8875301840603602	1.1148059021356311	-0.6959528530794441	-1.1952323194047703	-2.5634457159386628	-1.757223924187248	0.9285809088544441	0.4391546176607957	1.572792019493945	-0.7441700819030617	-0.6414300668250477	-0.4950626498711739	-0.18604981922176522	-1.942348894627475	-0.017057458423872823	1.086999608830196	0.9041363170884901	-1.0174168453796397	1.8356953560099196	-0.5786246074741856	-1.3248969329674538	1.5489648384910906	0.43797452198555387	-1.49704980077381	-0.18391985824463888	2.2046598017888277	1.0813126105948618	-0.7417836844430827	0.9169973982495089	0.43806902256964825	-1.0359598573537023	-1.0474602292517396	0.7544628996875405	-1.2954167165727595	-0.5841696356081832	1.5604862164138045	0.4529065481084372	-1.6615535806152333	1.3473416490503891	0.30122898229319517	-1.7285983058399328	-1.2478335151725914	0.0480405344093074	-0.6797604276679333
-0.43879051000836916	-0.396281732908249	-1.1918365654048466	-1.1974752313415662	1.400945080389841	-0.21232636876197192	-0.07136943817100144	0.7013091192762682	-0.732627457075949	-0.9473889966601111	-2.6580420229815385	-1.038945881050764	1.1903405074437423	-0.1549611299571132	1.8365197013799723	-0.6524346716737905	-1.1550323724649476	-1.298329662093183	-0.01637363747990871	-1.2807116558092067	0.113544158913325	0.6559833863478232	1.9990229966245543	-1.3024943666740696	1.7908413822480769	-0.5267239918621801	-0.5918434950676744	1.7794523007972065	0.6338637947135972	-1.7691900942912961	0.4800892947787872	1.3905405717567474	0.3467741892210243	-1.1004569931515036	-0.060461138166320226	0.17798562291511913	-0.7450262755894905	-0.6550261992072977	1.7391531762983465	-1.4472852758351833	-0.7624451805215299	0.7983678669778508	1.2984571889354595	-0.7371482205784966	1.8292933441196946	-0.08225182767163786	-1.0277962512384977	-1.6494129265829998	0.05038653109939068	-1.424805520050981
-0.23027949486818755	0.018181520977844402	-0.8526643898638206	-1.5662659799139902	0.4351957471829536	0.2831840506306552	-0.9709944145700442	-0.07018016330568282	-0.0748797523592652	-0.03890511247350268	-1.5125822911116966	-0.14363027503332235	0.6931840323048983	-0.8075263476481787	1.1654820495176739	-0.4661333457482446	-1.0775610969724607	-1.2334821051766784	0.017531581084624336	-0.4639887103339712	0.29873641888845526	-0.4396479304635177	2.1667560400476464	-1.009492967354207	1.0548014888850246	-0.7054548050965299	-0.1906892336611526	1.227945166951454	0.3465328109693964	-1.5510842233365056	0.38914257060827534	0.23544000926338415	-0.29214161426946883	-1.3712439234635259	-0.8683014289671335	-0.11844306657054587	-0.026455104332422874	-0.7124590337567372	1.6089345940981101	-1.2088817558768308	-0.25749734010913866	0.08504917759103177	1.465538431541422	0.35565719083340297	1.2792472564365551	0.11086076072437843	-0.5415979561590293	-1.2658145999449775	-0.358445320995663	-1.4404152079118355
0.1431717879907886	0.45862893290590606	-0.2334291086007319	-1.5499266137171526	-0.6177122307483728	0.20582399942071555	-1.2883059838261046	-0.33398463437247977	0.7380257218116686	0.7921147235797511	-0.05488346020685512	0.27702629232406595	0.28266812792758605	-1.0910635098087047	-0.39203203504761336	-0.209333826975471	-0.2705792303860599	-0.40959319226239327	-0.05614826181316378	-0.02788240766607803	0.4830534156706253	-1.4533384499787558	1.438995387387276	-0.2256341203105955	0.5362214228136342	-1.0380562663513435	-0.030304438009720998	0.3783963771785526	-0.23681897464887106	-0.880196172342962	-0.2094355463952207	-0.3318309974985646	-0.5335206742810369	-1.4104429478769633	-0.564999381911099	-0.20763545536284833	1.179167412960241	-1.1451987706953577	0.3928376414726886	-0.5236226745736259	0.40806010586957886	-0.38770451679172246	0.7077695804392887	0.9060278294003608	0.4610907010397614	0.28690721417241305	-0.5344547359461909	-0.2471573425577762	-0.8633619954295179	-0.86377414245969
0.5895691238903705	0.6925752536868583	0.10158456130591767	-1.3918259434340596	-0.6594058832904238	-0.062305147113102775	-1.0088217995767792	0.5550371851853195	0.9582630701448168	1.0083509615516342	0.8197802213396592	0.24239327095662966	0.6192729105423143	-0.8112816171591521	-1.9530873318337658	-0.12310108504202227	0.8005395606685572	0.2905590770975536	-0.2946200714900309	-0.062041132946556214	0.5844680041400783	-1.71612359742122	0.5005278251902434	0.48778056931188823	0.7827333223251769	-1.1663888980073949	0.08339774394943872	0.03248542875349021	-0.7837980022628285	-0.017675146753415253	-0.6305115684338435	-0.091757388748251	-0.3480491530965162	-1.1936590847478732	0.6146523498840691	-0.04489805787316972	2.6423873320305207	-1.3451737792107128	-0.9313949507521673	0.19498626284054668	0.5450182754161044	-0.5958495322016646	-0.5532144191894725	0.7539983910210459	0.30259917403566694	-0.15051094600082449	-0.822366687104617	0.8220061410871193	-0.9427535293231566	-0.3442988215718771
0.8341985074128343	0.5856217379972695	-0.15578396937071365	-1.4556217921634453	0.506427630672322	-0.01099898353560913	-0.5510280560061006	2.2778166602812284	0.39151503654838415	0.732835148775851	0.9965099161411861	0.44758321607604956	1.4846310298239742	-0.20086776844242651	-2.5797163130956613	-0.3759958131659601	1.293876513140793	0.2040065320923409	-0.7337578311484967	-0.1902984964562449	0.7033258701205642	-1.2675424071262087	0.20363930552785253	0.564954215728526	1.4777730600431591	-0.7093111673325472	0.09796315568990337	0.584281168369861	-1.075778454083175	0.5673556572550363	-0.4923766889144412	0.22275892053837643	0.0009767435618298784	-0.8754124226211745	1.4392862699371691	0.28039476884567266	3.837871933682616	-0.8326059260548145	-1.3520590050137709	0.34560326390885693	-0.042167645540064164	-0.608623142641775	-1.5838437536244814	0.39252481885950735	0.9123564401507592	-1.0490543496548521	-0.9992271930015082	1.3376238048393088	-0.4763044314842025	-0.3324638459314874
0.6857945960867603	0.40769494227570274	-0.7817616327593601	-1.8376801177743785	1.835524896148428	0.48547660192646624	-0.3363732860340708	3.6068955582555597	-0.41539653865016307	0.3870865692533442	0.9081887880949657	1.3711057413707342	2.0098742891899604	0.22292775028266368	-2.160297446135982	-0.7722841141239417	0.7039545601920048	-0.4399643355696504	-1.1884011067989424	-0.004721016853029203	1.0350103290699957	-0.7011413919394518	0.8247543054420169	0.03151635889323626	1.7893074334983337	0.30814152135671036	-0.05405758833473625	1.5392656915138705	-1.090749001773664	0.4969709553003772	-0.09472088994766023	-0.2534498706053957	0.1344857274817862	-0.6364604663409038	0.9617198912496419	0.5815066418933234	4.176008840903677	0.220896274323111	-0.7862027319066425	-0.1996774273967504	-0.9348952118382269	-0.6209398279632573	-1.953459976930726	0.35911477398388564	1.4299529641886506	-1.5575151246178767	-0.7518123001525532	1.14834412957114	0.12580245778182264	-0.6611107606049624
0.27156777830605233	0.5453427500235133	-1.2005607952824284	-2.1881402188806653	1.9604421810752375	1.0523174953943746	-0.44501390928624174	3.356266451479095	-0.7734478822864773	0.09640439972800005	0.8036425974495857	2.5404151398805612	1.5404352414295828	0.10141769127316369	-1.4113918817610827	-0.8584234881063463	-0.623833472510234	-0.9243823887771846	-1.3000174601686134	0.4992988489238367	1.5021510360203867	-0.46751253610497134	1.7397704895394466	-0.4945029835804487	1.1732109915552034	1.310410647140677	-0.1463730609809698	1.8775027692204256	-0.8983782683350224	-0.12450321216395498	-0.0507561808987683	-1.5216372627473223	-0.12517154918178286	-0.4979859203331011	-0.4977951328129301	0.5725681250885246	3.390757854853813	1.178718229864584	-0.03787216967224813	-0.8334450361094204	-1.5580005703806514	-0.8425518009328338	-1.7696480910168075	0.6301830613571506	0.9454193578148267	-1.0161896060704143	-0.07751076858357546	0.6499027134663002	0.4333771730133274	-0.8306031453999535
-0.06585061608522196	0.9437426042032193	-1.0020998128764478	-1.9930466086994194	0.5564933839271667	1.1753200242994841	-0.6434200670444286	1.4258042795542478	-0.5775528458672172	-0.34609394378973196	0.47293066876315637	2.905105147901173	0.235509312698867	-0.4194445656766029	-1.0339384851116478	-0.3790195089130845	-1.7452929253334624	-0.9370547530213774	-0.8904399286301304	0.9240385867381371	1.6088697278775586	-0.48384327885423234	1.9213530718873435	-0.46964840821506965	-0.1600046300062643	1.5705992270532014	0.10619561390027973	1.0271812288596562	-0.5743161733854605	-0.7068544462049249	-0.615346015696701	-2.6476250527850675	-0.5795993885730772	-0.3229664608529401	-1.6990835989435813	0.006094269818054975	1.7813785148895787	1.5733611792712774	0.15687018895968355	-0.7993807419780057	-1.6725959624966722	-1.2112529523690863	-1.3804567283434384	0.7217976644185742	-0.4655151852738148	0.25908813593423086	0.6855463909533138	0.35701375448299566	0.45767675164354704	-0.5721840137188234
-0.09389663883219719	1.0740343290200212	-0.3499461843080559	-1.0741809603857684	-1.2495309105566648	0.6811688993920004	-0.6588573604228238	-1.0335592909452527	-0.36744512632424986	-0.9786453141013794	-0.3262440975626205	1.9596003323134703	-1.127243634240618	-0.8461932906379677	-1.0257705829090422	0.40764420462082157	-1.9182787397888226	-0.8111603349057733	-0.21954734554573127	0.878873754678961	0.8727484993475995	-0.4286547435706874	0.880507661865406	-0.006525716104564314	-1.4746120429100407	0.8543423798626822	0.5394693436264989	-0.5139673554561022	-0.23589997961376555	-0.7159489187991827	-1.4238127633418594	-2.690736296369451	-0.8496708688392534	0.004739036307706507	-1.7094359348447383	-1.0336850934417081	0.04509908316825896	1.4681040392951552	-0.12140448061340509	-0.0478617349737369	-1.4422879261458101	-1.313581892509411	-0.9814251223551954	0.3452099781764233	-1.7295356645486497	1.1998250880783776	1.0757369000318868	0.36737034146253456	0.4716537484059775	-0.03437499622791186
0.14113652460195694	0.589236524188934	0.1518552122243447	0.21174028562749758	-1.938067852685917	-0.09720732727340323	-0.3831624294302813	-2.5309716742660093	-0.6755002512845781	-1.3833000763374999	-1.3761443814293584	0.3350621308187911	-1.8270651525055237	-0.8832761075464747	-0.9001564697079086	0.9361589064378791	-1.1624109789060713	-0.8873498559625207	0.24381292377890124	0.3639409392111793	-0.5332018625743618	-0.2201431830676022	-0.8319961343909614	0.3217814151790477	-2.1030112691680296	-0.31461117139765754	0.5797923538373313	-1.6043016081279715	-0.05153068535279512	-0.23508761620983318	-1.841870546970985	-1.6151158227484719	-0.7655413037734604	0.4354149296808842	-0.6833461092937548	-1.993564648087166	-1.2053943147842308	1.2275261512568858	-0.24272712119436204	0.6748369492144644	-1.1305963854825263	-0.7694115554444844	-0.5633727061524965	-0.19431071076665832	-1.831385052765077	1.0287273511037491	0.8941867329908227	0.3243737298163627	0.515385746676361	0.5070836274658937
0.44622645462472355	-0.1237086790943087	0.08582155236421875	1.287712112505485	-1.084196723169702	-0.5986636046244938	0.12597687632461346	-2.4226860827944927	-1.3910311372625552	-1.0739716814132683	-2.064817633684987	-0.8167231277621475	-1.6738383055285968	-0.7442520964745446	-0.4273421840127189	0.8779121534955182	-0.08433289911966083	-0.9322736987374673	0.35031782081462	-0.23550027284759534	-1.7098849619917336	-0.03453121017001528	-2.077182479298287	0.2082123131701144	-1.852622434297194	-1.0669604967221296	-0.03327018209591526	-1.545294721369741	-0.08501352836440616	0.14431850248914976	-1.4961296098694379	-0.23544265308668708	-0.5052233934471158	0.7948675267920224	0.4957775481995475	-2.170711558105543	-1.8120840227550319	1.0708685258706307	0.11703064922416714	0.7058117646719541	-0.8224050622517838	0.28443648777565395	-0.1372920762635297	-0.33296140070633223	-0.8075094076428475	0.026165652484376245	0.4435314017306026	-0.04436372329141491	0.3669532103049814	0.9574432740019018
0.6764947626397595	-0.2726558141491399	-0.2720078612718041	1.8393460007620226	0.2780701010244121	-0.49738760738479965	0.7211336926186409	-1.3246732414077853	-1.8297968453539206	-0.11917013093934765	-1.9041408678549925	-0.9329685310398567	-0.9757134875244031	-0.8107600655714032	0.07959239242990394	0.45344386082139854	0.7288274735023812	-0.4391676677483143	0.4644604045382523	-0.4889021839845448	-1.7830168870192693	0.06873166881006068	-2.1117003564334587	-0.03504744253221179	-1.0081192991093195	-0.901777613085369	-0.7447045655973501	-0.7132771615394109	-0.13138471808326016	0.05876289223865736	-0.49200374391159385	0.644929960268787	-0.310992856539446	0.9460335047460409	1.1301910587224755	-1.3155927120958082	-1.9931623715417062	0.9311644285283426	0.6054352800323285	0.29990734875260566	-0.43276175384510146	1.2263167281696494	0.14409231003326042	0.1019094053522752	0.3711190363528932	-0.7858456733964447	0.3067275582207939	-0.45627724465327324	0.06619207986105034	1.3705540203766462
0.7500301806316279	0.4178092990620014	-0.1793999183447548	1.9598863204727268	0.7962712776322596	0.04564852734436338	1.1949761041110425	-0.4348813109928427	-1.4221621065732082	0.7918183504018	-0.9203488515425087	-0.4258766234214644	-0.22946299251891591	-1.0203142944407948	0.258247354820584	0.18692807123155886	1.0794045778790755	0.5861795193666028	1.015952501222939	-0.251410615769773	-0.7649333424365657	0.3004332176757838	-1.1593080576739505	0.07090763788210097	-0.08700337903706933	-0.024758843452283276	-0.6922846105617416	-0.08603589179548085	0.15827168130819386	-0.13343097630048975	0.7455081795043839	0.9031567576695502	-0.14717967216877825	0.8943143213666447	1.1661138690113926	0.06691241559425343	-1.9533103824424554	0.6725885702674952	0.6929125639015538	0.3525492742807831	0.07891836464951593	1.5376145312036775	0.13103474519736724	0.7037492456621285	0.833310811343626	-0.6857268811154311	0.7806832097617011	-0.3155772317844834	0.17455653158332185	1.72247897837997
0.5717633965746954	1.2789542911418408	0.7398016715234293	1.87019805544354	0.20391063034161996	0.539126054738708	1.320305569690383	-0.4498095024545223	-0.2930159035320765	0.9853985072219926	0.41301908304055657	-0.049717082570965535	0.14358257265617136	-0.7923994997604688	0.2569345850942145	0.3731748913685389	1.0407951352958222	1.4530627000441034	1.8852149519805586	0.26352314430478196	0.42000101874464313	0.8115756152675695	-0.07645489076531674	0.5050903256208484	0.4386526908504446	0.9515417882815979	0.25487890648889927	-0.2011706307387157	0.8750626464929129	0.2219324666710717	1.7426457477734538	0.9190284893443171	0.2388671690635477	0.7502495219121923	0.9123257171384036	1.0920008175372402	-1.6575837527777795	0.298183664952558	0.3329560325334204	1.2573624749433931	0.5574962156378801	1.27821111065007	-0.13321756155277703	0.9468070052762925	0.5870909583939072	0.07685418535510789	1.5225316561096622	0.5302935942068698	1.1776522231269444	1.8452900031480972
0.09874163172491032	1.3398132744551086	1.9463308956928522	1.6077390913595346	-0.5248615954094464	0.567815876276408	0.9876955993997041	-1.0760799013350157	0.8392687488178192	0.4522497581460608	1.5267661401566548	-0.10228792250869484	-0.050964885692161684	0.285208134166845	0.5629970273709624	0.8109324212659496	0.6953319495806528	1.5463442402065977	2.3794342128447714	0.6506427673471493	0.823903321329104	1.3460186167593182	0.45191498713213285	0.7308262114614269	0.36582095930397607	1.5480545355637532	1.205649282771038	-0.6790060634336754	1.6084610226985507	1.17537869516806	2.1616103365352153	0.9305008217681627	0.9060090326557512	0.6102409308693572	0.5851881138996842	1.2310694553308346	-1.0294739482194268	-0.09710264063488286	-0.05379614043431831	2.270953896992077	0.7377407972184112	0.8977059093809627	-0.4304682529990657	0.7121957236235086	0.2537422829203302	0.630434791373524	1.8319751361158594	1.4270734866092794	2.6389071072617893	1.5890091120349676
-0.4936100274802698	0.3615535426031643	2.427772480646154	1.0513459060862174	-0.3822467004110622	0.09397199495480292	0.3403290509516815	-1.5060994019002913	1.300154707531878	-0.19936584302532945	2.0657128649301155	-0.33189307589371975	-0.6821399549706135	1.7734746582164183	1.274557274266597	1.0386030582425918	0.11328985226325974	1.0786678849819873	1.912765810936394	0.5698012720732795	0.3363126418501693	1.4137525364142167	0.3538394063665964	0.3603423173724419	-0.13466330947242264	1.64111483792666	1.1685519989441067	-0.7830020626901463	1.7353043904524528	1.9379501665191028	1.9056924414838194	0.7713236449264016	1.497046410568599	0.4668541986498089	0.23320422134684363	0.6950932206025547	-0.2893953267604917	-0.4735517375957841	-0.1748581671827413	2.2411166037923547	0.5003157864616704	0.6632364654572973	-0.5460970331065468	0.28742657962700063	0.20389544870133205	0.41458212017851126	1.321008317563923	1.4834790640446411	3.2945248070971203	0.9728140777445101
-0.8485161855794406	-0.8951034077851459	1.754164264118197	0.1924814279535384	0.5010988799600888	-0.5777220189769571	-0.294519347902567	-1.2948953963436436	0.9909979115560514	-0.40192301943766423	2.0125654571459917	-0.44754667703528495	-1.3199571681184639	2.6026574590200484	1.775008818643291	0.7842119793422265	-0.5029773348294041	0.8322028805258341	0.6649655587252018	-0.02143688859130609	-0.38308418712858094	0.8262301311863889	-0.06550566477180561	-0.3462835341449516	-0.6353297103344827	1.2800834165166697	0.1589191444152232	-0.32391240343566546	1.0342500978894562	1.7184732526142439	1.1666222111912627	0.2504618654192618	1.542112507477883	0.21526992699264708	-0.06033266982135414	0.12017720409097625	0.06827635332586898	-0.8381763601854677	-0.19924806599173428	0.9258852095420925	0.048657027447243414	0.4449239724602837	-0.3782091247110749	-0.059569980984240906	0.16706420297251595	-0.29074134259060436	0.27183116636709387	0.5129677292072045	2.2795803230083997	0.1639754847330042
-0.7613871458085163	-1.461564605771457	0.5771088064839226	-0.7258270359840046	1.034472363710099	-1.0876699966909167	-0.6689169710899443	-0.7458844676792243	0.3582031616515893	-0.1676729493967882	1.6265466056613758	-0.4727178148909309	-1.5031433712606574	2.0876556620428466	1.3378077389049345	0.1867225244603149	-0.8540827424770663	1.1657825184841988	-0.523864193891993	-0.7619704078386738	-0.7248075434538068	-0.07376037779402038	-0.5811501916482519	-0.7823068887227281	-0.7749695340026106	0.4998466183920557	-0.8198618331260605	0.14119837611821762	-0.016779724985607498	0.6811647255260825	0.3361916982668746	-0.4094651845169377	0.9605304662324118	-0.24327976931923853	-0.1396962796660629	-0.05732353164830576	-0.2574069577312005	-1.1136885440772446	-0.38582136845268705	-0.6385735887764258	-0.21203594106092266	0.07513266486995027	0.0942898540778592	-0.34478638566402947	-0.2845812421494977	-0.7318098369284711	-0.6743508798090873	-0.7238335364426778	0.1963600263742742	-0.6125045052854421
-0.44042432392825237	-1.1234858534779713	-0.05669861222038001	-1.3687634216934914	0.45481672519080524	-1.2742083279496825	-0.7891200013475093	-0.4722073706431467	-0.07475120453245483	0.021858087185701286	1.217389672459348	-0.5732854911863838	-1.1133070009989048	0.6379904003805285	0.03402914785931928	-0.34595517550172317	-0.8137396798141178	1.542763095099142	-0.9147486265308366	-1.0433284118897712	-0.6990630796259268	-0.7731717170720154	-1.1443296065765827	-0.7062576098717926	-0.5342109628385604	-0.5735819591560869	-0.9019730110349632	0.01993607751765223	-0.6171811986940016	-0.19479232874234728	-0.23847281781354854	-0.7023718977328318	0.16098724929325536	-0.863749800484966	0.006739687341140955	0.11646179566911401	-0.9692710585545796	-1.1366401960130454	-0.5476372287900139	-1.182600523472993	-0.04584123122654495	-0.2941383666479637	0.8390436983850624	-0.681229818512991	-1.065670860560255	-0.4988141267980493	-1.1069921399979488	-1.2812866236548883	-1.3073197908135745	-1.1038520613592233
-0.2912283399396739	-0.5304390293894058	0.16138624774096624	-1.5476353891012866	-0.7642177360041223	-1.1934003414578527	-0.7892642278251601	-0.6579284162494667	-0.12379051259044105	-0.22330669882554743	0.8747962507329867	-0.7486348539765245	-0.48699383853306993	-0.6562114130040438	-1.1455721522538187	-0.4287447326583588	-0.5829855811629658	1.2097381302641808	-0.4695709382127671	-0.4458015584705775	-0.6564837602162341	-1.069214422955664	-1.6201399296267047	-0.46379512390032007	-0.1877026394172534	-1.5346629407423724	-0.2612540404074434	-0.5522501362708633	-0.3299962785885639	-0.2685464316302167	-0.47466259622207957	-0.40322416500602043	-0.37116967124783373	-1.4043687032861747	0.1387533569016023	0.35993788167103813	-1.3618213283707348	-0.8532273281988743	-0.1491475475713464	-0.4681027731305984	0.34046055388211205	-0.38104891535442154	1.7021969404851416	-0.9774400797759266	-1.5902760729483785	0.05991575287074136	-1.071701587228845	-0.9413373787952756	-1.1414991744013274	-1.0750307828535106
-0.3944422259640199	-0.41853148236441695	0.537941445602777	-1.2681391365621097	-1.4058896466292754	-0.9643093560865326	-0.6791006638140824	-0.8296122052646737	0.02998357707082717	-0.8011659427497709	0.42106286056731723	-0.8601214202766672	-0.09144400320803645	-1.093525223504474	-1.2036984458505549	0.09430332484388321	-0.46216502674758425	0.1856834001789424	0.280481028350595	0.8344338249642763	-0.663904563633768	-1.089529502277177	-1.6722842360978032	-0.47229739438921164	0.021618264526091387	-1.8382244123569598	0.22096974066877928	-0.8138150137526242	0.6050413199819306	-0.0009948665939108344	-0.5283540870862279	0.14508299591267318	-0.48638926605235544	-1.5567033028797697	0.008828596235009385	0.5247731180044851	-0.9913004112685698	-0.4573992264055705	0.9936558411759802	0.6392446773657706	0.462686418102886	-0.24259219974924945	2.375999048052273	-0.9792544475847281	-1.4455396199055204	0.22014500278565916	-0.8059121304426452	-0.2760007528274698	0.17115511970497713	-0.4868262028351617
-0.32935333469852174	-0.8348198249262183	0.296984727643149	-0.6270605895733499	-0.8287691499793706	-0.6420564811490685	-0.33293274762686653	-0.3826364779775068	0.12833597622343038	-1.223010749627345	-0.28006309135151386	-0.8835679031031519	-0.07051341171287863	-0.8738016975412485	-0.1488128728642412	1.0674888431518526	-0.4761354064582165	-0.7048775232125499	0.8184059913004963	2.0147602410312615	-0.43135294867240426	-0.936661340281187	-1.0732239714621312	-0.6733354713545878	0.12171938474176874	-1.2626870914450792	0.02417934396559976	-0.2526353458121626	1.5703554870247356	-0.32182716922085347	-0.552870657363616	0.40158513849100846	-0.32313728602014785	-1.2010305761676228	-0.3123504392855261	0.651423244239497	-0.11986731301683219	-0.23167467966996508	2.282320494395472	1.2478055327261954	0.08115943824918426	-0.2984651222922924	2.554423029910869	-0.6085772205604241	-0.8743499314714257	-0.35106533081553715	-0.4421606642943589	0.10462137477416744	1.1538866651094284	0.3342074693174129
0.32600466258719113	-1.1362596315474602	-0.4404965787514258	0.21301397583995288	0.3671618097144933	-0.22758772528265744	0.23265922724620466	0.7132387826418662	0.10843488750382207	-1.0431674637244215	-0.9692931789002156	-0.9332021971658119	-0.14229936671989077	-0.5631921353263856	0.9859780283415697	2.0273560017479877	-0.3307440602333861	-0.821818560019785	0.987791788033115	2.3291609656527	0.12144758855087369	-0.5389563854197225	-0.07640010742878893	-0.6649137821748385	0.30089484485607	-0.18947311032817862	-0.5121682515488142	0.7479850538163696	2.0725229361510036	-1.335831326033396	-0.5191520469812159	0.21995163488570368	0.016451961229324265	-0.5550836230136011	-0.471378011779836	0.7653275490033313	0.5772727799363607	-0.2285701611978157	2.7935554204713693	1.305918875275025	-0.4562225476923282	-0.7696547478226542	2.178803056861342	-0.12790762302265998	-0.4620232632770157	-1.210213535341281	-0.04516404078837011	0.15775797992533752	0.9675905590219986	0.8355068558208322
1.3383499605457985	-0.6639335722086411	-0.8346209843612122	0.9380116061619203	1.0221164068084387	0.2551173263928222	0.6905696265670225	1.8056273302921635	0.12135898423485639	-0.20920042960359816	-1.1029694279559676	-0.996673848762468	0.06185387190676006	-0.30567569515807014	1.1519427581146502	2.358552323483053	0.20349810670346644	-0.47858598255992735	0.8523081066389137	1.7125529999132416	0.5064921884564162	0.07303369112017476	0.6994530579461959	-0.2992154991163719	0.6116930600007211	0.6956827362389612	-0.7442718890904038	1.2573458062802607	1.9471690006769882	-2.0249660785873487	-0.28851244351340516	-0.04181381652299297	0.5343944529282738	-0.022511876851278798	-0.2297809562186353	0.7906801795880594	0.7363898617322252	-0.18087954711482437	2.175667698451273	1.3023659683933473	-0.5003820353870951	-1.2531426711776474	1.5023917469796395	0.11966358249455301	-0.41220591827413455	-1.5089774981528363	0.21429667786116977	0.20970185573693206	0.1388136927697756	0.6967498000462229
1.848251035727676	0.617387198286164	-0.44564004271645835	1.128007195916777	0.6328248336508167	0.7289460604940863	0.6741915478668328	2.180366185317734	0.3316031991330431	0.8999359036753415	-0.45547389000808847	-0.8266497384933481	0.6214204028117037	0.19145280543564727	0.273277330379021	1.6633664387015423	0.9303854440342894	-0.5084177748100523	0.4440071658247133	0.8661383400154966	0.15319256091779546	0.5402245508216128	0.8553443941427612	0.08340419803501838	0.8741349711954342	1.0122660382156015	-0.5126963660267057	0.77972011049906	1.2414469188711192	-1.432836658146678	0.1870711703020631	-0.0012371868194451909	1.0490176967940876	0.15915422319828731	0.2516707919438438	0.7152806801086856	0.6499746932092105	0.20429798420091627	0.9744945896057492	1.375434072490516	0.19946774392474434	-1.0841550557225237	0.8792962238406934	0.08502208119639164	-0.30291216087215894	-0.7696763622479234	0.14406741601791528	0.3654684408317416	-0.2772616384324771	0.15817350078856657
1.201397949782679	2.0518535550287966	0.1297440082775025	0.5750167582230599	-0.22952413462449572	1.0924937092712712	0.23290007403513394	1.7423080351890279	0.7185554119209805	1.7160371287749396	0.4641572695127944	-0.2586771877816933	1.3047433061500944	0.9618232354586743	-0.7683778001801346	0.14598161660420997	1.3439195710409662	-1.164187257675322	-0.2122120417044389	0.561735090338423	-0.7766112197422467	0.4747465639354935	0.61581151291421	0.09929341314491028	0.8918693327537768	0.9373593696471532	-0.19275291139384443	-0.21531280120576485	0.10740881075057561	0.07863022197618734	0.7927913884004978	0.287773130943535	1.0672795325783406	0.11841173500953903	0.5894276629235953	0.714079384998904	0.8417689298978827	0.8711595540308592	0.030405983527421496	1.0787616279832788	1.1456453236019208	-0.14000983713635742	0.49985645365163567	0.037473354060399186	0.36984323995826296	0.657991351312659	-0.1827792657424663	0.3680353082041176	0.030391951889306774	-0.20850270941417914
-0.28958680711882934	2.7595427624283655	-0.04454499265458508	-0.3977058739057367	-0.6594663223742415	1.2431513663737106	-0.1313655466189855	1.0171831458670542	1.0655708586877206	1.8353783100746184	0.8144918720928687	0.43048203354456616	1.8220768899513944	1.4182957625734636	-1.0605084559184919	-1.3968262216664276	1.1112491055925384	-1.7382864900833632	-0.9205394879093027	0.8572689710347887	-1.3483312001659447	-0.000797153328341587	0.5411905713306094	-0.18020805163819853	0.6868090536700971	0.8331002434325441	-0.09631131905335025	-0.7997727569264431	-1.1487883470119753	1.1211879879627378	1.3526789234926802	0.44980792858247637	0.21788851650400248	0.16627023322651507	0.5853907938030684	0.9551005242781506	1.369854508509788	1.3867744070371903	-0.34628630186879616	0.07564361878108188	1.561321513611236	0.8975584583029583	0.3351822758506537	0.21858068753813661	1.5009230548590065	1.8655840760887727	-0.41302817731995956	0.040945135780706486	0.4148485196949924	-0.10871024847722185
-1.555415995204773	2.2367712272831732	-1.0519299337493504	-1.0500624873107278	-0.39856703861779363	1.0836503842010796	-0.007452644658645212	0.49652186631861156	1.1336511351975413	1.2797754431317347	0.32967924957376554	0.691454649816341	1.9882408666866216	0.9401290067963063	-0.5126558377413278	-2.1368141421826734	0.3780287174329965	-1.393181212138463	-1.3626526626146798	1.0519898029541797	-0.8370761310528427	-0.23479311875451253	0.8478063106687036	-0.3817594934393649	0.4477852062755622	0.7285920514122705	-0.11196405711348265	-0.5603558552432083	-2.084072224439042	0.8726289361070156	1.7184595013790631	0.30076543090803787	-1.149612457884551	0.41812383992552493	0.3629833247162011	1.276537043348044	1.6774815468204185	1.312884681682505	-0.5166741850758195	-1.2408435672377707	1.227358828205895	1.1991361419468156	0.274559591043079	0.5591309996937681	2.354586778390064	2.1117954260474825	-0.3374550690579824	-0.3781091112535671	0.1954998307793878	0.15871101586919187
-1.792978633800242	0.7034140058072016	-1.9476268771575127	-0.8107127506652688	0.011196141755029266	0.576187623881662	0.40599207275832605	0.09607267815345011	0.8516605551327704	0.4844081486444561	-0.32840627103794806	0.3175900389438581	1.6787022817069182	-0.27689663428807126	0.1695266783820582	-1.8971799789450747	-0.42101230056909994	-0.19007351113020482	-1.3997438842500614	0.4546045976019266	0.34939081821962126	0.2586762357424558	1.1379872191869331	-0.4249012978453851	0.2803303156616359	0.30802257613555845	-0.013063331377064143	0.030666516872287553	-2.3765992422076363	0.04399248830419688	1.7386401755849772	0.08992653892194694	-2.02195758219315	0.6539654090464025	0.1053402932265518	1.199489315180123	1.1811396622722328	0.599886239285403	-0.9226995310800642	-2.08925889092779	0.7325141011202508	0.622642856094341	0.23054689785106486	0.7825282301955888	2.2562702779817987	1.3558241539414613	-0.2411940738825697	-0.5198167762672975	-0.5466560238438785	0.06611753279317882
-1.196240582399275	-0.9995360819966649	-1.8605721748312438	0.18714163119126906	-0.054181893357619956	-0.1475832976486059	0.49355270299305004	-0.6310799499473084	0.3542583287417304	-0.017569690520418107	-0.3126503677319798	-0.23259396367493712	0.8315372561287495	-1.2525215482889083	0.2523862151613108	-1.2655116793689956	-0.9770931078884053	0.9241500488811853	-1.223959073862487	-0.8415710103910928	0.987424857279382	1.1587156557707736	0.8808504268594528	-0.6826355131880997	0.10601912024692496	-0.5788969153954697	0.11317091403070963	0.20762646434309456	-2.089950721135015	-0.022999299786176094	1.2541891587156426	0.16011857872436644	-1.6159141551119087	0.5937835454749266	-0.20726567845727262	0.39382853707746546	-0.06429279212021903	-0.37759240533435084	-1.5397785676748976	-2.173010503759587	0.7876407458387116	-0.22352137373143727	0.11819979446910861	0.7224148841176066	1.2497277173867456	0.192969920966539	-0.6068418791974618	-0.38098667887335236	-1.2299257221669375	-0.5020670548101184
-0.6030391885207067	-1.9277426965442943	-1.0074006443517556	1.1828665299477508	-0.6130318300513021	-0.7482442403438495	-0.015538861326460327	-1.7740436234219024	-0.1447752823699511	0.011830376619189677	0.3640534880595613	-0.2814044586091285	-0.34703377581380357	-1.2331773265526647	-0.3304762505472271	-0.9491439054132741	-1.2652293051298498	1.1221817072437779	-1.0990924178806192	-2.0027577576670867	0.3683751934981446	1.586951325935594	0.08054695893102952	-1.3781781806785505	-0.15834086678400475	-1.5358284525325034	-0.007963727615765524	-0.24903499097470336	-1.5736142043773373	0.9300657362578295	0.2738678258473542	0.4609289335056098	-0.24054885039018675	0.27367754494368113	-0.6895251433232193	-0.8714002857428456	-1.3627257988041688	-1.1292218253897588	-1.9754287768926584	-1.9212041648943359	1.3555639464687177	-0.6844330129325655	-0.14579974989594194	0.45655863829445714	0.05021046390986373	-0.6457899603205244	-1.400795321051156	-0.2995279861768336	-1.5823058864529098	-1.0874646827012442
-0.5021472976496651	-1.663482590306309	-0.34221730842876147	1.4491103274392885	-1.1574136512129454	-0.842902021974451	-0.6321817713413549	-2.7148987357487173	-0.4993576532567456	0.38399671746376407	0.7725469433064365	0.3184560414934607	-1.2591253996723444	-0.5155917033107924	-0.9798276039057091	-1.014216376932795	-1.34724010913434	0.48613891718152386	-0.9932502898727854	-2.2651197523250333	-0.8531573276490115	1.0560933397147738	-0.6756246002933736	-1.9893041298776675	-0.4054286402304618	-1.8868718219118235	-0.33018098082581715	-0.8574888754991855	-1.0586377742647453	1.6876997030340446	-0.8297138371165222	0.5479068863712278	0.8835990613424899	0.06529919810614113	-1.2361369309115422	-1.838832098423599	-2.0119245065563547	-1.367000591842985	-1.9676990176857785	-1.78079611320855	1.6374003020803147	-0.6435035776751292	-0.5206882441447002	0.1533169439857131	-0.5947222118062445	-0.7631258507151487	-1.8513563498921677	-0.405452072884445	-1.8670571409410104	-1.1764326941346102
-0.5575187811831829	-0.5927296762525933	-0.3060156425419486	0.9057778938041784	-1.2807203330778307	-0.29925725013232024	-0.6288667410785039	-2.6409737722983846	-0.6605221022567443	0.7249344542026722	0.18173867498643195	1.022454638711077	-1.2503946609552878	-0.06810655644254497	-1.0248935225722615	-0.8568343580713751	-1.172627352875941	-0.2589972270589071	-0.6102662229007324	-1.6505794426677312	-1.3255405549337198	0.03688288361176464	-0.8562028350530366	-1.5917224808257968	-0.41928267823431753	-1.3305476373184182	-0.3755237131762076	-1.0511166875474574	-0.45409888011103167	1.0533542485728902	-1.4485681748917263	0.10312058651236729	0.7814553166196424	0.2830131255374615	-1.4831463747894966	-1.8942572296454583	-1.8605540419679643	-1.0774451542414234	-1.6163019312506468	-1.546566293428725	0.9960149488588458	-0.38480645493894766	-0.7677884909524525	-0.10378462528973363	-0.4640164338270413	-0.24583684174386353	-1.177531716778008	-0.342292718293798	-2.2920187277720094	-0.7892549742973102
-0.16030779993490704	0.4322801116544038	-0.31299106424666906	0.10621750251059214	-1.0595706928429345	0.6086038763122711	0.04964955270386079	-1.4098952219111518	-0.611178198505799	0.8200936824984295	-0.9528080704627553	1.2293195308362563	-0.23839424139433332	-0.3722161760583068	-0.30603063650186774	0.008439575943918655	-0.6728658151468393	-0.5966163062519922	0.16226125104906758	-0.869039604425103	-0.47234609189473215	-0.540266921183365	-0.5448551215313636	0.060359967687416416	-0.15024247682094022	-0.24605501709764735	0.2070101718518194	-0.7800053405997568	0.35858043663624506	-0.5669815931900047	-1.2334057545855261	-0.6412410421694023	-0.3278495119401352	0.8104312342134812	-1.1835361163315559	-1.0964988541319283	-1.242167811079659	-0.40413563141120706	-1.1438206367832267	-0.7007393761641995	-0.23887171308893868	-0.10848319642905391	-0.651646740406645	-0.29507218991879386	0.1217962458584014	0.4522850073745902	0.4492492834111271	0.2514857245455213	-2.512628719806498	-0.4448234066112022
0.7035063173863708	0.7816756068446027	0.3358708157383459	-0.34395718125133823	-0.8027211501714664	1.3710269813527463	0.6036163342794596	0.1991655202563062	-0.34698139477895745	0.7021103567552279	-1.398534460222897	0.9482490928658404	1.0553164839434535	-0.8612497383519373	0.7359650517366707	1.2102474318690137	0.0035953079065295557	-0.6083799117420485	0.947500590244814	-0.5776607566819495	0.8973341987072918	-0.28453209877813923	-0.2563581055450065	1.9747814844241742	0.1745024987718863	0.6797102462462702	1.0916410228868527	-0.41787295666501345	1.1166856162971268	-1.4857882407047598	-0.4919927117540313	-1.0989150166930872	-1.304424858971389	1.1732890727820622	-0.5571494407609031	-0.08937442691527225	-0.5045544718280762	0.4494361921702859	-0.6293404018917695	0.6414954918861314	-1.07001478913113	0.18523436347798727	-0.2874220795381196	-0.36513128270433115	0.682641074924334	0.7449390612195377	1.873311960782852	1.082838643221623	-1.9951184031773572	-0.5512889577630208
1.328269252418962	0.4725682424645484	1.3174121563552923	-0.3307487196832574	-0.5796322771443273	1.6112322670282648	0.2465618823722856	1.1707869774878492	0.03932538814785334	0.45162279175726916	-0.5817555627028166	0.6967728795756012	1.671726001437994	-0.6165328724751599	1.4484184438609455	1.7312174775069678	0.4925092712887992	-0.6118672339765435	1.16412826178905	-0.8000783017090041	1.5146833595787854	0.3006056247368295	-0.26630586426164776	2.7046583462458242	0.26253119604539393	1.0631428850502103	1.4998877064863017	-0.1908170525203233	1.2816316088994684	-0.6769612896615699	0.006881294606275777	-0.937910701458429	-1.279077733129481	0.9913033289210673	-0.13527158351709415	0.4623712590039185	0.24375212214085074	1.2200404532509854	-0.11256841611188168	1.5095471496919342	-0.9483059251573581	0.40560380423309744	-0.1839689826623525	-0.2662810308475425	0.9149050161308037	0.2233903631223132	2.038142493541026	1.324186369531766	-0.8095707423792183	-0.9417347331909993
1.0533842050190543	-0.03245021811177162	1.5089092431567295	-0.22987673958786883	-0.15741912896761553	1.3108688203875278	-0.8339468814979463	1.1661022185522094	0.30229616574261853	0.032841808656133196	0.6387254609245115	0.7855737126337503	1.2797929697687924	0.522165705086472	1.447366337917504	0.9423219828257219	0.5314686720725724	-0.7039222477372116	0.6346297759468914	-1.0427507395470266	1.011926971006671	0.46306058478544265	-0.3057607032870643	1.7580763653917235	0.042009209642490254	1.01829821296459	1.0173846095934687	0.09432747051219889	0.665443262042135	0.9494771682760452	-0.27399543506651186	-0.410477498727902	-0.47845428673310897	0.333097609991561	-0.21798937623963316	0.32896903039382236	0.9474881133812407	1.6000088739992393	0.153553579399948	1.0704619654242538	-0.41566686852242624	0.28606464519609087	-0.7744748354409883	-0.09320085814448965	0.7578195542539133	-1.0140342527796118	1.0460624600693513	0.5299450740557388	0.21547615866657344	-1.0735485761697816
0.012027016488406447	-0.37648691227740705	0.4215694269412204	-0.431281669339706	0.5919833589742395	0.7012534038695531	-1.5819880575700276	0.7130245497123172	0.1796022473566595	-0.5965319715182414	0.8561821376963469	0.9001146238069895	0.40891880175067696	1.7306587805476394	0.8243607272954016	-0.6401591975824605	0.24660977176675253	-0.7871844947547731	-0.18606207385523454	-0.8729295743927948	0.17363518907235445	0.030967842479625547	0.006873697723491724	0.10552048000732332	-0.3055473224096491	0.8290481714797798	0.05159319895845535	0.6838633755809754	-0.17825581550426733	1.4944440904350007	-1.1357048662113205	-0.0463679475121039	0.14597236881862402	-0.37258465746527647	-0.5633211011711071	-0.2904616920691719	1.3779105162907517	1.37018896355778	-0.18403708356999254	-0.2891167566120966	-0.48570850377362274	-0.22728091602765996	-1.8624272372495296	-0.04694226567458609	0.29985334756070997	-2.2651280750546774	0.001741216124255818	-0.7358135022606948	0.27791326662381616	-0.6235325095364058
-0.9931477154094357	-0.6052285215524165	-0.965760389368131	-0.9091329833798428	1.3634676766424738	-0.015149155923658881	-1.1985300972283746	0.5406065396377001	-0.342463252480138	-1.2723634228234277	-0.30476329623424375	0.5006250042025541	-0.21637078103768578	2.064870150231624	0.003419072396744718	-1.7596435776449755	0.05508894414892581	-0.8405014161188126	-0.6556473046992976	-0.31712332218820527	-0.09044379412048015	-0.5258077990228264	0.5750004973125631	-0.7946328453874112	-0.5629500369773315	0.5846630044826009	-0.6125125760894731	1.3881445615023993	-0.41535870021631993	0.17394843451741732	-1.8620943336790152	-0.08456095324581393	-0.015016342003155584	-0.7365091710037033	-0.6813011702633772	-1.0500170298599047	1.284858478442438	0.5760749473106808	-1.0762976946008738	-1.2144612009515958	-1.4388092854823817	-0.6787285678788909	-2.651212934861724	-0.1905181137678998	-0.3045404114982494	-2.6181220102055054	-0.1901868990153649	-1.4176749913489946	-0.5519018768366343	0.20041999613360514
-1.303546059924367	-0.9470691984073739	-1.1756266774420971	-1.2573587496367806	1.6325367081646782	-0.7862424849203095	-0.026609114833040893	0.844502727105759	-0.924019516840049	-1.659420558823757	-1.7453849385910178	-0.4632536514940699	-0.4631809771582496	1.3721726019172986	-0.5637361975795948	-1.626995217134034	0.2594914427360406	-0.8933261436946132	-0.576216830758765	0.2536510632653387	0.2657721820892393	-0.7538213389992297	0.8654501388121608	-0.39223102764402706	-0.6568221308680133	0.2009828620636447	-0.6220993195911217	1.66209371218202	0.15135839376581986	-1.833663411066582	-1.9230654692016569	-0.28438534779418323	-0.6532920898644368	-0.707545946909006	-0.3892169830555579	-1.6412436300928308	0.7665571762486273	-0.43442014013763924	-1.8020538146108782	-0.8426684334473605	-2.4231328864579442	-0.5089633460447628	-2.4503603881381077	-0.3257002574822697	-0.8816077941868594	-1.669928253823115	0.28880708158876084	-1.1058162520355719	-1.394722914025704	0.9094308348305086
-0.9606195166409082	-1.4058337396312839	0.03793145466942466	-1.1208888379145343	1.2139671157138008	-1.5618860615538463	0.8170954498062009	1.2517882185600435	-1.1212357703066953	-1.5639254654059571	-2.1034597580563794	-1.4028210693895715	-0.7773847000295591	0.2800820940972161	-0.6285889495869874	-0.6643751067912239	0.7570416140998104	-0.7642218367305179	-0.31019416259136917	0.5240500761224943	0.6098534840787992	-0.7069886314390605	0.5639735216666011	0.6155994274549134	-0.6230702275975266	-0.300036806381133	-0.29600526777620556	1.2222803572837495	0.7783709809297512	-2.70532134043281	-1.4034274201610764	-0.27784110401354434	-0.9938159236917993	-0.529870104883643	0.024043082597541034	-1.7997736400008415	0.3152867857889867	-1.1929793894656227	-1.4423468610060473	0.19921838901579977	-2.3499384773652494	0.1803845004847919	-1.3539526918095595	-0.24681374862837246	-1.2885704676678995	0.06241562222350598	0.5651132231219541	-0.4477770515488765	-1.4304676150764173	1.177981638001318
-0.4430346522957088	-1.65767627555737	1.3175167322624182	-0.5681262434502647	0.5263443473154006	-2.101829046279966	0.6397296131134083	1.3846985235445308	-0.7975097347387274	-1.1448377033306507	-1.2014569373309327	-1.674372207178528	-1.4264252597386256	-0.5417080517668009	-0.2050128578121328	0.009452328723806535	1.1554535677630522	-0.13170463673920454	-0.2806153251885992	0.4903650890037009	0.5981864306114468	-0.7065232045596179	0.014764139060656612	1.2271167265265386	-0.4890816338339735	-0.6805602104559407	-0.10074248316719686	0.4522454900099905	0.5638732766736017	-1.8668678741036238	-0.7450713868431066	-0.005636557637061954	-0.6536403577544525	-0.4699285935895071	0.19072081079765643	-1.3470639021756454	0.36014740345927665	-1.394180211238644	0.23165832711001452	0.500853259191155	-1.087982682035175	0.5275128811379584	-0.14189980091111243	-0.10383422260809556	-1.4450726723385754	1.5165685946789824	0.20394697282682472	-0.33009810038052756	-0.5868427076684146	1.0051208627151067
-0.0221134458301097	-1.3495443731840933	1.2554493471299573	-0.021443580266218724	0.22054203883888024	-2.0374411027226618	-0.1548062152222399	1.2720295903432315	-0.26132883881387753	-0.7280695780532335	-0.08951708339011319	-1.190923684922957	-1.9783244977252612	-0.9029777132352113	0.4913216250397899	-0.21287990195588807	1.1565566119184711	0.9494405864641325	-0.4551554127890671	0.39098337047932835	0.6076710158583544	-0.7881301743226073	-0.14896458952879377	1.1785311711887598	-0.2668640741186139	-0.6970603593500446	-0.08052872518614124	0.05521845437555362	-0.48398331425002566	-0.35254291478112315	-0.19307922367740885	0.2603102296358222	0.048162486562713006	-0.5783083688966256	0.10321310153180048	-0.3690108778199485	0.7944036365565198	-1.0665611556400005	2.3744497991231435	-0.4691368737235672	0.37667844938839884	-0.17299482047514106	0.5020026706757429	-0.33435384388211464	-1.3131790382093729	1.9541322789008069	-0.283688564167241	-0.8197357176012954	0.5976125465431545	0.5630934798982851
0.4405749960354983	-0.45978161401413575	0.0737069580553837	0.1912825692512405	0.5322285571481283	-1.2003678998304865	-0.6131262607655829	1.159699238125107	0.05764372407791307	-0.4369676428689514	0.2478994005357833	-0.38898253620351647	-1.7200775960677308	-0.9396105944287446	1.1416836361291274	-0.8336273225747292	0.8230728729449976	1.7907859143877936	-0.40255307489913017	0.45264965716967637	1.0996786527002118	-0.615410999230184	0.2385729456272696	0.9606268175243342	-0.025071161060012094	-0.35500464802876247	0.0768494014790225	0.3117183325904302	-1.3297942363187911	0.5525548161295164	0.36042304041783296	0.2780159620227819	0.5571096282511097	-0.6521394970588745	0.06299617300537312	0.6826938270166764	1.071142677275176	-0.5099963655336943	3.6739454256777053	-1.6752791543039927	0.9660359193789112	-1.5111644844864536	0.5905270690817127	-1.0958196250511547	-0.888622659058692	1.4768437366731075	-0.11582695697398762	-1.1407333559864983	1.5799622965285394	0.050245885464409806
1.0693879979300482	0.6281241185970426	-0.6136410569335219	0.20210667627227663	1.0419900599884675	0.09830830231570181	-0.282226049291787	1.0745243354348508	0.06690055511958413	-0.11683382553860916	-0.08256168287538133	0.2973444328602248	-0.5550386679824525	-0.7398041569648085	1.4418375258195868	-0.8796744448759394	0.501050081363949	1.6651479494001076	0.16185965702652105	0.6870628843560246	1.8092680862192096	0.027896823363862636	0.6695684850466089	1.0001397212313459	0.1333425338198632	0.09074249250396813	0.5085319750416138	0.7927254852552638	-0.971049829420742	0.6347800830973123	0.9890869769729701	0.12072830724735076	0.6975294133577541	-0.40400283544005644	0.24969293482670465	1.2151401787077232	0.8030921120677039	-0.06279273333454036	3.420060522718685	-1.638666832821524	0.5586791689401321	-2.1866880326818747	0.6173633835735672	-1.849872978080953	-0.28062887529105324	0.7161824145892803	0.7545739433504293	-0.6755809487685435	2.1431395909563626	-0.3002800050219384
1.562550172434633	1.3670979916237764	0.26498532138538416	0.4720673751994625	1.1142777713728205	1.1679881536999048	0.4379308349424795	0.7726473898311748	0.08682781624806435	0.3419171709224469	-0.2647793410586269	0.765585675146091	0.7086512277564626	-0.3319786312169939	1.2431880198098277	-0.017216330772160247	0.5058414087874534	0.7291239324502335	0.9692027476624334	0.8736076061945415	1.883866844623896	0.83184985614655	0.5849385663956522	1.1188531504764432	0.19698702219373374	0.35207985255246343	0.9029030400028565	0.8591546500799171	0.44583338482909696	0.5918821203824561	1.374123981461414	0.07374364433009538	0.7626545181940445	0.266097774553723	0.5067043040073198	0.9461186317208835	0.1889842474172133	0.11623554050084092	2.022786371403444	-0.10415915650474034	-0.050113536913841294	-1.331690748408781	0.8586048830301009	-1.742920308111007	0.20765341157900832	0.144505728148668	1.4952119777379003	0.26535292786580367	2.263179557296708	-0.24114459590332513
1.4105374920248648	1.3910056936575819	1.89376832499391	1.247735657722612	0.5764703343380575	1.411480618000087	0.9044095769509349	0.14577144571159564	0.43598062158920114	0.7269569731277143	0.08137590827440054	1.0635928478352774	1.0806281905151094	0.06817894706651674	0.6546763254991046	1.0817725022451326	0.8569309383880568	0.08064841582652475	1.387703347330307	0.7337742835520498	0.8669288192613512	1.1967098813282087	0.07299164525421357	0.8798931960746613	0.27903763859435915	0.2919838976343943	0.8224569704128387	0.36925941999771345	1.6933102009538146	0.8807397033477515	1.0397880977217135	0.3099381940069283	1.0827545836852506	1.087490821525048	0.6343764138243542	0.1746919732064385	-0.22461373264608775	0.09355594244191619	0.5453326102862182	1.645972108670422	-0.11304001077825722	0.5149335787475436	1.0627113402600552	-0.5245988855324235	0.20441796806897672	-0.1831143561247343	1.2563338116368372	0.828725060302742	1.9394286331280781	0.2862403799771553
0.5435602952006133	0.751908485458976	2.443874809603046	2.1653335996897507	-0.06403419267828485	0.7975374460303498	0.944122266572648	-0.48170700513580983	0.9918372815769031	0.6936435899397583	0.48547972185211785	1.0931091709953487	0.34855091881236044	0.09042655076129844	-0.008864974325376676	1.4804885128529808	1.2651317695811874	0.6332531943877724	1.0222489000320587	0.18510309194491428	-0.6783143389369037	0.8511007963118882	-0.21959953256402456	0.26586045206655456	0.46001792609842534	-0.036164164374480987	0.20887585408612985	-0.2012569821902496	1.6709079112472571	1.1486601743854519	-0.0062206103764137766	0.7281388239253894	1.614980741578936	1.5329191099736268	0.7735480428633975	-0.4189090266790088	-0.16341447030423875	0.0255686881737269	-0.21169135043031806	2.1591408522566793	0.32273941446317006	1.9235061587324367	0.8660571639017379	1.0202863741456716	-0.3863084590539007	-0.29291169737982586	0.05098736122996622	0.6317341018074079	1.2800494603510997	0.9686867091226745
-0.39230630264421795	-0.07461347152356793	1.175460322092131	2.483011935019799	-0.11221961108453563	-0.08929277644508654	0.8404550829469828	-0.6202644467498906	1.2524822438453396	0.22006915868886603	0.3824847068728342	0.6855327290364945	-0.7609098851596814	-0.3692493748383985	-0.45184498964151176	0.9615766638620923	1.3648463636918156	1.995163469690553	0.11579649559332357	-0.5322422130916318	-1.6929997600397686	0.11978523415473309	0.12972921103845603	-0.21800396317453283	0.6330657932282154	-0.41616982456676455	-0.5212031845485545	-0.32024573660565214	0.4706439722226137	0.8627094853297621	-1.0130753545705338	1.087097829175598	1.9704795477872166	1.237485974241413	1.2878432393102008	-0.3021889665118525	0.08467889819776012	-0.01602645692462301	-0.20868128612298262	1.2881957708665002	0.6458515144877218	2.0326375456301236	0.34712036154618725	1.741571196295425	-1.1569990290369299	-0.0034997314969822647	-1.2730275057657945	0.149534520185833	0.5947143059641566	1.281747379502128
-0.5602606330799722	-0.4704699346034127	-0.6800520321574532	1.7801891762281772	0.5793938039518424	-0.5094504546989428	0.7790687751726412	-0.18034400564408887	0.8611918562399015	-0.28328286215980636	-0.04604121183919363	-0.05846362550283324	-1.3363914637564525	-0.8834705421011761	-0.630377061534434	0.17882382590328205	1.0047460346515689	2.742096616283243	-0.6468062653912438	-1.0159533875205495	-1.6958753805412945	-0.4543020002607893	0.7818341702172803	-0.12418942478672712	0.5879281256738694	-0.5309259900639189	-0.8570231113554388	0.022897634625054765	-0.7990307131631678	0.1573747643690087	-1.067410454694989	1.2205721481971445	1.7810175579770502	0.3806617969440323	2.1946178936329983	0.48354597158074425	0.010744080052263835	-0.08905238881123283	0.06590515703466471	0.1688484398485498	0.4718910832767418	1.3283395586663123	-0.02389265129448661	1.260912051258692	-1.4439176311186463	0.7941650689814057	-1.847232288725657	0.06778622270811761	0.17920676264550145	0.9458110326999195
0.23461472534263886	-0.1348723407754242	-1.279997426647381	0.40948703028301814	1.3646668794155443	-0.18179421595610853	0.5809725263409709	0.3475407146045999	0.008679974723430494	-0.4226002186582305	-0.0835392194668593	-0.7046433708644397	-1.0901365123279616	-0.8381306419093126	-0.7682944509177463	-0.12520949273522072	0.35983477480992504	1.9176262330429161	-0.7528705491142117	-1.0484519534903471	-1.1818672262167678	-0.6673143142281106	0.9767697617796731	0.4158599999284558	0.25536013497002696	-0.14820001855429746	-0.6133097060893423	0.3361385671990595	-1.174731503197137	-0.266618258669631	-0.02282229946415026	1.0972845190760452	1.0158151083301965	-0.40791430921145083	2.866178270361067	1.3291168458633396	-0.5662264667109965	-0.25722540130995036	0.14651770342786521	-0.13892960049669706	0.026512606565090927	0.9339127596679221	0.011652331479403437	0.3149462767833646	-0.9296814921090039	1.669993961738509	-1.4932645558238307	0.4689773313826152	-0.0043271061090945	0.21380275259400128
1.299281014254771	0.6251919466593462	-0.2102138958726147	-0.8137504868797407	1.3317403889916428	0.47908429274273473	0.05830386065531995	0.3553849021783873	-0.7488303277519289	-0.2967862509063092	0.5335544994945949	-0.8937376233794423	-0.42731195599894184	-0.07926751932243878	-1.1211732508345513	0.08273398831646257	-0.24448471971108157	0.08996957229547181	-0.3258631227616746	-0.7792293385948026	-0.9744236032688415	-0.7631061757626066	0.33526007508353844	0.8333268883280909	-0.21043039818298423	0.6043844145006473	-0.020044617091873378	0.14293858800311607	-0.7331227399652823	-0.04273591549904144	1.2190187753048238	0.7471951689507357	-0.0011961912446420283	-0.6301891362327054	2.5183965649281483	1.4886765660756873	-1.3408712416052786	-0.4372325951544337	-0.10184410585508837	0.2643191500112761	-0.23450834185205843	1.3061049390840824	0.12563789728413272	-0.11475996436581458	0.0006128053222315478	1.8158042794743574	-0.7109141177151009	0.8296996072983573	-0.25372323650330025	-0.35567315457589227
1.6890779035206016	1.1213530153981404	1.0818161499791348	-1.3797728342577837	0.15327857337685208	0.7404280883542722	-0.5613100812433347	-0.2715192949470123	-1.0488923487135366	-0.3635791756327931	1.1547469984907026	-0.7526332990778155	0.1146085684767172	0.8732257697937937	-1.7112693927411557	0.18057230933744714	-0.6495848215314757	-1.2632095396973237	-0.004754559115049478	-0.5069187576772115	-1.363371953533299	-1.032622079970868	-0.793568667096739	0.6864256702466566	-0.627802093513824	1.17858586661695	0.4808047720636964	-0.5891116353810263	-0.35774119102111207	0.35030368364618697	1.4927831348392675	0.22890515355851498	-0.8261621009354795	-0.41230326053230104	1.069025365182895	0.6489547503414229	-1.8411904884188812	-0.4041509894292992	-0.5579178737416067	0.4403483326612942	-0.19734102207972037	1.8155946292088587	-0.22879830746098673	0.10065754890698148	0.5966701459621516	0.8981789129499362	-0.13261500290190437	0.7186965583023703	-0.6336223535298053	-0.4209562829922981
1.0877322711580912	0.9240406242995493	0.871178226775232	-1.472449846448752	-1.5233412647548656	0.2367095293117433	-0.7871100987434932	-1.0615305000012796	-1.0218729460321123	-0.8086480428186608	0.9259096733539183	-0.7509464332477318	0.3416095140620159	1.297709958432074	-2.2903099173599197	-0.3223658479016647	-1.0030004111405157	-1.329590662237722	-0.32516870791359465	-0.2862828596951546	-1.9599539707635572	-1.4106874965147833	-1.7397571004213608	-0.024327607187844724	-0.9772258968613399	1.0033280383936534	0.5032603357395794	-1.4736554679838902	-0.7422423270573932	0.1334581351128945	0.5181963891167054	-0.3200677507982404	-1.1801955307328087	-0.31865276807060433	-0.6075218653066764	-0.7462180583541013	-1.8033381816398162	0.0075428974296133655	-1.0405038520935577	-0.19900315032623134	-0.153764351127637	1.5669000925462346	-1.1218771052600642	0.1920385978368649	0.48695497077857486	-0.3713544927538255	-0.03952472635600428	0.2630090546832894	-0.6943833846855215	-0.1250361267175083
0.04793383548556353	0.29939225512570333	-1.0404415240509046	-1.5619018873909785	-2.5366312376146114	-0.6645656571160019	-0.4445875359053687	-1.450640949857086	-1.0110503308406593	-1.2108288746499456	-0.16214082516656428	-1.1069870963966322	0.3760073377616144	0.9026221545740603	-2.5448442402049425	-1.1681179461965492	-1.539790695573914	-0.6821415805477397	-1.1526608194514005	0.1392705451634016	-2.2279670888085663	-1.5138465803232195	-2.095945591935917	-1.0206944690951694	-1.287622239224185	0.07631844580229503	-0.06372020433195968	-2.0197704120857525	-1.6949860523144873	-0.8310459787772891	-0.7519618922589245	-0.6926101568291556	-1.1006115392345182	-0.6352041864625276	-1.4278529442066041	-1.6988681968191812	-1.2521053520618364	0.6858511982332639	-1.3907482375687745	-1.2484726654452671	-0.3619916801030788	0.41978465258799846	-1.9662933430375473	-0.4506163654663375	0.04385413823337373	-0.8082030600145996	-0.2764417104297053	-0.12172196177193557	0.08978743803259867	0.1338495443273617
-0.6033078175750236	-0.07609876962066318	-3.1785391353042787	-1.7275980107790097	-2.151116309515723	-1.1896697310832023	0.06903187558179319	-1.2968399432623832	-1.0822821278480315	-0.9864490018854695	-1.1552330848306338	-1.443916974227737	0.3665747447961647	-0.01885907292807483	-2.3175490725258507	-1.5624886778867737	-2.2112666515633617	-0.4030365122961617	-1.7150723942838146	0.9243642484206154	-1.9309607272371145	-1.0378069805144199	-1.8415654979102938	-2.0068625657279564	-1.376469822501861	-0.8965174096941462	-0.9239033429019989	-1.8983006038691574	-2.3612552531060245	-1.8128426628661145	-1.0029118712000389	-0.7653079307143313	-0.8652615939006075	-0.9597077096865303	-1.1259791406776172	-1.3584544776010221	-0.37759540261227587	1.2418655201699542	-1.4675673850480868	-1.8139310242622857	-0.7052916218005274	-0.8965152992534299	-2.0815895295837246	-1.3929917588963203	-0.04239344768087482	-0.006969651134248456	-0.4747736718356836	-0.25424892711041625	1.553869120053781	0.11121864497106668
-0.5431855240122008	0.1271670558818385	-3.874977231688584	-1.5691880780553418	-0.6681485071446359	-0.8938027865002163	0.2131495580911737	-0.8992213654142285	-0.9266318205686247	-0.11458986249996551	-1.1025903435243867	-1.156109397953613	0.35622532095286213	-0.9336667063141366	-1.650678856861072	-0.9610833886022753	-2.594863720513771	-0.7765296190922746	-1.2658113869815708	1.7139210322145122	-1.089187661906159	-0.08083152454061449	-1.088876351914753	-2.6783505934289287	-0.8965127990012881	-1.1042430399165035	-1.46304386177504	-1.0685712454784777	-2.0254083658937736	-1.9275207281710807	0.17006082539755937	-0.6471451721715591	-0.7332215453166735	-0.6646849371633302	-0.46296548007290494	0.236207306163194	0.5283892634150583	1.2806637293079095	-1.1912775908762696	-1.43002845480247	-0.8412651906244585	-1.5491153271189175	-1.351306469314514	-1.5389763078524428	0.48377284810173604	1.1315758850985227	-0.34751454792619313	-0.2626160572086187	2.697588561458922	-0.14459848244684353
-0.15050979465497494	0.5128559553450643	-2.7282936048496356	-0.8278312570621174	0.8158172500163372	-0.08638693874214462	-0.09369985900537742	-0.6119177680640235	-0.2713755135232692	0.7680551176223344	-0.006725891103032008	-0.11585676315960229	0.36107107830397295	-1.4358321153157094	-0.692734416497957	0.39348558221120167	-2.2659106575628565	-1.1199151153847946	0.19486127288290475	1.8410574138584765	0.20225600830786913	0.9030296190079092	0.019205278373904906	-2.665956001006648	0.2160047364047166	-0.4341772360296755	-1.1661506054805726	0.1513955997189985	-0.7060867212318553	-0.9684963678405407	1.8498292446834614	-0.6063857967871866	-0.7060489216291268	0.2492684904213581	-0.38761900719675396	2.027552032912122	1.0714957854993625	0.7301609565154195	-0.637838546103244	-0.36666225630579663	-0.5843615719597396	-1.3308038756879013	-0.24940499904701718	-0.37529644563523573	1.2004585927631075	1.292244891178657	0.10346361547335764	-0.23729347383001725	2.5185284811182105	-0.472565868886251
-0.026460179764150157	0.4361523557007076	-0.7138905251910048	0.09265470856249328	1.2812947290857493	0.49452247952069855	-0.4284231718270364	-0.546766341859458	0.6980120774262228	1.0708073556447737	1.254410775904463	1.0838272770527317	0.42277844714162993	-1.3368021868733049	0.3679321539009592	1.6847030758873174	-1.2859811178196188	-0.8140930289616762	1.8255110841040776	1.0373180458971982	1.6827819000169169	1.440946943144572	1.1247932301542214	-1.7761932118393893	1.4143975116691094	0.3990040822158607	-0.12368027791689268	1.1293790652424964	0.9006566312329795	0.4740601764751974	2.6605100106912865	-0.7953190803701526	-0.5491592786590926	0.9720689572671952	-1.0618715905642115	2.6838830197491395	0.903043906509602	-0.06813766484708114	-0.05665038324382484	0.8056209428610115	-0.025484363811172132	-0.6954115021693886	0.7005322915120361	1.3665466576462733	1.5219909209795923	0.12043467012532125	0.5718612239762234	-0.06846038168761866	1.025735004823922	-0.7757014814039361
-0.41809985106047287	-0.19501262576401845	0.844788485800785	0.4520507658045474	0.5386209716447524	0.43321739040596935	-0.4062082613867511	-0.6349368042676127	1.410540395137199	0.9056594638728137	1.8265532080289886	1.660934156844762	0.5417529136657222	-0.6366305667172809	1.303160505136745	2.216673551315453	-0.26029023954351127	-0.13643760764502236	2.603917681340831	-0.15863261883423585	2.777792449944458	1.37075689821328	1.6393455517212072	-0.39267399772153666	1.8757410965855523	0.5924261884133478	0.900956328472073	1.2504725754387507	1.9633124423467172	1.5784838121777953	2.033739043539382	-1.0618317065445744	-0.0903199139109516	0.7215891608435733	-1.7870887269894444	1.6825180715356403	0.026799826298298565	-0.6074881153855312	0.25706181162029296	1.698087072295584	0.6884000029714598	-0.2782454859438895	1.336525177349735	2.4075555101812025	1.3465333929733694	-1.4435865208525642	0.6767681793509835	0.2835575248077929	-0.6893803962425262	-0.9865957138358816
-1.1063091974830415	-0.7666238306197554	1.2834359143174732	0.03349082396662385	-0.7372914211023124	0.025155743947606644	-0.12634923883873608	-0.8345594643361017	1.4034138102780978	0.8680630817196608	1.5641860602123314	1.3957069138274187	0.6501562823076433	0.4190970824716291	1.8922326204015913	1.9177753114604175	0.16542728313772623	0.12225329699857254	2.145353340529864	-0.8793450817288337	2.8810310528120446	0.9226349919714752	1.2039041141679396	0.5608359664929802	1.2861661355452445	0.07446476845425122	1.082543602195469	0.4359276945473876	2.0723529130756537	1.8884547480415204	0.6193970048436153	-1.0843102479138862	0.5068598410387475	-0.3145259362801662	-1.8369225128651356	-0.2421376739115509	-1.0693508577309927	-0.6005698690767931	0.1525466396147814	2.133717340522836	1.5239784603677289	-0.445433948106171	1.7232063044840698	2.1805925463367926	1.0908030151767163	-2.195541925277181	0.30922247091214894	0.5493298411081614	-1.474500976287915	-0.9839285725239122
-1.7311959738227956	-0.6788052522098406	0.8170908352828503	-0.5313496875755591	-1.6360495037654	-0.10628733839251711	0.003173059653102537	-1.1506253292043498	0.7050096181673462	1.2017966106587918	0.9002490835978328	0.7958139119334986	0.7121606971896143	1.329520202416601	2.061227124427796	1.2600233266155747	-0.11614012199658909	-0.3324111775374849	0.9299414587309633	-0.8321961718899811	1.963275794670341	0.5132654067396076	0.1824237427568251	0.3492238268813332	0.22734443600705256	-0.49932274249113767	0.3374151308024105	-0.6407415900061321	1.4477849051368354	1.4749950266321972	-0.4967819960304391	-0.7164318552934775	0.8317586666364235	-1.0971685915775007	-1.2170877971872691	-1.7512242724035139	-1.7191009366897623	-0.16947262721660614	-0.26401896735705144	1.9713142375325179	2.399124544132437	-1.125676807542535	1.8122490170728247	1.2489449992381667	1.1190641666225514	-1.841000217581325	-0.21944829252771766	0.4059966480859204	-1.17728087042102	-0.6917441322668965
-2.0899022133736063	-0.08623365212847227	0.11808428459062478	-0.46488531416592144	-1.7119374316267177	0.2701453940437479	-0.2066248674213391	-1.4664128653463118	-0.24825031459838126	1.4208659765781906	0.28357289147606607	0.5128565442680344	0.7837910905795441	1.604327649417655	1.961914251750862	0.7720134446332607	-0.6109502848806591	-0.9802365205721376	-0.20955733187023148	-0.5569469419789169	0.7581816074370017	0.4119728300982095	-0.5275461261081864	-0.7765560856789926	-0.34638099722864285	-0.5386311315865269	-0.5167720363221654	-1.0217352158361708	0.7094962265970366	0.7286296382948496	-0.8627904871047191	-0.17803222128446236	0.6365777227998762	-0.8802769470725694	-0.5435443403775782	-2.05351007939059	-1.59101840896669	0.31362226322859327	-0.669542733489007	1.187518164362639	2.9307513830740137	-1.862525522648807	1.4589799699178154	0.5202502359639126	1.286762236473571	-1.048363509988718	-0.42628543416096815	-0.05059385602959205	-0.6409949289158143	-0.2675954696880908
-2.111870435560218	0.2622136919225334	-0.22158990600148765	0.21316489009239084	-1.195202467495913	0.7488738182828215	-0.5192966834782194	-1.4852664947235623	-0.9835759400920064	0.9280292789417589	-0.11859197679432996	0.6593192977471152	0.8853830996195063	1.1547599061296758	1.8329242709239508	0.6217877668897938	-0.722357236468368	-1.182262974020509	-0.7690328794698884	-0.6669000059545687	0.11533087287451692	0.5429623501776648	-0.34570832745122304	-1.6435890493257568	-0.03639618740579614	-0.16271737724309765	-0.5150227612638508	-0.31587769910817787	0.39008516355047257	0.06482138709856115	-0.8843360591653584	0.12407483366548158	0.12283882531932468	-0.07361883780785175	-0.29038248110598236	-1.44108827711932	-0.8875645119586524	0.5668293680204822	-0.7026303555629891	0.14034185238059044	2.5566749373929363	-2.0496316331911597	0.7775009306975811	0.27544324874917886	1.1420374338073498	-0.5376896564688581	-0.09505160016893638	-0.3069659475015351	-0.6955052827960554	-0.059377760407831985
-1.698342178618576	-0.078008273596685	-0.02661686197589864	0.6758677066012825	-0.6492784818483261	0.7885679920216937	-0.6041311036526414	-0.9516912252631585	-1.2441473357202144	-0.10328134876687767	-0.30403071449664343	0.7643542631687201	0.8596608383444699	0.36284541553085187	1.7482640364074233	0.5880158257975697	-0.2738130439344538	-0.9032303579114979	-0.7812540274102895	-0.9758090146777554	0.15520341047523	0.6039605663139802	0.3886016592588589	-1.2060143975111137	0.6618860477539179	0.029361506730113316	0.4881412423922307	0.8896012569437424	0.5455412696482353	-0.295804702672775	-1.0836879539130122	-0.027271843014495287	-0.2554019933257649	0.2369111053124571	-0.330117099218029	-0.7468795457229024	-0.04250524615622227	0.5912074897782269	-0.20347514732493577	-0.5024304946138008	1.0729632101923459	-1.3480460305879052	0.2600101039072477	0.11532303450065459	0.508399603525818	-0.42018072281590696	0.5437610477403001	-0.022563783875855434	-1.2702755879063978	-0.26428323880399696
-0.7705882127450214	-0.6930497744950304	0.4099098111673512	0.3010364301686602	-0.46137148512995746	0.3682446521399768	-0.43653791958429017	0.05480886458275585	-0.9861177140580082	-0.7343841599226061	-0.2873572650720053	0.3946215381883255	0.5029845332503406	-0.3048026055007618	1.550714075466098	0.36547865265974866	0.44683189878705826	-0.5595069749893189	-0.5080631648152657	-0.6599939670904715	0.24091172592258894	0.40598655506062337	0.8056735156177228	0.40977264582779527	0.9524901145457659	-0.2672465609049667	1.6371996979830572	1.536877768360173	0.7839166147490779	-0.4061756201399079	-1.3665759490589966	-0.4608614584425586	-0.2858363247395256	-0.400599713622186	-0.23443354690244464	-0.4073640927311894	0.6945613948345264	0.5536028790595703	0.6259890651142386	-0.3217070539155846	-0.9514643154232371	-0.0411202395265464	0.34439583954353414	-0.2860648943867069	-0.27523002499474164	-0.45548581073133765	1.0725501137037046	0.5064732898491194	-1.5577201745958447	-0.6585991555201105
0.47826899704691916	-0.7840813308643668	0.5917384190738652	-0.4922526878408451	-0.5904674317935426	0.024350406143202045	-0.26014723493690567	1.0936078256909478	-0.31277638050334666	-0.27405720670431805	-0.15842739000509323	-0.26245269525718357	-0.10520369824895087	-0.6956637124603565	1.0794026615965164	-0.10283853600739548	1.054783722934049	-0.341343613031545	-0.10856455140573917	0.6262733760361145	-0.14654260048657058	0.09556650429997747	0.4835796115964884	1.9719508709413804	0.5667147782396853	-0.6915936111122334	1.900778271181206	1.0714798321625187	0.706764274316654	-0.4616244144350835	-1.1931416786136027	-0.7805667042394558	-0.2216824147950063	-1.2057315265948105	0.13852172623030987	-0.17164064945224036	1.3120733861140157	0.5303204329445085	1.3023361037287664	0.38200805843002233	-2.427245524259115	1.086823002986337	0.8823760229564442	-0.6807275827514556	-0.7308947463684728	-0.614050006593438	1.2741986025690621	0.6567933442320109	-0.974981042627528	-0.7742691235100895
1.508129455901477	-0.10622944790977887	0.2903094505501941	-0.6467957271600083	-0.6903580125638816	0.21900805001633644	-0.20742291213505373	1.671268936626095	0.5115588421491268	0.8489193586511987	-0.1348798621152225	-0.5196414798654757	-0.5273185885755219	-0.9092407984420675	0.42179192931022125	-0.5555690713368475	1.375623006314224	-0.02118145499845254	0.3507865926477259	2.0419601948207684	-0.6975219532491131	0.005802219179014618	-0.12126571979799475	2.314582396484095	-0.06980722689239686	-0.6555194743885482	1.074930829181399	-0.0752517146347608	0.3520756395757522	-0.5224950178661223	-0.4052528649755226	-0.7137881496419108	-0.4478993785801191	-1.0180544384204706	0.5121116516141621	0.32843839464324776	1.766988808452103	0.42753715702440104	1.4031099708367754	0.8443044880105856	-2.5560331921688357	1.3874037953369933	1.2089200080773022	-0.6136430511370712	-0.7500494658123814	-1.0538029655613412	1.2195296441543944	0.24078462928908712	0.1573098540289474	-0.38889653465534035
1.7824463747175434	0.7450231714925302	-0.1685514009734216	0.29920728229991606	-0.4237944503703725	0.78055693404158	-0.10896589177233133	1.600686387229374	1.0979145793768736	1.434124483668143	-0.3722603115350055	0.0767578626019711	-0.3803565855944698	-0.927838330841255	-0.14521080313079673	-0.6554626339962155	1.4175536679665948	0.5220986556924834	0.7147783724142246	2.277570634188166	-0.6587265813012158	0.2776514562844652	-0.28354735027929123	1.4327242992781364	-0.3991088635035903	-0.01686176364952088	-0.052156447762017326	-0.9435642480677298	0.17107800768556272	-0.3872316584458525	0.38010361030350415	-0.31284017013434634	-0.962960032204202	0.3729970862205255	0.6011117513497422	0.9542133778855298	1.8572725498813258	0.17388488116283837	0.929388164118655	0.6462392201510863	-1.474939435992692	0.9150280964258863	0.840266092302407	-0.09795387794857399	-0.6217079577211537	-1.6146186580863562	1.0295104103227548	-0.22111721837229015	0.925377850281245	0.2195798676825743
1.2641011663443722	1.0136909162329681	-0.16833386735277234	1.6004772830282998	0.28262559011222105	1.0786324492269417	0.2567232308461592	1.093082763558102	1.1678372235626218	0.7721339471037166	-0.7196822255714469	1.1718540134709023	0.17931473878099033	-0.5373596506044576	-0.47096349555873923	-0.32122872462173907	1.2016779060996696	0.9060002557707354	0.7704527887138478	1.0148635384031304	0.1248839471628983	0.6737042923696431	0.1137540586353409	0.38834336695422855	-0.2871225300916743	0.8063155834617012	-0.5170100500923711	-0.9312736972648555	0.5256317577557935	0.15050575631757168	0.4028276661301371	0.14746792965442176	-1.300788431159269	1.954525299247827	0.4699888709322018	1.1915128754834634	1.468217129276195	-0.07562103413798356	0.33279727367707185	0.17848445915883743	-0.11553007462027856	0.3012514175356801	0.031127981925622602	0.33579657426946635	-0.5932381352797755	-1.7183010529629086	0.6841967414885317	-0.09155151389340088	0.7454360772576843	0.5720653162919181
0.502776772873094	0.5971587932995092	0.5579419418134538	2.070758956351902	1.1781636447330825	0.7336721936570537	0.8110833196856215	0.5462973363844994	0.8213376500053703	-0.5689602297011853	-0.8059996657751131	1.8321049746187086	0.5351264944701043	0.27197866327402576	-0.687799435437685	0.16663368600095632	0.7587060183924549	0.6548243531218119	0.5099277811078614	-0.5881717166501322	0.8517717562900781	0.8093571884279454	0.5096074379155083	0.1661858236731724	0.006787964955867477	1.3297599145249905	-0.12668455352141464	-0.2357448386149795	1.2312516157307503	0.8945719842225982	-0.2752159794690812	0.44042121100518894	-1.019806704941567	2.5460857436093907	0.38975713821054486	0.8524208275894325	0.8490357567823865	-0.04643718669940569	0.1147163946448502	0.18117640305987734	0.5946257710744144	0.07124178933945928	-0.4785726249569291	0.2921546878252169	-0.5491632143601424	-0.994308775016444	0.13240802353259115	0.6309260031415125	-0.07811134711008286	0.5194860480279666
0.141842906643552	0.07058979515162687	1.5881299839708256	1.3541116611329334	1.8268892942541497	0.03486802022106709	1.1879256324890342	0.25665280933221546	0.4892125963305153	-1.3163456723158593	-0.45006682117784924	1.404861465804086	0.2656107340431862	0.9920352878731735	-0.9717236275604133	0.4027728997228319	0.26423915628218414	-0.08266415810614111	0.23906465847604536	-1.0790964034334602	0.64233084594708	0.5428288530489461	0.4312013090857975	0.6988512671199403	0.23313777419488751	1.442084157943179	0.405710155668554	0.465208899636243	1.6706062806160014	1.239586823165376	-0.6811447638366128	0.5641381489902133	-0.20664296588981498	1.924759943358068	0.4488153827207877	0.4126807456878166	0.4637270431788775	0.2822536491127209	0.3544535249944995	0.8473439493364728	0.44319131165987224	0.1997556174911192	-0.26661399654441315	0.0057094751082217825	-0.21190750786871987	0.1702936488496935	-0.4938788655526579	1.3054318587262161	-0.6920185056288536	0.3995188604250755
0.3194868375510859	-0.008099433757915771	2.1992360987697035	0.23767510077911524	1.8682577619290186	-0.40974216235365746	1.1049652589880419	0.28096856007313054	0.522815099400484	-0.7997270326360972	0.08607314762425473	0.15274957393540362	-0.3701605658583006	0.9636010671457962	-1.2100545297036034	0.2143715776491594	0.014944228498877114	-0.5445558128411411	0.2888876190475164	-0.28027788748006355	-0.3653180956024696	0.07500746863581233	0.06809397187375818	1.0428324233797392	0.340772800737735	1.3100671265173758	0.218919770419467	0.6442530708896251	1.3945455681699483	0.7315256085077098	0.026095303205486666	0.6821180973640633	0.5967127227967925	0.7927252028292409	0.4738425276017002	0.48517442453463777	0.5090503632890905	0.48107384727057906	0.6556208123691804	1.5253885970816	-0.05795155504036035	0.38213862898423673	0.3295879990091057	0.019935279803276845	0.40561757483541705	0.9947330053807774	-0.9149188769652921	1.3675687459130783	-0.5321752025076195	0.6376700507063316
0.5907558666083794	0.34975387023177157	2.076602292290368	-0.30064296606935503	1.2585193685260168	-0.3662276409012535	0.6440912601561049	0.4862196719262199	0.8386873963989463	0.4030940202027058	0.35437881066819166	-0.9997545005731713	-0.7402412172797548	0.1445134594515408	-1.0636905771989873	-0.22195154793061503	0.15153824714228845	-0.2135742859068567	0.616880291342712	0.5693299290168337	-1.090192998145243	-0.335033454022638	-0.07944487760910987	0.4404384002218352	0.3073495371654163	1.0154056261840754	-0.8387003120905534	0.25885062393934666	0.5691697069185251	-0.379191175584571	1.4923646449772894	0.9089814086774085	0.9623653026043746	-0.17313305639560805	0.3399080375747596	1.0273269974035137	0.6854107088979376	-0.0006686432085560404	0.5873853876903131	1.3872727145361334	-0.2762724987998426	0.5574375139464803	0.6191239337382262	0.44735069181815174	0.8796753437314947	1.2077609042460447	-0.9929299820153148	0.8765841764243052	0.18161048590340284	1.2465067771322338
0.43994675582440085	0.7007368971232184	1.5285841625992647	-0.13350399060190843	0.3277770593060587	-0.20320046896292712	0.12673665638356288	0.679125815851606	1.0338094585344615	1.0924952152052398	0.2144496350593833	-1.3644963548109714	-0.6047790208339364	-0.6684215998369107	-0.4231670021024986	-0.6160234091645576	0.44323761771464	0.5340533162082751	0.7939604887066659	0.2756391888066783	-0.7503141053577118	-0.6626068367617151	0.04192874489295375	-0.8857135295179416	0.017847036960666897	0.4785527398187564	-2.0799205688537175	-0.36432331404157015	-0.22103408930279286	-1.2964659912286276	2.346161891418742	1.155274034961684	0.9791118773674711	-0.9242344176801912	0.18481542638304727	1.2805116554297846	0.5468489061487658	-1.2184835245275156	0.14918604688770007	0.30816783561460104	-0.03895425763228622	0.912013028345054	0.3126270896302945	0.7504386877188985	0.7590895067472829	1.2951597645712618	-0.9045531761502752	0.27395217995663856	0.7204446943242798	1.7786636238773437
-0.18729403969670427	0.6700075776077086	0.9879860506352466	0.08135316840925584	-0.4185970853013773	-0.4156218227580755	-0.22364304836643709	0.7120701404166047	0.8441483007271607	0.5962429783623834	-0.03435621756406426	-1.1040061534704353	-0.3869618622448622	-0.593704822279479	0.3177904071590894	-0.8700064868531349	0.4732068220402641	0.8550917307603603	0.44599400576343645	-0.9624025123337888	0.20554015090226435	-1.0499390066522205	-0.052456086279755045	-1.9853103461760946	-0.5311766823905956	-0.2657930321282011	-2.641236479893296	-0.8237222814942935	-0.5840675359296614	-1.4565188073758268	1.5478417260188038	1.1888615833652953	1.0350121413217719	-1.6582427614399882	0.18691767860451328	0.6109392590109703	0.029989391998696224	-2.4999826949807478	-0.25607683300675693	-1.0358850030111117	0.3242571700343561	1.3696384362703293	-0.23909734823545828	0.3298898125462646	0.021479530112990145	1.6994275632501599	-0.9441818908971523	-0.2316383026429238	0.5504341238608628	1.764828504725674
-0.885142718813157	0.20588518830419958	0.47819737947478547	-0.1317120328305269	-0.6281778215502245	-1.0226925479361448	-0.42038431356437445	0.5372621544567795	0.39651321017277247	-0.7193505652744625	-0.05180294068632122	-0.9237857980287421	-0.5759800493091977	0.36123288908206347	0.6097888564823322	-1.0921319553677349	0.10026636499964164	0.43918024223677843	-0.3307817271446029	-1.8794512016844471	0.6379808820107428	-1.4905026956606835	-0.64315508213326	-2.1183285263165184	-1.0064586408760707	-0.9120972712696135	-2.244247643562989	-0.8620455552564833	-0.6539090678695011	-1.036468512072153	-0.4925344797403626	0.8716223666210554	1.2767477760429158	-2.1665294641652624	0.2238874386006816	-0.6735501845936951	-0.4887265627563023	-2.960260994597261	-0.2998218555160968	-1.9170034262593394	0.4045574123435138	1.391631416835557	-0.5299016473927979	-0.7895485381009891	-0.8943132954528373	2.0350395408079396	-1.1741676357701551	-0.8083309859355032	-0.22345096334340397	1.1503706332806547
-1.2383270362123362	-0.5152544884905227	-0.24738271774001913	-0.4612457366576152	-0.307993831193964	-1.528521356344125	-0.5491002953298806	0.22146478345054457	-0.028873237384598217	-1.9112956569323603	0.10612024932513357	-1.202317093377742	-1.0050929367540065	1.2411724963235649	0.3757203072863466	-1.3247067542573236	-0.31960244227766244	-0.17229011682889597	-1.0461513757559604	-1.6760639068320935	0.10355707826575816	-1.7116294780851309	-1.2477839730714912	-1.3681185947297654	-0.948695622093677	-1.1444592932834563	-1.3355204400986997	-0.48049993819316844	-0.7988859869067013	-0.5839358460895444	-2.232788269009766	0.34905017158247587	1.4192944855310254	-1.9181296470080407	-0.03376990167676533	-1.5057390660608883	-0.6716593653377041	-2.3180656667837836	-0.09206988901442834	-2.2398667203153475	0.11487311156025987	0.5685710087994118	-0.4689576231543127	-1.9723611846198024	-1.478121860933394	1.4910553942226021	-1.3389516407957385	-1.5300579557073908	-1.0281303075618002	0.30396816512952707
-1.1575868433640781	-1.2006510568380517	-1.106580897609801	-0.28597424792499543	0.24020321217492582	-1.4547995114235366	-0.5872642868487009	-0.07606962445792935	-0.36497752760041174	-2.256270001458204	0.06256720466655138	-1.548104262968833	-0.9777116229982885	1.1345887578786102	0.1303445082609032	-1.379464735934252	-0.2595333381918367	-0.31965857291762817	-1.2885824181665284	-0.866099698982843	-0.6077371524267994	-1.4530511214167956	-1.1106458870546216	-0.38708894598548166	-0.3079671064131515	-0.9911140355384129	-0.5498883590011547	0.03867203949677224	-1.1023734750862644	-0.25958084162019585	-2.4289239060230545	-0.018127653102950968	1.1287019417824755	-0.8044701680465253	-0.6190050430106262	-1.122519448809127	-0.6131998341762757	-1.1592809678251967	-0.00794947046248933	-2.394435735194095	-0.2965211911774162	-0.6673385908017087	-0.37860391180243563	-2.601730942895025	-1.5303900008948905	0.04259120218206259	-1.138862449475996	-2.012753102059398	-1.3539447782470897	-0.33246492999170796
-0.7685113659914187	-1.4570844054965706	-1.5226111457253748	0.43123249491441523	0.6608910199584889	-0.8225092161217145	-0.4650893000493718	-0.1717523908055498	-0.7265577962597647	-1.6482107107264172	-0.37230044818124325	-1.3019708805642918	-0.1766609447882082	0.1275307424015525	0.3525764956953112	-1.0612183496058045	0.40908667964922857	-0.017403438297491608	-1.0751792809752898	-0.47285615444514734	-0.46972086857185147	-0.8195110656138176	-0.224616858763818	0.3035392437915823	0.34762943171360755	-0.7695293650997852	-0.1058066742793192	0.28649409706253276	-1.268071766978578	0.2920875832345998	-1.2053537044397173	0.04324466762783644	0.48558743827213957	0.49068538232552056	-1.0250655933175323	0.10860796697034478	-0.6430332150112923	-0.33891585325147155	-0.2031661760881264	-2.5654369986551435	-0.5374013830875349	-1.2658462585848258	-0.5143215748409505	-2.5458480502459664	-1.2094631617013216	-1.1381346251877396	-0.5420248148731597	-1.7499667133608785	-1.11810076984968	-0.5544514028584304
-0.12760850490093276	-0.9757962992088904	-1.0605738124288837	0.9829566457025618	0.7409303346157983	-0.08360337701159168	-0.25234163181202907	0.037259154751561295	-1.0266478750725423	-0.48250645734214714	-0.8805099521154963	-0.41211481208583917	0.7624434728788322	-0.8316286452975357	0.8290092681810824	-0.5281266478329559	1.213638230911156	0.22030431014364127	-0.7494387337768941	-0.6915605059535055	0.4520191086175708	-0.259890560785016	0.46000996527946014	0.6602918370052648	0.3252126170482394	-0.6589925337155575	0.249542552975909	0.06311615626988723	-1.0571099422290768	1.2415286243191699	0.24599153101893081	0.46049747663975216	-0.05855014555149554	1.0803275155610892	-0.6747841908933194	0.9980447664420536	-0.819877787456355	-0.15732458713734343	-0.4191883088171971	-2.434892966371883	-0.5197058278580132	-0.6879045849188508	-0.752836109142019	-2.0067189184758223	-0.8248467876246828	-0.8376387477040564	0.18569820564821593	-0.7821391224376949	-0.5923020130671822	-0.41956865516258796
0.7786446286859668	0.06049874704193039	-0.11721034462840046	0.6902512613428972	0.45694245578523063	0.34408913497334914	-0.16385427484957144	0.48154870753511675	-0.852861897519458	0.6424199665103296	-0.9091919063160371	0.3668994185928641	0.8297441113656903	-0.9498511527414414	0.8305944380506677	-0.2559527139378157	1.479088882256953	0.2074370804196977	-0.6101105053797992	-0.7512941402820774	0.9912307000844275	-0.15670404143938552	0.07874438290913391	0.8490221751997047	-0.45591725506745134	-0.46823339917648527	0.7562932671248868	-0.36931642332150044	-0.6818790638392568	2.0030436563418657	0.8784073336635606	0.8740932295469424	-0.18370918467668476	0.7550893003111993	0.35622722028768367	0.6838213840571891	-0.8198654330374456	-0.1999497189778301	-0.3131909105192177	-1.6616984651688063	-0.3555068857612208	0.3647152516658209	-0.7996235247197427	-1.1287153898213385	-0.6404531848189498	0.7269708583848126	0.6974450169511899	0.18147552546484297	-0.08313424304690573	-0.09159827656773672
1.7572973010018775	0.8536890435917169	0.3178058991431492	-0.32800625878165884	-0.047425631867231845	0.40198423663987537	-0.32443959039844483	0.9196371605464067	0.05252812235895093	1.1892710421709656	-0.24757950348216473	0.2616998729835899	-0.1988002263877918	-0.3216373959819509	0.011960023663591415	-0.49914656032812577	0.929745532767854	0.35893802899422067	-0.674465321131581	-0.10167454584820004	0.2604782901008308	-0.46289944375771014	-1.0214842662210655	0.8439762947320879	-1.3040782382773848	0.06316822588574827	1.2265532245859565	-0.442187470974093	-0.6096981478354325	1.7048218284210768	0.6254106369282397	0.9725168296166766	-0.041800264604091156	0.09990874084873978	1.2622168341404982	-0.5384503339743871	-0.40404297067906086	0.041276285002949664	0.10574375630607846	-0.48706712836586097	-0.1989094868306824	0.6431835507875441	-0.5813306163217102	0.034670949356451125	-0.7831071620839547	1.976797613362099	0.7737679207586353	0.43659583591118106	0.27430960883978583	0.2706118909488169
2.321860236779088	0.5934650377947422	-0.27591443697944346	-1.2707830826346749	-0.47565460486699185	0.2998905318418653	-0.5847656997572425	1.0726519350251384	1.2226128293730298	0.9312615847976985	0.7236502699717675	-0.596837209265067	-1.383156580078135	0.3498395342024046	-1.0351080755617172	-0.8428313356120252	-0.09830794673935456	0.9861454617221824	-0.741839758614371	0.6996569322954789	-1.2145111785970475	-0.7580776054459195	-1.508843952427326	0.45620766361673065	-1.395757965616194	0.807640581968942	1.218730879146039	0.20198800923557314	-0.96497560897906	0.2822398498552144	0.16061995985610467	0.7547744484180766	-0.020071710599133544	-0.2362520506090729	1.2822625462416775	-1.5203762132783838	0.1506517174992521	0.5497704116982691	0.476606152102907	0.3769397656485372	-0.14214985771339392	-0.20472853690148468	-0.30726919827983634	1.2175384264496354	-1.17732821334376	1.676081048251467	0.39891264042095254	0.0030400721703705115	0.47561387464943194	0.5209491305491447
2.062865293777424	-0.6542757305335386	-1.280800738369419	-1.461804455520861	-0.46009299794593134	0.22392136479859745	-0.6539879942807109	0.8248363804087152	1.641506898757368	0.1268568145188472	1.3571252134071154	-1.2025230771624407	-1.5523247572509609	0.5592877612267023	-1.3405075844276777	-0.5092576583484533	-0.9986013137240619	1.6118537540787419	-0.6122910597514126	0.6449120921340407	-1.9906529782842075	-0.6311710732830617	-0.5362274364754138	-0.2636896733032795	-0.5674233035305147	1.2607617432012586	0.6236562557752908	1.310877364454375	-1.276033191242204	-1.1716290768630098	0.06295178443426891	0.43971421812336625	-0.23823008274700752	-0.16465730894005665	0.48647517277094626	-1.3743523435224443	0.2814756010006561	0.9018506999339821	0.5054849002322405	0.5053678433541468	-0.22105321299685995	-1.1621481470263053	-0.1794693916647625	1.874389382523459	-1.5068669015023644	0.3173327591189549	-0.23055929796858174	-0.4584917554104032	0.5252158703089758	0.5297578362451189
1.1062106978124482	-1.8246319736859273	-1.5573418233034328	-0.9249737376986025	0.18653436787427627	0.18901748727393475	-0.4217523474253124	0.3195423744208741	0.7110105650639821	-0.6114217333500703	1.267181652537694	-0.711358335078808	-0.5525309793737622	0.3679783271496578	-0.6752976842476249	0.7338417095310934	-1.405362053486933	1.3855334504745713	-0.26624544188204075	-0.3164162274517659	-1.302176645393921	0.0007485515664888956	1.1960814197758411	-0.8269809954544752	0.5363651800546867	1.0583956941780044	-0.050756875967191764	2.1666718249799115	-0.9710210036620164	-1.411901911526505	0.31611829940162706	0.14944251038419354	-0.42522035281584747	0.032705340623167795	-0.3463194926877663	-0.31011403294318174	-0.1892709728053475	0.9068573136685086	0.25918492251552494	0.23009503554194036	-0.4229921478914173	-1.0167984541559865	-0.19036639907636682	1.618162807277029	-1.3439212044850208	-0.4986262739326759	-0.7450055598910467	-0.43569009853220336	0.4235406713418527	0.238560366143746
0.06752543592856436	-1.8596148171418923	-0.7385232237431133	-0.2078767540962508	1.1821425960423992	0.10827517946368082	-0.07806660477049633	-0.170110254665391	-0.9957906208976237	-0.7909532788769115	0.5479811598731519	0.6192502536036907	0.5898190506231481	0.07512906794352636	0.08798359388370186	2.0462898629460575	-1.3899546429115825	0.20951433902451524	0.07616236638575263	-0.9850858031993738	0.07409005333132718	0.8755070072016397	2.0631531840920485	-0.672067225155492	1.0546344355375472	0.3689531199522203	-0.12311655783162923	2.1524719452268712	-0.12617627018758748	-0.3698265404627859	0.5011203350878131	-0.22513886824300136	-0.3378503801334644	0.2785923129896858	-0.6160826444830346	0.5781601546769678	-0.7824272760552669	0.8968139511499899	-0.027278728161408392	0.19759647140018038	-0.6365727400210357	0.14535839166563694	-0.2647729110516126	0.6817975555372023	-0.4732618718855195	0.01692580156979952	-0.7845289143953995	-0.13294859147691918	0.23423038566794338	-0.2976381522139192
-0.5279466654797341	-0.8405839045818393	0.28669494895103015	0.18623350590594154	1.7980037604538848	-0.09281754366006614	0.13809706230079102	-0.49826631409904504	-2.1554851600481446	-0.4515294392919815	-0.42323245141969285	1.6416767906544598	0.774444545760088	-0.20486985730028612	-0.10276526652896056	2.127382391323772	-1.237535724647032	-0.9061308443202477	0.057172616127903995	-0.25540582587991734	0.6655299801199069	1.5881630360967331	1.189457338637073	0.24738135932276034	0.6273920422663217	-0.3311070903261657	0.514543005141696	1.202570444175273	0.43225836316953425	0.7355936485997042	0.29095766667573003	-0.7874524065443285	-0.1775162291273859	0.7677357127793231	-0.48831655123970213	0.3450191510851058	-0.8823260033449312	1.2606132413140576	-0.3335079067211289	0.5306564924360153	-0.6421848589373079	0.9474209387383794	-0.4748015150116708	-0.2288248863199233	0.8493815108721474	0.9289187587628684	-0.29364333635104467	-0.1727146321137914	0.07446575420258499	-0.9386319975281437
-0.7116721909425721	0.08550371550473485	0.32071966106883926	0.12331818677503555	1.3612521573447167	-0.43058117271726914	0.2662483288377549	-0.7587518092822734	-1.9842168512091594	-0.054772705855288505	-1.2861303091042662	1.476121314790639	-0.028717440551222523	-0.5152571816506356	-1.2574491546311892	0.5138652598095423	-1.1064413197292062	-0.8984785387619172	-0.532023079966671	1.488173400275726	-0.11073915576822536	1.8205232912790539	-0.662145015176697	1.3238791940043226	-0.37606824265980265	-0.8019982721210253	1.2107230422534976	-0.22236902488839233	-0.0744169114205454	0.686054705204505	-0.2741447001384044	-1.3326176888185652	-0.42602487903230357	1.4420998718685827	-0.4986833771245892	-0.9122641345242446	-0.45036894728219806	1.8301224843666877	-0.8670408259360785	0.6498843905595966	-0.2560580291307243	0.31459996592468326	-0.9436590868127488	-0.6061838183288273	2.0147822846215226	0.7785346208210199	0.3639627580217859	-0.8088137413250625	0.006703653148374841	-1.5165674574837982
-0.871837099483305	0.002358280784218444	-0.8004223355371058	-0.24027034277949014	-0.10912395471951813	-0.8339564840514806	0.5961741309364581	-1.09888568639959	-1.0196372436147239	0.059433691050659404	-1.8119263144111617	0.3681021764804708	-0.8179815323463523	-0.7757157946454571	-2.231946815775184	-1.772088464160233	-0.9172761762905619	0.06400086173390465	-1.435397684198141	2.677006236485114	-1.3773085796899207	1.5003959507895896	-1.907259056544292	1.8177400004180073	-1.1893738928906095	-1.1967558491113277	1.2265738421084669	-1.4836850568830233	-1.4615741195449132	-0.487868505830628	-0.8603864665960185	-1.4356768032216305	-1.2338574901791792	1.7216303511316533	-0.7328243296013136	-2.101987440660861	-0.054806210382197636	1.9718170104686965	-1.6475142018378377	0.02748886747447282	0.45428693036023154	-1.195359251347527	-1.5273064441775928	-0.5724521254264603	2.5125819575686816	-0.5797036164657456	0.7035558055997828	-1.5689666066324712	-0.009980607357483769	-1.8637457913580633
-1.1481670196766705	-0.7212925760443852	-1.9892201753717869	-0.6514481744514932	-1.7640258772868032	-1.0991414038520626	1.251104714177837	-1.4321887372902458	-0.4859429432649044	0.025895132024655085	-1.8618029677997538	-0.6462630741695539	-0.6477388200637252	-0.7726270256909046	-1.9149050070995461	-3.0137770171354052	-0.5321791533111911	0.6880197116240584	-1.941804238392911	2.274499937453454	-1.779603811405085	0.8458758097348872	-1.6724539471240494	1.5127948936454254	-1.1888907070407024	-1.6386704288387657	0.5649449859287774	-2.0700808592355098	-2.573614970297979	-1.6673234089642799	-1.0786740765970848	-0.9344651451545639	-2.094421959034921	1.0565901911123732	-0.6755409199732358	-2.081926009484956	-0.16367897934904185	1.3526061641051643	-2.229906076501151	-1.027859991628324	1.1253204583334857	-1.9346861340068144	-1.7591120629807429	-0.566792304621389	2.302485722595716	-1.7558257571297862	0.6005557977313836	-1.709170894823119	-0.018800758482084127	-1.84173596774789
-1.2067449480654173	-0.8698890769364168	-2.054928283415136	-0.8688332416349696	-2.5378214274912803	-0.9356455846008739	1.849677331902	-1.4297343200289632	-0.9132016857381147	0.19896952583422442	-1.383529351643022	-0.8256852054576758	0.4579289426149801	-0.46137379708619497	-0.42020416229490115	-2.3171829856301476	0.006748356509887816	0.04027740025743459	-1.4035211407428878	0.8737475352275368	-0.8540504781577829	0.2264825354938799	-0.39088613390529936	0.8263283497957881	-0.28567949348281474	-1.817663056981789	-0.0009429803908279997	-1.739068200308392	-2.3087974993048452	-1.9183782786102683	-0.7179027020862012	-0.2559595241455475	-2.265834077800935	-0.2959666931410214	0.04393169424842837	-0.6625789124489169	-0.562421391671775	0.4352140262191172	-2.0389201524883496	-1.5521268972552138	1.3455140127953942	-1.0068725475173392	-1.2661889229045034	-0.6923244679511207	1.7562780103377578	-1.4820944197831112	0.41550033983934614	-0.946724133903215	0.035628769278873484	-1.4320206691361548
-0.7132356725177771	0.19063986668589292	-0.9208039054301526	-0.7652118643392325	-2.0227738438112866	-0.18159082041856228	1.7151396045852145	-0.8887977153122166	-1.5616860529493526	0.6254758675288048	-0.4946334649132592	-0.342710922581372	1.6479606703305325	-0.09470749868860841	1.024117140191276	-0.33101081526403914	0.44631875659876846	-1.331560658700847	0.10975848619206768	-0.09777862992848636	0.6572142380722736	-0.1300520377321296	0.9533756546419148	0.30479158508346943	1.0039786524499823	-1.2228195220160138	0.2157278490724369	-0.6225439817356064	-0.6823575400373306	-1.3587581191519291	0.10381017369030877	-0.1009692795061921	-1.5372684067842906	-1.3259234545814058	0.9750562637431264	1.2184467079866224	-0.6137314060411262	0.020541066848094806	-1.0198657772949993	-0.9243079321444245	1.0059897425588764	0.7029132926265984	-0.22696716110869175	-0.5454394573793956	1.2770728239239222	-0.11900700223517248	0.5701426661449325	0.3047778243773919	0.2164478632315783	-0.8300498642364872
0.08840339614007943	1.779541266668765	0.403518273679155	-0.4558210233046752	-0.7919854276594707	0.9707159996264433	0.5315850837965718	-0.08971800118269568	-1.3074317255141499	0.9347089604293752	0.49371744098834214	0.15031111285413942	2.1111869021558323	0.08328159666743312	1.336691868010156	1.5189399443916511	0.5457423046442645	-2.0098763747126434	1.7169985198473838	-0.032960850754049933	1.687124697975432	-0.33630486659939623	1.8244123746262009	0.10181428676351902	1.8555175012739349	0.1838979195397778	1.027521701628054	0.7021222700051186	1.166927910342087	-0.7388602363979274	0.9657562527470643	-0.7193234303161864	-0.4932573278885189	-1.2503063057925754	1.184712544867369	2.298771156617297	-0.04537275884318993	0.32882254786931603	0.17242959096533325	0.4665855133657889	0.4126921571226554	1.4782129796750185	0.7129907170490966	0.2514253409549905	1.0090902658583703	0.8046573106861986	1.0507683553774965	1.3643813406456802	0.40160944789459735	-0.3859822357594508
0.48013354721563095	2.6924505032136175	0.9497821083928911	-0.25159220259828974	0.13659734760826336	2.015818209887186	-1.2012962227106276	0.33881980921078003	0.024205372931141778	0.8013306036547241	1.2211758856887347	0.3611205871306187	1.6940191204619621	0.17881632723911797	0.5978611203329772	2.386504140019676	0.337421025972584	-1.339189220191181	2.427322704514754	0.35565711194311994	1.8185848510145513	-0.6837849099487177	2.2547910511831373	-0.008984711339068816	1.6921342345132098	1.6741154788733033	1.5715752869288941	1.4148970527390998	2.0457882856809775	-0.4493907946975824	1.408303553292134	-1.5670939202688607	0.04672774728633163	-0.32430151723861517	0.3018127065483735	2.0313905923182287	0.6885821244298794	0.7335866527354128	0.7580932152258991	1.6522635420905856	0.03060218946935432	0.5955534015414915	1.0479900722546365	1.465876978809037	0.870286467764994	0.40808002471933874	1.4457183504032969	1.8547394519644795	0.3064225838117564	-0.3550720076935756
0.024067183350996925	2.5055318243280285	0.6914194204427665	-0.3386973494463057	0.17063631974936883	2.4837282097263107	-2.4567082073580626	0.0068231751926851715	1.3959397174410868	0.38119364202223455	1.4921434422426834	0.5758975626052727	0.7967173419146725	0.5043022655471869	-0.21083809638794435	2.5031587771036206	0.1400119175994989	-0.13821692046203568	2.0003547804594675	0.17716475877347462	1.3905713661226085	-1.225313182786683	2.2650482280431965	-0.19997600211090447	0.6428988907091278	2.286811525155055	1.2834032331448577	1.013513169179026	1.7561119958337206	-0.21565561895318552	1.2649600992791619	-1.807628220419676	-0.1746993936664016	0.4774914609725808	-0.9795596481208766	0.9168907496969627	0.8965356844503002	0.5047740577152341	0.5892575018317594	2.0763913546875714	0.09501721370912614	-1.0143656028779708	0.8811045988164142	2.3419281238308223	0.7434610257414769	-0.5955495831486244	1.4696638084164881	1.8612135386139461	-0.18404220621886044	-0.6666591861035861
-0.9074335488208335	1.833733928781528	0.3009413125663525	-0.5069668581059054	-0.4588602851172365	2.283048555217086	-2.5277545977561706	-0.812716335077027	1.6432515124616833	0.13386599586131304	1.358617460449216	1.0804149188895544	-0.08668491320393097	1.0748177370040723	-0.31749144617201785	2.4436829707182914	0.2582828392436079	0.31461840972105054	1.06926295880169	-0.4274295217932733	0.8875663413942649	-1.5809623003752669	1.6090563344008313	-0.32297683753152717	-0.5225113367323166	1.6846716619010427	0.5200170776127093	-0.18393549322565958	1.083514685434057	0.302607926101992	0.7347835525630285	-1.1831858039402798	-0.6657484017479283	0.527127024078659	-1.5957576000608509	-0.11709859086972256	0.3913544481169357	-0.3174982423726004	0.23035316244532314	1.984266384312839	0.448403351271821	-1.8869156128906361	0.7270259766402151	2.280779640774211	0.5537131005599277	-0.9059885703004643	1.2902011415032688	1.6508278456957817	-0.7474166802681014	-0.9731559176387616
-1.4861227973702282	1.3645548068739102	0.2351289351325948	-0.34373254598973246	-1.0464345969752833	1.698200866497557	-1.6334379384274982	-1.4357995038142501	0.657781368416017	0.23968944766891934	1.0012893078761285	1.600314110903518	-0.6414782147201437	1.4192234229126426	0.14167671506737403	2.2102694363599835	0.6376638824617286	-0.25117547576345495	0.40598765094337214	-0.5628673652214298	0.4527828037332405	-1.2811636813433758	0.2501349637120598	-0.13434801002469474	-1.0167466178108253	0.43736642458798397	0.1083403945209753	-1.182793940243358	0.83905843067386	0.9448966875794815	0.09870266705840122	-0.3081479037350917	-0.7709528742013035	0.10304682774298357	-1.2320390583629581	-0.6006693729646059	-0.36560707693989675	-0.9704851196648784	0.2718199064659256	1.8500182459355201	0.7188854563002376	-1.545294117427146	0.8944610763817281	1.3644915691873225	0.21712089933817155	-0.2624422388189589	1.2173024632016174	1.3483155960855013	-0.8560080275433307	-0.9696858182920269
-1.2804716575472324	1.0023784232098842	0.29312714311359317	0.23364301790392963	-1.057212758622121	1.0678483172154714	-0.664068001359914	-1.4542559448642318	-0.62145017614212	0.36629216268124937	0.5425617474541085	1.513684026880944	-0.7403761897680387	1.0352918860302067	0.4722611076395748	1.2948124212018808	0.8484600209110277	-0.9208822325328786	0.1739439956687477	0.09506461033222595	-0.020262932621705792	-0.32430029830931656	-1.1719441436249622	0.30417602069290595	-0.6765757527887205	-0.5394564207764434	0.35559728264707746	-1.1347189980580001	1.0512194369885302	1.2611561570695198	-0.5837633338967242	-0.028768314352782178	-0.35144279587120797	-0.1318471800274015	-0.5687436366071107	-0.7755481774520518	-0.8023012134463268	-0.8681943702514339	0.6722689841365014	1.6751677546420864	0.6282818692104376	-0.7648574818227509	1.168879293500283	0.19819326596802558	-0.3451644755200012	0.32971242044829124	1.1771611182477035	0.8931665805709649	-0.3666847521058039	-0.6642439187162683
-0.6244820827511867	0.20159312713912886	0.06528314289824987	0.770458875117384	-0.4639198376791639	0.5056124809509775	-0.2978919005014706	-1.079918073624455	-1.279502910901183	0.10366847705729058	-0.01908307500264383	0.5992406398633912	-0.4395694326607645	-0.015919053809205472	0.2551717615110213	-0.4069756203547824	0.47933272434858903	-0.8079554499085866	-0.0033336102406419117	0.7345790921082584	-0.5331899781009742	0.7176299168020943	-1.7133357103766986	0.5802093272793749	-0.0017384674844964586	-0.7712467786585785	0.6827441583882914	-0.11071963774567489	1.1467589951129196	1.106441590322023	-1.402149985068845	-0.5318150448797913	0.17326167547125843	0.019678166868665588	-0.40181067163278006	-1.0610454336653248	-0.7555127001262445	-0.25545034093446717	0.8770090394511038	1.0802745230686701	0.1509674292173335	-0.49328952359546335	1.1237682540219787	-0.6698589054930973	-1.0721675760469709	-0.028500320562011915	0.7302062779867355	0.236431409615811	0.22843867857606423	-0.30961785316692236
-0.12010290346198389	-1.051046479110547	-0.4201736152820088	0.767248039498063	0.3746248492097199	-0.06771785730588857	-0.3780406185516496	-0.7533563096549326	-1.2668911217185963	-0.48469775726963	-0.698967741719565	-0.5973158441827469	-0.025279666863200323	-1.1068733331140046	-0.27795061076642635	-2.0544652897146696	-0.42519663177684164	-0.10022986028228197	-0.34363058068049457	0.396088428890991	-0.8755514091628015	1.2412390569873304	-1.069471194939396	0.320261425297074	0.41512790429011587	-0.46920647390030656	0.2955836859850946	0.9579090521525394	0.7928093268603317	0.7496091680859146	-2.234333173307017	-1.1749800080178636	0.40089540840737053	0.1645195169574686	-0.7148921894504044	-1.4374936285415072	-0.41589732938278806	0.14517617428109778	0.5381340668601506	0.019077374470861934	-0.5404774056677477	-0.7927997037923021	0.6354655562399031	-1.1056251029808097	-1.708801452064254	-0.9486096774934107	-0.3074060956354928	-0.48794976750040997	0.31695839227536005	-0.07817758765890782
0.06125141163975818	-1.9871525403672285	-0.6864589183643202	0.34946183417888305	1.00838147442053	-0.6927398376735786	-0.18407321014199854	-0.5258381156374455	-1.1322958460149921	-0.9116573382607112	-1.3664777654740685	-1.2522640761494708	0.09813468359173808	-1.6520557031555245	-0.5768843199925539	-2.4944194288801658	-1.34868690026482	0.28766386592135124	-0.5302362298237001	-0.7486916798153825	-0.834125667940865	1.207516888780289	0.020132076540541728	-0.43771970566424157	0.42040764983616025	-0.12925307603307645	-0.8996339644425879	1.1362834305048062	0.3444014476977992	0.4037351663078065	-2.6180759288636333	-1.199170480368627	0.4371037091049676	-0.04717870079624323	-0.7871269607870971	-1.4712753997813233	0.06830241245141822	0.0030524120686265055	-0.03304625648268743	-0.8988776927560885	-1.1999957950048272	-0.9213579622201512	-0.009953631035958008	-1.2580249585504248	-1.9885453082698876	-1.2524089442934963	-1.4411412109368182	-1.0016394079045128	-0.056854299335333765	0.1500038174485209
0.22368216820884926	-1.9226431816143328	-0.38904070775600696	0.2367451482882008	1.1099082247526413	-1.2495709031544966	0.7040037944712301	-0.028631724997678812	-1.1468915454235444	-0.8573361987842205	-1.7221658697133637	-1.0731015146110108	-0.2668933533426231	-1.6056548974425846	-0.2950171229388042	-1.4343403792101497	-1.7519598139277164	-0.09332774885900198	-0.1598436520493365	-1.5087530450241573	-0.4042207985075088	1.0822610921622884	0.4688531131097235	-1.2967546207136866	0.2448609829570273	-0.028016370336130317	-2.16809851290631	0.29315156586965674	0.3686122786088474	-0.05072046157194469	-2.133383744655008	-0.49735240237114664	0.7437360689177763	-0.444643896362028	-0.13579928605900982	-0.8902884880734911	0.7203628625289852	-0.31676049069767187	-0.2048441548572699	-0.9918920762087192	-1.5816554589826872	-0.2636777148768176	-0.46994707557997345	-1.2468077042418713	-1.8815825145880336	-0.48826039793545717	-1.9166162920664507	-1.0914955393640164	-0.12161612709998082	0.6466665225354665
0.5684970613674943	-1.1275334384052251	0.2798740470416875	0.9191524049424246	0.6173614249603775	-1.5635317890556644	1.8820937508259072	0.8943124282829807	-0.9631942584848388	-0.5345251001473537	-1.484790668935065	-0.5285733642445551	-0.893129015311676	-1.3017906238057608	0.5091494944219218	0.18369821706248393	-1.5188503831887115	-0.6951203451357219	0.5875109511990314	-1.0939871655947944	0.20837895053112668	1.1915867935413873	-0.08662690198704098	-1.8627722684566905	0.05468902756021264	-0.10808718561725354	-2.686320775893511	-0.8928603317623202	0.8533484786860807	-0.6802446117650188	-0.8955720930021386	0.40420054030482966	1.5467510185750486	-0.6098129822551376	0.8858582098718415	0.0366921342444001	1.4617539391127359	-0.32799136283623453	0.2623530454465386	-0.31252861467865	-1.4922053138310303	1.0089019146573173	-0.6583726050497141	-1.0625237725928247	-1.5909929053225087	0.4681452891483803	-1.5548791010099243	-0.8026675183239296	0.7441334524947525	1.503631963329543
0.8296564532546712	-0.5584718956490403	0.8412242153622757	1.984849028763317	-0.15494032557969034	-1.5698564137948694	2.5034331048584804	1.7234737015678838	-0.165138844374047	-0.3637618269035999	-0.6565329430082797	-0.2796888693080776	-1.3254703954548666	-0.9375618585749854	1.4809474682327797	1.0742918688880554	-0.9307850499223063	-0.6640479644793816	0.990432388408665	-0.08016709923240482	0.7101599464044575	1.2987805935712509	-1.0166335464617644	-1.9802118402806186	-0.24636298271059798	-0.20956700828641334	-2.2794011771502483	-1.6162023315566534	1.1066207441188067	-1.0269232122185061	0.46648240945517716	1.0480496774006394	2.497234818220068	-0.4436770155853204	1.5271598980386885	0.7771625113844735	1.919954779847241	-0.08389054602094874	0.9576254588148819	0.3518841876650812	-0.8908360348021795	2.1552364142901883	-0.6553937423588775	-0.696733598515746	-1.2763722292787427	0.49856819363909016	-0.9723084533855476	-0.43686908062037444	2.1310792492101855	2.4773758411934774
0.6475110014901655	-0.760537942752301	1.0699654190564742	2.477177773148791	-0.6002685636506295	-1.3466464630020498	2.148589864272622	1.6959293977162617	1.0752042375949193	-0.41319567942207047	0.3889375291299755	-0.4830106465418937	-1.3172967349615714	-0.4089377842868345	2.134462268103059	0.8079030959751724	-0.2543847766694472	0.1930413078629253	0.5810833884175122	0.28760723151054746	0.837418152557413	0.9468254183963095	-1.464436780314114	-1.6582272328612353	-0.72257308222424	-0.27525839719255746	-1.4207093093283023	-1.5658729412160144	0.5358351757678185	-0.40002148463195525	1.377226914938115	1.545887582174068	2.9741592751266426	-0.23101765939283175	1.5213032316138473	1.0925821273172123	1.710122963015313	-0.08917294499690992	1.2780975608127447	0.34024643739775545	0.02000959076642288	2.558097844587483	-0.4344836393359781	-0.24498136860826705	-0.8622024447084268	-0.335013130099108	-0.8624448827544944	-0.3205597568155215	2.830976284011503	3.168108313230199
0.18529637543314245	-1.2782180086336217	1.1534727713278723	1.9462735298155673	-0.2355438766519533	-1.0302085339269138	1.2458065638945426	0.7517579942631705	2.0963140130687945	-0.3674698797951039	1.142312107760317	-0.7171918040287086	-1.0018412828882863	0.32452012351594817	2.0349311465103472	0.05511339774692883	0.5182153460010434	1.3063108000058503	-0.25772464150841473	-0.4161631374813652	0.4903495284827273	0.1386028685366962	-1.213404609571889	-0.9345591994006655	-1.0886804016637854	-0.32380643365881	-0.6772742107793952	-0.9639631695919837	-0.5758510928571432	1.2216290913911265	1.7694653372172524	2.2887302862703254	2.6986606835406026	-0.17513327720365246	1.3296595752614464	1.1815588484043256	0.9099436941212673	-0.6288017706562867	1.0487333001222805	-0.1727565785347411	0.8540628168953694	2.1674612924856147	0.14630942926007637	0.15467338124017022	-0.21086805892521	-0.8154324487352872	-1.19714889855335	-0.5036234122062883	2.0795657934914242	3.328985131504274
0.1088081168282119	-1.2399382328489408	1.3362099046340972	0.9652638205428385	0.8158233825972713	-0.7402099617932737	0.6127558554564327	-0.1594187395641102	2.4613667170045295	-0.05644994885185185	1.3607057356649348	-0.5287971075006257	-0.6084876293462527	0.9109642390487459	1.096774844866574	-0.26891262353824535	1.4531431032174538	2.050714160184173	-0.6544212554379515	-1.3414659088352079	-0.10827252679295099	-0.5273700488995839	-0.7061641610198942	0.06381107798322516	-0.8940226352061296	-0.31484568192734685	-0.30355225007904013	-0.1933863462235048	-1.2363199669749076	2.8050673961773063	1.910772458283968	3.263809011628892	2.0021770913466495	-0.117675781986871	1.5091661865381871	1.2942537105993108	0.10585677788486061	-1.3901495988310968	0.6278737866563994	-0.44754261532622885	1.2741106325371858	1.4264662356025397	1.0496905808743167	0.4355733663926367	0.5496568192467364	-0.058931563337569576	-1.3305964127628902	-0.656146672321252	0.45526541200114484	2.995579778023145
0.8401106542732257	-0.33515466483801937	1.5588727747312356	0.47186236698985184	1.8170719175669483	-0.5448003641825101	0.6501656597397756	0.0481586964966613	2.379466698687644	0.22326573492306898	1.2558291785954139	0.07541217502449503	-0.12200932245788046	0.8443486460369557	-0.17126653025941846	0.07883625854874965	2.3019214781052844	2.2841605976725012	-0.17627686870683784	-1.4321777520300278	-0.42369262442690026	-0.47804225805662454	-0.34130865057259285	0.9923961079271265	-0.044976872029719735	-0.113245755923854	-0.2874889468076793	0.4965698994391031	-0.7440899959001442	3.0769641115465274	1.9060351378934548	3.853134985754557	1.4779110750727866	0.15148804144411562	2.0200709773329923	1.3944921913468669	-0.13800077471667482	-1.8050360541569686	0.4596408185883191	-0.06500786309175477	1.2153328336063647	0.909816832117637	1.8823282947905509	0.6291879358598629	1.0179588302705125	1.320070489729937	-0.8552897246160736	-0.3131510574375032	-0.6504323789862824	2.357356629398479
1.9710685009997722	0.9591226649190998	1.5431534224540175	0.7043682983955853	2.051085078090279	-0.40789375729786564	1.050731344317381	1.396172795409054	2.3331514693971003	0.1122173810479653	1.2376505980673485	0.7116364570334828	0.6386851204127747	0.04864119257510777	-0.871259282330468	0.6366779479690517	2.5417129248539765	2.171424562274092	0.7457056548405965	-0.6347385867324198	0.024987986387315298	0.20185763539824425	0.0112769236723894	1.4169456520084671	1.0051749062855229	0.4039221884275967	-0.5278250271997353	1.0100479220472567	0.5477833021945716	1.770942291620205	1.5933574964395467	3.4051019156831877	1.3890676226230454	0.47469791284236956	2.285379240080486	1.3265383909798645	0.17072516887102135	-1.6069402141802096	0.6202429069320867	0.643011435390951	0.884345740417983	0.962335125768488	2.1368732443438523	0.815746312735843	0.9372208230270802	1.8032449296785875	-0.10899770231364324	0.6877975455887152	-0.47189194116598393	1.5630713260400388
2.6082351594297464	1.9874910112112922	1.1679158270087109	0.990579543706588	1.5103835515279989	-0.15661389723617483	1.2532774640447362	2.682678011230737	2.4244995428462848	-0.18528015668239048	1.4393491828889275	1.0915729319147816	1.6173230110186554	-0.8961915340441298	-0.41890615126054054	0.9125760449889674	1.8923205054641778	1.770612535719897	1.3342172532823986	0.20120264265564203	1.154686524886879	0.8886104537215412	0.7127229908698689	1.1895232009605954	1.6871666864740211	1.200279110966551	-0.8206497042711575	1.3262140350440672	1.5395752682823143	-0.08857515277859009	0.9678117895249997	1.948128450242672	1.4291544508529401	0.4574215065849253	1.8572459985408118	1.191444492573444	0.4974109104433355	-0.9283025585641367	0.8086485370441023	1.0594070794742352	0.5335120511873571	1.4802666974227923	1.6182746159052557	1.0707393538803907	0.5639299578439405	0.6793201257762755	0.29406670489477327	1.9599236634830681	0.38151589919689816	0.6696802997516034
2.3031032222811643	2.463651672269389	0.6379251863313125	0.5993635468949774	0.865824766238157	0.3914502682545468	1.0421521230373119	2.6483138036308382	2.277348734827037	0.0255798132013735	1.542894143707236	1.2895478399482412	2.367220716668246	-1.196206006952434	0.8602958828127413	0.8536236684029929	0.7175209196594764	1.0438351595768312	1.2561015391049728	0.4507550783349667	2.2135091810792105	1.1025056549455086	1.7224917371309532	0.6379370547993582	1.8605886172077788	2.006010093342331	-0.8195952955671598	1.4815591273480644	1.4441202543934515	-1.2100779771906918	0.46348991630470787	0.24777593279300608	1.04895886729979	0.01506357800901589	0.8759529185966439	1.3051456067872165	0.3617433521728423	0.014412180309658495	0.6905698426991066	0.9798313261406054	0.24166200531438323	1.9486688749776389	0.5872455294988732	1.4075031553848139	0.48422289539933316	-1.0963106624571566	0.24852963620768595	2.785315938544481	0.6977817441260614	-0.2577989185091066
1.4799022581179175	2.38314167519574	0.2589829781817307	-0.415758009722032	0.6851798386741578	1.156214688950359	0.6191971113809507	1.2539628369230973	1.5951391192915743	1.0779988437631505	1.154306625647061	1.5223628581087938	2.4412501522367043	-0.5065633743578305	1.9273248505960558	0.6514527271895277	-0.22999460609515063	0.17946226658358674	0.7995736114163583	0.3559313179749517	2.353742529402792	0.884482235668026	2.4622364570613557	0.2496195408313426	1.8111755121274282	2.3905767099628	-0.27957153646420496	1.5400026575152004	0.494745130495987	-1.2162501096887974	0.547773297399702	-0.8460368627130955	0.013272525334323682	-0.440336760926056	-0.13072987143699308	1.6990133150894386	-0.18855286619430822	1.0633348813034698	0.19565111732142096	0.693851729530518	-0.08237292409011045	1.805823827264553	-0.48642397748127286	1.7087410472721971	1.0087483179505858	-1.8882924644677572	0.19963808872911695	2.666942149608738	0.037520534328973724	-1.0533195704260772
0.8556046396124304	1.7270847355769074	0.1364070705988835	-1.3754574561570734	0.7747053812837656	1.678626037364564	0.17911743089696636	-0.31342385718044125	0.6367767745347365	2.3244488743958547	0.34933511504867254	1.7601231494129672	1.8937908472050942	0.8315939104219136	1.9279136544600155	0.3410878582759993	-0.500934567063452	-0.406877696413992	0.39438009424386533	0.449183725272731	1.419017796875278	0.4603002980934529	2.360764056556706	0.14032481744763464	1.745834978625099	2.0047081216606166	0.5740033206421692	1.4747926719649298	-0.377871529238261	-0.7187416766550764	1.0574126062230296	-1.062533162676897	-1.3367248792626425	-0.49395752866799103	-0.7537753674748104	1.8537003575765139	-0.6904982402840959	1.897160163512191	-0.45730913414190344	0.4781789989492898	-0.5026503587076512	0.9310373705619858	-1.225294217472777	1.7412143783072502	1.8142173465081894	-1.1037143781119054	0.4077804057444029	1.749166194969418	-0.8700433080632446	-1.4914501316917343
0.5617463404504078	0.575233378627892	0.15478165878625996	-1.8391281738963294	0.44185856218541963	1.4342092451125938	-0.39359174851036915	-0.8935168082264678	-0.014985587564025267	2.6355411889770948	-0.2702440724438498	1.6658309459617744	1.2433675380266005	2.1139581775966843	0.9029640603933798	-0.17834206725502552	-0.31240648108461544	-0.5282326062725503	0.1759329068270094	0.6809310864564382	0.12656429547113063	-0.23574629450681261	1.4386298093432939	-0.06025235418953423	1.4733768703396075	0.8805946036080541	1.0865610477730476	1.1110507821230147	-0.4858204629580734	-0.3890398607387896	1.2167617862275781	-0.7616256180621312	-2.339146713688954	-0.264769540663249	-0.933964772645227	1.1722978107222533	-0.7785397861697615	1.9464946675428805	-0.9272256910247231	0.2587383906764187	-0.8967361456507346	-0.20627735064325634	-1.4203391746764131	1.3352748055439063	2.2466661248577773	0.25989410608732	0.48746522494714817	0.715475317349149	-1.0930715691913784	-1.4414371989531556
0.035478008329740636	-0.5751212843759186	0.18503898316638406	-2.0362789933547014	-0.5989346087767944	0.38455996929923747	-1.3095088791122111	-0.4789690903435718	-0.12285638529487404	1.5782215899586354	-0.18267106375789305	0.9551826122225775	0.8752129259333631	2.7541850613684327	-0.4054294879188576	-0.7814440551130614	-0.18532855600958723	-0.5111169068774674	0.04665991769635016	0.49437270002722833	-0.619771585484565	-1.4340371417924964	0.27136086511398577	-0.7093781972524951	0.6905886604534928	-0.4772453711234493	0.7795529082883113	0.30601451946013997	0.03004186840799218	-0.25408214668599793	0.5023719961722879	-0.46599591053489836	-2.5441214339675517	-0.23318165057387374	-0.8265012107589069	-0.2676567379933039	-0.5289759537171435	0.8571652087357198	-0.9581228346468083	-0.14534790621696198	-1.0108811911368092	-0.9735473348729062	-1.0039395820735635	0.5880613954899843	1.938310901155516	0.7822936942125867	-0.06868867843184334	0.21876711874826726	-0.6091885019523241	-1.0045250314587422
-1.1924502982078242	-1.0063626317254961	0.1920900461816425	-2.370433415035592	-1.7733154158531146	-0.8249688789321634	-2.4450871190536416	-0.03710956492485023	-0.07952321779725706	-0.07752788202088505	0.4047937151208035	-0.22503518843156972	0.5897172025904247	2.5381663300224124	-1.362026341919069	-1.0452018590189742	-0.31796340044384774	-0.8135293120772064	-0.0608112106536756	-0.27810332930713577	-0.6118962516758516	-2.935604893748797	-0.5887657621078971	-1.593372882650534	-0.5211256891499964	-1.4062994546327892	-0.08132073199928079	-0.7746273375293907	0.4562920127589173	0.011025672067662317	-0.644552619301247	-0.4409237105267796	-2.062103057308298	-0.558572704158153	-0.6384222070095473	-1.6344660066790857	-0.33014624320021757	-0.9279559238484214	-0.5582447560015747	-0.6411407236032692	-0.6755762280323724	-1.193122627758586	-0.1534130687843141	-0.18691922284672013	1.0541083146355144	0.13601659055543017	-1.0332050133919366	0.3254758544361819	-0.2584134338051349	-0.5123771592948484
-2.7725133848494816	-0.5351863813070349	0.12816689087568628	-2.737210515279967	-2.243723329417907	-1.358213177830684	-3.287839851730265	-0.34002877743812965	-0.4455136937952637	-1.1629268095785608	0.6518072577741922	-1.3310327574547536	-0.11453172197888033	1.6265426881199228	-1.9175554672515476	-0.7129059580207899	-0.4447309934191232	-1.3991315325470202	-0.1801608709967022	-0.9869906258548478	-0.4825118738360413	-3.931033152806102	-1.0663732835993398	-2.006373401057903	-1.65600927351723	-1.6165254697353943	-0.6622121828213304	-1.6578804273120038	0.2219045593653015	0.36549787971288294	-1.2322388261189465	-0.6615713451166225	-1.4420728351535976	-0.8223655842811695	-0.6148643515063862	-2.1494641820475002	-0.48524365424304994	-2.2967252714189126	-0.06780606897715634	-0.951106773279451	0.02369567531722289	-1.2740954062422098	0.597408896741706	-0.7867829263777665	-0.017273136454734418	-0.710955406420044	-1.4664799944711664	0.4709963215167976	-0.6847513190143408	-0.3547651744611934
-3.7555850149939674	0.1095921011209292	-0.14938569051931472	-2.6059919779477427	-1.8660005941578657	-0.9537049308681168	-3.3767894780962933	-1.153270639301104	-1.2744505528840095	-1.3147179188066214	-0.05360451576170864	-1.8580634939393113	-1.3142143599612217	0.4469184412716993	-2.2981116112277404	-0.12966148633515556	-0.2939078160063104	-1.7161276212436745	-0.47153800858756506	-0.8812219108720248	-0.95148429836796	-3.6676744966633996	-1.434849512185452	-1.4567069805194839	-2.2504352235712766	-1.4197478338615825	-0.3805179261944908	-1.9430125165668168	-0.6381249361022953	0.3135185223333752	-0.8789062024997135	-1.0000906778325536	-1.1945727297366255	-0.5990339618822581	-0.9789836696605909	-1.8741027574139881	-0.951356445883151	-2.3894439700592836	0.02639245750610262	-1.0463164159275244	0.7613940060973742	-1.6805593142369901	0.6033902624173321	-1.3385149429648138	-1.0362514578868758	-0.7088788390409889	-0.7545336922404545	-0.005594732538853932	-1.5903711276005683	-0.7247718343443736
-3.5170004938869655	-0.013500301956135738	-0.7263473564077987	-1.7615996517183803	-1.3210849594844356	-0.1512346719443534	-2.7472291623356058	-1.6021815859739488	-2.0126131984992353	-1.1747458271768125	-1.3575335436080072	-1.7453861780480564	-2.3681008431622494	-0.49737624676274694	-2.442154254804932	0.013803686227316725	-0.010119458609373645	-1.3889913003347918	-1.1002412161990784	-0.07868821631155172	-1.9846387622505643	-2.2801117200425782	-1.8318666035866018	-0.24326627215867275	-2.247312724293369	-1.349546512531457	0.5149557093156035	-1.658794593385128	-1.5819074633975974	-0.4289383631702913	-0.3087001542950415	-1.3273469631195374	-1.3721162100729896	-0.11445880279029717	-1.692250646490736	-1.515533875101962	-1.4009010680631093	-1.3727975857274004	-0.4901092097069219	-1.2386506324299638	1.1418769758818588	-2.333720607535052	-0.30007889477445704	-2.057423875371555	-1.8754431715315798	0.10254924604238691	0.5773932218488554	-1.2005409065929855	-2.14143718130986	-1.4584963776682085
-2.345852582437179	-0.940675281273366	-1.4151742647167196	-0.7056355644227267	-1.2213788301051594	0.3056997289401252	-1.8847818183599518	-1.1752988662938302	-2.0913322560462317	-1.3945446462604816	-2.1903479240903114	-1.3520103183460601	-2.4786126406057254	-0.9098828260053206	-1.9870414682521786	-0.5409598006376993	0.009220634413035313	-0.756039497218348	-1.8432308572450595	0.5048664719729999	-2.7660834985420024	-0.7650219791731832	-2.0038243945139045	0.7544643390345113	-1.838722171638622	-1.5209703430253436	1.2457194135481071	-1.1557391013084641	-1.995598249784417	-1.4275751275198152	-0.47677072685407995	-1.5033653320145701	-1.5705926164450585	-0.05386269837182174	-2.311672153383401	-1.472677209628	-1.490496115488312	-0.1855812200629921	-1.26030660553221	-1.6959221939524238	0.9012271952616172	-2.648561718530694	-1.4625823126414657	-2.77156515743447	-2.2569428447679996	0.7556417036419434	1.3589537661178013	-2.464401758786761	-1.928835780960661	-2.1195400965770936
-1.09585297583527	-1.6480149315228134	-1.8202921088497854	-0.154382898426338	-1.2978931019183715	0.25259353332722684	-1.2652315811746018	-0.2257290046871198	-1.543490306784522	-1.7152172639822436	-1.826051089410101	-1.0462918419148806	-1.5344756784245952	-0.8972172923579524	-0.8348420990209591	-1.2260497060091982	-0.3684779549966408	-0.5106575934133931	-2.0291367629152326	0.24617941507041147	-2.5008686690251367	-0.03892259046470144	-1.561761481724383	0.8767307687386825	-1.1135249262222193	-1.4573528295430629	1.3218166784166314	-0.655796405207977	-1.5889625349392806	-1.8973701320117573	-1.3167876849493674	-1.4303242225882247	-1.3463056279526069	-0.6744680878446802	-2.288588399176336	-1.3222782889067615	-1.1110062188152523	0.4468968234389333	-1.5789886600693221	-2.015475624827565	0.05047449084554438	-2.170835041076963	-1.8804313472607523	-2.867814098022037	-1.8200825576436606	0.5464530083917307	1.0703900062737202	-2.914493660939202	-1.3079271188268695	-2.302598585470046
-0.3708801924488503	-1.2000529348669324	-1.7048636310395355	-0.2483513227016553	-0.7479031510508268	0.19221269737858007	-0.9865889421023203	0.45849236306893315	-0.9641954157667469	-1.293264670284996	-0.6405581947406326	-0.8432118469277303	-0.29672668809408403	-0.8318442323450889	0.4686992605913969	-1.1918683842370914	-0.8283897548326707	-0.8447546863435793	-1.160517485019927	-0.42745112251663364	-1.1988215008601426	-0.10976528444796482	-0.4658942218409003	0.2505802396151529	-0.08245941239563724	-0.6616665259440611	0.9534732969537401	-0.05156540916568484	-0.5578726726807546	-1.5213555703335222	-1.6847169060084146	-1.1801069487019258	-0.6623347590998573	-1.3510644811959442	-1.532877306047926	-0.4372083478543406	-0.4560986771845436	0.5914517681608485	-1.0545981484248714	-1.5463019556674706	-1.0763705928516432	-1.0867972797493266	-1.138795896552844	-1.911772016682248	-0.6063318866422464	-0.17804077059607143	0.39605198146868875	-2.216665624683803	-0.8324386017474842	-1.926302634452383
-0.14457103847158578	0.09572422133452153	-1.2488830506283948	-0.45838271518138535	0.6033489394928633	0.5944413992659154	-0.8169017370690332	0.4088717761105673	-0.8734357807082473	0.11590868317798136	0.2671464649739952	-0.4681388920504037	0.30277718295341927	-0.9419705463668888	1.1055712052161855	-0.25511964910150037	-0.9982107110837185	-1.1811178956564534	0.36834825776444324	-0.563582356533647	0.33205221466843554	-0.2577648789737543	0.7732625778371998	-0.4142878706917094	0.9567233967104163	0.6603555520893702	0.6770889965918103	0.7523467561992785	0.5147198203139025	-0.7308518287933445	-0.6953867548616893	-0.9890868507096034	0.05829377530742233	-1.2059672269632558	-0.6092758556579706	1.000054846775168	0.12912623681562102	0.707308312516531	-0.06406807665847303	-0.20520287908102117	-1.9088151223370429	-0.0605082556828264	0.1498623890801091	-0.309257815956558	0.6609943252901695	-0.49765945617744706	0.3606636520438781	-0.9139900123054294	-0.6145267362305457	-1.2658491707255504
-0.08482488879586429	0.9556602894659049	-0.8566003383643391	-0.2723642638517286	1.77867546539476	1.2409289477496404	-0.4959270834931349	-0.23283181371002656	-1.1800376929161167	1.6067999374569586	0.19222149171389366	0.22405562221648437	0.013559770517701217	-1.0537632636665943	0.737374707655682	0.8116632529764273	-0.8972932509971474	-0.8763667896489278	1.3990884180274483	0.1689066697592423	1.1964463795032414	0.07253373670693869	1.4069242202038892	-0.5176323084740648	1.3512790998453175	1.5935947520821856	0.741979510364338	1.4152112172967575	0.9901862605885011	-0.16005537609466236	1.0810940716723574	-1.0322998615841088	0.32354929740154365	-0.1054874351283042	-0.24262496955329318	1.8980281704521162	0.41217941625712107	0.9326088151416708	0.5505515423753956	1.2048142186643878	-1.8980317664438604	0.35385219236037047	0.949856870539373	0.862313006670845	1.0561685681451651	-0.007956623293323292	1.098303395079668	0.03597949559552183	-0.3854343341864442	-0.7048101831264622
-0.03802502923318227	0.5590603707820041	-0.7154471497606403	0.2273531394160772	1.5590314026120846	1.4111372305583954	0.05466017626088706	-1.0012730821498133	-1.3138081857979145	1.9643471586107264	-0.5327384604967823	0.9389738211274568	-0.6025562001425255	-0.8048517706399719	-0.20821894015231876	1.0109243045115757	-0.8682630603625627	-0.04214210760235484	1.0460224945962942	1.124278452102938	1.0829586737850962	0.7392876336009832	1.0264382881738674	-0.038164157612595534	0.6451175507377755	1.3510835648401396	0.9736348255200362	1.3215591274693672	0.597599103886627	0.0008208490003591302	2.035750413199049	-1.218766926121188	0.024311237571905352	1.1861841650445366	-0.6127252971399788	1.3237660689417674	0.4300571747553461	1.0206996981877308	0.30444340971088296	1.666072646902416	-0.8765684097973664	0.07071662320651184	0.8257570175931088	0.843585032039411	0.3421743926509931	0.7861667392651994	1.7331146807618107	0.09388126765066782	-0.015469102758853248	-0.44783282836240795
-0.09036641463253936	-0.5399078954611204	-0.6465389660207956	0.5826193626498278	-0.10600826448122024	0.7178991373218552	0.7244909659704352	-1.5028989359231746	-0.8737089491075926	0.9668084519078692	-1.0305554496045772	1.124639154847568	-0.8262069704878785	-0.11059279833972693	-1.0020290702567893	0.10698664291397926	-1.1034174753019488	0.5454266250690076	-0.4218770360339893	1.48667969477623	0.3340144199407164	1.2497301524478122	-0.08241704691378889	0.5829043849065948	-0.8100991886152427	0.10541094246189293	1.130345544187478	0.2857753896096386	-0.35085370573168084	0.0017655363713471176	1.1693638975850587	-1.2928545607322561	-0.4902427177413702	1.8577229593252327	-1.2183756174836893	-0.44075866869681013	0.3810186848795896	0.9010417545915245	-0.4510930979640154	0.9164566975413263	0.7170021638286461	-0.6426108400756241	0.2591251087922632	-0.04417251714396366	-0.7133522696713027	1.1620102092489615	1.4610663149689045	-0.46251859602787043	0.30461180926818404	-0.44657398279289884
-0.27006332497764635	-1.112680190597839	-0.4398604982165494	0.603427957153855	-1.843135781863134	-0.38291083382387614	1.289059290750922	-1.564183873697887	-0.10568699531519574	-0.3684485278182004	-0.8811491571342782	0.51713956121265	-0.4782840977848718	0.6540801184403501	-1.2541912316283437	-1.1540321014770605	-1.3948482620580525	0.34920421485148084	-1.8445519988000203	1.1672145080287903	-0.47048176294392147	1.409409597986279	-1.1283704945952964	0.892513360077845	-1.9959101684379954	-1.1096583416609465	1.178026020612128	-1.0298777664123138	-1.1913805057007762	0.02893436133021069	-0.854139208857241	-1.146792101673469	-0.7598085633533034	1.8308838251443387	-1.4492852197522705	-2.0820253265514395	0.3583356843079433	0.9400653773361091	-0.9242472074445948	-0.3587784909215906	2.0073281027814596	-1.4184718807062098	-0.045239543620451614	-0.7730138031455125	-1.062197648959037	1.0263365824657114	0.47316871587676457	-0.9402132929635607	0.4321272118153583	-0.5388224955989632
-0.38749625915085906	-0.7010767030692412	-0.23139952814638307	0.5660192659063846	-2.1668847823991326	-1.026380722335726	1.4975077004517652	-1.2086869402601017	0.2988199839092154	-0.8877836941086232	-0.469910436097128	-0.5090439615136255	0.025459506976929194	0.9709727579299513	-1.0563468892231815	-1.758393549343215	-1.4090783033947358	-0.3190819234303211	-2.289090804351318	0.7133345240208688	-0.9237510331080293	1.441382461004497	-1.4224789970823186	0.751291090800299	-2.1107483739842112	-1.373002704674784	1.1530624618103587	-1.615084272293325	-1.442700096866653	-0.05104044700173321	-2.3943829981904474	-0.9335637530982582	-0.6055491650834912	1.5647033549802003	-1.1816104559519143	-2.4983225453949514	0.23922134819730084	1.4185527731822514	-0.7116878881228463	-1.2770735395064616	2.2448961983059905	-1.8584750789178663	0.02144274860786267	-0.7361175306526454	-0.43034561170343677	0.8692151869858695	-0.3600498444288221	-0.9663249131005275	0.5700176124788685	-0.5867797040176095
-0.23500758450107004	-0.06571036457860048	-0.3817469287492638	0.7621349641175298	-0.9625261109371355	-0.8447944522535639	1.2326125100878573	-0.6417776783230467	-0.09495289157648758	-0.48190021540743994	-0.35229423662806636	-1.2097407592869278	0.19505383090875303	0.6342138120633416	-0.644050568814284	-1.2938045687734863	-1.0821277126064615	-0.7040990147968013	-1.7856620257271552	0.4943671492605439	-0.9172021774274599	1.5435844250586295	-0.9108246858063415	0.34665848390506093	-1.2741322469103211	-0.7201500063394648	0.9291912153307605	-1.0963062647575021	-1.1573102160053974	-0.3913803977647831	-2.4395868999220833	-0.7955915048444545	-0.18954730873109288	1.2938361382211983	-0.7306743000426998	-1.7463736892491488	-0.11193453630550254	1.9304571274340232	-0.13747045940679328	-1.5405875012367978	1.3775296596209254	-1.571468923387203	0.00775684719318258	-0.3260361547251232	0.4392663348222241	0.9600045643697959	-0.5456543623967733	-0.7636520043033113	0.977921569634508	-0.4765539014728461
0.15453572238347346	-0.1659462007620322	-0.9475856812641313	1.0787193103756239	0.4877348504911357	-0.32761682473488557	0.6958148576326418	-0.18847460662618157	-0.960537348811299	-0.03373433915205282	-0.4950174753170531	-1.1556861813999846	-0.06315844430794626	-0.1279681118086763	-0.13136318299416577	-0.17262953709009332	-0.6074698712029905	-0.4810396089670381	-0.9850862468063672	0.305725779389777	-0.5776767632594936	1.5781383995168985	-0.1656963797919138	0.014798947348644145	-0.29392454434310533	0.00013525306821301157	0.3237276411235181	-0.1150061428471132	-0.7542559058873557	-0.803502154040547	-1.387441441817925	-0.5593018021461621	0.23989744923153417	0.8067979669454234	-0.3216931920625369	-0.7532868759265575	-0.5682211171394802	1.6674277303351466	0.22493338854460687	-1.4227577107268634	0.12048338859914391	-0.45333818985762026	-0.34458894441287236	-0.3001031614218145	0.6156151360730181	0.9051258415608051	-0.41964950633231785	-0.7332924835683792	1.4663169863463565	-0.08354781132110346
0.5511864325556458	-0.9871509122626619	-1.4299445849221115	1.1951729646474674	0.9234068046735392	-0.241136669871844	0.37237152630582915	-0.06719887080569492	-1.4463148312966683	-0.2975979628231992	-0.3693113093130264	-0.6450232402856628	-0.46374452832261087	-0.9023591244099093	0.3974714165886932	0.8272866654372109	-0.09168873514735934	-0.015740157456252155	-0.3458902649356922	-0.14899455348821686	-0.18059967296983132	1.3133199043058243	0.17251853386657526	0.037176857570345764	0.19117736123008697	0.047304359081190704	-0.5627436053444067	0.3709881111892017	-0.543183008798049	-0.8868607875347162	-0.35009674990754874	0.12892676011446005	0.575277090188345	0.034483751393396045	0.1853625164678043	-0.276809423844067	-0.7808363241369272	0.4139133842879206	0.21295757895336143	-1.1834853281456417	-0.6226479625212172	0.9932922834457008	-0.6810388820738885	-0.7508710281814812	-0.055558978404078134	0.2134541621641454	-0.52532557814147	-0.913735414576727	1.446582752430545	0.6299718702650456
0.807935517414233	-1.6223971728282296	-1.2271002329773266	1.089834784533668	0.3605813479612138	-0.7699939345425831	0.6501051930174834	-0.15785039608034554	-0.9849653929456882	-1.0653983478599023	0.22584204180930367	-0.37457855910137355	-0.693876091922313	-1.3698794909193006	0.7444973168642525	1.1472628492566572	0.5763453302911965	0.23681692689440104	0.12639171842939234	-0.6730957460073053	-0.02043861797318325	0.8307575236569367	-0.007190924755709169	0.4866896563673939	0.222022562096859	-0.5044378737870289	-1.2789735937955975	0.10332547765265837	-0.46985498963742467	-0.4919458656994218	0.016336706037376598	1.288768567197778	0.8196316570813431	-0.48233466004214465	0.9797517452111512	-0.3012753059612961	-0.5520999773744191	-0.9882233624580653	0.12643368614772105	-0.7672340481771607	-0.5321489067906819	1.848331328223007	-0.5306549585632643	-0.985332398871926	-0.8918043425435224	-0.8420490412848671	-0.8338059969988807	-0.9795866432318232	0.6138946480758471	1.4448639077658356
1.0100487435376548	-1.3931174227304999	-0.3400416827151985	1.1052561941180234	-0.1416803595327524	-1.3220523857858761	1.3990285706990742	-0.08553595149759796	0.09904796321595735	-1.518531719983652	0.6971019499679744	-0.6665545388034622	-0.6590908853643559	-1.3977185184156615	0.7559736501325762	0.7190835733006576	1.4270026615409253	0.3502447552851936	0.469316538744464	-0.7624476982310457	-0.18648178877527655	0.49804084504604024	-0.22516611663314123	1.1813436593571913	0.22977271529373408	-0.9446958248620755	-1.4042169546313972	-0.27834306229416117	-0.31396022215018554	0.1118485442136913	-0.11970824024566816	2.3451082447617466	0.9350555331047226	-0.0718343552238875	1.8765807140114137	-0.3462569383411342	-0.08845360779212932	-1.4298568817375878	0.19793766138813418	-0.09918644177984451	-0.12157630349118287	1.5576799857908568	-0.04702849656149922	-0.45851383822056146	-1.1778567037308978	-1.2779194253275126	-0.828657649673408	-0.7242451580726152	-0.5553539272596334	1.9092437834737745
1.3287576172202635	-0.5644983133161604	0.5412028729211519	1.4448219139765848	0.22275248412523507	-1.1690289782438734	2.013426487616797	0.3760035798998805	0.8409746776840762	-1.2166924967520119	0.2517480239867943	-1.0660728873961876	-0.42952093285672066	-1.0509432571091084	0.6008342954731328	-0.0781405063403523	2.1362805406152714	0.755751705475884	0.48488714143713485	-0.3106115159124352	-0.40511669466148764	0.5366764052681391	0.05283598637104727	1.8026029620702075	0.461636624181671	-0.6842895023260783	-0.9445289546811412	-0.041186825634830705	-0.017550578745103716	0.5818612968087686	-0.30014890580957215	2.5673845984423904	0.8424590430667457	1.1400890360617506	2.4161684998667936	-0.0869872401046909	0.23836026624608028	-0.7374423660705234	0.25119001688037346	0.5858135494101502	-0.18195218794149173	0.5643438879244614	0.07048408997923589	0.45771642755929237	-0.8407589015358585	-0.49202188628639437	-0.27079081978607794	-0.3479490417956694	-1.1767940833576385	1.676150046435605
1.7998269030809821	0.13998997549531492	0.7810394671531249	1.7987804512924972	1.1946443437996865	-0.19610653413052728	1.9839959726011738	1.0245249575181354	0.5844649347808358	-0.5093128515605915	-1.0569848128469004	-0.7894123367756197	-0.07074084152876343	-0.621759633366191	0.6895942208859421	-0.626001566000893	2.2673813511553633	1.5428407690134633	0.08516674734799659	0.18369438677857738	-0.21041509494586114	0.7754854313799918	0.831884635115063	2.1087733456244155	0.8287121763206214	0.23410325640016763	-0.272473417010752	0.7937007666832366	0.28963942395031844	0.878888505182379	-0.3203714421303224	1.8319806076751581	0.588854503741881	2.103454159892555	2.3960621121260983	0.4480831626492187	0.37290803404570516	0.16461310658929276	0.0310712892669649	0.9464989782455128	-0.927744907655447	-0.02698443026108343	-0.5049521570405772	0.9043574774910543	-0.2887340966091525	0.8728446326581565	0.41601796827794085	-0.14841882245205282	-0.832043073707552	0.883313827315599
2.2944483190993092	0.4605153598674127	0.5517670538229413	1.6706659498176533	1.924985530321645	1.0090035372257933	1.4258978612978166	1.4427250482867109	-0.29296520997517944	0.022867216272443192	-2.108344961772786	0.39628056159101593	0.3978762126908759	-0.5094674359338932	1.1917521461519252	-0.41549400960403726	1.802949064082499	2.178572112522199	-0.2884425665877569	0.25825747736797916	0.5888133072559404	0.9032951749539042	1.562225518476828	2.0366406671524997	1.1821417660281293	1.2899010738933445	0.2686242662733888	1.5138246111520484	0.5466853692256448	1.1730210615028558	-0.1951432269519099	0.843553031308508	0.4136582875822319	1.8627082634890775	2.127899822206085	1.0896618674409877	0.6666721397150227	0.36110068145975505	-0.2519032416700107	1.0024164220812872	-1.7059090608459926	0.43899246201181497	-1.1244518291683432	0.6516475738910327	0.21200780529593338	1.457649883324543	0.6382733763286061	-0.03750730441831959	0.06292518193880269	0.14810000879429894
2.6501503394893726	0.7563447114730232	0.6561833371423617	1.0311314752553862	1.9778291766078064	1.730668965936322	0.9527101247061512	1.4739382635407152	-0.6734625557961692	0.29331989538839615	-1.7327126103320454	1.7921271747146088	0.9122139288604777	-0.8281790333820235	1.7244398515991124	0.5314775827608773	1.2477366216787449	2.041815085719918	0.03134340714833404	0.13068475046974684	1.589838713582577	0.8423953920508829	1.685795160749385	1.5923903981378762	1.4736311538900955	1.9831524972597534	0.5694297538351314	1.5322005836594603	0.8765703865205573	1.4529889333611472	0.10805689409868047	0.4743836072521064	0.5426883834807089	0.5905007365252554	2.0424743743395837	1.6555049777187028	1.3778526701365539	-0.023446803780115953	0.02123396471360598	1.1451958395532271	-1.6092906797762272	1.4472730160316125	-0.7688955184941582	0.4516763435244534	0.7508540995445594	0.6521553901112546	0.3295904444131791	0.41123761398173014	0.7912041961349816	0.09092624295076891
2.7419132568292346	1.3191144971446758	1.5337832949719228	0.432307735327186	1.62337200385582	1.705854439632012	1.0036990988996821	1.360062644778029	0.19399895981383483	0.6883014093805925	0.05384313559952228	2.3425979669898207	1.31042947775561	-1.0864913989835951	1.6873204902804921	1.5090897095747966	1.0642272850750107	1.1301015545890607	1.1004209416219652	0.4190206203473241	2.044708714495433	0.7335014409626518	1.1610168074817608	0.7273472640605646	1.57979482478092	2.1271848153659736	0.5766600990825518	0.9610458444181331	1.343397661520944	1.4382617231038044	0.6182317045180789	0.8856858294441955	0.9161793766444135	-0.6096606775071963	2.132516256966263	1.8622047879566859	2.1712728851518017	-0.13081927565848425	1.14211892807783	1.5809212866449485	-0.4062420790835246	1.8417708452333634	0.7228946837817422	1.098531974446377	1.3614828942301385	-0.6776221596891209	-0.046918700071039925	1.364285066662231	1.0829468011418042	0.8050347099784132
2.443142286726368	1.867427739724121	2.5993347794597836	0.37239752047400326	1.2351347648424225	1.1716200932936582	1.3806637407894065	1.3489265320195165	1.873844379480306	1.3905197982135677	1.9634099442269042	1.623713958157902	1.4084333736985208	-0.49133671873019996	0.935177114955604	1.5851386869068893	1.1071880227191748	0.09377567424240844	2.0717462354918794	1.2251443754188105	1.5338262186669946	0.6111030244380602	0.42507957063822505	-0.5393393683508184	1.202652851506148	1.7763628753220688	0.1227214140965391	0.3391887307562521	1.6841809714295897	0.9686961522454007	1.1061964482042206	1.401598199994306	1.208164803787324	-0.9215503628644542	1.973071771538901	1.3962591483163707	2.3242104359300515	0.40881813721233395	2.5170885759141006	1.936105706816976	1.168035708785845	1.0940158227138885	2.2653592148933868	2.330506994707186	1.6620020384151983	-1.119103413410767	-0.13380079448535281	2.3465594778151675	1.2015011150392574	1.7845576320259895
1.6519587440654306	1.8956630574488755	2.77779320145675	0.6794120634890144	0.738744664268535	0.48059110745085915	1.5132245231180599	1.2916722326101169	3.0975881592219934	1.9553246906207526	2.6525974437316213	0.2423996281420349	1.1229967350265024	1.1734258095357286	-0.0023305297743257103	0.45211048562113937	0.8242322765646218	-0.41285327380623255	2.0077805008406613	1.7778074506734198	0.4076453709083952	0.2939924475868946	-0.09857701956340038	-1.846488307879954	0.20602489025189705	1.0554960731131626	-0.8674489216736111	-0.03049228851890687	1.4744213919514852	0.34882731311570686	1.1695047882297154	1.2938267123831306	1.1709243798489535	-0.6244274762173083	1.3251923834320989	0.31286944704317327	1.5165964567923578	0.9143104395143512	3.057592235304623	1.6361764601397515	2.0743355182011483	-0.07703988643139953	2.5459961677513077	2.9878304601977956	1.1647894290166736	-0.2873758338560601	-0.08451382550263341	2.65751939840821	1.388792152966652	2.371323978549566
0.4622608438814724	1.3392437866294618	1.7177950997751619	0.6993948944749155	-0.1351857309869494	-0.21402468517119844	1.1031710715261869	0.8191621631383688	2.974195127671522	1.7029617630896585	1.977877182883291	-0.7552099192712295	0.5314624392178597	2.993513707614805	-0.45317272364986916	-1.1242987098215032	0.042637431795486215	-0.29514532505837016	0.9620144031707121	1.1997313010450537	-0.4924295796687269	-0.3229646150455968	-0.35090996290503196	-2.51241942969052	-0.9643608419367501	0.1386171290933851	-2.0390933231695123	-0.28422935192844045	0.6502813124043358	0.12137103071435415	0.7152634582377106	0.6021921223253389	0.9154305439921923	-0.5993074581880549	0.5431037195060556	-0.7143723313443598	0.2870087552449224	0.4786117188055612	2.2088942979386377	0.6598817108867614	1.9034113309770457	-0.44101814061717765	1.370514914207894	2.3174904469676516	-0.053751719025543945	0.7684310860592805	-0.2491583478583144	2.159742618848281	1.4793521688198277	2.270965131682427
-0.7371666872738915	0.631662255077085	0.29017945246311966	0.07896889091835047	-1.2026085812174525	-0.9046851372497015	0.36745407081253434	-0.06113883065662106	1.8077037770733217	0.4844145035278404	0.9960556895171214	-0.8392841761916202	-0.14416540315561996	3.5244872849400055	-0.29021116535214986	-1.8431855466612976	-0.6582985829107542	0.06778287865684049	0.02393692418060259	-0.4517049326580668	-0.5856774208272213	-1.017209849308632	-0.4823284149714447	-2.0678545607500225	-1.4527148355005888	-0.6875467923209573	-2.705412541846979	-0.5815633777566592	-0.23109264446986402	0.4772140370106033	0.21395502457784787	0.06442851019452261	0.7702214947107076	-1.2293432914853009	0.2114392586854425	-0.8233785020771556	-0.46824430213508944	-0.8618029729497814	0.5154182480266761	-0.28946275456882004	1.1252934482578592	0.44330702573417186	-0.16689687566608308	0.8736932645972819	-1.2033834195486743	0.7873092284127607	-0.6320195603883131	1.4671333873367312	1.176708639695498	1.6701254659271858
-1.4791154154907544	0.1292987717838609	-0.2804757615833141	-0.8102645165224115	-1.7549715735550775	-1.476785474602625	-0.3545799572430363	-0.7403510331788922	0.6731038509203978	-1.05176553704856	0.7871653335229332	-0.3399474615210406	-0.5933703934854206	2.169228295612895	0.009161468002303289	-1.0050885393588196	-0.5569320200530086	0.3077440200512124	0.1817782513638341	-2.1152744911032495	-0.021281358435666576	-1.4523430001537456	-0.47916784695771886	-0.8332526599295221	-0.7789198982652639	-1.0854968443217574	-2.4342872509411797	-0.731785310874474	-0.41425520292294227	1.016861988791831	0.27077096639319725	0.23941303749518558	0.8574701961031289	-2.0303246703717956	0.4176779647678708	0.19798545980428692	-0.44194960472889994	-2.0918486354688186	-0.9032269268799841	-0.47752069558103677	0.4652687897895305	1.7632975708501468	-0.8472065643180879	-0.078862846622201	-1.4605117320861083	-0.30286730347658797	-0.8622079041670183	1.2438458306067863	0.5499341141720511	0.9397475617160383
-1.6208702749672546	-0.2447486535308422	0.2714233085410915	-1.306701895693392	-1.2845752634726313	-1.6239268387988461	-1.044227797335583	-0.5834273656971436	0.24892551451040698	-1.9713059576514356	1.3969439385158033	0.09564540927012889	-0.5303151078464378	-0.08266765486878837	-0.04778408160506028	0.8395487301368599	0.29038668360592645	0.33670033575757174	1.2699159253646854	-2.733700323258636	0.5828100581664714	-1.602537266305041	-0.12087586451608429	0.19883150847530337	0.5919947843001998	-0.8856947526144388	-1.4738074374886492	-0.4223615214773355	0.30663042089786013	1.1748936753306272	0.9455471469975404	0.8263046617302072	0.8928211437733309	-2.323681964028124	0.5752698398910843	1.5888912688091361	-0.202491331549194	-2.352222627698262	-1.3885878889641259	0.101085411683733	0.1653784089265221	2.2790464707585794	-0.4885568545719871	0.05433559241792642	-0.7639657900941985	-1.4194124824384202	-0.6705749796919445	1.437242331663614	0.021950548869284096	0.30100679890400434
-1.4920675239682542	-0.6553489067106297	0.9829330159013047	-1.198724808795232	-0.15053636824519584	-1.0753531914799082	-1.8809284809397424	0.2758056422916057	0.20666280950899685	-1.7865521878113557	1.9514020957355969	0.24620157172846782	0.1158479178406455	-1.4765499235566228	-0.4602246881751531	2.381627617930736	0.9726040000193045	0.22035416602817404	2.1806002891843406	-2.194622055742354	0.792136792502255	-1.7594518417558225	0.6349229788021622	0.2509223513366195	1.6105087408367567	-0.26019159090047567	-0.46756660100198755	0.24176500088298042	1.3106512558897145	0.8077602228621613	1.6489255194494066	0.9566875101603215	0.47943995617134944	-1.9840175963218805	0.07279837186321116	2.2715664980248147	-0.45990479967897224	-1.8188393062597965	-1.193164231357998	0.7805576296017527	-0.05790769599433117	1.5139947485863565	0.1185812162336462	0.6580271864294446	0.17878048601634533	-1.6450734388756327	-0.20016726550060432	1.3864398833370795	-0.15760020157727866	-0.23945661760497863
-1.5602559959843052	-0.8826452133295424	0.7592618007387749	-0.8882969609650865	0.6756617951284737	0.07155511268724167	-2.738849632920324	0.9022414775010076	-0.20736374300841243	-0.7198419461758695	1.6694578953298636	0.41873329616909627	1.0451267225981418	-1.1377582722527446	-0.8573998216946157	2.678835633578328	0.6768297717028933	0.0025635545605041184	2.0384900022436856	-1.2213748195638716	0.6799172799743253	-2.0326428233103937	1.3464920505590723	-0.4605120425115602	1.6023127912176711	0.3470079511773028	0.2202509799162831	0.6511702910597251	1.677843299549291	0.2613040964896661	1.7594272911620032	0.13743092559609071	-0.41685436851983965	-1.3722850190742741	-0.9957356983617183	1.8279639995402357	-1.1833863134946316	-1.281864461923332	-0.9767271952712591	0.9669174997026085	-0.42864660236722574	0.09723880288915887	0.2365784250865029	0.7540496301179339	0.671618240131222	-1.1806201349380523	0.22224655986717343	0.6713444236526909	-0.23307154843592823	-0.7403049012346203
-1.9380237224574768	-0.514377859856943	-0.4081388453826186	-0.8592017128044145	0.5636080007802738	1.2538026600012018	-3.0582968403992647	0.4721447151865499	-1.1386051968783917	0.6027079677541933	0.622169728601951	0.8699421433268394	1.6759970193986284	0.16351452948544548	-0.9881727596203459	1.8073927107449494	-0.4200228472519322	-0.25048766022606994	0.9833968140865064	-0.510686938454845	0.5439080590686856	-2.0219622373855413	1.3523478770447344	-0.9738916566388209	0.7992690524428289	0.512176383095382	0.734067697565241	0.28929689561113076	1.0035613806522383	-0.10382067304969961	1.215709474685046	-1.1938665717942079	-1.3556041335853872	-0.7486753876129044	-1.8929895908896808	0.7444983323900949	-1.638163410026364	-1.0639594136905068	-1.0499526942798745	0.6397022725915844	-0.7133518192338802	-0.9492470006113253	-0.12096225070266654	0.11196223035773477	0.6888678843913336	-0.853312945182549	0.45669532540962915	-0.35888228095838065	-0.5929490866981832	-1.2089646056358376
-2.2743615585163837	0.3724742537127347	-1.475781255672382	-1.1623971716788668	-0.17848326953808732	1.7415286827331522	-2.3996662022416393	-0.8103539371791915	-1.876264193407504	1.5979841866911555	-0.464718933822475	1.319743628540784	1.5341238416680563	0.9175260090130621	-0.9214144954451167	0.5271405066767942	-1.388103432879286	-0.3664601825330132	-0.19657523153680737	-0.18352726185064666	0.45329826053834543	-1.2289230352110978	0.4315368890507451	-0.6753591831021162	-0.060166833758531005	0.12986456648071446	1.2489053231748262	-0.6309982080894381	-0.29362240262040845	-0.3036571443610478	0.4150953086155933	-2.0868298939306573	-1.8093267935076744	-0.08304679875200571	-2.029127085237006	-0.26130090151601326	-1.2906282203918134	-0.7142869538600867	-1.220241159642149	0.11094744766920175	-0.5373124424584993	-1.120605015107562	-0.504410635637203	-0.6837042708707425	0.6971628680260631	-0.9611360120695095	0.5355809326736838	-1.021560659129774	-1.1897352421395728	-1.6165831268872048
-2.152838468236286	1.0231843182137221	-1.5409011973298474	-1.5004057870096321	-0.7027589306555658	1.1615767967222799	-1.060848801757776	-1.8308082114780027	-1.673537640057944	1.9465626785109031	-0.9721448301953829	1.2070465286772856	0.6602150396887382	0.4371833627012043	-0.7871682831220351	-0.5021324556265554	-1.625298178036279	-0.21468932101296248	-0.9527997754840147	-0.025841366223398596	0.20764828137613103	0.1947117207864191	-0.8517924296923641	-0.018386371855818907	-0.48857972938283944	-0.5107389101374931	1.4858306409810336	-1.2638080758973387	-1.39329714660692	-0.5848114541411822	-0.32843874160599906	-1.9897725138150124	-1.6254806364247365	0.5384487877048745	-1.5601649063475063	-0.9564172145410187	-0.4646285249943048	0.17462072996075545	-1.2547272555315563	-0.4562445112239414	0.00910042366301613	-0.6720087733093859	-0.7268743346649292	-1.1024698357415654	0.9454558945288222	-0.9900297901680231	0.38495883921395924	-1.108764886372094	-1.5091083137520378	-1.9314111821813122
-1.5406370119711215	0.7419649058940307	-0.7762964189612236	-1.6661188239082503	-0.5290355083098921	-0.15807513845401355	0.0553067617656544	-1.6453199348060787	-0.6508102863207254	1.6070816195801028	-0.8547647695530086	0.4171669961074696	-0.37341308148461666	-0.5814899257579592	-0.5256737854738422	-1.10552634648274	-1.4692708625724382	0.04942535424158299	-1.314473640553164	0.036348791163597	-0.2794183722544861	1.3402285502752218	-1.5703423815177888	0.008760253255772855	-0.5082100266988998	-0.9414625746825872	0.9774527302962597	-0.9304341329142003	-1.7294957506059294	-1.001184260270608	-0.9993590515239942	-1.1947071901456587	-1.0832346285741399	0.6732707622071303	-1.1291693440478674	-1.534743170077606	0.05259802834745255	1.191196898372106	-1.2406799764147791	-1.05820464024796	0.31400585416934323	-0.17560330088389906	-0.97506846992836	-1.2448829029682895	1.123038656862442	-0.49113647650180003	-0.16726951273547097	-1.0214992292366794	-1.1732243717938404	-2.0789961657632747
-0.7908060998142568	-0.26874688563448274	-0.07092513787396239	-1.6958484396150089	0.03507263707983435	-1.3556369884147812	0.2822409137207694	-0.39250899738446754	0.2892699762840064	0.7959331221667083	-0.48253884462957014	-0.42011369752283195	-0.9292237323022955	-0.9665768336879336	-0.033576005805821124	-1.3817198112760811	-1.6142599062588454	0.04427660047840697	-1.4955102330785524	-0.08582107056957967	-0.7184294661947908	1.378935202564884	-1.2608657336509708	-0.8940653343974474	-0.31907432865376517	-0.8787022644395316	-0.16854837820566185	0.1994929304488871	-1.2923988804888444	-1.2937233690829186	-1.56228447547758	-0.43122623079893324	-0.5520308831869098	0.007502044061505457	-1.11190454229386	-2.0248098585546046	-0.04922564373927125	1.4801594551239088	-1.3647488121392173	-1.490231106312971	-0.09404267422707155	-0.0024632601600155053	-1.3053201034148998	-1.4565229113018294	0.7706293418646482	0.15874247228432958	-1.0017497581342187	-1.101410956286957	-0.43137405171272464	-1.916890974649248
-0.24045427569967875	-1.0534619188535759	0.07733935841381258	-1.5989239894805691	0.3311389047638039	-1.6601962283556189	-0.17615443241618703	0.8977685346389047	0.4311093249261031	-0.06987237896532743	-0.23771671852645604	-0.5200566056878451	-0.8440070396676118	-0.32797766113870586	0.5368358422317794	-1.390660068339278	-2.0950286985140187	-0.41784325295797076	-1.5010853027006525	-0.3127446924383068	-0.7004946620122772	0.4610176149829105	-0.3322270846814246	-1.8582313003109685	-0.006721439309346962	-0.4516453557476729	-1.045001256925737	1.2498420091188642	-0.47101924224040415	-1.2094397484257293	-1.7121056895466882	-0.13736113281633486	-0.17923630396379384	-0.9925239607674472	-1.2655648213652764	-2.0588101560203045	-0.28230212318240244	0.8383814011298758	-1.4602469615063736	-1.3356624343891685	-0.9384907062165477	-0.17524451741155067	-1.3678623370198693	-1.6726743421569061	-0.10428805238694978	0.2051398292880542	-1.5326826046185305	-1.1098928199378593	0.09257289184171627	-1.3455417774649439
0.09357981673877046	-0.9413953474769512	0.022874872664213126	-1.1671548524845052	0.07401271962600856	-0.991061443130872	-0.5320692903690852	1.3262894571807977	-0.026321566861359964	-0.5807925871190754	-0.3152788778208485	0.17316263788570993	-0.5048002368868371	0.6509051107077451	0.8299147902069361	-1.1539531983086806	-2.1434956521872217	-1.0289836487344366	-1.2524532215873845	-0.32683115149496156	-0.19400443761075536	-0.3951093243679312	0.35670579540458075	-1.7366203295342453	0.3294851111941296	-0.07927881818303992	-0.7503084483221556	1.439314557481336	0.26074064498086197	-0.8195088451316282	-1.1870520065959107	-0.17927121949950056	0.08854719645039706	-1.264636045544209	-1.1243066423895955	-1.335941213680271	-0.02603487839958263	0.09648583290634416	-1.004671333900009	-0.5151704503724199	-1.4256955103775004	-0.5108013649478675	-0.8341040542379666	-1.4885992419494354	-0.9633659420636023	-0.4027464299647804	-1.1949709408304687	-0.6005412609163515	0.10239946231655957	-0.4845802343988141
0.3885390980564932	-0.23956572867231052	0.283861463824396	-0.2441068813323676	-0.40726860029022627	0.006167342372269548	-0.2802738764792521	0.8710019749209575	-0.28716043178854267	-0.6242827165167841	-0.7297391299805267	0.8353884456097839	-0.380386798720274	0.9925764929001981	0.6943112031948493	-0.8033778295088463	-1.1382799168413102	-1.2373341521503367	-0.884819018501	0.05679635786374308	0.34589874212278926	-0.3619589613793176	0.3123411919711474	-0.39257144639394725	0.3960689689360332	-0.07133265947347088	0.5872043364095202	0.7372705110400073	0.5670572214467644	-0.43352095270416563	-0.2566626537418188	-0.19798858151886534	0.2922216611899701	-0.20647074384378167	-0.5851911082040506	-0.13108632811982918	0.683673123160832	0.20804749487988597	0.3158200538660694	0.34111725850637353	-1.1074049317664902	-0.7768009931175971	0.051345581433165054	-0.8409891630649866	-1.272699954494122	-0.7847908539958972	-0.13191689454444813	0.3046271479688786	-0.07029032020352587	0.30899668327434493
0.6813982056048458	0.25564778000294325	0.6802857270225604	0.8725148924355113	-0.5632657411831901	0.5566949420556239	0.3312273908646512	0.17194868445730013	0.10788186651683572	-0.47163986483964365	-1.3032515612147793	0.6123607802526982	-0.5130275449523884	0.3072671906092981	0.3947670544371684	-0.5121110436849736	0.5051077368210444	-0.8319973169958377	-0.6486208792755854	0.5968989438996821	0.4441819472860203	0.36682970397309056	-0.19729338981700764	1.0894791442851366	-0.0520513136746662	-0.32002021888123744	1.7956043679110054	-0.2078517761196748	0.3770048985631027	-0.25277261977041304	0.38545606681124706	-0.08122643226232358	0.38268831649963214	1.5553020363072443	0.01604684342076765	0.8748800574474471	1.2139285963221436	1.1058252030806435	2.096919296723293	0.4077655889443198	-0.3726343511044263	-0.7912956827653231	0.6298376559278451	-0.25759212273625937	-0.9878180827118983	-0.15624915353856667	0.8134419879955074	0.83987521837664	0.08192754936674175	0.6719137283524439
0.7872905060379811	0.2839565880634617	0.48257491025709204	1.5134825054687182	-0.1691581436548219	0.4480864493788244	0.6835288220631323	-0.24412364574869597	0.8216370629418339	-0.5030047436686162	-1.6531063397946604	-0.41159745782138796	-0.5298018993008339	-1.014543814946846	0.28898811858796997	-0.25965179252660553	1.6186030754151106	-0.1889660475195931	-0.5252935962367756	0.859439206395911	0.1264634216423695	0.8881517024278587	-0.5079186899395303	1.5232929131334993	-0.7783392028916609	-0.4116771881643086	1.7957445112291937	-0.6975827461453138	-0.06265086626966299	-0.21187491331787023	0.34855372687466407	-0.02734469661340025	0.3443371878335084	2.660297170791459	0.33708032772469965	1.2558787135535814	1.1092237334758817	1.721085271601026	3.386054006570088	-0.36626274566075184	0.025122818415179708	-0.5416691670341193	0.6012932401710144	-0.2085598193923612	-0.4743705272336678	1.1661686626964152	0.9411597388814347	0.4469259168558302	0.6019984475294615	0.5177882090536301
0.5736995882851564	0.367065937490417	-0.564948579691682	1.250517445937508	0.4865644722080913	0.152247421957704	0.48812730550067884	-0.4008864448095215	1.1865252957537058	-0.8016187633350139	-1.4034962965556426	-1.224580407880579	-0.15436270409922181	-2.193125072004399	0.36948811875235166	0.16435700328268832	1.4561781162035905	0.12588661507417231	-0.1885353107524335	0.6967851039144305	-0.13229420765819921	0.6281916630063754	-0.2505217621136227	0.8004793313556755	-1.1307624749435443	-0.07207534940045592	0.6776879888788337	-0.53356620198698	-0.3117795015647542	-0.15913675827710608	0.008089165378768016	-0.21447310687759832	0.28015082044957146	2.31521148903998	0.3631504460166145	1.1561340305263508	0.5686655267775851	1.1729937719063206	3.4269808041646272	-1.036626434548927	-0.15164446330974932	-0.2624029827828558	0.4248229775590006	-0.4025094210350533	-0.06052791295154963	2.0832343508338185	0.4365152924645605	-0.48269656715274856	1.000611352366557	0.08755049155952291
0.21398902985612467	0.9722389134494281	-1.6630277840402528	0.36737636688537534	0.8525272272903378	0.26658041074760275	0.0032922568306506645	-0.6135263994030061	0.9583901383828937	-1.0394180375214697	-0.5766714565782755	-0.9360894630826216	0.38113122800596444	-2.5122076495203918	0.30930000220133785	0.807966625382621	0.42234513248461186	-0.061293669092051306	0.5154566048560273	0.34864955807640907	0.010423408187276625	-0.09500497255351048	0.33676635345501726	-0.16085913941536836	-0.7280349423382962	0.5242164265037359	-0.4619670223209125	-0.052754465237308514	-0.06954937343554567	-0.07903749177492332	0.04657409873305425	-0.5277524071970676	0.29206640821619795	0.99106067651423	0.26280533526382416	0.9096901185775365	0.06841404353624568	-0.2485738395779803	2.2646742433351745	-0.6355756277849103	-0.38680975287925684	-0.28986813410469847	0.754045407285575	-0.07422439390889794	0.21329078127240053	1.9693642915142393	0.1069782098150583	-0.9692766950171535	0.8079311422698778	-0.28049679138108163
0.05536896313431301	1.699702735462354	-1.6680727566178213	-0.3903859486702351	0.5424316824647271	0.8594564141334368	-0.36070174563364293	-0.9937968016411499	0.4792927776000026	-0.8009736591695725	0.2825349260333548	0.2508501674366458	0.5297002663017227	-1.63117782818465	-0.010761331759607213	1.3112976294019885	-0.4354714881568287	-0.4329974756511758	1.200794443554968	0.07461756046778868	0.3405367854250164	-0.54185839808707	0.7214123803782432	-0.5218668159511419	0.01965495258851087	0.9329373445378236	-0.6955055055041778	0.255761973643775	0.5368188472295379	-0.06563222351105108	0.5823011500727141	-0.6695240622459463	0.3146846812671152	-0.18653830723854756	0.061384187788400706	0.5543355076448915	-0.287752921257225	-1.394828333345747	0.6599791977786009	0.6997877366117072	-0.08561091141864456	-0.7170848757461773	1.5502952249279034	0.9736526599650631	0.4374203139736331	1.2751077146161778	0.4050861597222221	-0.5423786027945953	0.08165613069738402	-0.42098736871299913
0.22273748168105964	1.5967339460835006	-0.3650359215617393	-0.5391844740029301	-0.3646344784449048	1.4006567770779559	-0.4721822025303537	-1.32819459476871	0.16564624847538942	-0.03364686352791929	0.5489735260621689	1.221499856991315	0.0396263750732053	0.16628460456778513	-0.223462743622589	1.2052033513367708	-0.5232851008007005	-0.6287221596886832	1.2780234784269462	-0.1248835508483456	0.33840808724678123	-0.39413303234486025	0.6130757351084162	-0.3314595251867201	0.29068430534017525	0.9128606502719634	-0.11344162515168763	0.14426258202423292	1.0375689335663079	-0.1468205447333892	0.9885029041883621	-0.5037254981568163	0.1625018224805837	-0.574046805725794	-0.36182464059506	-0.06928015710914713	-0.7924701551286834	-1.4296383235259746	-0.5445641082741272	1.7962301093311792	0.6730229015550352	-1.1962078397005735	2.0057324846013853	1.9108872288584058	0.5908008891354107	0.7665277616446211	0.9161147790420775	0.24780891277488595	-0.6728626433150836	-0.40294978647267066
0.43290629906313144	0.2816927493131142	1.1782593030459858	-0.2554519853125229	-1.3411563458425482	1.3296711446442515	-0.46995148950357396	-1.3815368801138788	0.02177448433159994	0.8279712279987429	0.15106344232685437	1.1030685986451019	-0.7151606399570851	1.9343380657439515	0.08241253821239028	0.49544997864998036	-0.14063377540382385	-0.6534093596551019	0.6569695332456439	-0.3116709309133702	-0.18457982036984352	0.00884549495423236	0.16559564036536203	-0.17305751540074532	-0.2239830039179892	0.6437102572229401	0.5174793768262729	-0.2888038542377416	1.0499457385255728	-0.2522051348316502	0.6711399371117468	-0.22833669415944916	-0.22857096540564908	-0.4168037544524405	-0.949037207790587	-0.8177329067053704	-1.5334349035721346	-0.5411797666445617	-1.0035634610694786	1.694881693216388	1.217896530656941	-1.1976009531808767	1.4569847738527393	1.7131162304914622	0.5608224116952428	0.4956102778592382	0.923536276621568	0.5189827761674555	-1.0062703367399035	-0.38302305676218396
0.27431239924981843	-1.4780780949028933	1.6354173284063647	-0.04314795071960987	-1.7698644918082886	0.6400639286657192	-0.47494620841104335	-1.1785908001301315	-0.26126381135494703	1.1926402875575348	-0.33852044634048595	0.12638470507711058	-1.0905031809273178	2.5633574402617767	0.7053658055882399	-0.2075147683979026	0.10676304565315775	-0.7592198591892995	-0.0849444453811916	-0.2941665695554438	-0.829056335479736	0.1818214536068299	-0.2880492932278102	-0.2505705975912294	-0.9642876675213082	0.438647064620415	0.7288815949258807	-0.7714741176002393	0.606968577749525	-0.35696261074917873	-0.1606526647715042	-0.17903661221105463	-0.6684971095337657	-0.2614994366942011	-1.3128079001968445	-1.1532145839387618	-2.048636989839376	0.4367401116083297	-0.9494255567762737	0.6451224802443201	1.0771807023573354	-0.5564207574855502	0.2244540399338653	0.3590544684007978	0.34610936019188043	-0.08678782053362102	0.33268435283457565	0.07290793717882839	-0.8779386327504614	-0.4453923744249305
-0.3277626897204452	-2.4509070008284937	0.7049954454915511	-0.10945663597293534	-1.4284419547491	-0.12972310521032748	-0.4657704058120455	-0.9316289384019436	-0.8337319232534081	0.7944630589306471	-0.3418655547501952	-0.7331187624105455	-0.8377997934353032	1.6631251868750008	0.8777483652189113	-0.2905408910047178	0.09182823488868945	-1.0049984152063969	-0.340955037370414	0.22346458464683186	-1.050546166255901	0.035989624051684016	-0.6027803100298608	-0.13102905361802528	-1.1790883007795165	0.3250695937002238	0.754382496588313	-1.091442797782723	0.029799688156097882	-0.5349317936827221	-0.716012123446382	-0.46996768786420373	-0.881213409396461	-0.2478514690261738	-1.0671578631330036	-0.73244381128242	-1.7909216604859421	0.8726982209118892	-0.8330840687243347	-0.29350443681622645	0.5005535615637431	0.25785397547455563	-0.6589812180884994	-1.0787054010756025	0.11329938144917025	-1.0711705028421454	-0.19407394858996474	-0.497914303876934	-0.5678497783116427	-0.564493609358169
-0.9661090036846841	-2.106742008005354	-0.7254835878706725	-0.17090736223740347	-0.6898769108580453	-0.4467849119989754	-0.4124822295322997	-0.7616493330090387	-1.457322140845729	-0.0937518156075125	0.06276896374769685	-0.8778318957769345	-0.33383382173812304	0.010557873152522324	0.12042633252372999	0.17036334025691405	0.21419771167718193	-1.0912337037531195	-0.14921302956484922	1.1230362306922725	-0.779771227310308	-0.14499772043575174	-0.8795873750567065	0.5679574755140852	-0.8065998693355367	0.04374563141495076	0.9870002907957072	-1.1928564907682353	-0.4690212297425821	-0.7812166262127981	-0.5595340647455781	-0.8409560683387304	-0.7869178683281617	-0.09671146893818444	-0.2967490993243647	0.05796186396097131	-0.8439137661630007	0.72312147391734	-0.9091523760412888	-0.49748324475172406	0.10191143777699527	0.511308964810191	-0.5568049589805071	-1.5942208987606719	0.018091607210094077	-1.6423534987782982	-0.03590059553041527	-0.6491882723946992	-0.36750286389374837	-0.6525410709702142
-1.0973531467567617	-0.9763749224096527	-1.59290378150399	0.14430568074034442	-0.18009129477081293	-0.26385003452020644	-0.37142798567591934	-0.5815331140153249	-1.750469858372907	-0.8725562826323516	0.2698637952939765	-0.6685774701136342	-0.11969904927355801	-1.0706467359713387	-1.0765535023170054	0.47191142014909754	0.7658006568947786	-0.6946267254661331	-0.06649796636826633	1.7314721755423348	-0.4767067504807241	-0.11817509171493944	-1.202713359774048	1.4945124748663583	-0.44840678055181055	-0.514715469760343	1.3033518595162397	-1.10834707850136	-0.9413289588355103	-0.8505472421255408	-0.07379087166572663	-0.8688446663319728	-0.5601161005615306	0.37241305638831884	0.43441634345289193	0.4206346809849361	0.06947874358269539	0.2873389055868052	-1.093355424269606	-0.3537488058843201	0.11576666679861695	-0.07796548346875797	0.10251147162812588	-1.2616225353890351	0.046369827887112594	-1.022879217987861	0.6558980554945033	-0.5215550928716717	-0.39232210924104854	-0.6050087044911711
-0.5386729848731474	0.05675627552151704	-1.6258823778406737	0.8107355103994723	-0.1604958690879465	0.04276367560184401	-0.3694301343293244	-0.260644970187067	-1.560467096424582	-1.057040629676831	-0.05086321844245048	-0.8293866879280906	-0.2911321807736631	-0.9136866890194999	-1.658960692053305	0.08246193248078712	1.4658068821716725	0.10748500159978401	-0.43108570703922894	1.431326169247739	-0.5536178019789036	0.07550238005696891	-1.4134532455386948	1.8154959896606222	-0.4882296978921033	-1.0114174506337612	1.155881109152221	-0.8545215243460687	-1.4422605222639646	-0.424183868011694	0.11139412000502076	-0.3527766549483207	-0.4039641112455446	0.9392396233725224	0.6213554886389935	0.049709573023467436	0.3645334544929791	-0.1439877481978401	-1.1402613515227604	-0.5563268169919675	0.20521089062530787	-0.9864574874932582	0.3581760879566892	-0.9124778711893754	0.08804698207966694	0.36877770354908673	1.1612587650153627	-0.5860794603339888	-0.5904800625997058	-0.34399328858099115
0.3637459685005145	0.5838479336133414	-1.275775984158822	1.3782958877305578	-0.2806266200308861	0.1279792929748275	-0.2960452161927242	0.15982346870665434	-1.053691440222055	-0.60550394188598	-0.4691636477138448	-1.4436385932835314	-0.4490334685922367	-0.048278792084344775	-1.1395977005443267	-0.744728825211577	1.7164834297749234	0.8357384612909955	-0.9722749206605621	0.38722524797226726	-0.8664574428200343	0.22792906904596064	-1.2184050360695113	1.1359035082884852	-0.5332542595628498	-0.9510156046044185	0.303175774303342	-0.43049252427002316	-1.7514560376027293	0.4970184547706748	-0.07074512412459022	0.4729621768109039	-0.33075348947617367	1.205229282259902	0.3225687949639134	-0.4930818798876623	0.20668799373829533	-0.38098305573258084	-0.9350975249423651	-1.1244403130162386	0.01412622393936171	-1.3040281317454485	-0.1883783152155688	-0.9840855004512051	0.1089072420038385	1.1934193783163523	1.0116432065360952	-0.8788485165556944	-0.8137041746647441	0.107930236570452
1.03297258486585	0.7275728045081334	-0.9434752662460067	1.389231018248309	-0.025802041174698805	-0.0034169469668229487	-0.041291970120247025	0.4679637412888113	-0.5278345588527223	0.08515483717348436	-0.29376681440531105	-1.7850330735701088	-0.24662377618944648	0.50662355666667	-0.15151182038906477	-1.2723227877547532	1.2284470214607086	1.0330457482807218	-1.2213680189161913	-0.5387176910808634	-0.8944374657398708	0.16238588755870992	-0.5306687883547822	-0.03197759605805304	0.04081643765326523	-0.27358494873488337	-0.7629238510132664	0.0854287870773223	-1.5240209634639998	1.4432610294545438	-0.15453095964016475	1.0927096398645995	-0.2090853507746745	0.9563052484994271	0.056666221617853986	-0.4663006283256343	0.19148076072439804	-0.32343061168047543	-0.6184956882906321	-1.4080776969798257	-0.30055415811281444	-0.583975969070026	-0.9657876739167854	-1.0484147808609778	0.15003236672723017	0.7514690096055743	0.40909316127845297	-0.9291895964408509	-0.8800705969217432	0.5843938856158496
1.1290742901220463	0.6254661339206118	-0.5667765361372398	0.7825016348581226	0.6102044044610841	-0.10812082761076036	0.2897184300025137	0.5005878266187506	-0.22125697320562385	0.4895679777941185	0.49673509259371806	-1.2090180790275704	0.14919880601635835	0.358576081655865	0.2679687000583106	-1.1259995841039627	0.29006262611123784	0.6524981242030713	-1.1022787714399591	-0.6789942245365465	-0.3933639564824767	-0.20894312234358237	0.3421993960663766	-0.8103572848638672	1.1166652568557138	0.4836152322424506	-1.2505218711551074	0.4951085385571799	-0.7411766307532449	1.8278929296224813	0.06792549295905702	1.113662904667412	0.017307198045158727	0.251874039023313	0.21202265786980976	0.10488860599287347	0.5182493526882961	-0.053310287350083516	-0.416075622561633	-1.003099604187135	-0.2671453266346757	0.6744708461047627	-1.1120012451283985	-0.5686122408746823	0.16102454654299145	-0.11137134444178654	-0.16768251606399506	-0.4769122156200664	-0.6683671026810327	0.8725551778160893
0.7762952334746678	0.18166089351164724	0.024428536953446343	-0.07115397422628092	1.0436375529845885	-0.03817712782780042	0.45572230967312427	0.3474062366217703	-0.24040297245173017	0.3376245755317479	1.0714026859270067	-0.028643498277855724	0.2635784272333556	-0.02058307535825379	-0.14882190065506062	-0.6670304649489562	-0.5430971258496782	0.050637793925007224	-0.892441841525063	-0.23213276500042004	0.2718803825373694	-0.8535643967194086	0.9039158628255285	-0.844424005750623	1.7452288967331646	0.7174033420010645	-0.8756853815725336	0.6147582687036349	0.12616403776297425	1.4730401296103124	0.1366974514353798	0.5941603283546691	0.24226577331086946	-0.6815275878294467	0.6475680020045035	0.4260287187427793	0.7414429971067729	0.13560501392704108	-0.34073145841118485	-0.3244263383978348	0.23588506826395594	1.4102797952576058	-0.40946579170780756	0.21228238524562662	-0.04214788501289315	-0.029915324193652306	-0.5461446123619013	0.06670529791324069	-0.21816706699752772	0.9172260082781477
0.3956604893215863	-0.609927707164788	0.6409117986819478	-0.6602205780344194	0.7900696955675341	0.0950618445936556	0.4390534063828503	0.3276565646487301	-0.5046010413992742	-0.20420139269937684	0.6603915661994316	0.7204004713845483	-0.049261955676877696	-0.1010356419878418	-0.6486662949772929	-0.4731917304047731	-0.9131759067078735	-0.3172198598603177	-0.6806222632105672	0.0827055614122478	0.5292800821013938	-1.495164051187209	0.8910177060224195	-0.5081177250566377	1.184368386994098	0.3972922310904705	-0.14061495888750994	0.48308266820059936	0.5265816356478635	0.7444545203761118	-0.45502077572365346	0.0227029140858624	0.34409008081095827	-1.4848232605344074	0.9228875382285011	-0.06058067661523266	0.43183825123933284	0.0006856792955679163	-0.11728850171385581	-0.08048741103743652	0.7391963451684003	0.9537291462579837	0.5398599420915203	0.5058221782147935	-0.5491986866661833	1.0902660007369944	-0.8864019215033745	0.13744813328934405	0.2893385594602574	0.9088685370394045
0.3290397076548685	-1.3418306598418666	0.8818454417341139	-0.6745133898046243	0.14207401436111589	0.05631180006928181	0.5962610891864772	0.7364248442821735	-0.6936400135602016	-0.6820672974653057	-0.4514978320873294	0.41059849071125043	-0.3296525461643153	-0.016374433306137654	-0.4164896907079448	-0.6144849765852384	-0.816202105621391	-0.17292398375218612	-0.18626985587945086	-0.0711030208027884	0.2631682656774744	-1.6093830876602886	0.49402526009826564	-0.289619698480909	-0.14641658741148983	0.051315095141594706	0.1826623477371504	0.3895520434316665	0.3757721256594354	0.16026481841394052	-1.3881332171704441	-0.05096722887764602	0.34793035714072895	-1.6965416070770685	0.8533799390540858	-0.8878462100401657	-0.12746159972660476	-0.3172689991087643	0.5036403272565116	-0.3570800555886657	0.7217086902233517	-0.3088239615688152	0.968816799934639	0.061578364970100954	-1.1215772715230041	1.8003598846595954	-1.2507450723687465	-0.14633643287245582	0.6925671726570599	1.0905802956098147
0.5767351879799049	-1.448797971888958	0.6954757214122355	-0.18211582596094586	-0.04541527770831389	-0.2790063879513845	1.2717953391109134	1.5536412995377402	-0.38429156809787857	-0.7109830699185804	-1.0835167705349582	-0.4539556527854742	0.006721959317319013	-0.25312465198768624	0.4173010709335751	-0.6321442197746816	-0.4495866164141443	0.49193093556954703	0.715232595257099	-0.3310882262040819	-0.055487409807411035	-0.7931099463408976	0.1599514530445706	-0.20042881456589226	-0.9972167688810407	0.10155029057712409	-0.23673464578598916	0.6144122462982249	0.09150602133035074	-0.07735745241879312	-1.6351810741910657	0.5501876434733753	0.37784766624348703	-1.0408961998949076	0.7208278362682011	-1.019940245934385	-0.1751721334071364	-0.38454790066157213	1.3264034200193255	-0.523575770593387	0.26948254775219926	-1.2045839979936686	0.6274601123894913	-0.3688602929006775	-1.3150300099411456	0.8483915787940515	-1.4175682717005889	-0.03902346438446817	0.9719502857609378	1.439917539517788
0.8401232512998841	-0.8038860374179677	0.5275373110800667	0.4294215117690272	0.6686831887069057	-0.8250073888114856	2.2539579174031394	2.358378484446009	0.564323994305852	-0.25190167720539375	-0.40872792732979646	-0.7828730014811219	0.9411001238661806	-0.7801771709592944	0.9283054277809576	-0.20902358210474778	-0.04439262518900058	1.432629892706972	1.500496872102295	-0.265150877558774	0.06605218945261826	0.7262721205870444	0.1795605746686185	0.080686169996126	-0.5891344571400368	0.3443676152106105	-1.0873662282632184	1.1066347095151785	0.06747994016347622	-0.13761977231861572	-0.6067875210215897	1.4745921316138957	0.4745059744208106	0.1610508014576398	0.8960329686169191	-0.07365941943424835	0.5816139063620943	-0.012718767533989034	1.7027151550388666	-0.083697199580724	0.002223048414485391	-0.7943351336828702	-0.1591411725470399	0.09438678105050301	-0.9108861925125011	-1.1369774369565049	-1.213727530815117	0.8145374275310205	1.1707250267967733	1.5967490153569854
0.8045349646052984	0.09392786366330405	0.7684403866999474	0.7176914673199285	1.6814172024099725	-1.3519476281099225	2.7884733993801203	2.567318722944924	1.7175506868376305	0.39931993585157616	1.082779029269988	-0.10800882630191264	1.731800543900188	-0.8794702096999842	0.5080653173079166	0.360615288654225	0.18838862365661493	2.218842726743393	1.3802179809462123	-0.056331235827267546	0.548872117298065	2.064080826594419	0.46283361878800977	0.6138835798602792	0.5941149703205814	0.21065207467565591	-1.789155223557371	1.460892767755251	0.2252980359887467	-0.23211249592967628	1.0140906160219059	2.0895988693128693	0.5402474399635758	1.0281488064341826	1.3302127103157633	1.1441275933899342	1.486786410523709	0.40213066658928887	1.0969908886731012	0.6433534540343273	0.3118303440246305	0.7573150888015353	-0.9121408105134715	1.2899038124438542	-0.1840585727346737	-2.169798302329428	-0.8441979543723416	1.6999809384792082	1.2271062162044775	1.1953234847423753
0.41394476656157747	0.607868630839412	1.1880763209364718	0.5153577226812465	1.880480862669458	-1.6102529748735366	2.282353827817281	1.871633715318089	2.2984174605424252	0.8644628897711972	2.0299164848587203	0.9164932756958566	1.6044139192255085	-0.028507009773275624	-0.40916539091032095	0.5191921224277977	0.11718283279402404	2.4133137193819034	0.2566886192293777	-0.2762569387746429	0.8220868519188961	2.366254091440657	0.688851547405554	0.9950898253782402	1.3924921951141864	-0.49873307300761127	-1.9555887650499604	1.2758608684442707	0.18515892835446182	-0.3504673598193252	1.843416566250516	1.9381288321728825	0.4876482266049769	0.842573395046584	1.5286064780813569	1.4572240773243117	1.5881491362860616	0.27537946283631864	-0.27761146995202035	0.8994091869506238	0.8288110906083186	2.279079855828754	-1.3354108589169043	2.0678908788304917	0.332891252330926	-1.1510445133068785	-0.6761096979301983	1.5167556986193542	0.9886231061873392	0.29497006021950534
-0.09151029173579518	0.5658348250476067	1.1424877414314802	0.07552952283594473	0.8409725295727678	-1.4409744093419994	0.9658047733678278	0.5375365080611182	1.868903307570017	0.938916874625333	1.596813810624345	1.266685494137969	0.5387059702302576	1.2634152489553139	-0.8522795848949528	0.1667117419727585	-0.18784809171078784	1.8520493305949322	-0.9430017469487925	-1.0061307602218934	0.48438676615707144	1.5960956684564023	0.6345137619571916	0.8285410763386126	1.192798504945525	-1.2888850421610956	-1.5469336234540678	0.5548127673807051	-0.17833505797515434	-0.3481941896647749	1.2138177789368634	1.0534041210800442	0.3742813337709947	-0.18220078840455842	1.0657877013316857	0.5788522603352472	0.7087019621042697	-0.4104545034539232	-1.4715905635213193	0.4380019178486438	0.7876490612083739	2.6073951825847925	-1.3279823412014005	1.5989877855175496	0.3579155333551013	0.8045910797894216	-0.7218069645303586	0.13422734426594982	0.4477963343590546	-0.5729548436190245
-0.39616511111157765	0.305961603323976	0.3740067058330844	-0.1431921771616085	-0.6436591219257114	-0.86645629547974	-0.26971078785536434	-0.724414683106624	0.7930858691088045	0.661273157012627	0.2867930913506845	0.6658727159203442	-0.6877360482187307	1.8280736140452436	-0.41572902532439204	-0.17636371703330858	-0.43706658417389493	0.809461333040985	-1.128935216660653	-1.4975517609866371	-0.21937173887307865	0.5576792784873427	0.3460466450022448	0.25867998971427647	0.4007850501341299	-1.4596860408510497	-0.7570293444303148	-0.2692854080590442	-0.5091222110773441	-0.1980774750570807	-0.1578063254392715	-0.09027530673150502	0.32103637732906726	-1.0089915603443556	0.08237449687688639	-0.610692291906197	-0.3231006114882	-0.9368664686663002	-1.582057014918159	-0.1636031894409221	-0.10654735193141979	1.5952104664357396	-0.900366693125753	0.3765072455772332	0.08533073662504541	1.5728047549670858	-0.5536686366187105	-1.2510072876180032	-0.10849813186981491	-0.8526030323224871
-0.3802347803895559	0.19877397462757926	-0.5716140629981734	0.0911065261689347	-1.3303925627499453	-0.12079992136962327	-0.7274148386335851	-1.2742079263252828	-0.06783832820138345	0.21222804171284737	-0.67753906945691	-0.1861742151662506	-1.2345427535596962	1.0995767165988695	0.3442950312810109	0.010294568456727568	-0.3462275030826456	-0.16968041800644165	-0.20240823682899897	-0.9454455279923671	-0.6466075783030377	0.08060208765632747	0.03138262545876144	-0.14018195464067526	-0.2188638266310266	-0.8475933501922017	0.12397847237999086	-0.7175339133829122	-0.36916484433747054	-0.04648058260371748	-0.9866508985901721	-0.9219816280363324	0.32186798724616644	-0.7962976443152198	-0.7868699744417478	-1.0294389643850015	-0.5665009659345325	-0.5963382490080894	-0.584604102725912	-0.21225436470069264	-1.302730851525222	0.17509534228016513	-0.20944791546078154	-0.32431831105207704	-0.0956626595598084	0.3718501640015863	0.1469444473221724	-1.3242626263255683	-0.3055724014522796	-0.47439961751502563
-0.1933207342321015	0.26889838250144643	-0.8729717706171937	0.5461421772183686	-0.7753170558559691	0.45728400909939443	-0.5202234209049273	-1.020459695157348	-0.16986525398358276	-0.2128444782617371	-0.6449688621373386	-0.44997827654390216	-0.9301423315105967	-0.22328223213545764	0.6198221440091368	0.6087538642180029	0.0708339511390059	-0.6768775261528535	0.8492236771463213	0.48889254249427666	-0.4338184949336022	0.24068024824064446	-0.15338652366317002	-0.0057045593067796795	-0.395523934095912	0.02130408189859377	0.7906178778701122	-0.6629722835555495	0.22355755326404728	-0.021395631766865267	-0.7451569532732346	-1.1386256920656743	0.226097772365436	0.2304131536550568	-0.991349586117407	-0.4718539437809292	0.04311409212720132	0.4561647486490538	0.6417773812871317	0.2812300431610866	-1.9353684278893293	-0.5570429223902374	0.4127200066966409	0.10181260530798089	-0.03215462473674327	-1.4544535766663051	1.0759225135515567	-0.08852319299059805	-0.06897430485612314	0.09773582639762798
-0.07751181223719544	0.31204664222947653	-0.3243265251757546	0.7496388148151634	0.28895875822604133	0.647399213380416	-0.2948535927536752	-0.4305312969123693	0.24061247104184127	-0.46832920340921774	-0.0642555874242766	-0.028098249686841555	-0.2845951152760971	-0.9335268027234171	0.2590175044034822	0.9956503687516464	0.4799384058915584	-0.7108769705709251	1.0492925560900677	1.6815186670651636	0.15660979455861423	0.4480918188528082	-0.19427905981309013	0.41190482437184284	-0.41559060716204943	0.502445401410326	1.0280701491411521	-0.35677308257562695	0.7789560799741754	-0.07354487698446151	-0.022539704043577184	-0.8391006722876355	-0.04901460706092105	1.0406547562896946	-0.5562202978344575	0.3454554045735434	0.7118921798364541	1.2812613739844594	1.1474637296537922	0.6778835362214205	-1.6502961689877604	-0.32012877526546957	0.6404586707629816	0.9529658456743147	0.10245690743124754	-2.0366528367160006	1.5284582529416348	1.150480266780075	0.26918860930594984	0.3273322424994855
-0.1329963281342713	0.24293525580354183	0.44742487407448955	0.46303883606272933	0.7996439223927244	0.5072514105210334	-0.45068640345566174	-0.06977731431467928	0.48622836708584877	-0.48583641720809995	0.20715994471678278	0.47347469720878477	0.11852913913969645	-0.6090422070465344	-0.17691889416663273	0.7751814207058066	0.545117403957728	-0.5636629694234635	0.4420139648830674	1.6667313911136155	0.5636407046513416	0.22367309502988159	-0.1499865648671256	0.5589845089038769	-0.5273607654081065	0.447642041090882	0.8414141020351883	-0.1161677970653154	0.8596323278543276	-0.06190126924773462	0.33026796981254486	-0.3775657530170213	-0.3499905210019209	0.9120006325645047	-0.005169423036264493	0.6617637894878301	0.7121295027021122	1.1363262797671219	0.7565360501352075	0.5284069268979205	-0.8434520602834902	0.2516136250340767	0.43591134917674007	1.1087747342253558	0.10223866191503278	-1.0039696074369933	1.1542215441347337	1.230195838065863	0.3176122229455819	0.08901783632629279
[truncated: 72 more columns]
