# Supplementary material for: Diagnosis of autism spectrum disorder based on functional brain networks and machine learning
Source: Sci Rep. 2023 May 18;13:8072. doi: 10.1038/s41598-023-34650-6 (PMC10195805; doi:10.1038/s41598-023-34650-6)
Supplement: Supplementary file 1 — Supplementary Information. [file 41598_2023_34650_MOESM1_ESM.zip › matrices-bold-time-series/ASD/ASD79.csv]

0.03052051861239436	0.31931832457002196	1.5490461434967415	0.7782733992507912	0.9892006247490909	0.9476592807907784	0.3082346911531197	-0.06581594359005569	0.49905922100181854	1.9475488580157247	0.19799985359636094	1.6964483163807034	0.06770056877592062	-0.8160095698483576	2.0622983981690117	0.1715004660453296	0.5722991458712254	-0.27175247178703144	0.19319968365022647	-0.08793831103628041	1.4870397974927179	1.4590859541598336	1.0517333817309917	0.2188470601272455	1.653236839821005	0.930508648668456	0.7277830456048735	0.5276078549182669	-0.37460811587894427	0.6319603177640035	2.153345491448	0.9830726326703754	1.7426946672866674	0.633057324414715	-0.26873978472618865	1.3681044214463092	-0.32680193614694103	0.7933133333526536	1.5296483478453824	-0.43467701983959073	-1.7815342649979158	0.43798667219597864	0.8664562828849304	0.1708060321329958	0.46586337719337717	0.0	-0.7940049755170748	1.922272045561107	0.06599653475766809	1.4634279110772517
0.22492694553696999	0.04146109836996077	2.3807244841277173	0.3438796074051218	1.3678212621483559	1.1498013027723843	0.6190192283416102	0.4543064881801158	2.1374028882029124	2.3055566586051963	2.093593012722506	1.5283696023125826	0.4229985188522965	-0.36608831933389224	2.617962365680354	0.39920804216792444	1.1662213978242486	1.6062510823655611	0.33047389294757673	0.024400909129061628	1.2181676725609656	1.57091989526043	-0.08340252374518962	0.581166847025645	1.4642370099963629	1.0685305259195508	0.8649825424117468	0.6204491535571077	0.6844961475734697	0.9369235995462444	2.384495902290732	1.2791066450608897	1.2086415248980045	1.2959290751588417	0.3666603789728892	2.1970704422202494	-0.5481625341874865	1.1728182917473802	1.4658118783907945	0.3858849059375509	-1.2481876718059153	0.5923770104729064	1.5128338557455054	0.38924364445546256	0.28719236935071163	0.0	-0.5228249464383179	2.782219334128739	0.3303914304661335	1.2130205912688405
0.9054801563604946	0.06664614308765734	2.0148566589694714	-0.45857522190752154	1.3831525045702675	1.1291575206547784	0.3314571681863849	1.1996784487208363	2.9379205447606145	1.8388813244948108	3.560332037551466	0.5834078845200882	1.1572971772216274	0.8447816732486063	1.949576199855517	-0.027685440020426527	1.425865126838002	3.0064505333067184	-0.08261545213549092	-0.1388220499462866	0.5289070077340104	1.577095162834943	-1.0502290246955366	0.7578653528688178	0.9308182543453156	0.6516822056493943	0.391358359378865	0.8183809919237106	1.2553063717635133	1.0894617314937927	1.7330471143224324	1.0496486530112772	-0.06357988245437765	1.5691765431936062	1.0253868337149894	2.0407918777641547	-0.4089833133211332	0.7375308566269332	0.35979685682580487	1.1586406584318723	-0.18533934007832822	0.37537198188549603	0.4384450896840511	1.138241265649536	0.6430792920279254	0.0	0.010198271900083022	3.1224152205739104	0.09740071037042779	-0.5436874740952106
1.7071518192725457	0.5256379853851805	0.7564866599574505	-0.939777437289617	0.8350632205285469	1.0378226125183172	-0.7638935113538599	1.4877432223037372	2.212515016226068	1.2064353279677131	3.441155837966182	-0.6268785770922614	1.6339790901098512	2.0820344041381365	0.6255697951416657	-1.0776059759492373	1.2629696009907412	2.9042916317495298	-0.9113989861289323	-0.2834789552285978	-0.17655703610268902	1.4508904485768284	-0.9641207884663454	0.7912466261622493	0.5776738592521973	0.032732566411304204	-0.21020295611253434	0.974099668899498	0.6081857987060855	1.1929154438457215	0.7644699595735254	0.46639808247981873	-1.3238409768364396	1.270033936248912	1.0309783452930825	1.0283388740802288	-0.36177454427762606	-0.13882405587973295	-1.0693892818308768	1.1781359270505531	0.4431328225521018	-0.21734750287333204	-1.7927444363474772	1.4578060029353004	1.1902792799886286	0.0	0.5767189414733601	2.2249687028978093	-0.5574553787542271	-2.5119383668421973
1.9246893657258113	1.0164469426493108	-0.3178885845375898	-0.680644994608712	-0.13399598891864736	0.7378602719927574	-1.9321339791879544	0.9361368075897182	0.36271254713692963	0.7873825501873677	1.734664073777147	-1.4638731497409017	1.2030949201241394	2.4955352221077995	-0.27262325845992913	-2.0786681686083552	0.922486189735604	1.4239532724671102	-1.5646070874153668	-0.055969617263468066	-0.6568988470627716	0.9737806024568842	-0.03710441500694696	0.8141921673181438	0.3743611104647733	-0.32793868892066075	-0.3740201369038363	0.7647856386960238	-0.8821284980544841	1.1399063985206896	-0.0476002854807379	-0.04830489417882802	-1.8676533652994682	0.5155714942470291	0.35147533506877654	-0.03134286655562736	-0.7852609736867912	-0.6667676285751302	-1.7930671960668483	0.3125001466406527	0.36479324933955715	-0.8491539383801708	-3.251874233060631	0.590795370251165	1.0618635025941123	0.0	1.015850628765842	0.11472170690109658	-1.0063489327668569	-2.9536949618071504
1.2496630830884756	0.9530674745352373	-0.31866540495855666	-0.009539876133469715	-1.0515410789682105	0.04055870688771805	-2.12612851121489	-0.14993659871106424	-1.4402041514595696	0.33908859648684775	-0.4183819031943562	-1.6565623966609322	-0.009943370354083762	1.9257724163763277	-0.26689637027014185	-2.145462559320535	0.6795497176652746	-0.30965984562196075	-1.3944506939138686	0.4880721499537397	-0.9108999267751777	0.06250355101176706	0.7102209308938172	0.7783095057461349	-0.13738712821148316	-0.27747000448268244	-0.05922862373650831	0.07190321415467257	-1.8640539983486708	0.5442304097634557	-0.6921526346116037	-0.1414706943531862	-1.6998571635031483	-0.31151561952010953	-0.3800586615819249	-0.40073654361531985	-1.404642164760221	-0.5253993470273924	-1.3366396664481952	-0.7363498809905905	0.19771758401005482	-1.0163655496580317	-2.4859455713990233	-0.9343076384391859	-0.147563694100755	0.0	1.2411086404629623	-1.9554523541990567	-0.614356039292155	-1.388142285661962
0.16675165295031566	0.2309690471578718	0.6268431111499623	0.3385817857054518	-1.496697259948744	-0.8502004594232971	-1.131079127459991	-1.0873988017061251	-2.2113993010872535	-0.4552799499127918	-1.778038652643662	-1.375588004252421	-1.03397590079937	1.0090339461188502	0.08568231479778977	-1.0031714884888787	0.527099442502458	-1.1916590203942767	-0.2947694725754203	0.8769871585786005	-0.9767107247963112	-0.9476960165715949	0.5756454038255906	0.4695339039651365	-1.0819116153991513	-0.08522800911727998	0.2517732744212544	-0.8002544698940747	-1.2823602339663809	-0.7506467593651222	-1.2953412833909557	0.23128930887780325	-1.4443947647225492	-0.7992494519767358	-0.5971853152985895	-0.09030089413976818	-1.566224188266873	-0.2115689134861857	-0.19293218186352817	-1.0292238120039523	0.4995530160568719	-0.4900305955226307	-0.06030844428057791	-1.7051182194614938	-1.7578491638618827	0.0	1.1712926927573586	-2.399224078021315	0.5482438174879762	0.8601548927111713
-0.5122683821928385	-0.5561861436240241	1.5024933824934177	0.01687501321907306	-1.4718397982109834	-1.4001745465189945	0.06940161989977696	-1.4785995012509041	-1.8574099861318694	-1.3429039415736452	-1.9996179939478191	-0.9349305600773524	-0.9370176037258111	0.5082551377891771	-0.07051857755150111	0.5706749631171253	0.2263692369592392	-0.9991209616167395	1.0606432063626965	0.7100326978692245	-0.8196364246670355	-1.5238604277724246	-0.18069377670442238	-0.16661256560429316	-1.8806337126433597	-0.1937331583043073	0.11329558600404552	-1.3669503313065556	0.4559986196153188	-2.171918010949854	-1.6680497298709815	0.8082741228642524	-1.6024254144290382	-0.8676683941377221	-0.4001605678149954	0.23599044022037777	-1.092338854796543	-0.4414698174330902	0.5873391891640557	-0.3101792009470155	0.9004798561518019	0.4234001726437234	1.907899039849334	-1.0110257467502466	-2.547951773766166	0.0	0.7366941717335622	-0.8945803665831783	1.5929082943116193	1.8896221866300917
-0.4934492040956848	-0.6900234008958074	1.3875829038521887	-0.5882077236218887	-1.3080492019700403	-1.3422511289506418	0.2524604621272494	-1.4907742017888583	-1.0362288879850954	-1.6602475890296493	-1.655442222364002	-0.5243643066867619	0.20936002248489569	0.6044393704904636	-0.8559146259868184	1.3049793220742896	-0.3366732920952281	-0.3380899578722283	1.6885329040981691	0.07654979120975922	-0.4730650598850936	-1.496975255737993	-0.817003180736491	-0.8158464580817423	-1.8324315104286915	-0.8141280250939036	-0.42373784569236256	-1.4079967639605264	1.7646395854768435	-2.699762307832845	-1.4480416015785054	1.2075944506111351	-1.9882242043518177	-0.9036344776242862	-0.30559400075816295	0.012515101699438229	-0.5822644574603167	-1.280272812889184	0.29546025709632706	0.7089144674313161	0.5026271814094938	1.15601878584731	1.82300378371206	0.2373148294417475	-1.9462079662123026	0.0	-0.017649828498240958	1.0829314015097622	1.542362686473595	0.9951354545658154
-0.2590287596494359	-0.1192953540273345	0.3314456695007618	-0.8446693874967662	-1.1853817262693025	-1.0409015089195925	-0.7198947595314885	-1.4844854091604816	-0.42728221832380847	-1.1404001859072666	-1.4458646835722353	-0.2096850159104677	1.356419038691088	0.8325593635856201	-1.5450167206703755	0.645011782741071	-0.9335596615991336	0.07961789480019726	1.1629767311344192	-0.5574848507139366	-0.16894358810237603	-1.2973499518167244	-0.9907697287829218	-1.0468790522971712	-0.9674641306320719	-1.672163688202236	-0.921368830838978	-1.1094267184259075	1.4650578238976961	-1.833901598333739	-0.6928107426587182	1.137689780144422	-1.9697186969596139	-1.384635743063671	-0.4879930697831773	-0.6268651924971056	-0.6349193603422356	-1.9942374579316717	-0.7969152671479369	1.0476510122068523	-0.8591268089673038	1.4419460338448236	0.14624145030462385	0.45962386116568654	-0.5674779028463035	0.0	-0.8679734349797769	1.597411434009832	0.2661177190857959	-0.7869494685998811
-0.4442993426779559	0.43178783396102477	-0.743190310039346	-0.6063291072151944	-0.8795008879953076	-1.0805241782052522	-1.7025661686838136	-1.5032774099552828	-0.18324930934244807	-0.35055237632229547	-1.5244251352541616	-0.05338216752050402	1.5067742229641055	0.6068376302758072	-1.4939084956526756	-0.5745904353637146	-1.2154785674228643	0.0033496093502536016	0.06973389969444921	-0.821453698876709	-0.16565340815034263	-1.509111190240822	-0.9619823624023195	-0.8042496269615595	-0.08708617753204874	-2.136384171164228	-1.0286955633740007	-0.7790916122510595	0.034918680390433804	-0.22094773374800178	-0.06065992916025688	0.5358908362479852	-1.2282334010582359	-2.2640911490627866	-0.5051909672464938	-1.0272442495451617	-0.9122749938215947	-1.811521910488566	-1.6153071801253078	0.4460623546237249	-2.074182263588131	1.519337930432896	-1.1764300922383384	-0.7682251181585882	0.4695867002750354	0.0	-1.5060143344922068	0.1662688279853279	-1.3122758150084393	-1.8050115830358935
-1.0792480338566688	0.22098090702001752	-0.9858294360289148	-0.3322490716807032	-0.12516612663619062	-1.5446315535025186	-1.5014917221999922	-1.2764876125421314	-0.029140577465899674	-0.15422419065628998	-1.5489668644138694	-0.11400705293493923	0.6336799075239586	-0.2518468831728931	-0.9668381730922131	-0.8342703817972188	-1.1371139159030024	-0.39143266703098306	-0.48497499268843647	-0.7230576288624071	-0.4197033544452783	-2.197686022861655	-1.0243248317654639	-0.5567863605399267	0.11846119665063017	-1.7103864069912997	-0.7771601764008373	-0.528372824946437	-0.8770571319584944	0.8521391537179754	-0.173416167441224	-0.3850904174629925	-0.16761045147184134	-2.8270666679254375	0.09395547418290832	-0.7487877139186234	-0.3628963011821588	-0.7678332989908094	-1.1736683958696776	-0.38181632575986457	-1.7557996820529116	1.694598439939766	-0.7233229933282751	-2.136483751886993	0.6378919273116355	0.0	-1.7394362577989502	-1.8109517880466326	-1.9985142124179687	-1.333757441135591
-1.5870605173598853	-0.6977669707640968	-0.43835610994058855	-0.48763056001859845	0.8205279778025575	-1.898506531250765	-0.21113971492131992	-0.7088958549556131	0.2544896758169652	-0.7689730722792422	-1.2034193098408008	-0.3334599360147457	-0.4703100019262023	-1.4109947299340375	-0.8377979482095671	0.5413976787188124	-1.0554362463805178	-0.845012148780365	0.0697048226163216	-0.5023034593320184	-0.54905690544219	-2.7794979542103984	-1.035924998596737	-0.8463078439928229	-0.17516232633283788	-0.526150084385854	-0.4600792829346947	-0.2961117443791719	-0.20447811552273235	0.6603632438306322	-0.8617899089516632	-1.2119222963081122	0.4889601594846434	-2.344737494291908	1.0166212823195147	-0.04981479493301635	1.4330841840042794	0.2778856198152375	0.5330769457305448	-0.488253517409557	0.23424263259106326	1.7920265437130585	1.064721872049603	-2.0086531069679863	0.31570102271266126	0.0	-1.6218372334140212	-2.573290677050109	-1.3731490874546228	-0.01912962983021612
-1.5018887513179706	-1.5138158273153617	0.08560146654745128	-0.9698568790847784	1.2118679278908966	-1.6323982212219506	0.8591026393267462	-0.1767242915888896	0.5667499228533688	-1.4925965034033473	-0.5392897036968083	-0.5181897927340643	-1.1248822867087551	-2.28746361946245	-1.5065801068564086	2.580133702801372	-1.3278524796104914	-1.1701971187453952	1.1817927256481597	-0.33938535524783076	-0.23383394828694132	-2.6051812584491936	-0.6626846822589215	-1.6732973519151975	-0.21340482030309388	0.6553888348215147	-0.33356617856478554	-0.09367982683953047	1.4077196676457693	-0.3142575211612527	-1.282802642335358	-1.5567151585591297	0.44989090045313285	-0.9179772223095439	1.3326729951650478	0.3941251886944765	3.385420489345405	0.4776554729592408	2.41112284164529	0.35214332408349625	2.4661350508140476	1.244757514346917	2.479302966373993	-0.24222036205508024	0.1227835649553637	0.0	-1.3908871852113096	-1.764770375027526	-0.09684557721760469	0.9880875809742375
-1.0070239887627377	-1.5191633036905539	-0.1116390355230054	-1.2385086623315618	0.5875511780881573	-0.843309469105238	0.6242386873373612	-0.16126492035196058	0.6811644142103004	-1.4137060713890108	0.13665093599308686	-0.4916359196762901	-1.3397386909376898	-2.4036253201281883	-2.3377782611993156	3.514020060224049	-1.8433049613595167	-1.1780608587294366	1.7061626427994543	-0.26725531784578666	0.3711994879619244	-1.6166220437871468	0.07624655431873648	-2.400480969016749	0.3733381942139353	1.0612803572468394	-0.45756424031013615	-0.05879709733619195	2.3280246808201475	-0.9593966047931947	-0.8772077882030734	-1.3386724560183996	0.10833113249548545	0.474412548287339	0.4576050587212268	0.2107820143910276	3.7643537204375663	-0.1850586000092324	3.0995286647467353	1.4371345061600138	3.2497702149236782	-0.15399308003055495	2.279002160099238	1.638796106914887	0.19406988955217763	0.0	-1.2623979229039781	-0.5384948206459756	0.7845290732845307	1.1229418177384431
-0.6529295226107465	-0.8376661774858497	-0.9030418824044147	-0.9595212974913984	-0.5600847781351393	-0.03509291857477445	-0.5711715762841002	-0.6060237068956329	0.5702555346760833	-0.3303891260137403	0.5629400633517901	-0.24682598485458201	-1.4620563886251194	-1.670365241075553	-2.3245934168184292	2.494384992441869	-2.051421367795807	-0.7023366164910353	1.0636054637497465	-0.26405696423043107	0.7333479779075467	-0.378145886214756	0.7526571985916555	-2.3257864095851963	1.1179490977590458	0.6201937983761724	-0.7188617340481959	-0.21356210094318964	1.6917861869028326	-0.6699673088899124	-0.0379982203419269	-0.8767139779198581	0.039357601651869106	0.9031514165722728	-1.0681000227939363	-0.2907661212539138	2.0708366533009204	-0.9048396796810493	2.0981175238890604	1.827677211950994	2.1865379187434817	-1.7116273064551268	0.7518426408873604	2.0752717842547357	0.2166674209332203	0.0	-1.2483298391721003	-0.06441022728012429	0.8072211764614704	0.6654292195091939
-0.6472393261666143	-0.23910505869532184	-1.5150449383299534	-0.3740590923305928	-1.1143452363005748	0.5366031023634928	-1.3301527009395502	-0.8211483569886238	0.4262481517494687	1.0727365086648875	0.6707803825798355	0.08161874645896391	-1.517851526966235	-0.5025518757764772	-1.2214564980307399	0.4064221674526655	-1.509434676051289	0.15902091911700333	-0.16536388072477273	-0.2770947983263483	0.5015822660522855	0.4850331656851495	1.0375276245380711	-1.3469782995671062	1.308550895332007	0.03031773646821884	-0.8935167884416333	-0.29396054117571147	0.23863564081837127	0.15700963388058403	0.36533595514353134	-0.6293013502104063	0.34481705373044197	0.4204807031297952	-1.957149391321168	-0.4771599842899631	-0.21535911623122098	-0.8457974995601895	0.20784178543651308	1.1829238581008048	0.36765722816974306	-2.2873694792907107	-0.7843634385456429	1.0327037905542438	0.008999251983103012	0.0	-1.1462927306177286	-0.2867973848309651	0.3872040005065383	0.185699838340833
-0.6209088837971519	-0.289581092711794	-1.34679358652822	0.023695386841139955	-0.45542933906604194	1.0675284187928116	-0.7267479145366016	-0.17708480840509655	0.3776411453295465	1.8853057232875208	0.5409582453338737	0.37103028652890313	-1.1822679593769128	0.3702313276024072	0.16652922669056702	-1.0587194728555058	-0.362518784235298	0.9171252054054742	-0.8538450556661762	-0.15314999874271557	-0.08686127996296149	0.7837851316534931	1.064622350072218	-0.036294679849329305	0.8568595010089076	0.038135982848024434	-0.7123935995090676	0.021010113366813923	-0.6251735818758617	0.6768595736499848	0.06353653550848225	-0.7613756482654745	0.5928143234302068	-0.0641960356559212	-1.4036961435961735	-0.08739443229690318	-1.033799304379939	0.08492265771245716	-1.1482038261595644	-0.0496560254854267	-0.8339548450762511	-1.4061996643177308	-1.2960217809225634	-0.18625430988784844	-0.2025851208198134	0.0	-0.7174166268398179	-0.29742659243068437	0.2438286931034259	-0.02931853783041897
-0.14800885298216865	-0.7930153322366941	-0.5485296178700568	0.06933634106959648	0.835141122283335	1.715941958283358	0.7258787490198667	1.1318667649338001	0.2996970398682598	1.7271267608031462	0.32318670112358683	0.5867933600422315	-0.3848236329715867	0.4127580244736296	0.8501243572236177	-1.06552884025693	0.7701443843530023	1.0057859309487671	-0.5042151969242341	0.2898243339095665	-0.4318361644685171	0.728643371468931	1.1581391058707828	0.917028053229414	0.3617188516277537	0.6563945255050861	-0.020507702026444922	0.6896580238935904	-0.38439912315557934	0.4732236215452726	-0.2697845891522391	-0.9728777386053099	0.38360979259247213	0.16387665317795416	0.11498162495737932	0.4711811950665013	0.13525103237243316	1.1989072149713569	-1.1424682623538993	-1.1314465610377706	-0.9802522081528678	0.15625078466379644	-0.8083135740919116	-0.47700876142669113	-0.1357125567760149	0.0	0.07752476699992436	0.33854496049464494	0.6219460366680599	-0.026915039321771528
0.6559172422737113	-1.0811908296147792	0.1979253260475116	0.06447326555268026	1.5295412130192685	2.17294332042998	1.6835023101555435	2.153042122610959	-0.011796899108955858	0.9093143926621986	0.17447031912847466	0.7127507146081086	0.35004931539846457	-0.23519247537517227	0.6561513721950387	-0.2827348859520659	1.3663121040673705	0.3256992076966217	0.27840038876464795	0.9900182488179734	-0.19769059107119463	0.5654219059499612	1.3198345195796162	1.2798524872552823	0.3192839421403749	1.1809971289627679	1.0029538604865715	1.2298375790196265	0.17857594448105066	-0.16626769145922082	0.12365074449211833	-0.8193745544403883	-0.14735160232226255	0.8644361044409162	1.3087632040183697	0.5329803289462015	1.771753089432447	1.6909583246531819	-0.19229492401760687	-1.6182796597961673	-0.621132366590971	1.0401243673264868	-0.08975168784250832	0.015775229410197492	0.11762251368746285	0.0	0.9781317131130839	1.0257881381199276	1.1034350655867378	0.08990404449862043
1.214900866973316	-0.7438564966871409	0.3823704845211928	0.34584046974828014	1.0061018663403645	1.978030226222103	1.3937758221513592	2.085017829552607	-0.5107618311073262	0.024590898644503718	0.1706453224978993	0.6798846409093978	0.3952618842485988	-0.8182458561316716	0.25083632505181164	0.05351974673757372	1.3977341610638248	-0.5725768390788917	0.5101600755476788	1.5067750047433697	0.33851827507780186	0.384242454737386	1.1972800752915425	1.2956888059410243	0.4884939860850358	1.0002668987245966	1.8116427771542256	1.15526465739508	0.0698424757783516	-0.690049398841388	1.0648947310520689	-0.22364640522447918	-0.47394328947194203	1.2386439278967405	1.3145562227144334	-0.13709090243521296	2.0008196032918715	1.335583699867644	0.543572045258454	-1.5255877966213338	-0.43425978988774805	0.5827408511546086	0.189069737932354	0.37598281385222354	0.19852215045755806	0.0	1.571188736491427	0.9667788405199805	1.1162540636787939	0.3055031687970814
1.1470987271253508	0.016997956051885168	0.08454321813342315	0.8505546158017658	-0.1708389964334353	1.2029485922723522	0.354891936354019	1.0822667176494807	-0.8429581584242414	-0.5142127016762548	0.23646486817636878	0.42611523513373556	-0.22217801366567239	-0.6416050659113871	0.2720566557159307	-0.4890528339650523	1.1716479785903289	-0.9397873248566457	-0.07945464793127953	1.3422718230690076	0.5754329377354491	0.23613209835671772	0.5844085614214559	1.242070495657436	0.1975579119740415	0.2753131095096939	1.8258348916321478	0.4723788133398109	-0.7214343255372363	-0.81022537944175	1.5455950696350385	0.38918125630431255	-0.27979374771977605	0.948719674541639	0.4311164431866074	-1.0787965203527308	0.5642458273678602	0.5929381070647974	0.30027400156237843	-1.1146089472222085	-0.566081506759356	-0.6235753691794577	-0.04023357672839583	0.10910968240831714	-0.023894368290673863	0.0	1.5933412928664832	0.22334160171916467	0.5418752660826237	0.5908057424998266
0.6804957003170699	0.6952848636282057	-0.2610732481089428	1.1945023827728405	-0.9433275721896138	0.5267852686050606	-0.3804139238448358	0.08259088495692606	-0.6758634647262185	-0.6220616151246681	0.22416016450390777	0.01257336428192391	-0.791539559706513	0.24782106539119894	0.6524254457144703	-1.2280078340506602	0.9007773452096131	-0.49276461326284565	-0.8051805316857833	0.484023134218818	0.17371970921906377	0.24301364007152873	-0.23142607490075753	1.1046481131579098	-0.7974020512225717	-0.28956690298946647	0.9317096304010425	-0.31855239504673866	-1.3106765088514911	-0.599060161235307	0.896288464265397	0.5242693032778092	0.19664984709499164	0.493437240701977	-0.32523120723334026	-1.5585701573089512	-1.0816339241350967	0.10702901370395167	-0.6375418361286529	-0.6554750919475281	-0.7576316744355351	-1.4458652457740253	-0.3879454088400726	-0.4202976908630564	-0.2517302920680589	0.0	1.1378580889393208	-0.35554121121025667	-0.1974189664051233	0.8163727363699786
0.33918300233825754	0.9939650668067587	-0.3885816534924849	1.1231857179972546	-0.8759951627343664	0.47443507850391914	-0.3244357434122809	-0.15669828518977602	-0.06581720793322904	-0.4366238268096137	0.11251338427288393	-0.37812754538253723	-0.7165949347944546	1.0993178297698836	0.8622567021803088	-1.2981414907646498	0.5528042076681856	0.3756770073738945	-0.8617413656157172	-0.4647217719954077	-0.6652191064542725	0.46448133522512025	-0.758212987163139	0.7318806522179396	-1.9403277987194378	-0.2910965659304425	-0.3241036515914311	-0.7108074119576192	-1.0652728303240817	-0.2553712523161158	-0.3757253214142393	0.15971903606615856	0.45487054097455126	0.5089630547514915	-0.27609905299784016	-1.2522440416937752	-1.497651484053328	0.12508424967321896	-1.344549531027027	-0.3491318175283443	-0.8172425155134483	-1.3587433808153255	-0.47568110588074775	-0.6375730433286428	-0.13194776538176078	0.0	0.5705597120312644	-0.20678980560643537	-0.5927156392085324	0.8453449773459092
0.3207626943090687	0.9831016936155011	-0.40631818897054756	0.7712347314489485	-0.4353486968134589	0.7451275865522388	0.13287991365319207	0.22569388860580733	0.5506854765855087	-0.17995911634806053	0.0758465516504611	-0.5841536413554697	-0.1721470209568121	1.2118382747463323	0.6407814374167156	-0.6408024251095162	0.10179306245178672	1.0160001562212255	-0.24339205270503925	-0.8210946137658973	-1.4323958484882038	0.7204154965445706	-0.8478366308005885	0.21196606930451736	-2.4063411745846954	-0.05932518766476893	-1.1006999359317686	-0.6174512333921635	-0.35757113023100684	0.07066879971877525	-1.1040205727708272	-0.2201500042619799	0.29233806855220545	0.9186743614951263	0.3537787380834995	-0.5139520596197229	-0.7446310047154548	0.3681024592281045	-1.2256817568788632	-0.3048188802248033	-0.7751617680704577	-0.7902758112237687	-0.2589491285235833	-0.49239856599032833	0.2828127934935193	0.0	0.22403424183168222	0.2594948987381183	-0.530525917125448	0.660528699655421
0.3345580228583647	0.8671251685189016	-0.5295129209700735	0.460574383364145	-0.2386291758212042	0.5501392411494793	0.36030734794779923	0.46701129641173994	0.7461043980721292	-0.058856464994279295	0.2664250565060219	-0.5812078024580483	0.19394431731956202	0.6069025419515366	0.27428200430486777	0.035094129861489375	-0.2429891378460541	1.0932436522661826	0.2983342648255454	-0.4909576601782623	-1.728198659682379	0.7044046980021265	-0.7861821159736377	-0.061890766467350186	-1.8960660233920765	-0.16713246661695885	-0.9154161245090985	-0.3089090685265988	-0.051768000423282834	0.27404037153963645	-0.738422732264925	-0.1556059876341308	-0.015379717887179815	1.0275143765697743	0.8240675198429079	0.01806873311756412	-0.01825966226212892	0.4021156894658722	-0.5357790023105846	-0.4726934671591022	-0.6831754029472082	-0.4265067021405997	0.006125496997328334	-0.37297812205862496	0.5841134673566791	0.0	0.15944839622336437	0.2088923692968156	-0.3331440330596055	0.3370378989899159
0.05552059360508747	0.7483584557846361	-0.7381154762232398	0.3434522274839199	-0.28533935762488855	-0.3733444475060827	0.17394172317870168	0.08603632350688685	0.4732396227219612	-0.16105148642257916	0.5397866438511241	-0.44574427985104453	0.11589058498912336	-0.08625178685563002	0.161144973199361	0.12230927339308505	-0.2112035986179998	0.7573567525563595	0.1569785757630501	-0.018778919587134568	-1.4625365094161913	0.3398858068989944	-0.8355227734995428	0.21658649018903256	-0.8365252516141614	-0.6459906747478598	-0.009471666817008695	-0.027146241080432967	-0.43337285852371654	0.2901661378863688	0.11504107748869284	0.2940633051803185	-0.0703020685783045	0.44297007096799884	0.6786859617192795	0.06286571419141207	-0.10316680648893203	0.09286973474683749	0.006673359143633807	-0.6277303034770656	-0.5011836376812316	-0.406014004781781	0.045864887073862735	-0.47863049064686336	0.4995640247361386	0.0	0.21312847179364836	-0.5500575777631193	-0.37792767496321933	-0.07262207387751891
-0.4176709592760036	0.6339809838899246	-0.781143718691981	0.3269100472400236	-0.08861552069213736	-1.3159530890349718	-0.1460340147439631	-0.5896107523534988	0.06207753355117107	-0.3824526657408363	0.5193676548509841	-0.24119093718615617	0.017875356949943647	-0.34352628570211863	0.3152034216791186	-0.262899200398138	0.14477706396815715	0.36625142172783537	-0.44648350972751777	0.04000283898725675	-0.7831888486365566	-0.05112339073988957	-0.8721310059971541	0.8547017917536257	0.10705641989194035	-0.8948593506354727	0.8942910149001686	0.23425865728625347	-0.9079327025814938	0.17338746362625707	0.4740167850995623	0.6524048531963275	0.22655862778414934	-0.3504444871283985	0.11605789709620538	-0.07069335229956257	-0.5807239628124461	-0.29362351116887897	-0.0018169099858002223	-0.5242771296720967	-0.2451161537440013	-0.3276083332000971	-0.1604409494898098	-0.568675561901125	0.20467323478890706	0.0	0.23927908604412268	-1.3078487757375592	-0.7109520734373735	-0.5342246646514452
-0.673383541616411	0.5440192850850838	-0.4845053757040095	0.302155989321561	0.5620544479405243	-1.3204964542310342	-0.29453933281547073	-0.8168774942511514	-0.11576382475531591	-0.4936923157770396	0.02579745969519751	0.014478838823339021	0.38857949827516575	-0.22208852430918818	0.4474664757150177	-0.5334444421316394	0.39479250962114176	0.15457593416365897	-0.7646027957535682	-0.3025805943633097	0.05938760103710551	-0.031210053864659353	-0.6048606613557224	1.2484918412214416	0.5837856690152273	-0.40407954704326104	1.209125734483528	0.5799417010598978	-0.7736766543710376	0.10075734403731222	0.09521459581936102	0.5813025090775065	0.6659216960229347	-0.5057525365285255	-0.3346297966918627	0.11100774773733628	-0.59515010146705	-0.3862915885138664	-0.3218007964551386	-0.11896256804677291	-0.08471944995147054	0.07735600764789492	-0.35311140125988977	-0.3675094343385072	0.08706604689114938	0.0	0.26024749712660133	-1.2882655012882265	-1.0159730111375929	-0.8995155838118479
-0.49335016282388067	0.4966254083118187	0.036121960977980754	0.32672715254672335	1.2292919553736188	-0.2553209783003098	-0.18709865007245494	-0.27313892882635865	0.03224460917424245	-0.33859872602176716	-0.6097002795636821	0.28512519344398823	1.055330838635814	-0.12299461676891185	0.4393322492078221	-0.32029332336178434	0.17444252662776988	0.15365317233175488	-0.3927413541404675	-0.5751049793250753	0.7861618534085707	0.4923043735428794	-0.04801687729592304	0.9552426629749285	0.66152295910136	0.5901066430773372	0.9256069481246466	0.956660023234721	-0.058446430634669436	0.19750595705848092	-0.3792429191667917	0.22848807748273414	1.0469986302077456	0.19767107963217015	-0.3775544959262416	0.6818785360713687	-0.02973083090792232	-0.05997623981224694	-0.44983068418835515	0.38257436922288673	-0.14403592633024254	0.5333783693972303	-0.23932198628352205	0.01498282174252073	0.28134127960608507	0.0	0.37407386930099096	-0.5292803577593693	-0.9257334125063013	-0.8824088166592675
-0.09913633086397075	0.41756733581287503	0.5003845771437586	0.5268142348337181	1.3048148545007854	1.0120974935652216	0.1571662286188466	0.5831586596333628	0.2908747393309592	0.01524786123422764	-0.7863402110008111	0.48766829524139244	1.329198876503546	-0.2375363305109771	0.5124130388908965	0.21864707955179635	-0.35497274887918623	0.2923666170255115	0.32512415586680815	-0.43508042581344475	1.1664648277196847	1.1416212677152728	0.4222431545297564	0.17274750439370398	0.581541359794233	1.3088679693831935	0.5151076136136369	1.1296893313883236	0.5830858884606083	0.3725246364944614	-0.30635585994809017	-0.005846563426946391	1.3469504982202263	1.0821750674463706	-0.1725013782496498	1.1511380314672102	0.4032405939340287	0.4910836806117292	-0.1889155541202573	0.7229911206621066	-0.258771845346856	0.5757552633736445	0.21115147920486452	0.24175877896469472	0.5289664234813782	0.0	0.574463439732167	0.22263173228583294	-0.3617569579932474	-0.29023790595204885
0.14880099961001964	0.18832404350745835	0.7446107398960806	0.8797833111273663	0.7069423673505795	1.5038771487793565	0.7065562793088932	0.9815114750018794	0.3745804894521257	0.3316969416518533	-0.23625814192364356	0.5610285418272842	0.8646845312808931	-0.3762006143998729	0.8555466185895221	0.6863137833574127	-0.6157115063029617	0.46345108851767414	0.7590679196310159	0.0007578589507686612	1.140561754812512	1.4196333103068364	0.510583407657316	-0.40874536628660096	0.5412634748791547	1.2325059525677187	0.42617909007480526	0.9000902831920503	0.6949700260044873	0.41140455419361016	0.19520128987459942	0.060380861610331495	1.5418459887292637	1.3146485891254662	-0.08461420308948958	0.9619589023270003	0.1399326167445069	0.9574794119333984	0.21418035144319894	0.8146051607047111	-0.09832955160954841	0.1705865723864415	0.725048991966386	0.2221771740326987	0.4743370326438266	0.0	0.7304655881285697	0.39889540492505654	0.39234610994979935	0.6906687121065499
0.18129292809186023	-0.15691322706045607	0.8173680285695831	1.169942165397211	-0.05441367974588471	1.0256637245899327	1.2607936031832467	0.6049793108110159	0.1899268967110528	0.41221433719239914	0.6740594564491401	0.5258675234382926	0.13975535580760132	-0.30117288704175393	1.2397518088325035	0.8585124841797477	-0.24360172137377906	0.5247453132060614	0.6899214708244095	0.40744774295358543	0.8707079331644694	1.1571115241170868	0.33306158461749685	-0.2831840937319814	0.6338465707143066	0.560617866042054	0.649136277047412	0.3048225570310694	0.49700790694546454	0.24828901472816486	0.48986796368150354	0.26780199445254194	1.4158268336237927	0.7536229713860486	-0.2963931530298053	0.12268323402679009	-0.5349316432469678	1.1342937491946579	0.4162685726132843	0.7471538787095529	0.41866467492558257	-0.21507796263736426	0.9958269134047026	0.20547168658125625	0.014699302635799237	0.0	0.7414780700802867	0.18160498019456872	0.9168264518601226	1.506513567385208
0.22604159367713414	-0.35424499586478797	0.8143371826133708	1.1588190113519392	-0.459505745647137	0.12969377036884114	1.3798425956684153	-0.13987116652776935	-0.09552066469848007	0.25354197771355413	1.292668219449884	0.42938028321848803	-0.07400150638969391	-0.040490520609732114	1.1966197529079954	0.7718773886270442	0.4510291695977834	0.3587522259459311	0.4152564374998511	0.6460499811253055	0.6089130235697792	0.6103365761465412	0.19157884061157945	0.33104322398620417	0.822324585464425	-0.12288554534727285	0.7396102549030985	-0.37965137109949554	0.47286223278197254	0.06392251396133358	0.260552324444607	0.415793717999332	0.7495293430860316	-0.050136448898205316	-0.6636578553780073	-0.7169094980703544	-0.9157807823574563	0.9683232039960773	0.3359163863657184	0.6225934703859523	0.9433626322223351	-0.17968818048624735	0.971164250125994	0.36885565474615356	-0.6400813020460291	0.0	0.6400149387132998	0.14776485664380207	0.9669643301529918	1.6187781415174567
0.4114324425028626	-0.14199748283253696	0.705652781703484	0.7578198913770434	-0.45429543679750395	-0.6034915771274859	0.7452420404562079	-0.5710668241860539	-0.21829780871238413	0.036968249666782166	1.2818857554869447	0.2569424811418503	0.39050244963194425	0.221536418642243	0.5935449622119245	0.5542667634570393	0.7444993948507461	-0.004925397063491848	0.24675671657466763	0.7662056055882602	0.48625734326056463	0.17877760011874363	0.13856527755920545	0.6525957974904112	0.9290631848627849	-0.4694201015020567	0.270512112717304	-0.7877852686800244	0.6818001436545537	0.0553234008145594	-0.14880947594262564	0.5064268346168639	-0.2635268144474989	-0.5649301523159328	-0.8972066966374348	-0.8679628587173981	-0.7663850182038286	0.5015885580781024	0.14084989076324245	0.4586334311527419	1.035497755610442	0.1331569947264568	0.8308858203179148	0.5125951409726242	-1.1510919864530247	0.0	0.49344544001497886	0.5125135015284679	0.6172107038984156	0.9294264388397823
0.5157687533017667	0.40029462544792943	0.39139135027420807	0.051411413467995944	-0.31044735726712586	-1.0171881122329138	-0.34619466528117315	-0.3898675595806446	-0.07374096078912032	-0.002115300951731139	0.8065457059705353	-0.024074281306636764	0.9284042016678618	0.4428344432400548	-0.11497309534564862	0.31243225259575425	0.23977356164520486	-0.3725795887097095	0.11727625536140593	0.719389700038137	0.45226378882309315	0.07697042747718197	-0.026093748058690296	0.08089539586408703	0.7745403252801341	-0.5374309994964709	-0.7082531359579117	-0.65769059521713	0.7016400620466114	0.1649186179365901	-0.24465679967426956	0.5907479312844676	-0.9537070053602505	-0.7697288436137056	-0.8557030380716703	-0.2783573643513005	-0.4954972223119659	-0.13159385454091113	-0.019115721319782265	0.26488722930227426	0.642424314355687	0.24222392849128052	0.7004721356312911	0.33286439660635114	-1.2455004285549685	0.0	0.256758821067609	0.8945670968917016	0.15184273622840253	-0.14452015746701677
0.21421122263295994	0.8129814082713412	-0.09320054078654467	-0.7655125037217542	-0.1907803090665533	-1.177648364178545	-1.0511706636087288	0.100964430852217	0.1661706726164897	0.27797885904850844	0.19146158260464236	-0.31338411041724273	0.9048351677111005	0.7294377557564351	-0.31857339200041757	0.1508080961271499	-0.7062924644562651	-0.5555815318453609	-0.21286975730966506	0.3233440108120646	0.41551950574492325	0.23387929659936108	-0.319528977271113	-1.1869076022521745	0.4209559406951231	-0.4775033476644649	-1.63714144390171	-0.008910787536899568	0.2399851161202039	0.14118331349073843	-0.017507732934165268	0.49835302745921506	-0.7278368797727065	-0.9173148199243045	-0.6756071867242539	0.4268688498588432	-0.5002942353266152	-0.666368290407249	-0.1541300130864829	0.1290007238548029	0.1390822997256918	-0.04698831931489067	0.48377784677128854	-0.08522810234213625	-0.8409552840437141	0.0	-0.17180698107216563	0.8082149347614059	-0.1746661476640436	-0.9988889528864436
-0.47255305528049535	0.6418803758406333	-0.5037405011803492	-1.4360434441979157	-0.03626708888405573	-1.0468545257421316	-0.752552696463631	0.3634528269732539	0.2059999617196644	0.8110503889684326	-0.43107152056406645	-0.3616749544323503	0.3752565074120348	1.0382702136609607	0.10501542225361313	0.14980695320753554	-1.3267095609341226	-0.5485998136482196	-0.6860788491282628	-0.3765764999909622	0.37848822231689144	0.39848293850952143	-0.37652719600621254	-2.2742900994555075	0.19734404477066778	-0.2974341334278339	-1.887785291821925	0.7751173157788701	-0.41219406960642785	-0.11915896439166533	0.11152883740114143	-0.05057561292037331	0.2652118416305062	-1.036483120325362	-0.624793159313771	0.5881371409691165	-0.6675510701723678	-0.7921582563329538	-0.3092873174096977	0.14127746058607663	-0.09999123927659062	-0.38554461736695034	0.05039873558663225	-0.26880367993193305	-0.1326079538328163	0.0	-0.7175057560348151	0.23050398399187483	-0.30226218931942894	-1.2597153930751532
-1.0964760833600025	-0.10238095345964826	-0.5700260237428205	-1.716703397824006	0.16054639861734246	-0.5822994517740999	0.24224004929671908	0.1456275438850115	-0.061293584641409944	1.287685627739435	-1.0442239235087396	-0.01816005201837986	-0.06334841970267582	1.0592302320290539	0.6649704978848838	0.26133322064338993	-1.180805478734974	-0.494448233019831	-0.8844744767787811	-0.874454469321712	0.3824567896820837	0.3002545865590488	0.11431769138504197	-2.3840545564957947	0.33846322634184206	-0.013888990892761998	-1.2806104823476316	1.105828247482379	-0.6768542314380378	-0.38295468535575883	-0.09889930374604085	-0.9901749616045	1.1302682509160726	-0.8869390526431217	-0.802739920536441	0.16011868427189901	-0.6961836232253067	-0.4006076843882209	-0.3998123655812639	0.2498228860880146	-0.04859415728126721	-0.3087108443440541	-0.4674340137044274	0.07437882127902237	0.4394640521671191	0.0	-1.0454461922069802	-0.39933721014256773	-0.3436553506305436	-0.9520931201046978
-1.1964232933556032	-0.8841387627917188	-0.2506502633293738	-1.539599427582865	0.19523351513493917	-0.04620596371345617	0.9353103052823807	-0.35051360386072344	-0.39836038463607754	1.2889198725799562	-1.4557740844032006	0.50136037657156	-0.03110923139231158	0.5439959435246412	0.7724024200237585	0.3133657518834415	-0.5065965153784925	-0.4849569679768236	-0.4901500130956918	-0.5812342975395911	0.36576485636346584	-0.19572800688233544	0.8609829979591405	-1.4827354682742808	0.6062762382683266	0.16130395808560352	-0.21323979774680524	0.6050093848931968	-0.3541458429899696	-0.31039385191053687	-0.3656686215929623	-1.7313394338129973	1.0095504939348634	-0.37366361118239255	-0.9629731017936892	-0.3050135039753055	-0.6760529559799087	0.2311513377433073	-0.2591064080164153	0.28490316954741624	0.09618390270729162	0.1844263603815005	-0.7010605159974765	0.6415797789944357	0.47522351123667017	0.0	-0.8346626239725559	-0.6611712367309253	-0.43289336896227676	-0.36112187277160024
-0.7416092777801765	-1.0748664321996584	0.2197048584963832	-1.1285351235459506	-0.09717749327850997	0.0816252151506085	0.6583926840032645	-0.744757738283053	-0.43785669093816293	0.6044261673647009	-1.3257467474299043	0.7089671425545246	0.22689766169126852	-0.3025858951361838	0.3000013980389736	0.21179572774219318	0.12899846380590493	-0.47064202840312225	0.3061571358404852	0.4963739924770731	0.1857025649259697	-0.950841863343004	1.1182200296023548	-0.2724224875866951	0.44571936241480553	0.01761955798697266	0.68418335415824	-0.522883937384076	0.17149515929750297	0.15622034915734462	-0.2261965430806931	-1.6479341805001455	-0.10373197542286504	0.21016935506399656	-0.673707098134755	-0.2809196770569506	-0.9799907920708741	0.5849044528380415	0.15688263168311112	0.17675164700382762	0.25361854842284715	0.6146718971517604	-0.43264003252149374	0.8531837837816507	0.007481102330267779	0.0	-0.1604141185251013	-0.5208783986335296	-0.590738413582589	0.21439833104460182
-0.11226848337295263	-0.49249906267548615	0.5440054799285294	-0.8490783044072098	-0.5238123996771786	-0.37291775761409945	-0.21295083393700714	-0.8506648645709608	-0.09237357656642832	-0.48157578445550264	-0.5774432374299933	0.3151393083776497	0.217373855037881	-0.9228712597551196	-0.3908027087012848	0.09730413368994593	0.4348926546839584	-0.39544911235232144	0.9633863069164008	1.5864124869516492	-0.17278140388331614	-1.5447953326089936	0.505239535011408	0.4887192215808035	-0.35910408661268434	-0.2859883765366033	1.0067575466683782	-1.56610990243215	0.40651792674691706	0.7076595368426648	0.395183097336464	-0.7620514750581551	-1.3681528537081062	0.4743817413819724	0.25297214183058836	0.20484197738434168	-1.5469993474005104	0.3197611695445132	0.6809241545559535	0.08951418675211599	0.5075583064043727	0.5939331134765589	0.11551176759920272	0.5445189033760442	-0.43401886113547783	0.0	0.4831638587088584	-0.23009444125910283	-0.7068799136684984	0.5981536507117323
0.32157821834356753	0.43340667904148394	0.6169127085466434	-0.841747828185291	-0.6486391371506526	-0.9829291572542618	-0.6611193991337635	-0.7660574336471349	0.29224932594287556	-1.2748774417241093	0.3539908139846089	-0.40660497202331053	-0.1955655170837924	-0.9510068782514699	-0.880555495087471	0.18848109685300155	0.5888077802112704	-0.33838699394845667	1.1256633868819963	1.7847692114099083	-0.4852130114158305	-1.5280286033356794	-0.47763237774397754	0.6296750556316207	-1.2778628712761595	-0.277114151202441	0.7406751049570743	-1.8574488706742491	0.2897271279271403	0.9807930407334797	1.0975073302264122	0.20732828253563024	-1.9040388665919783	0.36961861643774246	1.4403417573784862	0.6856487152646629	-1.6289538649216235	-0.41822396808951673	1.0832058540424965	0.248089782312697	0.8345900312709136	0.29280196734674446	0.48043919495007764	0.16060657436546294	-0.30346690683089506	0.0	0.621867359376141	0.016250075406601526	-0.6290708803695804	0.7153256797074004
0.5179116354835035	1.0050335348876178	0.5721073784807283	-0.834092787460176	-0.272365187786215	-1.1242150651976086	-0.12005958217055307	-0.6553509135120952	0.2709040525065808	-1.20116512277356	0.8616886384455746	-0.824499791477112	-0.7013063227020545	-0.5588150642653267	-1.0466501514610491	0.4533090584442171	0.8710310107236832	-0.41731582585659255	0.9045623353739173	0.8460010713996812	-0.49085492465790015	-0.8210981233571081	-0.9450353552164081	0.5611837805298896	-1.4816126323480836	0.25694493004979585	0.10041131713450432	-1.3128117035294107	0.16491073502020692	0.9002738930071295	1.4398934052398165	0.5792355298369274	-1.5540063665735624	0.1873428326501645	2.1147106921692425	0.8117167317751639	-0.5780709353855941	-1.1137228522496043	1.2760352154985852	0.6281155761718658	0.9861499237441568	0.23060387196321813	0.4425502415639479	0.19078344837917466	0.3547457909958464	0.0	0.2460222573775526	0.23375880140613015	-0.28212167447858394	0.5246907292221737
0.6508439163538462	0.8064849922149225	0.5995219423397462	-0.43145254031510505	0.3088960895437065	-0.6631918771506633	0.9269234276874888	-0.525815469331617	-0.20454571023956006	-0.3692896277834245	0.7696785086462034	-0.5798738725473901	-0.9755777151568658	-0.18765895363238122	-1.0234668853787803	0.5538319555207483	1.2223469070715707	-0.5650292305891822	0.6275496053590933	-0.6871661270594223	-0.21999577142129542	0.11783971644319513	-0.6165601809319977	0.700917045391695	-0.7584636629602547	0.8599838246898334	-0.6701668536228864	-0.43320188255925407	0.29589926860922194	0.687736702301074	1.3285190971960936	0.410841475852464	-0.8474831060483365	0.13384031833923343	1.7286428429524905	0.6744485004163521	1.1858705144317743	-1.32558747197642	1.3306201801288646	0.9040283059260337	0.7853254410831422	0.6175760110477497	0.21601182841048538	0.5468742186991499	0.8695144254430728	0.0	-0.24358594039374876	0.49628353839346	0.2579306406708182	0.02668431843731336
0.7847394080561764	0.0076725172811346635	0.7306824506426505	0.3665200353436748	0.6073551339509234	-0.1110243399946544	1.4592803412728568	-0.2625998741543449	-0.6982208170100763	0.41560586552377543	0.4751283302602211	0.019931505718975354	-1.0163047904488065	-0.029815875048372673	-0.9548965456145668	0.21457560194824862	1.256144498460373	-0.5289979147466531	0.42331467792231653	-2.0356745589331564	-0.029011605030487487	0.616495469308586	-0.11839552290866992	0.9904557332893471	0.15425076932181725	0.7870349382938866	-1.3225847452843835	0.19714433902269035	0.5583845117194555	0.5903693622834499	0.9406837119415953	0.3317557423933644	-0.32973273454954577	0.05473107453398838	0.5118935509625663	0.5607912449654039	2.34370119777426	-1.0361025568917666	1.3086272027101757	0.7675982668357669	0.44860513909570127	1.0249175736054426	0.12023042554668871	0.6709281142810919	0.6122365845913436	0.0	-0.5189597877582032	0.7357084306398991	0.7806667855908886	-0.648682642179866
0.7794737373696551	-0.8120093429614835	0.8001041454032254	1.0347869370711402	0.4548721015395474	-0.05720147010900861	0.9424363612018799	0.14794841425371533	-0.7527586057184544	0.32138861802598756	0.43829582348605	0.3023566792487081	-1.0152891499091232	0.07641752556038175	-0.8776685807530052	-0.40704075734643314	0.7111731644105634	-0.1804905202520437	0.149583616752134	-2.7090203319558057	-0.23260300765798086	0.3721303446565146	-0.21507125168971566	1.0234978402130417	0.29523389237713077	-0.1471851728773776	-1.5731585558563883	0.367917853152535	0.6348873256226992	0.6543826361825753	0.4096251612490679	0.7104704876132417	-0.06152506776283892	-0.3250214844589872	-0.6218205540937557	0.5093132118064778	2.006791128261868	-0.6069128137051673	1.1430925068734168	0.2617955935373964	0.40209686632908054	0.8136450065392384	0.15896528244630295	0.2407694142550805	-0.3160947600070289	0.0	-0.6519791110203724	0.7642877613033567	1.060442409478437	-1.2022631326218367
0.5340393611326614	-1.1610097649149924	0.6112809517171451	1.018321794163813	0.12685722000045127	-0.551113637693612	-0.2138137261969278	0.5146722313494521	-0.38547523230371994	-0.7237289422462011	0.63945210774088	-0.07246874517959516	-1.0598408556905485	0.25718448200589156	-0.7896210674250224	-0.8446383224192893	-0.1723352327431547	0.24335157847685757	-0.3167080565067168	-2.5359324543544632	-0.7240179813154364	-0.26622621945762026	-0.8958028158470317	0.6005608481564766	-0.4913727733319236	-1.239590642194274	-1.2333307866638588	0.23790438306477457	0.39052999812873507	0.7260685981764291	-0.2636846295960029	1.1747278751039412	0.21696765382831262	-0.9617784432618319	-0.8232695331933091	0.2637622007366698	0.7313109057723924	-0.43778403474087024	0.7297980615784005	-0.2720719288495464	0.7182221959694686	-0.10231660881023931	0.0459544633290494	-0.41107630659882743	-1.147571324214393	0.0	-0.8993138374134488	0.49441064431041315	1.0227365268797013	-1.3049201144610791
0.2180756412280612	-1.0281444173459868	0.14885879398625226	0.34808809671502	-0.015018525046759715	-1.105187547928726	-1.1402714173998894	0.6215602183287093	-0.030385395645892113	-1.8931834349777372	0.661346642409643	-0.7581309540691001	-1.0975140569063857	0.3188603404129332	-0.7085716205178473	-0.8401602044375317	-0.7925178893919385	0.3421307549032125	-0.8463727611674637	-1.503814291440635	-1.0369615762874778	-0.6213925432729109	-1.4129871535258303	0.04047370120692317	-1.3774308396357275	-1.549355552374918	-0.4373446612788081	0.029252387919822	-0.036730496371920156	0.5897308740275999	-1.005643487830787	1.0797873434828678	0.5864253629192095	-1.4243332197788081	-0.054961001063519685	-0.30422989777011666	-0.03427397214615819	-0.6585758915087851	0.11386541690940245	-0.5699754727643548	0.9013044384509022	-1.0044124579791236	-0.3681606835246534	-0.6858453388961777	-1.2014203375457069	0.0	-1.251182306890236	0.0938487899679061	0.8247003371701713	-0.8703235240846917
0.14184145946574184	-0.82247098730179	-0.3615592691797691	-0.3419546925517902	0.10808004746692416	-1.2123477828604514	-1.331078168547619	0.49081674672035996	0.0012867353597853263	-2.1625505440507236	0.25736288202619734	-1.077387625797351	-1.1160538994766558	0.012109847135222958	-0.6264166036527411	-0.6275216464026263	-0.7282298962682724	0.025371010979648573	-1.1678301038042236	0.12380951310008541	-0.808041698237777	-0.31102846379228727	-1.1866084338677065	-0.13712452581231568	-1.4214616432867282	-0.8424899666865189	0.3520326130424149	-0.1400607929284318	-0.44771426155402627	0.10656243527755639	-1.5354414896895943	0.3445243778541714	0.7792735128317338	-1.295374340452544	0.8871584227649943	-0.8547359595596505	0.4833234283602081	-1.0712467028049266	-0.4722166849043048	-0.6817163164993848	0.41214980053959754	-0.9854783505244842	-0.8402089068717832	-0.42469911560574536	-0.5024466651243606	0.0	-1.3625362112032873	-0.12293736294627539	0.7339165667462715	-0.21140247270035833
0.37847825406969626	-0.910857993331205	-0.6155469147937285	-0.4598358644899628	0.3053869956229894	-0.7418523537028294	-0.985496362119117	0.38791376044155096	-0.1324148639565398	-1.2202299440106787	-0.33731072995563044	-0.6853832613212603	-1.167005230510907	-0.5092728087014823	-0.47950053240032037	-0.6183777684194182	-0.13770806121591414	-0.33038608683188303	-1.1479036848745905	1.5950109029546367	-0.13056768049662543	0.43503135740165255	-0.44069742876743784	0.1960329376725167	-0.4974046463277219	0.21623454044322296	0.6956642766780858	-0.1741397196468609	-0.747124625145693	-0.6653540357002625	-1.5484511359384983	-0.3845964253189545	0.5246705886444868	-0.5823889140594811	1.1253231976036673	-0.8189646879751385	1.5727419906816429	-1.310431489154838	-0.7869881467466309	-0.7959078366887353	-0.6256687004516435	0.12178441527515266	-1.0013951876968392	-0.06018281021695644	0.36070142110904335	0.0	-0.9919034996194604	0.011092107895591192	0.8627399625079925	0.1481519732002293
0.6078453590771763	-1.2009250252766557	-0.48712097409138755	-0.041592991560612046	0.37978707324371935	0.11019946138990928	-0.6665282254091004	0.5160756477170301	-0.08477318559892282	0.26214313925538946	-0.7217346551608995	0.1522291203485821	-1.16918333870927	-0.7278575351143404	-0.2313419285069918	-0.8816739570693028	0.40011558162345584	-0.29717902664409007	-0.899393296334122	1.9794662322331542	0.578060960740672	1.0336409655437013	0.16816600925399264	0.6104181911039075	0.7129685211114195	0.7943677037267208	0.5727932944851093	0.03846650012494815	-0.89157643602431	-1.3995540198452203	-1.014165345102633	-0.448398386270723	-0.05728984339344377	0.29508030039386796	0.5038850779317695	-0.02391211042449264	1.8925003251556578	-1.0787870555303616	-0.7833424730319765	-0.9210557643687998	-1.431568598499756	1.4525390568115546	-0.8112280298633573	-0.04683711417373008	0.8708773120285953	0.0	-0.38012626319556325	0.3303365289592007	1.0077805913507891	-0.08189817136941836
0.43904990596708754	-1.2106132582514022	-0.1505401893504164	0.3889931816486395	0.26903089157207183	1.0480774545861355	-0.7265269686052847	0.7471040264507276	0.15587034370881178	1.2373199350418576	-0.8057037048848732	0.8898659623378596	-0.8610371516721169	-0.35996438774595474	0.04724777441529287	-1.0810358861033067	0.4575784517970429	0.0860361978362288	-0.6392160199855588	1.0214137061278263	1.003738704531812	1.0756474726746894	0.3776826299614688	0.6065967430588526	1.5179853447330596	0.676984228377655	0.3730181070734218	0.4436326892807527	-0.8215953691658197	-1.6229531383592224	-0.22816097196417323	0.10582484237955583	-0.5073699867929309	0.8732393309144215	-0.3310532229558564	1.0018057823360504	0.9701101922900466	-0.34357468805081254	-0.6176508106793301	-0.8730731676263197	-1.3776878732494442	1.8349950979480665	-0.6105953538805061	-0.29524156465376655	0.9652795515943018	0.0	-0.020517956180366656	0.48533235613936027	0.8074366457691117	-0.6671693466197457
-0.10145213924557377	-0.5887309133815315	0.06436516412228199	0.4913238163937906	-0.012898904785452761	1.7592732920689778	-1.0266694093610564	0.7421770865716117	0.2247245604216435	1.175076854257023	-0.8015861661633404	1.216404607065459	-0.11473042102590682	0.22676688152120433	0.2540933716228281	-0.9437280814089205	0.17728710928122096	0.3498068258908126	-0.5094946651238488	-0.3811850189661063	1.154619197661776	0.6123653786312506	0.5243803285084068	0.21539054560451892	1.7985005735527209	0.27753880892080496	0.46492800028727255	0.7008261074528652	-0.5654182572797009	-1.082298124756855	0.4305474808718576	0.6550681361089623	-0.4607115201165857	0.9717806377559866	-0.6142049817373914	1.4427973698760779	-0.35718023981846714	0.5964928871459297	-0.47472427992195726	-0.5921118236770149	-0.6915270699566504	0.8989030449275409	-0.7031202314309531	-0.30697522593533905	0.8624779291636006	0.0	-0.04104236189381029	0.3208071220061042	0.11874143463435523	-1.0408290438993224
-0.49454703658992566	0.44757572211958746	-0.031835029279206124	0.48253422436324483	-0.4038901761731959	1.9426124083422769	-1.1061722172006756	0.36429346904137283	-0.08295731928479334	0.4217978931448351	-0.7937645508091855	1.220436112866286	0.7545882168922604	0.3762096551129504	0.41117837425972087	-0.6367780924326533	0.10944686457086164	0.1797152835524091	-0.5289669200613608	-0.8730712366501473	1.173287611310007	0.011837143425611386	0.9259172162933572	-0.0018771242117732422	1.7917142918787872	0.0317512404174483	0.815834318168218	0.4579387584115012	-0.34945334633498837	-0.0677174714114582	0.7559916756198812	0.7660244098620033	0.03104040224915277	0.7401524667319256	-0.1808298657081319	0.9410830693727849	-0.9518112099313463	1.2606939775643036	-0.42122495410010424	-0.3348182093511398	-0.20942311272923828	-0.5251625823395704	-1.0022509646313278	0.16859115280004952	0.7247026307410367	0.0	0.01776526620976753	0.08975218319361675	-0.7667629572309211	-0.8286987924154935
-0.24303947315789776	1.2511244893621836	-0.32194057780819907	0.7707239956846628	-0.7057384778367968	1.5076855314913133	-0.6021380264696513	-0.10727479630423437	-0.4194775927529896	-0.22761506128941644	-0.5566792054496849	1.140512837895652	1.1918058105508986	-0.08508804966532277	0.6622428844517075	-0.5427866409552388	0.6130889366665377	-0.16956810459439886	-0.6235918035077319	-0.0004953592570205664	1.0537318619726423	-0.3828786854191259	1.3354757406110025	0.4008795923415556	1.5584666122646924	-0.008229280590534106	1.0803340382876834	-0.18029030001683855	-0.4391446192478824	0.7249513665085786	0.7622585845438521	0.6268741191736432	0.6012680149163205	0.4942038166697238	0.484810604781195	-0.09920641943826965	-0.5697926945832901	1.3215311316023262	-0.4365330953481129	-0.41703560663288836	-0.45090626810513157	-1.182465589722651	-1.1811325373266865	0.7629076794918027	0.6005995390001281	0.0	0.662087370106202	0.20984345801580412	-1.338508812280928	-0.1774551291102186
0.5240918989060425	1.3498976463313648	-0.5165287422732334	1.330085192864591	-0.6146380836014309	0.794229357099284	0.40219550394548104	-0.26533526595330736	-0.2490338552141773	-0.2551128834500982	0.059685085208584794	1.0742011872134343	1.0082306980543876	-0.6119869356058816	1.0623232329924008	-0.723942198184463	1.4182776956345051	-0.17964970690145465	-0.6451258587602285	1.248418460015413	0.652278691222239	-0.46793218339444265	1.2406606872176342	1.1778059834178596	0.9337616326430889	0.0185045651721397	1.0179600529941264	-0.6058355766186458	-0.8018219502899082	0.7911764702933276	0.5821455632563096	0.6637142291622955	0.9135211002683968	0.5050972076862266	0.8294319075243419	-0.9415200072421002	0.07995341849468181	0.8842641264184556	-0.531815872687538	-0.7845008405970116	-1.0886858848285181	-0.6378743160007256	-1.0925348691818992	0.8491018134847481	0.5680057886981876	0.0	1.7315079991332516	0.7516897063493815	-1.3295625778125946	0.4516418583998799
1.050619320442123	0.8863544555058085	-0.4519228745198271	1.6227188728254036	-0.02027415990712542	0.40687488162242647	1.3662408680470315	-0.06684007638057307	0.4090364708465826	0.24242595532781386	0.7100255321842331	0.9602867568989307	0.6762548380776586	-0.569980823344397	1.4222539114257708	-0.7939926018057565	1.8129723339369541	0.2589987467042847	-0.42447741604776373	1.455120062607677	-0.03459195177356385	-0.3592877164779523	0.6244222688445754	1.563635750241907	-0.00935523462479866	0.13606044202549072	0.7301363038272699	-0.3006361660828787	-1.0276406557960625	0.29285547264548467	0.37913196248932335	0.9112858399123589	0.8760129267238841	0.8205770060478739	0.7525720839434544	-1.1914051099419671	0.2774853186171088	0.42405478629348786	-0.7590677356279388	-0.9782368182542035	-1.3950681346407354	0.2743912056107684	-0.8846320698049936	0.2158306037522607	0.7172320293340811	0.0	2.4126561309391934	1.2284833120812686	-0.9369802016106858	0.7688808824904574
0.6646118809911138	0.4242737204210507	-0.23438832139380256	1.1879545216734433	0.7254339273393967	0.6624770614627357	1.677356678894479	0.0738267727656048	0.8430703751853477	0.8122947984675416	0.7853015380604889	0.7593932805194034	0.869783974736395	0.011311218896526759	1.4565491206678465	-0.3996695957217727	1.3034269775183154	0.6590955877237329	0.08015010456642785	0.30251462220226405	-0.7079746728834152	-0.24762341221531226	0.15130348948444788	1.048704181510538	-0.7217262518882581	0.48236764278942174	0.4746314715461787	0.5401749751204314	-0.7127834166469582	-0.14349457124652135	0.2921296152519664	0.9663724274777534	0.6003463770976424	1.1941078079924514	0.5392366196308891	-1.0149506884818655	0.007566126582852339	0.38063627767228503	-1.0740103672125911	-0.6143122994334059	-1.0746348785802766	0.3245005288811792	-0.6835232313373389	-0.6977739566145147	0.9584205462648575	0.0	2.072811942430728	1.023626533357643	-0.5519753145899414	0.8604090943434991
-0.48166045555194703	0.35430591168788816	-0.08341746954855322	0.18760561688509667	1.004881844815365	1.2388251908252508	1.162523562832593	-0.2336941669067027	0.43760490476615443	1.1207966502737512	0.1371893980969702	0.5481679164323725	1.7097134092351693	0.4793258117612488	1.1023018592051508	0.2921079312268745	0.10521720514599786	0.510253033498352	0.6684949663485357	-1.087038276958562	-0.9580304217638064	-0.26120986921074946	0.45744526929417917	-0.07966859585518987	-0.6338155474755147	0.956987378769509	0.35328093159963186	1.1378796099460702	0.07761280968461662	-0.11969868306862086	0.35099899440065363	0.5381398300337183	0.26647150113444995	1.238488399379764	0.3948805963531117	-0.7674379704968323	-0.2835893459789739	0.7809037407969339	-1.2491957657537816	0.15567366323450224	-0.49277094496654644	-0.7629827095796019	-0.3391455657058448	-1.2281975662168463	1.0164055681674313	0.0	0.9958157119521058	0.07924097667655407	-0.31542562525746615	0.9117393754274455
-1.4545622625441745	0.5613460279610996	-0.07312187693779788	-0.7496370660487487	0.5207277151256208	1.508697891903341	0.2542517555370095	-0.8303245344111085	-0.49552739980635047	1.151263259216861	-0.6145058439926572	0.41597483254654494	2.578898244140011	0.35090551295929207	0.6165744121115068	0.739696669445905	-1.0302463657132845	-0.07101794047407677	1.0189142492240753	-1.39764854239742	-0.6164813834618872	-0.3981586708854805	1.385762602356052	-1.0208095316145276	0.17380949266902315	1.1520851640250844	0.27801354896187075	0.9565835199408773	0.8204709186340194	0.14248738832203786	0.42005300328380707	-0.16610576867367724	0.038617355952764464	0.7734798986647078	0.20097010650482555	-0.5565462457936262	-0.35915971463406876	1.2698557892137452	-1.026953238639638	0.7598688926835374	-0.12759081054726193	-1.9218285979089686	0.33371883948447667	-1.0868155865411262	0.7486428699556478	0.0	0.1330267516078274	-0.9343287049370611	-0.03877635143374632	0.8537285631036993
-1.4100438360041396	0.6799418159850553	-0.08474462697953324	-1.182504896242659	-0.36276701620792745	1.2334915367668942	-0.40881876912626164	-1.0947831280202294	-0.9223817403478917	1.0329217244976197	-0.6898796487989238	0.32993250060153034	2.730146328717021	-0.10312810382085888	0.2998488768856547	0.6454357590194258	-1.4859477127610252	-0.43072163152217713	0.9898467643009508	-0.5182981996255119	0.09732907961761386	-0.5470502275185798	2.1147910461133033	-1.2510177861145935	0.9290725327964402	0.7749282456343274	0.19456979738667438	0.29075717070422635	1.0425873418187566	0.17093919645763248	0.3020331136459551	-0.7141316177079581	8.28204236939956e-05	0.059063181927215956	-0.23397063339700275	-0.2568286480050389	-0.36687008542272836	1.5045770417215467	-0.4197271578981409	0.7831210236511763	-0.02457683304163607	-1.823575384877346	1.0975020686845132	-0.5417161752449834	0.38036205191659644	0.0	0.09503233748000939	-1.2594565632633847	0.4022972329186087	0.424830112382123
-0.43887326571363766	0.5697768892823186	-0.013373305613299769	-1.2244213750660087	-0.9661815622330715	0.795304836240506	-0.5768859981863563	-0.619343050472547	-0.21818870190023354	0.8168340837593633	-0.025125815951027884	0.16146652155881833	1.9970324509841022	-0.1803526494867759	0.16348469499537824	0.2845278687053888	-1.2795684127906497	-0.12507355011321677	0.7586372233580919	0.4787905272218114	0.7506428156453685	-0.586085070648212	2.0383808673440935	-0.9632539973180505	0.8861198316595524	0.05592093345496634	0.19043846312301602	-0.09854292806844325	0.753472116046444	-0.10174656791868485	-0.042908386921140636	-0.9733843664035056	0.06821992942549773	-0.3982900070932874	-0.8050070066566126	0.12538231617357884	-0.42233552712337213	1.4684342506851848	0.1764235337481886	0.3491696153545126	0.07574098642794726	-0.3456525753451403	1.301313738012987	-0.09552433093015468	0.24596552711504255	0.0	0.5169017788252466	-0.857444302271261	0.7085186379918855	-0.404908104188315
0.5086355425687432	0.42757034288418283	0.05690928717975682	-1.2363592159186598	-0.9705098159003563	0.6778498249159786	-0.5334779925622682	0.27527662579531165	1.0616339051676873	0.4860922726291487	0.6440548407986574	-0.15376085751173912	0.8498429506518042	0.42072436133243857	-0.048175742854707694	0.15039132810575384	-0.9229898846252781	0.5680740583252523	0.5894629091145179	0.6480041134651293	0.9835384762441187	-0.48756929977767444	1.3472133841211966	-0.732524425898951	0.031100335177882445	-0.4232735157502066	0.31531704741405014	0.12026381924376549	0.3336751833303006	-0.24874271000329448	-0.4203120491198463	-1.1720067885423828	0.004233061893939537	-0.34698630975126066	-1.1425863927011841	0.28884464544906074	-0.3192542353175498	1.369029699257885	0.26757728548154575	-0.09115485370066674	0.22067617728739666	1.167980562560788	0.5303475342492082	-0.04511816394636614	0.2924345874092726	0.0	0.5270769857659148	-0.4504213555320059	0.3688123687584447	-1.2007454372302442
0.5748727573751929	0.4494923165109239	-0.041130657738795186	-1.3018478979136991	-0.6505553629767188	0.840147887674327	-0.6222494944954889	0.8146946525470341	1.7208524594589527	0.11709307215066542	0.6280611140694331	-0.5243973476729851	-0.14623608927922438	1.238374510805292	-0.504500388020117	0.3817987424042434	-0.8511446515747919	0.9774596177364491	0.4968715067701699	0.1598564555023946	0.6764168708199404	-0.32726726330319283	0.6654877922953443	-0.8622595793050171	-0.9739222727406743	-0.3403398639826671	0.39494291552125654	0.4945000640270423	0.08161955666979581	0.03251644065463479	-0.6071743328050989	-1.4579997228030923	-0.3747606356122809	-0.07156588888450358	-1.0299190713612172	-0.04200615530855084	0.17959755817132603	1.2794436555084527	-0.259340240012622	-0.24610259360352438	0.12814229311587208	1.225011652817155	-0.7849398349765624	-0.3031183581087621	0.04040007956053453	0.0	-0.22686627029413006	-0.6885096765614258	-0.6930175686956334	-1.3751158985957115
-0.16438676324196366	0.5233316920260677	-0.2981521635423159	-1.1647073479350483	-0.43837486720531194	0.7584711372728381	-0.7499528236862756	0.5749657153801576	1.1963768659273377	-0.1112734380897262	0.04772286775043276	-0.8034488275003954	-0.7707981001084223	1.5417187137658344	-1.0500264069091991	0.6793540656559199	-1.0525392955730701	0.7837457095714563	0.26010771128916	-0.13186886298167325	-0.03191762836873666	-0.1935921213078117	0.2626137051912163	-1.1668144008595105	-1.4808543847121287	0.020671713248009656	0.1623083896061256	0.38200449526655217	-0.0024197257806534505	0.3865129019086175	-0.6145850245459812	-1.6260555672758965	-0.9401954362882028	-0.10853844151856804	-0.6687838297064856	-0.687600446853403	0.896747534046644	0.9764984722665117	-0.9465605812071088	-0.15372781345376044	-0.339171096522384	-0.26952871059007427	-1.581246829374342	-0.5392946933317894	-0.8126593258059462	0.0	-1.1929521125118667	-1.3743399100846259	-1.7880689074599854	-0.7364276682282812
-0.8586534641157533	0.359136865126031	-0.4768719434811505	-0.671415800718491	-0.4149370965175478	0.05861707883415947	-0.5382145570549544	-0.0797173449281743	0.11056668193213712	-0.14595381291562898	-0.3990346624089846	-0.9754946510003836	-1.0676548502713163	1.0777504875637285	-1.3882775161041079	0.7582673782086201	-1.2440853520741806	0.2873143317067714	-0.19008544813882644	0.1348674334327781	-0.8055395186306121	-0.11955341005813681	-0.17770183922214589	-1.3543348761593481	-1.4022082830374558	0.08356225673195627	-0.4182404870986955	-0.26512701450391823	-0.004574617853708555	0.09817798982639495	-0.6620630553634174	-1.4356572052571936	-1.284161077183647	-0.6913733493378772	-0.4313087551151756	-1.0659528934229507	1.3092061220802644	0.17723681577142741	-1.126804959162072	0.0674485977457744	-0.7887678725646498	-1.9000195083746119	-1.1074766822256514	-0.463976661339765	-1.8588291620894326	0.0	-1.607760421251772	-1.6754614458398862	-1.9665721723126888	0.3283314182920123
-0.8468572762244502	-0.11748731914449519	-0.38835179837208605	-0.10520296767826452	-0.36219956167726763	-1.0651675655655197	0.025108646071166113	-0.42759555905087654	-0.4983270773010155	-0.23096073352032323	-0.338164539054511	-1.209906051694513	-1.0526114038728214	0.26034283494261673	-1.4560426876853154	0.7055037482325658	-1.2897771458784002	-0.051661879593121955	-0.5340875716381488	0.42294838813134544	-1.254525547815407	-0.12920636224549825	-1.0103509552431944	-1.4421284889037513	-1.1220287347413587	-0.41901803169390844	-1.0670451536936263	-0.888661830422598	0.13478547298744373	-1.051242815769026	-0.872244875599048	-1.0760589681166641	-1.1120915245347767	-1.5427572820798579	-0.4030641595059396	-0.7786707342591271	1.0949975336981708	-1.0999591420058723	-0.5471531597400808	0.43211960677432	-0.6302535612905213	-2.1940118383082927	0.3433161914205225	-0.05680343324355499	-2.2813989276824733	0.0	-1.4239911816363406	-1.1192206709523773	-0.9554533742648107	1.205110775592279
-0.3520275159973601	-0.6200661058398937	-0.1709096781139692	0.04868506567296545	-0.21102771074380208	-2.1126094820754213	0.326126334738584	-0.1954097012478863	-0.3128698244009783	-0.7027615773243889	-0.13303862793608973	-1.6814018248871216	-0.7007907541565411	-0.30123554565808563	-1.5000839961510193	0.785810503297402	-1.3224579253820865	-0.14977654708561197	-0.38267687558787117	0.09329762547565988	-1.1742272169566652	-0.303782977192996	-2.0508259159938715	-1.6521914256002024	-1.0247060055739565	-1.2128138007273794	-1.481817413925532	-1.0358401897183331	0.4830608653691864	-2.381990085607745	-1.0848377430078888	-1.0548947215836326	-0.6058639774574919	-2.206283994464617	-0.32118857406357537	-0.0984841336770103	0.46005919079837987	-2.44701045306959	0.3534917785935296	0.92776602356597	0.1963687631880521	-1.0731303389298585	1.6858583145025867	0.3922796820416658	-1.7518184114335011	0.0	-1.34724778945658	-0.20880619615383858	0.4550845271011267	1.5090011865456519
-0.15032852545154454	-0.7872974274892709	-0.18314917701583722	-0.3623810706236731	-0.1787296562133106	-2.7845805206102203	-0.2312473475941954	0.18520184737965975	0.07703902263436949	-1.5324530513300478	-0.30775383926667416	-2.3075988785593258	-0.18172779620932378	-0.34711690667798084	-1.7335242836473537	1.00043519809475	-1.4526385249930553	-0.24862246214917716	0.17033671948980803	-0.6885858200166	-0.7331599302692191	-0.6949706792698311	-2.6909027876309652	-1.950287972077567	-1.1878793136577026	-1.7833600363462463	-1.6274618381141008	-0.8408293690096512	0.8164156379255368	-2.887069076336422	-1.0599733958887503	-1.5394586725902832	-0.2962576649755037	-2.4616663266129795	-0.013324575457694724	0.25287354317473265	-0.15974984537776798	-3.3153737847555185	0.8308137149121715	1.25308533000133	1.01887632296209	0.23429154174987396	2.021945685403838	0.486902907592045	-0.8533203736700364	0.0	-1.9181058723805018	0.09551108697411119	1.0767826945269285	1.2011486330368972
-0.6292732108001042	-0.5433126588109354	-0.5773414816473219	-0.9617914690775039	-0.3629484884550348	-3.05891143660927	-1.3419522766666017	0.14713521076392638	0.034279594929443054	-2.143667136816688	-0.7692088513469043	-2.686997494723529	0.10918197406031269	-0.07339064470086826	-1.9871486601589985	1.022413607478023	-1.4945198118681817	-0.4385505835622593	0.5019837694553546	-1.098498225743883	-0.37274536065632013	-1.118710194333005	-2.534414298959633	-1.8939123915884393	-1.429362080129344	-1.7999569584102761	-1.6404112893722615	-0.687243791585408	0.6903221914786555	-2.168595088076447	-0.8155220331293095	-1.9904995759642827	-0.5000917794416249	-2.3343339677254553	0.2470208688315891	-0.1317534888137442	-0.5965021040246937	-3.328775603029306	0.547542602014826	0.9576687304145997	1.1006247438402408	0.6151640570377626	1.3663427578557712	0.07343859252802275	-0.4552559936425413	0.0	-2.728600482592219	-0.545380334509563	0.44369345962197104	0.43517746040599187
-1.3347471675313167	-0.11567171504420515	-1.0523101997637574	-1.1991021210715385	-0.4084682518635522	-2.8659635614584213	-1.8433172483134366	-0.30981758782101126	-0.3636669617523244	-1.8510757579836916	-0.8775031273079784	-2.3809670370834466	-0.11359258056914488	0.14528150322601274	-1.806448777784692	0.6077528593089792	-1.1207370361477906	-0.46611965312671944	0.11702935367425765	-0.6287699112521971	-0.417109867641398	-1.1228986425650218	-1.779464936766017	-1.0908320373326008	-1.495584652350059	-1.2624322245632302	-1.514276352597993	-0.5902773433871735	-0.057541150062228416	-0.7420439589975247	-0.6276351780040208	-1.6689471708497507	-0.9242389127528252	-1.8180287498504426	0.016071819377538283	-0.874660587645658	-0.9902136190301439	-2.425247495705747	-0.08103494571210035	-0.04222451380106072	0.4444010031148076	0.17268904171829336	0.4796426809643724	-0.5529520824817401	-0.7513593198933947	0.0	-2.7388636471971273	-1.457237882096103	-0.7325257852798001	-0.5049090880200955
-1.5133369026206183	0.2475932460134875	-1.1246248684150677	-0.829545866401219	0.13145559252203848	-2.0038405128052426	-0.8773178710903414	-0.6197174753161062	-0.5561763924779882	-0.5881810686342105	-0.29836710971938063	-1.3480322190790357	-0.7227497324779503	0.055364982033823694	-0.9244523449795897	-0.06339525621883624	-0.2931619414422689	-0.09511328552024159	-0.7142009338995875	0.34279216965848675	-0.7547640665936993	-0.33293691656483965	-0.961057821063313	0.2326986221763834	-1.1993707386512893	-0.4038140007418077	-1.0699581736316401	-0.20918271441581027	-0.9762279926785652	0.5146893187924477	-0.6597656207574081	-0.5076905331731361	-0.9265816041297001	-0.8288888865132594	-0.6705448656131561	-1.20505613454359	-1.3799266778611605	-0.8569756175517282	-0.2657456613740303	-1.2005408802615016	-0.21523039900936497	-0.16485620819138022	0.1090136477433362	-0.8461699721066365	-1.1271739210649379	0.0	-1.3923644325429372	-1.6873965542681748	-1.2426642681892484	-1.1279775387589208
-0.9834157215922138	0.4727021901314462	-0.6485904929065693	-0.01836588809237644	1.0760084783768227	-0.5472689600231397	1.045697922987525	-0.3439865055864981	-0.30053952326125344	0.8358170293656298	0.47733322991796484	-0.1113403077489625	-1.3206510207173363	-0.34742850134545233	0.4071493319351708	-0.5663779997216085	0.5801566192621314	0.4963601754196702	-1.1637834135075096	1.031979917621484	-0.9640711396708901	1.071760588290141	-0.4510232311827669	1.291503194275347	-0.5299242940120826	0.414748624355365	-0.3146869696515053	0.49653456931466455	-1.3638150142291274	1.0681392689628872	-0.718446201591655	0.7052659837280771	-0.20649473238575577	0.4741744347000856	-1.1153774964382497	-0.8129795797623375	-1.489536830065586	0.8464188384640612	0.4053529071972842	-1.7724844370047754	-0.22907702084166578	0.09566264706829575	0.4248646006609901	-0.5130116566267532	-1.0000439998825421	0.0	0.7083631182330291	-1.0009874694271326	-0.5184239953137826	-0.8737191089300127
-0.30021231230415935	0.5693518229503562	0.006665169281378449	0.9217940511873919	1.536485749971247	0.8367627318851156	2.381134049483793	0.2762160737697271	0.040019297894686584	1.328755556642205	0.6679629249583415	0.5940780033382984	-1.6614588613237562	-0.8287697104030398	1.5905938429780457	-0.6933834016860944	1.017429540320486	0.8556744447738986	-0.7582077117043416	1.086627393546784	-0.791366476063503	2.291957895832558	-0.29313282454739287	1.4824030315431664	0.2570468981288436	0.791464792617741	0.3266303858188702	0.9191036139163323	-1.005655849437514	0.9148554048508506	-0.5110769498443625	1.1333010402689112	0.8178623434317869	1.5089281682030624	-0.6279718252471823	-0.19110907001962854	-1.0727694908933882	2.007337946141558	1.5622039452770966	-1.5400757389938837	0.29734443331548127	0.46637520170634394	1.0681873961004045	0.15114196341709982	-0.5475224872816823	0.0	2.325038919501139	-0.027948111503609027	0.882283677002575	0.38556939647207167
-0.04668505027045993	0.4726103635009505	0.33142083776394593	1.7625244088386987	0.8173360221174263	1.2982255056607663	2.061855922364824	0.5682483032452325	0.029009320868753057	0.46853891376443946	0.15597878709965673	0.4523808681147844	-1.8204962991033364	-1.0440323552590698	2.1649581875065156	-0.6023111244219589	0.968821948473454	0.7638794942443046	0.056022847423988845	0.75856562585798	-0.45773958802006326	2.477996408719842	-0.4140397910958232	1.0255712686973268	0.7291186011787859	0.49337692109998704	0.35821355449207487	0.39955803404240614	-0.420483892481302	0.3325657928338407	-0.10135550827323515	0.8045265658868165	1.37823575965325	1.6811808691068724	0.6229018450551088	-0.03165292824141831	-0.36479322115697915	2.125378525492206	2.370169258663676	-0.9911761989593967	0.7319269473401633	0.256196742125733	1.5628696037838878	0.49127632576455343	-0.3961522463832046	0.0	2.732502014359275	0.49658544341567873	1.8555407605522392	1.9608280326379184
-0.13605115603642484	0.09047817755906268	0.16947717172275412	2.3384829148815727	-0.644706650364539	0.6344309476393037	0.5668635056717274	0.18461219872832554	-0.2779937008478512	-1.0981603092905334	-0.34546124551584523	-0.12168960827307727	-1.9372423564440524	-0.7991349885784548	2.1036299986908533	-0.49754956596088784	0.8561432060874777	0.4312361251697191	0.4129946275151126	0.36490750349101553	-0.4221902347144034	1.475038036864192	-0.7891737716324609	0.7519396670716282	0.6162858549245266	-0.2863998388917517	-0.18357199653911835	-0.8607786168889251	-0.26079065593547646	-0.3065009031930793	0.07661243010966437	0.5772747194703687	1.0942293525151685	1.0494573601736121	1.6040304603920186	-0.34827100479778456	0.034574456956006985	1.2457883589327499	2.2506213044627246	-0.7051470649040408	0.6978044637682482	-0.3849561434505572	1.633969494969038	0.12590486780465338	-0.7067577603892093	0.0	2.260703834412543	0.44024040171236256	1.7571202849744767	2.7058409169569884
0.018898247054924856	-0.5155509697104279	-0.2138797070435897	2.460143417442972	-1.5124238567213693	-0.4408930850084997	-0.6404164583369839	-0.5171010908668036	-0.48831073388149	-2.2066451282963704	-0.15719775589950244	-0.3590348568597527	-1.9401293873389078	-0.2831147809985303	1.688073675131151	-0.31219210617109383	1.0750730551038639	0.1279265634371484	0.05246691641833237	-0.09964192294754676	-0.8428703348577115	0.0017763483994618077	-1.3311396636828068	1.2087929495417409	0.1110683208273433	-0.9556986725511883	-0.6530213818221331	-1.771167643985494	-0.5364760899273351	-0.5524778640892578	-0.24366432537371543	1.1743119843238619	0.30846210927728296	0.41022629653805254	1.4059136493592865	-0.3803756732040727	-0.19918508499832896	-0.005753203918363784	1.3345183910828033	-0.6611896370008828	0.4418355185115035	-0.5261528786846084	1.2653718655917805	-0.6426116201993591	-0.8950075444959671	0.0	1.7301811670307832	0.18823537232670648	0.8683413213213967	2.001950443609223
0.6889187280411285	-1.1086332678436213	-0.4938864401275641	2.005977695266557	-0.8926808238269739	-0.9903449170249995	-0.6552794756709751	-0.8992100330727417	-0.4628928053562138	-2.133667109366248	0.5262322232120857	0.11964838304723373	-1.652025276600952	0.026867549795074958	1.1823319325194916	0.16344497634987937	1.531543877827138	-0.21413550065815473	-0.34586702772878625	-0.6888072232632135	-1.3411806415964533	-0.9620866268251145	-1.7474924525305064	2.0497754352321347	-0.2609661888733089	-0.9672978557486366	-0.45190199255337915	-1.4242620891375837	-0.5945246568991993	-0.05756534790790403	-0.7203381872083637	2.3554567898384318	-0.29842588416111426	0.5422171040682893	0.19881776754962838	0.518958421919247	-0.7252728257757887	-0.8728775452744758	0.28239426551518576	-0.31543663927692583	0.4024194007046376	0.40651986386937794	0.6294477925403701	-1.0867868089578	-0.3936469142227116	0.0	1.5189688405366863	0.0696880004645656	-0.007619091281063759	0.4145909672280859
1.3910752944354488	-1.475028902934684	-0.5776946100123566	1.115509375220545	0.6400966023363976	-0.7333217602759521	0.08363506905963514	-0.7553656808226688	-0.47722019070793137	-1.0656418659617608	0.8655374215482972	0.9516874980445581	-1.0981450296975868	-0.18721243450397954	0.6724528071731336	0.8857704949302215	1.7596010428611077	-0.8399828695707611	0.05160334966545913	-1.0886923273699292	-1.3403037701217524	-0.9950556939168593	-1.6793322227568082	2.4040223852532767	-0.1454397744513349	-0.29919870456212727	0.3280942393595056	-0.10772676285005113	0.0903720851184389	1.022524080582879	-0.6799863893140978	3.122930574225124	-0.360099692042707	1.381130573152197	-0.9171966801505054	1.9897160757564025	-0.9153314088144212	-1.0287043368104722	-0.2908124281834405	0.6291764802199972	0.5994963482080538	1.8077421819587713	0.00606553719333494	-0.741077856128946	0.5398156168080755	0.0	1.3240893384067522	0.09704051240832276	-0.30274535305067424	-0.7559394747495239
1.4099396255877077	-1.5707744874557215	-0.4928530588516879	0.1977721884418324	1.5540653843342263	-0.10626866228370623	0.5633297184548992	-0.4735122763628794	-0.737119972669612	0.2603668195796149	0.40165764722727865	1.4704045317278516	-0.526510467254436	-0.7389003130218905	0.16838170803927374	1.4500267520011862	1.4852466016619135	-1.6500388307327198	1.2320908099866559	-0.8135833326325145	-0.6070471264103667	-0.4639940162946797	-1.0167251448475798	1.8437052962430225	0.31734419026216687	0.5516669507410105	1.0842967845055376	0.9519328689898912	1.241097488020958	1.9341401858157152	0.1368019874136779	2.7095151684688865	-0.062400570894264706	2.083436145452157	-1.026822513370818	2.8586744331823533	-0.5650296457202861	-0.69033023828509	-0.2420326809858449	1.7085036092875308	0.6433253898273485	2.435922336575244	-0.33588439053670754	0.17714428669766719	1.0838381108304216	0.0	0.7843796760129456	0.22910560247037842	-0.06193810689978582	-0.6646145905571365
0.6867426600583358	-1.4161187406757827	-0.13250543621708796	-0.32213369246782597	0.9382773697242388	0.4546625939144909	0.4813147707437679	-0.48290882845899313	-0.9750328086343706	1.254644917229997	-0.3707942288177119	1.4734684428488682	-0.06839339344760131	-1.1520998289826485	-0.23517628243564492	1.4583509728483803	0.9676552106854345	-2.0787656928029374	2.295035474749235	0.13032120981797676	0.5724579183829231	-0.0016423791379301166	-0.004159510931962172	0.884766685821551	0.7534302449606238	1.0745956468615483	1.4832843265675772	0.8857420446770071	2.027511434193609	1.9454842125101774	1.2441653577455536	1.3122629400584207	0.20489075063127674	1.9495934896425238	-0.24813078972563485	2.32980467545673	-0.07700049937843191	-0.20245444830043502	0.1393258570266591	2.117064161367091	0.32249915960176356	1.7393704133970727	-0.3000647577333689	1.021367196347902	0.9183785892613712	0.0	0.11298813854644858	0.6061354061169937	0.29548013383504507	0.34499148879820934
0.008649929769269484	-0.9307050722673127	0.6795819813096989	-0.27429232003866294	-0.5397409220105751	0.9991273801094096	0.48386347626597676	-0.6658481498042905	-0.7526953728766373	1.8169788061832595	-0.5648057582716932	1.4523760522302136	0.47215422933155077	-1.2405638344423575	-0.3543782151910518	0.9344904126749863	0.7062304400182513	-1.6574991252550695	2.4096129378271343	1.0314806569933426	1.7057012655287065	0.15564534817772768	0.998220534080472	0.44681074260401193	1.0868170189314783	1.1899044409229382	1.8053187435367575	0.07706997499891581	1.956415881801166	1.1745645097841726	1.9275031530917437	-0.10424604289111067	0.3273104516975497	1.1670940125730134	0.582259892922164	0.897954349415703	0.08704338112196533	0.38369880176744375	0.4917754310599853	1.6186629947243034	-0.02304248060955759	0.447644598712995	-0.03636601744447428	1.3445978051886744	0.7254994875327825	0.0	-0.07058070794461026	1.325741632986257	0.467919805222231	1.1830865576420768
0.22481271997895408	-0.03032692077983466	1.8220041625412808	0.2061602516788951	-1.3260911853057629	1.7059028911184915	1.1547150705545737	-0.45231106747378785	-0.08511154998752476	2.1450526523653295	0.09320322992594135	1.9830700762754805	1.3333344437846466	-1.3133412599115055	-0.06996779324440837	0.2939184587174508	0.8495570502630926	-0.6114349482736393	1.6507480028016956	1.149562171716289	2.4941099425757347	0.28086838164052574	1.7984027924352017	0.8410287297433786	1.6410555840165084	1.1719607777828054	2.3562091659248527	-0.32380568667777837	1.3691989731039282	0.6033878824873896	2.0162723870560564	-0.6447291756686321	0.5513459951849321	0.5408761798284749	0.916396361812354	-0.07547208856154157	-0.024110876033848254	1.2188799223983295	0.6780365422189024	0.8794675622443392	0.13835757924455297	-0.22434104632649657	0.18575779848737806	1.2505091496866203	1.3974148037647782	0.0	0.484791934563443	2.0964087787842125	0.5170213714551223	1.0886447133165698
1.3399638938184415	1.0756990022132855	2.7427861766398176	0.8044147895971229	-0.5592379412364463	2.2905831002671575	2.089403051017539	0.4861852150611942	0.5020574923265589	2.385635946306768	0.9917262891047882	2.944608845622196	2.3406297885104816	-1.6505927636284998	0.5235770538108288	-0.07494513565740436	0.9978071587728757	0.2984489689890191	0.7910073146218013	0.5510748753637758	2.9199263459865277	0.6890169620791637	2.380041966314807	1.3894032843485218	2.6211078360953133	1.2370993719524255	2.7394493147836525	0.33028050327814185	0.996687126840632	1.0452755115723589	1.9942217247570952	-0.1623308851268635	1.1323905878515175	0.5646871384963975	0.9606558889113782	0.26536954694736753	0.03062560523753212	2.1938065169051155	0.7768756776614829	0.7966790161103756	0.857737019925218	0.17935121998604217	0.20233942567600677	1.1693696988304811	2.8555116226661976	0.0	1.2285446358621432	2.3774569990112893	0.698234144966107	0.1985370677519239
2.474515251018205	1.8294563990294956	2.8939945546817825	1.1426745895413926	1.126505401237903	2.1437295221311556	2.245280810742141	1.7339979815569566	0.6209653456869703	2.508627016488567	1.3449093061305224	3.486677923452744	2.9157990675936447	-1.8698199981208299	1.1158641817302761	-0.12854867320126276	0.6389481881650073	0.5676599972857024	0.38774913372908637	0.06049293340548503	3.053837819192789	1.2787074794388313	2.7094853012972195	1.109678154670105	3.6077462842517654	1.3412394771207516	2.1044810433584384	1.5453015116400495	1.1258642935014536	2.142855444410543	2.325865367501691	0.7113913990911082	1.9560234162824335	0.9193539802354334	1.1170550864464683	1.4149315044735928	0.46452347291833024	2.7545334622838995	0.8545094673501608	1.5491924061750009	1.5517837747392833	1.0301585589267404	0.0451372989933603	1.3777897478692862	3.937750810312095	0.0	1.28612689110273	1.9594288113905538	1.1078804989693047	-0.8344340731385135
2.706042261336871	1.7415465452584493	2.3197949988956754	0.8742929883837658	2.3097309780731665	1.1356331686109462	1.1657201476189254	2.41823245772232	0.5161527652459714	2.3980181259854136	0.9952893946455791	2.8573142841075514	2.6284509923694643	-1.115580196735841	1.3441921441066218	-0.08870623905557833	-0.26492867299832007	0.4363919876093368	0.27267704370191725	0.31498825293827354	2.9000907966979868	1.5916221333052971	2.670634061163221	-0.24247894682639812	3.7673295275347827	1.3600037598060386	0.2647845166744889	2.2773428241582048	1.3355709373223268	2.6297508808850556	2.8231489616200283	1.079785586771474	2.5266778582865057	0.9156807002777784	1.2313487363366096	2.0795207359706547	0.9566593325506332	2.3375489392331774	0.792157977215117	2.4048118324499193	1.5787983256484288	1.4274478713712069	-0.18263158335541171	1.7749846274346492	3.555273597047986	0.0	0.3604283795170947	1.2579836909720528	1.502018742675233	-1.5515294382175056
1.8778470096692432	0.8928724697764744	1.659176938123733	-0.11823772333524099	2.137121387444108	-0.006109297936451108	-0.39221711933534276	2.0189569801594116	0.7013673840934379	1.946223618702011	0.4318000074889248	1.2162061412285532	1.6519116902523523	0.9241409756269352	1.02962052735444	-0.1634334199050351	-1.1858953409121966	0.48884410937026157	-0.046320215352777	1.0224904506176578	2.431315455242907	1.2837733593585443	2.2270914188926456	-1.8602135546571004	2.641434389172756	1.2779859154301834	-1.7005950939998116	1.9697838992011643	1.036543812092905	1.6926904692042626	2.812476512005275	0.4224563727212472	2.333204970015309	0.2841584764119159	0.707451409462779	1.5171794448458398	1.043755745832178	0.9907590872956351	0.36542770540424796	2.453996969765258	0.8831939544994767	1.1024795898839035	-0.466260918573395	2.058986405319683	1.8018802019242508	0.0	-0.9335068866367588	0.8804067911009632	1.4570131372488837	-1.9178194635238786
0.5988098752100488	-0.07922823320809802	1.4469296466395676	-1.4837029448893884	0.9452628012142568	-0.39976532857871505	-1.1840422594810283	0.8657695827035736	1.198518071653303	1.0952745376309985	0.1599220504731455	-0.4647690151548449	0.5758717785633696	3.3157627666030547	0.3296676075222414	-0.4092683178503873	-1.5157880753531607	0.8851035824205846	-0.6890931970343624	1.3016567289538696	1.6728532116256836	0.4772391653775512	1.5483932496570811	-2.6102841258182328	0.6505440071216215	1.0726917851845752	-2.3271967526708144	0.9234160918233257	0.1334750124996784	-0.08237158051945585	1.895540324031334	-1.0202459594841864	1.2687892338511841	-0.597076622423523	-0.6025398331431642	0.17808012088523154	0.6884185153048855	-0.5476166128677181	-0.48736640934535624	1.4485595386073462	-0.012987815274644068	0.44865887111379593	-0.866085153186892	2.011183367248884	-0.21119096522719913	0.0	-1.6689742696749814	0.9577628142572269	0.7385107904595619	-2.0262936020029283
-0.40815842674329916	-0.5613044494127704	1.4813915259898647	-2.4480045927263294	-0.278480750577407	-0.022411338504084156	-0.7368455635574154	-0.18133375819008155	1.436164811364443	-0.07166499516682608	0.24578829026679003	-1.3194323354350392	-0.16798377176709342	4.489991985293004	-0.3328257572320277	-0.7792541333163033	-1.0944678935475622	1.1948894786589985	-1.2858448746728106	0.6849697710994381	0.6923990338382604	-0.351041433923389	0.870119956670826	-2.036129353834882	-1.2524192323088095	0.540709511784243	-1.2958764137700671	-0.18528747549562843	-0.9140134575280868	-1.2987384461428162	0.42321291258262284	-2.3508555254693198	-0.2341166582956951	-1.1798697928800577	-1.899979079245832	-0.9503968123788832	0.29984950996565557	-1.4638912541953095	-1.4791810917176902	-0.08152062482588904	-0.6025319066003599	-0.126137885838908	-1.3586512810741143	1.5844623129659186	-1.4912792446717396	0.0	-1.4889552381395579	1.068473144631715	-0.4429539135678579	-1.860929576636656
-0.8479283743162879	-0.489506238976962	1.0504549806734786	-2.322294200119507	-0.8347054116091477	0.25841817533980216	0.24464437428188027	-0.5168597030168828	1.0166287060843577	-1.2211101786061997	0.4588112184189198	-1.3407753227586168	-0.5582031745030082	3.703244385415525	-0.5659007479899046	-1.1662476550837546	-0.2595747342739278	1.0118872281682143	-1.4833993140965438	-0.4023084597524613	-0.431906490897344	-0.7761473476407262	0.24881194885039187	-0.657148795700102	-2.37111704305377	-0.4893034513803236	0.178760629283321	-0.9032148760672033	-1.5838352644836342	-1.2202107532649542	-0.8115065137635128	-2.603100256656944	-1.4552505569546146	-1.2697554764831975	-2.1052894619863864	-1.4020451081872751	0.21915565452784658	-1.5510772053820179	-2.1051745557775883	-1.3944833314610348	-0.8461489513139514	-0.599966851296282	-1.7569597179861225	0.8183870230090564	-1.918162280741945	0.0	-0.8460791593148672	0.8245255830763261	-1.5367139614197576	-1.443020134409931
-0.8395072381963808	-0.26095951271986445	-0.1702706213815909	-1.1146935465970742	-0.7134813637490642	-0.24624305702920637	0.6883259858608682	-0.24267893819650704	0.3481978278825742	-1.8707127822303138	0.6326740503011513	-1.2014089550598057	-0.6975954520686235	1.7935148838376418	-0.3230132498938579	-1.3907126710481892	0.5342231574278904	0.5191407464992011	-1.3494199319272386	-1.1922361300682693	-1.5443728758733892	-0.7077813960944302	-0.4356650926759634	0.6178689310690787	-2.6446208544146197	-1.6755251030836305	0.6673268037742639	-1.1084479666174165	-1.7094207483515222	-0.44490959875452696	-1.262459286575042	-1.4648714457474121	-1.845157323192028	-1.0377661652308787	-1.0241712940279348	-1.453864523159414	0.36602148619551045	-1.2643131324721906	-2.0386078292268133	-2.0912772527239887	-1.011361944606088	-1.0750828761831894	-1.839540631397885	-0.19583509637215338	-1.9107061486532884	0.0	-0.4280136137096846	0.3320160422716119	-2.0565681021407447	-1.0261004140975418
-0.5970053707837074	-0.20748679031399453	-1.584879464410253	0.38253090403763806	-0.2941434914517204	-1.1731365339154534	0.2198831036679351	0.10806341994555786	0.22394459174853318	-1.7720235789012888	0.724015128394252	-1.4151996426864633	-0.5151809484830204	0.34358227146206294	0.04491583041810508	-1.2866302625134856	1.04427119406156	0.25654299737688746	-1.1856249961331196	-1.4168762903996421	-2.339306298953576	-0.33909227516118806	-1.1870310145906295	1.2487611730694101	-2.3500388290359115	-2.117796538358363	0.06340746096646194	-0.7965078891314232	-1.4371541418721039	-0.07385447811364013	-0.9818221382537204	0.4313785148746771	-1.3660124323539287	-0.6825824709640401	0.35428959050567393	-1.4161385039149308	0.48397302902356987	-1.1547258824356046	-1.4425102130526894	-2.186716213883253	-1.2055284293341242	-1.3832941834933674	-1.5584060403673812	-1.2387781835845848	-1.685249236877934	0.0	-0.4712976646751233	-0.06708855811295607	-1.931771539758582	-0.9163540365029404
-0.26980856874823844	-0.29012907196921384	-2.201077218239173	1.2074832284646637	0.1233246401464161	-1.5300730033965264	-0.6211297304161514	0.1962857204113196	0.7959631202844897	-1.2267213729056918	0.6235696845833895	-1.791435128978397	0.06329427012080173	0.1258506350065343	0.07858880563556603	-0.9073321431423712	1.2044620085119535	0.40148088100189483	-1.0885842462070752	-1.4385827835194127	-2.4911957519110075	0.08608440090875634	-1.6855616941963572	1.2433871266711334	-1.6770973625893513	-1.118931518925596	-0.48382743990176297	-0.03858380240534774	-0.9563383257081075	-0.4475080960381583	-0.4170675543385501	1.9511399921285029	-0.4698948357740667	-0.2563072097905418	0.8474489886753321	-1.069642058819935	0.5897403048524346	-1.3244394903610481	-0.8578047631507988	-1.8734492891791246	-1.2405743075230673	-1.2085988210944425	-1.0957881487838788	-1.9595986666498613	-1.1238524726896175	0.0	-0.6913721171914623	-0.3624289055545695	-1.4745524932097345	-1.0791394142185537
-0.020485389120615316	-0.30686611921695445	-1.6869434920084485	0.9813312690734505	0.4649705144855918	-0.9028763456339852	-1.087164256057367	0.15687671449475976	1.2686693089970262	-0.8926561536129506	0.15926026040740898	-1.7297522936717278	0.7561674255039015	0.5067605031381793	-0.40419036393027935	-0.5797894478259612	0.9160070263070872	0.5244317404535344	-0.8852848978613298	-1.619054959222593	-1.9521476188890616	0.4180877779489912	-1.498901701934596	0.7741455585679835	-0.7329645610105472	0.9086358643023802	-0.14897422645015518	0.842100369715319	-0.409017585560491	-0.9401276648007371	-0.017396224888505493	2.2868347620823113	0.2555221426430071	0.2005793476720983	0.27576081507311057	-0.06586927943669836	0.954444498464815	-1.4320634213295165	-0.7126408781074541	-1.3766781651362618	-0.9738862515479788	-0.5914948036044888	-0.7091777713698958	-2.0843904195450182	-0.2709627447384959	0.0	-0.7770654086241522	-0.8979965562246278	-1.0085857381050451	-1.0864588643759474
-0.05902140110787259	-0.21702383179950063	-0.7697587133289419	0.07867840320309487	0.7144711855310512	0.052738967885040865	-0.9925311876334026	0.2836042043449731	0.7954889823100257	-1.1453529748552487	-0.6153212887763976	-0.9548597153223161	1.0246797024758976	0.3750536361142668	-1.1727167726287984	-0.6059020464863661	0.057449705742260375	0.16456815292019847	-0.49408264109114997	-1.79960679669831	-1.0765058642767165	0.5705926339558204	-0.5450552750414198	-0.1276810544493582	0.17874274049188085	2.493792811532802	0.44876215655215923	1.2862752146588035	0.004753314974477062	-0.9093526380751473	-0.017371405433906306	1.4507821479694432	0.4745459185254382	0.5271234544100326	-0.4625943509523488	1.2436930341274086	1.6004563537849448	-1.1374208160223218	-0.9123668123817318	-0.9563583606577835	-0.6233503232250464	-0.0906645794143733	-0.5276799923835551	-1.6708656099185295	0.4122475716562669	0.0	-0.7716012291459317	-1.7562706168311168	-0.5665350383303304	-0.5675091851537787
-0.4801045910459318	-0.10575350011946462	-0.490611659779194	-0.8592760215562782	0.7431460454359569	0.4206621856516217	-0.7934171225039004	0.5486668008555937	-0.4784226683173979	-1.6461062847606993	-1.2815762542179832	0.12918451510619045	0.6573963189853802	-0.5545469374873866	-1.792800483495119	-0.8823150192928934	-1.2257987761229951	-0.5155947282751463	-0.15935068934974736	-1.5342464039134325	-0.34867645277108106	0.44604012716142744	0.7007014235090819	-1.3826231103098074	0.5748436267084431	2.3221837943346806	0.02994435654501664	0.8968059982408676	0.03473797894255377	-0.4981916392997435	-0.4038964379126484	0.0674201989882809	0.21801590000097518	0.5450134868755608	-0.4625808947538926	1.7718070334948286	2.0125939375726816	-0.4693318403116389	-0.9504601540550591	-0.8275232313074333	-0.5846293499401783	-0.2788333985978645	-0.4908816645440123	-1.09911049576635	0.502761547518475	0.0	-0.8972868847330563	-2.3721206086137716	0.004215357064792662	0.3480403713210876
-1.1040952042560672	0.08770867723116542	-1.1195388342233865	-1.4581744345341292	0.35007392005804433	0.08463330574994328	-1.031733333749232	0.5496974743884244	-1.530106401311519	-1.6574922924215945	-1.394017705849465	0.7999564089590795	0.08662080895373021	-1.5215838969575348	-1.947901985395641	-0.9489471307320002	-2.335549806219634	-0.8707548248262433	-0.19751966259486245	-0.7221047978025743	0.029692781522206595	-0.030919059616157738	1.518795103410053	-2.5037298666409935	0.227386779421507	0.48296879466701964	-1.5748857401854683	-0.16471380164424565	-0.3901237293685538	-0.3087239150863272	-0.939697027369892	-1.1870200201648937	-0.2922278165624807	0.22812248859713555	0.23747873375375952	0.7497591904700356	1.5575910448309391	0.20658443728457712	-0.46875323759898296	-0.9617175991135469	-0.9372505546469188	-1.111366292426061	-0.45772528782275723	-0.7445807234711768	0.17574654719031063	0.0	-1.124714696902683	-2.0531163947588724	0.6643527875807443	1.1374338288479293
-1.5700080350060763	0.5594145629887096	-1.9202560464015928	-1.6640772814467402	-0.5313464125544632	-0.2750300217573767	-1.758880896065879	-0.03487321482216513	-1.6103197517657795	-0.842960719788795	-0.9739954810209499	0.6730697505058153	-0.09798345979548836	-1.6815591338524196	-1.5922097088998595	-0.5224036323919696	-2.5109951713611234	-0.5697530853960157	-0.5824292458356886	0.18278487382795447	0.21297748990698703	-0.7851872470925411	1.4929470241751166	-2.7061412671705996	-0.5256667344329002	-1.5760377118084867	-2.8980894569230675	-1.266293316382328	-1.0010752393297322	-0.4989030185934822	-1.2835277961807192	-1.9068277287544078	-0.8439653415083446	-0.3156603468598751	0.8541314689773131	-1.2786029554696738	0.20147640764529381	0.5030290531165286	0.30427150405573455	-1.0535468506544918	-1.2675719072815765	-1.9118860855489102	-0.35704438589078635	-0.6586277399383691	0.040509106437749444	0.0	-1.1019968852708153	-0.8833911408989474	1.0254523996613254	1.4105419502577976
-1.616717759262078	1.2460283912085042	-1.9909490066774311	-1.4749391333999573	-1.651128500771569	-0.15340355633023667	-2.4409626990519784	-1.0005168121197052	-1.0223291549624898	0.3087414888805071	-0.5368919122359954	0.011917410754606547	0.0859630351803721	-1.0193492051559057	-0.8973379138628806	0.09579534716815144	-1.4623082580254227	-0.04766430585170518	-0.9333536740048943	0.6244765901870585	0.3630073746123782	-1.5300933688431806	0.7825772856007682	-1.5848008328869283	-1.0660793344491706	-2.39787194219585	-2.35018792255484	-1.8205885562843376	-1.378239530006935	-0.5734897918839061	-1.2678737952651438	-1.9113718594092022	-1.2504751262131137	-0.9830872080848422	0.8326954331312396	-2.797136756848122	-1.330546609428306	0.30207111835462963	0.7261262830835199	-0.822034710519102	-1.0860738688995004	-2.011404082619065	-0.2423903990989256	-0.6046645487601698	0.37586755780749787	0.0	-0.5756831941968488	0.15811046656785988	0.6848020095185214	1.2208448420744573
-1.2620728904915788	1.6100457926846712	-1.2205346551462122	-0.8733293821896924	-2.473078124349907	0.1532406163789289	-2.3772802092581387	-1.7111282839299697	-0.6142087471831561	0.9285202878161801	-0.5491063946357173	-0.5387488626050592	-0.010942604703275701	-0.22045992777846316	-0.14625404240594878	0.31164788895590523	0.2404107741395052	-0.017603492614768335	-0.938588178147845	0.48517273148347134	0.35217570067197507	-1.9021581466016677	-0.07901986252327554	0.3132431223157154	-1.1008747191728316	-1.7988236683322523	-0.08481406948019549	-1.689102509137541	-1.328811440860795	-0.15224291853186273	-1.1166404221833357	-1.1951966862777677	-1.289820451565151	-1.681744620475823	0.3893014316892223	-2.780373830408021	-2.1898739044434636	-0.16450544007001286	0.3812421746304962	-0.3523198153165345	-0.3877993915314831	-1.3440879781145856	-0.216680827396714	-0.397347113492468	0.7361091262729504	0.0	0.2196565243153637	0.17305364576689972	-0.2691324649482036	0.8481158407592093
-0.7376145848061093	1.0815234732912138	-0.33474105855478287	-0.073701319622308	-2.4812404688272656	0.048775260082634934	-1.2976868335298417	-1.6724106841474426	-0.7078451132322287	0.6147333855709655	-0.9222825598978969	-0.5051574731959678	-0.8011726015630208	0.15709636070369842	0.3455630973712671	-0.031070048823337623	1.4838655349987415	-0.6186891354250557	-0.6783541044701609	0.10353624984880291	-0.04925164999175688	-1.7262990307905712	-0.6130951107482864	1.7475234584790555	-0.8797976822258007	-0.8185708395651143	1.9963296612859796	-1.122495680574069	-1.0212537006287763	0.34836994072690747	-1.2672531269380696	-0.08836638153642658	-0.8172790600475267	-2.208052045038211	0.08022689256768899	-1.6968661890237928	-2.1401878689392317	-0.46580952911385104	-0.46694580814715686	-0.031686233873720715	0.30501338892917157	-0.41220680077432104	-0.3012290442433004	-0.13681566018259117	0.47800047763051223	0.0	0.7222222322461985	-0.6582759501707479	-1.179052411495015	0.42567332529102925
-0.3161352713270993	-0.22588289129895808	-0.07152454427804268	0.3801655059027546	-1.5930654431522204	-0.4772316764320002	0.30844821495340047	-0.9913207884066689	-0.8473170594195413	-0.22887756224809191	-1.138474291714481	0.035076077445954666	-1.7581051922986233	0.14471656073931863	0.35450279372901405	-0.38144611466076167	1.4530792478332992	-1.2366475616610717	-0.45946683507863345	-0.14600976926075668	-0.7223058834003986	-1.1779896291594918	-0.6835441287595548	1.7760680850159711	-0.7929317727832335	-0.5291778441589106	2.177813677751326	-0.44488228761659926	-0.7285875480777672	0.1024092299741376	-1.8613160234232484	0.690167329593038	-0.02633510315564138	-2.282239933019101	0.08288139432707307	-0.9065467987151588	-1.6019724489108866	-0.2830006892044551	-1.0889037468193752	-0.09835855640419056	0.49116098439853284	0.2254203502836804	-0.3722495834721164	-0.06500730176549296	-0.4149789188037062	0.0	0.6089460411491422	-1.2657481275922782	-1.3492030183538146	-0.08045192416008339
-0.2003441883865628	-1.4223897951387827	-0.45173007631713075	0.025685935148141797	-0.3192664119466476	-0.7995865449679636	1.4460007477414687	-0.2491917434131597	-0.6061733438541415	-0.8818065468289933	-0.8566182940092911	0.5140244825870359	-1.8783233153818872	0.04681630526723505	-0.06692037693292066	-0.10552569478596885	0.2834987468567487	-1.2105702628441568	-0.41625804269712274	-0.15211616965435196	-1.129265129469166	-0.6567229138189049	-0.49503994159281933	0.5610468957247706	-0.8836436263430211	-1.035111436564992	0.6417672760094708	0.11061934515666891	-0.52022218662244	-1.0887782808081048	-2.4632367921374856	0.4668681783922721	0.5112110332894041	-1.8270655243433496	0.11283219715582495	-1.117426271412877	-1.0586520444456176	0.29801053181789666	-0.9507620791737976	-0.34675099098641976	0.2071893045227174	0.3439701980162097	-0.2466287304371264	-0.24556090117728607	-1.2436201740235917	0.0	0.12003125405318985	-0.9010147872659344	-0.6817589795501632	-0.5883618129920988
-0.4554909974630402	-1.641478971297786	-0.8879020882227164	-0.9536421858372073	0.5695569849679911	-0.4942467258916073	1.3696577665051604	0.05396038085931776	-0.28302656374616914	-1.0104109459601873	-0.2956651888999746	0.33151110517212873	-0.890318038223281	-0.04947386185885744	-0.5358583820671344	0.676584612227446	-1.065226702594404	-0.5728247571728364	-0.40053386071761893	0.03418568766055173	-0.8356581795617203	-0.4463222853188037	-0.38447575079444646	-0.8131027427283891	-0.8703510083005859	-1.6091142644224619	-0.9033525925876648	0.35361639637408465	-0.2864692797404017	-2.4165587943662774	-2.4253780719402465	-0.7177318071654993	0.2709737174496222	-1.1377688785617026	-0.03881315982613053	-1.6471726109503615	-0.5946882212982467	0.7874230377876231	-0.16144499409283183	-0.3917505735814447	-0.0777832008896774	0.026208010761268795	0.13146797502398536	-0.4906902646112032	-1.3750934349602382	0.0	-0.22103226555526523	0.030799169031237087	0.2441725606294378	-0.804120559524878
-0.9169057903341428	-0.9011971342877826	-0.8777905244913242	-1.7244630048722034	0.6550081806187108	0.09727128543742679	0.2682883457105877	-0.10283293726550316	-0.5004641202976673	-0.8078182559719363	0.015225651683319581	-0.6106248218400303	0.2524566767926669	-0.27190812853338414	-0.5939624919305002	1.0989197619524695	-1.6083624387531734	0.031276175057674625	-0.2508029901498276	0.4114288882160988	-0.034525391126138935	-0.47221722660272414	-0.5555460963849399	-1.3311924387835197	-0.5732903373054146	-1.5872398854455334	-1.1154141872731722	0.14478074745469127	-0.020314057690708525	-2.8594542543932295	-1.5704052069125904	-1.9709672984047997	-0.6578474759078999	-0.6131162106312373	-0.17705214407014838	-1.3018421366520752	-0.06227726249165847	0.7069149475431591	0.6933892671112367	-0.19114241136978746	-0.046961546336543564	-0.5399173393409935	0.582670498521486	-0.6305951133097074	-0.9585000524043844	0.0	-0.13920566593716235	0.48651817117124324	0.7379156904324261	-0.5182722735492249
-1.1800956010501786	-0.028155375966337767	-0.4573907407960935	-1.514905465927098	0.19401235489659882	0.35219594246573754	-0.8040030712372545	-0.378009184230513	-1.2385141153046697	-0.5366426807494087	-0.21007601178144877	-1.733738501899651	0.3244224547078054	-0.6119672848719261	-0.11265127210987558	0.5178352969365535	-1.0963887753489459	0.08490492256368568	-0.021158404428701857	0.9854012120165541	0.6241458024615613	-0.4065285059663998	-0.8984310670742722	-0.8695707400174875	-0.13786188879386793	-0.9539624806664678	-0.2430408703968484	-0.4279074191598343	0.07311008533458771	-2.2136087492330856	-0.416732990620369	-2.2766323564485758	-1.515579984640578	-0.3019600054757796	-0.04806275380539043	0.17509666928459988	0.4774236608581157	0.10900780803228988	1.0900111569134252	-0.14519995107564973	0.10704737338345131	-1.1201920092541848	0.816379642616656	-0.7503362797747558	-0.720170623217981	0.0	0.22529063751917813	0.012976020498164723	0.6140344361535538	0.09536649270617668
-0.8495239506026206	0.2834941701096964	-0.00600358284102367	-0.33619586724031214	-0.19237693744197215	0.22833143647574783	-0.8340161520053657	-0.472277519710422	-1.6491656629696871	-0.14980789834507244	-0.7691445852799582	-2.1948911786600296	-0.7727122286461395	-0.8423282721086883	0.5772398248267229	-0.6458819446790991	-0.08775882641196306	-0.30045760521062276	0.1462244690813236	1.5567714718023877	0.7690173901855663	-0.030618050638425306	-1.0338927946258183	-0.09761215079674902	0.21394326257819973	-0.1302025210181175	0.5226216243473781	-0.9678377596237594	-0.16165579040860786	-1.1489054708346966	0.3340299412421986	-1.4280752877361762	-1.5234327442649782	0.12162099082818932	0.1703643843485034	1.7479309640638843	0.7045641569678573	-0.367514851608482	0.9345382237658804	-0.5805109521985569	-0.01946658321292832	-1.390830015753071	0.7128799416197865	-1.034233745384463	-1.0935683918125745	0.0	0.6352049330212364	-0.768449659524866	0.24476607778099038	0.6200098250845775
0.06358448419304383	0.17087368377508538	0.22762873636091835	1.0659832878157618	-0.1521518315423997	0.2948745784481075	0.1938473898750004	-0.3454339555509293	-1.00790447862694	0.5199259042746563	-1.2126865942652358	-1.606261839404772	-1.7909743569478997	-0.8428378245241414	1.0285902873255832	-1.2374817984273898	0.6535788487238129	-0.6416311524475317	0.2845022028029887	1.7295676854559898	0.7207499819449739	0.5172311684584261	-0.6205180479184692	0.31564431417103717	0.4983077844451805	0.5558142273438014	0.5392568110389875	-1.0328495577875445	-0.5218222763788491	-0.30918045843396996	0.4580848429169494	-0.16277342846096243	-0.6270409939586024	0.8300889230903472	0.005326964450099781	2.1905057781295603	0.4569188708842018	-0.10092693804784665	0.5032298587313208	-1.2234677944894925	-0.4582637849313749	-1.0404376591258442	0.4751598289732805	-1.387783955527571	-1.7016081701617822	0.0	1.0719532154716733	-0.9432652963519353	0.07088808625329958	0.8315599272070822
1.0290909672287145	0.2556579059851741	0.30606968835450293	1.9571322841718433	0.12039447600021386	0.8538101875451974	1.2684543952481835	-0.08902056481784129	0.35156893758478	1.306898236362887	-1.2240442297517045	-0.3990455139754972	-1.421932711267258	-0.8117145043002343	1.14519155909236	-0.5833108310372077	0.8170182242696412	-0.6709033316915806	0.582582587572934	1.2603362326626808	1.0302477566152872	0.8776413028578706	0.28366794523436056	0.3084191950024724	0.8807059229740483	1.0500350677317998	0.24311559521281811	-0.5422452251884928	-0.5378772931366013	0.3754405306756027	0.2806956576176122	0.6595032981314235	0.48129041824772184	1.4330260141273172	-0.6355543477894448	1.3553540964154378	0.01844101219846894	0.8045178593067939	0.15056613135374955	-1.3606892760571818	-0.7327031832758668	-0.024352039281103542	0.4455871381935043	-1.3762295290527653	-1.7551477082850095	0.0	1.6191339901188637	-0.36105198461310495	0.15469512641573013	0.8749847173846356
1.4380253525127595	0.7394999308118385	0.39879885211891175	2.2170476452420207	0.24214944972717212	1.3635783615550128	1.3600172570520666	0.267801054541177	1.3171561073519336	1.6751257930077958	-0.7712878230416632	0.5838498669860437	0.3085808903374859	-0.9814017076856608	1.2283397782244678	0.7709917718285132	0.6675810988713218	-0.5211761617696644	1.0818764913511845	0.3818228743431639	1.6835527287688823	0.8503501829476309	1.168823077103016	0.29053951565281755	1.3289448055398807	1.3687677275325087	0.31952532150390206	0.1470946042569223	0.060255806837940545	1.3473258750310475	0.18248258516493637	0.9064175026414028	1.109247053422552	1.343081352976742	-1.1539837430511566	0.22195535331186358	-0.157758282786553	1.5133403839048893	0.09294970783297551	-0.585890936384078	-0.3747319951749363	1.3231909128302541	0.7446364517478286	-0.6800146169052768	-0.883366520594645	0.0	2.115643363512386	0.2800571124091117	0.23486179949145755	0.9734702407384895
1.235860216540053	1.100372365078563	0.5585120380219603	2.1994092847237923	0.1761237408979462	1.0489267105671478	0.47146822916908177	0.7359837649431704	1.191816575805359	1.2519812396511285	-0.030641923462238756	0.9069636873237401	2.0456280419876656	-1.207584973652421	1.5300114767354476	1.6561473837236984	0.6240037975409117	-0.38775180369173756	1.526853265247234	-0.316025958875426	1.9970766505946254	0.6102656298168411	1.4685380234365066	0.5642058296453386	1.555841318456935	1.459641781956055	0.7687923581217916	0.6313945454662224	1.0188059084987673	2.5736002065255636	0.23455923732837877	1.1095418965977608	1.2367757006872377	0.5928148925975525	-0.8523309285725487	-0.20421714256836052	0.03601831361095404	1.279477302605636	0.35461171637887445	0.7103884156560333	0.4970114838965244	2.5045677540394524	1.1308703068055272	0.4302152116688773	0.49704397005836143	0.0	2.138207161388687	0.33606961746549874	0.1381798505813897	1.0966042214177862
1.033875034640003	0.7636578047726543	0.7425493603569102	2.1585215480704205	0.2871278795664121	-0.007576263023670203	-0.36593658018231623	1.2098545288258387	0.3813037412441649	0.3297285811357136	0.7273727470373309	0.9167973613367861	2.4376477535158716	-1.057104179582848	1.8556322828311445	1.5367476193857441	0.8034677752304641	-0.20418046047915034	1.6288414440897854	-0.39107958405898297	1.4097684982335634	0.5278042469612848	1.065929006745691	1.0061936585012607	1.390471858483457	1.3336014361983135	1.02039640973095	0.8773989463667209	1.7753687750511453	3.3287741363350003	0.3657215075014492	1.6430942986914334	1.3453913656518037	0.044573326680118056	0.19514055778050293	0.16747921920407055	0.27777661992655045	0.2597560426814687	0.7901891701107815	1.7050200683214691	1.2421422431115525	3.192307932712007	1.2679026850214568	1.2478011693766995	1.5842546290324369	0.0	1.454152940606854	-0.03859077795092262	0.03268772300202342	1.0519196086455873
1.455825055199186	-0.11618442232280361	0.9417753947945933	1.9971061722397012	0.8486955077694449	-0.7540850575320662	-0.15959103923261955	1.458573031010752	-0.1762111029590401	-0.3039508994112925	1.23788701935932	1.2473470821338228	1.3354401680394614	-0.3600672541814774	1.7377587057122754	1.003574989416128	0.9852897679394657	0.24163509149215276	1.4281203120457433	0.055462859097357715	0.2244842217997836	0.7878054995741709	0.38187504727528404	1.2957443578198213	1.0577248630789855	1.1714029591196515	0.7628277672047102	1.1568220199662056	1.998290773783605	2.9183535184837956	0.665586363571977	2.1804287764609835	1.6508419696974617	0.5353992912516244	1.0791338575826925	0.6843508425891293	0.27015302393272905	-0.5989747012481287	1.1535152914029696	1.9721065337631845	1.370940148478494	3.332639594323391	1.1092826637704691	1.3537886309951985	1.8819406478442595	0.0	0.41007456439730405	-0.1631148048154588	0.24288238442918691	0.8455890698660433
2.3583319220493437	-0.7553799081205784	1.1695133789028793	1.5665147775001251	1.5982672127361284	-0.33790617255322103	1.031940095958824	1.3155529400411048	-0.046337826482018	-0.0925321699865681	1.3911011343574622	2.004557463239774	-0.274900261846166	0.4967206084714593	1.0086151686201188	0.9803107993601199	0.9386597610360189	0.9587391229163369	1.2605286751134497	0.49070032701801886	-0.6644545858187817	1.1980543232006184	-0.0813780486578114	1.3099410425469633	0.9015747544447623	1.1209311440464098	0.31043454349352295	1.5650978863339866	1.8554288442354554	1.4867532854367098	1.2655288977636308	2.0748250850174452	1.7303679426462186	1.8463070951577836	0.9903001460029239	0.8249958360589186	0.11740519653587751	-0.5252468008388808	1.2486946075814471	1.8372737090914086	1.0564178165759346	2.983294583814316	0.9429431968424064	1.08406996797492	1.528096224897543	0.0	-0.3042227900619051	0.2996317346870901	0.85168061872829	0.7527660127892492
2.822247976169107	-0.5977474720073016	1.345809630467084	1.0044221861295157	1.8838773656149344	0.8139307217724325	2.176181730244751	0.807893804560152	0.4402051235434858	0.766764553453951	1.347988421925822	2.572501972383468	-1.2774182586016067	0.9786211992861782	0.06979939291074169	1.6083457845014826	0.6884878656546365	1.662360061152445	1.3314163231720486	0.4585964964908555	-0.7939532957423217	1.3522852846260192	-0.26052905641105495	1.1877191124677142	0.8598740171928583	1.0100983622771242	0.10028558696929671	1.7297782747166002	1.7285955328562286	-0.025515263631627476	1.945609997564259	1.1685836660142952	1.0599583888975792	2.7800034810599437	0.12439805559055311	0.6781478628758757	0.10337828939433603	0.3061362381284571	1.0857469122510774	1.869711429647391	0.8779989307178553	2.182366098169834	1.024631896203078	1.1085507937305614	1.0668916541249738	0.0	-0.34468177941864536	0.9575266408031887	1.5159842051382912	0.9402441065539622
2.036052881170872	0.11824895098396371	1.3181438981008473	0.6010988264015994	1.2609869313538709	1.3836308472541399	2.2957628695374823	0.05361703504213909	0.830121943684015	1.548630839876919	1.4124093684504024	2.2778235934079754	-1.2256353348608837	1.02388694726845	-0.514495486083138	2.0955218809563023	0.4354455552415054	2.046489274157226	1.4328087386772046	0.002804441590622933	-0.667930715993215	0.9589698162163361	-0.5332511507081171	1.047146466673252	0.4420620413714032	0.4428701973313472	0.11083819704625077	1.1351355008368205	1.7263797252959756	-0.7053980249848634	2.1468426730032344	0.04583052509034324	-0.18492447621811517	2.410879824024216	-0.5061198157913248	0.5976207329458909	0.17249093896042517	1.0365923928293594	0.8498249342576855	2.135836305486483	1.086240783960815	1.0420281360983301	1.2373780786100512	1.551782332832676	0.952827719177012	0.0	-0.07860600208745074	1.1953002068766194	1.676764573493396	1.1529292305654482
0.18544442901897412	0.7153158124222164	1.0600435995521307	0.3860740152029861	-0.08524102085437141	0.647381662400879	1.3579027551265093	-0.878454340873595	1.1028090753601667	1.704209385871512	1.6791834584597243	1.1391017425853707	-0.35762673997659983	1.0569455529175398	-0.6463219194375708	1.6501457347901343	0.2786120042805264	2.050802392642479	1.1891914386154836	-0.37601034902210784	-1.1095643179022463	0.052965450378116265	-1.196413590191761	0.7764344633208434	-0.6210346697307026	-0.6986671190739061	0.0032110832818396428	-0.23249266745131755	1.5668427660492636	-0.3912752067412616	1.569814019934891	-0.5474043846150036	-1.1200124584284352	1.1186579425977103	-0.17864643129522362	0.645395987763553	-0.1228470709956217	1.0760641507389772	0.6559617760094554	2.106971895869485	1.2653843380243084	-0.12066023399031196	1.2055472982883373	1.7498061689808613	1.2003827355619137	0.0	-0.16808706204037854	0.8968432775330358	0.9820400541585196	0.9525513817946522
-1.616046322586232	0.830601716704944	0.7729659216084337	0.04786822359026405	-1.4766058118280858	-0.6930170089570483	0.1852717948708885	-1.8691136230469998	1.4482219224210047	1.2978475374429332	1.8416723316239814	-0.16606765279779054	0.7884684429099388	1.3528785192217376	-0.7825706552275363	0.3860940501844679	0.09436980516479654	1.8124071949739002	0.5495540004362609	-0.18147939728695484	-2.1846562068949065	-1.0134102281560151	-2.0269317837753436	0.18621203005097064	-1.820381780085019	-1.9170558755702791	-0.2944617871763015	-1.6457544758685256	0.9598040411515977	0.33352974719976053	0.6349842719340305	-0.4177334411323813	-1.0692156161254283	0.16084781282370003	0.7490848043707643	0.5576002163829001	-1.019677024748843	0.633608216845785	0.37044999391178446	1.3299772644296066	0.8295798017002144	-0.9077194928155247	0.7407971307426364	1.067903110337101	1.421304170903085	0.0	-0.82134048969349	0.5302829542304721	-0.40111811770674194	0.2550959745100169
-2.325200092153713	0.6375405316887603	0.6787066904136302	-0.6376651955180774	-2.2318654102715225	-1.3384122651609922	-0.3908763159574323	-2.529794620697739	1.7492056552054094	0.7827031607739842	1.4797792311902824	-1.0337113788752785	1.6231725607444762	1.5981267600132536	-1.349767545573363	-0.8055729318203967	-0.29791511814675437	1.4395716350439975	-0.08870342577960473	0.5992294437115182	-3.023229754831592	-1.7392651022552967	-2.450884109082607	-0.6734618451855992	-2.2060254580216556	-2.4247813094766006	-0.45537615810467447	-2.156069371540025	0.03715349937275626	0.6938584462765787	0.0946194783784172	-0.0014931270731089845	-0.36703971030696353	0.22959028133132	1.2341082707516113	0.17445927761240407	-2.0221795102111666	0.27003576631113546	-0.21888211902592733	0.06776171340370796	-0.19682686407958644	-1.1617728048855698	0.07398868217415593	-0.13208460607980466	1.2119818277233727	0.0	-1.567444428849102	0.5656066003967163	-1.809475518848454	-0.541902062679481
-1.881530898623569	0.40205862067217846	0.7071539326312196	-1.407248965290289	-2.06160287016866	-0.900044948168294	-0.2370260433317078	-2.311999099210916	1.6262595700227302	0.4468524256421759	0.5896285803353257	-1.4607515683001333	1.6412928802641826	1.2781694220393738	-2.172141860687257	-1.1945152822471565	-0.896101961757033	0.9425894199754126	-0.30142984545706764	1.4121856848047105	-2.803819854972859	-1.73777126756463	-2.145962498184593	-1.4400693062506913	-1.3824140011701296	-1.8860545576766705	-0.2883571192201156	-1.431190799046707	-0.6795273220228252	0.2597597141891585	0.1664897643015821	0.1650313862279255	-0.03961771484561758	0.6760291258948419	0.6615079875934284	-0.3120657769115796	-2.237231120504723	0.10739069367075842	-1.0303230196324495	-0.8528336478261935	-1.043550131085418	-1.099299943422943	-0.41858904968195576	-0.6463855759629554	0.5735733985469839	0.0	-1.8000915726889315	0.9407648587813693	-2.4678272223710342	-1.0425168199660306
-1.1335276079411667	0.10326701861884477	0.4983370954057729	-1.6989466607301096	-1.160630853688912	-0.29368044463388887	0.11287807608660039	-1.0648372557727848	1.0114605173755047	0.1496859505785513	-0.2734122409171292	-1.7846664724632793	0.7140970233375471	0.43018463246615046	-2.6030204658618827	-0.8724706283111421	-1.4727389258548154	0.37611222749150724	-0.12012168232266272	1.5445774330181998	-1.736215384534576	-1.0183151262788517	-1.3965196768850159	-1.7198658828941347	-0.048862549548826996	-0.7879609130180626	-0.1555684265437623	-0.10026701387191155	-0.7689163731259163	-0.8277941017277843	0.2972217916597753	-0.07700383384174332	-0.6452282999954684	0.33102190069784704	-0.5421921557536294	-0.6072555041028419	-1.3305632422774687	-0.2930166459114007	-1.6065589748712537	-0.8434903154404323	-0.9316900304429723	-1.049075585913136	-0.6490980799732038	0.2566666980894399	-0.05138359636531999	0.0	-1.4378587897015869	1.1342614448075667	-2.036666861472147	-1.3124638384421832
-0.9364475362160332	-0.3595997046734233	-0.2015953767663528	-1.2608950982217118	-0.06857597854347965	-0.5714725877786311	0.04466339866650491	0.5345321938102827	0.377510466991803	-0.42203290753297457	-0.5003218353578935	-2.0830797880342047	-0.6255192059903123	-0.24573438364480168	-2.2175159558571034	-0.4853695602221242	-1.7526170177640852	-0.07351283678337875	-0.0177167761006301	0.7032944299349574	-0.8462611367423275	-0.08939914947861777	-0.8006873200106841	-1.4209177512377231	0.6089121756940116	-0.0009691874203954275	-0.5931056591799609	0.7631878129055951	-0.344697464812578	-1.9224583994500826	-0.05911885928468775	-0.5182799150121365	-1.5901979644115862	-1.0363164683774475	-1.3810134762198831	-0.6695952582023623	-0.005389053152361353	-1.2456559320709293	-1.5406599603643902	-0.13963453772471576	0.08502247902545672	-1.0867372415101122	-0.8540749707237041	1.807967465602776	-0.23985793869249872	0.0	-0.9444032522164697	0.6799554790476764	-0.9328932602071316	-1.6750080264304037
-1.3932303654320084	-0.7729676348945322	-1.1843739921863832	-0.45827910697069796	0.6142708981427121	-1.6043763678552048	-0.5879749589124508	1.3616022523675004	0.18584622655257935	-1.316426997474102	-0.07067660156395757	-2.0744524670253304	-1.4115957216506425	-0.15202973135695838	-1.2655244411678686	-0.4754683763453189	-1.6074620646302313	-0.2336434666933802	-0.41984617179092604	-0.7346208668957088	-0.7990385320040954	0.3400169037094457	-0.6602824774968895	-0.8002778606828276	0.0811916845796195	0.03806367621756318	-1.5479987447215355	0.5757670468706504	0.02809254624693709	-2.2117907334595954	-0.6241904182489757	-0.8814074958775124	-1.7480447113267956	-2.342245346323317	-1.2428753733977778	-0.6789998704372027	0.6603254190880774	-2.33546924287407	-0.9668496948864006	0.4458325392082214	1.0963167549532569	-1.0161681339266917	-1.1834511665732657	2.3229929747282982	-0.1038292320919981	0.0	-0.7447639247232984	-0.42911722873410635	-0.07214714986638658	-2.101625852210962
-1.9364350402055672	-0.7346385485418423	-1.9158996551117657	0.10122752024431142	0.6001016987124953	-2.178340564458012	-1.3680626787877157	0.8745763580764165	0.2470805041606125	-2.1764746021905172	0.4092685082022914	-1.617906925746598	-1.0381108439531685	0.4678112820977461	-0.386509844534009	-0.7196584651051535	-1.102894233535109	-0.15415549745495682	-1.2752188222684824	-2.035830243391562	-1.1571951259475677	-0.03964473393205586	-0.7170363199776398	-0.22229470892834677	-0.9887099062984926	-0.3194266152029941	-2.2461597080845337	-0.2551166490533914	-0.13832960130873279	-1.3012744942270236	-0.5858233679391168	-1.0075359483131756	-0.7209990165530791	-2.338827380417218	-0.3410431645209492	-0.7041914643863686	0.360021621556638	-2.6936294827256058	-0.47606319148359216	0.31638280016148984	1.1765735954314842	-0.7188954780632876	-1.3929836364557058	0.9499112934727184	-0.22542867241664427	0.0	-0.7736342157508063	-1.744688974334457	-0.10949256739766886	-2.072812916891929
-1.999804079220865	-0.24664478200703754	-2.0543608580903525	0.18716076878648283	0.16260608015626188	-1.3785494154037912	-1.6708649250821528	-0.26661580175522576	-0.08982214046809558	-2.522383855500238	0.3451872812058724	-1.0451792555483432	0.11185752040126189	0.7524267365453293	0.04347224256016294	-0.8499665193502814	-0.4219456513203323	-0.10042355934042375	-2.0958948930221473	-2.6986551536524983	-0.9460640991568025	-0.7712171812981888	-0.4797455235033646	0.09985683896264243	-1.4911160678421438	-0.36987801852002966	-1.9590954095675668	-0.7358813937008093	-0.8023130470336592	0.31147719541419777	0.26836556462862465	-0.8477921328124034	0.6751056299366724	-0.9620310755665497	0.6463372338221756	-0.5810669993371123	-0.11354048189852499	-1.8835011541495996	-0.45625639584326005	-0.3866020325258914	0.2246932307848478	-0.40299647918054443	-1.093299676355335	-1.31448546565523	-0.9569077872196616	0.0	-0.6612804283194748	-2.6475484567192686	-0.8054382451619716	-1.2168036943826162
-1.4967461010988738	0.052080887137342685	-1.7621351762253397	0.09835863796736873	-0.05226584570257459	0.3487719514949039	-1.1835042147153794	-0.7999948442905994	-1.069964724540233	-2.158916921212646	-0.250432867082772	-0.7687834531197948	0.945044007604542	0.1817018334128191	0.18593657610755127	-0.736007233947228	0.2255172244562611	-0.3171282804724392	-2.3565044152144625	-2.7453264055049367	0.1682483812967896	-0.9796522863665117	0.2592248819630848	0.1719933147346719	-0.91842934343179	0.22015003019665894	-0.786958934309273	-0.24120826058794603	-1.445569923680624	1.4450038084681396	1.0563972763243514	-0.44483438756602856	1.2557275803392096	0.6285820351669569	1.186740582046319	-0.19542328699415523	0.2184384194950922	-0.38739343148775934	-0.617739645697522	-1.004762721513093	-1.0164930383169692	-0.3854940688961548	-0.2945352192349674	-2.556180410673116	-1.854501351712868	0.0	-0.24642041631975856	-2.674895824031714	-1.1972995252434184	0.04741452486894172
-0.7020262008809266	-0.5052840435871181	-1.4437812213422765	0.2177973462791202	0.36466303636861475	1.6407606961845718	-0.21257013819587883	-0.1616364425910859	-2.0861799944008945	-1.328092803566835	-0.8675896560785309	-0.6527729010703507	0.6553652549377289	-0.8579487887509789	0.4088733334737543	-0.5438524951319709	0.667625184701871	-0.8176529696204782	-1.8536349304862103	-2.4634434520455306	1.4883419464341863	-0.22521089965518853	1.258720003071598	0.1273607083553851	0.28429416837395555	1.1470495981195075	0.4734971465566388	0.8692930203549042	-1.54944646193053	1.2059834004953454	0.7493329117831875	0.04265085552962238	0.7043975553314615	1.2730951651790672	1.1451970517638477	0.24121726913528183	1.3775306072025055	0.8452856577757984	-0.33783926631262146	-1.0222617219836996	-1.6848837500565836	-0.6480941883803752	0.4512776850842136	-1.8802156756673172	-2.0308285727899693	0.0	0.251232435303778	-1.7729764037613818	-0.5429334710660098	0.7799738472572796
0.15001559427175212	-1.7832448652137864	-1.2286772490953146	0.5371575932997434	1.1195649324802297	1.612449759606115	0.4971745021740732	0.9331324792194947	-2.2758769899581366	-0.49778673186427413	-1.121158966779938	-0.08090239713125953	-0.5626871213936452	-1.5446980570019115	0.8366615791070547	-0.4079992585563377	0.8293214670943468	-1.3895648465668502	-0.791233065580372	-1.959641024287097	2.1066299945706697	0.9968698698017586	2.101998193783352	0.10880366697085544	1.3014274676922615	1.8444086484072248	1.1806530119109067	1.5840812573237273	-1.01974204207672	-0.1009479072674832	-0.5006108909087736	0.4149661801426567	-0.14817580665078128	0.8687856240036732	0.6492577937663879	0.3687503317333973	2.3663943355295842	1.2571821383222708	0.5208004498725065	-0.49263048602891224	-1.4808962867626398	-0.7523828794531893	0.571217615885121	-0.24281077473165238	-1.181414437367383	0.0	0.558420786252828	-0.38460038420836795	0.8594360396064441	0.5189997110468123
1.0260695012181944	-2.823852623073364	-0.8367062887482631	0.6924355416118281	1.474320371926013	0.6475373102648112	0.372775026869213	1.3339465376884396	-1.4629130381046507	-0.0005591174854246669	-1.1055395868071325	1.2002977199213454	-1.7823509346061657	-1.5175535465836454	1.3038694123695718	-0.21885866899381223	0.7619939047402271	-1.7513633095637033	0.36239385840853905	-1.098369975925204	1.9230692082468992	1.7158434890616172	2.536516197856187	0.182353253922482	1.7066013815663403	2.0151376586980523	1.3746863973366705	1.2423737726966337	-0.18800690391011785	-1.1550459635907542	-1.3639264796208328	0.6137902185877105	-0.25736054063772984	0.18353667033599377	-0.07538811214100472	0.14082091425447554	2.2721750786983756	1.0287382276162096	1.3206747497926774	0.10726034024586933	-0.716626908181408	-0.30689891723348317	0.09804342536115301	0.6977947828259302	-0.10311207228120235	0.0	0.6789702398945786	0.7646607766503896	1.8873621974469745	-0.16716000549967872
1.9102437472436236	-2.7639740902325913	-0.004468626086808062	0.40455826725250693	1.0591661112035677	-0.17511885808377714	-0.43581516953121385	0.7977678553905363	-0.31021818929932116	0.16654047230105024	-1.0953216670716408	2.5008274981266077	-2.2262700886791773	-1.1341105555282798	1.6459193849719973	0.1934376730829124	0.5882121921543152	-1.7015906273239603	1.1234626475954428	0.10118297463896943	1.669513697915346	1.480808696549552	2.5455173247700795	0.28555098273689156	1.6463151817494803	1.7745776042267203	1.430581857663176	0.22910921882912552	0.5303409174962919	-0.8922829997180659	-0.8262739546430978	0.7668807467826677	0.5501559567801562	-0.14752925724877392	-0.7333180941916263	-0.03760005911861768	1.2748696752422448	0.6658535835444528	1.3252359953751767	0.35222181995936863	0.11262589164793067	0.5124916485036375	-0.3442538248689811	0.3532047612233292	0.057817185917464195	0.0	0.7866758879373136	1.1586967842434897	1.725601113822441	-0.30466366340593276
2.615812126163087	-1.678657826231707	1.051328490999504	-0.21970441460684395	0.34227583133386463	-0.24559825429620424	-1.1248252625484285	0.26406648874347993	0.4397731956784727	0.2450315592826763	-1.059204125545931	2.7512368776222687	-1.8218165363200594	-0.8859417537764108	1.8634925998656087	0.743865813413793	0.39165268718559865	-1.2147844844077786	1.261693934334152	1.1738109547450528	1.9801248902369764	0.8085330472340541	2.2039855076982007	0.2595234824326752	1.4657128821465784	1.3728869646630992	1.4304357983566194	-0.38172142923761626	0.9302274658812583	0.39572467443190457	0.5778806983352351	0.9615478131522037	1.4802517723823574	-0.20188255920394738	-1.0204304963001063	0.25084517126984346	0.4134505176068534	0.4323079690801655	0.5884545347950085	0.18980039574293298	0.6853944836934124	1.023372025706558	-0.22300866786060947	-0.3930422286581174	-0.8902455146546502	0.0	0.8866380188517479	0.901023233422777	0.7484178725092074	0.3724489394174771
2.874946824148138	-0.401918026281611	1.7367594675213511	-0.8235466294729968	0.14083106970058296	0.11399158037141945	-0.9536756698762062	0.706977866466717	0.6468843880676625	0.45074790120665686	-0.6698719383570277	1.7042701461957872	-0.9993775859636668	-0.7938562996478048	1.9729340486480935	1.0761340803565935	0.17869960150601036	-0.4997263593046956	0.9532297515763082	1.5287380424819434	2.6490377663462623	0.5674313658418612	1.5893455095042053	0.005195891483278806	1.3294738160837538	0.9131379495247931	1.1276289805314497	0.06549634468794219	1.0103840000655	1.367724279562811	1.3330354309444377	1.0248034450061267	1.6646861918633624	-0.39239096199464774	-0.8336245140580011	0.909157448886086	0.4018678527781479	0.2591170039592961	-0.03577293915959874	-0.127062600336495	0.8838168785145353	0.6841965082827676	0.31656041587608036	-0.46239149942190716	-1.8422716352676742	0.0	0.7798455008421189	0.6105300037103623	0.15897887627037535	1.142430630776454
2.592669108321344	0.4151257635548229	1.686065639142711	-1.1398877137345313	0.6697112755353825	0.24684010007183452	0.056994050434421566	1.903987868104605	0.610733633969891	0.7947337801023829	0.19073898559366495	0.3488919216477687	-0.1616169147622624	-0.5194708210247322	1.8490429558439796	0.8948773628518758	-0.034695657523919385	0.05526030125826977	0.6430310376271532	1.1139926949848211	2.910682166596084	1.0014491747610692	0.8461968805444251	-0.3511329406263315	1.1843006299525485	0.3858116181277879	0.47935512036320904	1.0878764406288015	0.7998684679822581	1.0880399500838427	0.6816556129603208	0.6791981991914267	1.0216857131831023	-0.787375854794525	-0.4221580390980815	1.3718336276137055	0.8698808433871277	0.0715717209436835	0.15304509304167413	-0.33327167966659993	0.7016845760742463	-0.3435568608870524	0.6337649188737486	0.11309392966755934	-1.530665329743979	0.0	0.4173778261525602	0.8195647128340853	0.7163902113529278	1.183508040531967
1.9499744861333355	0.885222908307987	1.1784952319109347	-1.154508942471903	1.251690936336129	-0.0034676362562318787	1.165296886118096	2.606477401606015	0.4740617600686414	1.1242271924575267	1.1128001840023525	-0.07423830111287487	0.5594401138461756	0.06050193037160174	1.3683849000220794	0.27386668865475183	-0.14409022570852872	0.132218324128418	0.6468018667156423	0.6050504115250984	2.3361278647513135	1.5273496108230953	0.23843006940882114	-0.5034837038673833	0.9270809702414463	-0.10709939775180888	-0.08857642779975317	1.5465971183258669	0.31825394249671135	0.053511427158076594	-0.5481296814900478	-0.04222736154750731	0.22521921032100622	-1.0055233370648808	-0.21402134107798879	1.2252628711033378	0.8795247410845275	-0.003405060307181998	0.8853421898019167	-0.35351058706632993	0.26324348374205503	-1.3213705972263092	0.3340002130899557	0.409826773880742	0.0885051612808583	0.0	0.12537503618316626	1.4448794537587104	1.9209756751133245	0.5457848841307066
1.2455887081205947	1.498991833798999	0.8545236714049631	-1.0182682222325576	1.0918149248613438	-0.17052435382398443	1.6428236910128813	1.9578944569371806	0.09968829811309615	1.289895250983016	1.4964882456644333	0.6018264556355305	1.1681417541442822	0.6326407704055854	0.682399832112072	-0.3963102818240245	-0.046159729438953495	-0.22050030352275515	0.8470205144044598	0.7509983430760049	1.2846872649603165	1.5128156546717597	0.02688395158471016	-0.26466954797640785	0.5189629470997754	-0.3023187234632386	-0.13762221574512065	0.8815418390595098	-0.2756253054142251	-0.36837261205151905	-0.9892435292481183	-0.6847781811682451	-0.052071776600009195	-0.7239699120914114	-0.41215617906044477	0.6999800006223308	0.07706846083871757	0.18558563062566172	1.222568975676811	-0.264271629406839	-0.14147289171734348	-1.6084633106238915	-0.27979446663279756	-0.048523684670558426	1.7925008017101522	0.0	0.2872577941614435	1.8864976327944418	2.5589254166772943	0.03544824120107049
0.6680118851615746	2.3607587614305343	1.020328468701344	-0.9036055770923094	0.23192157836927496	0.2032678964620098	1.4068226050664432	0.5090983735057809	-0.47933788829682356	1.2445753294789312	1.1772564974891884	1.3432498101582833	1.6402699814669561	0.8473122414177862	0.18975622656527652	-0.7473676087522503	0.17531703974408028	-0.5852421480196497	0.834763021867587	1.5304134411849823	0.4711023739789083	1.0530713850028177	0.25656006916970053	0.173078835714514	0.005786779292840911	-0.02853469521243278	0.19742190408159474	-0.2334083548209777	-0.6238060314611812	0.5124866261715769	-0.32152305030931555	-0.8267267244042746	0.24279617475356993	-0.09897135354711702	-0.7814116008147426	0.44512533717229796	-0.8696120138612075	0.5503186566724976	0.6335899541619392	-0.13609285247200664	-0.22204553718003855	-1.1767043403614552	-0.5498427710438344	-0.6090182022135203	2.4404314041132587	0.0	0.8063805215834052	1.6576572498579678	2.000178773644975	0.1889574537053541
0.22266413639074548	3.011147861767324	1.3196686039017287	-0.9249126249093381	-0.47002117544208943	0.965357315887335	0.9066951620382842	-0.3701624118538258	-0.8395270269181555	1.0039988196822718	0.5796915968951989	1.1514608455053132	1.928006770945195	0.7589659295774447	0.14294964614285025	-0.6998857613529798	0.2427139350362102	-0.5762062455568874	0.3823448913791714	2.1098311480298886	0.23844221410502792	0.7796284954147634	0.6857885384116953	0.3600621334317888	-0.47757690510837153	0.5129574807422665	0.33363617407952495	-0.5920488848899808	-0.43006368725258387	1.8940621728440519	0.5226682497284777	-0.5912565649650623	0.6429209529693332	0.39015089011171816	-0.8837709656518657	0.8072213579867055	-1.03308673859141	0.8045017307168424	-0.42059533816859257	0.026885311727856773	0.022081128724064654	-0.48094717643866014	-0.19589226873426763	-0.351601388683468	2.1147075465009064	0.0	1.0661406488264864	0.8734641285795137	0.80820714242691	0.6214076226828585
-0.17420116616666634	2.9743427305806565	1.1505410816250028	-1.0656884853751798	-0.3443800743511629	1.448482171945714	0.5135183835942441	-0.009391897631709088	-0.6499213261837092	0.5854679134122994	0.20521330018516593	0.21222764489451157	1.9963920523444856	0.7081772804039972	0.34616336238193524	-0.4311498607300033	-0.02849537189238466	-0.2622347483494053	-0.2868855974260321	1.7379042115265588	0.34211532350297374	0.9612848703510994	0.9530851478510496	0.045665476549415204	-0.7544850758891185	0.804107483276065	-0.013694867910707077	0.1941365883833694	0.15772302283959289	2.3062894681173085	0.6359252979608474	-0.5098067994196607	0.7463875663669245	0.4202727136114955	-0.5300163878017313	1.3996360266338308	-0.28345009193977994	0.764904803602655	-1.0501742713619149	0.18585047541231883	0.24217018391784664	0.08242171939584578	0.38412176800624265	0.6162268348489779	1.736777527569022	0.0	0.5621444609378761	0.09626559590093788	0.027644077043695623	0.5378786358637583
-0.5791450591462093	2.2713833400795904	0.3666631917624941	-1.1099737081823042	0.29142646283303586	1.1274419982460286	0.19776682658968275	0.8583666376253216	-0.21959253056343203	0.04506445092085667	0.07197961058456266	-0.38536520588811657	1.774966088038133	0.8327246534373294	0.353081570545209	-0.15929677502008432	-0.43510392584461877	-0.09851332515780503	-0.760050425204675	0.6003718385143976	0.3448883896228334	1.0692062042475567	0.8339727126506895	-0.5054426132934086	-0.7666736112505655	0.4253602565443618	-0.431943923641965	1.1878030441228036	0.5302551266012313	1.1645036917745586	0.16709750288156477	-0.8103816083478221	0.6169695665209569	0.06517639979802575	0.021956827130139182	1.4330153305129218	0.5648046631590595	0.5214012328404789	-0.920697187060755	0.16905511547478802	0.0749940177756539	0.5058075207360463	0.5487709616534616	1.1336627907536874	1.730817404424864	0.0	-0.47497838411768484	-0.2429669247375935	0.025560037297402673	-0.2507971241346729
-0.9731761963606264	1.2924017622369777	-0.511763508473996	-0.7387039289823142	0.49704237369838444	0.13802057994561345	-0.18580848879238313	0.9658446550272324	-0.21274369298889906	-0.4475687185320627	-0.22336901003278015	0.010804795999933869	1.1723074059512377	0.886202686375442	-0.03536783627643626	-0.003146957997832937	-0.4886221951124861	-0.3776742862281849	-0.905868796034981	-0.34802847963954986	0.06242946194138134	0.40710957916111234	0.37185302106082846	-0.724109819857507	-0.6990460588522379	-0.5455535561956478	-0.33011083334682184	1.0775731398634736	0.1453393802685921	-0.62413080372294	-0.13741680329650377	-1.0246225320735658	0.6246458957840364	-0.37593406583064976	0.31274192689977093	0.4706645210763042	0.6428144313163981	0.27724560748712795	-0.48548801437866235	-0.222181498401874	-0.4472350069280602	0.9883257357619544	0.07253818477367509	0.36225678396484473	1.4744014604100761	0.0	-1.2228732425168762	-0.19329169912121902	0.21404745605182773	-1.0617223974467869
-1.2578701344411318	0.3120547612996553	-0.8023968271489856	0.14990340465281066	-0.20061146246125622	-0.8357227531198922	-0.5125486948856701	-0.10275022746726548	-0.735498282983269	-0.6651960478619776	-0.9145907332492255	0.8355285983137299	0.2735374634637227	0.5967863708656868	-0.5686830421444588	-0.007595254862408885	0.09360515192585067	-0.8241169156912028	-0.9551881064018749	-0.39606739936773255	-0.3876935255683881	-0.9530149601134384	-0.18731778988969688	-0.28957129959610944	-0.8217838236805364	-1.5464609373657996	0.2601595179780388	-0.40614446560028944	-0.8643609087936331	-1.594389671170394	-0.07256442623657579	-0.5177001092452603	0.9544523053472214	-0.6621988625966012	0.10871801025098499	-1.1324642033591619	-0.07852125665073653	0.09464719056236935	-0.29486090850842783	-0.940174299504136	-0.8819053177302126	1.539658403230997	-0.6744209600944863	-1.0873468043318972	0.24854989396720936	0.0	-1.0708608226155059	-0.07648487090951593	-0.11633667778516182	-1.1272209175074985
-1.2762868691225389	-0.6593295944067682	-0.33073371605572266	1.1839383537235477	-1.2756964056728497	-1.1463464368592995	-0.4943482262365803	-1.561674896554296	-1.0043719226912247	-0.5255095866256376	-1.6706258734663135	0.9942089885187678	-0.5190645167791254	0.06072385856402853	-0.8843586684653117	-0.20001197098924195	1.0218755861297393	-0.8562519189138156	-1.0938320406674913	0.21664952889951727	-0.8161437106011161	-2.118415221742107	-0.566503097172242	0.5605048254608777	-1.1191957193802136	-1.96165753994169	0.6586805006033767	-2.1484435961710933	-1.6975474662298977	-1.1439179510455812	-0.14727830498290886	0.6244589404140698	1.3118828522751473	-0.7093242779612227	-0.38697602779130874	-2.4886641850139646	-0.8529898349284672	-0.12600060186593035	-0.3468973240344829	-1.5608630769558247	-0.8051514884018333	1.861981117863154	-1.1559248258505954	-1.7039697428250191	-1.5415127002716964	0.0	-0.20485696064124612	-0.055081447204711934	-0.9226898461695949	-0.46877511893522344
-0.9038019113302347	-1.55533677380935	0.4201465026990891	1.7089887704986864	-1.8049573427012477	-0.6783450053361383	-0.12794507019169327	-2.354833833265445	-0.22001283412153294	-0.21833967802011234	-1.8755468531721895	0.15519352896629435	-0.742486682953675	-0.3573813259691173	-0.9587401364501187	-0.5470493679773062	1.6458631832387725	-0.2540299352756261	-1.1397131016214783	0.6631190771051437	-1.1143117512268723	-2.3202937502680903	-0.619819306134704	1.279337356471747	-1.17074804587694	-1.5834631132012549	0.3641496862990515	-2.749734735805608	-1.6218829469149818	0.015623668347398093	-0.6098503852333856	1.48588424953369	1.1305495500503506	-0.5291621140516503	-0.6885108576759504	-2.8577555694672956	-1.0170662123477003	-0.4426441194896936	-0.28535547596796845	-1.558936409974029	-0.22963035581344804	1.6333612277460068	-1.1977768425934996	-0.7422044881739791	-2.5092256432229676	0.0	0.6437496841326111	-0.010535752232210906	-1.5263255587530995	0.15612445419859602
-0.20784263604213804	-2.0235650258981592	0.769753010852993	1.3710504823598735	-1.4349427548385285	0.1326382451049068	0.19171022122207085	-2.1782904292619674	1.3107827005121804	-0.057037497040872874	-1.2699602858575751	-0.8998517818497874	-0.3870901304833661	-0.45616026835185103	-1.107040482438907	-0.8803814747902443	1.5600558867248073	0.5646501935190568	-0.8025508347073972	0.4631408705634642	-1.2414584005896592	-1.7267637657887016	-0.42432946310394576	1.5074215791750378	-0.5902317346115034	-0.7150384003939608	-0.3226360179387615	-1.874308558514424	-0.7373040786819519	0.6964901689381925	-0.8476232180240265	1.2483006541547148	0.10469179431650598	-0.18878737683640315	-0.3911366613532401	-2.173772346795046	-0.6392893263041859	-0.7466710230972379	-0.0712503633009017	-0.8292372845021149	0.42110850111521336	0.8558765679979443	-1.0772755686099318	0.8981355987038221	-1.7560610097298854	0.0	0.9352714176166825	0.17456211109133482	-1.4919004543585148	0.10300955385488035
0.46843193110415654	-1.7134711495844912	0.38930070081997414	0.5095736600158908	-0.6204850419234534	0.6728131334899502	0.12177102452456298	-1.5126705924817365	2.2663059507353007	-0.17277880546671104	-0.2457554143787114	-1.235259851520245	-0.043144589990450656	-0.3682917244994656	-1.54356399864094	-0.9652990592336763	0.9434280139219554	1.0195141252729572	-0.23080679885386549	-0.12322469445638048	-1.2232509354649692	-1.1558663330146866	-0.26120294607370204	1.2730020478177508	0.37119987518219444	0.1112643088485665	-0.7121752474719655	-0.44867149175102283	0.06388753571947786	0.37013774121462034	-0.20938232250632663	0.10261763064236727	-1.4444558378135905	0.17779042044700005	0.5095482425393346	-1.0597336523672942	-0.30974211293384285	-0.8902653602828705	-0.1354389848571158	0.07522369460411721	0.7042502730287178	-0.11431442278152985	-1.1578470141585573	1.5867409792645764	0.04981378888580662	0.0	0.7020177545135671	0.34199499312386245	-1.143243864106513	-0.528683377950638
0.6643584305407974	-0.7558407358032416	-0.5558633013910294	-0.1278175578119137	-0.019063242026226154	0.5572450814219545	-0.2062254006866032	-0.9027051607969513	1.6832153773798648	-0.4014189436305109	0.5019257608043627	-0.8420636370696682	-0.3371377839512532	-0.2826542872892454	-2.067594810640883	-0.7240425327864525	0.27344063527219115	1.031517728199076	-0.062064048255151404	-0.609178046850242	-1.2158141070982342	-1.0871817142308593	-0.45224795910662635	0.7782070268439003	0.8395719426853523	0.49468655527850947	-0.6530824851711439	0.3699744798001983	-0.03709926080844846	-0.5156892362549474	0.783048882110088	-0.9697564457285017	-2.738363444494605	0.40474305600988947	1.535745693190702	-0.3755696196839994	-0.43170285482759363	-0.8882311582674692	-0.7608777094850017	0.3506474950724464	0.47364833022397707	-0.8716465463039269	-1.4963758240789833	0.6360250985589991	1.2961753300963408	0.0	0.2607327160400778	0.16856394360873664	-1.1163528359423347	-1.1180208221171875
0.15043475161886666	0.21881395027791434	-1.6464972026017712	-0.1111087289680917	0.11796431568408101	-0.18541704459412547	-0.4044829213929218	-0.5057034992708733	0.04843571129074944	-0.5147266215094182	0.5779568387570957	-0.5756346796988255	-1.1861326393278062	-0.1729169172409929	-2.270708521216991	-0.37604323586417354	-0.20306195987344883	1.0488506956162826	-0.7385313557101834	-0.9429014230262458	-1.4498416589267291	-1.2124549113921477	-1.1035756628276951	0.15866839784666942	0.15011670458263307	0.32206141830959056	-0.7219973914384046	0.25050971992825516	-0.9633336510813195	-1.1668046435179467	0.6742535789297797	-1.297972070871204	-3.1414781772505034	0.393582575208028	1.9766440354539614	-0.6128671517903858	-0.8484618384090685	-0.9163129780736793	-1.531726204532826	-0.29346738867402844	-0.1345093375562689	-1.270662442776468	-1.794193177510719	-1.0872324261220099	1.0612632490411604	0.0	-0.2326835330677764	-0.4539065382152075	-1.5685605888008174	-1.199098577842599
-0.8323102511600071	0.6225942370055741	-2.4651924038562116	0.2818448297240583	-0.0702443161465075	-1.159774002680487	-0.4189082807773656	-0.31590470038150265	-1.216709418815457	-0.5172559986996889	0.15734338717594	-1.0884283213874641	-1.7702050455014617	0.050361739788227666	-1.9955577311752026	-0.2622954554259947	-0.5919653238553281	1.386528359997738	-1.8298383773457978	-1.4545630945670307	-1.9667407825412309	-1.0258190437064745	-1.9426535632129243	-0.461974717691659	-1.317308240403472	-0.28641820558221925	-1.3473721170291164	-0.27659120346293214	-1.8088559252677263	-1.2338883837565924	-1.1734124999517679	-1.1564952895055498	-2.6591348232159624	0.17059405291043583	1.39674430811081	-1.519986167808121	-1.1253293018869857	-1.0951028761869506	-1.653538679642574	-1.266812845388901	-0.8743126313083462	-1.4363240447587635	-1.6731485334322858	-2.143844891991922	-0.07974625485104454	0.0	-0.799984936820193	-1.2230618450974082	-2.030278081779959	-0.7963995692700895
-1.7052073011875073	0.4128965024075028	-2.677600771805695	0.4462328393436599	-0.40716438792048765	-1.7912109328960135	-0.6389494579393358	-0.46647388768853215	-1.2936790757912697	-0.6164616727168284	-0.26403763695103183	-2.0411209167009763	-1.3804874663442939	0.2112065589312788	-1.4704651642615911	-0.45808209918617415	-0.9727832472730664	1.7099035197572725	-2.2577527845155942	-2.212416786603271	-2.412094274676722	-0.6045484247737951	-2.439579441958178	-0.8092979480304112	-2.3133807138015987	-1.0687351003728902	-1.9870070688620634	-0.5991049555087529	-1.7035868923648223	-1.004097206093376	-3.4190606349554415	-1.177940591212235	-1.8536736604557427	-0.1523391341652504	0.07840254242503193	-2.238005361999271	-1.0379760784982566	-1.3216340618237508	-0.8214825600977161	-1.5729237941271978	-1.455838145147631	-1.503161026822598	-0.9846190497080548	-1.891485250231776	-0.8726466703297003	0.0	-1.322347008622942	-1.66288262747538	-2.0057778156383637	-0.2014604719710028
-1.978842452739314	0.016309289667527472	-2.0921499527223366	0.16335787748586716	-0.772396543314929	-1.6128989398414024	-1.2810697887448037	-1.0185953482030548	-0.7057120034653821	-0.876187293309611	-0.3311517239141629	-2.465074612020691	-0.23727010175767901	-0.0631439081262579	-0.9769429013726769	-0.5950614057939556	-1.0968054508998075	1.3590711931643704	-1.329419351569116	-2.6915558252179372	-2.2281641371056375	-0.5193114774236821	-2.184124125942934	-0.5825095375514808	-1.8896394185032293	-1.6726417120455126	-1.5526027258380237	-0.6094159959644341	-0.5749963852760381	-0.9527404762333945	-3.8635428600650643	-1.3622369169123256	-1.2577314920475002	-0.43804406069258317	-1.0386254558512784	-1.9294123799412306	-0.7009571002393777	-1.348314765982128	0.4210960506812749	-0.7225849625801352	-1.539738566318699	-1.3915735813190897	0.08762255629978183	-0.82287220018054	-0.741485096636764	0.0	-1.4529333853355837	-1.553657954530352	-1.4968522409519311	0.35684988568284376
-1.5995150655782502	-0.1598249097231114	-0.8410799745645017	-0.1753828852128136	-0.9437086117691544	-0.5909662080636117	-1.862765589943593	-1.569378866909801	-0.44238263404069245	-1.007275741793048	-0.08365418975578205	-1.7973075360552213	0.6827447789984878	-0.8347649261529877	-0.5054147446395129	-0.18537816801378884	-0.6436433767167176	0.18641699248553334	0.507603839129198	-2.249466000405196	-1.1727656665661985	-1.001112975678084	-1.2230490398606577	0.1623125190268602	-0.3800847471807853	-1.75936382731105	0.2515268951568027	-0.5577242854360629	0.9037497007420151	-1.1994016858405552	-1.8075905037604487	-1.0331659196103111	-0.8969149865904562	-0.5435862923454301	-1.0393828664983427	-0.4805082712159642	-0.31695640549954257	-1.013793457884922	1.2599305822608535	0.8095069194689376	-0.8916537294798464	-0.8847563794635862	1.1473642954974455	0.21177241419465567	-0.1529236711413305	0.0	-0.965794486366699	-1.1081869093106813	-0.8297588382268394	0.7544776709057754
-0.9193972516774114	-0.04294907295473274	0.5080740541253735	-0.07513907659795373	-0.6881647604666572	0.7281134021378388	-1.6170187407694032	-1.449657751612536	-0.6447955831541541	-0.6379522220445194	0.16342358047452563	-0.4339276319435671	0.6517582276966546	-1.560978765859459	0.1516898989142563	0.7973055860697477	0.2536282781785333	-1.0902291213739346	2.040928920874057	-0.8637402776746009	0.34419330488045013	-1.5131806339014144	-0.04578805931966996	0.881930333190879	0.8960992791500471	-1.2129494726835115	2.2751759712006168	-0.598499585574716	1.9804740831497252	-1.3856290266515245	1.0762927381046534	0.1479060075676063	-0.43491726963428884	-0.3601557553993014	0.15693760382715075	1.3102950522100159	0.0300869448823853	-0.37581091497203695	1.3837294863660703	2.034902879653689	0.31754207193353096	0.0498710038151724	1.8000319435081724	0.8238978949798728	0.1843744322917907	0.0	-0.08349914692079435	-0.7293227996482564	-0.1607073001961244	0.8640376260371962
-0.366028882407716	0.20522377287685645	1.2220225992482192	0.442572780039362	-0.17314570481758504	1.4994313303585316	-0.48993912758713676	-0.5133639798278472	-0.5140597927620294	0.18844826452397065	0.16091390863343635	0.6995533286850434	-0.10905801149063962	-1.5196423056301327	1.0063861476927605	1.7060636992659857	0.9436762070676474	-1.4944097148272022	2.4103161109356868	0.7486894014229933	1.4998242145577387	-1.3687267097944515	0.7877465035265823	0.9870736286723172	0.9446768993523951	-0.29573787610997915	2.8973731675915406	-0.6807119961457728	2.3429330746016217	-1.040099062638611	2.4641920406077507	1.4479320864302607	0.24540786951089527	0.07615376436933882	1.6369253720086838	2.298066567578834	0.2942777179027359	0.36027782681782683	1.043761892296804	2.324569319823522	1.4338442233249222	1.0372729914198362	1.8341837254815014	1.1293209450598725	0.11520829724169214	0.0	0.6995251004450294	-0.6212502544354859	0.5656245673857654	0.6169673869065653
-0.14625587404508636	0.40513867920901075	0.9759799357802201	0.8425909550686034	-0.05665665309839421	1.2228591271494935	0.5579776851770014	0.4535955995523449	0.49211398977614723	0.8969719620488332	-0.014234044493624044	0.9956590246769061	-0.8031476767772925	-0.5639414100963579	1.7158368164497422	1.720755367416238	0.8612429120594594	-0.7319576762067309	1.777399157972328	1.7560386504183563	1.6833686459857422	-0.6353354310574296	1.0419201474550348	0.4482892543979929	0.03911384472523504	0.4764559032582604	1.6680975447561075	-0.7867258268045169	2.0728614900489695	-0.07819591996648384	1.7483250841237565	1.692828863636685	0.748210908743198	0.5253765495563951	2.250611413292648	1.888679593468229	0.3237441958812247	0.9963505925998588	0.4955154302048741	1.8201635228100568	1.7317198245327592	1.472729106327254	1.3053688817608058	1.2729039178340673	-0.07054634215306647	0.0	1.1091369031623024	-0.6509647902126361	1.1688828022482598	0.18699352413137732
-0.20954751518577164	0.39025762606949477	0.18197377541868073	0.688807195980957	-0.8217620833207128	0.22654943689147414	0.5225101133712807	0.4304940129696759	1.7492588849227784	0.8768586650524829	-0.016646284178503976	0.5803521539803865	-0.9890245908555565	0.6790754909591322	1.8915642985773566	0.6507423961367372	0.14200503987333157	0.5362177031226542	0.922442159860191	1.8540132865318522	0.9298751182602804	-0.11228399747305776	0.8709217316211264	-0.16023635286817622	-0.6769020469085625	0.7150772821046355	-0.21553878859145476	-1.0098085335557914	1.3306650398722701	1.0136579106847785	0.36700299785444246	0.6346584108760318	0.5791916319364425	0.7026077120401198	1.6376384869210223	0.49858666971481647	-0.03264517462654684	1.4175706946026823	-0.28824053554765194	1.0611431884545002	1.031805287320417	1.0295647462335145	0.5012557624652422	1.177230830555997	-0.2396269876821158	0.0	1.2592620919935755	-0.5659710305355867	1.0877796299377753	-0.05488892800675513
-0.3907037920872568	-0.016690868435426744	-0.37230021128166296	0.14297677497464215	-1.9847942131014984	-0.5531905994905362	-0.43534209545904307	-0.6524629371638335	2.0433836928578604	0.10685899563088717	0.4074785981825287	0.05110580717697337	-0.9262469115532148	1.4384657221444013	1.5086995219568071	-0.7848126006708743	-0.5051317475100823	1.3340602489915085	0.3551112045382797	1.294391092293408	-0.1850452694701881	-0.31417773113456743	0.5444458282614313	-0.3024595125460396	-0.4306143263768161	0.458766598371873	-1.1576700357660845	-1.2789893048610443	0.25693824797461234	1.5060860147174415	-0.1033538559230434	-0.5992946877109306	-0.1756443960611384	0.5661932020718141	0.513578136530945	-0.8206884201097171	-0.65024514462694	1.5699799730312238	-1.24176548201406	0.36599210241527746	-0.10235463654457845	0.04261274927488858	-0.2006587620856886	0.738804089810356	-0.5527280720787711	0.0	1.2783527836773236	-0.30095639259204054	0.005266153098581181	0.10061036029581716
-0.5213380616396102	-0.8199702856813071	-0.3014106901278072	-0.22042105699689726	-2.285923108509386	-0.41559684860129603	-1.0471163961233094	-1.6363538070072303	0.9618187189732348	-0.7709667489265563	1.0749476197742633	-0.06057033804264754	-0.9891834692797684	1.52980560227698	0.9170505053402739	-1.5617755206078998	-0.5601444479970553	1.204490368091133	-0.04332886228120608	0.477447170068826	-1.000106149663735	-0.7159795691481078	0.164730766485327	-0.07934989774200185	0.45747775520468037	0.0841049160742443	-0.7447622352909354	-1.1782102425814238	-0.8794094064109317	1.0350133549488416	0.32439776683521054	-0.619651415677788	-0.7597029310339325	0.3960045422012411	-0.09839433143742121	-1.2306176186605435	-1.0867126252143822	1.4338395412167733	-1.843365052742777	-0.31810375682338216	-0.8555843733153634	-0.6683372109704628	-0.5237673101150692	0.06146414765100073	-1.0032142649218978	0.0	0.9420115974276712	-0.03847725470908928	-1.4409890916902408	0.4223142839813642
-0.45081925960923835	-1.6065668878465227	-0.00020994005466036395	-0.053409754351475214	-0.9593352568512838	0.4212282025330841	-0.33886605620617216	-1.2606816120405586	-0.5863426781723403	-1.027538753597709	1.420963678973281	0.36494498311545487	-0.9965829885409362	1.3438993694317811	0.4557358608673527	-1.277569619318584	-0.20922923177992078	0.43144817652242984	-0.586358627434794	-0.2920494764864134	-1.147069622262968	-0.28806353836298687	-0.320332601869923	-0.051087239143836886	1.0655778592802665	-0.08496471163361041	0.06442591879829457	-0.29570178040446143	-1.6564887511806434	-0.03059303515404982	0.48018551787380187	0.7597288686576261	-0.47481237468295284	0.4915686333136018	0.09002413500586033	-0.6721831764456556	-0.9455711648270072	1.049320224207996	-1.5218722169633225	-1.0373630274882164	-0.884089834249421	-0.47667247143474695	-0.42848453151841476	-0.6106992618877903	-1.1532673740340926	0.0	-0.08579148988934183	0.023517374538742104	-1.954268345756749	0.43144470751486735
-0.0911749999729081	-1.6931774789593723	-0.1507174428075159	0.39764471898489334	1.248917259693095	1.0308764165846882	1.2166569723278013	0.444085092346237	-1.3358449376493944	-0.4764659478312478	0.9968709785362648	1.0257353211661149	-0.3907515545718993	1.190997291938616	0.15649731451057056	-0.45473268993089855	-0.03282177931037412	-0.40098125709774884	-1.223866398820609	-0.7218369725207404	-0.6485367227765341	1.223384152445965	-0.8676614776557922	-0.48382701551832324	0.9099782625085193	-0.0530713965633844	0.21624506260368181	1.1827237610910775	-1.7695874276353036	-0.8353392303924534	-0.19278857512662242	2.34549268767955	0.5352950608485847	0.7959619035084033	0.411833841068359	0.2624056369135365	-0.29410580036127004	0.5507415045152182	-0.46719568240978254	-1.5177600998173835	-0.5489813659322867	0.4683252111480493	-0.10080768546128868	-1.0960900731480525	-0.5851742640784794	0.0	-1.609841145949753	-0.08016869236380607	-0.8679108179462898	-0.0871290534829899
0.4639804263681416	-0.7285763796278224	-0.8485564644055054	0.5784702014014204	2.618474004925025	0.7242395465966123	2.1955392851848963	2.061447108434936	-0.9690351696811057	0.45240029025203576	-0.04879852740309691	1.4385247584219594	0.9264600838223045	0.896215274214942	-0.12127274734993425	0.08350910174494902	-0.28750671565159874	-0.9255866995524488	-1.5334245687611732	-0.5230420120897061	0.17540264581239215	2.8025508605569183	-1.2030685582754679	-0.9655484980809818	0.3614603507366853	-0.03339712021903513	-0.2618638770892026	2.3927543239737776	-1.2930208925761242	-0.7340401333741349	-0.9109565007245963	2.8166755224212663	1.3794997914654232	0.9230296082353121	0.07894994315288946	0.9039910752468469	0.36341634348883867	0.14035574585988508	0.31490185091200107	-1.3762934295884706	-0.4534463809165461	1.351240569065365	0.21252938784628803	-1.3112432789990083	0.48588728075651727	0.0	-2.715219661040109	-0.1082350728404963	0.9622386153700863	-0.8132189606201231
0.9015994049534606	0.8525190178532268	-1.3457824009152806	0.22188582046374225	2.14560815835367	-0.24098063879091103	1.8260675182777835	2.177899246715538	-0.2951301461175739	1.169169699797488	-1.0475187949187406	1.2907746031470724	2.1978880947580115	0.17004386910855465	-0.3498876304477579	0.07632844646521607	-0.6672045216028332	-1.1199869874851556	-1.1712522753355845	0.282538219588219	0.8702330595777218	3.12619822532153	-1.0241025900005845	-0.9112143821089902	0.09037499632957034	-0.10684386928507211	-0.4925703367130308	2.488192725957722	-0.5785469863425309	0.17754758114167757	-0.7017802655898978	1.9548618508325961	1.3683076681054447	0.6166797386405065	-0.8433667976105749	0.9760682126894065	0.5905984708994149	-0.00579928389882462	0.07250219560100803	-0.6087562874566546	-0.7968496325219246	1.4478922933929268	0.4073026195419406	-1.1881118542199953	1.3268618364295464	0.0	-2.4649852774165355	0.10987720444042828	1.8711740855719843	-1.1617996239711568
0.8999123803283521	2.1243122656048823	-0.7947606585796315	-0.3828234248654514	0.560029078801244	-0.9404557603855159	0.8116171640577424	0.805152882326507	-0.23031027912635932	1.3758022535686114	-1.4302662958875447	0.7021079733509	2.4692997103016676	-0.7817101121774004	-0.27526955117935414	-0.0020284091043676457	-0.778841001910185	-1.1152612747132902	-0.1945820046546622	1.135050011013968	1.0690654187648267	1.9418248889793672	-0.35210631280999977	-0.3538448843097136	0.291152002380952	-0.08303370949879071	0.049594620577744004	1.4542065321714974	0.10087558291717522	1.1879478705503579	0.23146915276605826	0.5907718368321934	0.7794948985783752	0.10247990652756953	-1.4150694106555548	0.6623822669361389	0.47406760310522034	0.15528283319493605	-0.6612276296131725	0.2774049574302849	-1.1967845427769	0.8033371823047862	0.5927640455531372	-0.7297137599095677	1.4927469252813517	0.0	-0.8445384452138711	0.4636517927260487	1.1289210475598457	-0.798854815832144
0.4701890233440755	2.481232011192446	0.7546672572941013	-0.6833276706674746	-0.4963549694038129	-0.740035060676946	0.40976085306075716	-0.6521962650376062	-0.818719910261638	1.1363529150568605	-1.2309708719513333	0.14826623802139	1.6144667229576428	-1.3002171446899962	0.24666588523861865	0.4051496401645989	-0.6565610689781987	-1.0004317043903246	1.0348031681404095	1.303673982885664	0.7278325820496877	0.31920496573964696	0.38360404594299236	-0.0011171846989595613	0.5719233519253635	0.2650577686163025	0.8831810648422608	0.15608644353447992	0.7154474105066891	1.6111816880039251	0.7859464397299586	-0.4142136645875287	0.5506711395612108	-0.14071253700258887	-0.831711884002416	0.3793783747754599	0.5133263171003288	0.48287062902206224	-0.4772840216609717	0.7032012001994826	-1.0906011669856586	0.13106393875154201	0.9505598330178274	-0.16655956425616544	1.316386875295399	0.0	1.0952879656943544	0.671259241416968	-0.20411723332927464	0.11786426584476674
0.05650136053567495	2.071654355628344	2.228423952680886	-0.3833685832512776	-0.20915897335732173	0.10817153840064364	0.9054246166859192	-0.7947727013689877	-1.2966358318208298	0.6916086976625339	-0.8870551662889544	0.020796450873775282	0.5235786117828753	-1.0162398915630981	0.9417999968057228	1.2479397033755202	-0.6374820591806968	-0.7564179592040845	2.1108855035465472	0.6380142017363738	0.1826345626553101	-0.46878064181651197	0.6919055948029531	-0.41030685441258063	0.5354736355287061	0.8709049860735694	1.1331692114541598	-0.4529724605253159	1.2776342467431294	1.3140056808766283	0.4697005976310312	-0.8621696387966964	1.2115886819892032	0.04246110251334495	0.5876453977824865	0.4898883317824716	1.036099965959657	0.7057009628525579	1.276243803379327	0.5615647012328427	-0.256527253228177	0.02548779349722931	1.4999227043023262	0.13176050359584768	1.4027355428268642	0.0	2.1244682104412242	0.5931738030614473	-0.3903444997001581	1.1344891599125042
0.1803023577212496	1.3815062347819806	2.5087886164727853	0.30923645666272614	0.7133434147682656	0.8226859783866695	1.3289532324261968	0.49535938226465986	-0.9324283241465022	0.32460416837234	-0.5669748325834957	0.20798630230744952	0.17951028877448058	-0.37055586753572906	1.2749792394840318	1.9316230888278132	-0.8067599433667453	-0.26752931557102216	2.703346940589491	-0.16130954557690494	-0.10951487658081521	-0.14403744555076942	0.4739549009663339	-1.2567951755020788	0.29571403903612575	1.348813158350794	0.5612399778699209	-0.13467995362818935	1.623338574265727	0.6709702010504086	0.08214706281049337	-0.9791770303884595	2.2495731501006193	0.27177336420588766	1.5231910934817356	1.0789433523849852	1.763891655451954	0.5819637935595842	3.473905750957401	0.2716132959422086	1.0241611231318049	0.3271252427268607	2.01147343031905	0.06781698012269544	1.7240468311820454	0.0	1.854297470300918	0.3800638437495138	1.0503051974710007	1.8487708362519175
0.9102864339163103	0.5508157700880325	1.532630120295775	0.8866777551297581	1.0921843892631657	0.9184988353310063	0.7308983485638696	2.1264407905157965	0.3273984828221154	0.3124794607294541	0.11665494420666063	0.18334903544944628	0.6322480331022123	-0.17734612263324356	0.9690056309367099	2.016706445113395	-0.808755612083223	0.588721337094724	2.6020051235020762	-0.21890017122862435	0.031101501219864783	0.5744441576316752	0.10022682462504351	-1.624957479250013	0.3242555611513894	1.334796446729146	-0.24978652864981576	0.6153672020774023	1.5560479274397323	0.1099353786086012	0.6233648544994714	-0.8740060486435223	2.622735608395467	0.09527096646736251	0.8570360715585033	1.8468259411849155	2.016171474788409	0.09170846350784294	4.16056617160136	0.31705181083917366	2.2107009111271263	0.3389280509809351	2.194419569331571	0.0653021301307917	1.499239148136649	0.0	0.8826866331281099	0.26648074972441577	2.7654460257123263	2.0919227693391136
1.717590392168963	-0.6506581918839266	0.3299185040029136	0.9742473995941341	0.7292753384171986	0.5727749930740302	-0.5656950433865039	2.959006255638127	1.8986886236163885	0.7828405424624033	1.5494902291650636	-0.40668285998468684	1.0117488893554731	-0.6720250715207321	0.3277635734053132	1.7130616162704735	-0.3269495691246926	1.7327218758398932	1.8740065763753015	0.5448957481110333	0.3616148393920891	0.9827008704223396	0.010888770292075616	-1.0324678401318967	0.834237467847893	0.8517640230672805	-0.6781653633527709	1.2284074595181873	1.1974731682251734	-0.22431441876882863	1.8694558263995755	-0.5054682304277591	1.8434403041274907	-0.40695616043170024	-1.1920343826706474	2.225624737839137	1.3748856474343827	-0.4825618540997784	2.5996218525059915	0.7961266963072157	2.8570423997928875	-0.33885771183429136	1.9903005216770089	0.6755904563143845	0.12475028344351513	0.0	0.05368075158857768	0.25256007850231066	3.0586238237896315	1.9114601742019777
1.9441806947827938	-2.1431657537508566	-0.056163787075154216	0.6208026165118483	0.5272351936218403	0.24574374009633873	-1.2578287625845914	2.7783975196976147	2.997621207249929	1.4920030753671167	3.3148306156174905	-1.2738785365251883	0.5493769978332305	-1.190504178568698	-0.021156247160525738	1.6010621413936512	0.3924257936070646	2.7092919323857427	0.9958359338994248	1.270270618262464	0.4943407687946374	1.1281607509642624	0.2698173756887573	0.0136446542670411	1.4281676636004719	0.32744702794771435	-0.7532978929034575	1.6003977901007653	1.011918886600578	-0.4136666871562169	2.5259234289255152	-0.045983487612201834	0.4412341791214908	-0.6480700178144606	-3.1268464716740922	1.764320935878973	0.1448999839832835	-0.7001987124991194	0.16766716679776553	1.4218780849261996	2.8179772653340915	-1.2938696733386803	1.6471597956773318	1.8318373990313679	-1.9040721638581255	0.0	-0.2704475915901196	0.08208425388601621	1.7799001519310347	1.4916689776609091
1.454044886448189	-3.1240936558933763	0.3910762974043628	0.22050139203142863	1.2288827465902346	0.1427511553941046	-0.5383645931123028	2.206980295415993	3.0466081497746758	1.8422499422656389	4.198787991206562	-1.7073903350133612	-0.5383515530380433	-0.9325612191410481	0.2635140831491679	1.9315666298239484	0.7156264986786494	2.858042766017469	0.6148287144266105	1.0880838587384185	0.3099195493064821	1.4671236945470696	0.5655722096484577	0.594398736934543	1.4312147844178904	0.24077327527025935	-0.9191066187074841	1.9614629617006993	1.3328637351875428	-0.5316368693744471	1.8152562909953756	0.08268115100764245	-0.6431703648310964	-0.22648029997780897	-3.4196842788189894	0.5556325616886614	-0.8555494069057836	-0.2814604066021259	-0.9772942665949391	1.861310467236177	2.262103917735606	-1.704591149456703	1.4495681704674404	2.6505203141281855	-3.2323928420228327	0.0	-0.2260192749787473	-0.40926989066183544	0.46099910660815224	1.0618888215593583
0.7810515061840151	-2.679643626890011	0.7757368384607874	0.1289228275575131	2.38268061378759	0.14724651302429387	0.9931555814759623	1.8681391409367942	1.952859480517457	1.3183075113844338	3.2259196604753377	-1.2922664740900551	-1.267907261058757	0.04009010773112352	0.8798172671128658	2.321244427875885	0.349912272033382	1.8554237017171495	0.9734257250651988	0.11057220328059598	0.06449083948660303	2.0126995418957025	0.6427847197543638	0.40147359693642437	0.5884893378136308	0.7165935291770181	-1.2760872794851172	2.3552745243710236	1.909077284367414	-0.5648018703635318	0.4674461500508031	-0.31247775035557934	-0.990078524085784	0.5160302274559356	-1.8289447569678157	-0.7080757513504081	-0.9784681707806124	0.6241353260310495	-0.05841712123465786	1.9826158838674235	1.5457761889339252	-1.2201803768614687	1.3734443224858934	2.2103695631239613	-2.8950391098860617	0.0	0.006066081192771875	-0.9687873423272939	0.5382020185956359	0.7597258868239188
0.5823433301324198	-0.8785521973480876	0.39325857581128665	0.2910905421344471	2.7922077722377083	0.1412259553849863	1.9953743704478966	1.7575513932656321	0.2538514128705035	0.006437985180509149	0.7194585904966451	-0.3375797133821653	-0.948686611680181	0.7581790360197593	1.1350147216419533	2.162891683387516	-0.27433579415928105	0.14006513192802003	1.575381161579159	-0.6602396130728296	0.09786167790034961	2.1163207642823627	0.6369817142317536	-0.0027038212353289537	-0.5858062850702414	1.4152683752172324	-1.3485997799063272	2.4175445219207337	2.0798736663499953	-0.5117478806333349	-0.17027807834409237	-0.8650348504630954	-0.9461136275701845	0.7745921249307389	0.3886057858299653	-1.2192847065604282	-0.2604660118031138	1.4554279029114419	1.6393761262974185	1.80858967647092	0.9925124266674489	-0.3207321695652607	1.0704351543101618	0.5844139259711776	-1.2584889511829602	0.0	0.41326331063917565	-1.0476854853371547	1.7055963327923669	0.5166262997404393
0.9566274000281714	0.9760649384098867	-0.4303215750324402	0.2393522961702681	1.8776801270342884	0.16720149554612188	1.7703382412783588	1.3784317944236693	-1.0849661064645397	-1.373787632813102	-1.7974988381054806	0.4622116191666366	0.06412291646883554	0.373375046704746	0.5692585849212213	1.2519041157013355	-0.48209677461511546	-1.3252144947648545	1.5764653400947077	-0.43339687287842765	0.4849376403145081	1.1903347216730387	0.8901363338683227	0.04799928895374288	-1.1903619542224118	1.801908307604175	-0.6988046836335838	1.7317705507930337	1.4699105153043015	-0.4224802400966968	0.22056736604368166	-1.0180812235893941	-1.0412691259709956	0.14500592313688	1.5323766418551588	-0.7162734837132264	0.6845653118134226	1.5798042136452373	2.211976396077027	1.3688257636388015	0.67346639798692	0.24689942106183124	0.25027093907545994	-1.0495364002276606	0.338976481985827	0.0	0.9097070311695984	-0.3064447980308281	2.283707998895304	0.1246665914268261
1.3559045757879407	1.4367854903864183	-0.7049446171075004	-0.46160595659120196	0.3280484579633532	0.23824244952004614	0.7863123482926688	0.37291054722801126	-1.3271677906207595	-2.0455612082097745	-2.8652828680610627	0.7244787648318085	0.7042441327581158	-0.856074215077822	-0.6243805371609967	-0.05156515178059256	-0.13683342802545218	-1.8472385771604092	0.5992198534754495	0.49266541062119673	0.9873997749185636	-0.4849554529417309	1.4546380759295936	0.5004297055811898	-0.7300286428051412	1.578631474371318	0.4038301853369649	0.35265523004121613	0.42118159144593487	-0.28734113648317094	0.60994555933425	-0.6887039679604513	-1.3522266904327094	-0.8829708550072934	0.8367877548776643	0.2930084989805414	1.243674987303197	0.7379968723769791	1.0454406031257342	0.6929043496898545	0.371714850011351	0.28856087192841684	-0.9378292716870993	-1.4674028492100446	0.8404447585964298	0.0	1.1325791000310488	1.0089903273870164	1.1635671232514575	-0.5110192591025583
1.1836580866038542	0.2871006911621949	0.07114544266018832	-1.6895574001478573	-0.66014576412831	0.17942200355050417	-0.09079844796345128	-1.019945667625071	-0.6136856941607272	-1.8110878796717236	-2.2758810903155298	0.6397894735037639	0.24440929820837562	-1.720983465230248	-1.7455099217179173	-1.2151140105943965	0.22540028328074785	-1.5687038164960339	-0.8784486447071643	1.0511958013142564	1.288526206881669	-1.8438636594383777	1.907764842050628	0.6948839072159696	0.4073579260956065	0.933497522681529	1.134752527368951	-1.098030750310408	-0.3657448203178947	0.021442483761749655	0.00451113237682778	-0.35838756583370546	-1.513560077317991	-1.3694414064196436	-0.9895874511791923	0.9772089123677733	1.2884396880350018	-0.7278125060114023	-0.7990507373943222	-0.09211746984453754	-0.17463441790207468	0.2715180068676323	-1.9665412854069462	-0.5584533455385731	0.32369850630746055	0.0	0.7186990765189326	2.2185844309325837	-0.9026753889707254	-1.187441254538438
0.4223336136906881	-1.2825625954407187	1.2724335092061252	-2.705822981147383	-0.6053109312488998	-0.17352358980456464	-0.5864671392673776	-2.092488746595407	0.12641931118196625	-1.1167787686733524	-1.038891345387706	0.5762144329874386	-1.0089970893797215	-1.2178457397290536	-2.1453966211989974	-1.9730489655387948	0.07064253799663904	-1.1962570176780092	-1.988609104438622	0.5449164499616782	1.2203733572732076	-1.979676898646947	1.763756451467324	0.22671831589038013	1.2519582593821292	0.3783048180878763	0.9508848370873524	-1.8950363638278833	-0.580988394255711	0.5804557705137281	-1.2362404723168692	-0.4421279691139381	-1.2353777533181456	-0.8481536537446583	-2.4424250782972	0.8751303199991409	1.1433586508813633	-2.052421341661203	-1.8830669570774259	-0.7654863466276357	-0.9408332420887102	0.6095029278293878	-2.3976277922833105	0.6413760337268612	-0.30520876963454524	0.0	-0.21113129993811344	2.731282160759066	-2.105990726963685	-1.5305505465296416
-0.38708418718044896	-1.8970432004091502	1.7419389712358808	-2.731138905755179	-0.0659272523764716	-0.6842741979044349	-1.0844236854297509	-2.250722502499659	0.07598683165422057	-0.5435070230327435	-0.2838866960058581	0.599748202707529	-2.03217063253979	0.48776487034630023	-1.7110794417147535	-2.3687828130280337	-0.48161458219120357	-1.1977863262220003	-2.2761350809589267	-0.6614014318957794	0.8080649690532167	-0.9856553215836193	1.0413989343062975	-0.5268151200830936	1.0814259941239452	0.266226590726806	0.1446701305106268	-1.7942248202164248	-0.5726455868040338	1.1900104414284185	-1.8015149850790424	-0.755857519565567	-0.6455558031729787	0.22607649580215974	-2.4556272505468746	0.1840935871273889	1.1391868332021629	-2.542247655652831	-1.7699839491355847	-1.1610770521907134	-1.5528727605887727	1.018156941072246	-2.254321796111887	1.0457315118326624	-0.306047800192967	0.0	-1.0218751583999899	2.4269876549093925	-1.527932857659675	-1.3429073641588092
-0.7559871599325436	-1.281053207970193	0.9748633608541003	-1.6710105386090353	0.12439837102768235	-1.0188795442503842	-1.876956527832819	-1.5462125937546216	-0.6491498719505059	-0.3174450026960275	-0.2961410276175256	0.5057192131971039	-2.0462407469594415	2.2320509299705122	-0.8902279180157239	-2.4972381575781193	-0.8123785653904027	-1.372178012311043	-1.9855884150363428	-1.585874811143792	0.21412591873072473	0.14186432474840416	0.2990309283925945	-0.8363464908069961	0.02354012673579273	0.3999487182804724	-0.4983848806798417	-1.196840545766174	-0.843204429073496	1.4335932081960727	-1.0222037471558583	-0.7906122155623302	-0.1063510724557596	0.9266184284902578	-1.1391027410867487	-0.5660075167450935	1.2303204181381528	-2.0501716361883267	-1.1049645753971002	-1.2796564093906344	-1.622255568395201	0.7791746660136686	-1.9078142774840434	0.5379682366375593	0.26160336726375316	0.0	-1.1496432640702172	1.6002595646928057	-0.0522667673422491	-0.8135615668196242
-0.743130561300576	-0.26907661451843934	-0.38595403217931756	-0.2666211713356811	-0.296547096862154	-1.0810997507384879	-2.6362183264287724	-0.686969202195248	-1.180187155729364	-0.3158601950245043	-0.5649055077898741	0.22820170053457314	-1.1780843334020386	2.9077865702379677	-0.2828892706006762	-2.3507404591604764	-0.53898811116738	-1.2319425212938018	-1.633915516553294	-1.624234508327481	-0.30621364477794694	0.4052942685760293	0.03700043908298166	-0.4420888722214413	-1.1241711192458517	0.15355337925440257	-0.5027048275747266	-0.7646756843112029	-1.416661063576267	1.0522698222594662	0.31012579398045603	-0.4269093914358439	0.17451052605539824	0.7035096065020717	0.5010272081332615	-1.0428112539596173	1.0492040985572495	-1.0656979516107838	-0.6628835414887945	-1.2332485105836666	-1.1679725115133783	-0.3412278685343106	-1.652227163625371	-0.1199869744975217	0.7708828753297501	0.0	-0.6831506628487958	0.6447705373840409	0.6773227669791415	-0.3722999126146247
-0.7992828821428302	0.2984591456526288	-1.241214435546134	0.5310215832780464	-0.9720332520944693	-1.1652597513046337	-2.7270762588092294	-0.46808038153835324	-0.8966625904362601	-0.40586608559996296	-0.5539870519187945	0.002511636676001067	-0.23913677942727815	2.337252973951107	-0.17799075025200778	-1.9340062180885556	0.07561176453325648	-0.6705551772069894	-1.4756353144411178	-1.0014945614426594	-0.4923055069239801	-0.3682239801552386	0.13358563805971282	0.22360747059308375	-1.6598304391753649	-0.9014042229617396	-0.06356907677543652	-0.8561054344344763	-1.8472020134535128	0.2360333152817229	0.834226031520446	-0.11869684066042183	0.25483035276552396	-0.18787946283496326	1.4732104905842334	-1.304351439776771	0.3155353412587327	-0.3169444584927104	-0.6362113194707595	-1.1265609667245948	-0.6707174649420493	-1.6163464275604127	-1.4817777713817462	-0.2438533662673872	0.7238097719527216	0.0	-0.26228538346537983	-0.16911723713367713	-0.01640108418563776	-0.3509742022245554
-1.1949215183515853	0.4250128786484999	-1.1316234737525408	0.3753635628271295	-1.4871385179404721	-1.516106070685944	-1.9141563877442822	-1.0796076303781434	-0.10689776924078423	-0.6123193008936216	-0.2531877108484299	0.03924369905560866	0.079638769649394	1.2188715288211767	-0.4171020612609838	-1.4222557112650738	0.4889392720948334	-0.09531212150793683	-1.4484042863294342	-0.3310431914685418	-0.27320678411826693	-1.4938836401571514	-0.005528648831522462	0.6066004299741095	-1.5550974944673739	-2.430515567612601	0.3359102735402878	-1.2871194461247568	-1.8206726758135126	-0.531042334680729	0.07585193479580575	-0.2752344299564727	0.2503162021075733	-0.9979765118107544	1.4939360832899902	-1.5518836697179124	-0.8282748690172904	-0.1856524371066532	-0.8081086290506114	-1.044342252815439	-0.6651437084056779	-1.9748669705221655	-1.285714250311196	0.07858919627414669	0.18026132368847506	0.0	-0.38761987465202147	-0.713377937051052	-1.3211456446827679	-0.777073326857822
-1.718212623707499	0.6480046978241566	-0.5860959397325424	-0.2622567678206749	-1.743771033092604	-1.8359881310058475	-0.6333374738955907	-1.9285260243023947	0.34884740070123527	-0.9398422594233943	-0.02858977549642094	0.18232133516838586	-0.21379729358206429	0.368997350813312	-0.6415965323986661	-1.099625649377077	0.5052728830116993	0.07901880213869956	-1.4749174157168625	0.05865493911166172	0.08639346350583567	-2.1129675044135285	-0.7165318926148262	0.6330032329689457	-1.291344012615947	-3.4685136894106114	0.4954521169878346	-1.5977204165020118	-1.5674019886399297	-0.9212641217970369	-1.2088322789115882	-0.6574735700827166	0.1642063773286277	-1.154867530515674	0.9553144870033521	-1.8070918949377486	-1.8917216327113178	-0.4407228676332416	-1.0642667248691384	-1.1103280016484873	-1.262625006500789	-1.0963440017133104	-1.1289131002559776	0.23452203588210824	-0.39458581094643447	0.0	-0.9111394535174517	-0.963270590424618	-2.006725121558877	-1.420666632289496
-1.9602406071635938	1.1358577132315049	-0.443545921118639	-0.636164871666446	-1.813805395445595	-1.4917149206528417	0.39753029634159504	-2.1887623084312176	0.04216966832965487	-1.178638861264251	-0.13243641711254894	0.07886635078981298	-0.5635072898034704	0.059347287333374084	-0.631359019294421	-1.122373548431209	0.40156888440409866	-0.10749529184104054	-1.5857138865048253	0.25611113609028113	0.144437587719432	-1.9036376134187702	-1.6052563348652866	0.6441265018821407	-1.2090734936675411	-3.2481440467192635	0.5956297198433163	-1.5286788875301456	-1.5685707836504572	-0.9943548004059226	-1.9942480215899063	-0.621415759206515	-0.024308361648661177	-0.6865677368670149	0.3920923388139318	-1.8761367240732247	-2.4376256208030225	-0.5412687701542721	-1.4665239717813585	-1.4341944690802548	-2.0656236943942043	0.22769007366455213	-1.196763927144631	-0.15799450825415798	-0.5914127792038806	0.0	-1.2497081029206858	-0.9977804598649582	-1.734169233675005	-1.958542628476389
-1.7918138522071003	1.4181321325995777	-0.9597842901207408	-0.41137084556404657	-1.6647930244966536	-0.314103106848575	0.744519449159552	-1.5792767419234153	-0.6799427185975803	-1.0320781654111841	-0.4678910820278664	-0.3131384442938555	-0.48995172395584813	-0.008974710651792886	-0.40619654478637995	-1.3736567321043454	0.4972881425744024	-0.30229271360604626	-1.7165912372375547	0.3611274185363021	-0.29782629365256397	-1.2077167378832927	-1.915377529565047	0.8644985853027568	-1.1444154564251658	-1.9528964379659355	0.8182719651777657	-1.2278692091800534	-1.9416861141974344	-0.9614680884445107	-1.9579213705860519	0.06650166247887337	-0.19309609497842067	-0.0985160345137743	0.06358633847451148	-1.5810453940048446	-2.4101384880984376	-0.21323129194396143	-1.9161006886892107	-1.9299644460415113	-2.5213185757998273	0.8876932831602351	-1.4687534065967267	-0.8761230350801378	-0.3593304769323278	0.0	-1.0266432829327377	-0.959487657639339	-1.1910854023122597	-2.1125887048713725
-1.4477521698483167	1.0734101640224105	-1.6363542889161216	0.1864967289412079	-1.19934232476016	0.9928933767073426	0.48619859029206647	-0.5965253954056159	-1.2378934269560287	-0.4420544376911031	-0.7498333565786403	-0.568891692857842	-0.007909492848789161	-0.22761836444889613	-0.06112987211577812	-1.5603634080008166	0.7893095852526372	-0.331247525998814	-1.5944899281150111	0.18802177076311327	-0.9415086954419846	-0.565191418399887	-1.3564518764993998	1.1371904828576103	-0.7538405520363018	-0.5884854206091908	1.029623890052858	-0.9991891523753563	-2.283884838030414	-0.8215799339209943	-1.4511746021971454	0.8935944438277448	-0.11341933221396282	0.11582649636055047	-0.01513131017718495	-0.962416388661154	-2.0875469432344804	0.2923613677621826	-2.042076595554863	-2.255885349359202	-2.3435434128251873	0.537380659314984	-1.6005450599718491	-1.4064078928740211	0.0632626555235317	0.0	-0.40735135044454396	-0.9236203800140063	-1.1236206960107653	-1.7607727127421537
-1.165086658616887	0.4266671933310016	-1.8379087022702814	0.7695307070383177	-0.502722896216943	1.4729380228958209	0.050698849026921546	0.030398076887504108	-1.4708435145746281	0.3009382665869363	-0.7677666299174817	-0.2775921329923698	0.5303405926047295	-0.6353329687212249	0.39145671684149974	-1.4402423477064321	1.0756530730959601	-0.3625260295992381	-1.018175314677326	-0.5019407536550865	-1.2514138158773416	-0.1843890276321909	-0.45891954319729467	1.2052776839584862	-0.08245345630365165	-0.03759397297646536	0.9017871117910458	-0.9029619724137906	-2.155803586094846	-0.37098677322300255	-0.8491124509264328	1.2002813818088143	0.3253915480380019	-0.10363651418776772	0.17774274695291234	-0.25741871499037505	-1.7524333209945102	0.5259708567611248	-1.5744463475305024	-2.065708274144181	-1.6429405735208635	-0.1980123407753145	-1.2602355923660211	-1.4648748550394697	0.43210363890293707	0.0	0.1754610510566263	-0.8223800302057735	-1.5098469676940252	-1.0277358069285119
-0.881092608610965	0.27248050697456144	-1.4389690440623877	1.172841501123476	0.11267804602998156	0.9400016360306683	-0.09780734998643391	0.0644992958237458	-1.5872620402571924	0.8120282954232125	-0.503099756166747	0.397696210172193	0.8768647291314227	-0.9027889938456788	0.9464262621000303	-0.9734360896635132	1.284218334351083	-0.561763451704919	-0.2075377728547697	-1.5443111470034867	-1.0114922207821118	0.12926944119475867	-0.04145419409731195	1.0705931355849492	0.3767695588214233	-0.25057273823745246	0.29130135766846865	-0.6877217729294616	-1.5824904969521694	0.4062392385958687	-0.25226173563349763	0.9625496911575959	0.9753001332728821	-0.3805303437627083	0.7168125291083698	0.27093905476470154	-1.4430474775673343	0.36878684712937687	-0.717070320216187	-1.3664444462461722	-0.7521004137223599	-0.5223550963197005	-0.5487717731571187	-1.1533990823820979	0.6828586875589783	0.0	0.4958543352082599	-0.5733587094128924	-1.7402805993967962	-0.24709582493181959
-0.3880100680570843	0.8848257812280337	-0.8302652482009718	1.4216191274767933	0.36768512815780185	0.17959723333110839	0.25976410525905236	-0.11334315078349202	-1.6302017240154916	0.9302284397177943	-0.1139306476589485	0.8148703642922216	1.066652387466077	-0.7058854986420978	1.4155951336757955	-0.3089414769020052	1.5017505804317393	-0.7578963395786359	0.3270133650586646	-2.305929276813251	-0.5545804816215743	0.5768423358112391	-0.37489227480817994	0.9288087706538284	0.2538952654012601	-0.4179999128319553	-0.5570873199699694	-0.15316934304217833	-0.9527201785760916	1.0947101935238333	0.26963863339975275	0.7626836463419138	1.5301628351857224	-0.3157621019489341	1.502861909581166	0.47519082902189075	-1.0248183284884198	0.1419122160109887	0.017331293176285584	-0.5536875361585145	0.017702983283515432	-0.29410933667870426	0.0529035045275164	-0.7221762437207854	0.8615186475483076	0.0	0.6529690684269763	-0.2768251624894653	-1.4075210649240684	0.2743302615792674
0.27528911611657936	1.542562079512093	-0.3972289884091336	1.4775821991020224	0.25876955231653503	0.03729305687617615	0.9413680647754239	-0.052088654724832706	-1.307296133927108	0.7561132174967773	0.14712743549761334	0.5601799404230486	1.1884088068202998	-0.10718737422583964	1.4514210254716058	0.3437813320410429	1.7132920301845675	-0.6008421246987278	0.35194186419562346	-2.1762200176063775	-0.3738547235926606	0.9995059995125912	-0.9540865895489068	0.835158404925972	-0.1962428790308216	0.07647792498480717	-1.160318747472584	0.4910737340109005	-0.48238593071729513	1.1550813607008472	0.5319284101385998	0.9985112777723629	1.733805029344057	0.06883142261185021	2.127145008159825	0.37239620203255563	-0.456703157705329	0.1661273742732427	0.35046488556285643	-0.013209838754275232	0.5137450075256568	0.02719122336675284	0.22159831250147596	-0.315992650385776	0.935039229923126	0.0	0.7950162743621301	-0.1734450109083942	-0.7122419695940347	0.5111295774436547
0.7395165898339794	1.2588039614222328	-0.12179176764356989	1.212743592193651	0.004236316326827377	0.46822716077677345	1.457649798622419	0.24571628056077352	-0.4473799823714593	0.4476415370217979	0.10971474305433454	-0.05481907085652468	1.1423997277108815	0.4248317756620313	0.8815910865591152	0.8601271326928007	1.7218328043048223	0.0007547068681326518	0.2230429737488887	-1.137252036128953	-0.5488149793308584	1.0039240951689985	-1.0858866841190733	0.6393228342537531	-0.33470968024023234	0.9666036705172008	-1.1256030873092624	0.7547419422036107	0.043501410815671285	0.5089360733742773	0.521992349089072	1.3590955624966066	1.4908059333260377	0.322301998474828	2.13328661248251	0.14148102992154485	0.07324975942540744	0.3228393076829655	0.5011075025892804	0.28620102407802156	0.7749977250283887	0.10452490701721551	0.19312495911215116	0.049948179840534145	0.754328249438486	0.0	0.8828412383516377	-0.3302791534782068	-0.11440620700552216	0.6957945986575621
0.6875504709808803	-0.04298354663484434	0.2854324712099528	0.6695751917104831	-0.19266514152819605	0.6902468982427701	1.3924596828801301	0.4349765019070239	0.5997514762266354	0.08691749514831405	-0.10078578197294283	-0.32004502397177026	0.7689585621545693	0.39856322267455513	0.014364422781528087	1.2668553233038276	1.4389775723318667	0.7547932852878226	0.47868061557284874	0.17175473324477633	-0.6621717671590147	0.4659454949184499	-0.6048843005087534	0.3037419904589312	0.10364104734640801	1.407795655983441	-0.4036459588322392	0.40554718304621923	0.9108657201663396	-0.28042198624618125	0.6026492618924156	1.2418757863336902	0.8615446764387484	0.05707326614418104	1.4785130880766062	0.06722335799129478	0.3010289533897459	0.19604054142247895	0.8566576771941542	0.7107401646810617	0.9975889989980974	0.1450377395026839	0.5048251692417395	0.38134275500442516	0.2564459175968419	0.0	0.7929765007160896	-0.4516248390786026	0.22175447819826186	0.9988596067366198
0.25258173509334214	-1.282816765200839	0.954804158410947	0.20044957169351194	-0.2726734254170974	0.22556231755713513	0.7943559027173335	0.3586252344248911	1.2623305914578247	-0.24837574518774896	-0.07445741176762288	0.08122937946258188	0.18397906776071768	-0.2560677378707793	-0.5109181446426748	1.662015094992485	1.1224952807843518	1.3239364856449087	1.1532492870848092	0.9677641007818539	-0.3105344452971821	-0.19372715497455736	0.04351674811372658	0.10617283893702623	0.6454288182869163	0.8996957616856788	0.6566554994260758	-0.20164711476769187	1.9623279502290603	-0.513177836150451	1.1080188000567315	0.568745705980039	0.04802144098275737	-0.5541038457537917	0.6628357644665515	0.37665971040889823	0.15658817217573948	-0.3382735911025902	1.4662534758081542	1.4477315848460997	1.4030699526479324	0.5244997141898196	1.3279617144697193	0.6449157257570363	-0.33340528199040287	0.0	0.5667339063198622	-0.16340030302233818	0.5165166092576698	1.283443668394383
-0.0746904986518575	-1.2897553740402894	1.644296177049499	0.186383036292325	-0.26901282593927356	-0.473305395540153	0.15250521774587822	0.2630222422005829	1.3992567676247838	-0.40822429052743164	0.49169907548795017	0.72613362728056	-0.19508112132974084	-1.105435125650937	-0.292778573316728	2.0303675142713167	1.1132033367078855	1.6426640449914685	1.6698871299207625	0.9334279586311586	0.3994363073398667	-0.3704501790223609	0.34710915531056774	0.3302105141534617	0.6018705741826235	-0.18954662905141967	1.4721506526749655	-0.44932903885894376	2.6021669310302893	-0.04672534838575281	1.7434061354268258	-0.05209825323647699	-0.6285001183117068	-0.8668651401834656	0.2926891703937626	1.0171772338006146	-0.14540520254132694	-0.813897575171586	1.951721722596114	2.163196943704187	2.0248730440050955	1.17163360691562	2.162976973190717	0.7775309123824874	-0.6085831247593733	0.0	0.4250640140668286	0.4741836542236896	0.9862126344714318	1.2651231293887053
0.04506325070002075	-0.06036688110520557	1.9450813553062225	0.5979231328983045	-0.23733509874182418	-0.5681252754527915	-0.09622251325016072	0.4110700019888056	1.411982314545695	-0.28271291426146133	1.347676996008853	0.9301111823947256	-0.0862197828422318	-1.5856571215630262	0.4040983117191679	2.1466507436437956	1.313495620397019	1.793613591401699	1.4959936042837068	0.3926272118640715	0.9523779970424117	0.059598898712639334	0.22639927185749953	0.7806835913327499	-0.09277756929116517	-1.0070107752395938	1.5660751986921055	-0.12152456523714396	2.3598381078793635	0.5685229080941762	1.6991099386310178	-0.03620517620900149	-0.8681095791108578	-0.4286532740217964	0.4837505672166875	1.5879230669654731	-0.2894589008459796	-0.6121453036027164	1.9031104117071431	2.2782909686174957	2.5855871784115583	1.5539602846674943	2.2887078167435555	0.7012314369734338	-0.3640762151613579	0.0	0.5036624494161283	0.8795080908746681	1.5112745233198253	0.9062624321549142
0.45370946325825007	1.1853046985425761	1.6427854912776292	0.9420052425433579	-0.2560401268212306	0.1637581162613745	-0.014351317180665379	0.6358463337041427	1.6232124413203781	0.028965731216643083	1.7704824896498315	0.47338137763609633	0.2630181966758911	-1.471944884722249	0.8626085486376429	1.7428677545328748	1.1237321063546561	1.6894236579451658	0.7808346090498691	-0.040107104452177945	0.9781674647771166	0.5412840694240485	-0.017654052652883775	0.8182050389011606	-0.724953208383994	-1.0149687054121146	0.9053957282109812	0.35713759054319755	1.3753977100459318	0.6641662215039605	0.5711849695946378	0.47314098699417845	-0.6295437616772704	0.4896155143006894	0.7434989447672355	1.5907375826772199	-0.12670001352604793	0.31701994556745433	1.2855537499909984	1.5919691556840234	2.653928645152637	1.2953567568850008	1.4964160534613513	0.36195098350632815	0.1596638254117041	0.0	0.6524666060692978	0.5286805854449691	1.731487404080195	0.5336233640595592
0.7003266232668892	1.2492509954693414	0.8720165902605953	0.7347936793052255	-0.3959978948829828	1.1024316896982864	-0.029664124437928485	0.4917882499610975	1.7609346057384432	0.2782632530654621	1.2643499532550782	-0.23413120115950478	0.2941774294506492	-0.9877402106973777	0.6101220811586574	0.8378351065297602	0.07262159159206863	1.1146517461450776	0.18079482444051442	0.02856006617049761	0.5915927985058793	0.41962428515615313	-0.1203092349978513	0.020900086365913086	-0.5524277663075876	-0.3675634289828599	-0.056662941860659975	0.4185744361734739	0.2710252953533922	0.12140576080163967	-0.9687869491014275	0.7615634657006001	-0.22005901656839863	1.1379863395829695	0.4872044484025606	0.859604026692173	0.2313799602071473	1.3081447389301488	0.44911975474804816	0.5440114357857335	2.0153060853682927	0.6215759672678898	0.31259331798919726	-0.17319208079058576	0.5009302950672391	0.0	0.5791281764225654	-0.39914870851324735	1.4024516019510247	0.483253061948146
0.5409447275925007	0.17249795662903997	-0.015792119279122826	0.01566868129050484	-0.6041069062443913	1.527958493150064	-0.3555000434337543	-0.12498346211345565	1.3044914713968259	0.354852552524234	0.17915483267107596	-0.6533694453977453	-0.18749350577194734	-0.49310055825011656	-0.11102857462233678	-0.139187717271979	-1.5303644342068454	0.1553391795852835	0.07616785874834847	0.5356347289395847	0.16573653763462481	-0.3019474264189471	-0.08962385197680632	-1.253384841847981	0.3814700343611108	0.38703879567786414	-0.7475450267496946	0.025116153035894356	-0.4139928701845276	-0.5666678871397256	-1.695029595738614	0.34924783340285614	-0.05373884311971399	1.090341000888358	-0.34965455560662195	-0.22984590307548405	0.5541780082923142	1.6287651369125626	-0.18767410581027535	-0.19565775701540875	0.9152283685901773	0.05615778001495802	-0.5060317286531497	-0.6644833081906569	0.4596769901505015	0.0	0.18920822608306304	-1.1142756491961936	0.6140160066744769	0.6942615996829891
0.16412395369584493	-0.8731601813548049	-0.6790504999892498	-0.6656287104709321	-0.6622221233621147	1.3396466688357793	-0.675561374990684	-0.6934129833553843	0.2870626388275803	0.44606257056946175	-0.5358988579328512	-0.6438728245288395	-0.6886044501171343	-0.14949427904852336	-0.600742969404538	-0.6630197804769512	-2.741906026197682	-0.605466373688662	0.14884026165743813	1.1329892388632137	-0.10091580594033978	-0.9088707426792685	-0.051845856048637166	-2.113715551610242	1.2941094836802607	0.8124602204418904	-0.9472221733450197	-0.27841013813616805	-0.6014695649481014	-0.8520147667685447	-1.0792833398115487	-0.5137816145283602	-0.26482974598869524	0.6957850315424026	-1.2489199760045646	-1.0314598549558651	0.7029449066650604	1.2023914749224132	-0.4319489325070896	-0.35832243010386794	-0.09858558071872281	-0.22530450126197868	-0.6333584943344829	-0.8467281887913536	0.2779117028228343	0.0	-0.27125499423821786	-1.0380058497106552	-0.29008601586914395	0.7820331957915656
-0.062013923008064555	-0.8650269335082446	-0.9236496652100978	-0.782103970522426	-0.37977432365350106	0.9303330336159585	-0.5109256363988428	-0.5771514954249035	-0.5468802845351334	0.8083645789731001	-0.3025822542033799	-0.4606348069856271	-0.5380597429288754	0.06437325043307476	-0.4147393594888719	-0.6051370040010036	-2.8561466221032346	-0.5597730855980435	-0.15603817264921124	1.5304674967055059	-0.2730777674415995	-0.7538926629984741	-0.007273510582685483	-1.9779539515071167	1.4926572146512969	0.7919523346034882	-0.8779949826835833	-0.011348531617767738	-0.5423568353248511	-0.6624325791926647	0.14490385151642224	-1.1762813638563878	-0.5952188303498882	0.6293395903074417	-1.6370543630604357	-1.1749536649897758	0.7138078295844161	0.5939882809309381	-0.38334060668550146	-0.2387159956524114	-0.6136801979340407	-0.5241102127381222	-0.32172944885426075	-0.696732292183681	0.28753754875401816	0.0	-0.4370630336832077	-0.43515795869170015	-0.9398102994202161	0.5268504124638109
0.030623475765279382	0.025380669075005254	-0.7387457627159953	-0.3147892968722178	0.13680042519553734	0.5758928723326774	0.16463301542343312	0.21311052688782944	-0.5516931427050751	1.3776706212298815	0.4468980214843509	-0.3585381591309069	0.29163330730348513	0.09764906367250013	0.21894840364546472	-0.3606146357938058	-2.05141713242676	0.2293998909329041	-0.8676469472588455	1.677705774411698	-0.4026730509742321	-0.013614959081948846	0.1567880713876389	-1.0886449745127145	1.0299010872479744	0.4335402795378422	-0.8131860325998898	0.6584029790404284	-0.4487289683186863	-0.35286326623767117	0.7749419391058153	-1.262800568714945	-0.7089714489121309	1.0562066135980783	-1.408511536288834	-0.8649807741948544	0.7106960634357566	0.33078778778220796	-0.31641017197877325	-0.25821506422194246	-0.6504894216660484	-1.0628713891568844	-0.0002090645094937952	-0.4962886774014133	0.46089813298157845	0.0	-0.1658463521959228	-0.09227188946307471	-1.1185515233057552	0.16195748331116358
0.32918852705577606	0.7178667899850579	-0.29157524947706254	0.2886439623909486	0.49800568249935273	0.24556965696757493	0.8308381470748591	0.9356714534372722	0.018973296573153876	1.707859537397457	0.7402381583503809	-0.34808699368251017	1.0418067172259005	-0.21846668471553746	0.6878912237982017	-0.41585550962078405	-1.112842713369549	0.9698299124915307	-1.3825137326295212	1.6682042226934009	-0.3658460588022675	0.4605787677274667	0.4514532208252449	-0.1733325273434322	0.5005075223728134	-0.03423239291243671	-0.68839396552919	1.0901100776517476	-0.33208962261405256	-0.2164542288098959	0.38235211963190435	-0.9249055741240811	-0.5847733720227748	1.4191536970577032	-0.9060576231240991	-0.6215966179841391	0.7661151880605627	0.3988074404470744	-0.4814639135272233	-0.47366671516438386	-0.5467956954477503	-1.5163823375286918	0.14610682800531338	-0.520215682399502	0.45160786233147104	0.0	0.3494214743379432	-0.3927171724323381	-0.836508898516794	0.07898874925352015
0.6504680254818227	0.45004028321477496	0.12498222511892147	0.5653990851173003	0.4153653113287127	-0.023331192418062415	0.9781823751069232	0.8859676871026809	0.2863138343296755	1.3848826565780745	0.15641728852900136	-0.3301057298794709	0.9536772458788363	-0.8440847455733497	0.6246891828939827	-0.8107303338546351	-0.6148589969963454	0.9008029424425934	-1.144884751290328	1.5438369661323428	-0.07982905978877329	0.06795530176520222	0.7003289884990682	0.2789470487463439	0.32405969283094527	-0.292473558945985	-0.23373139589539935	0.902242331235335	-0.12865718737690726	-0.17173792917140498	-0.37802729547226815	-0.5267696800441362	-0.5201120540393614	1.1292978901486046	-0.4689306138756489	-0.7168547407089506	0.8472960649821858	0.4613482136156486	-0.8967637451642493	-0.5799934552915528	-0.5855426934196536	-1.3306897159649589	0.1998120350376251	-0.6571712669730064	0.09436136635386383	0.0	0.767011262782322	-0.8816688447590927	-0.3071316337068889	0.3190341001226572
0.8977696082405565	-0.43863838851785536	0.23489242044454742	0.3881829060819957	0.06259252214757531	0.06552341048376356	0.6296736973501781	0.1705081303083898	-0.17281375146339764	0.49331888639335275	-0.7190764492317885	-0.31111769409112333	0.11360358601807811	-1.2546195328684848	0.1922168485612759	-1.1086115730823474	-0.5259423706494136	0.06179700962141347	-0.2734764287703213	1.2528888557228812	0.23835791051255867	-0.86779042097868	0.719810873123058	0.284940670422593	0.3888701181059492	-0.06683566280574384	0.5094034559562963	0.400745054807744	0.15567691586572688	0.022837414783744906	-0.6206017326012824	-0.27559676819912304	-0.7370722387673357	0.3282224395596199	-0.12644113632029738	-0.8945594793891014	0.8789432475106498	0.3993788975515064	-1.263669937393755	-0.3346460334152412	-0.7571379788534915	-0.4891755433972952	0.2618306551999464	-0.46512563177862826	-0.3002123516206463	0.0	0.8495099148902089	-0.838223381995661	0.18062957244884997	0.5081519637339162
0.9889836193996765	-0.9821092623564907	-0.03821623677626132	-0.08434480049047652	-0.04018648124224203	0.6289082862956137	0.20106508687115057	-0.4007787734023872	-0.7787658239838741	-0.3942575305474275	-1.010017650613375	-0.3641697676591052	-0.6345717277879268	-0.7401452554213578	-0.2103937796451988	-0.907730412947872	-0.5815141559570464	-0.7896299074902282	0.6121762810412377	0.8019339627505571	0.23446910255515185	-1.4283126210187953	0.5391555345562502	0.013114587278133472	0.3810541795073251	0.6038570765796103	0.9887405108267541	0.21478002503616483	0.469193047822657	0.3369417908136613	-0.15983594097705575	-0.1964415994216731	-1.0726201178941908	-0.23313813208457446	0.23396521925314404	-0.6792296318063736	0.8389740605622166	0.4109407405165071	-1.1614745381040683	0.13914968870439146	-0.8538833931389392	0.2891543208878514	0.31460188505947045	0.29238376226640567	-0.3052386726133044	0.0	0.5568204527864045	-0.15509663480579844	0.4514642355442161	0.3257591117924081
0.7678599148961585	-0.7058322427487209	-0.4969568063385938	-0.6686893907013798	0.4395483059527527	1.1557280074799507	-0.06709421557938294	-0.18694720348269644	-0.6612690509551173	-0.7267969297344848	-0.5733863337810139	-0.4305754987028014	-0.6215992909954032	0.8369757751735255	-0.40079256864597845	-0.2838119399212912	-0.7903572017637114	-0.9796087065981456	1.1030678765016786	0.3843698663371221	-0.11606833185932795	-1.0505108523813225	0.3832497066865409	-0.5610498304709226	0.26326918871198557	1.2717101820943952	0.6487870651087514	0.5845652837542868	0.7985194665351026	0.3967410478540657	0.47533733213123314	-0.29202367305251886	-1.1471019421548296	-0.08785753060017432	0.519415533018077	0.046842171310012296	0.7794892413318191	0.5800874448575125	-0.4534221321948289	0.5059631030942412	-0.731339299523422	0.2962268168172596	0.32223090822187966	1.2191841480769587	0.02016549634491093	0.0	-0.014563719984741524	0.5348408312350355	0.5451888212547615	-0.10086546078464552
0.14781901438005587	-0.09927782855901926	-0.7978478590802787	-1.2714734567434707	1.2590068877231138	0.88954854786592	-0.3397184407238762	0.6234509835795343	0.22375792323752525	-0.4641658447106112	-0.09807174860352717	-0.3164834615801224	-0.044540625464133655	2.624642470862166	-0.5019022164151626	0.3477072643318859	-1.3558894110809172	-0.5044379316393769	1.352631425554282	0.271563826193532	-0.36287160826326914	-0.04328996344347344	0.44021533118474715	-1.4746989974397369	0.26838215724492015	1.4071104980899285	-0.3694694768022487	1.121743003776518	1.140278650282444	-0.08701775868685571	0.7359012647230742	-0.5471316357054775	-0.8214425800695441	0.3619354262508226	0.4196486556982345	0.8293133634049117	0.7463111333843404	0.6045520792392315	0.4799561927867884	0.5954703743384021	-0.4452228440300188	-0.31245754046704444	0.3430863327885792	1.5522589548004382	0.09980019992916345	0.0	-0.7023510177279065	0.6075698268502968	0.6145272458358094	-0.3824986596829353
-0.6389850942831923	0.04115686071541086	-0.6957812219786125	-1.783933196723113	1.7999255198813113	-0.22224567325435002	-0.8032346316332689	1.262843315513497	0.9695572692709508	-0.062961808122178	-0.18416924660298406	0.03916207312118955	0.35940174552362153	3.3269380609396078	-0.6478012349912998	0.730872578712006	-2.1663243256503253	0.17395673647675333	1.6832123437483884	0.5334346258144247	-0.06427787988625092	0.8351791401316113	0.6791654255470194	-2.3801986122232957	0.4758583184075274	0.9038614687230853	-1.2202156126074375	1.2742256680568995	1.4066867625706136	-0.8796389128332394	0.5239994272792903	-0.8023691509505377	-0.3889278932665608	0.309231764216301	-0.20487588672340282	1.0569413756476365	0.6859572667075807	0.1706694705969427	1.0113923725990837	0.545295850648928	-0.16539803925291308	-0.6373238316688291	0.4588493723373394	0.9403967164765538	-0.4706544635164678	0.0	-1.3041554791081782	0.13550932490792642	0.7197999570669598	-0.3723897998629966
-1.073324656134953	-0.4270096527316667	-0.21390932004757754	-1.9965193737943938	1.6617610167550159	-1.2424994138134513	-1.2408854535935396	1.2045899614056799	0.7671121269755893	-0.014861416857880415	-0.5683353493159369	0.37414964959388153	0.20258197742862347	2.3456250509150247	-0.7473216246338357	0.9773605170642129	-2.6440039017030545	0.6967315493092221	2.0223448515526523	0.893131315405622	0.6132012393005926	1.1749199453342556	0.8892011042928428	-2.6237360426212426	0.5881557623992616	0.2102808589474	-1.1779174143858027	0.9228166885323567	1.4480055922686244	-1.3313459111295807	0.03512676436318355	-0.8029862983193309	-0.25732025635816846	-0.4730943048432805	-1.0190040087653547	0.594942264219894	0.4661658174418527	-0.48208255310343334	0.8531293753239212	0.5853458897814316	-0.008639354575098108	-0.07192723554084281	0.6285611515293827	-0.10660823559400066	-1.3251540090172156	0.0	-1.6299702955407454	-0.29165772953378644	0.7643398599758193	-0.3138604495939015
-0.7755693660892152	-0.859537505843946	0.3786234326767478	-1.7224453446033328	1.0318155513633391	-1.204179205346379	-1.2066055445048138	0.6343872776613814	-0.14981619958025386	-0.4185542602707681	-0.47500987785886295	0.31117532089766947	-0.19036135567874551	0.4061106370131036	-0.6167301892178243	1.2548445455230002	-2.2816851695869906	0.9769107189801275	1.9294270281432808	0.9151258081002679	0.9522890561059595	1.1836764422572392	0.8542813213944166	-1.8805250145233794	0.23840673922603547	-0.10907102489177933	-0.40848577353979054	0.4518771761373877	1.2094214664362526	-0.9955172368382852	-0.5629535936768981	-0.47507476065332704	-0.4864572791117879	-1.3118823447329175	-1.4275998920255153	-0.040521302498211516	0.03139152682910225	-0.6597514253117472	0.34556335164736096	0.7640510298143101	0.0340175580733632	0.9499284197423008	0.6987140417671521	-0.6578123944475212	-1.6292314595655297	0.0	-1.613722767179423	-0.30713501790579406	0.6552369045993666	-0.45091737645189034
0.07311269299100485	-0.641468219027048	0.7412279924173862	-1.0068374585387567	0.47083508348030134	-0.2904136349133614	-0.6184173259588118	0.13813006939443548	-0.8050949754691739	-0.9579156583580885	0.3374369660460242	-0.20346080232389846	-0.31745505068686	-1.030573464382164	-0.2863098725515234	1.4421125513419362	-1.240820406667178	0.9019243377894735	1.1869937052603348	0.37059719860944346	0.4443737473068206	1.236736622515531	0.49085022086165603	-0.608865977907828	-0.5410093649098194	0.07081292166204092	0.2253567944635273	0.28591707644478975	0.8181780260287587	-0.11454075105276415	-1.1178250812939572	-0.07590778412866385	-0.7142403143077258	-1.3869138342349006	-1.1341008561202826	-0.18201559767008735	-0.4539406920740418	-0.0339602143767476	0.09351491511012536	0.925732246375988	0.038961307085297804	1.416967054933621	0.5787735238753637	-0.2705291720530816	-1.024243284432472	0.0	-1.3764477033665177	-0.1064996127967468	0.4773269767824505	-0.6550720281419046
0.8145409922424625	0.04397133348442188	0.6646700781436649	-0.15111787971410268	0.3684948541322188	0.25746342975449743	0.018923582830376134	0.05602683319615784	-0.6222411550202228	-1.2219515273688	1.1498217309934025	-0.7408151846020685	-0.17124191282253654	-1.0504305733756318	-0.054780351886531305	1.2752968188277127	-0.22408099210859742	0.21038734947035953	0.20041687886171966	-0.5771994573893499	-0.5819702683886779	1.3513407781530575	-0.1078289332814122	0.3189892064321893	-1.2672945614409312	0.36177618609734963	0.13074733852544917	0.45118917356143207	0.46068862986170317	0.5767401286274696	-1.3270826873220816	0.05287846493107921	-0.5399062991422168	-0.6825531088729777	-0.43491941168257625	0.3218402155247469	-0.6656585913041404	0.785731998635811	0.32895823990099526	0.9053147771687027	0.044218926884841143	0.8921579475161164	0.3526005143135497	0.6033635360937804	-0.10768329137515567	0.0	-1.1259192926109056	-0.024330923235110418	0.42749198317943693	-0.5952789079895162
0.8924950556052195	0.40958948143084545	0.19704086759746947	0.5109402658544994	0.6230809720358597	-0.46331855987662274	0.11949899097036563	0.22000995150238734	-0.0015016454279327396	-1.0296221831878882	1.0423434978926338	-0.7582497646528721	-0.17512609196480447	-0.01776324564733722	-0.18615478251032658	0.7997448218099754	0.27910510965140295	-1.1054524415684472	-0.3187590335808476	-1.5326679650167556	-1.2220811541576087	1.2179358688679265	-0.6892924513075788	0.47956421365040813	-1.4411950553561224	0.32274196575196795	-0.3996581563697121	0.6034811292261469	0.19122758923303906	0.5611362897579995	-0.883431940434938	-0.1174109295568218	0.08441569106374215	-0.01603945000306756	0.08048791922379868	0.9778316469607118	-0.3921324318654854	0.7638616626564396	0.7200643643192121	0.6781110551801951	-0.01001354742709093	-0.01124643753996923	0.1758577484365895	1.1428145691009985	0.1759656361882724	0.0	-0.9594225846495114	-0.002446856224535726	0.5610549000675867	-0.2229051599551555
0.35653141008352884	-0.016731504568120874	-0.36781609407889687	0.8541451183346749	0.818942299163468	-1.9323394865924044	-0.32841460244401144	0.2555955839608619	0.3041902172788156	-0.5182022631387736	-0.042306164545651295	-0.15204292537736575	-0.5183976385874911	0.9223189993491534	-0.5993101854240591	0.45257944171811254	0.4668721319031888	-2.403843705027849	-0.04652078920358548	-2.175937990433618	-0.9060578469386067	0.6785868334650668	-0.9389654678248943	0.2790158911060266	-0.9822629317263162	-0.08049726254345708	-0.6326784615299993	0.4132609131975826	-0.08092340061649976	0.030593751946383464	0.1335228773734946	-0.25075386808077793	0.8640728412966087	-0.10609701059435678	0.08870383340294548	1.196773896257812	0.22713224762497738	-0.40477588039328904	0.8317133884213472	0.3277359809409069	-0.2449433619069577	-0.3831236050911622	0.09417633159757073	1.0116315745774764	-0.430846538367765	0.0	-0.7837495430165462	0.30274995213633354	0.6716784761218263	0.10842151633964077
-0.23108223669196581	-0.8375151015133153	-0.6592482028988399	0.9715110262642813	0.6714276949106407	-2.760058168892248	-0.7547675387127656	0.012852032787626014	0.13690653194969332	-0.006494603511237748	-1.1862010916269181	0.5914222210000233	-0.8189801568150634	0.990130767722342	-0.9243939464230839	0.5551157982725372	0.8430484277027399	-2.7336308449709383	0.6456030775657233	-2.4104793840009426	0.031005721400976172	0.020525385161111496	-0.6891577412078265	0.405858652268523	-0.24267655242883748	-0.4939349559028818	-0.32228954811732463	-0.12288886943361198	-0.41315791378116007	-0.3492018940319421	1.1808295151501116	-0.03529148846257942	1.4861221031718106	-0.7653174158841579	-0.248405400870921	0.9191493507503772	0.7696336970157012	-1.8213974761588076	0.6627286546119832	-0.05981982955571592	-0.7132529850867285	-0.06694585163298979	0.01899391789916633	0.6052067236558312	-1.2329942399970877	0.0	-0.4587337347188817	0.9397104394918542	0.489660802879009	0.08498852108137907
-0.3787439177654421	-1.2378534464374376	-0.4886613727859877	0.97974381395042	0.2890416439880422	-2.2420607216684783	-0.6520182935979868	-0.33768413558995225	-0.0025273491127290664	0.21855747563529537	-1.446057481803726	0.8311602904614369	-0.5999221572714736	0.3876568092670431	-0.8706231660999743	0.8398122153811518	1.4788785934598456	-1.7510982182586678	1.0588040691852834	-2.281471128032105	0.7197659025472853	-0.27440542740563156	-0.12269908408422378	1.0041521789336216	0.3152491052191413	-0.5792241154324197	0.035832531160691045	-0.7112604639771454	-0.7074065680940931	-0.1341930617619001	1.7080060531304009	0.44804612197200716	1.845959708085902	-1.1410778729912212	-0.5713865948668599	0.6274224053679978	0.8840358492287622	-2.237643633353257	0.6021211642113832	-0.4277606974200323	-1.2553931077107905	0.2588909573935607	-0.1126731081739438	0.482016893225094	-1.3740374478218134	0.0	-0.0027112650112053496	1.4433307839343124	-0.009978293673425011	-0.14018432320470278
-0.12114345340626055	-0.8946382267923753	-0.013644834995864654	0.8769613375947239	0.017717338869888962	-1.0649662571524359	-0.08609090463767495	-0.555131628646843	0.23012780016712012	0.062266809726088904	-0.7525931864049242	0.3691942742550572	0.024074543790081317	-0.13968023150052786	-0.49275278355106156	0.7080266239565998	1.8724205358788422	-0.19029347814150407	0.7757749916669872	-1.8609094673507274	0.6147281373886202	-0.028559718577715894	0.2733806354447275	1.5403039499242754	0.40399930855038807	-0.3322637545773733	-0.0841134084003304	-1.0438267584093506	-0.8137344671390625	0.4844839444927815	1.6199240976287534	0.8225915613623928	1.9716749907144209	-0.7104460128407251	-0.7050913552071111	0.7384490658015992	0.5848537025670288	-1.3560044868954078	0.8787709750500016	-0.7118661172344839	-1.4925683809166532	0.013199080811821914	-0.2066370554765647	0.6901980275320881	-0.73454058533825	0.0	0.40018718399152176	1.3371554881074186	-0.547101110393533	-0.11861712677906458
0.10600953018263715	-0.27800235985485994	0.37461936559833425	0.619761364166919	0.03741833162412624	-0.38309759964132756	0.4986366782578223	-0.5874970062855428	0.4759381844509555	-0.33758377013093466	0.1996826999605248	-0.3810638841534015	0.3672824712756632	-0.1891713519250684	-0.07663546577802176	0.0043939436409698475	1.601693698523103	0.7694365715040546	-0.07031454907941641	-1.260106480172785	-0.08847425577570837	0.4345793468412157	0.08034856595693958	1.4900393744597882	-0.01802755597907963	-0.03742718678032315	-0.49726044691023613	-1.065808183048851	-0.7131329412452502	0.9513837600079463	1.1752865983038696	0.8491438727966516	1.8495232834860305	0.11175165171286965	-0.6934052950652294	1.077364809320745	0.175651733720994	-0.13464416002402893	1.2157319186352098	-0.8339248483670618	-1.0512040139377052	-0.5450960412686737	-0.08298264783319097	0.7572632054284902	0.07872302749739658	0.0	0.623291302177694	0.7325868472387916	-0.7878804779383075	0.33107947120730946
-0.011929876567923362	-0.030663871888776346	0.400552948890145	0.29528801102318736	0.12173374799888502	-0.47946442649737947	0.8483829907397487	-0.5802497263695535	0.1494697475855904	-0.7050260225000602	0.7856271081354673	-0.8067096862154349	-0.05797690210103775	-0.049202747354873885	0.19174113984249644	-0.6616249611614085	0.9474293828748139	0.6300521765232985	-0.9870317333755102	-0.6856826546126044	-0.8076641810773011	0.5851484655215197	-0.649485360453275	0.9898019017126682	-0.770787696899059	0.0047005354564494135	-0.515608841797823	-1.0087674197783973	-0.5194740092595747	0.9508303198784008	0.5304898471980068	0.666716246907613	1.4293112581993674	0.42514948451415513	-0.5541511607297036	1.0550951846836103	-0.10989001353129008	0.23671169046966148	1.1381315699893468	-0.7470750917743935	0.1019755659806272	-0.6881631486863669	0.3215310514016804	0.29920661756567807	0.5240951099390354	0.0	0.7788790251717643	0.23364839449038696	-0.6128789333971892	0.8981573026996968
-0.33536477515589913	-0.20311093105432235	0.17681962674956034	0.1293155467371399	-0.15951491979046498	-0.6413896646040518	1.0935771490032442	-0.6763987660180294	-0.6877563666712719	-0.800319796077515	0.9609580641935115	-0.6613049797454098	-0.9346573024715736	-0.2215436952829805	0.3852531240874896	-0.5585509200192528	0.6703648437677107	-0.033091139602368445	-1.4817518060392283	-0.36425524113078084	-1.1600387619609316	0.16567869721094977	-1.3845706677998537	0.6679845758043733	-1.4739377450809492	-0.30140702783544776	0.1346646901793793	-1.1465278463995539	-0.3013143664087842	0.6717546700152693	-0.3538714169225734	0.5796212783070941	0.783619321332307	-0.16298625402325567	-0.18164351366515563	0.36703695420565224	-0.33645196971689645	-0.4603268025852857	0.552914223700978	-0.4688235126015655	1.515250444551521	-0.19895106771438537	0.8359689923098451	-0.4946995175239084	0.665430726514504	0.0	1.0929458037922914	0.2394479518424394	-0.13491993063452362	1.1663486466327082
-0.4671102656049144	-0.25403605486884506	0.09250059416617747	0.26779184425125324	-0.9439709053439092	-0.2623691192584569	1.3839976575761992	-0.832834152534242	-1.2408956032796248	-0.5581515521581454	0.981003662006297	-0.22910115543529486	-1.4363425550169335	-0.7507504708485168	0.6691111727237647	0.25157255961935715	1.166049868143751	-0.3094892785306432	-1.3277652430451994	-0.35642316384518713	-1.1249859670324305	-0.5820825160065779	-1.5669741887267274	0.883238038948966	-1.6678827523131428	-0.7912959974307824	0.8625811677616414	-1.4612183759631727	-0.000995783716905121	0.49911196768165716	-1.2831967563463118	0.6906963203051282	0.15879661173853774	-1.0905795677649455	0.43094647437286326	-0.5914682973830356	-0.7067441214378366	-1.3766905139880694	-0.12722357854320537	-0.07797973944952463	2.4937951796881346	0.3140568608115981	1.135345280242341	-1.0507000904957045	0.857704537558214	0.0	1.5716225713783805	0.513186774767937	0.4561373896939705	1.0759816940737403
-0.23263987380167933	0.22406567282804488	0.3818850199368157	0.5736578384260668	-1.8001139384579719	0.34541550407604843	1.5371636938592912	-0.8314718822253324	-0.8738453464741167	-0.09628451100587264	0.8937036023725878	0.04264623793335145	-1.0946487828517264	-1.1354033188939938	1.0416587423808612	0.8550828946320623	1.998322277469592	0.07656130687784718	-0.6889337285635102	-0.4825988045942314	-0.7819137826252764	-1.1145612347485114	-1.0962447740363255	1.3036159722024654	-1.1085071816907632	-1.130257081228953	0.8566181849276878	-1.5639776026013017	0.3903344656145858	0.551505213849382	-1.6002081899888076	0.8232629110306239	-0.19542781591691388	-1.4000433846608997	0.9891405652754854	-1.1016687959132212	-1.2262155416725953	-1.5887660438914315	-0.46845569409645416	0.28133111801311983	2.5709059335982394	0.1824946211912483	0.9441609229891886	-1.0240593450895206	1.1100677566440968	0.0	1.864792439872737	0.540023477697456	0.9697874289796579	0.8647870244745263
0.09376172894788135	0.9562479489526652	0.8215680418452396	0.7188999767004685	-2.0589835931101534	0.4549237062114849	1.2194525323211134	-0.48951438330896857	0.0993148377371868	0.38923530285369357	0.5323735719337654	0.03802284504388515	-0.25973515293301114	-0.8906489865529121	1.2987992903582886	0.4493127924953681	2.370865000856887	0.6497541109017034	-0.07649673850133884	-0.4867668991060107	-0.12717761469347083	-1.0352462949868493	-0.36013927592170225	1.3246711869104335	-0.02462686160888011	-1.0268862096345783	0.08061869683713917	-1.0638531778902305	0.6335262325110157	0.6030055165243495	-0.7619208984963414	0.7719035519042776	-0.2216888250359021	-0.6943482162065222	1.1026291024632053	-0.894307884388512	-1.6257989014295533	-0.9994070193200413	-0.5006355848421924	0.3989435901776803	1.8092847233598333	-0.44503840657585586	0.2203116936578894	-0.6311435079035241	1.0270065579895178	0.0	1.5718280030089835	0.1887851141443855	1.1737561614601675	0.6444377620178752
0.06895201775908939	1.2712292296133503	0.9293252889701458	0.5350040057633418	-1.515011290891944	-0.0016986302427088396	0.430178217743894	0.10550470699231126	0.7259287374262972	0.7430865002539541	-0.07120535078326366	0.07797457339197693	0.3125327106317404	-0.1180570515256504	1.2523985460495997	-0.7553554173297601	1.9845929593100902	0.9060438708067385	-0.04879379719395195	-0.2715172352004548	0.7710420533297537	-0.4420587965132261	0.18879003691837537	0.8102553944649262	0.983775843108014	-0.49168485388056565	-0.5988482276634579	-0.09550657819246473	0.3702969452307058	0.4258121808499684	0.8145000289436817	0.5342835472701892	-0.04233821572293198	0.4920276395209261	0.7491895534922204	-0.4453769403945804	-1.6536717628031108	-0.2347012501086579	-0.6086749873187048	0.09962870995187333	0.6890934776993969	-0.7375824588458059	-0.778605992816019	-0.35773193101166656	0.4050408730139446	0.0	0.721127705082191	-0.16218242396200613	0.8467323926098403	0.26817270180289904
-0.4180952885237742	0.8682338661458026	0.5041159907022129	0.24796685253553985	-0.7366098021114635	-0.24944145601448062	-0.36760946347164475	0.5805242803013836	0.4913186428147043	0.9090907788529282	-0.5323337140144768	0.536283283858747	0.22902062968670925	0.5318263985736151	0.9386703043073965	-1.7518492537268866	1.297404436497139	0.8791616570292344	-0.7452294960764074	0.06204580892914093	1.5862084231368336	0.12430034680525676	0.4372024036695321	0.27381596356058635	1.4047472046393592	0.09592360026050388	-0.3449744967617171	0.6222073571826632	-0.45470987594187	0.10288447355382875	1.817132646054737	0.2689804710885905	0.21532259613713745	1.2465943442028407	0.4116909746247422	-0.4425525228134628	-1.3708121133216464	0.15247729746593983	-0.9936842738600874	-0.545849428195018	-0.2624934274089389	-0.1828539148099389	-1.5962559658891324	-0.4127188052798235	-0.33243099518372005	0.0	-0.1267237764838593	-0.1468779699273517	0.010882539643909657	-0.32051777923104335
-0.9468295468761425	0.16234401902598206	-0.0840680298025838	0.2798904908142884	-0.5128353006423062	0.37669873365025275	-0.6755565553203488	0.5763739880465025	-0.117503210315227	0.9253116718934689	-0.4972834568838192	1.378419411008121	-0.2291203105923809	0.4577436100418973	0.5840516804125263	-1.8247534415399689	0.9375025019321273	0.8891753932848738	-1.6669262023416425	0.3926060437689334	1.89743408845044	0.1447644351802331	0.5947773521247016	0.29921674240253476	1.210563594734681	0.2997183363374192	0.7349990789278738	0.4585896860238847	-1.3623176615194794	-0.05537159555778455	1.2685970978235834	0.09829409807370727	0.502459375946565	1.1633592987021506	0.6044952345854605	-1.0110474498758983	-1.0638985663647016	0.18900503111826086	-1.3972195561617122	-1.1207726007227539	-0.7460716642704658	0.7744780944329686	-1.8428828612673536	-0.5459703079028274	-0.48256733752309916	0.0	-0.35752104798138895	0.1300433235337712	-0.9222548620444926	-0.8260372362838626
-0.9037236788875548	-0.16347177294469042	-0.23733352004081737	0.7561163431868732	-0.9300479565382878	1.579067450968274	-0.44096782485482733	0.13087149357942718	-0.2256489761975091	0.8752077545079481	-0.05719616121985567	2.117912048292417	-0.4585787115161993	-0.33170139394433623	0.3836802862684527	-1.255086611626149	0.998242407736018	0.9391660985581437	-2.057867831526108	0.7223207545804583	1.5834007503162537	-0.3683673815149997	0.8575928437270458	0.8788206154245892	0.7946141370460436	0.09681871856186151	1.730518295201175	-0.33947083084876245	-1.6776633927303555	0.1385861069689907	-0.34483488370316484	0.018572422281787813	0.7397590425155139	0.6745356161598046	1.2592624367854903	-1.5657562110000294	-0.8752613381046507	0.2498656259159904	-1.4274224861668106	-1.120349470232709	-0.7101046304607548	1.2315997850889586	-1.493102918291887	-0.4054603947441024	0.18930210889291169	0.0	0.08520968866354853	0.2651428430585912	-1.394505306367977	-0.9167695525648519
-0.07155508169142506	0.14633737710064715	0.20459965975009173	1.2414953840819454	-1.1569639898010355	2.4095974935221425	-0.03508320448427469	-0.27140072708197643	0.37599364947458563	0.8043738927700507	0.37718667338992584	2.2445474968321832	-0.08301918477306448	-1.2107901805361092	0.34106578988280295	-0.884202145039622	1.0100298320764736	0.6554849206470442	-1.6402215659222776	1.0934541191797436	0.9565672425062791	-0.8271964611997603	1.1706087215820231	1.4032445772152164	0.5378323783874647	-0.04191399725090724	1.8985350205750653	-0.7207827806966648	-1.186986710723567	0.5453965561196126	-1.445500654635067	-0.0272838519674533	0.7172353328018226	0.53078483728322	1.7109306695260549	-1.44733398899469	-0.6316620414755155	0.5446434233727778	-1.0599233052049157	-0.45155003046325265	-0.2635207928160255	0.838811096082632	-0.9589812673752228	-0.004841182573994411	1.1863126345347181	0.0	0.6225836749201573	0.06769803536154029	-1.1925516045807356	-0.7425382212399793
1.082337317953912	0.7404869980612494	0.7080783601265078	1.0693921552006154	-0.35729205895391375	2.3009471867887075	0.1885048658086738	-0.13710394097446998	0.9734079157243379	0.6513993698181272	0.5644563997822569	1.6777623108854842	0.7958364911182978	-1.4532047235611023	0.31484037282891575	-1.1350246464917397	0.5419275744320712	-0.1268678961176569	-0.9432587068689278	1.4090481295186186	0.43862906548058883	-0.6286530575778735	1.3127087747028587	1.2741538481403447	0.4787185591579786	0.31407457200260924	1.325546678937369	0.07932801417065767	-0.4161832733944966	0.833908923611462	-0.9961821197964107	-0.06772305876403084	0.2297514013923479	0.982911465149906	1.386602442499598	-0.623246513620166	-0.11658920152931304	0.9481635600888902	-0.6814649587452627	0.33658075532560217	0.3427911310476732	0.11295383894114677	-0.7806138519552246	0.23690818066130576	1.7785574848686108	0.0	0.6243747291072765	-0.2768875785349365	-0.6631923196638869	-0.8582682471188283
1.7230256550497698	1.1033439412061834	0.5495178106443237	0.013015766582932844	1.195669378702508	1.539850074543917	0.19909597356065514	0.5005338102993606	0.7442149319445243	0.29232876501410276	0.6080014057209314	0.7816874733117001	1.7178625343414247	-0.8056441168830333	0.17644818411104538	-1.6391539536572162	-0.31218910766064184	-0.9584435489776807	-0.7712313335873054	1.440980658145016	0.1570450464311904	0.1883365223491089	1.1296824705288633	0.4543846231951379	0.4013509408415472	0.9499161848063193	0.6309374759074352	1.5437067674460847	-0.1593602564554164	0.760683480671719	0.3879684367050379	-0.10495140274191006	-0.6404707648811803	1.5072192276562686	0.45003766326744926	0.30492981376233663	0.5543644766816705	1.223697819204048	-0.6334162496987522	0.47152203706937446	0.7238478321162543	-0.24413342674432278	-1.132291811495919	-0.0503870592797745	1.6479508101600868	0.0	0.042150789872130466	-0.530468755202837	-0.36386419759881006	-1.5014771865123109
1.3285559560394815	1.0467135092157727	-0.3969842111729561	-1.380384459717731	2.1702209344183236	0.748690313851306	0.1593856615911492	1.0500622888075934	-0.3143191055858701	-0.2784483458566861	0.5971076970137834	-0.029857223962887494	2.1616819262237845	0.32732987080537435	-0.10629357776212256	-1.777037155846286	-1.08178534919712	-1.1850616611191358	-1.2980366076652465	1.069687259352345	-0.057630270183215405	0.9135996684134376	0.6414520536921888	-0.5783322629783252	0.16855263606036905	1.126403727959484	0.23395432715520068	2.2317630023318067	-0.6848656783634103	0.3136693128914298	1.1280358274365314	-0.13773462983654067	-1.4398866855124572	1.3641639610820797	-0.36326117699752786	0.7364104817077441	0.9719643265859528	1.2430295987484479	-0.8293311697715845	-0.27003539576309293	0.5328097891276053	-0.11416867790795729	-1.612912623339417	-0.7146022415035961	1.0001198447363666	0.0	-0.6047643656929217	-0.6755639713385237	-0.5092052458556404	-2.144361706228936
0.14193240171980168	0.7443323276573838	-1.432281903155084	-2.197185881897562	1.5515527788638315	0.20616756703488517	0.1352007464284572	0.9482152478169678	-1.380547418437095	-0.8043583245972108	0.28342293889494313	-0.6252615591174939	1.863796012103582	1.1792470962318098	-0.5058623994838267	-1.3535223626561164	-1.4437096950224373	-0.7353492389794849	-1.7919415306016562	0.4721480849063545	-0.3126932078044393	0.8851050643888841	-0.009702782208017739	-1.3233204338789126	-0.10595565304368997	0.44724053549661247	0.08444773218656373	1.3156011828056946	-1.4374108622610993	-0.33212971227454546	0.40455292640361756	-0.15272906068482478	-1.6446556499142475	0.4194934569007533	-0.5695646409664669	0.6045887724360931	0.897044311893479	0.9942860838634797	-0.901785289457022	-1.2306055227598887	-0.24245977232246163	0.08293927515770814	-1.595132245502413	-1.1142748492927579	0.2011709500545627	0.0	-0.8620138906037769	-0.7503001578172572	-0.8347720406458455	-2.0349289603837195
-1.0170453627011165	0.40994481501532776	-1.6624152100024585	-1.9585861707806866	-0.1192160292237313	-0.15387322518881258	0.042948452187203195	0.2602458124248132	-1.6784424331087833	-0.8961148285716439	-0.6379596084025506	-1.0717312636073586	1.030411782805918	1.1513563237933746	-0.9757923297516745	-0.6370386741407614	-1.4910035676695883	-0.29089027509812143	-1.3564222212290273	-0.001060101473940749	-0.4353874994281866	0.21483698924674383	-0.6210716973848116	-1.6367870315500437	-0.2079162343626775	-0.5081800819607113	-0.0008647386811161017	-0.3721768168151095	-1.5703739855835628	-0.9238003194964636	-1.0270964930879116	-0.1513610830985913	-1.109951116533458	-0.6425626267871719	-0.46862490685571606	0.27038648277201766	0.5860043349382823	0.5428312952077987	-0.6652689108460716	-1.4327762345516326	-1.1692878871412	0.03822134821355336	-0.850074145344831	-0.6912965802920772	-0.49425003047200616	0.0	-0.8401457699253904	-0.58138065407766	-0.9995803090647011	-1.1594830351033845
-1.4237746027745228	0.07777491493539654	-0.8766398574081475	-1.0316324117121325	-1.1536601805744802	-0.3170610472564906	-0.17221254279147	-0.3945659310097807	-1.231553858435389	-0.4109132313366362	-1.9308975065337213	-1.3258677678975146	0.23747848210968572	0.21868345375266351	-1.4045790500712807	0.07653407418409565	-1.5062450672711196	-0.5530463419048879	0.06851744779123996	-0.14904360355952098	-0.20374269724142746	-0.3201817281558313	-0.9604812475654745	-1.6826041740084856	-0.08354975375340584	-0.6756017291952683	-0.03321649297782221	-1.1036200852520341	-0.7831152086009322	-1.2426546361534117	-1.7740126252073298	-0.24115733131391381	-0.23157430631564926	-0.973311108884696	-0.7335165412489975	0.0228425149362797	0.5285963683619409	0.07973045529322993	-0.31455219641634735	-0.5494053960499675	-1.666053583425575	-0.12187263147793231	0.17468166084486977	0.4399738759051561	-0.8794954372248457	0.0	-0.980558152421943	0.03567312156859899	-0.9896762122517896	-0.3676776539630118
-1.0120058043365308	-0.3009770512945173	0.22251037861733455	-0.24970700016729241	-0.48415575116262155	-0.14266432666573833	-0.4451849930060373	-0.5352203717527794	-0.727900393342677	0.29697385125757164	-2.755496565648641	-1.1770284804571516	-0.044812945430180405	-1.03649449793717	-1.5608573791811287	0.6728741901038227	-1.5891043866985926	-1.4272283821566223	1.5532974163223834	-0.08032835169106481	0.2693205217837852	-0.15644122150413753	-0.8762983640927897	-1.6363662779429438	0.07658164678875032	0.2781390108784494	-0.003964167612237861	-0.13373204195166938	0.3757845181172217	-1.2419466383990394	-1.3121637995103637	-0.6403354525189604	0.3540351450482272	-0.4139764968097562	-1.5107344810162158	-0.17229176114937983	0.8652291140145673	-0.10581348747273553	-0.13862090170774527	0.7092401354543351	-1.4933170259598652	-0.20021301818212725	0.7404464408200152	1.4787444275179786	-0.7309248505825947	0.0	-1.3781945668333713	0.8359220078099265	-1.0111727484238886	-0.3618498188906043
-0.3447736540061562	-0.659031286091646	0.6747741925298928	-0.15103348642450568	1.142281328190649	0.22578873314293693	-0.7092212734075903	-0.3343940735807111	-0.7328313144115638	0.61053901267925	-2.4145813769110527	-0.5736812892034086	0.07271470723804314	-1.7897807472172582	-1.1840323734851463	1.0050765997077395	-1.5797520514288899	-2.0707130762337003	2.078529251908656	-0.03452692876848016	0.5264255136340569	0.393982082082306	-0.4804987640718689	-1.5081944482717191	-0.006720624113270823	1.413679229948972	-0.1330981278891081	1.4131717425497772	1.0245074680974429	-1.1335549267269283	-0.3439375538766383	-1.4530462185810107	0.2658915760545675	0.35959275607698377	-2.0996838275924983	-0.4532754798446044	1.1879665490654703	0.12152957934472351	-0.13160202715008426	1.2334707375235476	-0.9577392695783425	-0.34679648877904506	0.5068724630841072	1.5736330221158203	-0.04002463809329745	0.0	-1.5296675388348429	1.02474717515394	-1.0564873675960764	-0.7560657299435617
-0.06143138475763951	-0.7938449572369142	0.1419073548241235	-0.5983154238124518	1.942938881963389	0.2659398443478039	-0.9907277031046675	-0.35134264285318517	-1.1188603641281765	0.22525981130635475	-1.1216857882207312	0.10184581606971904	-0.0034261812524654742	-1.5240458096191634	-0.22591294987510946	0.783126417866359	-1.3035010412108188	-1.744482750265466	1.5255094108698215	-0.09024098996944006	0.21377519466549538	0.4878540754066127	-0.16162947018992574	-1.214288792020443	-0.45905858890474355	1.4204110310088172	-0.6695197915757607	1.7426472139408393	0.7517008903035468	-1.2430954737534108	0.21573050324602872	-2.3873568070059155	-0.35496688315628955	0.5567599524132362	-1.6516648730106542	-0.7733324449090069	1.0015698828096677	0.5099327668226362	0.014978326258244943	0.5552503153837807	-0.6007715976726242	-0.8461114835295614	-0.15829893358603994	0.5566277077449745	0.7344221784411964	0.0	-0.8945084256977701	0.013872994460143164	-0.787324340065091	-0.46830047967342253
-0.33135798428438457	-0.5375835836057045	-0.8393576977722915	-1.0735078534926297	1.0225818753060634	-0.3101570608236414	-1.2836097570617981	-0.8136335788565591	-1.2409808966226359	-0.5273168498248119	0.15721907140332828	0.27420865489547525	-0.6363264329222571	-0.40287008181990286	0.9732930789054026	-0.059110019504103356	-0.8016174155373457	-0.5094430251780044	0.7000300359264245	-0.0986776715322523	-0.5033849812632656	-0.2679917804109997	-0.25793407135142166	-0.7351183636626899	-1.1028276276702103	0.05275616227459638	-1.4025535208780393	0.3729011005537541	-0.06059760773834324	-1.6438002217032834	0.24764652002149196	-2.8133613121809415	-0.9940491246809597	0.06456434690917903	-0.1524612020568389	-0.9626347897439079	0.31795313164292405	0.5991336258000047	0.5320312231754696	-0.7458075191866457	-0.6767051791237769	-1.5459570240009537	-0.5464993447467504	-0.89622462246566	0.8945336383987746	0.0	0.3606621776154114	-1.7570143728628247	0.029608016259757196	0.9158665024889014
-0.7870414091586133	0.074690450719167	-1.4048691286896262	-1.2156425592118607	-0.7160324438341907	-0.9840633533316463	-1.380953004084005	-1.3266772006368934	-0.5863709308195	-1.003668760758816	0.6845417492340696	-0.22824630443798352	-1.3955186195623446	0.8189856888248981	1.811275100722144	-0.9710393745136209	-0.2956122253272388	0.9341774100600714	0.4168934555090935	0.11034633741111312	-1.0443064297635014	-1.3317631047132201	-0.6503738249815852	-0.16585671670255106	-1.5043723193107308	-1.5328305749075843	-1.6219843318915008	-1.3605017185756036	-0.6369446651745629	-1.9354295671562047	0.26473535413325633	-2.2727219408339847	-1.158916500674086	-0.536546503036033	1.4089964719105248	-1.0068430172084546	-0.32625814449813284	0.23933133960928415	1.2500608573664866	-1.624876842294038	-0.939773823071925	-1.806446767059424	-0.2690886912395263	-1.8189480294320495	0.15575881543453152	0.0	1.3784091908966116	-2.9656118111560588	1.0707971453573082	2.4749963028251325
-0.9274529362100054	0.7654439695166722	-1.1067308650479726	-1.012941651703475	-1.6506916957352955	-0.849709346975184	-0.9833391451330724	-1.3531439242391523	0.7567082538653876	-0.9061990573904688	0.6425896578086914	-0.9087009171630599	-1.4230044260963979	1.3259010400665279	1.8284857083423127	-1.0830916687083176	0.031078043777271278	1.9472699151610053	0.6899743605966019	0.5193067498810379	-0.947282618289371	-1.7979394017708086	-0.7810382433379202	0.35968364710458045	-1.23980559556962	-1.9730194568749475	-0.8082419046288509	-1.8421294504689998	-0.4837486301761857	-1.5361031092958093	0.49980740223203574	-0.9793302907686171	-0.7083520706393214	-0.6725633574256594	1.9063098887252536	-1.0717954029994439	-0.4526772477499992	-0.15910157050322923	1.6941694724582752	-1.4880071984004861	-0.9216156023020143	-1.201369830892434	0.4283412158697551	-1.6999945468179678	-0.9757826713762812	0.0	1.4765260958138497	-2.585989240912037	1.6348416787648727	2.8856721852389455
-0.5706657053856156	1.1073679915309336	-0.16940375289947515	-0.5806444556017096	-1.1854209019721147	0.2639813140807764	-0.05616578223522297	-0.8446243154180549	2.169668233618208	-0.5498664401436894	0.7398192784694506	-1.0646631498958787	-0.4666018647989074	0.8396430507864918	1.0675293278888978	-0.09127614301736243	0.1805172560483776	2.3615763881317955	0.8813835532418999	0.9384980529916926	-0.28294805627002395	-1.3481043281811413	-0.21504506611643373	0.7572349224583937	-0.2621853240295982	-1.089265324378509	0.6547164783118228	-0.9406959341488249	0.27794640532576675	-0.3144364704833648	0.5504823116591627	0.2821835642712843	0.08799516589225662	-0.3325265912588631	1.084155073674141	-1.1723864523222416	-0.12931892717807073	-0.05623877932622	1.4923388824539763	-0.5520498211931121	-0.38292384763816284	-0.12373883809858024	0.9458598376193665	-0.758463076969695	-1.617394268176554	0.0	0.8980789673775986	-0.9307882493891636	1.3396410108044774	1.8900487103342924
0.04047573456488613	0.7437327613113156	0.8322992378609999	0.04733577883166315	-0.17293862215689954	1.3496094082966146	0.9769202395511345	-0.2402496982705341	2.951962130806356	-0.4367595571905271	1.237344046698575	-0.5247002734243944	0.6246483280478733	-0.1791494889938957	0.04868962822343472	1.2677165233693366	0.2915033817126367	2.28760628136552	0.5398280777708591	1.1751908910216595	0.44633234678619704	-0.4977911427846859	0.8098656164736295	1.0062431081475882	0.9246384440486147	0.07114523621604524	1.657137598345765	0.025805233374720946	1.11970938592993	1.1200613176705034	0.023312152325670646	0.8523106503617524	0.7618184902681284	0.10560477524518154	-0.28816567505834706	-0.9627589887683894	0.19095771420800023	0.5295413419430435	0.6922949723383472	0.541672142030295	0.49545903506579353	0.5676703790131924	0.8753885118485467	0.39322774509998615	-1.3464115092567241	0.0	0.5276495363987977	0.5930899168487209	0.5370539461118878	0.5259382010166969
0.51051799910874	-0.2998697248184507	1.4236506363364219	0.8166804511176418	0.2793167968813876	1.193389592001607	1.4961006180448522	0.1180444272626935	2.7599547030330256	-0.6403318871535807	1.6003760702899263	0.17852659517385144	0.6996600167950652	-0.8972075062651367	-0.6467421323962775	1.8466040489177442	0.47834864156137086	1.7865236646562135	-0.07678335755605101	1.1368624164438006	0.7611619459055915	0.05827301651259088	1.5171945937613274	1.1052078409770414	1.5545117163803508	0.48327331532149487	1.3785630923643353	-0.046498438028629914	1.5517188948224452	1.9057567310735726	-0.7556506865862114	0.7810369419172914	0.9768381851306593	0.4042744768312964	-1.1685587292447932	-0.0759956272686732	0.22203118266624874	0.9306978022984979	-0.2801364821830436	1.296585806748079	1.2941468161757692	0.5291787652585577	0.30843563422010334	1.2591705155235808	-0.5707764790530976	0.0	0.8434243991624383	0.8180452106509087	-0.06571875433918206	-0.133446485969501
0.6504153757814443	-1.4359205651923597	1.4111650142726893	1.4627467422829203	0.01253350999335416	-0.24850825477843735	1.1830405936112498	0.3551039990957465	1.7814396627885825	-0.7243645127519087	1.2037775308253433	0.42006670233269666	-0.3673370872459705	-0.7513575195017962	-0.8214608909454345	1.2455708323368782	0.7110599478566848	0.913386339028496	-0.34680486395698246	0.8070189612366149	0.5429124660694283	0.15091721456958723	1.3612035490621013	1.0344350222796654	1.2282765257132462	0.15422752889269992	0.0765230081779312	-0.8305613913727427	1.4072523980152551	1.7635770155214752	-0.9781745137708848	0.66655501560062	0.752432446416306	0.5829554313724792	-1.067953113548019	1.2775645204018087	0.07345642134616523	0.5548030419896601	-0.9373380092426128	1.5578745428962297	1.6732930127611219	0.3194352400045113	-0.2930819370729007	1.6599229067695291	-0.05132928239678723	0.0	1.323694338267724	-0.12221509191112033	-0.14076871153662526	-0.13483050057233212
0.6099508795987131	-1.7882991825696606	0.8284121442236272	1.6221256436850051	-0.36271597778792775	-1.710782447212093	0.26507552279044866	0.7384150565639092	0.6082436984257816	-0.28147932917951995	0.21443801888884878	0.17213408422089557	-1.3857365915968183	0.15304284039801927	-0.732568277544456	0.22233386386933668	0.8239151825436579	-0.0068205172384974404	-0.01659249381252676	0.2240651696591743	-0.004921841197873391	0.10302463581815584	0.6071209217884977	0.7695209976873638	0.3190337992077607	-0.2004135208646117	-1.2098630921534255	-1.1904026074747318	0.8424321131161032	1.2532711475325644	-0.2920947761548328	0.9427297455721478	0.4028479170504542	0.5414942354563633	-0.22227895393053854	2.231073577660085	-0.0804972405415521	-0.37588039631697345	-1.0382950941774673	1.3719619542073658	1.5617616211305874	0.6315199554062262	-0.46675855742978417	1.6048612373368984	-0.13028640281444923	0.0	1.051780183646617	-1.0416971045483896	0.0300191110775754	-0.28266903395234166
0.6936789183703721	-0.9038356450290166	-0.1031012769239451	1.2119252174721873	-0.5194553757964805	-1.9508827416383085	-0.6947968709748558	1.1447436945921607	-0.10933600704806443	0.5576156984070177	-0.46124476261751085	-0.0414064393858512	-1.095635132010553	1.191716968054782	-0.739912771984604	-0.11916973885466974	0.6457304786590806	-0.410960530374803	0.5541992076253405	-0.46451156158141116	-0.6165784002423061	0.1667466966460303	0.035598734131966535	0.3364579415671431	-0.3319923530606853	-0.20576798175275168	-1.6893096196400923	-0.7032139464292909	0.19382155784633037	1.1127856139127057	0.7352467286235415	1.4336704213241096	0.21819355990180445	-0.08854769705039248	0.817802611992871	2.0027500815319392	-0.3606048093423259	-0.987034628949201	-0.6769913030390082	0.8888938835416709	1.1516589762948575	1.2879248901917317	-0.04635179042108743	1.1730977503836661	-0.485938845402733	0.0	-0.1461418392710866	-0.9084957914102649	0.046310599888287424	-0.8327366722605629
1.0296685071696146	0.6865374177100367	-0.9545556601574318	0.6083109690325904	-0.7827085175284838	-1.0225888102411769	-1.202206949695977	1.11140355609844	-0.06893011451257457	1.234695780443198	-0.15169706427258822	0.14959893265723173	0.3685371978131795	1.7504281209174393	-0.8969562387068958	0.5469039620895343	0.16928863165809746	0.014941725758868997	0.8611450279368319	-0.9948377008629371	-1.1347270500680167	0.2406006446972526	0.074649835049798	-0.1440284566589598	-0.21895497467985273	-0.19547622385111765	-1.44824434832599	-0.11125966972589356	-0.16638657184206693	1.4138568559292515	1.2178284113178146	1.6562196623815812	0.16458265154121215	-1.4132534272042654	1.6091890954056232	0.7678804265530743	-1.001904861796626	-0.7058653991411323	-0.14051141612291546	0.4174457042355776	0.7655935736948501	1.3290552345185598	0.7751529792284388	0.570961883147493	-0.5779586675987359	0.0	-1.3763715044488973	0.24753264892408364	-0.07355159457524293	-1.0348859516907203
1.3860047010605545	1.7404459332330735	-1.216246285692295	0.33284612812189784	-1.3661475597961654	-0.04320128776689042	-1.0733279975510164	0.47352784080221483	0.4552746717095245	1.3333883283283552	0.8110883450906907	0.484443538521835	1.514907056644248	1.6631560282413047	-0.9048243435288211	1.5460641910918487	-0.3756133690056292	0.908473218798958	0.8152885179244965	-1.1456304180788908	-1.4744019316724972	0.16435803055507803	0.36076425816777075	-0.48304608562802087	0.34236926180191113	-0.528194371392542	-1.087836947659703	-0.22141282197959897	0.015748149855280863	1.531771441307114	0.8920465269858809	1.4551612855076321	-0.07857474907279897	-2.6936636665486304	1.9283773309676344	-0.34612909236206707	-1.8287001838201205	0.07951511423893542	0.3124024108965287	0.3563941173579445	0.6543686612537324	0.22901865776730454	1.5847109951597986	0.1491035274714909	-0.20913626191491327	0.0	-1.6017088446147856	1.5180602370304215	0.0055582840214287756	-0.17490389477799007
1.3400804045353214	1.355768917364623	-0.6507498230036408	0.5557577726302707	-1.7042873911468484	0.16738041725730907	-0.43142550847205463	-0.26640305223911076	0.778717374562352	0.941031462462482	1.4225726780932049	0.42983608188995304	1.100397043237432	1.2185967516448544	-0.4802705893893365	2.0038533040152484	-0.6505446963403139	1.4286897139028483	0.7261608296077154	-0.9389923892180198	-1.5179445549298554	0.05597066199273231	0.2559568674130525	-0.5316467026786177	0.6037781997893323	-0.9089869565127805	-0.9246776510990161	-0.78331201355302	0.691211352628913	0.9797581190110319	0.29865084781397533	1.1863057024843255	-0.7284018313663491	-2.715378793491139	1.7281871829778956	-0.28970437373789276	-2.1461808737031918	0.4455599071369482	0.5705626843145356	0.8466085712580533	0.794315111198662	-1.2026598694846493	1.9759478467167952	0.1542048143461786	0.3666779402724438	0.0	-0.7800944924628542	2.030196264215532	0.3797663905258118	1.2619386238047912
0.712975696538846	-0.1536338934236775	0.41240023061615416	0.9719034729481152	-1.015510947973903	-0.09520552734980241	0.40673614606798886	-0.42537664704721945	0.33571075015704366	0.4586416163473836	1.0551145320235722	-0.07317075770863264	-0.4638974895475129	0.8069893974631758	0.24744563034087946	1.6668779894141665	-0.4819898501946203	0.9748823618827555	0.7919840709427848	-0.6226058277141511	-1.1266221237609715	0.1558624286718615	-0.29462027878654046	-0.29739303983394516	0.249905978257868	-0.7071379790269734	-0.7057376494859273	-0.8271560070395855	1.4239052302904236	0.09242803941696127	0.07546312351782382	1.2484276950096325	-1.5372675521178234	-1.0405202714523387	1.1481725409565164	0.8539269623885767	-1.373310219623554	-0.025271858924348255	0.6204314738671901	1.4804939512242865	0.8437679481249794	-1.4522767288277365	1.7496312141346633	0.41365686066189167	0.7644082541871591	0.0	0.09922726395422737	1.6492305052804415	0.6861124173925988	1.9268077246825615
-0.1271244665732213	-1.495542659901615	1.222498068459879	1.160709564393839	0.5370538172773763	-0.023766561932607656	1.0712852674592412	0.04123853839420045	-0.8087769567868154	0.18397293356239683	0.05279998196804098	-0.43935400123024754	-1.5171495351392823	0.5783382781363872	0.7534533893186705	0.9029872937334391	-0.04631749632499439	-0.27519584609682934	0.7874819184122335	-0.40058980112785386	-0.29609542587050014	0.42201495226973434	-0.6251491050655704	0.03795108401682771	-0.2426842312112785	0.14786516265057262	-0.06978211286254295	0.027366893938178156	1.6023564026722796	-0.3142487002461792	0.2692739418385984	1.5633471840090012	-1.8870948273464456	1.2323956854902252	0.4940758826156929	1.9091206706761716	0.21806242930448697	-0.7844159041167499	0.4420608363699563	1.53784764350974	0.39577714193468283	0.08709298520978269	1.0029912770297933	0.40285079282000535	0.7871012266858156	0.0	0.12969527585866886	0.9335177130485337	0.5526285304359456	1.1502422065137952
-0.48361273454801107	-1.5954816448015252	1.181976357651306	0.9747148200452049	1.7311497963481024	0.5740694502588302	1.316805628905149	0.43017814473980526	-1.9387616863355055	0.15361110693686034	-0.7237876855344266	-0.11912145973434042	-0.9357749474448129	0.4089357189060361	0.5888924174375615	0.1288589883823348	0.2442234618573405	-1.5371065537212028	0.37087691839481457	-0.2222112593670155	0.6970273415289411	0.5243391687481707	-0.155936527429866	0.2328292005067779	-0.19215787206640567	0.9384147103064584	0.8817965482927465	1.0484280438431979	0.91338049414291	0.06365102144993383	0.4298691659769931	1.6426546068235668	-1.327001198315539	2.3109106275641085	0.030213316759081284	1.7496157566051063	1.565481570395367	-0.959000761044231	0.03126010074073055	0.6726244125753071	-0.6007909920964966	2.3118277092828956	0.07604945893960777	-0.22972719430681524	0.4842926508406747	0.0	-0.5346255617277471	0.5550302439525544	0.13649483066118479	-0.2154021538213986
4.460971016249527e-05	-0.5656950702823781	0.35249953560303937	0.5404718371995791	1.6097112736576953	1.049812775006069	1.1648341728415645	0.11054139313267496	-2.2615996175390034	0.2770658439265262	-0.8058242921452989	0.6738484867398107	0.6828772095401889	0.1380236051659111	-0.1311975755629961	-0.5091579742024207	0.09567974579349955	-2.102424708563366	-0.36680269401930976	0.08222057170042654	1.349913797976681	0.31347912688362406	0.7912580331725496	0.1445096454612427	0.42384110962061033	0.972300307669184	1.569026410855115	1.3381763086431133	-0.3011570014153052	0.5828123117351439	0.23030017930480134	1.1521235071960167	-0.04507711997856393	1.4646612241796004	-0.26115309314079904	0.39154233877461453	1.7479248230460027	-0.3435026057510356	-0.4436989975049415	-0.6422248210321043	-1.6490753308763626	3.375359324306444	-0.6084652612986282	-1.2167621234580093	0.04519613992564073	0.0	-0.9439541005346356	0.7457225535232928	0.006550787982487309	-0.7538242508256587
0.8510234854158991	0.5182914080877636	-0.6058758006865865	0.01013877021769756	0.6699663537473599	0.75871899561906	0.8505634527686561	-0.6796079676360427	-1.608258969443448	0.43564036419987806	-0.4695483109085112	1.1048373792486563	1.7111546301052456	-0.21389777089766313	-0.7337654798098798	-0.9342405149338666	-0.39253017679820335	-1.861717950516515	-0.8347149423926521	0.4592071313851308	1.238985500454567	0.10004630135730966	1.1888172045991166	-0.1930752328530043	0.8608289779513558	0.4104667493830106	1.444562209531167	0.9716815235738049	-1.2178175208198636	0.3554164155381854	-0.19982498300022483	0.3031779676011253	1.2244658123584735	-0.21999371964622494	-0.6118258755489306	-1.0511904738367748	0.8504086465320454	0.38193023619334154	-0.590432911206347	-1.4741545812083743	-2.025141934097249	2.4301574600969524	-0.7377521435565203	-1.875052305700798	-0.30748311266967454	0.0	-0.5004007407563279	1.1629582327363388	0.4586955963458409	-0.09882020306976591
1.0803906645466252	0.72902510823566	-1.023117218235034	-0.5112786996359285	0.3241470570209997	-0.16408830591307969	0.5767890989547073	-1.04086821509074	-0.5904076400419737	0.4321728257152014	-0.26787402082890355	0.6248327767020488	1.2146263754988158	-0.47085260678867796	-0.5535487981760038	-0.940926297683344	-0.8037294050453986	-1.2374713048154162	-0.5369383230133153	0.5424428502640134	0.3853539276422707	0.2760400031512797	0.38233656710817215	-0.6116135393350866	0.4328441584910773	0.03689321922204077	0.48268416873899767	0.8145900753642759	-1.2016097062649413	-0.7090457941516785	-0.5372006090087582	-0.3626510574152496	1.7974315420152305	-1.0052751354441474	-1.0862579811591855	-1.4472532353508252	-0.15053497003925642	0.41098565146468435	-0.0619814344671379	-1.3100512318317423	-1.3999536344210557	0.317471487703013	-0.2677483961074112	-1.8097577660905657	-0.4133641935579491	0.0	0.37374973303692044	1.2158004669489741	1.1088619699079603	0.7599969190907486
0.16003435568078866	0.08784122429663686	-0.774831935903387	-0.8085352420783599	1.1731508171838738	-0.9955934391561189	0.3425695943926016	-0.4064375681300605	-0.015067415550636325	0.05158469622536943	-0.3935424593856398	-0.3956531805299962	-0.19241950486445963	-0.5174220470012938	0.43133759385711595	-0.43306201368240316	-0.7691973159655439	-0.7062488579751427	0.30643740280365245	0.02155552795256904	-0.6514678665266177	0.7407269865793066	-1.1309848600308074	-0.9097281645017529	-0.6613035236751849	0.27769333514765343	-0.7698980966731658	1.2897548359222561	-0.39588963094376584	-1.7629946993180523	-0.6562490794762095	-0.5228660159688121	1.5578930994784717	-0.3126579946610816	-1.3622372706900259	-0.6464003709339221	-0.34205724955246314	-0.3341985547777732	1.0179787776640858	-0.5497092701908964	-0.1800764537340696	-1.4049197740682173	0.5149912753726259	-1.32782564915763	-0.27849089892814044	0.0	0.7811977875641181	0.5962257142922944	1.2934559325283228	0.7899811262093209
-1.290715538268713	-0.6824037082860147	-0.2937734248749292	-0.5718279871628604	2.2312659747979593	-1.2029339165159507	0.06304360986292362	0.8392845959519443	-0.10728123979339013	-0.6353914815165952	-0.5805205859411363	-1.0457559542469006	-1.1544814350557293	-0.45215557860274697	1.5047784639845205	0.2389347856285457	-0.2848888817246244	-0.4160693352370077	0.8628429534212589	-0.9064947979788276	-1.1316358042260015	0.9560141892689233	-2.1238688147998226	-0.9462737972669991	-1.4780455580574596	0.7428151148202847	-1.553114022568383	1.7804200005758049	0.37424798746255294	-1.9589021237663309	-0.6425421708051168	-0.3565074091056357	0.9165620772787046	0.8566046699895425	-1.054402901777848	0.5248934535268335	0.3366710234733535	-1.1619569902142606	1.9637476048148108	-0.07449187906993157	0.796269525195864	-1.9172253078765156	1.1039643988093388	-1.0452216074102143	-0.07803668960346001	0.0	0.389113297346327	-0.40615140404999767	0.8055867697094915	0.14522109975237207
-1.9490604388127295	-0.9907955560497405	-0.0817910707316569	0.20815677483158745	2.1410421229562955	-0.8346883017200601	-0.19450982712582762	1.8010230917936458	-0.33986126081993967	-1.0964538201849519	-0.5221920613039068	-0.832096262358717	-0.9895600867395593	-0.5001567081357933	1.797289039723956	0.46205434932858	0.2930884715242058	-0.203619270729359	0.497299415865357	-1.5729596118064242	-0.7215805963180207	0.6494006478455889	-1.836810201848485	-0.7107174479178224	-1.3019695963331972	0.8375836608315307	-1.3876520315063774	1.501743249611542	0.36405399157617147	-1.3588345089608225	-0.5390161301284484	-0.31706461566589883	0.33577636634182334	1.2671608771670346	-0.27446032306015283	1.1112821486715687	1.2108674662911567	-1.3368095086151608	2.032348990144774	-0.34207876805245335	0.9398203306077035	-1.5653174929663294	1.0726615175485537	-1.1264613672585184	0.025595089136265747	0.0	-0.2785330791414767	-1.1245731710829505	0.08461197064378055	-0.20251188598823056
-1.0776686998038754	-0.8209033387378636	-0.23785975521871613	0.9208922849371796	0.9034215923873615	-0.24968171971699857	-0.23745360204046867	1.9813158321903972	-0.07010435541484092	-0.7278694327433135	-0.22702235145552765	-0.13540031168251293	-0.1785244813584558	-0.7655674853141321	1.0433225238052408	0.009499685902460302	0.5366466644772001	0.10832567671086352	-0.5427773966014826	-1.426621195534692	0.20783014883744183	0.24117025278865864	-0.67767564781501	-0.3552699896926998	-0.3711506705306845	0.56432235283204	-0.42383479237040667	0.6676310566961497	-0.37998190977917545	-0.7630103766528857	-0.2820202898712475	-0.6903858462115262	-0.025027666989703243	0.8514455730682576	0.2996442293049635	0.8048694039510036	1.6140087671035448	-0.7470735094488652	1.125557854087568	-0.9666664590755981	0.3294836555219759	-1.0868403234846828	0.4043549134491791	-1.0809468449193165	0.07533284338342594	0.0	-0.5598571919843767	-1.1420963582888344	-0.3261878624056285	0.14684763347736135
0.6286910875818648	-0.4622325768480347	-0.44064725615858447	0.7029059387305349	-0.07422464168413032	0.25323071277165454	-0.06559850765828178	1.5927031479785585	0.6943787060331652	0.42808791271349	0.0630541921494027	0.2901650383615205	0.3725669835984119	-1.0816848124852019	-0.1878948831038727	-0.6291436193591066	0.2566034289860566	0.47355890558587266	-1.3250251514243547	-0.5863225740564398	0.8998568172693476	0.3394306568880998	0.2784413883884685	-0.12691976231738328	0.4201463069211137	0.4279654482519123	0.5967882581546221	0.3158412473090228	-1.0801916693356683	-0.7186737391931972	0.08293730386555866	-1.3611991293768588	-0.21451728207886203	0.5078717049035778	0.07325892383366231	0.001315347436749771	1.413744531585293	0.11109439020446277	-0.05470355798499899	-1.1972292616183422	-0.4737703343713728	-0.7568090594844328	-0.44049474319966	-0.40294078277795875	0.2403358661753962	0.0	-0.42829688981920455	-0.7288241636272793	-0.3425714442334947	0.4712762326493148
1.6059626853389808	-0.08738346494660539	-0.3332677301752059	-0.6654693673058953	0.2710524660636204	0.4755592341625548	-0.02165457280439041	1.056086567063097	1.2643066571599053	1.4843446737173647	0.18604843652843503	0.12992923768355755	0.27447289247108375	-1.1336062460665128	-1.0091961926325328	-0.7377014515764164	-0.3814561881796457	0.6647475523001972	-1.1438573879937175	0.25630762080679537	0.8912709236999211	0.8855127485014134	0.38074147053846397	-0.17730089527211526	0.4531839149718908	0.6301394887608878	0.8690211257851229	0.9143438562995431	-1.0126804672794707	-0.9267603922618513	0.29738540823462223	-1.926251039417467	-0.19312969629427293	0.7232799305143479	-0.7805354700270566	-0.6985543908897534	0.8975511050074169	0.6692264767055331	-0.648013381979725	-0.7285193298292558	-0.9466435900684941	-0.38624275309796063	-0.8633941819174583	0.7023263468290438	0.5000515734698128	0.0	-0.38326614418768157	-0.5756815789645595	-0.2595433621566294	-0.07654461468459271
0.9117891398011059	0.26270361088497035	0.11511128700085894	-2.306295976654545	1.287465484595262	0.27943597625344274	-0.4302557373745996	0.47245129461145247	1.0422434511210146	1.4644860851922585	0.18681267851047667	-0.2820984790369237	-0.181768304696074	-0.7622711552488983	-0.9919821787534886	-0.17086250106072276	-0.9683954894890348	0.5250884987080681	-0.20396811996910874	0.5072922633424105	0.39925767678106716	1.1043205592319587	-0.08705932922948544	-0.3869306900884425	-0.08549213315291292	0.7289928712747288	0.2426937978484191	1.5686013534690422	-0.21601182831299126	-0.7200116592438802	0.1536691827896261	-2.0001267288565763	0.19649514608890004	0.9047365774546593	-1.4493541033362998	-0.949048446665429	0.35952443436366077	0.7334678584550612	-0.4481037230100645	0.03543571506369142	-0.9284431060506155	0.09895629200410043	-0.6291955527398841	1.4302863693505594	0.5154348696410583	0.0	-0.6814150659778554	-1.0283081763713688	-0.24844431598174224	-1.2568815661983206
-0.8697341280805345	0.4410429989420891	0.6073490320211805	-2.917557788214228	1.3672957780567663	-0.2164344195854294	-1.0822398924442405	-0.2618336026678674	0.23364048083580824	0.3185392342987494	0.16104278940802466	-0.47868065949459576	-0.5491312277614029	-0.16432575697956137	-0.47066352104903686	0.48775736202257786	-1.096202177774445	0.16087701306439522	0.6285564011225849	0.20663184977798107	0.03116964292320239	0.44274024099773296	-0.409392883553931	-0.42253001916984495	-0.5565174207210402	0.2811765566615758	-0.5374349230305101	0.9923349249307849	0.5947352374411831	0.03802746331072872	-0.18759642668923376	-1.4943318086644908	0.918716008426834	0.28656888770142247	-1.360276572222036	-0.7568422265266228	-0.08625106296421353	0.491821511066865	-0.021595714498990143	0.4853325720220951	-0.5471227245543623	0.4078118395760149	-0.05913684055130454	1.2704005315383031	-0.024339294494429852	0.0	-0.9421685084955315	-1.6430186188312363	-0.17547284432990404	-1.922480018248466
-2.2418854257590266	0.22694987496804506	0.8189100671628192	-2.006802465475324	-0.07899066215303648	-0.5036922004631504	-1.290259360125727	-1.002381646078563	-0.3550923770498662	-0.9625857982294425	0.08265022498225838	-0.39347201995852005	-0.6625308938202008	0.22585358198785277	-0.12026402437485005	0.5971822991269893	-0.6125196676055731	-0.14028087200091477	0.7109532238742703	-0.12076563025251284	0.13652619191503293	-0.655554249995367	-0.2681776918038179	-0.057285746189843674	-0.5744995525760082	-0.43125630254618147	-0.4794470289282191	-0.8548977463964892	0.7737481230222031	0.7488833400022679	-0.30794179052603593	-0.7074842187966754	1.5256213332851365	-0.858245402027273	-0.8100802291452266	-0.34548299008455113	-0.39969365167091614	0.22873836836506228	-0.023161611563396498	0.45125572096620187	0.004964916444721824	0.26628672655733204	0.29027658240800497	0.6461305070036445	-0.9119802135919054	0.0	-0.6356531232503965	-1.6115164833597433	0.030590311616316996	-1.3879030578351828
-2.2513240758298556	-0.3263749718215358	0.6699998447097142	-0.3665356352634238	-1.8801753599987723	-0.09692324015716443	-0.6344171558705867	-1.3332399127129022	-0.24499639906014398	-1.3612057117966092	-0.15609677766263017	-0.311802268554154	-0.5857019690170309	0.09741224799771914	-0.2742717011187197	0.13900539301027814	0.2509843421966654	-0.20961388956456603	0.18762384511144567	-0.08640487847733395	0.49472810393030997	-1.1938128280827751	0.02640535572290225	0.5401488277398204	-0.26953067659003893	-0.6752355401832376	0.6209174328048384	-2.5219126997353114	0.3274582452500205	0.7772544762306988	-0.01634770177745222	-0.1395325024792359	1.4243099380609825	-1.4092824049677963	-0.5809459363590866	-0.012453268989823492	-0.5311004519126455	0.07819080214913025	-0.5047065525846852	0.27462768021899947	0.5469147415072084	-0.16737491380078418	0.1355456214487874	0.4974323471470365	-1.443493125404015	0.0	0.18700046988227056	-0.6335734807129757	0.059483762689034395	-0.26127365678197073
-1.2576122729538926	-0.7666504756182572	0.32419723415259755	0.7585565356766512	-2.49377998892263	0.7879227635737309	0.42759672171227137	-1.0753769773299011	0.13941178710322646	-0.8710938232072246	-0.5703405767976135	-0.42069726818103387	-0.36769677277874285	-0.450074577790771	-0.6752924225558046	-0.3902079743713521	0.9966911459758017	-0.20390074084530005	-0.3197066376578944	0.17721094375239574	0.6399656579835644	-0.8097122102804559	0.03880447565481659	0.9016807749398442	0.04091922320711849	-0.2597051812847007	1.8604879483428094	-2.622841853281723	-0.247765210015223	0.16357514523452252	0.3873500460077516	-0.10436800004443504	0.45117664567279603	-0.8325266767095182	-0.9782578024895101	0.0009802080387425957	-0.5080657549682599	-0.020554015241690357	-0.9867948354732697	0.30347019556129834	0.8609357413422541	-0.45601444093352694	-0.36002749131713424	1.2240271996022107	-1.0868627808924245	0.0	0.869969347821679	0.7299607849073805	-0.4769482060161662	0.2852926200733496
-0.32430980365153317	-0.662427452903616	-0.025695855938196444	0.8865628399171841	-1.7678906220562698	1.2289841050504497	0.9284819361973788	-0.602130379044742	-0.02514503620188035	-0.37045409970075616	-1.0058093523381617	-0.5775317976066535	-0.012905890251051929	-0.9691152273409003	-0.8532678809047719	-0.6504329017890046	1.2065944249167853	-0.44828372540696754	-0.4578122714857589	0.25824595882939444	0.40761764213848617	-0.20972438057618473	-0.23785856017393128	0.7181024414086955	0.23916342716206251	0.11450662341327247	2.1120980071024418	-1.3713560302529153	-0.5839749605967518	-0.47889636644347733	0.4518169618215752	-0.44367116677981916	-0.8590444417295009	0.028211707074304825	-1.4496676302179397	-0.3181485500917162	-0.48110559816578724	-0.20507113856229808	-1.1159987616221236	0.4577046928143468	0.7521522526501991	-0.3983404871141457	-0.8660579971059743	2.18905035052045	-0.1044643108536662	0.0	0.8885747403072183	1.6162107733840407	-1.4280784082596274	-0.1392981921568939
-0.059091711019642064	-0.11384534262101313	-0.3227978761675684	0.5524754250676274	-0.9132717747962211	0.5755084613804147	0.4563346900269584	-0.43268096925813687	-0.9144022495162858	-0.5048547582614733	-1.2404214683978956	-0.5359024586053305	0.3861876404476159	-1.0386357743235397	-0.6531378002555474	-0.7847335993333067	0.8730665071153082	-1.0162985776396782	-0.44390649079583716	-0.0062357987950329916	0.07322957425779873	-0.2450196648908665	-0.4050372179984137	0.19438963092982625	0.4083431785301185	-0.2590969537870359	1.240224249498023	-0.25889297451526083	-0.7471270184701979	-0.6645460134974414	0.13900533688280084	-0.6617009028941332	-1.6649589830788512	-0.053948126081009254	-1.2582086643031574	-0.6628345110471686	-0.5502147648649701	-0.5229833729158558	-1.0367234451267273	0.37635279268551525	0.2604554197113385	-0.2122769959514668	-1.2122702141506945	2.378188863233708	0.644298150852818	0.0	0.44469202603890085	1.6785044623983854	-2.031892287034941	-0.8274331432341218
-0.19129614945289194	0.3406563671071716	-0.5874341990803661	0.435477549559535	-0.8458287715720214	-0.6363353592910994	-0.31338583254782576	-0.5682687516278799	-1.7127786854640668	-0.9461319748187618	-1.1383202718742338	-0.2626001411552984	0.6580004757800644	-0.6137221435539235	-0.32301634957759284	-1.0169114284329794	0.40596222175679453	-1.4959534507755867	-0.6342485264923079	-0.34327007365430684	-0.024209655532081452	-0.774910170351717	-0.1531252236450129	-0.12290777976787025	0.5858553993823797	-1.0685472756006749	0.25711606685857424	-0.294665464776494	-0.9194126276773554	-0.4410202668874621	-0.09403924227977498	-0.4226265728890303	-1.5320189479709294	-1.0897107532235073	-0.3908162705463268	-0.6028006138626613	-0.577790653447865	-0.8374660620485772	-1.033696721738008	-0.05648665585015845	-0.23682150265827753	-0.16280903304844757	-1.3695260402907996	1.500383187754184	0.5941927003220205	0.0	0.19911007759770466	1.258037252090624	-1.6431166096112604	-0.9435779423216142
-0.1608013008691784	0.3842206475621435	-0.7274709526224624	0.5292734446550814	-1.0982651407352413	-1.093942367914719	-0.3407322758371293	-0.46712411023858297	-1.45434415342939	-0.9179075486834397	-0.7161678945219276	0.06347845748811269	0.7334315253559321	-0.02722775317396054	-0.12816554344880757	-1.1499630786557669	0.26326894782895643	-1.282065656116121	-0.9657714417465156	-0.37884894578149764	0.1236983571311885	-0.8100668687894303	0.3814015442849244	0.09165812223152481	0.6720409198333182	-1.24471869577084	0.15504347963486748	-0.9376353601659092	-0.959165982563602	-0.09561546509930356	0.15841216645697107	0.09022297578949824	-0.7724976966972129	-1.737679421468407	0.416703039690049	-0.008097397925918577	-0.3204695464253566	-0.9050219733511581	-0.9994481613829367	-0.45965340583494363	-0.26305089837852513	-0.1672928403322636	-1.2223208183175842	0.31150793541631305	0.07686094507186567	0.0	0.4795851813735676	0.8328892755646279	-0.4745037073287242	-0.45830087750004883
0.17330804920619908	0.3225582658744114	-0.48103644696558595	0.3670512284117328	-0.6640789335757983	-0.19729923472905989	0.5667212922675127	0.22630412232036903	-0.133763915521904	-0.28774350707373975	-0.11053053868648743	0.2970580274432733	0.7156633864936565	0.3474508903548464	-0.016342339850693686	-0.735649510353074	0.5333898147865643	-0.18770788114862244	-1.0021568274174213	-0.06048845515924309	0.2478723846285318	0.16953093258515067	0.76559909132587	0.5974111533616504	0.5795628868111994	-0.3124101714697781	0.7380378391691356	-0.9343417263914977	-0.4903225427113529	0.31620284392354275	0.7165046446324358	0.3829988400923741	-0.10020542887425882	-0.9074169769161124	0.5692494071981702	0.7133658892447214	0.19068050778214757	-0.5983327376077214	-0.5356649061751148	-0.3123262917964505	0.3285356171850943	0.06648277849029062	-0.5932935880910147	-0.18966987290948903	-0.07925926252524315	0.0	0.9229690866803116	0.5137052158273903	0.5595385813505268	0.05966978456706066
0.5386125468880657	0.6611577532786485	0.3608224888724689	-0.11328785901152191	0.43071888820491405	1.1074986489612193	1.4787682602447556	1.0917864416054934	1.1989923204638926	0.19833851678541042	0.49148171566137255	0.4439690904376698	0.6996895250226585	0.4312488127991134	0.238179805084317	0.24575596077935477	0.8840581534709934	1.249871965042375	-0.5316432662445338	0.3295203386945522	0.1777276369077232	1.376690509624485	0.7072403462959134	0.8612185659560975	0.3493061349779314	0.8767467429476238	0.8784833679853836	0.06255687361769051	0.5313779954513983	0.9482334850429158	0.9563461432053578	0.22836833985846003	0.018108688448971382	0.8564662409132495	0.3117036147150309	0.9043918115890142	0.5145980333028713	-0.06199585827589132	0.37057159954743973	0.44851627683462053	1.16136375986367	0.5475768632584129	0.3942375815161193	0.1920085278188752	0.4837487259862965	0.0	0.9516713914869025	0.16335782417026554	0.7708579344677644	0.31466400526162797
0.7613178498204027	1.363042896384492	1.618141579917594	-0.32247180461021135	0.9783603550637089	1.30685724711504	1.3649076131286615	1.2716201363410806	1.49858145852171	-0.1191401550729986	0.9266297462758764	0.535160080254221	0.5910609376713437	0.4426183319841419	0.6190238820425759	1.1202464451583563	0.9337530192193867	2.1528418920310486	0.05780673695280051	0.5477370985525646	0.0349440257892843	1.4926254833130153	0.31338152147964143	0.6544258280198457	0.06306199551521201	1.0746397218376793	-0.04120890427677139	1.0774648225358965	1.508074006028374	1.7260123482038987	0.49706591204800876	-0.0651664743110403	-0.3170565280448711	1.954716884566632	0.3744044609247456	0.27521072376676103	0.20377779410966615	0.40839347593450454	1.0305863822039532	1.255501247674211	1.6140693502724794	0.840410896101002	1.1307015320371054	0.6725629370336751	1.232447867700976	0.0	0.47530301389410584	-0.18615624989518584	0.33714762852296054	0.5599939251263402
0.9710554223060819	1.784468335463507	2.638770444032012	0.19615849441810385	0.12483906827009897	0.09418109559352242	0.22435961313817668	0.389927399190716	0.7451571576487903	-0.8629412711956338	1.1244445375459817	0.5272348702244847	0.21316033197993287	0.5934290782375261	0.7705542953334878	1.1382351883196593	0.6523018342404476	2.0436228212914163	0.1541580735681702	0.6720164389912239	0.02485017605649384	0.18469672379581512	-0.029013456518709145	0.2936893108988861	-0.26747406583585936	0.1538234902686113	-1.2378234273957829	1.004703027380943	1.6480647225900675	2.176315903790581	-0.35301519902788786	-0.04214923681775451	-0.6641632571095452	1.5767008429127112	1.0271885359876582	-0.7699090111342786	-0.6338003817673146	0.678609287269352	0.6981079791603494	1.3907066136558461	1.3342760592204725	0.5217889000960413	0.9684235469448538	0.3286011437982325	1.354839187761142	0.0	-0.019854173206388978	-0.3128387232703986	-0.05385186574550879	0.9949171919328719
1.2441656712007958	1.4662502923578065	2.6681211142763046	0.9834874845490289	-1.393628234307905	-1.1866375544371346	-0.9890405420901701	-1.0204554559274035	-0.19223309777239334	-0.9517825082996026	1.1261472214622021	0.4349566603932811	-0.40338861456446407	0.8270108585596287	0.4314246648410129	0.3074746773061471	0.359845837449633	1.2017866841792046	-0.3572440204491372	0.9513539428805996	0.14354546856967798	-1.4699615654780798	0.02300947134948176	0.25048590097408696	-0.62383795848531	-0.7213033841395587	-1.3572890040972854	-0.11982806653010188	0.7626315285330166	1.8586063121072984	-0.906035844694685	0.31308290947950185	-0.671924402381611	0.5254166565396602	1.7459690011688607	-1.4755771207311872	-1.3051378077470557	0.9159675391617699	-0.4662589394839701	0.6532157826392547	0.5112662048370661	-0.26086648446525523	-0.04063098208174064	-0.9533984389044046	0.6910365543781096	0.0	-0.05715260345119175	-0.22055119328345843	-0.05040933273773359	1.2761934589703763
1.2954814308616738	0.8021081897221954	1.4396481889576185	1.0295998876677832	-1.9719106721845772	-1.0656700771706347	-1.484987234196458	-2.053248561324319	-0.5830830679806515	0.09019279956298304	1.0169353053864671	0.4877972644702002	-0.9386222697498432	0.8897736523427017	-0.1006560300197519	-0.581278457987415	0.33221613261289895	0.2951134291949626	-0.9026217186666903	1.4172361523385122	0.19743986511067743	-2.1675070316041554	0.5099136582621334	0.591193476999807	-0.843042465574789	-0.5710915829869913	-0.1282556963169722	-1.2436500989588701	-0.4891393277863342	0.911817643972196	-0.8067385217053439	0.5416248387032347	-0.27767675991410073	0.05565312741006643	1.907724016662959	-1.4270439008485196	-1.1889000233974785	1.337467740036863	-1.332049088993701	-0.45828494004791315	-0.3244498750975857	-0.830953374096029	-1.0167601139309934	-2.360101938880191	-0.08977749016350269	0.0	0.2929133052257547	-0.3082111437293542	0.08317606565164937	0.933269233376735
0.7749801726457073	0.6406033522811707	-0.5288551328568009	-0.01859181272522102	-0.985221398417187	0.3155823671655823	-1.3983035598797526	-2.251018320074292	-0.48291857926246046	1.4221334390990887	0.8332572993477136	0.9719440236702448	-1.0597734135533368	0.6459632871766079	-0.12260825580685182	-0.8218216008408953	0.4593215856613266	-0.269785016003183	-0.8329140394313432	1.7394574031537926	0.07804958991087449	-1.7220265763659053	1.1150065885546594	0.9074303339128479	-0.7154838340080347	0.10460191530637009	1.143235160525075	-1.5031394076953006	-1.233319585116193	0.020621848222228012	-0.3538544653732345	0.3120573651439639	0.391152403403082	0.2818596699695225	1.6049700586004172	-0.8817991134965655	-0.4128488069861136	1.8294826745832053	-0.914363105173553	-1.2294482748958937	-0.7553684953621086	-0.6412591307033179	-1.082817436371187	-2.91150578026331	-0.24572620298179385	0.0	0.5284085600292654	-0.890172360825309	0.020568914588145998	0.11832015765757539
-0.1699171086610759	1.18774783808934	-2.2463077924247856	-1.2939907875879415	0.515546390921114	1.3418426962209096	-1.330254922872011	-1.8010306098222697	-0.31319809645300817	1.7087420465319634	0.5668371127546383	1.8279452153043443	-0.7524646676157731	0.2652260796185966	0.7339477085136666	-0.5475203363905885	0.35108287503856134	-0.5596968234446517	-0.1447912598382404	1.5247315138034503	-0.11148114695639053	-0.9966028355730051	1.3348317372740606	0.8132325317275728	-0.2901057430560215	-0.08017803783379866	0.9272407290997069	-0.9996210602392501	-1.2163832491622135	-0.21695227658596689	-0.1093997916430195	-0.08897552735353646	1.1517419707132748	0.21025155246732327	1.5036599774727348	-0.4157613442522772	0.22426086011835558	1.9377884092367104	0.4980335357693111	-1.3871238282090819	-0.7680936580716413	0.15663895875379952	-0.34113661063499107	-2.318919100342361	0.23120878767865086	0.0	0.2923539380782939	-1.6307605268540943	-0.06393675905717132	-0.4416420409408997
-0.8785526536417488	1.5648236416261274	-2.9350409469456613	-1.5922848986676408	1.1024621624578321	0.8029315090081717	-1.3922744894630297	-1.0772058964984481	-0.08013999079017155	0.5976159018007017	0.2779603174009179	2.4992233388549767	-0.3269627287601334	0.05636061775362329	1.964184261449187	-0.48173474354498275	-0.20494007544972165	-0.7357580960717894	0.538231452093887	0.7445591665652306	-0.24803168837714623	-0.6651691300072141	0.8307918936457496	0.41495903961009817	0.03581970192788362	-1.5511181611645528	-0.8260685901355588	-0.3913321012830695	-0.925349828652398	0.16777030911844204	-0.2707768104663189	-0.04500515675301115	1.7665890184324657	-0.705416250361925	1.8985224382702537	-0.29965256988447425	0.06171280968662172	1.3389047647567904	1.534432592159062	-1.2703088948782126	-0.6683600744901255	0.8450997283480597	0.16459643640333554	-1.1748694703125888	0.6487864303029739	0.0	-0.26304521004992837	-1.7467242389597617	0.26974892841223236	-0.3450809364299703
-0.8519584477404945	0.7147766014458327	-2.5079529587226475	-0.7160674483791336	0.6199466555896344	-0.7103987590175397	-1.0610496988763947	-0.27491561806786996	0.6376940175275712	-0.8303539551216192	0.15638358824564833	2.3415374756064264	-0.10871345434186544	0.1305113458152406	2.5343275991607075	-0.9898568260999586	-0.9233256868148746	-0.6530679018652055	0.6975375658230062	-0.17409319931045514	-0.39334731312113114	-0.46488164579414165	-0.2195014610052001	0.19852558608896234	-0.09883181352478898	-2.9673996131425033	-2.581714229297256	-0.05992018967385485	-0.898696868397626	0.6241424530949932	-0.49364882061379506	0.6202092003495915	1.9368417649042609	-1.5937167719711338	2.1941539734184956	-0.28731545676003784	-0.733896594194615	0.2936168163338904	1.150060251029872	-1.3636468646149242	-0.7562270013354224	0.8168626451645752	-0.39593111791350705	-0.39170753030860106	0.3947720718746271	0.0	-0.6636952995356685	-0.9079550858141614	0.9903735661141919	-0.06520769685642043
-0.30636355986024427	-1.2748875922743192	-1.4651935056050729	0.34561653115535707	0.16689774446569755	-1.5175806513360737	-0.012090586885010503	0.4427573612453309	1.8834935787406677	-1.1526678670169623	0.38156270681374393	1.2486566357277842	-0.164875732386339	0.28281436037642316	1.8497107963969963	-1.568497391990668	-1.2012407273157708	-0.013047502260721629	0.48766348922852226	-0.7007993501638264	-0.6742111639156634	0.16848620472603468	-1.0972540127234611	0.4684133971174935	-0.5274181968025461	-2.5786305296212473	-2.8208771372469252	0.07991540421548275	-1.0606916997961808	0.6544251942804327	-0.30801698696961294	1.3422839700007245	1.4651819346861066	-1.1435366668372393	1.5607952613223477	-0.0008413583214677123	-1.3445457067498763	-0.48677667634522054	-0.267277746874697	-1.6987017177857415	-1.0622136748482578	0.09279670323098457	-1.6074108941478105	-0.43428859272838966	-0.42143253945619624	0.0	-0.557824245285266	0.236933384909162	1.387552154076871	-0.30696796061527043
0.13114496468906153	-2.9930940221876874	-0.4032766926537507	0.6370674532816766	0.5471778476232046	-0.7608995635877063	1.2389331349874557	0.7325726969253296	2.827127224123076	-0.021687331736737307	0.881602555675813	-0.18060002241904177	-0.3150275910916788	0.23831894604059747	0.3554997190289902	-1.3785875820797306	-0.6576559794489982	1.0880617031059676	0.4752616015155469	-0.6438485106577102	-0.9826659316808568	1.0655661137395065	-1.0337540492306663	0.9852572603585238	-0.6025282164465177	-0.23833995853214154	-1.5224015536131956	0.1324525028664258	-0.8539063933445349	0.2093034322977437	0.3621781802271195	1.4098858321235908	0.49022342692038035	0.6549075282255323	0.03150632465351952	0.5768348354440758	-1.1519648310268613	-0.4994877361066151	-1.318051500652444	-1.7635830445900105	-1.33881507419798	-0.7762627760002903	-2.1290758146164532	-0.9773447099662599	-1.1069918072943081	0.0	0.04824483331213391	0.6720945540390859	0.8004447180934695	-0.9410282917689736
0.22640089700502375	-3.0127877167326864	0.3561270374246604	0.351992977683042	1.2244182440527034	0.7372286081572379	1.813402509377894	0.35037716788046397	2.4231660715101024	1.5925192554460887	1.2830192072753739	-1.1584504503800728	-0.32959877059738435	-0.011832885082734747	-0.8760234915941445	-0.20329129434834683	0.47172869780438187	1.943317225327409	0.8947093768563259	-0.2643068984250219	-0.966597445843817	1.3740499511572495	0.07504554976376379	1.1956627834388447	0.12283305605355027	2.2922782071653502	0.04737063562703601	-0.016926703376226093	0.014994234474416269	-0.41341326927798583	1.1079763558513955	0.776429454700867	-0.5113005650500962	2.249229480276365	-1.3252823706774448	1.0726326876964019	-0.35429169115926373	0.04764648385273313	-1.0656825821408926	-1.0359422343596616	-1.2777240307022404	-1.2200278762486905	-1.1128633323503183	-1.2224944574971695	-1.0693185769186886	0.0	0.8665200160524946	0.1457523474379888	-0.5338454468873409	-0.9895116133815395
0.3875250172281077	-1.3291349465540072	0.7545213827927397	0.4524555613280571	1.085335928321831	1.5388656034895751	1.4856941051562256	-0.34491674265058675	0.6041025513508611	2.4442886389217184	1.1915292011465075	-1.388941362279091	-0.0887389328195264	-0.17172449787818292	-1.143234175928914	1.2536807175885074	1.4569374598065092	1.7624506564199034	1.3397948539620388	-0.0004603885613052902	-0.43920448959617536	0.6744797302102884	1.4042481956540607	0.768404540354223	1.2869372993445571	3.1311332930937565	0.7845371494557215	-0.36360595271118645	1.118551620240488	-0.903534949142631	1.406303681176671	0.11572183294785683	-1.0616252130646746	2.1714707332614123	-1.4667655168548146	1.1552594125458335	0.282736166851365	0.43254183339992214	0.06075177738845476	0.39791966738824047	-0.7660551245533993	-1.045793166849529	0.8243998561061465	-0.5983064562260505	-0.32441045849235	0.0	1.4958765561990577	-0.5265442555077097	-1.5803639592484475	0.1344674762866177
0.9905578539050411	0.621191458371745	0.8067650859975259	1.2719904349009945	-0.030570509276801237	1.151513224635715	0.8995150323003572	-0.48320096998182677	-1.413454561207346	2.1064931824769912	0.56503498195838	-1.2208301417238252	0.3684746919341	0.04043829216193553	-0.6651527882090555	2.028596100953016	1.6170335555216895	0.475291742073376	1.2537626540689728	-0.10853491058385431	0.2748777203159751	-0.3463463282033063	1.7920373632810358	-0.14440396741327655	1.9362852491567277	2.112103366174087	0.684813877237297	-0.4835801469733672	1.6861095512484523	-1.1115372195143596	1.0461609073977411	0.05323534604140619	-1.0618961570030174	0.6298438450085087	-0.4879548187921656	0.8937235414531474	0.2383157874262347	0.10116097893015222	0.8602183334238775	1.7852691484141634	0.013826661352305036	-0.4513774888193357	2.173427655061088	0.7200022601269461	0.577883160821388	0.0	1.545608008976905	-0.4032534913166825	-1.5275484048066474	1.633972232441666
1.6556951227756802	1.3605630646192537	0.5613997989313497	1.8984930008941163	-1.0218228857327991	0.27572372149165275	0.6783776519612881	0.4511266605932976	-2.204181013896128	1.0601189701195937	-0.2224301392975498	-1.1696872795539839	0.8476327979631244	0.5551417529069997	-0.1841838963284224	1.763457124873534	0.8273139609901982	-1.0662582053886687	0.5967969660003446	-0.5362932084305622	0.5775271641075086	-0.6403333257683439	0.7715742949191668	-1.1228670628013975	1.441565361801388	0.6689368050012685	0.3886661696014817	0.10319506891964134	1.381267545876403	-1.010812572787502	0.2399548326560599	0.4981543645298815	-0.8146370977468139	-0.8512137054860556	0.49760894139295875	0.6304540150893904	-0.2461837326859583	-0.8675311706461237	0.6835164733472262	2.3052315957011444	0.7124276136907204	0.20594066051492377	2.032267844627922	1.9119616718107055	1.0177430933605163	0.0	0.7977350058484461	0.49421541944227826	-0.5876062794181951	1.9620974745334223
1.5122139814073012	0.683691235391653	0.21372082671780093	1.2059687375482044	-0.8270918260732651	-0.27859105611196733	0.6091450721696458	1.9055367334209528	-1.4870458105845406	-0.01747527936284049	-0.7325744091136297	-1.369168070830151	1.0690504691110647	0.959405088652532	-0.15755108797497244	0.8967518675082012	-0.41557182295356065	-1.7901503678067368	-0.12340676784956058	-1.0557335659649487	0.2510807477228436	-0.06195633520839922	-0.9290745586971694	-1.8403666942876022	0.16231125245580333	0.10542570413077151	0.21790466269673445	1.2638810933449578	0.6036552026371985	-0.6612361644714561	-0.5886888640151455	0.8459638828775855	-0.6583692941900474	-1.2252939440439083	0.5596037130203237	0.5558520758081491	-0.4386634600658739	-1.9107034636867228	-0.0007514124242619741	1.760653405449133	1.0637154890363465	0.6304328851262055	0.9032886139315079	2.185773068729937	0.7254382631097782	0.0	-0.5675049668585792	1.2474800281892486	0.32073323574572454	0.5179878854267678
0.2600199637140154	-0.41372122740703976	0.07847973665879393	-0.6606225419107019	0.30666019994145927	-0.4662253171559055	0.02542120210838564	2.6673603974167532	-0.30119303511384815	-0.8115817150369663	-0.8822261085066653	-1.5138978818688311	0.8638184274860359	0.8460913206033197	-0.4317956410211014	0.11890486253529874	-1.3948586910507992	-1.3595327691725718	-0.4607502764880357	-1.4449746778200911	-0.22865499462335417	0.4897991338829225	-1.981332587791746	-2.1821537259721495	-0.8700761911285457	0.34928256071337027	0.0005508452815016527	2.199072247318706	0.017968587016189454	-0.24735955141305807	-1.0892484715680288	0.7314130049609419	-0.6174053147562052	-0.9333204076925119	-0.15448568970050666	0.5149875201639406	0.15103272351245342	-2.469108077088233	-0.30184539059965443	0.7080252634004667	1.0497327909415666	0.7027584446090402	0.00020115121437501904	1.4616215443251461	-0.08840390734734245	0.0	-1.9160246698693044	1.16293082439922	0.5924362643576864	-1.5519916683600714
-1.2682172025626226	-0.9138933948908816	0.2982832264553315	-2.1895332437394606	1.1447996104760758	-0.6782026272705762	-1.0720636246121538	2.095598882341617	0.12999967055532044	-1.303252946128536	-0.985883596323132	-1.2663239075058512	0.38299055326844206	0.15832541497570665	-0.6341421348188988	-0.2295652585509856	-1.6930894563208965	-0.4431587884056607	-0.4993758789536145	-1.555277634135125	-0.16597170992570529	0.2762038949919548	-1.6374014839855917	-2.1261328592062516	-0.9280260443491515	0.46204190491751135	-0.2958214254699472	2.209921108840948	-0.11313039084707828	-0.03419350007709383	-1.1302120645137137	0.3732294619419185	-0.4500633252579028	-1.0081724289290543	-0.7966298774478143	0.26797069501223886	1.3079878779836571	-2.29932632282534	0.06603688818974614	-0.07039649862549689	0.844773687510927	0.511369414430866	-0.0479160493678058	0.4374155849690704	-0.8912714950143303	0.0	-2.501168824383922	0.5664398263209144	0.4625669275470071	-2.4549754623057227
-1.8513613824698316	-0.6947429111989897	0.5959866957067815	-2.0248876013566246	0.9186094214629894	-0.9191167500173107	-1.6851759567506257	0.8090702843067661	-0.43835551937373296	-1.4676433887794371	-1.3716443602897457	-0.6309944074519487	0.04624326038276876	-0.7788858893900183	-0.6824930244898755	-0.25187313033333847	-1.416080305062862	-0.0473862856808672	-0.618038287470797	-1.3015898300825173	0.5676072398971448	-0.2707483613763734	-0.36397328963436515	-1.6696687392683327	-0.20511603088728866	-0.005702644451054765	-0.23272350886234497	1.4124686651005716	-0.061646648316636354	-0.16362344250050923	-0.7861693307811836	0.14479203433356716	-0.01593806333266167	-1.5708376954651035	-0.9009453991839004	-0.1408121416873243	2.3064897252048207	-1.46201200427321	0.5875741065248177	-0.2170069980547918	0.6122645027981543	0.29154851938144827	0.3500563968477475	-0.05033752696924321	-1.169837944772364	0.0	-2.0232024014288497	0.3201183317195148	0.5058537160949722	-1.5582229280457365
-1.1643694392552828	-0.33277270019341043	0.4647324969176718	-0.40178370041765527	0.11197124892381052	-0.7415691213672597	-0.8817726724211872	0.0017609121544274035	-1.2622063126257013	-1.2552084951431859	-1.9778782068104592	0.06874857453832205	0.1581493745228979	-1.5155445927340605	-0.7867578243585148	-0.1754567855731042	-0.9826123680149458	-0.5768505800876808	-0.8993681810838376	-0.6955687600108647	1.3300309960623626	-0.07631042120215958	0.6766533190662583	-0.9225365371704776	0.5072760819831589	-0.54852211506531	0.5305063734238535	0.5395663206043105	-0.17756264041694939	-0.4929269372524446	-0.2550266158377233	0.020235291368767602	0.48274942671433213	-1.6762312157763293	-0.8345237837158928	-0.3803664608867062	2.5105232813540015	-0.22239971393823252	0.6559937125127265	0.029419708914595773	0.3703067541613338	0.2534539599084116	0.47586641855049305	0.22570690627287712	-0.7809035010261163	0.0	-0.8892191507608879	0.706615064655921	0.8232384327059075	0.09809294602861666
-0.11343827383648036	-0.2681016362132907	-0.2856336001051231	1.1322140687027786	-0.28224632711496245	0.009587465500971186	0.95684566318471	0.1491884053176403	-1.548209443924852	-0.7913721995521843	-2.3562147700976714	0.4993351577812295	0.5523778398230451	-1.7557282867380626	-1.0332665305027262	-0.08772102104451944	-0.7140631431503737	-1.507863838111506	-0.9743076736609232	0.08265399450623638	1.356150284703733	1.1260960223361136	0.7394732858444606	-0.17293438647993628	0.641743068017971	-0.5245023153482348	1.5437196300315077	0.09765520513616333	-0.4450064205524527	-0.7086544899099699	0.22955862956580908	-0.33940882628529784	0.6731304045850345	-0.6383121840220028	-1.146632785157057	-0.2176241712029964	1.831164953170201	0.979171364086699	0.25152010834683614	0.2149325798957476	0.05785317051719515	0.40002029839536324	0.19466606948605553	0.7478756465296897	-0.06610877511068873	0.0	0.12689205882652452	1.0851691965199348	0.9338834156893037	1.0468827779245469
0.19226900419009632	-0.3736231374208852	-1.2067414993623757	1.3526059082703001	0.011006304945241132	0.7719024870953589	2.2945860800308706	0.59287260660846	-1.1828629311459664	-0.37444002451103053	-2.0775440571628794	0.5532381378410939	0.7131650028595035	-1.4593322330989247	-1.1671182737535	0.03704776925707778	-0.6061130874885551	-1.9179604788350622	-0.5138920290321916	0.708942234876729	0.5511609312156256	2.2652917462048077	0.08083630428308622	0.26553164176434396	0.2865993094394075	-0.034295501564967246	1.8290070285849738	-0.07540878456011207	-0.5500556128261374	-0.6299863234528192	0.4804863476000429	-0.9968924762143545	0.39882978399380603	0.9330782550487526	-1.7210708385282614	0.17372148244896643	0.7155009979088224	1.6315396460197977	-0.15342549969076827	0.14155086537546344	-0.2987866627729554	0.5197502872451344	-0.029077210362227966	0.8356809094877518	0.41863133868288505	0.0	0.5204096587169676	0.7220483841575114	0.44926774825970744	0.880234799560573
-0.35820861595923376	-0.28824272556865527	-1.5523615851220915	0.4912638062916833	0.3568089389615685	0.8406612104311437	1.9690402154191073	0.4371560688832795	-0.5717901456312711	-0.19040988789080654	-1.1350393852514287	0.33770504167711807	0.32412562208239937	-0.7877497865552352	-0.8851287948323237	0.1891301832242601	-0.45801413639808214	-1.3180400868315074	0.2655018688962035	0.9052524154180825	-0.4383410101207413	2.0696194801541696	-0.48905639057180417	0.3066563437692641	-0.10843829759706194	0.25932974481218446	0.9500055457634884	-0.3739576706178218	-0.3048620563205693	-0.3620843357456764	0.42896582270772793	-1.4857771702767868	-0.11564009729735403	1.7279470515103736	-1.8306793025043295	0.3660143366720688	-0.2311312089996739	1.459162673991118	-0.206027993168051	-0.037393622930442176	-0.5379025440630342	0.4004246056345343	0.1498600902228314	0.3232051507219855	0.37501068433161305	0.0	0.3754742680314502	-0.2691850049839495	-0.3612007730968854	0.35951432417504114
-0.8787671162766192	0.058156764323644534	-1.001929748531446	-0.28909852387631846	0.1509102429696489	0.2240406820925224	0.3849263432322116	-0.361453215831701	-0.0427709234883108	-0.13003170005100856	0.029886074530409184	0.03233935701658167	-0.35250929171976486	-0.012341437359573808	-0.2596525879018974	0.2936405908476954	-0.17369799007845813	-0.03611892457106039	0.7522749507956663	0.6582874434726158	-0.9119930701658845	0.5456568080991404	-0.4953433641677646	0.1465460605838528	-0.27508950724946724	0.015248166685741242	-0.40269863081082224	-0.7740455083664628	0.11514847693361896	-0.1327850363340858	0.15398944163046208	-1.3011957988707863	-0.49110422952322513	1.210161326430962	-1.0299151568564715	0.13408513674789505	-0.648116326692404	0.6991877136514985	-0.013012539308672312	-0.09767100138690722	-0.5097542621147577	0.05955592815085103	0.49946879524835736	-0.35129439023155373	-0.002029663169386072	0.0	0.11144679068531009	-1.0393271921239462	-0.8221993849142833	0.27666475758462433
-0.6144733057055254	0.38464110941727525	-0.006155901957621737	-0.28512994124587476	-0.4015128600064445	-0.35859715530761654	-0.9782664850859113	-1.0013071552298143	0.3800573721211413	0.018278310721450895	0.8679734228695377	-0.21127842633128374	-0.7355208544314044	0.5733353779257307	0.2697607566049333	0.3021397694094583	0.10630225631071849	1.1116628926566574	0.5971345583066809	0.24136626723188465	-0.7654681228544068	-0.9777020000551808	-0.16715778452725796	0.04008565832422727	-0.29544561395668295	-0.40008814408638294	-1.099314559163537	-0.8523881344386137	0.37599196841017996	-0.033600931613400796	-0.16222492069800568	-0.5439166590443272	-0.540094818188866	0.1535615604278332	0.22286378849556218	-0.30352572306215475	-0.572173560094207	-0.028151813241719864	0.11219495995307492	-0.016983163913454974	-0.25404766885412666	-0.26124266747542824	0.5517280771551901	-0.6644074945223803	-0.2703893338390348	0.0	0.005894575338954262	-0.9913440299324868	-0.5978503286557657	0.5688480740891009
0.18700735786108197	0.43505394233451994	0.6428541940956553	0.13636146859809514	-0.6177635076893934	-0.3481141305808642	-1.1391360121007807	-0.8513478150759586	0.7122200206630902	0.2534106895906488	1.1016025856312306	-0.3004138764301652	-0.557805222103841	0.7687541822483112	0.3553484600998218	0.2462889114160152	0.17376476665474758	1.4958116923171603	0.09317756152610181	-0.01453136398677668	-0.43010852935158206	-1.290895293675158	-0.00589427097930551	0.05540347656728506	-0.3371260403459412	-0.45617526745237286	-0.7653303282723646	-0.4135828391393907	0.3449097039145962	0.019553366068418485	-0.34172285911274386	0.1186471741977101	-0.3673788356250858	-0.33811805901372066	0.9839309953768213	-0.5298008267010479	-0.2969691294390898	-0.24107058782282356	0.06620043408652758	0.051331955679002714	0.00945518091019589	-0.34036219555890956	0.22290725043105344	-0.5231891696684727	-0.20729605933394693	0.0	0.011473212245818605	-0.41506980881920075	-0.02938580118158468	0.6392598298117672
[truncated: 72 more columns]
