# Supplementary material for: Diagnosis of autism spectrum disorder based on functional brain networks and machine learning
Source: Sci Rep. 2023 May 18;13:8072. doi: 10.1038/s41598-023-34650-6 (PMC10195805; doi:10.1038/s41598-023-34650-6)
Supplement: Supplementary file 1 — Supplementary Information. [file 41598_2023_34650_MOESM1_ESM.zip › matrices-bold-time-series/ASD/ASD80.csv]

0.0546821759424869	0.3943613551830204	0.4115566765415884	-0.6910814665659076	1.031887936749806	-0.8963959852208739	-0.11157543203005706	0.19992746409978582	1.0772380088268134	-1.281996934682039	0.09401206941605392	-1.187352870467322	0.2197995809535661	0.9306432672894661	-0.6487828980044089	0.6017873286844231	-0.33603019192101524	0.21876773197535757	0.023001638955337102	-0.3274079964058852	-0.4784994512217142	0.31259041797091486	-0.6943415395296995	-1.3365260212618637	-0.9379850741232403	0.5587306430924149	-1.6444417730481757	0.4119911362497786	-0.03569203331862896	-0.9338144988850857	-0.19298918503473014	-1.4356762449423222	-0.21978731459010575	-0.19217289929670722	0.24749750527876313	-0.5076812707847491	0.1712997989807763	0.06454976205175234	0.5108452295692852	-0.3074226914376275	-0.217349774040897	0.36948046297844495	-0.04722553580785324	0.9118501444795494	-1.4533822880153706	0.0	-1.772037181498631	-0.06313058365959782	-0.2322098931236945	-0.2880633691092557
0.6789754458862496	0.5503942541777292	1.4207818966156307	-0.9767413150503111	1.794428991516488	-0.07002568988451668	-0.20032689796714587	0.3909263917972718	1.3265405934537302	-0.9125063749284412	0.8755006567016745	-1.073985909473198	0.6266119041297369	0.6667554289026043	-0.8758201874383953	-0.2343908948172953	-0.5454644128469771	-0.09516224540594267	0.22635801927445767	-0.1841831137114672	-0.03043531382380026	0.5655175417970117	-0.5129562978160573	-0.8568942577142767	-0.08981546133767303	1.181467104926622	-1.2808993525055665	1.0333043258033243	0.2954539262846153	-0.8542045797422211	0.06112902981591082	-1.528454580520734	-0.19476195993130102	0.08777433895724589	0.3632627733576756	-0.15093900861393975	0.17871570498645178	0.04495038449538999	0.24633361946870636	-0.5242313249640116	-0.917137397792141	1.1583306774849658	-0.7857732739100869	1.1743926044512274	-0.4829333866533164	0.0	-1.5774625426118731	0.1190381937138184	-0.13113717423499863	-0.8572999533859584
1.2438147902217935	0.46373016571778725	1.9372346205614068	-0.9421606644393133	1.578073591038175	0.9402471781424088	-0.5811414662658637	0.1613805089782897	0.962736203684693	-0.15280733092917684	1.2332089069092067	-0.6822527685177188	0.8272261148064872	-0.021370868241628628	-0.8128411572157803	-1.0756649160362137	-0.5310862852526247	-0.29007140944669035	0.01953318375471041	0.17599390931286643	0.31720247081767644	0.6296956015985204	0.01501906969771856	-0.010498672890547383	0.5907687339214196	1.1175135982148867	0.019285034532957344	1.5626111350179128	0.5833172521455051	-0.542639634755518	-0.028279642715997772	-0.8782762783804532	-0.2742409421757827	0.1202113445265125	0.1416640197190092	0.07951256139434049	-0.28199970590113077	-0.021357927874032945	-0.16381280539812018	-0.1459584950110321	-1.0477276847150243	1.3212521909541748	-1.28906388900253	1.0984845421857121	0.7217293316140847	0.0	-0.6550082416460556	0.5181940713201532	-0.029674164528358218	-1.0008500558062905
1.5614959964878148	0.2741354273596285	1.6216480443827457	-0.6401768926740784	0.39884515845715623	1.19797778505309	-1.102811098901162	-0.251766428479681	0.24580054871526874	0.4389024541658432	0.7324068594366308	-0.2548901096893404	0.7990826346848802	-0.727426943240291	-0.5141159940210355	-1.134491241483022	-0.23573433302308788	-0.1204386172325001	-0.48031210908343863	0.5144396046948398	0.46884098780717287	0.4405997103922615	0.6603355200524328	0.4907344374829589	0.6570672568771818	0.347183001548516	1.1443590919009279	1.544994822809802	0.6210891241834569	-0.37056709729271636	-0.35633681422282554	-0.08886490777354895	-0.23478342652351902	-0.2943067321596041	-0.22831288628189486	-0.07286129368418474	-1.1039026576843092	-0.21173542423283473	-0.38614119691990856	0.4664299177174063	-0.5222521554239772	0.6281125079876799	-0.9422536905795265	0.7632954415380903	1.1800877223118031	0.0	0.14370926317954336	0.8949395176851932	-0.1669798916851327	-0.3913827849226264
1.44324090660019	0.15540417574213294	0.7836748182850561	-0.34048586233799605	-0.8658696705600547	0.5775452915264364	-1.3351034611388606	-0.44604391714866476	-0.43276104735055854	0.5303759957512476	-0.29597538767902376	0.009158372837655663	0.605745698246633	-1.0629984491684659	-0.18814562593652287	-0.4079779095998411	0.060243600922379244	0.15212124340012845	-0.8144670637615785	0.5091829575395902	0.5647446179460539	0.03641008909286484	1.0697022170624797	0.3229570174074576	0.29308852672973645	-0.46452075433828544	1.1626073440845779	0.743837379835339	0.32191813947335635	-0.41758392876566147	-0.4796913601443043	0.15368755080389776	0.12220411887927553	-0.8821264497693978	-0.3823319603655549	-0.4626133953298714	-1.7471224954274316	-0.5066626826840731	-0.30662143523657404	0.5679711468339054	-0.029617359332654702	-0.2900858363600718	0.1009126194991146	0.19196495031288	0.7501135933934101	0.0	0.16253002101999656	0.749768297420021	-0.47558785452526453	0.6172688382369947
0.8332826179185422	0.14677408122142588	0.0443328634635994	-0.22131324145659426	-1.2509191655095842	-0.0965604611359393	-1.0224099893940115	-0.31917031118804934	-0.8851892785573248	0.2593867188663595	-1.033399596566663	0.11739441647747458	0.31527515382097676	-1.0101682645970071	0.04707899714239274	0.28418554080074676	0.050975366029085784	0.02942552434157133	-0.61116353513116	0.09757194171482063	0.7316928390978568	-0.45008998061947764	1.0641126212352807	-0.12064357853844888	0.1048030027765388	-0.5565221127235267	0.27182375417859456	-0.46912806919931543	-0.16598953393211882	-0.4262558067960299	-0.11034992882306251	-0.23329050982460514	0.6495595545183636	-1.1153671105038572	-0.16882372061620612	-0.622493968430047	-1.6260569184297526	-0.7355128584908307	-0.149613804820249	-0.19050157401133858	-0.34790203577413614	-0.5160920644664148	0.9168962029518258	-0.6105999784774387	0.22397506261062716	0.0	-0.29461949962058825	-0.18577259624612494	-0.6380384771192166	1.1922756540264037
0.0031701773658690388	0.1934439968544703	-0.212142236979717	-0.20486594408679615	-0.6081089431988927	-0.02719168799762694	-0.3831111757681087	-0.12687396027664768	-1.0850744796353993	0.046730876487979335	-0.9395851192114445	0.24450781324308613	0.052561149691451634	-0.8765752216092303	0.23492648467229124	0.22003623171434666	-0.215033492498073	-0.5148776565645633	0.03467539538851025	-0.37019617921874015	0.8635293035006713	-0.820204368486573	0.8070881149987555	-0.20515681654448237	0.5297590018636921	0.1600752237320481	-0.4793143315959516	-1.2814233692075052	-0.5294050321338312	-0.17381227622556222	0.5158980549814898	-0.7118423752205408	0.892088420855827	-0.7428929806637933	0.18858789858309655	-0.24037100198298675	-0.6643224921412709	-0.6962905365660509	-0.187234422269049	-1.2751183546666587	-1.4161895862076759	0.18789302243148223	0.7257928752438686	-1.379749794712761	0.40612627138507523	0.0	-0.34654832468245184	-1.4731000361537148	-0.4798400381896985	0.7898597078958428
-0.4942930024695434	0.26488765680197524	-0.09555947491074429	-0.11385055097543605	0.28948081720960983	0.6084929663753634	0.14174481266674513	-0.06595733113826259	-0.9656469685956075	0.21351002722059956	-0.23231288827129817	0.5489644848131261	0.020029754967273085	-0.9207721484721918	0.41360353011306167	-0.41411153949037094	-0.3619844768528028	-0.8418696159078112	0.622905801458329	-0.400967626392994	0.751654880447492	-0.8775676701622248	0.6613099569905062	0.2308535766105698	1.4478455455004953	0.9520799433237499	-0.3425893936801052	-1.1141370258481322	-0.5429782647230089	0.22359565151841956	0.8562754016292534	-0.7595678652448602	0.5456964265971612	-0.041087118679334456	0.366754645432967	0.4655754707917662	0.5258600422168291	-0.33838138640245247	-0.40251689664726437	-1.706425792441803	-2.2603800770093647	1.0707550348528085	-0.26967145168661005	-1.5840698630944818	1.2389635436624182	0.0	0.3498705994280342	-2.164595688101761	-0.1962133227072707	-0.2760096081332296
-0.2281971801664777	0.34268273975196284	-0.028063596587030507	0.07610552877521315	0.5529441917283241	0.8884808522967168	0.39787069871843606	0.039460860846196495	-0.46948882563974553	0.741834852745125	0.3758412786001391	1.0301222546967401	0.3064739380988273	-1.0803285651002272	0.4946846098915561	-0.7803788133157864	-0.1182706065829451	-0.3681991348225768	0.6967764070006405	0.17875612639483363	0.42161789717818254	-0.5359078393452194	0.8501341194793598	0.7457084461202073	2.293958028295909	0.9632771670272063	0.42450516294611723	-0.14109045020378447	-0.2801311201558847	0.4475383056244861	0.6592359552238551	-0.40353448936145936	-0.13613295478451118	0.49743074961204026	0.31983129633493185	0.9406934233497624	1.1034285885636346	0.19363022109722974	-0.5206687601911291	-1.0619340222477627	-1.958792310644188	1.1291127660100237	-1.100491032770802	-0.9387284711724448	1.9192767067695886	0.0	1.1292625268670597	-1.6604580771076851	-0.09196153362212811	-1.097124527740829
0.687165419539446	0.3257872349451292	-0.3434983230703923	0.2062714962516995	0.04762340796899446	0.2787971368141903	0.6358547449956679	0.47636790235054083	0.20595499553985197	1.3121766536031128	0.375392081115564	1.5363752764320329	0.6595026711906281	-1.0935359290966706	0.3978522875228456	-0.38998143146489456	0.3504400307092228	0.6204453093910292	0.24117432346306172	1.0542721293828068	0.21409193049131095	0.09590569678037521	1.2451843779354053	0.8488825553379452	2.493885592597056	0.09591063908012486	1.0173662888454718	0.8985335493395682	-0.03559790379229004	0.35647359923163097	0.258085586272187	-0.06988213471324589	-0.5048880897572183	0.6601577199832434	0.2682293594611915	0.8932975569714107	0.727510709577981	0.6971392833145656	-0.3489995276658583	0.032455313321949994	-0.6174129157107862	0.14271007340082595	-1.0665155663462418	0.09553257441242502	1.7759608247951817	0.0	1.1263261435321843	-0.366529459652183	-0.14595416487104582	-1.0269619671415509
1.6253350448806831	0.08351018193362349	-0.9829661568078992	0.13971077207861232	-0.5630289974132893	-0.7154356964679919	1.0719093553274672	1.1162699002466896	0.6285747683598435	1.5267083480750885	-0.1107797842891638	1.8706426042788853	0.6064402980901694	-0.8324130937734044	0.24937168396474824	0.35904096413969194	0.610296148850845	1.1551593207137851	-0.33672703590284164	1.7305910386885588	0.42983534075301333	0.7395156447187105	1.4899420888047357	0.5341072116669102	1.8541419155342314	-0.858272580633386	1.0392421989492107	1.3906115875137421	0.0003068692660420099	0.11773235871082763	0.18384249600123978	-0.017787528154816448	-0.16387830871165318	0.6198233854408828	0.3110231988354608	0.6092405628924323	-0.15192346757029973	1.0587618633636662	0.015173003855180205	0.5319205727930411	0.7342341279447074	-1.0855950469736773	-0.39343744321815727	0.5826123689937959	0.8857048506146058	0.0	0.39011999582372225	0.6391778417777625	0.013641427806002613	-0.2412313799056078
1.971982669705202	-0.32233062343674357	-1.493781985459773	-0.0719862713967073	-0.5862492015074963	-1.1706419997703696	1.4685483200229184	1.379946873812829	0.5593970060647031	1.1654143071522483	-0.5325827479643247	1.8830880757977886	-0.044712756179323306	-0.43288382903058287	0.30282230261058163	0.719760854024899	0.4430828310281558	0.6764080321104161	-0.5890626960765396	1.963901430420373	0.9306124853285092	1.1035441637961763	1.3407714059048985	0.18276511593143582	0.6764014053409029	-1.0233939244141812	0.7981329569535573	1.3088926309293816	-0.0347251652676288	-0.04872986616035517	0.5231346602391344	-0.09044265947995957	0.5822314526575343	0.5844906625840766	0.20848239508356245	0.5727495005846209	-0.757344822417805	1.2527387515389803	0.34879335558856006	0.09549180915234776	1.2031181583769515	-1.5318623788162624	0.19574684696150102	0.06688141341527534	-0.15117683856836917	0.0	-0.11572796237722652	0.6691335691349068	0.6222472567682004	0.5491429140667937
1.6251455664034606	-0.5543892942736267	-1.3613280257453375	-0.2488800950797255	-0.01548823194708623	-0.839495752633901	1.3375057063155358	0.8871370718433829	0.279187076529629	0.3489949273995908	-0.4701721914324028	1.5247551787952252	-0.8495771460969901	-0.08984135119872833	0.6121838824140231	0.5057573244167992	0.08540533289709654	-0.26589091553153094	-0.38710951108794023	1.845613321559931	1.2172055205634333	1.0729521273106246	0.8932258971183705	0.04889885123228039	-0.42572623831157647	-0.3406372901894855	0.7125340039794607	1.0306285020541373	0.16046946659473854	-0.14393226659593245	0.8005107927125976	-0.041442899575262954	1.0114124652845384	0.5035700176608467	-0.29702549813580936	0.8331317019495738	-0.7362105616500912	1.2497892395799088	0.5794301079902627	-0.5417307311554846	0.860676710678245	-0.9359331933983831	0.3757355282363228	-0.8301344691082745	-0.8449815112194875	0.0	0.31356784333683774	0.08618966916961608	1.3553693695459044	0.8433416109711498
0.9683121420636822	-0.2934441229924205	-0.47347320531844017	-0.25916670271028797	0.5530857495395445	-0.3381064809473088	0.5766508479416051	0.042040941203487184	0.2915053295300036	-0.4963538108469552	0.021736526623662412	0.8988697152346766	-1.0357239576513226	0.18519245224521408	0.8921411198693806	0.25703264765462047	-0.04620683264134739	-0.6222686509884348	0.05341230779803556	1.516054793657579	0.9632198754118257	0.7781617188796948	0.4810933748438057	0.015381633131847325	-0.8998263577615601	0.4272379585048265	0.6975583432337982	0.8317873520536696	0.6486434802936807	-0.311084249101282	0.5811496896254795	0.06891495830090351	0.7377034490134161	0.23233427529246953	-0.9938622011343059	0.9346497108414936	-0.41160873268500336	1.0142510657650234	0.7875661164231209	-0.4021607739647182	0.47584417620033836	0.04059896881556012	0.4592809819436574	-0.9925525443817533	-1.1054397673943823	0.0	1.2235344984666416	-0.17688307952343876	1.543400568205174	0.7126839008368295
0.4004404484887941	0.3389576858687124	0.6725467284274769	-0.09444638467827333	0.6326492191957223	-0.22741761607928546	-0.26920829236781235	-0.2761628065634424	0.6630659405006774	-0.9069032336603111	0.5517472362080821	0.2777306771527483	-0.27976243259396205	0.5153158199684545	0.8254697463845012	0.5069474798396789	0.1798475705306537	-0.07803040401024208	0.4408359205250191	0.9331155620739353	0.39795367015406913	0.47093156053803237	0.3605198626931939	-0.12375244987510355	-0.6112379197683415	0.5963196439839686	0.3266997584211446	0.6688331237959997	1.0842319244864442	-0.5359597723232256	0.09232301135314044	-0.03170082410505064	0.11238324744002698	-0.10232029604894473	-1.2537068675340666	0.56124357002877	-0.2804965905437459	0.6101198086624625	0.957600252217878	0.6046724172337434	0.5710823372900425	0.5628004013284579	0.7767982497658598	-0.05068260144717437	-1.0363460185355762	0.0	1.5325821839382792	0.3018759393373145	0.858540125671805	0.4747817251845529
-0.026761585271580506	0.7606735529963211	1.3010530815105534	0.1887994078884761	0.3475503441162337	-0.24543531008474156	-0.5418578942435004	0.28647831584515926	0.8408092266749099	-0.7365145885274844	0.7868217572684487	-0.02432100110762479	0.8627454426950727	0.8945634931885322	0.4749130018436491	1.0889737678866247	0.47428169071912235	0.5918146826894007	0.6640938307220575	0.002701653068081293	0.05202731080608659	0.2995059625528943	0.48725714675028275	-0.3190831973596178	0.06918378730288856	0.31889107450257553	-0.5044972760209092	0.39534836910140275	1.0217632834876786	-0.5786818597768975	0.0419383875135796	-0.38331181035000184	-0.18244120185101562	-0.12303306742457439	-0.7118033871602721	0.08235975431563738	-0.3574051404611838	0.22507077030845074	0.8736887471504637	1.5384661728410127	0.9163865769388275	0.41176747149742926	1.1004129018236726	1.1314910297388756	-0.7106100214646797	0.0	0.8634110919709488	0.9780804474021879	-0.29396749009498296	0.20657991721274171
-0.5099920356969417	0.46093844932903993	1.022356639092823	0.519003044721036	0.18821330462044386	0.23031890158518528	-0.22818532566453673	1.0205968811410937	0.28671251601702835	-0.3041693080355795	0.6905248603441261	0.07879551973145855	1.4054700129020365	1.0955529891467037	0.23643170510845493	1.3149333831284025	0.43946947754214444	0.4885695248057155	0.7937057017690424	-1.1359250204896951	0.12255795111250552	0.18123755613022316	0.5782475640246515	-0.36417179536941113	0.5493690223135977	0.2841297058118013	-1.3311119895319201	0.01650596273039136	0.392015926732544	-0.28384588376328446	0.7261076888429764	-0.6433816331868051	0.10553102915210938	0.2970529127584994	0.20484938187933147	0.18744938484522677	-0.14952707435526563	-0.008479787283144224	0.3656108747015024	1.452370530810036	0.9373907026474768	0.009961147213289915	0.8944716107344687	1.3700780360633518	-0.2553667979084159	0.0	-0.006858105674378425	1.0080853055726358	-1.1510825548011492	-0.2688937559941518
-1.1515856651322955	-0.44119242468703906	0.19844768054388442	0.785189477514312	0.3645525042272305	1.0644986104788263	-0.018584576134759404	0.8341138871072958	-0.7833174460087247	-0.1498821492524144	0.4272512155953208	0.2718476945240322	0.8406864830867733	0.9269659394430418	0.32195781500038717	0.7607198433191258	-0.03737074200254209	-0.3254709456981468	0.8756842902667724	-2.09703424306734	0.20463886595398734	-0.0983712180710322	0.367004895558801	-0.2783453309947173	0.4570073921824012	0.7099090161208316	-1.627020520202272	-0.35952426099030366	-0.3976307846897202	0.12472758075138962	1.4573662749332477	-0.4860849700813835	0.5416511653070916	0.6862929778318271	0.6375739612486587	0.9220994296013035	0.6810278518777692	-0.20675710018197216	-0.3998389750015424	0.43178493076795543	0.42022203502530725	-0.2090639536220407	0.03352879091695024	0.48877089204424873	0.0056417867604998	0.0	-0.17373992824385293	0.2416630830455337	-1.3298220815769541	-0.9783935316397814
-1.816135829523129	-1.262960484609906	-0.42280682112298157	0.847311883358556	0.5426527215790594	1.1700262543431537	-0.5225288704332952	-0.5072403355064798	-1.5147063077641818	-0.5668070943676888	0.11488936589580523	0.04227889972679396	-0.4290204146388967	0.5379778674717435	0.4271449309695723	-0.2896275701024658	-0.7029117593367209	-0.9610144179946379	0.7845694551137632	-2.5682306137541158	-0.25201858864803983	-0.6376039078890143	-0.1906748806214411	-0.3770050480875658	-0.1479013642257927	0.8991445472171962	-1.4059265608514306	-0.7183645569649115	-0.8729480785455094	0.20426316343442266	1.1307040075513293	-0.037391168824112524	0.5264033046320711	0.37199480215777087	0.23677446752779677	1.3465507378925854	1.7441592757986568	-0.6353188473325438	-1.006973927731288	-0.5261235614631395	-0.3258885922563408	-0.2886814442132763	-0.9889163540845525	-0.48188253775179274	-0.26021369553650325	0.0	0.19460867256989328	-0.6017014959982451	-1.111639779010244	-1.5938396086134876
-2.2873244640178765	-1.4334302335640488	-0.4764853397129483	0.6625777622657572	0.2664174390295024	-0.245399539228399	-1.5161889859323485	-2.0032088690284975	-1.344293368524689	-1.327474413890718	-0.27455156935354386	-0.8071509416684779	-1.545692887171269	0.34130617536836516	0.09578783329846972	-1.1879826947811436	-1.1721309347904905	-0.8342425944146212	0.3311407428511493	-2.5690691530267364	-1.2521570075723265	-1.2566398201644773	-0.9092963829549223	-0.8418652155315768	-0.9450619977246698	0.03167280381838097	-1.13953126546366	-1.126920752348866	-0.9538555722462049	-0.20866462654322393	-0.5313147959478426	0.2655059303528278	-0.02017318750205034	-0.6816443642866722	-0.41832890410064616	0.45861982145369	2.163498763261572	-1.333776181447692	-1.2089721048497384	-0.6355673598344885	-0.9023584933786729	-0.5684404565408427	-1.6284750957181804	-0.4967461373104292	-0.9948312079270396	0.0	0.07208625729881346	-0.7371745750694068	-1.0011197231803466	-1.7512175237680638
-2.437394188445156	-1.0502519248974023	-0.32480430477582817	0.3987879627237637	-0.4508004581393963	-2.403045914550079	-2.1084954843041985	-2.4228472215016192	-0.6531164970686041	-1.8692635140574114	-0.7725276755700797	-1.8308439248438038	-1.985551854506683	0.5689501652354162	-0.5967354802501552	-1.5508985068441568	-1.1875555381676035	-0.32559708171483087	-0.46706456675139374	-2.3315878830942536	-2.1336660534544265	-1.5970043424622296	-1.5184274363709729	-1.3311870602276996	-1.660093001551976	-1.6643606613581101	-1.115993698686839	-1.5162503125557323	-0.9467360408175075	-0.7485607300827453	-2.4316397845107294	0.2497029709435403	-0.5892808581299931	-1.5916924769221057	-0.4884608404868671	-1.5278727652246376	1.4411795698503183	-1.9001151868662942	-1.1674496888047359	-0.15367072292488726	-1.20495374855614	-1.1405689546672984	-1.854717780572146	0.2988483885532598	-1.666480142827875	0.0	-0.9877741738542496	-0.14906738045696308	-1.1259705546169634	-1.483043346073192
-2.205187393922585	-0.7006070699989947	-0.5745610797023472	0.33896054825772937	-1.076187830883824	-3.3778002027084417	-1.6689091541133727	-1.6015456056746298	-0.3130828863660125	-1.7712480713822305	-1.2254479597645835	-2.24402926758943	-1.854551692920352	0.966065558565629	-0.941842299093306	-1.461425696850911	-0.707229174291368	-0.1555475214699298	-1.2559314747102004	-1.991638426930261	-2.200946206045256	-1.4125697879775596	-1.8237337363507233	-1.2190595646860234	-2.160320296436706	-2.8354414225891906	-1.085621162333687	-1.634415690374602	-1.1079831743559287	-0.865211140578245	-3.017894974025547	0.2575380429724835	-0.6683049944976696	-1.3466236682324875	0.11722311329093642	-3.101155019007091	0.015319645372204576	-1.8004571848631692	-1.2002684299908328	0.005285073217033535	-1.3297299197085362	-1.6464290102270267	-1.97335730771021	0.760898901565726	-1.7237416797778085	0.0	-2.020375594989541	0.4605796684244929	-1.1763426922685456	-1.1717527987189795
-1.543830981518423	-0.7696202188898459	-1.3102142283993543	0.6131324699558841	-1.121667438249966	-2.0472774385543686	-0.48914925030533934	-0.5513565347306127	-0.6387192451970894	-1.0850157550924913	-1.3242579577173743	-1.679575275925047	-1.5235057038346433	1.0313775770490132	-0.35979056718605884	-1.1828911780090245	0.12053744759473621	-0.36678393351090927	-1.5567935021307682	-1.518688175827597	-1.4426718442460758	-0.7874080676431042	-1.796191649100626	-0.289092583723324	-2.3319662469909557	-2.3195037611429656	-0.6534241072736309	-1.338215102655296	-1.3227371801407997	-0.40669660324295703	-1.831725371335302	0.6933595584541883	-0.27632583553341755	0.0575756949569827	0.6203634711907383	-2.883718091125329	-1.112566678683907	-0.9711312630439021	-1.3547609084633816	-0.6179947159005604	-1.2812967021554003	-1.657083152394646	-2.021817704168876	0.1002285553786325	-1.1355572604159565	0.0	-1.6187512086819063	0.4675126820184463	-0.8836144016092626	-1.0569219835922428
-0.5541957286637886	-1.0382859839056993	-1.9381627015681846	1.0434250344096583	-0.6758280523401023	0.5560500707338921	0.5290918740969656	-0.26123443735321605	-1.0233470491530685	-0.24568189873445984	-0.885235946484531	-0.640702283729765	-1.1711667401889292	0.5825475447152288	0.7967817127891157	-0.8767483428640785	0.9883677556890603	-0.30553947947884524	-1.1737170770848784	-0.9488953894703676	-0.5520401989854222	-0.07769171294097318	-1.569096380926759	0.9188404328560529	-2.038557399149824	-0.4652837374829862	0.10509316858526599	-0.8620190078942825	-1.2746898226391155	0.22281913921537766	-0.038064527712618264	1.4213080147366803	0.13533257536604423	1.4180140405415067	0.3315192244489822	-1.0974904386389315	-1.2903356051121957	-0.032415433404807896	-1.3645433426865305	-1.4810309462528333	-0.96547620553207	-1.163931313427478	-1.6526662749067251	-1.1952976895525516	-0.4062264182673662	0.0	0.32789030620648374	-0.06743482407706898	-0.39566262427299603	-0.9355336140862828
0.3477582464203735	-1.0015678766341043	-1.8292176662997255	1.2991557253981147	-0.2941166826589946	2.1523212248241426	0.7655487363285081	-0.598825321556097	-0.7289255185740132	0.30958636467740624	-0.11323234698732623	-0.08538446557718926	-0.7523380873465845	-0.0010074026600447696	1.4194443437265376	-0.6113467963287855	1.5097456691860207	0.36175348319042094	-0.40359291589254725	-0.526088718893209	-0.22561796219399274	0.3613393439916023	-1.3409792594204042	1.570345906741382	-1.3011936646077569	1.1016017722801632	0.6295780306214268	-0.625628099258166	-0.8612650551957773	0.5144261724106731	0.7150258615000161	1.8248005164512018	0.2214097846125962	1.4323587270853961	-0.4580595601796889	0.6094273183680596	-0.7168977336415366	0.23840080758900592	-1.0498086246517775	-1.6437595504130924	-0.44383249991270324	-0.5858710395714755	-0.7098769722292103	-1.919471211842913	-0.03995414469463794	0.0	2.2295794534516395	-0.5798228620872573	-0.09062856518884736	-0.45961461303107537
0.6044828003709308	-0.47859739658287287	-1.0008139583411149	1.2007799534909966	-0.37750586120895724	1.5353321874193064	0.373709061620508	-0.5961512684963997	0.13146405414163287	0.46142456379348035	0.4674642660985751	-0.47269896441036174	-0.2630737044509954	-0.17979611318042144	0.7439213341273246	-0.4364668704468198	1.4276302835440549	0.9877548450115565	0.198139435137533	-0.46183516042646006	-0.487833532653346	0.4106609352795219	-1.2121654519555305	1.3341292937760585	-0.43250316563105545	1.1247238614604542	0.5176032941911816	-0.7264413421373208	-0.31748085270903426	0.3912258874955784	-0.04876639111233005	1.514841632624015	0.050022554828289614	0.02545989381914076	-0.7627559056089624	0.8551708685933401	-0.08375008367533741	-0.3053743065589926	-0.6147570458661319	-0.786368861839698	0.000298159585396869	-0.2903303975859912	0.34322260380516695	-1.4814408579345322	-0.05128187089723654	0.0	2.3467986478704836	-0.6405975526457093	-0.10339595912725093	0.3528216439298351
0.040732523324647614	0.2169627063827026	-0.051373427105897984	0.8309045020429784	-0.746151067283501	-0.21167386734761198	-0.05276517442849102	0.26240143333088733	0.6519324827331845	0.4308578853870555	0.4273045924034925	-1.2563004930974704	0.16698391297839218	0.12066043825643458	-0.8104999289726853	-0.2779050732287719	0.837139404090109	0.6215964144745808	0.3093747572163637	-0.5881222476807749	-0.7322604474487837	0.20459803492781847	-1.0691144621563549	0.6458807086013506	0.1808556040813812	-0.008869841962199572	0.029886676073197567	-0.7593811707977278	0.0914733730089764	0.22035929599489223	-1.2180941358306676	0.8050708803604181	-0.12444848866985815	-1.5289016023310504	-0.059209810684301485	-0.12149992731948654	0.15326701473923632	-0.989041920323153	-0.39978866343944164	0.4914144295929009	0.1635297629074131	-0.2001454922616087	0.8705628593325706	-0.45963844190428127	-0.03273451609700389	0.0	0.6110146522378729	-0.3139584075528972	-0.17766483884034143	1.0768932523827508
-0.8103101414442258	0.6917325938914228	0.5193532306555964	0.3513241965711854	-0.8699912555987214	-0.9449462485960937	-0.12655184156130947	1.3353409082773324	0.20727880375387228	0.5439068861299713	-0.17015552774256085	-1.4212495423248594	0.471708603978543	0.38005284801938216	-2.0276721425514914	0.1512894242330135	0.16271612636772437	-0.7490916575772187	0.12040317890363636	-0.4167462850502737	-0.3947246563332492	-0.021410649615567226	-0.668567786601276	0.1888354782854088	0.47606106709607005	-0.779523516849049	-0.18188020028371382	-0.28135919020879463	0.3872350182080636	0.32584163970764307	-1.3428748712666256	0.32318550572739474	-0.24362638864696762	-1.862566594282276	1.0704703647117944	-0.9162966773270287	0.08242811350853776	-0.9842327452752391	-0.37215734786689597	1.3242013585733439	0.20013787535681754	0.060981316850882206	0.8974269090113861	0.16756925208551213	0.3577431481316569	0.0	-1.327127227722006	0.04131515878133503	-0.003239416027421835	1.3833208431640778
-1.0803462849612537	0.9034441295520264	0.751797430869865	-0.20920569936473574	-0.46265751435237046	0.24560585678279773	0.10343884264703691	1.5710647290281745	-0.7435417181696152	0.9460480761382247	-0.7911455423201573	-0.5535707381764292	0.775236614926426	0.03944824802457087	-2.0977369797408496	1.089738010234159	-0.17787866321286205	-1.9850817070728244	0.11941226380476694	0.3516682573513797	0.45650848277903233	-0.08386572838322826	0.0761115318776729	0.21898714606899175	0.7658532639506458	-0.23601585977947814	0.197007276125277	0.5896244510284845	0.7834387227053413	0.6138485511388717	-0.1711241871198145	0.23711603550559635	-0.46932255613537277	-0.829203467480133	1.5820989627885214	-0.6127419116288505	0.02792940288308955	-0.1482100415994591	-0.051168202967442976	1.3777980689146558	0.4501094571813359	0.6794906022244971	1.1732724759708588	0.09809300092390276	1.0468224693920836	0.0	-1.836905157511654	0.1674416534493972	0.4258744745408649	1.4263444118687003
-0.3855741394094143	1.0782086332883987	0.9481373288726862	-0.9079616277964232	0.23475667181290116	2.1846759925032972	0.431642467302471	0.7997715642903243	-1.1159433291530234	1.4669562986358529	-0.8988384802799285	0.6902452252468022	1.1843225019571941	-0.8449382395229623	-1.3090964030460785	2.277533938911655	-0.12350992383633724	-1.9789518536329977	0.5953179853182984	1.4328294245435476	1.1836558834843496	0.07824282816946304	0.8622254923602538	0.45989746314992946	1.2735559699133219	1.0258129098147226	0.8350633286485801	1.2082996980864813	1.3115399170670454	0.7534784824089187	1.171197237066481	0.10726621573037468	-0.862649157450854	0.4837144744651989	1.1198508993316267	0.295912099012551	0.12229378533108193	0.8596951228955308	0.9265665900138732	0.9720974083109069	0.9850423706812961	1.4069505894063634	2.2064727826374764	-0.154867776304493	1.6480767988950145	0.0	-0.8646824403120451	0.06927009604430734	0.8820691740014129	1.5881740647154312
0.7612883812097382	1.2821946480378497	1.1385497330532763	-1.6453189081516117	0.7495402339183563	2.9990385849999806	0.7786966216117951	-0.013722436533536208	-0.4113270404820044	1.7305586881954715	-0.4365569739112107	1.2410093039719319	1.5078317237532761	-1.5821470282892274	-0.5333486301084361	2.926764066940476	0.04084959022039311	-0.8562051052764196	1.3491776636645982	2.1706952511820115	1.1843128391896947	0.38046620014618165	1.1345892851273136	0.5609112757234496	1.6960092273604621	1.6289717502644974	1.2002878676701514	1.102948735306381	1.677770370732551	0.6511562344656775	1.4632836124212065	-0.41828856373614637	-1.19050971544474	0.972602116761073	0.31579212335566753	0.6750121892710879	0.2545901431035463	1.2799514398134222	2.2270684178860782	0.5885685359998588	1.4581124028534374	1.8293174289394474	3.4178458709502304	-0.053511781582458666	1.813882895144731	0.0	0.3059319444084436	-0.08920203147247358	1.2497340062921036	1.9030968480194979
1.444828583440354	1.2571777572455238	1.0422887373481973	-2.0685977542110767	0.8579927501176575	2.0559194343362455	1.1211122543578496	0.10868762104246733	0.7220199107555901	1.4556923419381043	0.14581763014134885	0.7163383242747076	1.3550469972255565	-1.520054699262351	-0.21381022169891295	2.3696479440098623	0.04993451198935968	0.2347569455859474	1.877858364594231	2.1451560317677316	0.4411390902612467	0.6056955879738842	0.586121858227327	0.4902823290078919	1.4455043176542235	0.9487157008214387	1.1651516098906713	0.5225935324324629	1.5662461577906164	0.5892901047346866	0.6609903331808028	-0.9861653798930625	-1.1384167564125176	0.5885392646738933	-0.03791506710656206	0.14998490553260346	0.32664142819710534	0.9787977982482676	2.9678523008852853	0.43502179619574444	1.488912908278847	1.8007912916993334	3.5852681781202143	0.3386154498103945	1.4620710144573321	0.0	0.5800817516731352	-0.1251047368864976	1.6254784780745444	1.9421421595373083
1.2575258800127436	0.7628384312044894	0.5530516461230216	-1.8131468538351048	0.7150683528265277	0.3563593965154909	1.2905668706116427	0.9909942739084436	1.2125947053671873	0.7320805800318327	0.3533822849010409	-0.20493414604631982	0.6004920187139929	-0.7175439463084042	-0.05664940763508428	0.7900865071212462	-0.04331585925415352	0.4573556374604305	1.8133126658817356	1.5095896207999138	-0.457874691350807	0.5223889617635702	-0.42811151138080755	0.435819190799826	0.42051074243088093	-0.31877956148870445	1.0241071049761157	0.14618211620605884	1.018897728047393	0.8296609171003598	-0.1897380894623577	-0.8849932054336038	-0.6581946865365234	0.1579097080682813	0.133223155465952	-0.5397052284895795	0.40241592904044493	0.4441327882037218	2.5340227170087846	0.4539083362514876	1.1221996090653281	1.5261568562694254	2.2078267526798947	0.6167743288159914	0.7588113837627615	0.0	0.04600299570864594	0.08932553517295659	2.022335392194673	1.3631955993213625
0.6595110660628375	-0.012744440795329137	0.03838620814435599	-0.8665837351598664	0.5784477737168259	-0.7665578369815265	1.0486021886711843	1.4844365326082478	0.7232817248577487	0.009853032790131751	0.13587671656135555	-0.5089395363460576	-0.32699371795291055	0.09065193380816894	0.33776921802366283	-0.8136977446448616	0.008301804338321013	0.13081380398676914	1.184311146374328	0.7517114554961475	-0.799141889160613	0.10713425698647656	-1.0623481157568928	0.4585903849780977	-0.6255038974060314	-1.028757934009824	0.9701725646121512	0.28927341339145074	0.41273929393519604	1.1841091342845487	-0.16105469275922474	0.003722408006224333	-0.012798482382276816	0.30846727190123585	0.2870978131093376	-0.5135239366700467	0.5817917919208629	0.1731937655845045	1.2074714679562246	0.5285369877753783	0.7819374681322471	1.242732699502895	0.19500640155478208	0.687132041298288	-0.0019744234655354664	0.0	-0.47489321711496385	0.5500393795114591	2.1332660866434874	0.4392407607854102
0.4298564675819338	-0.5286779710213303	-0.016886120743365728	0.33058537900449086	0.5296079787949328	-0.9465475096885058	0.41155046065996953	0.792740132334683	-0.053575794153569285	-0.25508114669904364	-0.08391695040006339	0.12920775558253975	-0.7458771012481067	0.20756266034741014	0.8278323759932187	-1.501463916525648	0.25606668053639436	0.14768872057502375	0.3090181501502893	0.25133262057591793	-0.30473283797113115	-0.330798705981337	-0.7058154074766745	0.40688796646891157	-0.7259031368164115	-0.7464952961703333	0.7814145417546754	0.5784193866694909	0.062308146181035765	1.1460579678843448	0.6345455478091186	0.8873984952071093	0.5083331463743634	0.795361629192048	0.07389844274178906	0.2509615224772848	0.8351474226208756	0.21680632163838828	-0.07215795145646595	0.5309947926522294	0.7699400665196248	0.9484482085482417	-1.0050445836674438	0.8698185990313922	-0.5086971952731051	0.0	-0.46657169259714665	1.0530354531529105	1.5984897416008705	-0.15270132132934602
0.8435572337993749	-0.41363905765072617	0.4040404115557493	1.1788738801256597	0.4909547606613578	-0.7207768386699995	-0.2170035850950353	-0.600078990069226	-0.2172476930737437	-0.008843547916171856	0.13700617811568006	1.0913390428451772	-0.3538150634054749	-0.35321688905737453	0.9193831445198947	-1.2091522229054794	0.40189035896804665	0.7956968778631885	-0.49077651515521964	0.1329588497992984	0.6563044888194962	-0.3516201228739458	0.39627702800178394	0.17616235014574588	0.23573144944570687	0.05676081885638748	0.17594894590886082	0.48268969052086824	-0.060368333528553086	0.4997672875203381	1.3237003983978608	0.899871910021773	0.8195004068195965	0.9285125295677588	-0.25694905185417594	1.0413316419681238	1.0346950960313033	0.3314837584286059	-0.5545895911511817	0.2787929466517947	0.9281258397569102	0.5208949868836482	-0.8739940635264644	1.3383996272836145	-0.5542616934652725	0.0	-0.05095572503650374	1.2831939418630558	0.5378534582471856	-0.07734431063377618
1.4444891780247622	0.15559942883608183	0.8052266515667568	1.3506683576570733	0.4000699538171079	-0.5666742606524701	-0.36183410997608223	-1.442787965772572	0.3896430596303552	0.35452076163147733	0.7924906986818457	1.5135953164348668	0.47475030543338803	-0.8939279365048661	0.49567875153604746	-0.662586690252414	0.11745707734548318	1.4515019710213806	-1.0591009150285005	0.39938069787952085	1.3541187877727268	0.17693904875274838	1.296521352682198	-0.08648843787984033	1.271285643353638	0.7014666141626451	-0.6226251759542978	0.009773064240724683	-0.16942797237578786	-0.31776947187748816	1.254424538211463	0.13138218899290433	0.9620290328270524	0.4762704620712543	-0.31505714919479616	1.3019780217557613	1.0872570838237752	0.39875204174046097	-0.2569419509300058	-0.31792999583965087	0.8681411911176752	0.021837634172432018	-0.20674188705569757	1.7143234021651128	-0.16857038188294055	0.0	0.5014972662155947	1.0760982519438267	-0.3629280936966551	0.2902423883502022
1.5616664374807496	0.6422037910455137	0.7555334625596217	0.9857064490632775	0.2508291251886765	-0.42989987202187285	0.0650761926642766	-1.035716853310941	1.116811479316384	0.394557460441017	1.410956391599276	1.1221759016570736	1.0337873527673822	-0.7088549477337995	0.07675116220687073	-0.5468900125800257	-0.5181682498002531	1.4258062636918336	-1.37825778908755	0.9679504161075859	1.2690026676968647	0.8511131201990834	1.2084907610140196	-0.1439332959532444	1.2531688685649358	0.880225925155165	-0.9219197874604994	-0.3251843157165918	-0.3216828927330586	-0.6121546512072563	0.5379038765292549	-0.4579964382531521	0.9196330751799418	-0.06352630094483831	-0.1697590923401282	1.0987170216555397	0.9461905767735369	0.5180076658516584	0.2349331597464802	-0.9941973653475412	0.46206935033407254	-0.28066211225313087	-0.04177090118235482	1.4344806782500845	0.3628348868308573	0.0	1.1440760478731258	0.5908818407872747	-0.4789663910872249	0.34189155584895675
0.9406569812320817	0.6702736826017137	0.3609683880043411	0.5108892489196075	0.0036032301316279393	-0.1826048088607239	0.6730619263820156	0.12966577251751182	1.2737545485168509	0.06434946510090252	1.496578739006798	0.36689490253403684	0.9025675026908555	0.252732981922776	0.21689759354290006	-0.8746534306484599	-1.0100031519944577	0.8182196430650741	-1.4785177653499852	1.5261658727290495	0.5096179479447294	1.048174625511638	0.2490591650602061	0.006266819610591561	0.09121094875966763	0.5940376824034402	-0.30130971225352	-0.19913949379979584	-0.35115477922489274	-0.20153143516295186	-0.274692036794342	-0.20197687028415448	0.6464225610684629	-0.09359465760509403	-0.23877100643713592	0.7410755766090933	0.5364358548839985	0.7183425009945513	0.40342605605728094	-1.1966414216441512	-0.009327384819361732	-0.24661066221686853	-0.48747819568728273	0.46927580639971533	0.6785813584342407	0.0	1.7773562017030462	0.15380680929342846	0.05624313429067137	-0.030936561597319126
-0.11680989777070742	0.3058500712603002	0.05111879860635057	0.2621600288307083	-0.3873485149485442	-0.10019904199403891	0.9655434050142736	1.002199769458916	0.8109598184352708	-0.3021331822841683	0.9819639401188403	-0.14107320692005415	0.23908461576736476	1.3411269871720735	0.788008220769469	-1.1627018559930862	-0.9370401614025193	0.3398353174961404	-1.402374251418592	1.578057255823896	-0.280299910424075	0.5421744413324396	-0.7091727854354419	0.08500831237886439	-1.1989189141497543	-0.09139881953377661	0.7746648195490976	0.083186709445287	-0.14801514678443553	0.34488262033251277	-0.7823121254686858	0.47075082653364764	0.25882824232081736	0.3598619994521535	-0.6496587828025178	0.3170313690185028	-0.17168685060762984	0.7838211030522577	0.19128406636621575	-0.6291488393417524	-0.19560757952103128	-0.09306185962558676	-0.8096048525028042	-0.5281122368808575	0.5901992175545122	0.0	1.9112741657890264	-0.07228603036598041	0.4519740618398936	-0.36126919463465157
-1.0821277370061633	-0.13518346719793595	0.0015449676189312079	0.22315759544061928	-0.7865852833931266	-0.5305450197985683	0.7620368315137628	1.0162728527445382	0.2438972306950126	-0.4453399266235203	0.25743451244873183	-0.19086805234764087	-0.4411904912425657	1.77507805126968	1.0802820874523955	-1.0644640164378658	-0.4034689989474672	0.4177865767523531	-1.2017602853299065	0.8867855940174284	-0.4854401703291785	-0.24251054568211305	-0.9395454604513716	-0.14481691475061567	-1.6110552532128448	-0.9449311369250049	1.2754706638441122	0.0007357104598694494	0.11599860831934107	0.36024908520831406	-0.9015796926890327	0.6509194816088876	0.03786684242497082	0.6835856708723408	-1.0048398010495527	-0.16360650154689355	-0.9386195934056233	0.5020659224567999	-0.11423156857538871	0.2661210729114132	-0.05731268906748168	-0.13381316656586828	-0.5174494997593809	-0.8682027386101847	0.16989259430269663	0.0	1.0189060109109678	-0.1795034845475301	0.1643356804778713	-0.2567420545693233
-1.5681433422468785	-0.44273322090676	-0.036166349757763346	0.08866190274926092	-0.8442441900005362	-1.2210902722453407	0.25671318061551135	0.4048130577228866	0.04956533439412428	-0.5275197891487601	-0.2217823664652245	-0.005051831112326484	-0.702274776206283	1.2816375204465584	0.6367693303645138	-0.6889607504951043	0.07997464669732442	0.7297559755715982	-0.9143023026776489	-0.1331347291804363	-0.06606041908388186	-0.670117060075749	-0.5693822748923909	-0.5706231389175974	-1.1617774460143133	-1.4091518093537514	0.6223044440477038	-0.467455129975908	0.13192710634856336	-0.08097286043481422	-0.66106520273804	0.2302268965842451	0.12980614066021412	0.3798487455686584	-0.9059478101062797	-0.3965708833957518	-1.2443556461383933	0.008019992228368298	-0.21721670168253382	0.5723372488856951	0.1437330477853874	-0.3108732642270922	-0.0012484683011946894	-0.5146416060561392	-0.37599077390176455	0.0	-0.7052049128525126	-0.2524348133655911	-0.4021193346401773	0.0853888161713932
-1.4829655139036877	-0.6279272588518928	-0.3149288975853273	-0.39558973321992275	-0.335453515824745	-1.388755689185177	-0.24501322172694262	-0.32997229133888256	0.24346745001572972	-0.915439532828916	-0.3389478987503867	0.11722695496962075	-0.46693106306918114	0.26144303035935	-0.19249250615758196	-0.35530767356951615	0.16356062545972852	0.6703428275032635	-0.548305453825804	-0.6898122825274792	0.44410037828507154	-0.5656205751508832	-0.33664676817126626	-0.8238187828434168	-0.6700959370754666	-0.9704905998291502	-0.6880734706932305	-0.7819584199022397	-0.21020169143800987	-0.17568197960860632	-0.12568681153934888	0.14503883745511476	0.31406355669724356	-0.4047511032808152	-0.5061010410335904	0.006649363320545879	-0.7293741264710228	-0.2929272506036946	-0.019193934274111406	-0.19823472528407957	0.15063605659313437	-0.1825393548484278	0.037445752600541914	-0.03662671019181431	-0.8705482164644793	0.0	-2.2320153050571445	-0.15273244148907728	-0.2978542992790258	0.16834667175446177
-1.0348063961993519	-0.7709639259588561	-0.7078758499037028	-1.1116056912597345	0.4490781078433075	-0.6402221191104381	-0.5591055079987638	-0.9521296573753405	0.49581783692049813	-1.6231347489436838	-0.33363104687083045	0.07430438923947134	-0.01722809736862181	-0.5998259599434397	-0.661842559220994	-0.21281549081992746	0.014036563501090222	0.08449577779247827	-0.12532354204306786	-0.42462911813642923	0.5167151542115551	-0.34391626417851756	-0.6708835650868589	-0.685304050476691	-0.6578325295663754	0.1492843133164546	-1.574647296193108	-0.5385609737903955	-0.7081430553014532	0.6198118557429084	0.43167186152747483	1.10252304485443	0.2158227669103744	-1.0756410382526644	-0.28946599209970136	0.8275969299334995	0.2806961437248096	-0.1874992647040544	0.35023091589517	-1.5045797875719809	-0.09627501406815817	0.475561061031001	-0.46106632632391903	0.04240418880956185	-1.2058964396506704	0.0	-2.601590095661347	0.2489420942354486	0.793226316665628	-0.1123590561408818
-0.6483121104399168	-0.8789095639299825	-0.9011604948033698	-1.5993868969919993	0.8309676832371794	0.4137943811450469	-0.6343971742336171	-1.4430954912647909	0.5290856302441178	-2.1074819444857225	-0.4458022084641371	-0.05624232992471701	0.2094593239501919	-0.8814813017879832	-0.5110519632675331	-0.17419807720112146	0.03518950451774361	-0.6080530925758274	0.2708844751463458	0.1549066333044561	0.19753386175766308	-0.4347647471951872	-1.1329833035010788	-0.3440970442285604	-0.7426613690962478	0.9490400726926239	-1.4674374383712374	-0.0010238692573352234	-1.060759508697844	1.7053475676578147	0.5364230858069787	2.3126957621379356	-0.2280757513250513	-1.1950079322033618	-0.35980898352305135	1.115276753457514	0.8512825085685523	0.08424635295615049	0.5759733501906966	-2.2224017782093175	-0.5385231177406253	1.1581050620456452	-0.8343283214113218	-0.30239506983355324	-1.3067936226783012	0.0	-1.8899902899547163	0.6237291089662642	1.922111379956877	-0.32907425252657646
-0.7032760083707659	-0.9141542352268351	-0.8628574169489188	-1.4832478934003333	0.4249373722843279	0.7675723166942369	-0.47975520597972815	-1.6888389458374775	0.34856967201179995	-1.7485591441966621	-0.5850529029839334	-0.15823375446231885	-0.07504792279880554	-0.6708495590269459	-0.25002801350158377	-0.10418554993052426	0.2971882562417353	-0.9184924648111108	0.5373862723259112	0.23002296491602467	0.033229269689830594	-0.7068868353266665	-0.8704432320161011	-0.21307419550485465	-0.23128270067376763	0.6305697440478626	-0.8058107427273995	0.25534920728881416	-1.107235267212745	1.695887484246922	-0.05659881478234024	1.9865240103476165	-0.6509895151727648	-0.7986874485127955	-0.2613829924676825	0.13358394503731927	0.25412366150267496	0.13355606459807579	0.3008094655231093	-1.7353335346384777	-1.1129559049190334	0.9791500851765287	-0.5598793348144487	-0.7774286333236814	-1.146722150267899	0.0	-1.0710599922660724	0.2107093468119132	1.6432130260843927	-0.16318520468080797
-1.15239550127762	-0.8666669537551461	-0.8750131310590262	-0.9061834496665805	-0.35516246844406196	0.21329082559616716	-0.17654721860752698	-1.5081294994344026	0.152536741426526	-0.5300833000125622	-0.4005641915151574	-0.14755180365751028	-0.7519722015549	-0.3616864580857662	-0.5111155198678345	0.0632223333636757	0.3990603601942282	-0.7294403035314455	0.660639657290029	-0.3608174947192447	0.3953532783165625	-0.6298574832763129	0.3855132902436998	-0.4909264353596773	0.8758400740935944	-0.4092605408585937	-0.4093038089796191	0.12875796095412398	-0.8365285614979989	-0.15069673099609773	-0.9512652558109498	-0.669705743745733	-0.7103039950883007	-0.18984214411660308	0.3336170394455881	-1.608034321477676	-1.2383398091485132	-0.08232411988535121	-0.5732465814340489	-0.5047785418146332	-1.6873951232359596	-0.327498474522459	0.07484165605382223	-1.1859180568370735	-0.7934274552500085	0.0	-0.88615410490008	-1.4293610766130487	-0.48343426590354666	0.025702246566635726
-1.408186819623313	-0.7152618064627252	-1.0392833327926663	-0.46662162045048405	-0.6531406461203273	-0.3764890096210312	0.09253147423087751	-0.9867397557649349	0.10265631248169022	0.8592888347466362	0.2946294718989111	0.004744540670180298	-1.3090491944809446	-0.26949813585582594	-1.2531211150973285	0.3595014957905026	-0.013803618274301358	-0.23027949190887806	0.7315632031175436	-0.910139315046292	0.9473316584825765	-0.001307493812385216	1.890761193584506	-0.9230745346940321	1.7429401541682816	-0.8922267033241609	-0.47589368626244893	0.1331390511683889	-0.2850908357880827	-2.91167059105989	-1.3418155788590604	-4.18453139779263	-0.5731369819792933	0.4060910741726718	0.9867096019098761	-2.638224757508283	-2.484346221672113	-0.2240205037163456	-1.6311004509366611	0.49012409078064617	-1.9642420480746199	-1.8880043491634995	0.3290610982001441	-1.4877492195030617	-0.3519717966530934	0.0	-1.0503710522136476	-3.6391978874650452	-3.2253703620894885	-0.4457833219970024
-0.8116498823821483	-0.35637814416594427	-0.9725517434462749	-0.6115047093987965	-0.10657677821052552	-0.10674861014744083	0.15869263535361505	-0.5240804977194099	0.18751617425075667	1.6553364174778753	1.1949948815467786	0.22452774276041104	-1.2236487890183043	-0.42942869239597276	-1.7588552317850303	0.7772891234689348	-0.681639015640164	0.3823561779426992	0.8029196483841782	-0.6973578973219395	0.9172069585959333	0.6907442056434933	2.548998711819447	-1.0060420244033652	1.6120853266701203	-0.1137779466337994	-0.3851919603990803	0.6545376564039309	0.4343617342677732	-4.606093082794418	-0.7902981484394288	-5.920804679710888	-0.7515781356318583	0.9125783145356714	0.8909453855566186	-2.0365455646016817	-2.5066265931596754	-0.04840822751619238	-2.1141265280184154	0.7809488261850288	-1.6217576191851346	-2.407018385970898	-0.09950443182602814	-1.534309983365889	0.17239240288825772	0.0	-0.7297184029619554	-4.864998627622577	-4.637244851597792	-1.6262964091811258
0.6460344719877137	0.31464108947583064	-0.23100971191275146	-1.0880151483696807	0.7021708688837831	0.8212228709196622	0.058083936716481974	-0.37165939745980126	0.25803414404318	1.694065001992991	1.6709109388051462	0.3433848951321257	-0.4402688187427094	-0.6920498799497353	-1.4146590666135264	1.1741692826368648	-0.8626943844450646	0.9882193861624735	0.7678779937436571	0.10839857921626254	-0.03520377902441989	0.801905696006441	1.9955037870230776	-0.45167182804890205	0.6757523090403872	1.156949255110593	0.4604886594887523	1.2990682781515674	1.032037370296337	-3.9706718436036748	0.2968877761705231	-4.573604175853597	-1.3850804328313644	1.2523280395132308	-0.05247845249642342	-0.46491959712761316	-1.3946392157852368	0.2373783861236604	-1.5444945236216865	0.7529211992828216	-0.6370401063556116	-1.479412170010122	-0.7542514330634524	-1.0224871898998706	0.8699992624585619	0.0	0.320967483859372	-3.9088142447396046	-3.7630974558179693	-2.570873482564823
2.1469186044816664	1.1975424395121863	1.0020779825009931	-1.1268447908850643	0.8773581148302687	1.3538858962142812	0.025701654174430672	-0.23836559258166723	0.17068749477135514	1.4043133245455877	1.335415060022611	0.2620659600616331	0.543588918653403	-0.916050924222587	-0.367855795463598	1.3028374055474587	-0.1334710417011732	1.4157050517064258	0.47586317041079407	0.6258803630570535	-1.2964778493356046	0.35384779829837754	0.9532067712553705	0.5055795016743109	-0.11757686503341552	1.5331063488596133	1.756816414732423	1.277475433507297	1.1603009837578877	-1.6293221787029726	1.0834564794708725	-1.4314024166513253	-1.8507597535741482	1.299438908830353	-0.8733563207306341	0.5839639005292523	-0.140099820767301	0.24049398284710205	-0.24883658878529322	0.9994576046363708	0.5873576923172535	-0.04375449456337379	-0.9824133438448683	0.11105731056204161	1.6869104954243974	0.0	1.3612022427037223	-1.0997535262043343	-1.4229245243097077	-2.190913271118598
2.7573119269468966	1.9233657123214354	1.90620940479423	-0.2817675079280636	0.24176298425901674	0.9212811921867973	0.20721969979078342	0.41210077622622465	-0.07850536375193752	1.1955741721434332	0.4512050121212183	0.12277454014745154	1.132807258589463	-1.013288888157964	0.6478081840778668	1.0696215530587052	1.0178156630333584	1.4392394161693671	0.0012791671873386389	0.3164857636789613	-1.7778921811595763	0.08350432165153895	0.4741339921951967	1.239321311965749	-0.0719151859606554	0.6911117541454089	2.461281253845369	0.4324974426676933	0.7736176708290643	0.5554383040721093	1.1614506370173365	0.956540947000697	-1.314631887725437	1.0166804567536794	-0.5335426752066221	0.49618101566344913	0.38272652650329275	-0.06981674638808961	0.8387400735230457	1.5383491291352271	1.5037426926392932	0.6029569952371522	-0.6162391669826862	1.346788456205887	2.231197066394381	0.0	1.4883006535342784	1.8426825474965594	0.6280132568778525	-0.4743718705794277
2.347399208280076	2.0951348777235137	1.8462581865667298	0.9630629784596082	-0.4571396220273442	0.17753304581029988	0.40361360714986927	1.6251108147820583	-0.335334343517584	1.0095629167773124	-0.28113006920440625	0.20591156173059244	1.1754733977506406	-0.8547887781267336	1.0575258246284325	0.7212676801190411	1.5561029345414041	0.9924934211029764	-0.29523400417043344	-0.4002184927379299	-0.9828002482809995	0.5546580919086928	0.8650238402855098	1.218724845269455	0.5949997321950539	-0.1939537816228413	1.8863289543817245	-0.41686445886768103	0.3021728819091356	1.2596840255852344	0.8676903871108416	1.2513601026136747	0.2826057073204033	0.5346417289482854	0.7923794277850894	0.1505948978805689	0.18379340305417757	-0.28272479414612867	1.0070251713272313	1.825138671527364	1.8366344401427552	0.16708103781151626	-0.0047900211767457	1.8709220923420977	1.9965866090094584	0.0	0.6823037082046587	3.221846568116852	1.251194574707672	1.3191273710686555
1.6821832287290046	1.6321143948781256	1.0856076058533954	1.5801993484093273	-0.44490741915073845	0.1691249123968459	0.2223650491940212	2.7042823927907023	-0.41389025849871885	0.5495771078795835	-0.3900067851779735	0.5605504847157132	0.9957402305118871	-0.2681487036189183	0.9206273819612614	0.6172348043408945	0.935296868014691	0.3031160557590618	-0.09477007834167389	-0.7355820034657847	0.4402753728196953	1.3781987299104659	1.4216474385776945	0.4651743568441228	1.107632600916904	0.10843315180737308	0.5015198300036147	-0.370558193882798	0.28963852273550306	0.753773972391391	0.7371633105298678	0.322221866533762	1.9493018424780735	0.011493912364536838	1.7495706512459577	0.6874037662636637	-0.07685893715936004	-0.09155790677334857	0.4070097808510131	1.477180233046319	1.6968865217982771	-0.43948756954102924	0.46144605552765067	1.3354328126166435	0.911443046910569	0.0	-0.1606281496193367	2.7231001327739333	0.6819880744783463	1.8097664679863337
1.5273693461549178	0.8522395785269888	0.49413391685201097	1.066620383210194	0.15022954810339156	0.9537963609770609	-0.44949750871707544	2.8624686001591426	-0.26868772081894293	-0.16571891900625982	-0.07937607159494454	0.8058413580607978	0.9082659965543984	0.754619526993099	0.7023021832032331	0.7698238113342547	-0.28938654349343534	-0.27114034972987844	0.48059839464558307	-0.5468575007764301	1.2760431431639372	1.5659511495616145	1.2268076353728532	-0.4243410397591305	0.9864207865934753	1.2893731786792368	-0.49569051982950685	0.4484840428421453	0.7959909931384058	0.24954244048707858	0.8214206013379495	-0.09383984112293026	2.512983071771753	-0.5337642900003928	1.2517409012736482	1.9690447833128188	0.07643898161027088	0.23788273915190647	-0.17853340188950137	0.7770916471169055	1.3234721893275314	-0.26103343410693225	0.6532327467896338	0.2706468832912187	-0.39445061514023155	0.0	-0.20779442495245581	1.4542277719403287	-0.05228525797844093	0.8158262218290261
1.7778163598811174	0.1933728912205797	0.5666523756810731	0.032101219587701436	0.4790463476867352	1.4460097185261365	-1.19048004228378	2.061654388326035	-0.04562719300497947	-0.6791764742017952	0.03000457630351909	0.4696314493971041	0.833596717330248	1.8525631281657504	0.7159094356189383	0.7549771364027279	-0.9800019364721186	-0.5190860695641888	0.9028313629730703	-0.45156559843035804	0.8898038237749643	0.6969689098333619	0.15338088292578547	-0.7582320129408078	0.429646598149952	1.7816470682168963	-0.40432512412261595	0.9815333576417098	1.2736263940844728	0.43956100018878785	0.7157293215088386	0.6305838126305254	1.764626387694889	-1.1443392347553776	-0.28782922943283873	2.6685243400027576	0.4896027804394359	0.14514148927144957	-0.17217229987379895	0.35427736721460745	0.8186946665480567	0.5688980635524119	0.588459619775473	-0.37214359644531897	-1.0499182962406093	0.0	0.47180044455591713	0.7500315909257927	-0.2348077527530801	-0.5402540071751492
1.6338806949651938	-0.13628321302186294	0.9261247011890775	-0.4080468432270475	0.04875370687235279	0.7545362823031012	-1.3857083210458598	1.0257515546762908	0.049335554949173646	-0.6019436900322624	-0.39801609225552836	-0.409813692916802	0.4975608171796288	2.4273727384501784	0.8717518236688689	0.22596609717826588	-0.5593890607187902	-0.4539511605786414	0.7569108818495809	-0.8989726770767585	-0.21863320297314806	-0.4908229423752671	-0.9684059816853968	-0.351222929534302	-0.06001804879739928	0.6708466571832317	0.2989848643185458	0.4891166380502808	1.1480218365201065	0.8991839631929671	0.1946882709192082	1.5790148060191487	0.6308315553297059	-1.686909700109581	-1.394673168422855	1.8845066405025206	0.7315351236549147	-0.486622799121713	0.2770678496699201	0.4697274898792951	0.18779409962916108	1.0554111249215976	0.28376366391484087	-0.1157252862373126	-0.7682113187559564	0.0	1.1032250102885097	0.9965266132890961	0.0602439216831547	-0.999501628428302
0.6205867272571918	-0.23539079232880142	0.8810879552345798	0.1797958543122936	-0.6463285977002248	-0.6342075874208822	-0.8663849401039098	0.39411835586233707	-0.06853785516402479	-0.13364235505041433	-1.033610565869113	-1.1474654230438004	-0.0718486690671589	2.1192641052361023	0.9019062739120117	-0.5466338934070227	0.4265467793417005	-0.19572543093960337	0.18799168572865585	-1.4487311118843227	-0.9853835849012343	-0.8768800659237982	-1.1663266238420344	0.3084484541949385	-0.2321635490083695	-1.0896473610439381	0.5475565913246668	-0.5383986908908137	0.4636994222146357	0.8705269286462025	-0.417997707513865	1.6207785157211323	0.1775906103159263	-1.8232758835925185	-1.1456251440884597	0.2628266718004604	0.6908939550558133	-1.076490149768422	0.604913050727778	0.7688362399215762	-0.4505174540079478	0.603082075899512	-0.14421753609438262	0.6373971457223294	-0.15003591013053977	0.0	1.0882726306996287	1.5449674186459625	0.3740901341637721	-0.34582020316708706
-0.7741793118745145	-0.2957298690318004	0.29836308527537947	1.0941960371928308	-0.7430191841544472	-1.3503892454384492	-0.14135197747515194	0.053498993568297556	-0.31741421451019375	0.0787833483533514	-1.2460346085395406	-1.049284821868156	-0.4515730447513996	1.1890029394137673	0.6931059982531286	-0.8552634377738882	0.9175899021338245	0.0903591462852616	-0.25747574969454834	-1.2690842252320629	-0.8397628290098721	-0.261138313817222	-0.2778538671523606	0.5220060089498123	-0.22029574193593976	-1.7177508384497977	-0.1540335725597568	-0.9699797123569279	-0.19267828764097605	0.31258755416836803	-0.6347172079020518	0.7534496363741381	0.5366763646862491	-1.3350325302108523	-0.0926193459431457	-0.7693066119913592	0.6646238718855251	-0.9749609741898693	0.5137462468408934	0.7408984597243149	-0.8454949585639225	-0.2593352888211722	-0.402290407173538	1.0758315493226738	-0.05537039778575941	0.0	0.5397309981262914	1.5808432142802886	0.4701555328263078	0.5594371904039105
-1.611934646820069	-0.3776569255996382	-0.29503621735097324	1.2918645921813585	-0.10985380960876157	-0.7688491580688769	0.09055073110683778	-0.5322059813767	-0.5624006357640593	-0.3628187838097017	-0.8094483586285258	-0.20394482530310484	-0.31833004266824366	0.3541732648635538	0.35248691251358427	-0.36506281604931884	0.44582187735926193	0.14299946893457172	-0.23329608803502463	-0.2656991407214338	-0.16269349989753815	0.3533841704803465	0.893156103264971	0.05636863201677318	-0.26889024278249385	-0.6985999673549678	-1.28297654598886	-0.4384534344663171	-0.420133621459332	-0.08572432427275278	-0.4197326768098557	-0.057630077646450235	0.8962632454786742	-0.44699465976523306	0.507966625523654	-0.6746890145151868	0.889336064377605	-0.2555596409074545	0.19732154741354616	0.27850193845645804	-0.8665815794290053	-0.5624713041213546	-0.295032844489276	0.7812356338447733	-0.6744286506187683	0.0	-0.005484062510023801	0.9354957258961722	0.4479920550723322	0.7575538202824799
-1.5430478421129459	-0.4013345162704891	-0.4388450266395749	0.5297068841762186	0.46377638627388834	0.2183942785839862	-0.34048061686942915	-1.4436114741418755	-0.7338982228015923	-1.1383528974368335	-0.15569843951811418	0.5054301608315798	0.09205152103906367	0.15738934276665753	0.032074151586582486	0.40100405021680763	-0.44195975281160177	-0.3171459115532251	0.06645860221242718	0.6353415396785645	0.23691219301186445	-0.10176193871606384	1.3158069234220675	-0.6333132983013307	-0.48137036117952325	0.5993817288075204	-1.9711031894882234	0.1751780504836615	-0.4734956091335805	0.14919529278574462	-0.21072115747094722	-0.13305802226127034	0.4849252759581384	0.29375996873668797	0.15976074477422303	-0.2952415549345876	1.1464453643396892	0.31927960898825447	-0.06610834430884832	-0.30183616086452897	-0.7003970849931999	-0.10117151207047025	-0.06814059201789932	0.04097970257719603	-1.3221814285294948	0.0	-0.1964110028253717	0.0964382351296143	0.41794258341984836	0.08418216078267474
-1.1258089978340489	-0.29900100713621497	-0.30733052358413354	-0.4178787514218586	0.2501250645502966	0.2624075773007144	-0.9010296758594151	-2.043977585460345	-0.8280318526517254	-1.5074941307292444	0.10247191162520587	0.2937598602372715	0.20260583711917823	0.4716306516133934	-0.20702711613898034	0.5775130744208712	-0.8398110213357124	-1.2774974342796277	0.21728188361798595	0.5021600279174498	-0.020083481702852166	-1.4858182873797978	0.6209228113692657	-0.8668857417483896	-0.8037141446742412	0.548827080209477	-1.9251483309102857	-0.17895542071834336	-0.8566971293739872	0.6379586527102422	-0.3208440787206261	0.1932608317157795	-0.5810084323478274	0.5191470968174219	-0.4422538279783169	-0.6155800802448546	0.9418164057650127	0.1637042436899409	-0.31827953826693733	-0.6912961224343811	-0.6908833104483976	0.35334708949764887	-0.22433439148440168	-0.5413225528915648	-1.2060571321457327	0.0	-0.0930879180029091	-0.3952164584141067	0.2925096964860059	-0.833227475580991
-1.0812778348223935	-0.12231244025154153	-0.4029234536844768	-0.6493818261097563	-0.486640038831472	-0.8190237266510615	-0.9211934113684583	-1.7226274114626328	-0.8432341515605479	-1.053031019357593	-0.17985945136765	-0.6747260390945006	-0.220250616654004	0.6561231801371087	-0.3543976650110284	-0.051510891324413714	-0.44089394730294645	-2.2293600679987313	0.10411820838771704	-0.4976204554362348	-0.5921933959793308	-2.5206686361208956	-0.6634240100992662	-0.41345974194993446	-1.1012167972540665	-0.8306227350578346	-1.5457986043937006	-1.3631661602936351	-1.5417177492024727	0.6321145290375816	-0.5267321013068927	0.16516876568859987	-1.4607730472644733	0.36475203416265456	-0.39832577840526234	-1.4463408690662891	0.06361647302609755	-0.46327695184763606	-0.7552827990118262	-0.87525642291585	-0.9577421685648856	0.07287552128021671	-0.842388016061757	-0.6263873680456266	-0.32266083320340266	0.0	0.08232476027576054	-0.43567641565869175	-0.031992630539899515	-1.2535767840535896
-1.4342976555323352	-0.006868439351210663	-0.8382535678117068	-0.06793863612467922	-0.7890815949867449	-1.8234276884258465	-0.2911455999341505	-0.7235550611032796	-0.7731982237084741	-0.0737242307418802	-0.5951700530466983	-1.456258388212096	-0.7638573810715493	0.2151515249709892	-0.36617600377706533	-0.7632685112587251	0.22623405187456688	-2.464860459501127	-0.006692278274287026	-1.26599283902687	-0.8916918075462952	-2.145151555186224	-1.6501293739936893	0.3130925417609635	-1.195647523940284	-1.9554831019291736	-1.2512547665219735	-2.088939994703469	-1.8525165032402084	-0.022214595943466097	-0.4028192749462594	-0.3609234794776049	-1.470834330026832	0.2347146970117065	0.2873824740500076	-1.712793411153041	-1.0935017071150739	-0.7933869090062774	-1.2482486102239887	-0.9748146637358293	-1.2260781473489455	-0.6919095244916926	-1.2470681820446476	-0.333928323439761	0.5113790966714693	0.0	0.21747935563363455	-0.31017028953219467	-0.4150483583161856	-0.9007137234412544
-1.5767489645562367	-0.06650742447880041	-1.1809590141779103	0.6599475863666444	-0.17744200381856984	-1.6045397585956398	0.45003534063279593	0.02749029998218535	-0.6530373724227595	0.7425081114306825	-0.7194028823473806	-1.3639960792581605	-0.8557951681217018	-0.7088874592607357	-0.19996227449182385	-0.7077702631482138	0.43432607711342036	-1.7142543296294523	0.06388004344416219	-1.0158238756018128	-0.7158952978187911	-0.6231100854866973	-1.8374898708297365	0.700464480283817	-0.9491815308533346	-1.5785880976004794	-0.9536012888574935	-1.3573854571998145	-1.2557336105392969	-0.6815440173286887	0.037447565400777476	-0.7551670390583377	-0.6930255519553177	0.2902544637963216	0.7791393079244515	-0.9277903032459539	-1.7777682002247623	-0.47071026601301563	-1.2857657457797729	-0.9663571917957882	-1.0852727306118957	-1.0436866904092343	-0.6488057936941286	0.004321380867577583	0.5177049493509791	0.0	0.3001438917276935	-0.30872028539442053	-0.5457303647717728	-0.011184570847682573
-1.1074363538452718	-0.31992938008059535	-1.0463873622339777	0.9262689481438452	0.7495990795363257	-0.4176041147441376	0.6906687677816344	-0.04694060482995567	-0.5523361684995391	0.9529811892346127	-0.6051160002260372	-0.7050269484308128	-0.4545975225214797	-1.4861043118203545	0.06903788181452539	0.1055633308437516	-0.01809631091034761	-0.4611746633223779	0.05528331290493241	-0.07910453265396725	-0.3714189204078373	0.7916377850530366	-1.4113231172811336	0.509686092813922	-0.4468641068723234	-0.1848471370897618	-0.33523061475962423	0.3699204689937108	-0.11972277525621351	-0.7127873957113997	0.26209580965670604	-0.45761317753728087	0.22761396150799607	0.28288368003668735	0.44753437196759305	0.0840628976401558	-1.4740915820434684	0.06425302064838391	-0.5474621221244907	-0.7127144011916859	-0.424263263240424	-0.5941835407908407	0.8347947789045432	0.15876398133929856	-0.24868683757544813	0.0	0.28439149134295083	-0.4669290839548445	-0.29266256145139996	0.9568545422589724
-0.36651250992908596	-0.678150999852934	-0.6288073297270904	0.7403672542946166	1.0026706502789973	0.42619802369738463	0.3415531269247435	-0.5329052760230822	-0.49927838235835614	0.6429351776855423	-0.6601789924451342	-0.37689244451575854	-0.08987894812726481	-1.593108746014945	0.22620622384897324	0.8076249570386707	-0.7443812884773917	0.45639205702852637	-0.4443143972208657	0.6252751943251469	-0.2643983238650778	1.1559445891649531	-0.9421108709069708	-0.014457619525148648	-0.06199945629072046	0.7020079180472162	0.517180341730393	1.615087568126129	0.5462331769437556	-0.27161573460609884	-0.14955071288084665	0.2862052494412326	0.7117030750984874	-0.07318868616296444	-0.4362464460528953	0.14760631521115827	-0.3378949499890289	0.1647766632359568	0.5589908655704251	-0.2514568661213036	0.3967318390290506	0.041248338312896954	2.037043993841462	0.08432657959701824	-1.0061776849322486	0.0	0.09693563648069847	-0.6318761344818306	0.11724814495068976	1.5837160431188648
-0.031157753015379087	-0.9851318198550827	-0.4774372854154488	0.4594395293761507	0.3034483669677913	0.11404709167272878	-0.15426248443351626	-0.5770931425469521	-0.4601783010802099	0.17574434234561057	-1.100356266442462	-0.7980447993499806	-0.21471148023457604	-1.0366393035096173	0.06687902022472783	0.6443551656302497	-1.2778494202046355	0.5645650303477847	-1.398347118008565	0.6885201713522324	-0.47684006951127983	0.6195486119470748	-0.8443489467865516	-0.5049234190379795	-0.18098272882689567	0.30979598245292417	1.025233183685056	1.3910928274932708	0.14641963571464592	-0.06626079329205158	-0.9544527933482362	0.7063604935825796	0.6124292511642048	-0.6641017142565336	-1.088630803859284	-0.8439009772395702	0.864756725555368	-0.2254589669106192	1.1416753382529892	0.09454994765611349	0.8048427872857934	0.028705618708240527	1.8472948293333917	-0.1834209359245296	-1.0765379910352884	0.0	-0.24458701637973077	-0.6827399440618623	0.33431745641348465	1.610698230359176
-0.33195395583113846	-1.111867908573505	-0.8391663147840905	0.21384951317778877	-0.7170612779412676	-0.7971934275834536	-0.32296530617427033	0.022530911416956716	-0.4360814441860694	-0.19841370754420662	-1.652707880904839	-1.415198046682911	-0.6905739129326204	-0.2524246688069208	-0.4077894792438554	-0.232999920160386	-1.4708865926707366	0.05599176875324395	-2.202050189037496	0.4958882467662758	-0.7523321007533054	-0.03252647297527232	-1.0877231222240662	-0.8082734795973047	-0.7787105889610297	-0.6714148561508644	0.7476282301928958	0.06623373911755182	-0.8711715751492598	-0.42784963885833954	-1.4810005657828709	0.42569144225728084	0.11893995859764081	-1.0289360957937952	-1.0772565892775146	-1.8222456088931065	1.2789377368348456	-0.5522536338785544	0.6971989410597543	-0.01463664888592372	0.465820805248224	-0.639780263273904	0.41416330488818554	-0.6108854759755228	-0.5181367951484863	0.0	-0.6106450541524169	-0.6462934468786876	0.25590218147195093	1.0208794143804163
-0.8577535201893414	-1.0615600542489956	-1.4182994138232965	-0.15990780144675704	-1.3346469640507674	-1.153218176084079	-0.08640910003535163	0.5263298971400513	-0.5277427593443064	-0.44956962249843785	-1.837823365766062	-1.3491005234699127	-1.0207330783250668	0.3083265573607617	-0.9414907734855819	-1.0448173365276165	-1.400371310607874	-0.5407698241505513	-2.2638708444956444	0.49108863308291123	-0.8055484630833903	-0.3257916526547749	-1.343672015901718	-0.9391423510371343	-1.3442353402164409	-1.1152749571968956	-0.0576196535206955	-1.2283614521765691	-1.5398451531933035	-0.883246903862678	-1.3683910558496395	-0.11406815235596904	-0.48113690982320645	-0.8509641351355969	-0.6277492183613264	-1.816423413453586	0.6040117873602936	-0.3822505153348961	-0.3384816078579724	-0.5913968505477379	-0.44962452488080107	-1.1658484568446952	-0.9533428474184978	-1.1430621295386008	0.05157068112012471	0.0	-0.8666475014901059	-0.6303284876529219	0.08693517881772318	0.08368952412804409
-1.0993523754275902	-0.9744770417166895	-1.7850970898445597	-0.6618288524444474	-1.4346611987525335	-0.5638770801034502	0.28755839480934914	0.14218842021414152	-0.7997886727329948	-0.5916931486734522	-1.4542892629933633	-0.41740278765402516	-0.9711832126331597	0.46270024954157873	-1.1846427119432075	-1.2940378614461494	-1.077438751792039	-0.8478090093255052	-1.6130567982377018	0.5383226836698246	-0.5720750396392076	-0.3876808980634214	-1.3476008187565507	-0.841222049957011	-1.3387515194715216	-0.752953311299465	-0.6547859658780635	-1.7530373236083998	-1.4043492242196616	-0.7644497339229003	-0.901762061417271	-0.1961872396767833	-0.8996255776852657	-0.3030231477925938	-0.18680009655479382	-0.9758141564070508	-0.6124434214335717	0.06783642060019066	-1.010946035562283	-1.2964729658211462	-1.376752709607845	-0.958011597031744	-1.1406509446320845	-1.6506944248158615	0.15181981921104457	0.0	-0.9339726859425345	-0.6893004128111133	0.045246457737718106	-0.7522013100689071
-0.9723298677176575	-0.9763794430046447	-1.8117186560911163	-0.8842301081707648	-1.282738586449392	0.29282678498903086	0.53708356662166	-0.9610672661984809	-1.0599044752516578	-0.542278963558083	-0.7066363871591352	0.6432183229964942	-0.7618146392343024	0.27686891562152327	-0.9457543037260756	-1.179919369153919	-0.4348844097060743	-0.7844097350238449	-0.8029338297403968	0.243546189768276	-0.18603980001122683	-0.4448687570945213	-1.1089764702001024	-0.36781524241527064	-0.7252525972334103	-0.18692213551918133	-0.570814965244816	-1.5473483677918585	-0.8456628936014223	-0.06112440005283042	-0.5715378768138507	0.34869941441323554	-0.8875942527428449	0.15121883016779114	0.06362191001947501	-0.1640005804570734	-1.333969283239869	0.2513155918659788	-0.8034465729045537	-1.727666720385641	-1.7462641153215386	-0.30751029930925433	-0.33371288303200514	-1.935407158881442	-0.11714085967674685	0.0	-0.7429074985989821	-0.7618372924452906	0.10732434246821325	-1.1207478415100138
-0.7118741125471081	-1.0072062445036503	-1.5916605553922627	-0.4229230594575647	-0.8877578147595007	0.6350002089309508	0.620024419982554	-1.7340033356895277	-0.8923817784827137	-0.21393339700145386	0.0806098547562958	0.9901944549966616	-0.6490520991075119	-0.08356419304937256	-0.3345470503477134	-1.1187839256108452	0.41610377563464795	-0.4286339964356202	-0.25997465108093554	-0.30147794957453067	0.19558774888875904	-0.38028303687342635	-0.8028949172826704	0.45897502727428496	0.03080680489805416	0.10340884040995157	0.02740793847617943	-0.9054696475701485	-0.4234249638687457	0.5676362527102186	-0.4659269438243216	1.0071513275986148	-0.3808566584719786	0.24900856829257426	0.19309921668801097	0.18131421059501565	-0.8591073863856543	0.008289758639196874	-0.09175488786294117	-1.6776109163072301	-1.3688136787468024	0.1068025124107075	0.3323913519825247	-1.8044327096025987	-0.2771930176063284	0.0	-0.24366643355157233	-0.7203380883882193	0.1139136148189559	-0.9537640448494115
-0.4352818985867202	-0.8577091124489649	-1.114041385659962	0.5376313016270284	0.005455382218915432	0.4786811775120324	0.6261446186876855	-1.3473813747907712	-0.05344412369076183	0.29796591161805186	0.7367011791486311	0.5865993718282203	-0.5548073605821503	-0.4396497850803022	0.31309629064111943	-1.1262378486053093	1.0945683250406542	0.061267695621074654	0.09000738970722329	-0.48147519419233636	0.5075391264669451	0.03818157922366109	-0.5131291370888996	1.279943308673841	0.47946188567657105	0.28974744336414354	0.680178463598142	0.08313860436163122	-0.17137704270204837	0.6148217998348827	-0.26353772180357465	1.2274665562526739	0.35829498537085724	0.1526020880981636	0.23625325001358347	0.4092832212244726	0.5677385075056752	-0.24613848299129718	0.35574189106860127	-1.160653191322834	-0.5362582768343407	0.15587357366269586	0.0963424917054626	-1.1853783780880423	-0.020260453249515014	0.0	0.4314241037764392	-0.47607979058445615	0.06923966339722099	-0.46226096915015236
-0.054166347626431	-0.4347553960738656	-0.2956531720882121	1.2487978609609673	1.255479966682403	0.4029070213307548	0.611418848823422	-0.06344782828857083	1.1561291963345346	0.6893008411772681	1.2141995106777148	0.20988768651450512	-0.28100116921779983	-0.6352747045098885	0.6639676884942142	-0.8977465719147746	1.2449645760648647	0.42788491635077786	0.4944181337130809	0.055595733450564254	0.7700127794873151	0.6594546925177531	-0.13795454818746825	1.6140901268465508	0.5939072723828438	0.658623219621138	1.1445179369120084	1.2942651729360937	0.26148842680962653	0.3234018294659656	0.23176955206184371	1.0290022203366243	0.8565097299053036	0.20782543040533155	0.13716883416754636	0.9175964169426519	1.9632489464032647	-0.06940649681621469	0.21913915703811748	-0.3471368590498947	0.24174817562943962	0.35950167393150007	-0.6741503522191702	-0.23157217754519235	0.47987579977238554	0.0	0.8811512508321316	-0.057077659152368586	0.2034602379169839	0.06333824866434747
0.38866230831039916	0.03928619649222883	0.6558704301946123	1.0853990968697902	2.047355046321145	0.6649883847726842	0.5876339053949939	1.0635171589362924	2.0313112206933965	0.6519576673132973	1.442989405597175	0.5978470445558217	0.039293054700324334	-0.6134760059198733	0.5867952342082847	-0.405942263964724	0.8933344451431425	0.4609978161309661	0.8715464737426224	0.8676473615322451	1.0351529666000823	0.9620443750166502	0.4278030215887861	1.2707373823243664	0.615038220976068	0.9739095174898031	1.410290838230227	2.1721979807749205	0.9149794391279051	0.32735441717496405	0.7663134083357768	0.8738773729558723	0.7858185559827185	0.5720181886583455	-0.05409974161418592	1.475351935943776	2.48493110352331	0.45729072295711265	-0.12150212859167432	0.4385658224979385	0.6538150520758962	1.037618507023396	-1.0478765092712605	0.6777850871803381	0.758185576773218	0.0	0.6992292443544982	0.3912502057445915	0.6715664493898742	0.422520616708455
0.5643895928275349	0.19085534990845218	1.202691353183146	0.13463682460562598	1.6436148049188561	0.9192242460939484	0.6023607416294875	1.2530273250156818	2.073379187292281	0.1328285258654769	1.3775738726045015	1.6840681664623842	-0.0010369904562351011	-0.48312204112477597	0.18034179556981242	-0.1109380405278668	0.41499803874715385	0.2978087276859124	0.8772001735294472	1.228395572780457	1.3326937336844393	0.6367603301047827	1.0550551329636448	0.5157188572504675	0.6276055611195607	0.7619499287263382	1.3685678246019988	2.0212813938519525	1.2990043161742002	0.8378790815677721	0.9484538771616398	1.0178690506557941	0.21372445555353772	1.1089970269502354	-0.1375471538741698	1.5597707608436322	2.117599752414153	0.865805008903066	-0.1151488584568545	0.7770394282614111	0.7884968300628349	1.7131322947857177	-0.6052777413856546	1.13145155577527	0.525464645862383	0.0	-0.06591290436102167	0.681040177329337	1.2545189218031356	0.5371494326672004
0.2477532548302858	-0.08507875792932236	1.0321370993984875	-0.9408959662439988	0.3593331598679284	0.8434688781362226	0.7043711997147704	0.658009586442856	1.4427701816907907	-0.5799524644104129	1.1665298634661707	2.687356224895864	-0.47664079150442235	-0.4437127062882451	-0.3421730065762124	-0.41134206623685443	0.1438860260172736	0.4234142461658757	0.4669787335493594	1.0410926270239955	1.6083151139569964	-0.0037255334613639154	1.4047966178323628	-0.16654998082341876	0.4895257426014915	0.11402994786579383	0.801256775703441	0.8274096397686372	1.0125352078038095	1.4162659727961222	0.7579979699383588	1.157438051704677	-0.50934727183495	1.5601392165718382	-0.011403229244701153	1.1646099766071372	1.4725662623013438	0.9035681307758214	0.33624890536880053	0.44601430189508917	0.942685289765952	1.6423769327002005	0.23405918043402443	1.0014871214466803	-0.03054711887500789	0.0	-0.7966160095148602	0.6917755482699359	1.4792239666495475	0.42715924061047433
-0.23249539855236226	-0.4223180732803349	0.5454407064846815	-1.5251398055507412	-0.5603988126849725	0.6923046137718075	0.8045536348087894	0.042536946249910265	0.7483075214728573	-1.0227542884245588	1.1005039169141557	2.8664877901826182	-0.7973138765121438	-0.592278448881873	-0.7627250227853145	-1.0238287055004334	0.10215873938619591	1.1325237599277362	0.1374142213606826	0.914745966912266	1.6983187732581508	-0.33584753901885456	1.2497232956043727	-0.4321481746546308	0.19949113955409015	-0.23196908556898652	-0.1687323096271319	-0.46158886380919256	0.38416138963644053	1.565821956376427	0.5730797934357195	0.8011433213050522	-1.0593081323085825	1.719294002629983	0.1592592267895676	0.8759723093115139	0.9903719634742165	0.8039034156965026	0.8566015292152421	-0.24432824511572893	1.2621567712407527	0.8110905201000281	0.8366991469379189	0.6073574519326285	-0.3821407338749808	0.0	-0.8108981578063352	0.45693976765281913	1.0904983031168665	0.214807693840099
-0.19500710374444533	-0.29742361237005277	0.5135054758737666	-1.4379785293536755	-0.22413143403175143	0.9290536043292084	0.6752906176714791	0.0004412382659258024	0.41995877083706634	-0.864715722362143	1.289122702363814	2.1349165012441964	-0.24835956739644063	-0.821797180645092	-0.8801946627951254	-1.1477437138288094	0.14958038948784258	1.9960858171980447	0.40914374078267374	1.2546534744860705	1.4313858478470995	-0.09181948173344467	0.7578396138814167	-0.22103809497267518	0.12041925495039905	0.20726321097088138	-0.8622005649717461	-0.7581377604364641	0.21919464532803537	1.3234953015351214	0.7001728943470609	-0.07748798747999999	-1.2865206723857907	1.474457567385355	0.16842265928127975	1.074107763781194	0.5194787501472705	0.9029000671071423	1.1010961949606608	-0.5437477539878603	1.62165932143249	0.05044332891902758	1.031534317582775	0.49635086780025917	-0.1327383959371671	0.0	-0.038885245814589534	0.1694550761482739	0.36204550555133586	0.10212258221139271
0.6317934951764003	0.4242647359285841	1.176164936973506	-0.8180895059418395	0.9080391072932331	1.4293548445877025	0.19570258903890414	0.5470855272230992	0.3883591525631452	-0.14728331517657706	1.4822831501132792	1.0136689337900802	1.1303567514339088	-0.9367048857677007	-0.5340568538163721	-0.3065571573849994	0.28770749325413775	2.1281957360607504	1.160440852584591	1.5808415730067455	0.8307894192128806	0.4059070437302241	0.38627177769771265	0.3249855563223064	0.6227444820827702	0.9519615967349155	-0.6185522619529685	0.051493141058980924	0.8810641944112307	1.1028480162972696	1.0364626180129846	-0.8846731051368297	-1.131185456559956	0.8312575601348805	0.11819515629131051	1.386087198448897	-0.24537455897934465	1.1412855375311057	1.1225946893168939	0.0952854629080204	1.8547292102902904	0.058056022097601315	1.0821116970321596	0.958570093914077	0.5857882688044967	0.0	0.8726756547502041	0.07094951305576314	-0.12843569202220878	0.23814758638263966
1.6898541948879446	1.3107371474633827	1.9067923382366085	0.11397781234945176	1.5348593431966469	1.4366587679426683	-0.41766359039684064	1.2891091236681014	0.38211689775384244	0.7244522858819485	1.3598455784993384	0.11505080648411245	2.423855435687648	-0.8365830172827766	0.25607157564239946	1.1029727004487617	0.6639579227491791	1.1696334912692976	1.713930106425928	1.058949661334683	0.2040825591735771	0.6553170321365714	0.4439130944422527	0.9576661333243012	1.5287408097385649	1.0760716680544444	0.37340610546138203	0.9836961442433264	1.833157883233324	1.0752496129349318	1.2662455556772014	-0.9688625231322859	-0.5738470807071575	-0.0022267210278317526	0.36372272757005336	1.1919509741933696	-1.0943916336189206	1.111597136887231	1.1878884108701688	1.3986481509375022	1.9927003184693262	0.5788377360594414	1.1987502175057831	1.719034688585051	1.1820572904667217	0.0	1.1878855067960667	0.2600636981467324	-0.050853852460356536	0.5565368358942124
2.106009909082145	1.7768586535474296	1.9576755986885985	1.0458677530737703	0.9692458772282093	0.49228824450476066	-0.7360656561099533	1.7675532295139693	0.3673661186958043	1.2562599333071596	0.9816429518502005	-0.29709476089329007	2.7339108066095092	-0.5375423025868513	1.133787459539752	2.1876747404067833	1.2623529623992242	-0.132993973999322	1.6446638373414444	-0.36264131828549917	-0.0593424295675626	0.4741253484258307	0.7772224062154219	1.3619654649480009	2.1251282139688175	0.3663111050829485	1.0991133294076487	1.001853493835334	2.227514218246999	0.9632129709697148	1.2573970991611756	-0.31311643542708556	0.22180551162531825	-0.621647547848907	1.0384215468432023	0.5075274440903377	-1.3668613068718996	0.5815985661202523	1.3440637348947868	2.4032275048790237	2.154118873904302	0.8273549044775924	1.309023199499151	2.141919055917056	1.1383041986147076	0.0	0.7771106451072982	0.557818543307824	0.37431911431013326	0.783502021591364
1.6056392469991927	1.6465269499261084	1.398807223682893	1.5115452653443568	-0.16618771192479462	-0.8077815057406984	-0.5413230166445109	1.655947410928679	0.5140198614004723	1.21210686766782	0.7713460351774714	-0.3572617111574757	2.081298431036596	-0.04988727652158051	1.510839944610985	2.405881962993323	1.7405158753127286	-0.6072552428971734	1.2952626202331066	-1.6862667158856999	0.1518942680984733	0.044348949428435244	0.9341487619843107	1.2760247703712393	1.8662598613272992	-0.37908316718762514	0.7975255113957707	0.055143344975596226	1.8223102763779604	0.5021852733306679	1.1084309364162053	0.3973486848819804	0.8219538612716971	-0.6775499212824065	1.7604722389559293	-0.0016636615929469776	-0.7699877039982803	-0.17818716819915903	1.3181092999426172	2.3259206810985567	2.219725559224629	0.5911188500622543	1.2773564985519732	1.7872857868707361	0.5254142461349719	0.0	0.14465786398732877	0.5974993948826242	0.6309094032877456	0.6736241832846367
0.7669858142989329	1.2527266910052126	1.019747671099532	1.157032838154302	-0.765488559896234	-1.3057573015129458	-0.07278549737360158	0.8898969863900233	0.770847444860183	0.7556697537375188	0.9531355232120582	-0.35955934153806146	1.259670450462148	0.6401398550542667	1.023417933329466	1.9465721262914646	1.71493828587845	0.043228538918082815	1.2927544595124234	-1.8992384050117834	0.5330909346720948	-0.37953771639743644	0.6377453889014079	0.7176851432805779	0.9827719248347079	-0.34108857751187016	-0.10072358037893181	-1.0069825133289259	1.1179360839584824	-0.11284275287429167	0.8608118824875683	0.4376139156568752	0.8038210331737538	-0.20462071522015918	1.9610855637065174	0.0589033482835352	0.0876758651691128	-0.6598082117302976	0.8816778159509053	1.2975535762738426	1.8033210495307765	0.5119257268688577	1.1221178943670542	0.794909023345138	-0.04466195236458165	0.0	-0.17023764697917312	0.14971370550335922	0.43369254382427846	0.26117619866426806
0.3353422710839502	1.0056618239265966	1.2637551310228299	0.18238086816246965	-0.5098112717303235	-0.5731089944095368	0.2315251198194983	-0.19098658509120203	0.7308880388857535	0.26995276712679356	1.1455730481873947	-0.5043673787393266	0.8522900452254288	1.3944526382635745	-0.029485701077323123	1.3431519480084402	1.1875919464459497	0.8644825391667166	1.647205032239257	-1.084215410425563	0.6392654582176525	-0.6294495755834403	0.04819440822075041	0.0631312265313263	0.2371405871523449	0.29842365601850834	-0.4039626958289944	-1.4101409144706285	0.6201394213875678	-0.44914639710659204	0.3911982471645652	-0.23329745323414297	0.2334291634504467	0.34692805902172413	1.4840631191881397	0.2244177620057126	0.24838530422065577	-0.6310447846491318	0.21376113346042336	0.1755005687762321	0.7117093228225239	1.10943413512506	0.9039754907533528	-0.2550168814955249	-0.036672707105150554	0.0	-0.09807846263337211	-0.5760442098149596	-0.026163128054241938	-0.14409724226489404
0.4363330073566294	0.9623067022685675	1.5810123794597781	-0.662512552973459	-0.06428195188171924	0.5232613400895497	0.22686668575676278	-0.9241944603460054	0.11732788107069457	0.03299378135835489	0.7493728046758475	-0.8027658714365284	0.6356865567853588	1.8252479735473088	-0.8064210767772726	0.9041048467389999	0.5597628474589796	0.7714608294841863	1.6195137775375468	-0.2562353676348725	0.2982176305267201	-0.5506550747489006	-0.4587207673869791	-0.24517942244006186	0.07559371134009368	0.6171305791795051	0.4115128972401978	-1.125298970805802	0.23979141463343015	-0.43205048225015	-0.30043499065925083	-0.940162444946011	-0.251988097912845	0.48810440521370885	0.7227760047126439	-0.20843290907408435	-0.5107949168893388	-0.30064134641915946	-0.22286509016679454	-0.3397670897524936	-0.6094114660674509	1.8359743939429063	0.54014562452902	-0.825823928218432	0.45096030409434956	0.0	0.05603850273336139	-1.001301859823329	-0.34012969253512326	-0.23438395965349365
0.5923267055135256	0.8777469689754687	1.1280181346941818	-0.752182723503949	-0.11647153567692468	0.714549738808183	0.18746499866152377	-0.8200145046402315	-0.6766487495791088	0.05432155495398644	-0.22714776712228305	-1.1416631907298056	0.06676655697429815	1.5640214919743671	-0.6595426086617959	0.5909425674750771	0.16771001769597116	-0.11110976899449765	0.6170362220194251	-0.15710797219411624	-0.2995446289922763	-0.032414408686774906	-0.6972540999134441	-0.14952364691291353	0.17914979920121432	0.13317982017199073	1.4710345627576151	-0.5843930777974782	-0.3992925979907179	-0.4701887178691982	-0.8553295360531797	-0.9987962255721414	-0.03245450414902476	0.11454755823955026	0.1283681894562129	-1.132928788689231	-1.3873692691388049	-0.02612695224183246	-0.19596239767975085	-0.2892993052813108	-1.300912684958198	1.5281768494544743	-0.08695621649089297	-0.7720280998203068	0.8152470406482034	0.0	0.044876476938076	-0.6671497885706568	-0.33152340987616363	0.014020767166111583
0.41191515314601523	0.6036951087835266	-0.022031740733262258	-0.26686237459424433	-0.5785974528416855	-0.3076365532664503	0.3844893748096852	-0.10109744796694772	-0.7954943730788255	0.1857457482248868	-0.9578130811782705	-1.4092268759378963	-0.8389102738422193	0.715205600303036	0.18425625935594706	0.2920697759432096	-0.09764889717353174	-0.5523946647364	-0.9592701269313406	-0.5007469889941127	-0.9125536100419135	0.7306411897063105	-0.7609356331443131	-0.07310752101144151	-0.0543525716376689	-0.6434183200211786	1.4528686276845455	-0.02765181355074524	-1.2149919088501078	-0.8913183050744379	-0.8470831532934332	-0.43677102823821484	0.7741951310883771	-0.4626160403992216	-0.2758784121340974	-1.6128325331749482	-1.4892266929782458	0.018740877191598428	-0.02288996815665132	-0.14685579117744543	-0.9120341704614093	-0.1578644885091723	-0.8577136500450112	-0.29154490746843187	0.6431802081987072	0.0	-0.13501954078073072	0.2822089705573797	-0.21501742918295103	0.3231458652689646
0.03114932040052814	0.2984461922377254	-0.7765136353201787	-0.029919877593098564	-0.8981055393937719	-1.6041764004731975	0.6378365586975723	0.39964157579016396	0.17615218304795682	0.3222266802790052	-0.6385365843376671	-1.5599342171616806	-1.4048252058625477	-0.06838474420565338	0.773042922691447	0.009988172603952223	-0.5858773945241325	0.26662544533335597	-2.0075908299964254	-0.5218701149006781	-1.5303872310172766	1.1550338062588512	-0.7243484269951749	-0.46376460524727336	-0.702794252263872	-0.9655698655057758	0.1702141068830586	0.6038051633562953	-1.5566431137935828	-1.436703469224091	-0.33318354529492383	0.03258215761214662	1.3135563042271519	-0.8712166884990741	-0.7594464595038575	-1.0353867020187772	-0.8971686678988072	-0.1256111234992378	-0.28384736887360756	-0.10864330510666625	0.058902690371697417	-2.111204775040839	-1.4249950822706847	0.33706534252172965	0.17729919783433662	0.0	-0.42215995538145407	1.1510799607383693	-0.33182019009085506	0.36317175030879245
-0.19107085635675497	0.2023731942916375	-0.31199125329476024	-0.569827499782995	-0.8881581868607609	-2.043176733175737	0.4591373202801509	0.0799632612167684	1.6067027167933594	0.45042991420092404	0.5046727507388366	-1.5695121635198859	-1.108600163884399	-0.13842600500460167	0.3797580113485134	-0.22220038526433983	-1.3203829821658426	1.6338038833602808	-1.8647307996200293	-0.018943241425232897	-2.2264048822465052	0.7329839975104359	-0.414967401547733	-1.2381766538613366	-1.1870507270696584	-0.8330899984988539	-1.128459553057929	1.210618077440471	-0.9666632333425312	-1.537582846796223	0.08842522773029389	-0.22647539327961044	0.8587367191345942	-0.9881381112145806	-1.34266045100852	0.03064594042112787	-0.5285613348051293	-0.3639726545416802	-1.1811202036271111	0.08723785139269548	0.5976757457834542	-2.835855811909067	-1.5640352945072544	0.9032486353413468	-0.007856802545841021	0.0	-0.8194957752210249	1.3114283723690732	-0.7751478519309856	0.03451198296801758
-0.21128440061327847	0.3078831077799833	0.7990311155553628	-1.4516242261195131	-0.8822574918080118	-1.436282363030073	-0.3070446764002556	-0.7050091792721703	2.2933234818822754	0.5384801793800336	1.291481554836357	-1.3654617212233837	-0.2699136199972506	0.4759620493871077	-0.6985428602884056	-0.4243547618820058	-1.788957867196218	2.009180787710142	-0.9465049035742409	0.4525232327596301	-2.7764436637643177	-0.3228029331765272	0.3548907750974893	-1.7726268861744694	-0.9764294937981396	-0.856154799570646	-1.1695792733875854	1.3223769163642407	0.13357023241520155	-1.0652417466663142	-0.07170508645923657	-1.0696212885829381	-0.3401020734967954	-0.8981477601559995	-1.6124920127450373	0.4529687110404818	-0.9395656039110996	-0.6110384489339137	-2.22056872506797	0.6202435938484122	0.18776209196418966	-2.0317128501810555	-1.3940608613846996	1.2184144784033764	0.25773371409707985	0.0	-1.216027141378229	0.7847092111186219	-1.3005151011475464	-0.44976444724932013
-0.31229683211613324	0.36863664472145924	1.11478592459951	-1.698861416284196	-1.0712200543637007	-0.5295194018763517	-1.1195905162643427	-0.9535923886557257	1.601235535267129	0.4753567067967075	0.8063424503345524	-0.8758999889099313	0.265332452238249	1.0564041755647884	-1.3889156402328942	-0.5619252471999071	-1.4269418392532012	0.7902706384972267	-0.16615409896578176	0.38391769458881664	-2.643047117433106	-1.0795714810640655	1.3364910808820483	-1.5128906773869146	-0.26977713302583856	-1.2200874218652886	-0.11769655873294568	0.5810877684927901	0.7585732316985027	-0.5704655616026952	-0.5872702273279765	-1.6906875601007256	-1.2021883734619723	-0.6683261086463568	-1.198745675146858	-0.09371386359291001	-1.5654497209094176	-0.742398329062951	-2.600386849108053	1.1047963495403814	-0.7104322430801849	-0.8203770912126845	-1.151162562252634	1.07234689337762	0.4944143926155728	0.0	-1.2272833572143298	0.15444693493154218	-1.5820903808013786	-0.7299182118343813
-0.613409291577717	0.22518185623230638	-0.01617940883715836	-0.8752189883256581	-1.0681882189542184	-0.04696481046715049	-1.1922278010127685	-0.16485113154777253	0.0567785095365751	0.18213247944432834	-0.5867076470551571	-0.19272670851997165	0.05225959282220037	0.9502467347250723	-0.9383652973223686	-0.47359888755379514	-0.29479149440476127	-0.9459335768626801	0.08365328284941058	-0.01935691667681419	-1.529612752561593	-0.7443993062041547	1.8179176311518725	-0.5656093393849605	0.17064651069132858	-1.2495550652338185	0.6682190298641839	-0.6577992843865874	0.37236847851969335	-0.6445727652813458	-0.7652687255443574	-1.457076533621013	-0.892189937013939	-0.2903047135595688	-0.32878959202687164	-0.7621204466828726	-1.397506031197476	-0.6295907066629185	-1.9661076073766566	0.898970949276602	-1.252506709880577	-0.3872228825770695	-0.8468779192607104	0.35216528574685657	0.15425646096312998	0.0	-0.4878034585391836	-0.1082336991898028	-1.5149704080251591	-0.5826643313718691
-0.8168642792454518	0.004535973618898252	-1.651529678341859	0.400576731908111	-0.4129310144664536	0.00200046380951056	-0.33650220216322246	0.9569462894594088	-1.2246871025925803	-0.24497171689918992	-1.6429304287890703	0.3703321633094499	-0.5357531201583069	0.28422891970924197	0.30368701058076675	-0.08397091423612141	0.8298396971472977	-1.6152473796123605	0.12905788486458372	-0.15661662939299942	0.08626510592251818	0.47389487430478183	1.250963915774335	0.371800625911011	-0.16525928244902868	-0.2836644324595918	0.2815449364908872	-1.468486654954933	-0.576625278798383	-1.1750339242346481	-0.3215529543048775	-0.5771146508640373	0.30281296778978556	0.17439560463684625	0.27665895638068616	-0.6649085153422356	-0.2881331470321106	-0.2840235782617061	-0.7803288118850346	-0.0900419187531382	-1.1657918242763978	-0.7133756907168775	-0.34256453845338003	-0.7792335350830193	-0.6561241301992745	0.0	0.8001306411360598	-0.14017603390635014	-1.2490454178655632	-0.11407585569076084
-0.5878426626676316	-0.07194226434621034	-2.3140494629270414	1.0910033468200921	0.6510020393206069	0.06628997448189398	0.7670373084610981	1.1578692226441145	-1.6092999683093479	-0.5726490292067844	-1.625714344998859	0.5081280310116925	-0.8292133637728889	-0.19917642510752107	1.2704494577328507	0.3297450949830201	1.1028928499755914	-0.8327050994392584	0.27671113549951837	0.17586392362920997	1.1948642934385045	1.5163554656618465	-0.06877699734931296	0.6635458642064115	-1.0074048427572615	1.2567281390757385	-0.690107951699884	-1.2159458909184644	-1.1985763321376637	-1.442383228494483	0.21012842200134385	0.12187121581778806	1.2595880606797332	0.5392521097988016	0.11320899258894213	-0.03479350906812384	0.7681633450210347	0.11699184144351117	0.09288768315213745	-1.1115322181499432	-0.9437572744722851	-0.8658551134958803	0.24764780291406535	-1.8788359925277505	-1.2119354742190998	0.0	1.785137791236894	-0.4210953992434629	-0.9562253719865802	0.3010860471303598
-0.05708712301724272	-0.00983439385615131	-1.6525556866845745	0.7903811214873535	1.2728269174164404	0.38001485200054425	1.2347256395762802	0.023560631373195442	-1.370165269545424	-0.6362318085495041	-1.0665868407874175	0.27284824582409933	-0.6011793706529961	-0.027008556318921288	1.2946031697069313	0.29473113858109673	0.3569463777714514	0.3088914239661675	0.25263635539423485	0.6012552250985445	1.1943449393198828	1.549871016723655	-1.1014223721989909	0.2762461508873807	-1.61542262447094	2.116331228391513	-0.9688891870213573	-0.18303064634792224	-1.0968674990948772	-0.9596344726349262	0.12075412583348775	0.06577514667489694	1.1724456356898147	0.6726557433930807	-0.5917933793518373	0.12634680542707924	0.7879333913137685	0.42461111883046315	0.20386897692415545	-1.255958418706364	-1.0995772793118697	-0.3218774440758971	0.4798255933727884	-2.4636971188647077	-0.9687940200909023	0.0	1.6674214413984585	-1.0688265432088044	-0.6213549119545683	0.32755339288642554
0.2768508013451434	-0.05276085588894185	-0.7200089528885967	0.02675002357945353	0.9690974759771233	0.7559163471277259	0.8628933425179083	-1.4665797892686436	-1.1496775654269857	-0.4766606853587459	-1.012341532491869	0.10897171873460143	-0.1554104780690854	0.4290063131344278	0.709941227651881	-0.29505784941383784	-0.7949262402949993	0.5878082400639997	-0.36692674384381735	0.7503098216386664	0.5335248198945346	0.7808380144716185	-1.0060194532497466	-0.3095668377429043	-1.5156192523480543	1.6077009135408953	-0.19856477506735357	0.752078497232495	-0.6195111100761655	-0.027027510326173062	-0.5322799111109472	-0.48996253832226244	0.3295599869619644	0.6547157541600401	-1.1358349879849394	-0.5332939682690013	-0.014018087273355032	0.6785881336893717	-0.07745531408483937	-0.4110006296688887	-1.4534270329318155	0.4137908149654922	0.09955557246544978	-2.314254731955195	-0.19282343955881714	0.0	0.5254062972210463	-1.5748303368730334	-0.10220467627525479	-0.011214331417949303
0.16530143552893428	-0.35324106826217455	-0.6087278351562075	-0.41955945995048843	0.2399077265730696	0.9449078692395625	0.23492375545195526	-1.9244027260563292	-1.213342377907007	-0.2589659169563126	-1.6966282687133234	0.4053506198918055	0.17336914205856135	0.39277912801997	0.31036465278479974	-0.8873237833739758	-1.537506856992017	-0.05917279349481084	-1.3348952659642686	0.7198835270377831	0.24565169869306583	0.10124827420858444	-0.009003181251189974	-0.628688577902024	-0.8711397098483719	0.44095735811976794	0.6298945925260574	0.9933737583753123	-0.27392715964622194	0.649839441900627	-0.9035645052423034	-0.7871323078820183	-0.2969091549036627	0.6251787847367526	-1.0547076300239822	-1.1260076542975956	-0.4855347936831493	0.9605465805674043	0.013882650532473595	0.5956106168712599	-1.3632315849707475	0.5932759575370797	-0.47924037368874556	-1.6001260057366016	0.32298458780987754	0.0	-0.6896371647165545	-1.3531955781288931	0.6133062418909057	-0.32270634152774336
-0.07259949345071812	-0.7318932117341127	-1.182319668445696	-0.3045746964342892	-0.022710569863193267	0.9317537554356268	-0.03674588959052861	-1.0276148134993077	-1.3266179590472327	-0.1028971535932893	-2.2659666680490744	0.9942561149991206	0.34900509068294006	-0.3561747278996207	0.37265016078293234	-0.7658275147326249	-1.5038729517008445	-0.7483298126271974	-1.7471303701324008	0.7625536036045375	0.7939337887593898	0.03173121094097956	0.7672277106674048	-0.6061521640403403	-0.2138598840664295	-0.1064605513588554	0.41385264217437684	0.665626566852427	-0.14905293245674775	0.7545551659793174	-0.3812195072804725	-0.39689716598949376	-0.13648162049216586	0.49320788454700804	-0.5068601629549121	-0.6288242788870728	0.06496478732662941	1.1112870204839929	0.8039590234967301	0.8446702803464166	-0.6057132208328312	0.25160736855692833	-0.5042549179296854	-0.750787698965931	0.11325049549470602	0.0	-1.073669756652269	-0.46958033467802907	1.2612493825654474	-0.2217065480163356
0.005066515443950997	-0.8579519396282103	-1.427418384805458	0.04389671768398909	0.3844346608513752	0.7938827301781591	-0.0061518338720132635	0.16257556438365708	-1.2223538376891396	-0.04461103653507438	-1.885477453692536	1.2271090003849456	0.4367554024580942	-1.152116415324378	0.42299736914459346	0.10919258429990324	-0.9316960353470615	-0.8756686220297718	-1.0538519998379083	0.7346755267503025	1.5275753072992813	0.22485462112620838	0.42800501464415036	-0.46388279077988154	0.05635052396058571	0.32141261152449585	-0.736066103883885	0.23179366083791	-0.029763683405889873	0.5824083857679876	0.5758855144975358	0.3712582554029945	0.43526580100500867	-0.023529212754280965	0.0024884833957635913	0.6982282714093361	1.0676673188675232	0.7753358353278563	1.7890833026115471	0.22279715213751297	0.22082884042173376	0.08240743390752804	0.21082212751584917	-0.1837997521446907	-0.5328525449250208	0.0	-0.6149952420979904	0.3534958888895318	1.4669852160593144	0.24299383168461366
0.3139152465094067	-0.6486694985741699	-0.8584043293075844	0.30328139994910824	0.79240869519516	0.47808735234829086	-0.2030070922648949	0.3890612956503641	-0.9663402017542232	-0.1268150000331258	-0.8382973064773398	0.6711871168820024	0.33652809042771875	-1.1767515401075959	-0.01718415298145774	0.9232107174630445	-0.3215232066975969	-0.7463634263932198	0.15862501891740974	0.2131296247244929	1.4333383192483957	0.05121911923785293	-0.7541920015227925	-0.38348884088449275	-0.07868590951458312	0.8557965352738952	-1.6808613089786921	-0.10346232172465869	0.10421314421533816	0.5076062438003912	0.8829455380271931	0.8831721398374391	0.6369340482282912	-0.9465974234276466	0.14350671479109453	1.475864472659632	1.4638202943999783	-0.13961136840322796	2.099739803383964	-0.5903199173093006	0.32019582288994747	0.3918860392042041	0.9255443310946416	-0.06706599258469331	-1.006892358139799	0.0	-0.03283634998966831	0.508594343123291	1.0786606659674411	0.5807556881776976
0.2763558943274751	-0.3928010779765585	-0.13110453706206063	0.5216081244256394	0.5981451618715559	-0.05989428936377091	-0.8361233743112098	-0.4592169549034023	-0.8064878903388342	-0.4104771591401704	-0.23012947501985292	-0.30989937395224953	-0.05591280089240392	-0.42564712725299336	-0.6862410910442549	0.8296848055586981	-0.008334390483244119	-0.9463624495661423	0.6979099301682727	-0.7869310596901312	0.36331428539110283	-0.5451774862089277	-1.587566591088899	-0.32343283541031165	-0.33751118360441734	0.6135107429614682	-1.6141265562824316	-0.463646239861556	-0.025482063184961292	0.479487409607569	0.10765767714288839	0.87419872821861	0.21017623428146257	-1.72966088749473	-0.03526430741093827	0.8696370904335848	1.0380106886884517	-1.1360209988322478	1.355649580019059	-0.9336815955680903	-0.3764043905387552	0.6207291844287283	0.7507890278636533	-0.2444028223078408	-1.0681871206687676	0.0	0.1429797300745204	0.14827391262554113	0.32573754056431453	0.3440039559500272
-0.4305804620313706	-0.4290507651781565	-0.1280146766255164	0.8615836845754977	0.0689244234561052	-0.5550316180679851	-1.4226623575845234	-1.3303080395009077	-0.8065035346205032	-0.8294321745269392	-0.6351373551014852	-0.8265603690448124	-0.5050606443676253	0.23493988379746938	-0.821183523846605	-0.10057098943422503	0.011277738521701955	-1.4392537196799136	0.09026292674088683	-1.531832947920949	-0.7086014664339323	-1.0038423901065423	-1.1709958153134485	-0.11991344434680921	-0.36295704788157407	-0.1737160306209065	-0.8703703137946851	-0.8913094970830612	-0.5469055407244852	0.2095207854127846	-0.9474900222086026	0.6292790148114057	-0.3431190218806112	-1.6440378293407643	-0.29906473208195256	-0.31109367291534284	0.6056692952063855	-1.4746573896554163	0.04834317348674827	-0.8003957379235074	-1.092275910451696	0.13743696796978916	-0.26602752679860375	-0.3662285368909903	-0.9502528911439655	0.0	0.11671995411638758	-0.06832334995620591	-0.36711577560459135	-0.3800175436561563
-1.3402711792467032	-0.7507862444543777	-0.7664002291473234	1.1783453968390611	-0.06006088935283113	-0.5443039604955671	-1.3400071805065568	-1.2432873164766203	-0.7724634316623505	-1.1029766822455909	-1.3481840710629374	-0.39293639355467785	-0.540795128995115	0.025111340479041226	-0.13721763548614913	-0.9229161519705056	-0.035456131317685394	-1.59532615581457	-0.8697408401631044	-1.2961663030326236	-0.7644541731553445	-0.9125175768689205	0.1780369261160287	0.29804337822779187	0.03743134631323121	-0.5496469186680872	-0.29178848768231797	-1.1225944025157693	-1.0916663459698097	-0.27537430461223855	-1.1179518464674416	0.5327460855614163	-0.4345696081572077	-0.5859076624161883	-0.4654338977941705	-0.5411177400753343	0.8440095636529668	-0.9427265725305547	-0.9169870318866935	-0.6394159038614131	-1.0367380892402245	-0.7594876657076061	-1.0932791582571069	-0.15604797495084113	-0.872954752158756	0.0	0.36267665285473877	0.1951595888615532	-0.7166691765817776	-1.024431826660455
-1.6040002470632064	-1.0007376463361166	-1.0871623834608752	1.0652789986557456	0.3559162278177553	0.07863713547584397	-0.6300429127656765	-0.313736863626708	-0.5197237457787777	-0.9313883307478908	-1.1925033238396907	0.4992696022550702	-0.039665633314171445	-0.8527278502771157	0.660579474686786	-0.8554570418439948	0.05928643253355313	-1.035067937822844	-1.0387841382084162	-0.28990112163662324	0.07265559880254364	-0.5526108508363154	1.232676256392433	0.7828590075087377	0.6939360206917764	-0.17109243372958227	-0.13142047853560992	-0.8801280125190095	-1.0997328257280685	-0.5355484015609926	-0.2203848356305815	0.6106431763638622	-0.12809002019641577	0.624505569832161	-0.44890287657343725	0.5246354221318876	1.3202109841128695	-0.15625519396633322	-1.0297221371257725	-0.6954608421491835	-0.21729281064634798	-1.0512655266669872	-0.8604330140195051	0.36785684870029944	-0.7017856837739895	0.0	0.8008148716945738	0.5749056969691362	-0.7274638483556501	-1.1180690430143423
-0.9172906720777608	-0.8636447319597584	-0.4824763354323088	0.3355639538146831	0.6120247056351716	0.7701652570932245	-0.03579869295613148	0.5283058405130754	-0.09473469519789575	-0.3356777465014974	0.06199245679510541	0.8635783938109134	0.4661543194814116	-1.3976918627713526	0.543753406289868	-0.12802164426199206	0.28408955340024233	-0.1324196813090068	-0.2395941862676124	0.442329001324508	0.6614321296224971	-0.5238138744645939	1.0701940733517181	1.0115066828449601	1.0932428829832694	0.2105794138813505	0.06730280359180082	-0.2652505002254621	-0.45270873803001743	-0.25724598791940173	0.7169692505022526	0.6046012493670944	-0.05785059380680965	0.9459248044063158	-0.21934448699789008	1.5254383559714362	1.0306066620470706	0.05707352473800757	-0.5288033292569811	-0.7372601597192442	0.6562770601554234	-0.2642258097008454	0.13651101523829462	0.9028979799362685	-0.22323084850536584	0.0	0.7304596718846464	0.5328989092451358	-0.5436336234879751	-0.7552319861875917
0.12442527369385048	-0.4168269681271606	0.5366231769915047	-0.6809949027330371	0.09636743058484548	0.8303597175067287	-0.17047167322748338	0.6523481277639972	0.3030702884889235	0.2697689926912403	1.3703759736376988	0.274637363514634	0.2885948330515554	-0.8760742644236434	-0.6864297054910581	0.3297594441356079	0.3885147506671808	0.43623888029879054	0.5807748880386442	0.16292282687029602	0.17439282827125502	-0.9533803409028425	-0.0588559159477333	0.688844642658727	0.7669882273848697	-0.22294286618226206	0.5992065880164106	0.3106048160324135	0.34980132264429803	0.2853071076536464	0.6206866482858618	0.3905519902802937	-0.6321172433994154	0.16457833269496866	0.15586596859089547	0.9577149396502962	-0.19895912558882142	-0.43769391339227465	-0.02968500438702119	-0.44993431121693556	0.9651201356655288	0.8198711965338173	0.7893128225274801	1.1181309937240431	0.3832129227609533	0.0	-0.3064285854844684	0.09289542400436615	-0.24042072229351635	-0.43869468905467596
0.6624005055162651	-0.06724271195892056	0.99270104070322	-1.408993768778683	-0.800826995244965	0.20650146930718746	-0.7912516606263215	0.3170433060123636	0.5389386593165937	0.43825348328147684	1.5747904341461156	-0.6761265909930314	-0.6080598715499616	0.3982922079976861	-2.083488629514291	-0.033045813891675845	0.10028548977679572	0.4452866133008618	0.4982149349997381	-0.7110414918348771	-0.9145439862892237	-1.3170116493983797	-1.0549813940136956	-0.17376518922598194	-0.1844178631577985	-1.1790514462651458	1.0430950527638243	0.5819971620826708	0.7025513813126228	0.4913802675811316	-0.425354821072413	0.14774625712467093	-1.4762447305310922	-0.8665909971634085	0.45470227453448514	-1.0066532145111962	-1.2770719953467022	-0.9369137696725156	0.10027351244982625	0.07238759808359993	0.7220092978040005	1.0015685499469251	0.46726188588170803	0.9348877334280177	0.5929834421778051	0.0	-1.7694905765292817	-0.1695055467380288	0.17708618902887255	-0.49528439352315407
0.45067911638474145	-0.16410990489709693	0.6385137264609071	-1.544538432079742	-1.0723769738224356	-0.39492579378771303	-1.056277273958032	0.15026110792224462	0.6258878644424049	0.12584581398408173	0.6891152578680929	-1.0410813854524357	-1.4876134795377483	1.3847949916410194	-2.4833411480995666	-0.8123296576253561	-0.559049299854918	0.22772126268806372	-0.3349705699116288	-1.1000200822506987	-1.370990162359072	-1.0953212265754915	-1.090415614214319	-1.1221859871947366	-1.0138987699946154	-1.5171639238728398	0.8132463570824173	0.6737958905239577	0.48800985882046666	0.13050595874188567	-1.3226246442102176	0.0828917998693392	-1.789904523483757	-1.1091687792039913	0.4108323368813341	-2.616029907965277	-1.0445847944088902	-0.7116399177881763	-0.025269237398912216	0.37524723895870676	0.35280279973321554	0.08723827683051215	-0.3179865579879216	0.5688921042903118	0.12818866482937222	0.0	-2.472627728581302	0.12560699851965984	0.607503736912982	-0.75022595034441
-0.01888497419203744	-0.687277074684597	0.17852045571040495	-1.2364406352834565	-0.35790719280979716	-0.3286723132575633	-0.4848578547801953	0.30254595894820485	0.6523192876993741	-0.29860061031489826	-0.17295663217453786	-0.5390790470539039	-1.6223705125711962	1.3439663340330676	-1.667467434453354	-1.1887869808357585	-1.1763600960881053	0.13265691654706716	-0.9481925536876739	-0.5177461011509727	-0.6501736406159665	-0.42751912550590576	-0.35858470222157385	-1.5022956912539538	-0.9641336078367865	-0.6810863680073933	0.026651832575563722	0.8247448411988906	0.08621025454926992	-0.3816442889570849	-1.2268646964524024	0.13791314149421333	-1.2273282939357781	-0.39297255672316195	-0.038567348230298816	-2.4345922208385686	0.29442345146336096	0.14967340226364914	-0.09800066409233148	0.1670814173642027	0.15502849401659255	-0.8564862976344788	-0.6290810017801494	0.30420754784759757	-0.6419587087287013	0.0	-1.763585961641253	0.6484469733222868	0.8084543432947343	-0.8098546409517449
-0.18974958963348762	-1.2788997182006798	0.3064006256019807	-0.8053486057736784	0.527153607176124	0.17780906700247107	0.4864137669111347	0.35004265374581695	0.7129629172235757	-0.48457260447717776	-0.07728966330241922	0.2084104118893541	-1.0632592978681157	0.48325353207529276	-0.4935199590645641	-0.8613901364797075	-1.2578651573058932	0.14007721330221556	-0.7219999108365787	0.40785799863277306	0.4580812181627404	0.047463771792107534	0.25459136584086384	-1.011749652170287	-0.06565163421980426	0.514121067146023	-0.5593854430045759	0.9838411625013804	-0.11911361747498544	-0.4557534931279155	-0.4383318414468308	0.10863520097774432	-0.2943426032390701	0.49568383660590937	-0.630457741634786	-0.8231115675231844	1.2833342066835767	0.83833785358338	-1.512936988449084e-05	-0.3285274114563728	0.1179448931236545	-0.7592016825551375	-0.24068088409423963	0.24261241391384097	-1.0358973981095465	0.0	-0.24098691068893124	0.7631022128441642	0.6143391531197432	-0.5600456495492327
-0.0424215964979369	-1.5336317303128886	0.8475302013164808	-0.40800769573388873	0.5266069629808138	0.24706546954900838	0.9757771509703577	-0.010878173588207612	0.8804396644689592	-0.4522075476332116	0.7672247309084371	0.43830516308866946	-0.4836079487225759	-0.3636459006572616	0.09220506043175121	-0.26944591417158226	-0.7100263704146725	0.07902270795467656	-0.032157588991521435	0.7190763617014897	0.7567580892596372	-0.06263739158137392	0.1467397093853772	-0.06502685964019991	0.8100260246457923	0.778742718997285	-0.503317677540899	0.8411167975437	-0.09848125870224533	0.0367325480341679	0.06769265864991217	-0.004201034916630647	0.19819692561178512	0.7185065841379856	-0.9467784287917496	0.6243313260381507	0.808461765065119	0.7223501479127846	0.12570042611675844	-0.6072028650439006	0.16574506349372128	0.20092975478931052	0.2155521753050976	0.27638419058199737	-0.7625535525860712	0.0	0.8079072316290502	0.3440475486794547	0.17865163494112965	-0.2594412304482434
0.04102630585879825	-1.275183528442766	1.0693962083514088	-0.017026392511657204	-0.3878405381054908	-0.5873124577467835	0.5919180373070424	-0.43518283935558155	1.1220821980595264	-0.4470454516033524	1.4052932167877887	0.07270393203669696	-0.32882227524090035	-0.5763789257500666	0.009249762459119633	0.04407840460886519	0.022616779490563114	-0.006259327988407104	0.3250479249242967	0.2086124043603223	0.03570700694704188	-0.49458863263854175	-0.42159811929711727	0.5070147670821591	0.8268535004872095	-0.14288595513605531	-0.23703551327956104	0.26859644865356685	-0.041989569452338664	0.6895635930285925	-0.17731915005177962	0.05186365608903998	0.00584124795072864	0.22014641159313295	-0.7297499568514471	0.8718778730202198	-0.6710184736336955	-0.0075877555966816276	0.0938249321869933	-0.41872402091930533	0.3304056056477196	0.8471121998107727	0.1754715065239384	0.26598691642461275	-0.16536805221779907	0.0	0.6580252659516114	-0.05801558628426967	-0.10453233371575209	-0.15701831077434839
-0.14930415788418208	-0.632031892851669	0.6679341978681643	0.3744574540936462	-1.184648237227005	-1.734156323633691	-0.2133007557867727	-0.27459187459557494	1.203725295419751	-0.5180684902706623	1.2875058547825924	-0.3220346518234042	-0.34557968504867165	-0.23272668821643322	-0.06583157297142135	0.046893482842454266	0.37892150451627077	0.061247358784517675	0.1229206901335066	-0.4747120411226308	-0.7236192456943474	-0.7066502966111426	-0.6974151276184701	0.2557937915855491	0.0860108104900607	-1.1861960361232802	-0.43650054532772214	-0.410511296516599	-0.030844393103634016	1.034194685078965	-0.6554750993489282	0.39988792697033465	-0.3435206772303379	-0.3781227919757381	-0.05263298093836873	0.3393899675547049	-1.6706595673771123	-0.630866250738614	-0.13089039307549993	0.0030685139133588895	0.5889661908529488	0.4146990127674141	-0.1393855434642112	0.18852706443402364	0.2445727254443893	0.0	-0.2277877468492747	0.05732026912595879	0.01294109147986961	-0.16871061348456168
-0.4107834656996374	0.09100749508662477	0.12058966384356462	0.6582206931998518	-0.9999997985011414	-2.1199240404203623	-0.6892089740512625	0.6124871726183077	0.8006540828292541	-0.40350506849924417	0.7764921877844103	-0.29598260605001003	-0.03380756473281673	0.13307085054804974	0.371804980642706	0.08503785267892215	0.2512547514039605	0.21249350419403215	-0.0955041134400307	-0.6791449233514503	-0.5524735392554746	-0.5129114368468716	-0.29356685502927	-0.3921276072240608	-0.4817201131489095	-1.220212048776916	-1.0263399162980134	-0.7029074858251977	0.031198062790620283	0.9438859445210235	-0.5699151606860419	0.7416740927326892	-0.2308215115960367	-0.5453206301721508	0.765248285805217	0.054201740853110435	-1.3138961482730145	-0.6907403828465	-0.4409408908510862	0.23493869424586927	0.689200734781084	-0.5826729256719769	-0.11926466784693258	0.10621953404997522	0.35599542732526124	0.0	-0.7757385548872435	0.4502535650599722	0.36273663995073957	-0.031995844411286875
-0.4569297218066432	0.6290340581067824	0.009574085179923773	0.733902744370823	-0.0997201917615518	-1.3458465254674463	-0.5346035514798576	1.573403820829773	-0.14164674574942362	0.0980681260899426	0.5231686283142265	-0.023130714627606158	0.6235651619272213	0.11711592200167378	1.0549906798818813	0.3071849269029224	0.06998558028187558	0.1031296115173375	0.2502688858222265	-0.4216915801996991	0.3586137680003236	-0.20649128438254558	0.39980468719602164	-0.5480237923047476	-0.15525906688175542	-0.30304780687447175	-1.178679189659867	-0.4609244275083598	0.22219849346137044	0.5954148965818399	0.1926430237498845	0.6349202658475541	0.29557057005855314	-0.30724639586844527	1.3740190751314745	0.3183993012184817	-0.1570590716501812	-0.35420651587725804	-0.6868301472892132	0.1213439542468812	0.34926540517701027	-1.0029641641925509	0.3410348142970694	0.05086707484277368	0.4534036766937552	0.0	-0.3711691084345819	0.4109719899445595	0.5499490602096362	0.3019798270240296
-0.29938792875904713	0.9108115269356251	0.27091310525864964	0.6442241630674156	0.5487814415545066	-0.09429733607013327	-0.043603065078429135	1.756450963913194	-1.1611018588873796	0.7658298483993641	0.6208808370289024	0.024987045659632334	1.1065697191172692	-0.22835967803057716	1.3406136537139077	0.47220324384518475	0.28806760733931785	-0.41959098220703916	1.0792683468778639	-0.13796368136705708	0.940510169430343	-0.11141613816724391	0.6683637438500418	0.1926139317767386	0.7806297363846784	0.509888475375889	-0.368722651865502	-0.025478345656306054	0.489695152887135	0.22849052149814508	0.9899755421514989	0.07394109004375242	0.5911282132507641	0.017463201388929876	1.5774681720894022	0.5317189078518357	0.6137872755145622	-0.047320237186156765	-0.7323037320354904	-0.09098254203129788	-0.34518935551059265	-0.3863849628633607	0.7060855272817483	-0.0002250588794019878	0.7387283570359614	0.0	0.6868508332705598	-0.3107602346385492	0.41207207358001763	0.5936776993998453
-0.17571638303738188	1.0414719640935195	0.3477089287657881	0.5391763018583622	0.4547231042334944	0.6499502540957842	0.3637498734825667	0.9321721001948908	-1.5500494553086286	1.139280682870628	0.6046935074925494	-0.2374685505185791	1.0125650255314094	-0.5543975908615754	1.0471068568487916	0.36427183151050896	0.851949500565989	-0.98251891726773	1.7842157356699972	-0.018996274523510822	0.5774625517197035	-0.18537445046010728	0.28060526373769507	1.3013462151903243	1.3962240803935833	0.44566460692131415	0.8788418881265357	0.15131211532854957	0.7602713792094444	0.05830253330460287	1.245488101726908	-0.38238332197052993	0.2500562987267778	0.2984699524560815	1.4228986055599255	0.19675841600488145	0.5101854923613904	0.05604671917023765	-0.4949057094072064	-0.033904895471230385	-0.8973388017019004	0.6048706837883021	0.5922883541851737	-0.05186351102861317	1.054489791720907	0.0	1.6536002543889128	-1.109286735060251	0.20088165478031172	0.6635642606069506
-0.1818149076813044	1.138635306909194	-0.016481861321306964	0.5408110462210322	0.04710236193876745	0.6165547063253695	0.5709486243245672	-0.32047269215332613	-0.9999633401884227	1.0777108116814111	0.2052073018915657	-0.35573821389735677	0.5484935347715044	-0.6045333442021669	0.6836911857279085	0.18570880587440575	1.2762393271120953	-1.0248316034774965	1.9221596910256284	0.1355709285550834	-0.15075793408333626	-0.13167568211251002	-0.2315357568747086	1.8868108909623522	1.190763160160567	-0.1995993645597733	1.556047339916474	-0.0530039796693215	1.0289012663106454	0.27866392303693344	1.1105037004484275	-0.20961890211436782	-0.2961355242543599	0.6347233853468323	1.1733390507797543	-0.3193419355487161	0.04700081240351409	0.08984660951339972	-0.04137680470886158	0.4081172535794012	-0.8712801888180258	0.9982068316499295	0.3604089665699207	-0.07031200034698001	1.1512588175641252	0.0	2.0639127223729803	-1.2259008214822111	0.2443367724090757	0.6685955017488424
-0.14932046448992872	1.1968136572530792	-0.42272796290152126	0.6765987474340615	-0.039550066351816224	0.35331953693520635	0.6975829938319428	-1.1718358836055236	0.04510861220586163	0.9688863987851127	-0.1904360771099333	0.09808166094756451	0.2593273136854492	-0.44208247935144673	0.7987993761262246	0.338501277881525	1.2250339946798987	-0.460730864328966	1.590654351118908	0.4590583306541459	-0.2182441350429344	0.20121988621081108	-0.13949469543416276	1.637518855412245	0.6023676418563481	-0.5820676393568173	1.3441683117553969	-0.3957982057143923	1.2388701199084158	0.8967065126559658	1.1795063011531774	0.41099276480683056	-0.19857125636999273	1.0173127752240594	1.131839258309431	-0.24509984136640334	-0.11590293751128553	0.1890336645869625	0.36223385034095534	0.9839443507703208	-0.3657925928113778	0.5217597049255783	0.6341163734003338	-0.06693030528551557	1.08500063912807	0.0	1.9589620747076468	-0.7085455592793698	0.4854939689356278	0.8877520445562921
0.07476174015287443	1.1412399254774377	-0.3421819936817056	0.8966496491791421	0.21640540119867466	0.415009507412326	0.7626146948064151	-1.2002649789987194	0.7644159454205978	1.226273679605557	-0.003719289424445189	0.9343397059890018	0.39920603255084913	-0.3393929361004308	1.2518212912795654	0.8541385143483171	0.8936364262193162	0.16553991498525733	1.139345386957069	0.7087524458298237	0.529679024456211	0.642242660323771	0.6499189719672014	1.0498113589314189	0.38106805674983346	-0.33553393115099717	0.8835357663203577	-0.5869694641079234	1.1602203034631755	1.5135032477270227	1.6492397626754145	0.6983113397984739	0.7685705127819432	1.2021779135062793	1.384368487134978	0.5512463784557544	0.031782810505142235	0.3234931052437721	0.41424419219675496	1.2858152910692888	0.0862834304971987	-0.2733591519056499	1.3495288863852535	-0.13884529062939416	1.1602871988749817	0.0	1.5690075029286665	-0.38667647008015016	0.4879625182436115	1.2733191942583402
0.36067281009978736	1.0028008361992244	0.19903821109302308	1.0780879688664176	0.33728106209547487	0.6884879496445953	0.5881453990901705	-0.5645556496771725	0.7038284289294433	1.6342773519034035	0.7181146353663822	1.4502223182038712	0.7416986531642371	-0.46355983029306036	1.3065675271595911	1.2362311864827162	0.7342205189660537	0.262378199661385	0.7024186477123073	0.572552015667296	1.1082685107674697	0.8853334708001404	1.389164850892395	0.7153971530535256	0.6321553253980916	0.1436849460753541	0.8164958090884823	-0.5463032261079328	0.570215679828141	1.4907188560665272	1.969612540263169	0.1294943685213597	1.750598413663896	1.0165377549439236	1.6800786348377295	1.282304824418819	0.05153359489631423	0.43314928315205503	0.08271920038803131	1.0740824181307345	0.09722293066670853	-0.7039237511461639	1.6472259942932652	-0.3407216137132831	1.4615684768267005	0.0	0.9842674882103828	-0.8081635696056237	-0.04155018760307409	1.3938290383240286
0.4286768463693274	0.9535046754696183	0.6506684092941332	1.027022574004509	0.0906320001530972	0.6297528914776584	0.0673421672381035	0.2773868664211329	0.10939830199697331	1.4205835233791297	1.1875045962738697	1.1276807208976687	0.9595720423225289	-0.6647410627511015	0.47275644649022414	0.9731683439948192	0.8808639248328403	-0.16888131195961212	0.1467693313641951	0.1345800369683653	0.5324116814345959	0.7604709198232844	1.1829691647786758	0.5903488876422701	0.7093562815406034	0.31478004905773666	0.9025904521375789	-0.3752377355830785	-0.38822009442719474	0.5653551364892224	1.4351232157215055	-0.9040694593100566	1.5859357153618079	0.642605469258257	1.6188490896173406	1.0922138109835546	-0.19815485153932588	0.5462336938977685	-0.28749353916274306	0.456828403259857	-0.18279720687981127	-0.5614768327503973	0.8632079502037567	-0.5236108380828339	1.601616701259001	0.0	0.19693432484216386	-1.429310244339114	-0.8145516396797112	0.9244001789614043
0.21229279352106628	1.08579901355054	0.5924026965487994	0.5978577365195743	-0.21875138164042918	0.033472822176608144	-0.562833260110453	0.9001633254468586	-0.42830931803108796	0.14724928804022636	0.6948264658408689	0.1678725586408289	0.9746943103873399	-0.5948558913055636	-0.8570243258478965	0.1283909646936988	0.9994926003069056	-0.5577332666856154	-0.5827930097604478	-0.18094628366558077	-0.9592603468086016	0.3448996976586243	-0.07991419160566254	0.1776239786154765	0.07042705433649961	0.1141632964110976	0.41445177271949574	-0.2006274323900306	-1.155314761937473	-0.7211641953642408	0.060542517120333025	-1.4311247150227984	0.08354395031197406	0.42169555810323145	1.0096427162811228	0.03737522154404024	-0.3377765314176344	0.6655641323229681	-0.2691912178917168	-0.19558111445334758	-0.28346117778607655	-0.09252126568790979	-0.5811931596120514	-0.4084638425420385	1.0904509237229174	0.0	-0.6453626218092344	-1.139899935213535	-1.1640449588045645	0.11089776765821696
-0.02846045249734076	1.1921131718870785	0.16554766430706708	-0.09359224253930952	-0.23931294960774174	-0.6293803777458822	-0.7978818001372436	1.0745679850994398	-0.5132183245030925	-1.527874360643955	-0.5314385962343285	-0.6746794724602136	0.8624183203299587	-0.08558725366787046	-1.7034428291756587	-0.6843701912856541	0.7529050335034452	-0.34638293854395863	-1.21704501426584	-0.1124198824864969	-2.0242242299544	-0.05151923769623535	-1.5004703646165212	-0.617605711239509	-0.9673663574523025	-0.09865540574526532	-0.6879742024478495	-0.10642585607526167	-1.2038080715608652	-1.4084500362474357	-1.2547738774845931	-0.8959429833661452	-1.585188697762507	0.415736351891256	0.04106094543993116	-0.9172728629964182	-0.0036614522724144885	0.6670527803741507	0.22091181410815336	-0.5223325686918076	0.06144989613640677	0.3763906840896112	-1.5274602348469557	0.09785264565766087	-0.040183369542915646	0.0	-1.1737813511152453	0.3910848697265591	-0.7161643683421015	-0.39363440576345454
0.014549413987035945	0.9089594315998099	-0.17707418484126275	-0.6232684807417875	-0.04868053174090953	-0.667133381282971	-0.24247741182020152	0.8392209468271352	-0.0752072191077519	-2.195687621810926	-1.4098722650989688	-0.7470336443807174	0.6168845396172667	0.5827029407630477	-1.4211919605222976	-0.8893748426729721	0.2936469079161809	0.5634353163669984	-1.32547590741523	0.1908577629955521	-1.562921023834605	0.035119685174549845	-1.9176275291389304	-1.1047252434690122	-1.494841582028634	0.008947300681718699	-1.396932308223838	-0.12921444283408706	-0.5411179610414069	-1.0407844955713965	-1.5017775612949047	0.275067146802548	-1.9073950778682651	0.35851701896617366	-0.9064612138370839	-0.8518843979189614	0.6563036717104405	0.48986547139576947	0.85220852956971	-0.4147575781992564	0.6958398090116789	0.6749670654922113	-1.2789099761294596	0.7071841978305182	-1.0865617803909369	0.0	-1.0491982758428813	2.1342032533263438	0.20841631322073892	-0.17427906143534286
0.3849515938440091	0.17629828647316478	-0.17622728707317722	-0.5682894642290516	0.08371965492561835	0.15504830244814785	1.0456977585477158	0.5163390012339234	0.8377933364791128	-0.9858291398074152	-1.0072688514681705	-0.009927272280402289	0.23406593827293734	0.8626103662519896	-0.2777577411990946	-0.42728327585403786	0.14560355879200287	1.8610824325171686	-0.7087107798641497	0.48295614362603856	0.17905916756836665	0.9725192388825582	-0.9381312964566685	-0.5080768541855059	-0.9900254849685642	0.5194281272435226	-0.7132427034085156	-0.19809250501755551	0.3161607496388759	-0.1221414315199238	-0.5079779646639719	1.1346147528045691	-0.48539700892874343	0.1142811487394383	-1.5693111511849567	0.23733695011233355	1.1979324907361493	0.390111793242621	1.2635465783803996	-0.03769059935657085	1.3015616476848744	0.7890634976294263	-0.23774996121923256	0.9910560703392344	-1.2451568937582016	0.0	-0.2796283730485789	2.6630539374201154	0.9134276441349074	0.5515213732078358
0.8658551984270656	-0.5297409976902897	0.09001078689223371	0.04910290056693743	0.22277136106772344	1.4268994466639442	2.5027739742845374	0.522681559410316	2.091514487968982	1.4451672899866432	0.5427608070987081	0.9781744247220998	-0.05162218996968018	0.4813148219470525	0.8575846378251869	0.31722131659358455	0.577133914109505	3.087094568398238	0.35706391497994	0.7819895844651319	1.8746095761530264	2.6019427420936423	0.7157741685662224	1.0018026044037958	0.11211945004964076	1.3427828549948073	1.100638104043906	-0.09679027170784793	0.8611149433813773	0.44337408232086845	0.880846830074212	1.152397037832109	1.5515670099965417	0.003274570008265941	-1.886875997570121	1.4829150724786004	1.4466738442259854	0.7657893159262301	1.4294750752567	0.36351994879657196	1.7332105165596103	0.8016225287252297	0.6755724647907325	0.853667706652599	-0.38171153197003066	0.0	0.7103441338575236	1.6513185642084869	1.0020813470173733	1.209086135000021
1.206027875289979	-0.6076381043911846	0.42216217208121154	0.66934764495663	0.6802769533620463	2.4468968952668138	3.3232204197514967	0.9545880776820062	3.205094307612932	3.2849022137159687	2.0981585661923847	1.485560469129054	0.0748016548406201	-0.19332491516674502	1.3057790359851549	0.8953120970430981	1.1975923982646606	3.7571935633185234	1.2149379492640051	1.2104246177093156	2.3447394990465327	4.020492624429918	1.8247062649001322	2.2126539589380188	0.8499998040592589	2.22221266360431	2.611528412246403	0.3578639126363884	0.9831312040294654	0.28549243668061075	1.5398934669031772	0.6100323436241031	2.5912420188333587	0.43575733109360726	-1.8629257668827177	1.9449164760869146	1.5833974081530082	1.580113231324184	1.5392415834231825	0.6525955815614131	2.020732619529754	0.8144785232243379	0.978484327075084	0.6553589617539527	0.7512660082145176	0.0	1.3277671138113416	0.21994247996326652	0.6636417617811895	1.4280646535515442
1.2419535799534378	-0.04764939003177385	0.6311296872850128	0.6473352696579205	1.3283553959179701	2.648048641447077	2.915620016907698	1.3193213325554523	3.3325049355943013	3.0392850856448232	2.4548884334914947	1.0774373754157256	0.4699733595363835	-0.41606033063775366	1.025829914271058	1.0081505851423331	1.2697856394200975	3.4582505608660594	1.2066330587203633	1.559110489736412	1.4497665048759723	4.047418853887443	1.6315760795307166	1.9573532115627423	0.6229036728167568	2.620020541301899	2.595914170714818	0.9938305216086747	0.8121747264982697	-0.20360324820660244	0.9975030204217724	0.12915538907461308	1.961203913102313	1.2168114249896358	-1.5080005429932528	1.3486692383321133	1.6399452879742276	2.097450125485829	1.5541634676859697	0.7883103989584522	2.1250902024478173	0.7894198690048948	0.8124659708504887	0.7366599313190236	1.0808947313907418	0.0	1.18842384981326	-0.28227994055554284	0.314689674820256	1.2381924476546697
0.8586324845351451	0.3930825165351321	0.46299353831313433	-0.15026484987165326	1.3549652929242304	1.7956922198208067	1.3276251634311955	0.8534767811061424	1.8858636284508932	0.7774938387235364	1.2905618516552755	-0.1411129964090304	0.3866119105425477	0.2242569456354672	0.39277146259511087	0.4915245686816333	0.4249094281975507	2.141449230801704	0.14398728732667718	1.3120925266514687	-0.07469913651772929	2.2119541419771696	0.29676951412531055	0.26166186542096687	-0.3885298293259545	1.9109206997473431	1.154446001489521	1.230733561577707	0.35207501218392045	-0.5295185508753434	-0.28780545231550275	-0.020435671031224747	0.3462246683100699	1.4595738307675088	-0.9875938995678066	0.1692855659220134	1.1885717981930501	1.4661004681250809	1.0861028338461807	0.6731298828064284	1.840906239193636	0.4669613639364627	0.3785870214959241	0.850584806906557	0.09760132166048865	0.0	0.36242373038950665	0.2788900963484844	0.08798263666855896	0.8004343989427716
0.03564034742242866	-0.08065341433668807	-0.3336126305127746	-1.202147858492414	0.0832482974119115	0.0712214682349108	-0.6607510196894277	-0.6925761670302182	-0.6952541982976775	-1.9483948575124812	-0.6761804031086261	-1.598065498913464	-0.7826014760995876	1.3569280619701893	-0.27236831238019676	-0.6366880641972965	-0.95967463612775	0.3736864574530775	-1.4259340316850535	0.269805846593539	-1.3736980175956144	-0.63868016431929	-1.394326959880314	-1.6642366230418992	-1.523849372536269	0.022512068768685067	-0.5810388140923991	0.5571580891470094	-0.5036314572690131	-0.72106811235766	-1.4622498244295092	-0.059237156602202176	-1.049700234497278	0.42505191093816863	-0.6845566623941837	-0.8591864149801333	-0.18599015546411765	-0.33177949768496573	-0.12072286402339531	0.13641539248412388	1.0053413566711211	-0.3687814540078958	-0.3879473508600964	0.26848299339143644	-1.6686135293012132	0.0	-0.6722173757763228	0.7429096249101949	-0.21950074132882474	0.16605358507039678
-0.944769956236529	-1.3733789921771862	-1.6428805805625921	-1.7874219410812968	-1.98617258294761	-1.8542542341572859	-1.9693436394808814	-2.5680950600154637	-2.995308368511775	-3.3645585434300784	-2.3214976912387746	-2.5866091525337755	-2.5713846866602075	2.1359433153715575	-0.8552259948321143	-1.9967690932800781	-2.065985838456352	-0.9480979225165258	-2.47144007777874	-1.0032751334648695	-1.9668763305376102	-2.853606976630747	-2.620336067576687	-2.536151981535119	-2.16290011574827	-2.122573423925867	-1.603666151035959	-0.8264785816170205	-1.5693450292436246	-1.106238809779163	-2.0157850532306067	-0.25827832054149036	-1.580598890340882	-1.5455002220456207	-0.8942556168938032	-1.303394250967643	-2.1231062363178976	-2.2446549083280827	-1.6426191621265491	-0.8319477589553743	-0.24142794218950844	-1.42734845571998	-1.4273970427819567	-1.3725745334290278	-2.9795818692039355	0.0	-1.344709346932927	-0.004959487632942187	-0.7382058737853953	-0.5947327527929382
-1.4583785995314462	-2.452147701737362	-2.773539785734951	-1.5735496860792544	-3.299767299466335	-2.9808010352723033	-1.962174724443346	-3.47738518405707	-3.7023241932124353	-2.780689942901021	-2.9225573174631556	-2.6658948212865847	-3.56018884122436	1.9979876430836525	-1.2386046164772806	-2.877654396204663	-2.2755946289123523	-1.3501138024818595	-2.228427498064925	-1.5977919463216312	-1.7333112137443802	-3.259832494473506	-2.884286438056716	-2.020464815208487	-1.9791032844950929	-3.1082097716582533	-1.6919294326446928	-1.9326463183134173	-2.2115462108248622	-1.605755541552354	-2.0213758608952164	-0.5461992600457309	-1.4121981261005419	-3.1018159239898613	-1.407575465619112	-1.2206308497506737	-3.4620971043334055	-3.0158964734774103	-2.5276001947205953	-1.8581760791412631	-1.4576932363900668	-1.8782428736829189	-2.1554004545772574	-3.3607289098164044	-2.8157792053245463	0.0	-1.364986930547916	-1.7593184286236707	-1.2183292889579846	-1.1768411724360792
-0.9649191301236236	-2.3557550597440855	-2.889975320797716	-0.7902713228273484	-2.6669777029913595	-2.5750056602884475	-0.9029606465910059	-2.6905097391141743	-2.710500714032153	-0.9164070618022662	-2.5070483852445173	-1.868674033160089	-2.7169407243379657	1.0919640598158356	-1.162945483688348	-2.7052328780154276	-1.5628263689868462	-1.1935913873972512	-0.8854977715773134	-1.1618139653221273	-0.7713151865410994	-2.0068245465306114	-2.0752354595900804	-0.7397280432368651	-0.9676760827736758	-2.2277974847228115	-1.1149156815756311	-1.7464875361090166	-1.8361536666096525	-1.5999981388030933	-1.7717785011108238	-0.6159227819023034	-0.9538183913571547	-3.021904309330607	-1.5705537844626283	-0.9142666054728394	-3.205350283299425	-2.2782668274747513	-2.143711174876986	-2.336012484181166	-2.163558083290984	-1.0715974937186235	-1.8742489938383224	-4.2603010149159255	-1.2046678582658052	0.0	-0.8771345412480087	-3.140817397988796	-1.2271450102150219	-1.197272097108565
0.3943159853362216	-1.1929118661101321	-1.7871272301671028	0.07199493757980174	-0.48864939133734453	-0.8493304308546574	0.326670750825251	-0.7486169813983988	-1.0868716309916955	0.8361999087439109	-1.6035202796911607	-0.5860772670012558	-0.5670998669250391	-5.349395878148566e-05	-0.4484047171389981	-1.5751009578160309	-0.4107947881054522	-1.161373811571616	0.5198332485402295	-0.23139932750905462	0.5790267141570437	-0.20922411395768958	-0.4714463588859815	0.48143120671820366	0.513504340365395	-0.19741621317798622	-0.1462349703340698	-0.18436177213138255	-0.5487286326864637	-0.6759473503005352	-1.3396945271849312	-0.32343705432107556	-0.3288632781211669	-1.3081049605994646	-0.9370406604272561	-0.5538621588282844	-1.5161567959349098	-0.7316195918702784	-0.8343117903836444	-1.9235913095989108	-2.110447906863579	0.6301731338240344	-0.6417050404479081	-3.1670682170858395	0.7482864288071664	0.0	-0.27583722338071	-2.9456832339590275	-0.6181513904134498	-0.6372781877421054
1.7235768876686852	0.015639131829020644	-0.13512643084378667	0.6476935434942498	1.5864671040911311	1.0000695880813055	0.9999906251731545	0.9828335583296013	0.0420496794156425	1.4759866284351784	-0.7309134386554365	0.7186213746764634	1.228665602030364	-0.8313506156175259	0.6647031960427386	-0.21659579772360357	0.5522653077280256	-1.3620806494680986	1.03840397175782	0.3998830680746864	1.73769709046081	1.1074138721789726	1.2589468911614454	1.2017253804386347	1.769951557497519	1.4422410143025393	0.9073761376672935	1.7119601951383963	0.8307925750074164	0.6717975744700818	-0.5842916448816445	0.1316446082256687	0.5236736493703213	0.8333486909241482	0.17298864928753488	-0.056502026896650945	0.34585929366279594	0.6712955380729381	0.39513965982896176	-0.887662676420286	-1.3682675858515478	1.9619289842466483	0.5781683663779076	-0.6450702131524165	1.7441566995493836	0.0	0.12969629581841824	-1.255623949445245	0.2808138430063831	0.021157075308446734
2.0795587104831887	0.5018392572259404	1.1602221404059423	0.8274369589202439	2.2098727420556012	1.6573633030859152	1.045629083973361	1.5014425018828481	0.44207933985984593	0.9611806555666953	-0.08179422314399368	1.6908924579494535	1.55020642876519	-1.2904514427200815	1.5344148518370402	0.680285554386628	0.9064041316033359	-1.194355846638531	0.687176692682587	0.48670969397512415	2.164726776924924	1.6252957270303348	2.2886755811385777	1.3433464125387184	2.1246837341985447	1.6670000362948836	1.4881803515770264	2.609186071083627	1.5087682534426126	1.3823074693829638	0.4642414100135975	0.4151461081532813	1.430116928371426	2.042261645608776	0.947835473093118	0.6498446088442207	1.1263359174907115	1.5079377946223946	0.8595898004273402	0.12732678976939524	-0.25095671812825726	1.9282858255926092	0.8728991369361861	1.6768491469904716	1.3923613728405497	0.0	0.28024765120562484	0.752903876308863	0.959800493127093	0.25073545060164976
1.3216775876729883	0.5763231660491865	1.7708252843470893	0.6714504765409205	1.4165128628163643	0.7700877984216458	0.8213797629637059	0.9198303661984043	0.5896647882770688	-0.0027271059748887475	0.4063832881863882	2.088577308542056	0.8943706222078608	-1.346733177644948	1.597516474912989	1.0715000212073402	0.6342533991561911	-0.2386268642278237	0.30878497695944884	0.3664518113853763	1.7442975226893256	1.480852736413911	2.1629222346673895	0.9521994727237789	1.4743237806118035	0.6954760198261413	1.0844840169512793	1.9843248858787754	1.4075131850086213	0.9409153163706415	1.3922811244571807	0.363140194494474	1.9282932079587718	1.8305029982657295	0.9840872937007078	1.3049632473914916	0.5978945191359013	1.8330389711914132	0.7660941117450581	0.7030648360467511	0.8242609834234518	0.8338988371012558	0.37944654170914444	2.512505773863579	0.5158723084018386	0.0	0.24429764619940514	1.9427030093982	1.1498265629628686	0.03657955026439879
0.2040507383735117	1.1328280428646202	2.001023092234771	0.3249048277805968	0.23748700156134714	-0.7751941293387101	0.5388939073424658	0.09113953004164568	0.770277888023473	-0.6321598356296761	0.7702552926781213	1.8000062247935955	0.6373471767843862	-0.8642603716881403	0.8674404457517108	1.416788413464945	0.09926864670947211	0.9272124389756021	0.5360884761901947	0.3177967517448652	0.8434888684631128	0.7728553302054065	1.2161848752132942	0.20274735005799716	0.46494345881070026	-0.5153565857222914	-0.10681727115257532	0.47573574513907	1.0483713291475996	-0.03080800974327569	1.7096468928852566	0.056939562089871096	1.7049776894179496	0.7311789490866899	0.7638637903730511	1.399733098270131	-0.45492004920049356	1.6509654787823642	0.7696808338485347	0.9671821165129006	1.5000415449901867	-0.05521413456217554	0.0756675251854169	1.9363502583021899	0.3015842028707085	0.0	0.03169747390268556	2.0753889356300315	0.9414014671026384	-0.15744986582634962
-0.41520038244377294	2.410603082781925	2.122693631898142	-0.007130980412791123	-0.4620929129460117	-1.6686529334645401	0.07797989280600129	-0.37430405437975733	0.6689925034421453	-0.6227850242671262	0.8732429041644959	0.9963186144707762	1.3778078880521976	0.15434178016230876	-0.06942612870510585	1.9809723893425686	-0.2153514920283663	1.1479531684920343	1.0487265448862653	0.18358457963870004	-0.04738961850887172	-0.43296647766600393	0.34575659609487125	-0.4843493602558643	-0.057212042772961755	-1.2695257006248355	-1.1038147596020325	-0.7742286383446856	0.8502091450934357	-0.44641914202115207	1.3622647856024404	-0.3241393533528917	0.9601090773363931	-0.32887374629513905	1.065303169763189	0.6955766524477149	-1.103152280266963	0.8168820604154603	1.0962568008881655	1.281266848254643	1.621442549441363	0.0801345528208915	0.5738111437828008	1.0450295448754483	1.0806384739868231	0.0	-0.3847694823083446	1.6746284038258132	0.5705446491508303	0.0012906088883385578
-0.40226360266309585	3.5116259164961448	1.9469867362869315	-0.14410849434984557	-0.5711368060266828	-1.2979282954426223	-0.6374463411322987	-0.59088960410372	-0.06655940021590206	-0.2260293337910718	0.5582821174634802	0.19945792825241943	2.30460818071705	1.2356637223990328	-0.5799743482040135	2.4476926855199537	-0.08786177548610476	0.004867173659067812	1.019660536368033	-0.2596187303357354	-0.6902680622479288	-1.7510409863197094	0.20739600255777527	-0.6426240138069812	0.14634748379547424	-1.5258455731366913	-1.0464070349667396	-1.0936691506745597	0.7334717728483634	0.06547392158401147	0.8215725947280719	-0.6463538313484063	0.20730479980506164	-0.7341318186578597	1.9463306397291982	-0.3829455307257213	-1.018137071028713	-0.4922488244288368	1.2918271189248114	1.6981523609787488	1.2630674302915008	0.7426757870980462	1.3888077025722632	0.7398312887580639	1.9798592325221995	0.0	-0.8873199796768848	1.2894157675672482	0.19138258507674374	0.2819585617758666
-0.3435560819093114	3.3047443698985766	1.220168691772453	-0.09562968125331792	-0.37991731580584676	-0.13898858490721253	-1.303380065018832	-0.9303501288106015	-1.0983680486086451	0.09724854071994975	-0.07740339535604991	-0.030588874213454173	2.251325389675865	1.6213733227177345	-0.526949814980403	2.325518407106429	0.244242411252502	-1.5473962673817794	0.22985082207812324	-0.7907475313315556	-1.1059438513965394	-2.510135557011623	0.6003364256323335	-0.24320037848110485	0.5039153497948521	-1.4986162012782254	-0.1670383154703155	-0.696053796846229	0.4437026269702093	0.8233800976588853	0.5810472803399449	-0.846004102086094	-0.2664463375372027	-0.46825115974893877	2.5368483931038934	-1.0454279115768936	-0.4600431001484942	-1.550238729252278	0.8553810602498441	1.8663114174381654	0.6046480209084282	0.8100182531463257	1.5724822522188238	0.9633473827136125	1.8369053477114712	0.0	-1.1872552115457669	1.0325436208194978	-0.1453855414428004	0.1783034732054
-0.7918969470218811	1.6953670008393944	0.2491046207616936	-0.12031834915824063	-0.07035389724791319	0.8248880562395512	-1.4980952741114246	-1.2879051259022656	-1.5278097638480266	0.07486661709170606	-0.6240573775073331	0.3530873132035129	1.0778748428285756	0.965385227202215	-0.32305371225298496	1.6235199777067024	0.29844158873904186	-2.102063463755822	-0.5346440910135046	-0.9014647809913319	-1.3283968554470489	-2.3674452548425453	0.7241525525404076	0.12830306860424434	0.28840139316850044	-1.209846083713762	0.38280632937693243	-0.30141905376298345	0.04292960519420075	0.9313451182941828	0.6121672557991258	-0.9084155655171137	-0.6360155724359665	0.013850264516746319	1.958839791040036	-0.9318123684502004	0.2138632968196133	-1.6716818246185017	-0.07323633986601037	1.4955925280665479	-0.21313527960540152	-0.05909260713805441	0.8862449304656905	1.083203873782461	0.4244757416688183	0.0	-1.093192409711717	0.7429454186448732	-0.4088215091401985	-0.459264052727706
-1.6526454012302088	-0.22517852499360347	-0.22525140951509304	-0.5217991092223646	0.2811579113156937	0.9734115687948655	-1.2622718644574769	-1.0552362655229326	-0.8144519624969732	-0.2587914921864401	-0.648523622698823	0.6959829176937841	-0.2735036874210947	-0.21284067733791015	-0.488989307952773	0.9113358847740326	-0.18975690262713635	-1.2932412607409363	-0.36839163360773086	-0.4695600932087869	-1.3163492858114285	-1.7696837691678415	0.07944819336714128	-0.22646343520311948	-0.5877976929146524	-0.5785702369982955	-0.22824515726760392	-0.4444645726092384	-0.15839807655816934	0.26314115284070544	0.42738813140128684	-0.8710201286543631	-1.2118267461608467	0.1279355147305804	0.3283249184526337	-0.5337250182141131	0.8501277677776008	-1.0200029559936128	-0.8388486928691405	0.7806712529370758	-1.0828131942446788	-1.0223331147480301	0.02779598302841011	0.7892999497021025	-1.3270842993443897	0.0	-0.7768364444281446	0.36204974202538637	-0.5852073257165493	-1.2592594334721352
-2.346757096752445	-1.333584194391535	0.10667413489330597	-1.320891131944747	0.4705521620969322	0.4107177160806312	-1.1875778320438535	0.10416043340133224	0.5829755381134656	-0.7298152733916994	-0.08636512413410294	0.19706880224297504	-0.9856758588357101	-0.9413682087669314	-1.1629065393577533	0.6413412350239712	-1.015793060599914	-0.13504910523855346	0.601077806381389	-0.01248817050286597	-1.1262743436294702	-1.5470432129677623	-0.9552754957939175	-1.379709685222897	-1.5175696253944246	0.22538850772927657	-1.598285964411785	-1.078014054432987	-0.13002293888851163	-0.5152167396545362	-0.3028355177879818	-0.803965831853115	-1.9790354036277107	-0.4346814922753773	-1.3300300015650135	-0.671477901426416	1.3684624479986065	-0.5431959826265257	-1.0453136077458203	0.2194343182545487	-1.8126275526692908	-1.1346109045949968	-0.328449536760799	0.3994769840171877	-2.3193260862691143	0.0	-0.6454111264453778	0.003078271843405679	-0.7362897126091636	-1.816644852320106
-2.4518705384755424	-1.58959916089749	0.6150577492359308	-2.13709641183842	0.2974048297093493	-0.32911858301451374	-1.7553862479596687	1.59921715180767	1.5928218114709682	-1.2068991611043016	0.650477631982506	-1.229792426316192	-1.2511663444101704	-0.7327972638608177	-1.989863378772033	0.5664133893063021	-1.7240606603668958	0.16598620716391327	1.2130728421525552	-0.09757265304984997	-1.00313247638701	-1.9813150798234527	-1.5089670051132127	-2.6205255549370303	-1.8995426480201443	0.7786082427493409	-2.5487853653134405	-1.683331374214149	-0.31764033351825605	-0.7842408923908498	-1.3041523021019854	-0.730748671855099	-2.5534808732062415	-1.4254607940497739	-2.126028679307109	-1.5343452272079574	1.5507275071748257	-0.9334687656361277	-1.0035669035802586	0.033271006971748104	-2.130322476371326	-0.5530643412156458	-0.3894338572363959	0.3126699476841324	-2.3555900992522374	0.0	-0.8851524104489887	-0.2804520750129316	-0.9577177103842788	-2.151045451947814
-2.0470196487518266	-1.8409854726658514	0.3488816111347517	-2.436261984478054	-0.05475520775693639	-0.7745534523612231	-2.6609404370553884	2.249984689973427	1.5080950375799012	-1.5925345065971437	0.9823596368350277	-2.700866668284335	-1.7760286385339288	-0.0457656355971578	-2.4224960382201566	0.02528473732890751	-2.0314762877757073	-0.4962408784623386	0.5129574072552711	-0.6321870284734187	-1.1235194475016737	-2.439050071571682	-1.1311618287352792	-3.097708105327017	-1.7496278326652135	0.813929251391949	-2.3791930175954024	-1.6872171907501439	-1.1162513089113197	-0.609080116401284	-1.9534656495391407	-0.5789177799081572	-2.564287559411228	-2.1434973033247466	-2.0620221083065835	-2.3816173985345785	1.1409272126465608	-1.784070012949201	-1.2890599406343082	-0.07797973507228792	-1.9062442635297276	-0.35779696231007213	-0.873441270089876	0.40853041739334717	-2.1204493044137127	0.0	-1.204785311377748	-0.606687807871815	-1.2283085611205091	-2.5087314014204978
-1.4612911630055134	-2.6154555807140136	-0.860088603242357	-1.9379157476763809	-0.06783831658193229	-0.7564853873883258	-2.9981379564013992	1.394211331664193	0.5226331528393354	-1.7177455917253994	0.6236206403175588	-3.082316946190904	-2.6493924182274315	0.2384964479680611	-2.1238047803376823	-1.1812154250316675	-1.9799127111673052	-1.188751879132139	-1.1640130930662753	-0.9685440642721027	-1.2632330520528245	-2.065333508748743	-0.21479115348229966	-2.5853359588292406	-1.5404325198891962	0.505049486705939	-1.4637318403262254	-0.8708857325131891	-2.2286726160739656	-0.4943624040071644	-1.9180034811523465	-0.2633098324450972	-1.9835219696151765	-1.9735486389855992	-1.706048999028166	-2.301313365615996	0.18421027534864934	-1.99559974860996	-1.9522477413415666	-0.5200168591128563	-1.3532952925503792	-1.202392773939568	-1.907116860023431	0.18859035207671754	-2.1990000329288137	0.0	-1.1345096307760387	-1.049666513797035	-1.3527896810947844	-2.7979599653152065
-0.862697079988289	-3.37776326909424	-2.1306230716002963	-0.8273630012851451	0.48509344111576647	-0.3513937655174862	-2.1933177425431847	-0.3851602937400865	-0.6000943617430848	-1.3810222040620146	-0.20000337506229598	-2.0086915987034373	-3.0813462424694613	-0.2641168855518292	-1.1617891400821994	-2.3671223746585097	-1.7084025178167548	-1.1214593488172764	-2.49314095275134	-0.703953049167324	-0.9026449434643244	-0.7653341014442953	0.49925066907573923	-1.5744375452207884	-1.5343539213241502	0.26256668784046633	-0.6277285321123836	0.4536853217494349	-2.7751332134852262	-0.6841339765481136	-1.4112657319741764	0.1699954118705097	-1.068353133382359	-0.9406993862994518	-1.3636852769615482	-1.1878003464293527	-0.8178462916155297	-1.012365965511158	-2.357893219916918	-1.2390311080617935	-0.8926527484450796	-2.4476065751348792	-2.6534748185196975	-0.5366783002059213	-2.357767785921131	0.0	-0.5595509631620756	-1.3991666574315695	-1.131555456245019	-2.4955339166680464
-0.20708664132745636	-3.13481987421822	-2.449320235958977	0.3820659765436533	1.1120921073220351	0.2564198330261165	-0.6456745125110767	-1.7300373778168314	-1.2092639910013947	-0.5639837352738385	-0.9384153506301859	-0.17920586723265208	-2.335351656132453	-1.127263525166314	0.07693917550419475	-2.5607326798689845	-1.2160124432509323	-0.4512650885793709	-2.472534271375096	-0.13733991234001064	0.1932799445913264	0.6638635044467532	0.7040273656103078	-0.6746322439689519	-1.4478110938662276	0.32218779684405074	-0.2077777587693051	1.6019921689964405	-2.141076837847616	-0.8846380176882799	-0.8143422951893771	0.5323147830989209	-0.09467856626371522	0.2798728143993592	-0.8647348061202916	0.1764675422443156	-1.1954907522845595	0.5441033745731462	-1.8681611581439634	-1.718314018695617	-0.754140713632404	-2.8197358155357377	-2.2060226900613435	-1.313241558433848	-1.9122896496559754	0.0	0.1675831142220911	-1.3009456510322677	-0.594926115369751	-1.2661059493577278
0.49855513775906357	-1.652297024644296	-1.6902703655554405	1.1903599927467121	1.065286894920294	0.8521226701072916	0.6635500066771435	-1.7375539870965526	-1.114593697675693	0.4363628416297535	-1.1250172926302116	1.3093574117493558	-0.6591601278269968	-1.6693845731305352	1.1250060263560813	-1.5119565559198993	-0.45359510589416224	0.13047547724130462	-1.2806304991037765	0.19248243521260514	1.5366542347116154	1.3790010717793855	0.6916494175556773	-0.044973126365876005	-0.828629110423891	0.6123485402458597	0.08739864673262294	1.957943552508749	-0.6240725981174673	-0.6580631714158309	-0.22539043589827834	0.6662169615333176	0.7511113275201443	0.9574839822398439	-0.12909286762829816	0.9889429224779631	-0.637229436835517	1.5538539530343778	-0.5771829615311257	-1.5427686021649372	-0.7567077574962494	-1.7885682521913013	-0.669811416936498	-1.5088161469151082	-0.6568373497031709	0.0	0.69291975758051	-0.6973234670593363	-0.015495826392883664	0.4557822933471263
1.0674105984064832	0.15836097246259162	-0.5820172203573201	1.3955868865940022	0.25148082451340603	1.2308661019785803	1.1333359315020068	-0.7043567530470569	-0.4994542727873296	1.1836411483611704	-0.6859611238814582	1.8368191411506607	0.9251592560884441	-1.6580439811904346	1.6596546439528939	0.0036941603957003975	0.4128064527150517	0.2881909307358255	0.1265070220972812	0.2245906272624922	2.2049503584210406	1.3051905191289568	0.8041733819333243	0.5638425274769256	0.3410782766463487	0.9425183933878837	0.5521142513681788	1.4317088672907519	0.85149560607986	0.061282580340355	0.4552771132704544	0.6110727050918213	1.2822361086275487	0.9122047562251067	0.42818637189877184	1.183800449928047	0.5169234283295486	1.5405456112355669	0.7385690319578664	-0.8321873572989332	-0.5532984104195686	-0.07448526104439689	0.886938173594748	-1.0162183860731502	0.8072499950894207	0.0	1.104654206378506	-0.02316662549385112	0.34255803837530246	1.7282652069597495
1.327704059608346	1.1243457868422497	0.19397435374560318	1.1595177458653452	-0.5512608681494953	1.2512863500916676	0.9892740467439325	0.33020265517442043	0.26511836043777737	1.4479883000735085	0.04313490719203106	1.508372809208149	1.653881588275193	-1.376346963173827	1.618259913505611	0.9205845861176019	1.002037715714874	0.2397975266630197	1.0024816147194715	0.35596578582830635	1.6651026293359374	1.026865000709857	0.9381601045467218	1.3270020088422159	1.535054489438777	1.157966217739337	1.0458281141338879	0.5597541016335452	1.5952685850326735	0.8993010998670858	1.0855471087006192	0.552602438426511	1.3062244516779187	0.5312214305817872	0.34369668385501023	1.2238937429014847	1.5014533376873946	0.9647521414634994	1.364132360957966	-0.04300875107376075	-0.06365575714153231	1.1671114937130735	1.528401323089246	-0.340135583065154	1.7053945419640473	0.0	1.7321152663589863	0.18437495322633507	0.45816589759770543	1.9943578931730432
1.333526642119107	0.9455565495053195	0.5861486454812109	0.8451793970820238	-0.537818545143716	0.8886826438420089	0.8112271221593815	0.6751013394885581	0.7467560376036048	1.3481073070054574	0.5708260298378217	0.7693791961370959	1.6161841337912453	-1.1082522991241455	1.1744291044622683	0.8541616796710407	1.0734164076035124	0.20722741586578197	1.2349442697435495	0.7303385493818918	0.30528367501142195	1.016446383618555	0.7368129020698269	2.0379322930176826	2.168369347734075	1.1041821561928054	1.253800339830373	0.08861896884588383	1.6175194874760788	1.39129512728602	1.217913814031487	0.6105096418982435	0.8325882894529519	0.27210874103912824	-0.1631545770211715	1.32191898893442	1.7053261514223579	0.48923321119353536	1.2385990776328855	0.5360273065628072	0.43216338070080856	1.4127489452628528	1.2839133963355933	0.011512805991170296	1.8633220541989743	0.0	2.505838041188304	-0.10815203724295287	0.5090712993977876	1.574198079705966
1.261943751633159	0.33820117637293273	0.8287565724939403	0.7340545383963099	0.19037514889838533	0.25922538220457547	0.8351924311497544	0.5287916633917521	0.655874639168599	1.1397171992016801	0.5978187386577952	0.01364568752793367	1.3366471665105282	-0.7692466855679713	0.6009268322361674	0.29974987431816613	0.8094806955766262	0.07544925612838735	0.9989733057140305	0.881735874215554	-0.8859175383493527	1.180964114622923	0.17736995180768012	2.2882729673963125	2.113528126869908	0.6433365926410185	1.1356988928217835	0.34126483298401916	1.3074409041720851	1.3217314202205435	0.6492254254437703	0.719639986575454	0.2202298535841279	0.2675300139788937	-0.26508859197451745	1.1712275239656722	1.1245104970052875	0.25736583106776717	0.8173831524765338	0.9162089702071338	0.6467121709750517	0.955797748211264	0.8448590424057402	0.05747032519336361	1.7028145847877696	0.0	2.7439831937270043	-0.3408738662091282	0.6235981059066829	1.1911603683446714
1.1353091914898024	0.13576384609440548	0.8543222044855439	0.8104447249014505	0.7388733669125158	-0.392870916488895	0.867315312038174	0.48610432882592036	0.11641197610228693	0.9255223850145334	0.22884738710169314	-0.4556727253899007	1.0600530090189189	-0.12485517527425548	0.10614514742639945	-0.04376719945021207	0.624614301919527	-0.24070731420269256	0.3960351516299035	0.3344196123412942	-1.16774211697582	1.1698910848815895	-0.2643651174950829	1.8746775752270668	1.7208745970492922	-0.11944281435010731	0.8951760962790821	0.9304388884394804	0.8915306242147428	0.8025505595168133	-0.11246669807215766	0.7339589715863023	-0.04847388782396042	0.3997151719571413	0.5079777673973037	0.5221482098185234	0.3016499648284685	0.024024997425933288	0.49747029157780237	1.0720420645401032	0.6191463822973292	0.31641136870626024	0.6768560535903871	0.15823393570569566	1.5749213314407386	0.0	1.804200374647558	0.005787106571085368	0.7385529652011777	1.1449786200906213
0.790705881738211	0.43061188034268344	0.3855403031344273	0.7962797968933378	0.4465296408826152	-0.7707967867252409	0.7559270696613348	0.710450319602141	-0.34031974622210126	0.6419162247486514	-0.12057749960850007	-0.3903734252372442	0.6636932266084865	0.7514892808968359	-0.2430600783296991	0.0007677099695321846	0.691664685089473	-0.3867456909784804	-0.40468066618810805	-0.5845272022146727	-0.589045518325844	0.9012416112080794	-0.14542512302068866	1.0011207760921441	1.4104757435898445	-0.7090926533046915	0.6169043912936488	1.1185243239532467	0.3686090062905985	0.16529393846793777	-0.23139326396572774	0.6009845985116736	0.1735138406300524	0.5708249316715098	1.5814768822999674	-0.23869779823813905	-0.1865873861546395	-0.24055514038550713	0.30663683774575934	0.7415163320013599	0.5975634576652731	-0.20443455371417868	0.6694464023809624	0.41216010727144026	1.345375176899311	0.0	-0.05172013435322696	0.7303798074530266	0.7193647312729964	1.1412534285028169
0.192964771158116	0.6583587481837875	-0.45255158185364625	0.44833329215315204	-0.4135988355792936	-0.6912343558993477	0.6680562320060042	0.7845035437164232	-0.2512519268705889	0.2973317071826105	-0.08729751113208642	0.19422869572308246	0.1318768909535115	1.4077267601225218	-0.4630646100492341	0.07129936547079184	0.7744348459345712	0.08724474300400438	-0.9353097202536321	-0.8870518618965743	0.22150782035653693	0.6081195985983975	0.36420307061351453	0.1436245566279293	1.3108055941248329	-0.6267991912340856	0.22193612020917913	0.5191228659789338	-0.1485553372102502	-0.21092171830350603	0.500240648946679	0.3929885168325086	0.5221979524707802	0.7363815675416311	1.8833362523824155	-0.3871373465017502	-0.21769250149625077	-0.21735581501475743	0.10833763528233502	-0.21001163567282513	0.6516244729436604	-0.43409914831096824	0.5733706934122386	0.45794852456151014	0.7330739145366985	0.0	-1.6416485095811348	1.0285926970721886	0.5665430267506637	0.9012002227773047
-0.32268643431815036	0.38279861583075037	-0.9982532529719794	-0.13100200486216473	-1.0438305116450977	-0.2604372131129606	0.7958558854939888	0.3718385507215006	0.25102949476732905	0.09281326736977079	0.2955498787196472	0.8199253778078808	-0.22061870960638078	1.431884510997344	-0.5329158831618278	-0.16231621766811685	0.5950324205000335	0.9722401078766373	-0.7207564390226441	-0.023114160697198568	0.6843934731566933	0.4638246775152974	0.6136068486659999	-0.24521449279732815	1.2553581192602237	0.06538297100699435	-0.16767008932419472	-0.5166678385120027	-0.3188199822201253	-0.11677182346553415	1.290430458620353	0.20085809911491784	0.501325852918888	0.7505175735987314	1.0700100014776668	0.2607476241706069	-0.1286199375797597	0.250689471674881	-0.07068612271819454	-1.305276563678555	0.5748731966203369	-0.19110903703797452	0.45030477244714767	-0.034947878182332304	-0.11506892583787778	0.0	-1.8705835014772167	0.3885476309629476	0.44100590631019043	0.6654646461366246
-0.27698485185289745	-0.18079375371058395	-0.7646143975459819	-0.4966380366509005	-1.0418510416747475	0.1411080320976403	0.9786095401987447	-0.18720133388238708	0.5165810117505386	0.21528829335425356	0.6147546259294004	0.8491516190469321	-0.12272647768099632	0.8610985053307992	-0.3492837605732786	-0.5740775990755731	0.27296528084987765	1.3613680431070636	0.12611583564911855	1.3566415657166078	0.6761195671251633	0.3978720485912638	0.2109942015385042	0.012413478380474319	1.0309722315927148	0.6523371779086246	-0.11610251045601466	-1.2056534963966612	0.06252557750758161	0.3080731260789302	1.1732223675351203	0.06934387920984234	0.048060349667580896	0.4251657207869348	-0.032796809367036266	1.034946843364879	-0.2614455506822858	0.7881220763073475	-0.03586017029138925	-1.6447421236625743	0.24220998082442077	0.48153949034995697	0.5124812142341275	-0.8214236444465924	-0.617436953815531	0.0	-0.7381623115514587	-0.7240435516310576	0.48134848676292397	0.8837690428823443
0.43564771528466	-0.4350416068947379	-0.10385092521406979	-0.2366860463800735	-0.6964029196899352	0.16289951594648933	0.8540146585113837	-0.15540675701319331	0.09667405760913411	0.5592372114826216	0.4915848534048282	0.17390386189583035	0.2565331457211243	0.1405932895217315	0.17468344858643461	-0.7549746010189401	0.2455380731433494	0.6387800407306564	0.8530277434694917	1.9756857784846138	0.4453946028689584	0.34065719166704794	-0.5073270596028515	0.7092396837488845	0.5922925108658169	0.45738993857795124	0.6003777624355567	-1.0456788150984158	0.7147844836730725	0.6462470222752135	0.18017815327881057	0.04035671149032833	-0.3515218086982284	-0.14219369239314153	-0.33719757633051445	1.1505052443536032	-0.5547082322332426	0.8522429022426973	0.3045858936084578	-0.7882465376037399	-0.07146606010759872	1.0965961708863448	0.696574697964382	-1.2228736600108026	-0.3591532551495738	0.0	0.7384231899036285	-1.251873607970233	0.6379722169429074	1.5039626655767357
1.3325069673303096	-0.06298084048038056	0.16130912308405743	0.610623106156376	-0.43840950971540393	-0.1538342426412812	0.38214129280125175	0.7060836245601877	-0.6806505095872418	0.7735901140741793	0.006136910525895598	-0.522098515761881	0.5054212216596211	-0.2521209468285033	0.9448826320634016	-0.4992813526275918	0.7226460596855064	-0.6317767176121786	0.8241950943431522	1.253308161610038	0.280510998919611	0.4454608730243874	-0.86285915328099	1.3475835222252255	0.09124435373944131	-0.3759554335928275	1.4621493330346604	-0.2608878348857961	1.081236051147107	0.5735958454152534	-0.5765236436840911	0.1689730399002901	-0.1688382956433082	-0.4656675680175235	0.313149176428856	0.6271667958083273	-0.637175335664084	0.3876181244732235	0.7854613785340818	0.6457511723258134	0.0810790684483077	1.0863231237440985	0.6814192943739927	-0.8460531155253832	0.44064283943270394	0.0	1.5668218355168593	-0.6685840056668224	0.7132318841342541	1.855434068335668
1.727501111336368	0.6602741148767866	-0.21171423808485468	1.5175060812174423	-0.29854486960180243	-0.3651417497034199	0.006034241417334007	1.689209645585102	-1.000080738482083	0.6276937096544788	-0.33582574856973935	-0.4314795584580777	0.5019494142605914	-0.09437924188205975	1.6227146665497463	-0.02191933827827207	1.3474434617789535	-1.1415740688208817	0.24391865142480618	-0.12901649062863407	0.28091677853737557	0.8630709057084467	-0.6317336103163709	1.4613085459558346	-0.24824838463598084	-0.9697061425837115	1.562809952572753	0.4322982071797886	0.90373271525925	0.19028590507551954	-0.1591730397602384	0.41820414773239617	0.5632711471427974	-0.13470954117015949	1.0493341666845872	0.22283893936691648	-0.31179342932440435	-0.10563265702252483	1.1358551191617128	1.492071838130659	0.7511563026272949	0.48214338448388727	0.35545569877981364	-0.027920545900887318	1.1488439912793602	0.0	1.6104459040110115	0.41202155091107984	0.5534604757405411	1.378957948925886
1.3338481782653162	1.1610782166851603	-0.5197880026489977	1.8717269091519857	-0.06429466318735333	-0.07382678508813245	0.15922600673292528	1.752746047277824	-0.45005282798892726	0.25874945350865663	-0.11712345311218002	0.41100079999779193	0.5101128152444105	0.5593935346287576	1.7736697579515124	0.28107520258539764	1.5233657434731134	-0.2600904217709904	-0.08958290290239442	-1.0109192997012644	0.34676460681893573	1.3576972670129435	-0.299646230089689	0.9906254770989124	-0.3136612460188898	-0.675147437478694	0.6586338388363789	0.4925387321450441	0.45447450743905843	-0.09651361504552315	1.0003140934142116	0.5800154209682407	1.2079175686621706	0.6105080858588781	1.0169168139240172	0.430975914896916	0.14728163552644685	-0.18405249081270003	1.2205932238953945	1.2163336923900103	1.4084378590543971	-0.010830082079781752	0.033573337060476084	0.5325492173047439	1.3262359283882896	0.0	1.3689481393384424	0.882268792142035	0.19263676567948113	0.3370419662138425
0.4600550541059873	1.0845710820843983	-0.026545232696623594	1.4601116345081369	0.21823180862030567	0.5862890070012334	0.7215397750473765	0.6028220424473575	0.49396611682904934	-0.00973410156076693	0.5132338485652661	1.0404739160263865	0.6805393895909522	1.4475759195827758	1.1722232227439258	0.19671376103799604	1.0576802868234183	1.1900353402232688	0.2315033093036639	-0.9052864551563026	0.300427522017321	1.3999541902462558	-0.4615278774437986	0.35851130868460584	-0.22774912095231167	0.16060605080390117	-0.3699735339766962	0.00441521776956645	0.13953559757901612	-0.05755167168273337	1.4428234155956774	0.4229273067528431	1.1158328518390976	0.9949613082183592	0.26461742447055103	0.8034755958766497	0.26116268713249163	0.059552127801062664	1.0896889706149198	0.4304304142848183	1.4505768871108562	0.1728846028227063	0.05383159476062493	0.5133669452719662	1.0201171342336903	0.0	1.1542611496356991	0.3528698875527761	-0.1702504570142757	-0.3991985718348604
-0.353881388631988	0.5410871296150666	0.9416078091561964	0.6032079720758562	0.1991293174918721	0.9931287699989982	1.1402431580326293	-0.9316334283668058	0.9620700222212837	-0.044458042909785195	0.9359288712141097	0.6109564716440288	0.686118178909944	2.1324914135905986	0.0469082652622807	-0.19333642632148182	0.3644625795806998	1.7771789625019407	0.7056254466512473	-0.2380291158341316	0.047902831507337665	0.772869422555885	-1.0762788133147443	0.0816138176546036	-0.2840114806593107	0.547803003750377	-0.4139131801746832	-0.4977936461290385	-0.0013822718213062752	0.07981911468902264	0.3060872864531125	-0.025495063233321416	0.26035222398669633	0.560665495887111	-0.491084188839522	0.49571010694701	-0.11345429486519225	0.24817102494465104	0.8446233410201092	0.10977813354095957	0.8512916217218478	0.6992096216151579	0.2895554628474447	0.2094981783017654	0.5228764986773417	0.0	0.755187990411968	-0.4487743966019158	-0.31598918620295685	-0.27605968425617594
-0.8121330805106749	-0.0521106098941895	1.1986690982508543	-0.1377192926532474	-0.2795211706761011	0.6425614058394234	1.081804843912429	-1.6584324261607077	0.5987444623509982	0.0065320946519139686	0.6776340189078416	-0.5627311896736297	0.10109403642215382	2.1301730083715924	-0.9707657429658249	-0.6628485498893307	-0.015341784419240207	0.9974219720164045	0.5408529548816989	0.371773988715083	-0.2930158454566922	-0.0512297974595283	-1.4682624982055317	0.24115951955250117	-0.6766523544990188	-0.04413204036350477	0.5288405273529944	-0.6097259635198037	-0.2563625399398658	-0.06654726660301498	-1.5856528858079555	-0.4164820634815291	-0.715542606910841	-0.21580886491698623	-0.7690248526373946	-0.6021186777669174	-0.6053684092011693	0.2833098436200324	0.540258205675889	0.41094977654630427	0.17527692466849623	0.6745856785418167	0.2858267633446648	0.04987033418572255	0.02797041760061558	0.0	-0.05704960536962059	-0.5538833452342358	-0.15967806198489257	0.3780873487510498
-0.9700329165475955	-0.3201778583099222	0.12013083357396506	-0.3891124005458648	-0.8701958950615817	-0.29666371901755645	0.7839207243665846	-1.1230457712014115	-0.12876921024004917	-0.0041550255121777825	-0.08437848023969136	-1.248372248896594	-0.9092996398533247	1.2489221261541894	-1.2439155734853586	-1.0049913330401907	-0.004700980677229822	-0.23887013935957466	-0.3339958795063632	0.729263310240837	-0.42011486231813533	-0.3451612718785189	-1.0937803801538135	0.3860940456382371	-1.2458466870941929	-1.0982934754392122	1.2247647879327181	-0.4273893222659377	-0.7502901839251619	-0.5055401258768331	-2.4704191428460223	-0.4022623975735911	-1.077778236195539	-0.3909952238860766	-0.7353122793385569	-1.5659581192968128	-0.7314186257703138	0.4002590424201088	0.21694804336170373	0.5076744950281482	-0.059725668143638	-0.21456480535312303	-0.1221456295670604	0.0570064101728938	-0.40009756507177535	0.0	-0.9598696171201105	0.127015589620451	0.1750901173486957	0.765723699274902
-0.9903530529766029	-0.19429337555677983	-1.4172494082273217	-0.18499716441502098	-1.0651917531773638	-1.0987562889973586	0.6738557590012577	0.06912259589801292	-0.500056682349079	0.006938639612636511	-0.6712565515716961	-0.6537102485909793	-1.5622724431518582	-0.12615810690131282	-0.6220641797941696	-1.080062042751189	0.002521577098158721	-0.663186381888654	-1.1185284463970457	0.8879089597718511	-0.10161929948656627	0.04895560532503875	-0.19811315191429468	0.03949885513483221	-1.5482515747710544	-1.633929297218176	0.5952962753115335	-0.3461436615185588	-1.1882099960972714	-0.8020787273401453	-1.4722099684100773	-0.023471671378458587	-0.6441332137200264	0.33507292639326264	-0.7586126664625273	-1.410743951697292	-0.4061567296092345	0.6688486232313908	-0.060468569070295686	-0.3344665541683457	0.09382603558053565	-1.1798050905408162	-0.5584781197276103	-0.06818516075171036	-0.6607605332624266	0.0	-1.2906973158949204	0.7490583273138798	0.4180554542189577	0.4600600317171412
-0.936239711614909	0.0708732142311431	-1.8368910266458036	0.13839649624316586	-0.7539070157219906	-1.1791509899745372	0.7850838386974486	0.936689469908359	-0.2684685766234342	0.18215531687002073	-0.5604149836110227	0.6333314255828203	-1.2819635236635805	-1.2217665039034529	0.39220243463391796	-0.8386141428181518	-0.29434568948950474	0.024052861414352086	-1.0390244178493109	0.6845810469582851	0.5185717268760827	0.4976767014448777	0.3890254499222488	-0.7057448036540344	-1.2741753006861338	-1.2558613719366303	-0.948964383170586	-0.5524027840021776	-1.1946927571793866	-0.5915528384247197	0.4987237822509514	0.30795939762402025	0.10189859438507004	1.199615430030449	-0.8526813234198833	-0.21930869086724386	0.03921269397143999	0.7270563419298492	-0.25974544420739143	-1.7356573190031175	0.20316828904557965	-1.1736314284464673	-0.612179249225184	-0.3994713963867082	-0.624003480431327	0.0	-0.8254354983065785	0.575133382623949	0.34677732761901703	-0.29260314051456143
-0.8152386787010953	0.13699014520423247	-0.5879314144696952	0.24867189453028304	-0.26507580650649004	-0.6482487278565566	0.7510129382302769	0.9946672358153316	0.24288776796010694	0.38598188882308837	0.1264564092715277	1.2395354154061828	-0.41362932345222014	-1.5182322359045197	1.0222739232889506	-0.3895609566322002	-0.6550720770699218	1.007186025694265	-0.1989095174223869	-0.16496080225834484	0.9227603349254881	0.2809532917420755	0.10162762178006621	-1.1828406190645127	-0.6074720358261644	-0.4829213022243174	-1.8656661398937067	-0.8047709333383987	-0.805116511138333	-0.04324325770709472	1.7301127297282146	0.2525693426788444	0.5049191887797921	1.2325945605447997	-0.7375565991658842	0.9061038469512024	0.3148679349032562	0.22402764034601608	-0.4394817721738266	-2.5001102950561864	0.059941692710888804	-0.12582576176659796	-0.43680129210354185	-0.5450483806708664	-0.3304357002605764	0.0	-0.11947534727961044	-0.15711856168826163	-0.009483715921257215	-1.004665723565351
-0.6912575936307996	-0.08195109311745244	1.2042535030295385	0.0961877931957057	0.09554740396302834	-0.15432604904310962	0.36013998373470557	0.4562119894894633	0.6278002994377937	0.2373592107989439	0.7844651636051675	0.490664253321078	0.10642742103613188	-1.2319669691930117	0.8775178169433653	0.006556585579132494	-0.5054214357424128	1.3670278095052073	0.6090304461581332	-1.4801858421932577	0.6559442204789184	-0.577510223334561	-0.7874010850236668	-0.8018333112270137	-0.09860945717285831	-0.08719457184943884	-1.1937927570782192	-0.7636689575509957	-0.4575871728341833	0.3272692861810316	1.441940119852334	-0.0910217168187624	0.3620280472384401	0.3957905675767583	-0.29868305647628207	1.017275343073788	0.5028239807938756	-0.5996133001423865	-0.6720433623154679	-1.933096047049426	-0.07710970984177044	0.9608025579557284	-0.5894946738311835	-0.07606417130889047	-0.04145347537791832	0.0	0.07938019098783058	-0.564033214973891	-0.3561430721762055	-1.4359817579773912
-0.6229191975817208	-0.2842279632306122	1.9469767015865092	-0.04217958350691715	0.32394849451006885	-0.21852857627172922	-0.10120382049741812	-0.2209600741337787	0.7840178822277518	-0.41471131654574317	0.9239374879015433	-0.8891629836032617	-0.20280910822150253	-1.0666339222104226	0.2958839047803465	0.13795454720449798	0.423969319811069	0.9816057303556468	0.8109845631034044	-2.4496476261966684	-0.1800058325337479	-1.3286150490741255	-1.4547431741212729	0.31562438978245666	-0.13348483170440556	-0.3027379630502057	0.3584656040496168	-0.4771719410656835	-0.4921682403437321	0.2711003307912501	0.3903417330056792	-0.3274944340340582	0.09275024404952882	-0.39777338517031785	0.27333473469642283	0.2641190180304384	0.8324825454814321	-1.0580693746867709	-0.8996991573249102	-0.6392639626245074	0.1370002941716267	1.1925962814375957	-1.2521480303079549	0.8958136238638733	0.01946429746139602	0.0	-0.3356793447727447	-0.1828751721232597	-0.379165352965895	-1.5782642879817486
-0.5130430416361114	-0.04116308635711883	1.260509336819131	0.170885705479455	0.47215780049366207	-0.7655151399238733	-0.19469738465342076	-0.7606301084678758	0.8082659217884244	-1.1540991023582816	0.5769674032777034	-1.6088640279384707	-0.8486869623437965	-1.4241836502525678	-0.0021401584095558754	0.08429608776680629	1.7230626843264099	0.41544179668926395	0.5484134217614871	-2.330975292187023	-0.9351800904277413	-1.3274309895925478	-1.3401530450530321	1.3921967904582526	-0.5702124646989459	-0.7603248015620638	1.216653064699711	-0.40938171662192835	-0.7986875334876894	0.07092389773483336	-0.1675649536811213	-0.22671824566460075	0.2869717187515059	-0.42222382192756996	0.8011955378228394	-0.421216300519226	1.2063124042525142	-0.8059699315367287	-0.9415547636489173	0.13877603054500237	0.6644589014450415	0.7727935348875574	-1.8599589052933565	1.7276023617285696	-0.07681417414233692	0.0	-0.7629068429700653	0.5473051031281964	-0.04295199873812965	-1.3808985390768607
-0.1609477168535935	0.7307599388808963	0.2293682455926934	0.7350786231496957	0.3688779911522978	-1.2667382636607352	0.09821455010529236	-1.0522456449438933	0.706376448944549	-1.3257323478183929	0.15182816009333247	-1.1641328287632955	-0.993067049712998	-1.9124860920888724	0.34476383754339995	0.18241922928491147	2.5787077551642783	0.18047573395003963	0.2800918433991053	-1.2744862015935297	-1.0116572766108625	-0.6938801408684455	-0.6416023301113525	1.6784373685857912	-0.9522980176634509	-1.0281533442314146	0.6717257501998933	-0.9058201770832267	-1.028388917248211	0.1391417018986223	0.15176517264387307	0.059504446437242065	1.0465457226015649	-0.004616009775071291	1.3224999130612394	-0.43761884329955314	1.1396129553187497	-0.25533411338092327	-0.7039154286462723	-0.1295821580626827	1.1153770869735014	0.5828431726168007	-1.7027982481370747	1.8538959362917606	-0.07335136550831221	0.0	-0.6617422613830669	0.917250198514362	0.3718269434553037	-0.7789314404877866
0.44212201669240103	1.5724181814909794	0.04650588394087322	1.1668441342569478	-0.14603263204254285	-1.2464295355204942	0.34380444378166064	-0.9789363909364733	0.3835749512997919	-0.753927201559205	-0.029111400143966962	-0.20539902679143457	-0.44108910822776254	-1.7185629087085224	0.9397439800321139	0.6532110456598708	2.410539598325114	0.3053434973852463	0.16790168659902385	-0.2272373104800078	-0.4680198761014154	-0.09186519176629947	-0.04272935929736228	1.0615902260208514	-1.028668814195771	-0.9937847928446232	-0.4637767631416314	-1.682509340541987	-1.0292393476807427	0.49041585353146727	0.6412961647768909	0.24777790875473096	1.7698468102819809	-0.01730345341463756	1.8204126815934263	-0.10856639347909257	0.28401620402354116	-0.043253568685607854	-0.3541977220505615	-0.7714449774958454	1.1754741803846323	0.9572475607362874	-0.797836327942777	1.278781625828442	0.11821149480808459	0.0	-0.20604284178594512	0.8050279483997961	0.5442232915730102	-0.005254814603371758
0.9293457299781077	1.8412540860190414	0.7064058226771425	0.8552079650923943	-0.7663339203754007	-0.6210980755872112	0.19343792058916942	-0.5213408322663023	-0.11850494691915248	-0.009179855895251913	-0.007089959749819541	0.3354990284112105	0.21082041476158053	-0.48278080998700756	1.007376528816939	1.2727478477882395	1.2742055275554545	0.5153967693334127	0.06417449249068825	0.0592655680898478	0.03591031337548722	0.00816269375334879	-0.012693845092519716	0.04336812201386531	-0.9440100331242236	-0.7255143734340967	-0.9266846050940605	-1.9775808717740626	-0.9092687549618859	0.7589076817947704	0.48087639550247196	0.25757048285688305	1.6547901241497855	-0.6626894600274097	1.9332266018515778	-0.157524717902296	-1.0514189379863377	-0.23514911188725493	-0.2058666646476033	-0.7716167817678985	0.854464085054376	1.2661032597756556	0.08278972010254723	0.4197793403081722	0.28456734005981943	0.0	-0.038213579424442624	0.6536661829505206	0.39733848169414243	0.3968526697114358
0.8118516661111259	1.3128979230235553	1.1954113312427423	-0.32943654118401755	-0.82057305477892	0.3438075782884259	-0.23650446403222689	-0.0147083478092503	-0.5518089204424308	0.16615677652489924	-0.05634415492982861	0.21250757114793914	0.38625679210590597	1.2447172312116037	0.1855749790561113	1.521937021489436	-0.26034045256207056	0.5634874608385798	-0.033994700866192266	-0.2141842999331235	-0.0712498890304265	-0.30489103498059783	-0.38134204628817925	-0.7798235040257061	-0.8955915861559863	-0.20551804203573956	-0.4267183910673961	-1.285095621726136	-0.701577961107377	0.6810790488208125	-0.3487544337396219	0.18909825383071832	0.4953808609142747	-1.1580151986998857	1.2322871177533896	-0.7889338427029422	-2.04128778179422	-0.3278439333547311	-0.3958620248607588	0.08936041759261479	0.3133374445601995	0.8196252770491222	0.3090750131259121	-0.39891146772235997	0.17965092480615477	0.0	-0.4653568468860556	0.6851983278298006	0.07850512416961482	0.09730734242583797
-0.00882101445744875	0.3876687906838732	0.7791699169686466	-1.7957083154610527	-0.007202248428890277	1.2637422920996597	-0.620365383739985	-0.036547832908712746	-0.7062174499631422	-0.3348460610776219	-0.35609155296378536	-0.13061950249500653	0.22917338138411078	2.437265890387492	-1.0887825410157668	1.133720437434446	-1.5603911212408148	0.31299912894506227	0.14549223256922797	-0.23954535944025185	-0.6814806568229053	-0.6831503121391868	-0.5521883170906067	-1.1691202890529573	-0.7584646153518116	0.6063993372865648	0.21289650485681272	0.10517628070950874	-0.18852770320746343	0.3677369903922421	-1.1870434715663796	0.05259434877681024	-1.0149284077887823	-0.7764016465725733	-0.1647652033324209	-1.4550567823593112	-2.0737179030563135	-0.03382005167611139	-0.7145268079987496	1.1165277177786848	-0.37023484128380824	-0.14731583301338014	0.10953004911150233	-1.123978226598919	-0.16684827733832802	0.0	-1.0917393367564678	0.5018242036297433	-0.28869777429970933	-0.5580798051808991
-1.0295659731209974	-0.3379037457018124	-0.20106900491135193	-2.7043225534900563	1.141228737627267	1.8125847711208039	-0.9023737285649451	-0.8193028413557694	-0.628888319410053	-0.8776627294272995	-0.8081012606705557	-0.2857029039356881	0.32160633837321695	2.4575111627675525	-1.997056535854857	0.4366952719511446	-2.3155413064117822	-0.2898266349908091	0.70081175075767	0.4031555134423424	-1.1488453223113673	-0.9492656934821567	-0.09666993262081118	-1.2756125147331405	-0.23547666252716704	1.5198164577932778	0.1701618248795351	1.3716056591725607	0.7839858431766011	0.04035003141486977	-1.5101933772139757	-0.275473149062378	-1.8438551614591838	0.10141619521537103	-1.5023614488265062	-1.4915537244044372	-1.3120894217660013	0.2671176002881674	-0.8044116748602141	1.6020612260855582	-1.1320496709349859	-0.744373415009367	0.20853060119879535	-1.6757472688063804	-0.511390244288841	0.0	-1.288787736553765	-0.3121468639393522	-0.7140882573927163	-0.8447319725870642
-1.5384073171021955	-0.6592619121570559	-0.8370735257591714	-2.7331978092488654	1.7745582319714788	1.8265541366369893	-1.3020085960970431	-1.8254933809183576	-0.4980422747401713	-0.8206964311092467	-1.128616509731868	-0.3064112504340539	0.8318079883195618	1.510085584167097	-2.1010855772245876	0.04624450967193119	-2.6118469625239844	-1.113470950585484	1.196697421474363	1.2876792054767254	-0.9849353382298033	-1.1142918845175716	0.8367612345116936	-1.3762809702369745	0.6244318242884015	2.14222186109486	-0.4649276165959375	1.948252397324533	1.9069830481333323	-0.3197336633724734	-1.4031900293988004	-0.7545779678357835	-1.549937619117327	0.35830252722288874	-2.1009220909346054	-0.8248400124425059	-0.4971955390514077	0.08246992001805235	-0.528117156989188	1.5773027388171599	-1.7284718202927059	-0.5938957612345712	0.8488119371584588	-1.7280948058069538	-0.723861817612759	0.0	-0.8768662681589323	-1.3872190361312935	-1.162286517812314	-0.4913721115604752
-1.2536818122023206	-0.8532379145425156	-0.6902245667604974	-2.3166442283188626	1.6613766043948113	1.3890854759226132	-1.8587716162577999	-2.1336961877663483	-0.33416178224342996	-0.2408897511824633	-1.085696193215564	-0.3949609576799962	1.2161633194981316	0.33676602070818007	-1.6544493718830413	0.19703770012911961	-2.719204714926449	-1.7663677853976125	1.0257394934165984	1.6976759595600617	-0.33425094122374344	-1.1309843103380612	1.6554274458431508	-1.623121079603092	1.2636232691700888	2.241810526887294	-0.9777289492175637	1.967290923432159	2.542071932626639	-0.8664159695471122	-1.245296085933565	-1.016267641165382	-0.657830187468054	-0.45283988450983526	-2.058703521738908	0.009171820091842718	-0.21185542845428468	-0.3947268395693847	-0.10735594318013852	1.5698128565531164	-1.848790634723514	-0.3249990896172704	1.4446658270072867	-1.0132703666219811	-0.915625468073559	0.0	-0.22414005676643078	-1.7518261048389916	-1.3899452877515381	-0.0346703973594141
-0.547283036670861	-1.2086805176254996	-0.1286917090106086	-2.0747820681085973	1.3431117801061137	0.8183479595762033	-2.2183509866644178	-1.3722526790868843	0.01251962493839084	0.18609257081076624	-0.6842928422154769	-0.4455238567399683	0.8633740477212717	-0.4354179125820371	-1.20824970723247	0.4896503733632103	-2.7977681502629737	-1.8451096161822842	0.13000924055060195	1.4573431476191034	0.25358536731340325	-0.8730965827620704	1.86443253153709	-1.9533731578127516	1.1549783044191315	1.9674101057323556	-0.9480965442649296	1.909148976407286	2.3479174527331805	-1.49368557706626	-1.1521034894787447	-0.7278131929648866	-0.08949287754108237	-1.45893382984397	-2.0224613021076703	0.4484050040026066	-0.3681609232627093	-0.43972319905331314	0.11580141687625471	1.8124344933475842	-1.4939920330150995	-0.7051386087820881	1.3106361667898598	0.18421147938425533	-1.1994262483621474	0.0	0.2277232845086786	-0.945961554631322	-1.141959341274753	-0.16602145190509657
-0.020771533822444576	-1.6041144954372772	0.23834711608984022	-2.082139350209902	1.2918025656604404	0.45517557629624467	-2.0294577917752687	-0.17101853055060462	0.5455323295304648	-0.013553507168079192	-0.18462330263612786	-0.1395371508571178	-0.12610973610392845	-0.6725274910107482	-1.0276121887180996	0.3989453783698223	-2.7601695689142187	-1.3484014758238285	-0.8501565356186064	1.0568106253212655	0.4334895584216087	-0.3864920308606637	1.5283006894447513	-2.137515308314882	0.4686049103119859	1.6084117624826881	-0.607018472507139	1.952610388865676	1.6711800172563245	-1.7875739845945775	-0.8851119402319307	-0.11690624585441052	-0.24924636538380077	-1.4705353445648064	-2.2733068110560324	0.4054153846470516	-0.39019194955778047	0.1910765694993559	0.04359606599188668	1.9627359889946052	-1.0733573448883855	-1.5444386304904896	0.550378672456093	1.0714955701137796	-1.4402245346286096	0.0	0.3392131024235873	0.29610080545544093	-0.537995992097981	-0.8062642297407415
0.09849484823438584	-1.6511219717101435	0.19270270400788467	-1.8383068747697486	1.2367152420754104	0.38329684329881036	-1.4163309716244938	0.4735664515352374	0.9289421090519786	-0.5770899212278009	0.05783487405617265	0.567885244049206	-0.9762950124643911	-0.630811614710381	-0.9511455782144437	-0.01881023740697584	-2.3960600371638714	-0.7275340005087915	-1.2442665867884903	1.014881265414026	0.3596665946618273	0.04518877232374654	1.2194252535547985	-1.9315938343528907	0.008368602380621764	1.22585224162642	-0.3559933701773207	1.836428322257087	1.192140169793039	-1.4798260116281536	-0.24564878745136318	0.11301483179420153	-0.724307161330397	-0.41903101838259116	-2.310542772251406	0.22906034025415892	0.1589884549343811	0.7899175151373341	-0.054159627601814225	1.6371654305717023	-0.9426763634672649	-1.8426778705548825	-0.005969347799103107	1.054219432545876	-1.3667826393533564	0.0	0.17183833271688612	0.7607074978597983	-0.0899276412010001	-1.0852882111447975
0.0971334093351356	-1.1952803880876053	-0.07198836641811174	-0.9698220862031572	0.6557087469043412	0.3894359461020475	-0.8233559154448608	0.27953318616157546	0.7645758268278305	-0.8269037047199514	-0.14865281206407308	1.2930774739984137	-1.016413735581078	-0.6280448911271151	-0.7251255576271405	-0.0983534280487166	-1.6292168872571806	-0.41746725022747855	-1.0184895229531554	1.2968659458454328	0.4046426953411866	0.235675789472234	1.4641606839315973	-1.2864895804647407	0.37346354540653626	0.6860403594702233	-0.2509511216252609	1.3531264584027267	1.2074684685104684	-0.790782727579763	0.6120533995714069	-0.4177777237720881	-0.8671374021304735	0.5993710514306719	-1.5150276985787192	0.29294693567123037	1.1365657095661323	0.5849936304336557	0.22436630477398897	0.9917950626219874	-0.9018103025077489	-1.0303821700951132	0.2611788660747764	0.3526494776021406	-0.8958715032715345	0.0	-0.2437638226699522	0.11782843795022235	-0.15943094814079728	-0.3505504464247125
0.3449129025979095	-0.5223836732059973	-0.3234845565402047	0.21253077692311373	-0.21578417270648362	0.2496583306325148	-0.4053224868787967	-0.028445720629029305	0.06431469822734674	-0.41967372770974126	-0.6454378068946973	1.635146879460587	-0.28253068749377014	-0.8049132839271192	-0.3156283707378483	0.6487359784513025	-0.6315809128217875	-0.3905858109522676	-0.6286410388277002	1.4282943537200785	0.7071011622380037	0.38421105914296305	2.178701344892961	-0.4466573749030265	1.2737492199455158	0.048661623325231	-0.1015960042918642	0.7652240551746021	1.372108947507137	-0.14500672712942267	1.3156198440606703	-1.1612945722603178	-0.5453212108433135	0.7351335792424215	-0.04842854605845894	0.6656151240792991	1.9355578239580036	-0.08783760736493663	1.0218389421087295	0.5582830036722497	-0.37995066042702785	0.2851496001341661	1.0797170360504789	-0.2277454399056284	-0.22109178285667952	0.0	-0.8243970639421023	-0.7063741001230274	-0.4457071167803868	0.9777795748090756
0.8177428439043762	-0.016320100996692993	-0.4781692340128102	1.012977867453941	-0.40655288198821826	0.013327977160747465	0.15176113431870503	0.4048719079907387	-0.6715133737901019	0.3491014240367598	-0.9912908180656965	1.5798924249280193	0.6570511943133627	-1.065992835822915	0.1380127310516118	1.803124498382352	0.3397360667341759	-0.30060389183256175	-0.3354288554795155	1.0769879377865617	1.0654977466586921	0.8071006732052726	2.6568476816477977	0.2378408968275507	1.8287338036629552	-0.3029246311001353	0.13575368625492526	0.5306355169715617	1.153385250989461	0.3546200379571585	1.6263209357950887	-1.1254795576836873	-0.2068068343282342	0.41124388195045736	1.2155315614372708	1.10339207294641	2.000645466456072	-0.03890296256192647	1.9904162562019088	0.5425590340077209	0.774965293539516	1.0169778029761185	1.6227502718100864	-0.16231477289315663	0.42980152159078866	0.0	-1.207998821041688	-0.6442132767810735	-0.24414842158753688	1.7854063464047867
1.1140051308041212	0.26929512174097003	-0.5024286700550993	1.1464035807990445	0.4653442406909404	-0.09104231032238434	1.035891930284645	1.5099675500466445	-0.9116299306381233	0.9532885579177078	-0.7941782999847566	1.3453432646350074	1.2858582716204734	-1.1435210230376673	0.5285353929920945	2.2825305249376	1.1862291845839343	-0.012161131120020076	0.04274599221947101	0.40999467512857496	1.2093433106778593	1.36677154256573	2.1900100611855504	0.6740210346816694	1.5443687921736569	-0.10359189775463591	0.34066345407484694	0.6506482010805954	0.408843573998776	0.8950463264268534	1.5700658431188306	-0.07374757570860074	-0.2578191945353546	0.5889555714075243	1.6830770236813994	1.2731847892194303	1.295454290841582	1.1270013040176603	2.422514603478668	0.50683309594908	1.8572410871221317	0.8173980384946065	1.3819349354295773	0.2709917083879332	0.9806436883355477	0.0	-0.9182088392166505	0.23642924862721415	0.6508029448463707	1.491008526959676
0.9163876171872387	0.5642169169485286	-0.37661054987367526	1.0288532944932127	1.2408795490955582	-0.0336131434177693	1.7472831104564805	2.2990399984255316	-0.5755234290458763	1.183959156640501	-0.05345893291643585	0.937181339673189	1.4216127973524035	-0.756620969068293	0.7964093646887243	1.4194231954844152	1.9687943713958196	0.22397864551049113	0.6213020466036216	-0.10216493039792146	1.0575546103682416	1.420402089174843	0.7688743128903609	1.1443728684192362	0.8354367776345376	0.3005841137079877	0.559567042518549	0.52668066595752	-0.5603548814773264	1.356323867431581	1.2689911988656224	0.9742013802256055	-0.5550623264297646	1.2246295369356937	1.6701893220315434	0.9934699508577307	0.35891456005984596	2.039545440976955	1.7249149807607316	-0.11368214524966791	1.8967486530352922	0.27340370868937003	0.5566552932803993	0.4024001580264991	1.361899711729046	0.0	0.07030309829596368	0.8442279840525142	1.453851205115558	0.6836913737432506
0.35422783853158635	0.9401606640108826	-0.23039740635380185	1.1924765826794697	0.23105825316607861	-0.12917684292379414	1.5067014371951442	1.959108134798255	-0.00979726487326739	1.201106152585157	0.8134357606335434	0.12967043854817165	1.0662044110215767	0.15543999412316611	0.8055493784182252	-0.2755295226863515	2.6372328052408123	0.20132797732732716	0.987018165401895	-0.14879633920345506	0.6984135172622958	0.5646758512557516	-0.8246973593070362	1.9250617276059068	0.4786423811459044	0.15744802731369845	1.03845134539231	-0.35789218926952726	-1.401275414673411	1.1080132538740064	0.7753602455622295	0.7408308868609395	-0.6125141166587291	1.0546087564308406	1.833115188677861	0.35054554983490743	-0.10224701304134806	0.8619185721656536	-0.03171955599351305	-1.252785777877332	0.7390797344413678	-0.04707718417433206	-0.33094893801983494	-0.001968165006385729	1.3264664589686814	0.0	1.0780267498472036	0.4239980879243753	1.0944326894803555	0.41096026648009343
-0.13132748088047333	1.0904415687653357	-0.31974994773911736	1.5784507851418073	-2.61381731190813	-0.665243063075819	0.31507732659311594	0.7814407861645756	0.4363160134521456	1.1473771412825673	1.3178036953386365	-1.0125406701401658	0.2766730778181549	1.2669793979288322	0.4247746743736321	-1.5525906326415053	2.857835395703305	0.15995738282234137	0.5868474606318004	0.1457502404202673	0.23826009595721212	-0.6484927797766595	-1.6664901615354741	2.7536308273591272	0.6568835824794146	-0.8480617601282476	1.7459352327027988	-1.6756561415804858	-1.9542516621683559	-0.19929956442224248	0.1350396784882873	-0.7685313621180561	-0.20784477481947883	-0.7699138525544	2.161253718322542	-0.35639271136868184	0.20068300255431665	-2.322109533148795	-1.9263473831891045	-2.1316836912371593	-0.6312632037188123	-0.2985877788201173	-0.950376518900484	-0.4866921098952159	0.6623755739224014	0.0	1.2994726744756133	-0.5085182123078836	-0.46981474427493697	0.9615876501935173
-0.23319905412071443	0.6630964834173135	-0.6808623769830429	1.626830754705185	-4.989421498108961	-1.40497900303065	-0.70772345625736	-0.14265300595288394	0.6754244415923765	0.9024576950178982	1.3012038304061488	-1.813258432322639	-0.6927663857095899	1.9710598757909727	-0.15599435068969036	-1.6452977415977632	2.2660214998200594	0.5029925753460368	-0.4275087625804255	0.3168698649861087	-0.21745649339635595	-1.0429732107684286	-1.4746513864224928	2.8366267254691317	0.7513144705045145	-2.060623256633182	2.0630743785414873	-2.376446627369085	-2.104247373502139	-1.6985013981151824	-0.45519062153283585	-1.9757989870531558	0.38953886583432334	-3.1591989134235323	1.9197227649922701	-0.8013968396490262	0.8487203986591091	-4.924891675420267	-2.6783856493032254	-1.9969174131042844	-0.9932361364033752	-0.8428121404478938	-1.2074486275487128	-0.4982380958775925	-0.35723028175601196	0.0	0.6958524992782817	-0.795726318430261	-1.8383028121849843	1.5685406009595966
-0.02083305038126272	-0.2544494849989435	-0.8920269635169257	1.04771300438914	-4.267615963850143	-1.634847687145555	-0.38640310453475046	-0.09940696917314733	0.721599065974416	0.2933770945198047	0.9997576790515814	-1.494040676145399	-1.3156345736008583	1.7785403613372985	-0.3529150408342117	-0.9663539994177415	0.946623515655852	1.1290213381108167	-1.0838023956925362	-0.08369141603492182	-0.4788777822054549	-0.04831854968033453	-0.7808925822203667	1.5976717921288064	0.1378646670559081	-2.365260855019591	1.2968034804347675	-1.6855208117063014	-1.638309175284797	-1.6842886407552726	-0.6807175589679286	-1.2353875116955968	0.8003232465240132	-3.7810721514376238	0.6881742166771004	-0.8219950381336237	1.0398666263637497	-4.202976719965639	-1.6158534231823987	-0.8905140688839673	-0.08985122983520293	-1.3309268724283254	-1.0151378607772494	-0.07170098267283956	-0.9691778666958297	0.0	0.11871961245702059	-0.042009785158328226	-1.3680430635473022	1.3319476001512263
0.25154964484329934	-1.1210911762248679	-0.43839179949354673	0.2562835796039551	-0.35233607878856743	-0.8597895914248458	1.1244519785989617	0.5457228127239048	0.4554125702932267	-0.5502235530546409	0.7257610025603193	-0.08685971586460592	-1.1471257583590801	0.7291199423438528	0.2950490533620132	-0.5390551454186711	-0.43676075276074733	1.3328499303993813	-0.5823763118242898	-1.0939347720685744	-0.3387403379976825	1.5137296115855177	-0.3570774661231425	-0.5338189759835185	-0.9732773546106592	-1.3052310722390397	-0.4049857565680081	0.06309601206000437	-0.5025744493960014	0.6247296216467626	-0.3753544529715553	1.3619429809011006	0.9559894713415343	-1.5026640299047629	-0.8645784544020405	-0.4774280614704541	0.3314520269783196	-0.2244135731751648	0.6347141221767457	0.353425651579697	1.1580289613140822	-0.8602339014008865	-0.3346544015540221	0.21747459844711256	-0.6170988179538417	0.0	0.3772027579267575	0.9237979331984127	1.087159349025138	0.23220286865236978
0.4779695634557772	-1.4344112528980535	0.5903837150710622	-0.11744223417281849	3.829352816231492	0.5575377135811932	2.3175779363566265	0.870718167171857	-0.2485477879698642	-1.1795229966223604	0.5282973649902905	1.342278216866063	-0.32782810731681034	-0.5588735842555159	1.461025540440352	-0.8354600342207397	-1.1287778516296563	0.5820043552143257	0.6921895196754332	-2.1835398508905923	0.1587207269803598	2.101043087835094	-0.5014478149235384	-2.2317125736831565	-1.6805287599679686	0.38468756673059656	-1.8917551973857174	1.6577771999330024	0.8193178783880009	3.7886433395024848	0.2497993433173569	3.855749591293144	0.9952131794611213	2.1388655639800107	-1.573141781369391	0.03518769281844503	-0.8704367150551844	3.8700154069993253	2.46129606287229	0.8456156429994954	1.6033616129128339	0.7767369661800159	0.5209305341043595	-0.04578314995007933	0.36645164921118323	0.0	1.265985210585325	1.0512032474666175	3.7496740201001244	-0.91729285856302
0.7485315275366873	-1.1430658292478304	1.3610880611900498	-0.010177236424760329	4.970557566587957	1.5756445119006877	1.86319646325562	0.45827172520136195	-1.1574158690586813	-1.1926211343661353	0.20788583819243855	1.5805994381151631	0.4263384719654699	-1.3023034281734662	2.091530884631572	-1.332099330663283	-0.9353635790229785	-0.7146404768185266	1.4345708364717191	-2.558990047480657	0.5736403959530826	0.98051568682848	-0.8741948253969511	-2.3567110092842607	-1.3742745589388754	1.4300212367924676	-2.0239240918899735	2.047743239056293	1.4490230313130175	5.087302764034671	0.6955654233710131	4.188037615503739	0.8569871959599591	4.242094797876067	-1.079149104444943	0.4861456496488099	-1.6198309653841307	4.79721324089047	2.492631045488187	0.3556094152138856	0.9208031804885005	2.3915896154681997	0.8979832297524679	-0.6122094249113464	1.0062733396493488	0.0	1.7379421329838702	0.27543022072727574	4.400336337932628	-1.4089100237137189
1.079956362733935	-0.5393458482895617	1.093541444633189	0.0405246809764942	2.472278565775747	1.388856800330758	0.0118221250639327	-0.24343297215591442	-1.64363110074824	-0.5833594363704917	-0.3465741249309706	0.405328558625932	0.48662697979240604	-1.1286929758715893	1.3842777721825146	-1.2359373063100905	-0.341573935465911	-1.4710260041192593	0.7840258891264051	-1.832041578327058	0.3594419076106681	-1.0174938661114197	-0.9604080480710746	-0.9964909727103652	-0.4256863805814988	1.1805324966113655	-0.8497314255351341	1.118337293598149	0.8586055435486718	3.0876107601729608	0.5598715957734702	2.0853867351284308	0.2553865878012392	3.32325241247926	-0.21784628167629977	0.6615419043672198	-1.321200866092681	2.2107831294647506	0.72601231336247	-0.6189942657636155	-0.28381965827804223	2.4178846746973295	0.3726826586682853	-0.8332495581314319	0.7269387025996186	0.0	1.0970274064993972	-0.5022672112098456	2.371578764382379	-1.3106290831044032
1.219030876818873	0.11794051036641365	-0.012919063472255889	-0.33384983078733504	-1.2106892057247909	0.17537544068032773	-1.7248275628243972	-0.5761009810359107	-1.213050674523345	0.2570327113359197	-0.9059329670690628	-1.2384412621884402	-0.07233587936087958	-0.3475979728164644	-0.2799611088272491	-0.48297397394662295	0.02903997978098706	-1.0313530157890232	-0.7507890286432808	-0.4884147504794885	-0.6004684153822163	-2.333747760898284	-0.6201950577598456	0.6155402405825227	0.19907801170820477	0.10828322139319856	0.40425342695127875	-0.45012606150874446	-0.5382570422874673	-0.815582351484935	-0.10628652165955059	-0.8108908444581876	-0.8176325235502456	0.6086897776371746	0.007782638530858885	0.42498911754978524	-0.3227853617593873	-1.2552532931826483	-1.4920425475369217	-1.3531065068725345	-1.1987675273315415	0.6469034462463397	-0.7181374407904815	-0.35341836057187065	-0.009465250046041072	0.0	-0.1642936067687298	-0.524962569107184	-0.8970284279714025	-1.1772708396390168
0.8359096143546099	0.7119797524244079	-0.8675443757602838	-0.7920622803654077	-3.1306630761922345	-1.0774037115449548	-2.1975837193626764	-0.4469737866800014	-0.09673965036767801	0.8194137515378656	-1.0583344924364801	-2.1858672500020107	-0.6308638114983894	0.3178819159559975	-1.5804037972049947	0.1676333311201004	-0.005924922129735839	0.1427284673593437	-1.8769997289010354	0.42255989867721644	-1.7791339133026318	-2.170938545872643	-0.18771345213187862	1.2468722094895817	-0.06569911865904167	-0.7651951586122352	0.586192246239826	-1.8591747771091507	-1.6889167835324241	-3.6571395137192044	-0.8102571409468748	-2.5326663186950205	-1.75342311287548	-1.4242356429615006	-0.4345713558343558	-0.1442371741819565	0.43188709484110827	-2.7891043588927875	-2.6442070824816617	-1.4288267748398953	-1.452804426567323	-1.4093082239774017	-1.5222474592318285	0.5459979083585456	-0.30091532164856877	0.0	-0.8876954798657228	0.03893947438610172	-3.1994453359316526	-1.3164081514123496
-0.06320930149580307	1.0563337178281051	-0.6283871820635247	-0.7283161255321353	-2.4637983839260853	-1.470038452967474	-1.6408487556950087	-0.29175338024524466	0.8080945007915522	0.7709700733358817	-0.6397868991398216	-2.0809636874512707	-0.7726787691941341	0.338110125155186	-1.5640652770925112	0.0340307540235776	-0.18927115810412184	1.0034692861006829	-1.8998787042725531	0.2420032053249081	-2.4240349270104646	-1.0590821814430398	-0.1038497326504172	0.7154414546828767	-0.891382009278664	-0.8188103978257436	-0.25343709054734936	-2.6278004905362584	-1.864191851094591	-3.7120805987224874	-1.033208378405943	-2.377165981971873	-1.78248007052485	-1.502746455328947	-0.7667722857397263	-0.6819682597012591	0.352624948809482	-1.9074373388841888	-2.2704026142651816	-0.9076007075052919	-1.1315336317161269	-2.087834573306933	-1.5289103619639732	1.2506073658141634	0.04543051062665568	0.0	-0.5329757690202386	0.5105396049348317	-3.388037201152614	-1.5292223874799724
-0.9889011707795219	0.8528538207800755	0.3675625488601383	-0.13520598971551726	-0.6521749893059833	-0.9071327806227801	-1.0286568216007808	-0.3847565951617038	0.7172927705901424	0.12299469380689186	0.03007248775987648	-1.4524513874252367	-0.703155201646763	-0.1730502451689879	-0.6171541607534723	-0.66379826227996	-0.2911452466753041	1.0116216007872667	-1.2853695386793935	-0.6274866729182701	-2.2297078649193476	-0.05643990800787821	-0.4983547563212833	-0.17174564861031702	-1.5160208363811865	-0.23303521368199512	-1.0741758222859115	-2.5685214512221153	-1.2628662923517064	-1.8951940144969284	-0.7100638751045456	-1.0811301549043055	-0.8412444625224567	-0.40213811305991226	-0.5488077848744036	-0.7637870293521778	-0.2598520476582767	-0.24202156646688328	-1.1154724893015666	-0.1565548932865751	-0.4701133581156911	-1.2943447918173625	-1.0484227246953108	1.3507458605303986	0.27154398685589815	0.0	0.2777577469524596	0.6159053468108399	-1.9964663137516376	-1.4919141295638807
-1.3214228247464999	0.07952284011754182	0.9917823821998071	0.2982074814185938	0.5183444398829303	-0.007496838185936294	-0.7703725016844507	-0.45968429419689794	-0.27454932976793595	-0.7372162521974842	0.4002956960295845	-0.9442105355723746	-0.8245115767114694	-0.5636088675580541	0.029253067909492437	-1.018981007163077	-0.3873166451911672	0.5212803814766538	-0.8546236509381995	-1.1194745950209677	-1.5677476661259195	0.3434407615851572	-1.0875279041547863	-0.5896027049617001	-1.521395156085807	0.3695408476263401	-1.0643914589815926	-1.703996058079636	-0.6326034173223961	-0.39863229023920504	-0.3172071474874202	0.18366972204165907	0.2110644035413345	0.36434665931434435	-0.2297690314950079	-0.3423053656399329	-0.6484936553750984	0.5931986049098457	-0.1955390881143171	0.431602048283391	0.25940455447329686	-0.37588716858117693	-0.719404346924392	0.8798833764605669	-0.2823106865054853	0.0	0.5558641456260321	0.6705313638423849	-0.38910671066001484	-1.1447998475471708
-0.8536909439728657	-0.6714979292275969	0.6050497588507558	0.05956375870761872	0.5154678651292116	0.5530382423538743	-0.4285945011524918	-0.13610721357392197	-1.2243997936769417	-1.2046977713559128	0.20971850248040017	-0.6835412758544936	-1.0386453921145533	-0.25036672745938543	-0.27272281999414455	-0.4470387147804222	-0.6231332403711943	0.13970407523363898	-0.7352705980679136	-0.6331491937536757	-1.0370505610540572	0.40125253208680806	-1.4072918573849496	-0.4670058766646451	-1.0622084533291563	0.5231221593235774	-0.4413954182692075	-0.38656325293580507	-0.40637016263967185	-0.2874934811033267	-0.42436462485770177	0.7282482383410959	0.4313156113940841	0.2030895458377405	-0.3809949639385547	0.07233928110081533	-0.47350977979399117	0.4241698713692587	0.1477322349333538	0.6401636639441848	0.6808215106767685	-0.3871016042037191	-0.6572749728301948	0.1698907081842645	-1.1404318434925236	0.0	0.08364534603837386	0.8890857022894139	0.4392239411895576	-0.6244215976987426
0.008726818185169856	-0.5602799299371827	-0.2718204955462544	-0.46268694575415087	-0.08129924633386933	0.5523343801186046	0.3401864207032837	0.4399767927448949	-1.1760619536149073	-0.8486577333556915	-0.2527987924986064	-0.4234800312005898	-0.7393708856229871	0.6928519879247369	-0.8801033155155589	0.644147474335079	-0.86560606064853	-0.0019325718057176431	-0.3887022526397623	0.32586503107858966	-0.8427346718361602	0.45860541701695834	-1.1590895886409631	-0.3118944891036756	-0.4743615247105101	0.20238381744432013	-0.011533475435538685	0.6759732573936111	-0.36137312375961456	-0.7412757770249123	-1.096446931258717	0.46437756963448923	-0.2000855958089098	-0.33708765274474334	-0.7307289484057973	-0.16203794667077653	-0.11973018620420324	-0.009178515642351604	0.26525208422331814	0.48892275886211534	0.44575813973026357	-0.9074744112766963	-0.34689478423876463	-0.4057577526977258	-1.0912694935224516	0.0	-0.4542269177139915	0.8725889389543648	0.3227815644393365	-0.015831228827725984
0.579393613138879	0.5904940590728979	-0.6764593705503126	-0.41147409944418295	-0.6426538674073502	0.19593026028967883	1.0536086188232934	0.629037354159095	-0.028387288649462016	0.18210929428828776	-0.44204387832769254	-0.0856424616329941	0.3905437620125512	1.5316048261210033	-0.7038168543290709	1.241410263032168	-0.7890577933524583	-0.17625896218735415	0.42444573644663414	0.735669884710872	-0.6854815631134896	0.4249476753731688	-0.43984446228152735	-0.45556683185396546	0.08636422935738496	-0.3023048541693109	-0.1477315994899289	0.8356646807919568	-0.11146745970944393	-0.5003388216498292	-1.7582881238107773	-0.388213674280293	-0.7925695705646456	-0.5840888140522995	-0.43024478325210597	-1.1105678689640732	-0.1370583394166263	-0.2917076634657618	0.47042407931597946	0.1535393583561269	-0.4077069173287852	-0.7943755008961337	0.5434508765240582	-0.6161254831538655	0.307348536842732	0.0	-0.4134311393007333	0.05486535393751032	-0.37527871747074637	0.603372853033686
0.4248294253189588	1.8584387597022403	-0.41177705962351224	0.4363550669879782	-0.9795598301564561	-0.22236627235333314	0.9592729201258644	0.027637356046627003	1.3521966922094275	1.1764443515084133	-0.1326139701093725	0.07743315993032727	1.7336526039074567	1.5117751627003417	0.4141340122689336	0.7165877156663722	-0.3107059054154699	-0.46297016051197704	1.0900747058378875	0.22556461812547943	-0.23566415123628162	0.04283321214040591	0.2811135363789828	-0.6507762831237952	0.5427159386598811	-0.6766283600023133	-0.41747863950502884	0.09003413642149694	0.2706125796103237	0.47595359689482075	-1.7283715813828777	-1.3990628051427239	-0.5938439619495364	-0.49322731494640676	0.7113456725200572	-2.053930405779993	-0.5429255296078258	-0.5816015568870461	0.5469339130070999	-0.20067805454408016	-1.3386487036830734	0.19276121981289163	1.4730028872802352	-0.49858826040230625	1.954551522270879	0.0	0.015165454419078812	-1.4396792540549612	-1.1552102111126035	0.9430188112152966
-0.3673363821364041	1.9642603426546734	-0.25400080843490375	1.3224533959482712	-1.0364931902286787	-0.5471624756361453	0.14259656572722923	-0.9931382650331262	1.8591995166344784	1.4505343375155775	0.31200888095149876	-0.11549370160093517	2.1434943342127744	0.5626291815670285	1.465424972235578	-0.6160174855715077	0.23742658537241024	-0.5689277632233448	0.7914074748569372	-0.520434998422943	0.41340684151217044	-0.5614299262507347	0.46745700046987176	-0.4262830457990322	0.6543603229596411	-0.8109740188636715	-0.19933798629259925	-0.8452371018745279	0.3042942699355142	1.1119473295866475	-0.9130633582563584	-1.9020861701878078	0.17487168018133423	-0.36032018258842097	1.7193734936478493	-2.1294618320207666	-0.8332265878070445	-0.8843536574479526	0.08908258865978924	-0.5416899878454094	-1.7229055958670099	1.0006658389562921	1.452013082012309	-0.3860488552606415	2.2713712581815697	0.0	0.11458109259542267	-2.6803139629868737	-1.5165364073046195	0.6371475066697757
-1.3267335505256832	0.5818839990326925	-0.9071848838942996	1.4235110388214547	-0.6842547820078381	-0.7415963616415041	-0.37223484565139264	-1.6234537405598175	1.0719877512871072	1.0120531201683143	0.28786290122752306	-0.3856198463316086	1.1035837854795343	-0.6365078878885871	1.4794799298846038	-1.8465633732911106	0.489913842739094	-0.31457018985705093	-0.4140792225227007	-0.5817121645622464	0.8692757096639127	-0.8718514294167358	-0.049092857242663684	0.3010335514777921	0.17317336178052745	-0.8546561316722238	0.5438110256231666	-1.1771396194155463	-0.2538125501711082	0.7212564276055953	0.0895930428257192	-1.3093838206986972	0.7000396823083118	-0.21594085099677957	1.526076256015149	-1.19700981800685	-0.6423527824087222	-0.7148722321457622	-0.7944464978448402	-0.9334978532923079	-1.4111177800580892	0.6047013625536509	0.20649785609411297	-0.6761349969821345	0.9897538215848884	0.0	-0.4016995784216633	-2.7947551257858505	-1.071974212578426	-0.21276377159469792
-1.9193929826781355	-1.1996958900084316	-1.9948884672980214	0.8894632760820536	-0.028012983161178163	-0.797540492540982	0.20891061974972794	-1.4426790234394857	-0.39477017310151924	0.5619415884555562	-0.40155238239655805	-0.17875981639508562	-0.6104025761263648	-1.3071112607870352	0.7027466134241787	-2.242714352479595	0.5053095755661628	-0.022574267759557412	-1.4547915831971368	0.13436641555775058	0.9760681372686374	-0.5577874159094925	-0.8519124299068721	1.0824648080103034	-0.6937978187293181	-1.0511673844534077	1.2369818421296637	-0.7381413573611237	-0.9919632072242639	-0.09606201452105889	0.6263775331386557	0.3008672466190497	0.6707411695740063	0.15155900728685828	0.35762517444497627	0.04145262436939594	-0.2011630375059714	0.24053837525314506	-1.3437052213437657	-1.3733104077842377	-0.7743227709333044	-0.6478348088681241	-1.2966929422724656	-1.3923398454003184	-0.45363110867527123	0.0	-1.007273784988276	-1.8159712760757079	0.16687600908764352	-0.8006640125582684
-1.7949191683658297	-1.8815905509527917	-2.3524121562147564	0.6424461682208981	0.4223643234888819	-0.7308271634329848	1.4622146549088268	-0.7680108515134495	-1.393002357964484	0.7261770868226675	-1.260840699388104	0.7344013035363889	-1.5701585266404356	-1.2671110963400007	0.3020674481283887	-1.6910755248404117	0.6689998465898456	-0.1577304471226554	-1.288094783535291	0.8251968692267725	1.0694122861501056	0.1353552474923797	-1.2255890903141369	1.3880243620687769	-1.1939642053425379	-1.4378076561112128	1.3498803767266945	0.008584372234412867	-1.1890918017125878	-0.23368500201684184	0.670217809434185	2.0259152859520175	0.6831602164908521	0.695810525897592	-0.4095214385543958	0.8304360879715242	-0.027794956957126245	1.4457914379103762	-0.8427211949037268	-1.6861022046948493	-0.18971063426782833	-1.3655783670446981	-1.7050342597956465	-1.9798556941842267	-0.4851218163165113	0.0	-0.9963552490818552	-0.5411764989177852	1.6286930744397135	-0.2553756190588615
-0.9225200912957461	-1.0349838393192892	-1.3238498705347903	1.1564471866969959	0.27229376402398303	-0.6127869651834772	2.2298084068785804	-0.16347901209347437	-1.1767512748116191	1.30802592917159	-1.5182776454112872	1.917312584112125	-1.051341054410389	-0.9487813860603762	0.9371251661695654	-0.5747180910331959	1.1346294478987662	-0.6553349953309069	0.037800482036753	0.7604991919053763	1.5763462693449128	0.696745144780428	-0.7919299107750924	1.1250426296642293	-0.6625304957105612	-1.69116279262863	0.9223954785299668	0.5846898964185199	-0.5491477816421655	0.5486419678746038	0.7586530201746967	2.8163410393155335	1.4159741904461198	1.0132032060447935	0.10526387024956559	1.1423167580233204	-0.2568082233160686	1.9324532851509648	0.5800675643841308	-1.6182011409238417	0.37297210709954026	-0.7026347592444575	-0.6585298787393432	-1.7306176118636094	0.8340831903328967	0.0	-0.30678741613913724	0.3472028093470991	2.520989949328307	1.3592804041233828
0.33449784570652763	0.31615677232428974	0.43433897354529866	1.800297694041753	-0.14034389174829226	-0.5316669519072493	1.9919867156845334	0.22221658098672198	-0.0009989475048248428	1.4337325176316682	-0.8668851239885859	2.589608485385781	0.272049781350761	-0.7790436360862002	1.9349889363266066	0.5760825874924204	1.550900207425033	-0.8979103063052867	1.4674538424897783	0.1141144014488808	2.397024644522339	0.9498223364626015	0.09316724639359472	0.6951547969132782	0.702669962328205	-1.3740787564931467	0.41468242708373637	0.9277556996943586	0.4836685940735223	1.3800984011358322	1.2558893717136366	2.3985399943081305	2.6149848315728588	0.8745993232322791	1.1601328388889407	1.5197859378279546	-0.44641767678050215	1.409020739176463	1.9426544265937713	-1.064159818270733	1.1381087576280084	0.72234250245283	0.828598538173183	-0.5576185928099288	1.8774095622421771	0.0	0.4626961554402903	0.8153649104010064	2.4674091898775026	2.87274318861769
1.2890253780352454	0.8051326751771065	1.5684891348688916	1.6451484701643646	-0.02296491736504422	-0.5054406104557068	1.3912515607233489	0.6612270834482694	1.1225058549991926	0.5052330316838557	0.215088549882362	2.309498925282636	1.002558180929894	-0.6870152581728328	2.071619948660365	1.3155306512233889	1.4854714571263208	-0.4689360519240549	2.003214549872394	-0.28531868051595216	2.837894393842327	1.1620612112907693	0.6456323016791395	0.5893389204538974	1.8573609367762252	-0.42888924995246747	0.16308986024278443	1.159658241100909	1.1402479868094482	1.3625457446503337	1.8343222653931637	1.4384796395382196	3.2158808159724335	0.6079466028744233	1.2750091019189373	2.190041687936385	-0.09298464368507192	0.6192310494273463	2.255253000324617	-0.21282971235582346	1.9887663745928061	1.613305808190309	1.417443348304554	0.7275137435180101	1.2762312110303848	0.0	0.7831282876340732	1.140805338665656	1.7778939069179933	3.069967136050273
1.2844971434675472	0.09896880726041543	1.3643435914566084	0.7205637306586977	0.843735452012271	-0.4520818230083403	1.2676959560142165	1.2508487071107457	1.3115575031348288	-1.0754175264401729	0.9165503131168118	1.3557823084194671	0.37192640446619424	-0.3226204082111557	1.0110744499318298	1.3948312893809065	1.0201192558196839	0.27690857563061316	1.562010055222102	0.08496515246942726	2.2777800169380806	1.548281696754305	0.4258503854310535	0.9472911115831057	1.858828463550329	0.6303872698481665	0.0944762101178753	1.154652245725894	1.01206064249	0.5695383857670671	1.8383027877033122	0.7541621334610579	2.52675918208786	0.6893516458639026	0.1030415345805487	2.592960259429897	0.7751892096196117	0.42243680050922977	1.3891853504174485	0.5356668305553259	2.3624399445880933	1.44200100155899	0.7771777609700956	1.1009124495907354	-0.6052933436270526	0.0	0.731500979606946	1.315567789488633	1.0378803998219654	1.9281164713509031
0.2154725988205597	-0.9142430870095739	0.35091627220736077	0.0448944854266328	1.649550843964881	-0.24552752854471258	1.5029587839451193	1.5610533365170567	0.5612697071713917	-2.2372125810957497	0.8767041662792682	0.4657970940011182	-1.0650085681265575	0.32605753534278525	-0.3292170813194814	0.8779236771791128	0.7014943700136287	0.6191726770682525	0.8245244548524272	0.9192400328390742	0.8830414007690282	1.8560555203998323	-0.20893203543882957	1.458473952314127	0.804737576454051	1.1630535644264357	-0.046387695608308493	0.6421615657747143	0.35681246364336694	-0.19008856091669224	1.114447775044366	0.4842351187070222	1.0362309084358048	1.0377404409826354	-1.0602031770058125	1.9938122257453836	1.6064165812241966	0.7517464816566528	0.13483232501336284	0.8338858447892603	1.7992302548554613	0.8351128656499149	-0.21177184564029106	0.36751073504569187	-2.1653317682343753	0.0	0.7378358246144041	1.037622616156222	0.49957181517825533	0.6219622679491844
-1.231018446771033	-1.2034029636721566	-0.3775292855074129	0.3012887388324274	1.4415117743416923	0.2128243041121156	1.2180856329586	1.0628287156314717	-0.3256283452263473	-2.2723170135243773	0.49353277022428355	0.1972475552693779	-2.012512934745397	0.7478007588778135	-0.8847132775746588	0.18300411095780034	0.8442743334678147	0.3741039874653112	0.44606568299436455	1.5222637949373796	-0.43965747444607683	1.6183225400029313	-0.47414848434250056	1.6369039470679094	-0.2550354424457771	1.0882612664362623	-0.2904751960930896	-0.21970746150848963	-0.1603264884267846	-0.37996014346243456	0.27974875013168454	0.14802470559753853	-0.15847922751687507	1.03223547974566	-0.8406637259666379	0.49478741657315367	1.8722244111061321	0.7981156629783039	-0.5500375500364758	0.6454298058839429	0.5244034411844781	0.6199982216268031	-0.4945838321598037	-0.584603482216813	-2.3238101313739796	0.0	0.9737541360179655	0.2525573397576792	-0.013577548983240897	0.23674124542488167
-1.9738212789621195	-0.650023708737013	-0.26127821304693044	0.8470095942351964	0.3724912451208986	0.9487433672097446	0.08115548807322322	-0.14062795200798692	-0.5434698236938877	-1.43050719205043	0.4397788267711865	0.49571768396930316	-1.6449433681450083	0.4544989352427142	-0.6331610887995435	-0.13176946057802816	1.0758414163313619	0.12218397780513726	0.5406904439866317	1.5777819180511905	-0.8585380938189874	0.7869626801295526	0.033761250055036725	1.2234124045542083	-0.3614813279165325	1.0146635099875356	-0.32943872963730786	-0.6582342012840274	0.024885415129673006	-0.20962481008831663	0.058940858200073734	-0.5608646699361312	-0.5959784480475063	0.35427488148497654	0.48249387589439285	-0.8153540706924683	1.5085961427393457	0.1755182347121936	-0.3390535616554514	0.3132558867297431	-0.6337565894211186	0.8519341674727866	0.09878108622506086	-0.6811874335224336	-1.479322360948108	0.0	1.1800573320652503	-0.5588035530716998	-0.6360296219330579	0.6416244419117524
-1.3660250087541455	0.03477342028072187	0.37079791617397245	0.43360390677813687	-0.3154312300673069	1.8619155385528918	-1.0267240926961527	-1.2029539353527627	-0.026914435453492883	-0.4804255390571849	0.9141954325869257	0.8286573674015041	-0.27215463314841065	-0.3912521095694013	-0.43542013720163275	0.22972446674226074	0.7727666187089148	0.438156729217546	0.8243675939252716	1.3423340982465817	-0.3569020225075506	-0.05826713142881551	0.9638231461835105	0.4112632071143478	0.46285113092723085	1.5561665306697907	0.18458066579031307	0.02190501068617954	1.0057798315877986	-0.12778051068439228	0.48114967657764074	-1.27176530556819	-0.8145968920552165	-0.4291615014336437	1.2630128078186305	-0.8674949430072547	0.8482014995645828	-0.47688962234749155	0.3312200420663732	0.3575941872716175	-0.9264204654359198	0.9709525788917042	0.8732997149070859	0.22486956137807854	-0.7244685356484228	0.0	1.0670997906724211	-0.7967807191747289	-1.086515041088562	0.8138061258802518
0.25486284242877205	0.26413367051272174	0.8835437984504065	-1.1449062816277962	0.2808237232521621	2.6686974033146478	-0.9716933726602626	-1.2715049691573759	0.5871874712156384	0.14774887435217524	1.4425566853755558	0.7291729627317964	1.0782173472440504	-1.0739644410116433	-0.8070498706458226	1.0710136829805725	-0.10121698082667424	1.1110815290878133	1.0397297215512002	1.1691624971304626	0.3643820955912378	-0.2421883756352219	1.6454048067792935	-0.28637889465444455	1.379913227555273	2.5427226156939566	1.2074100195094548	1.5456889547397306	2.3431579988984073	-0.16254610069317904	0.9227456561444674	-1.339096583086478	-1.4016582307263106	-0.4280031728377594	0.4959749592053978	0.30611842575126513	0.27271143370898004	-0.28796470046339606	0.8054110329156284	1.0865412579314342	-0.254367890601455	0.6986399362802124	1.1720611879757932	1.2560129883074866	-0.4801441645544631	0.0	0.6881437898464108	-0.361194224347955	-0.9161972618135412	0.18918328978080517
1.829405552574386	0.20695991620706022	1.0455974368249188	-2.5518392048131875	1.5644971804440677	2.953571289259371	0.16593070122402165	-0.30169977685418364	0.6818756635660886	0.6066457868443582	1.438138958092797	0.2301292114950203	1.6374230779144776	-1.0716967627936935	-1.2155336132795191	1.8912946407112636	-0.8297841726772366	1.3826584192293878	1.1570327196787753	1.0468202250580534	0.6577216053202933	0.30175189935575103	1.7833962837253283	-0.4627085832723764	1.6734422468406058	3.061718547670695	2.150194727961306	2.699285273455449	3.3049102626051794	0.01739776104799073	0.9263881955752655	-0.6269318345368372	-1.9929673936658874	0.4306073283469103	-0.9169624832820211	1.6136919965616634	0.00954698861961834	0.6433082191244526	0.8284245145576411	2.278032416102001	0.8781241818602117	0.4267782363292002	1.0463453474080178	1.5305020784899774	-0.22585415331723	0.0	0.3172086605460203	0.29911600511724756	-0.0905454165678705	-0.6107834879962607
2.4343510460315305	0.4300513649035734	1.1153379916689956	-2.3262424179848615	2.0167757829781756	2.4105258745395113	0.9860079092528561	0.9220119798746946	0.2751252518781404	1.0797389515194846	0.8910633801680572	-0.22433968337364144	1.4671684173603976	-0.546029794514269	-0.8004989245588324	2.301977162077169	-0.7364579853666879	0.9216742304746888	1.2687211593622487	0.680701275151408	0.4941409957288339	0.935612369914301	1.6149531142606894	-0.20503866721054936	1.3754509783482949	2.3747768622432353	2.2185345088308104	2.430540982112517	3.3068161184080234	0.5161487190821051	0.7351677812080097	0.2891563234716865	-1.601268125901702	1.1147201826118818	-1.2349208975139845	1.9871379999540664	0.13119694903531126	1.1993908327368008	0.6684990264093483	3.236947967686187	1.82936519864447	0.6469076962159513	1.0030005703706977	1.1277025483637146	0.5228888752762214	0.0	0.07464729403157286	0.7364973871133513	0.8300637644354796	-0.566427669424531
1.952380963765612	1.0990942844533869	1.3843776210082541	-0.6195819045478201	0.8969999466810209	1.1358702352815218	0.2796126167029295	1.5342371448828975	-0.08701387009438029	1.2726477305526749	0.4151913162546678	-0.29564461930544644	1.1732860828092266	0.01658086308152061	0.393929408774408	2.2507188009717014	-0.005787249350377262	0.28897084883577917	1.409545378256977	-0.08725041436838571	0.25188942243449297	0.9247378581076536	1.435117749898447	-0.05831761644861651	0.9715052634411938	0.7323619368772171	1.0631556500600798	0.87286063464004	2.3163271146481197	0.9639667835474615	0.8467623804234266	0.7177249797949131	0.02596186273506101	0.5519026512405212	-0.0025087108074468645	1.2887017191885421	0.525863493971097	0.49261742187625823	0.7131840709937847	3.2902874486585896	2.1982079642921732	1.238140703330195	1.270693404789121	0.9066477782292429	1.3798776234732726	0.0	-0.16712581142035998	0.9414198345277784	1.1677385591283174	0.3959570742916473
0.986704207119166	1.7248421148365072	1.8006582990388689	0.8360586470057622	-0.9315767944142449	-0.3208244405582736	-1.579961442037817	1.2735916800279707	0.04117116032744666	0.6971951032492688	0.5972556586751787	-0.1504497723382231	1.1732869107817898	0.5061336109768402	1.2464863496597651	1.893769750288471	0.4837677421158586	0.28482060411961674	1.4693609029671906	-1.0572909065470475	0.09680932520067888	0.09960419104629735	1.1716531509579404	-0.5150779401992707	0.6833281703881013	-0.8202158299851147	-0.7842611542016108	-0.8385481884567841	0.892146571261837	0.9308924145569893	1.1848562667966709	0.5060838822417244	1.717495358464827	-1.1134964090163413	1.351756973415246	0.15032217390737226	0.8140965215667584	-1.0675164858375485	0.9982864650097814	2.3606525906874753	1.913391769614694	1.5359098333026509	1.5065173151327347	1.4325412783477094	1.475021774056646	0.0	-0.52677307766616	1.1614656780537602	0.7326363513000118	1.1598098203676017
0.21127231475965413	1.697610152104442	2.036818144866693	0.5545156206902266	-1.9846993757572768	-1.2803546345798884	-3.002975175523871	0.4657341476627202	0.5723402106085257	-0.5793530058137721	1.357726703674667	-0.28669689771761564	1.2942069636552136	1.262444275531015	0.7285075118252574	1.3633539685471998	0.13655114484094064	0.9810352041334267	1.2154188894410618	-1.8282111073900518	-0.23059423475866214	-1.0632832069824292	0.5668235055208474	-1.4842897860112665	0.24443224423499998	-1.4313913295786589	-2.1817135591929	-1.7211611862152516	-0.25120410664172954	0.4152596911821278	1.033561822166104	0.027237591254090667	1.8755797778160195	-2.5556446742673176	1.1696243792553587	-0.8511307183952755	0.4909456453841818	-2.1642653996423165	1.1422225322488193	1.0730679837726247	1.1853109429928088	1.0520514140609596	1.2362490566409616	2.281386226378001	0.5243949707799771	0.0	-0.930186322758601	1.4269513728994705	-0.09402265280651304	0.6238539884147436
-0.16342377667587266	0.9290341152864784	1.81165203493448	-1.1713742414652197	-1.7168181353253962	-1.4027627580340216	-2.878025264768439	-0.4700429998275046	1.0475486294006966	-1.7298804298743284	1.9973144248176944	-0.9425842500483352	1.0534778614984597	2.381891011773796	-0.9360461334328439	0.7163964922066813	-0.7451795186048965	1.6144061220417147	0.4347403727900118	-2.0743695090604315	-0.9698593873530965	-1.9219764644259762	-0.3141283362978327	-2.311563019053565	-0.6183988075350757	-1.1484622736519805	-2.2822194284115045	-1.7528503425854116	-0.8081072462150354	-0.21556418756068857	-0.081932950727726	-0.3569480465273972	0.1615468251581904	-2.6142053482031984	-0.5216394773923634	-1.62986609406178	-0.6122222933702538	-1.959137590228147	0.7314603876865781	0.21759199611517632	0.41428530007108044	-0.04913548817449721	0.43595811879156604	2.5002694291215994	-0.783715256946807	0.0	-1.259195429211459	1.4474496771382939	-0.8069562975394677	-1.0341308697787521
-0.37048763232889237	-0.10855047513776629	1.0982290147179834	-2.7278869578412506	-0.8476956630846603	-0.8997155686848984	-1.658400376302149	-1.3147934704513597	1.0990179390193644	-1.9047822722835202	1.8432146643163057	-1.7523777269601566	0.2534788758737655	3.2128574466623063	-2.465389362347134	0.029829406365449115	-1.415696954790638	1.4226870463746082	-0.8214394590461662	-1.703575069943811	-1.8469036604329194	-2.1805141281269904	-0.9828575273565502	-2.4048382408863858	-1.6789507078998105	-0.648465043197635	-1.3117035582714094	-1.5203972902086758	-1.0314399145447217	-0.6737284898363637	-1.6617699135424178	-0.6312525801606874	-2.0470835409089054	-1.4562049997499371	-2.0856377421668424	-2.2693572979828147	-1.976267583074315	-0.8902643755621943	-0.24337793530101515	0.04228430869841606	-0.03787292929443692	-1.1951186071415862	-0.4404398572704985	1.6398146219236107	-1.5382120062596707	0.0	-1.5575912714466604	0.9952304110228912	-1.192631827073295	-2.511009284611002
-0.6892720935938013	-0.8872525318827551	0.10667543837352954	-2.965251594091866	-0.27471731337810984	-0.3132758564095383	-0.7064861661476811	-1.9022974708278235	0.6901256170351293	-1.1265779376978673	0.8057320189370762	-2.089543378866392	-0.7616970001732729	2.8735106685028975	-2.8206898791815376	-0.5901088418675262	-1.5883674757287247	0.387390625060222	-2.0949190839104412	-0.906137133465816	-2.2269714758393935	-2.0044149417006096	-1.0370027475995016	-1.840817867411572	-2.350201996335616	-0.43113320594483434	-0.3998947257429723	-1.3191735870266652	-1.3192497423318155	-0.9585682966531973	-2.647602651386925	-0.9198006137819165	-3.0099408142595836	-0.2944290584118771	-2.1628605204359936	-2.587795756414626	-2.6765667854925597	-0.07965260954529403	-1.3458477456213636	0.08914526384542926	-0.16498599708134987	-1.9412640630373252	-0.9744385458812796	0.17859692687634823	-1.5375439356140974	0.0	-1.9242912253892295	0.23779255719443698	-1.317614617160434	-2.7646898657643177
-1.1434521152632215	-1.2450109080626743	-0.8372954553193088	-2.207718151547077	-0.07373688291783807	-0.07584686118268412	-0.7932581539778426	-1.9420461437549401	0.006406173951696666	-0.28023364827088926	-0.6528351661175354	-1.749343184055036	-1.4308391132251517	1.317975740892714	-2.1314893909529853	-1.122833448077035	-1.652549988109616	-0.9072423120898806	-2.750005123457201	-0.12298284916537844	-1.7999580713895567	-1.7635015481916123	-0.6437758967599632	-1.2756241601128562	-2.2914994146484995	-0.42364131772994784	-0.49611199236471537	-0.8803166492033249	-1.7102637800890828	-1.124658932081135	-2.5656700093493674	-1.1442212108273928	-2.3231374957982314	-0.06853107394818743	-1.0836167975062125	-2.2723625721300817	-2.178454089371513	-0.15073722327564065	-2.0872488610342006	-0.24093258791722016	-0.37278792815710904	-2.1691757832141505	-1.2002013456707599	-1.0398445503302463	-1.3092784871039358	0.0	-2.2181026585913868	-0.4177534731153415	-1.2740458347022994	-2.0368425813593105
-1.5222044090283735	-1.3260669571208492	-1.4268503279113496	-1.511048018411885	0.24460215032879393	-0.228522990326961	-1.4615478343914938	-1.2229261881530225	-0.7162153730936756	-0.15631867536653812	-1.9620160048869133	-1.172153474187494	-1.495519097222502	-0.37855374257391466	-1.308393740999137	-1.6481992695574808	-1.998037611431005	-1.9294815471239664	-2.503512204905667	0.1833576045805898	-0.9786517828866216	-1.6997131120313362	-0.3388506931338642	-1.2170701549487293	-1.7236896785512907	-0.31879347629007276	-1.4019700982970564	0.026229182061680328	-1.866338424318307	-1.0572694721324414	-2.0070252101677646	-1.071995585377988	-1.135076800125876	-0.5912135362685454	-0.24435900696767843	-1.38276288685316	-0.8537500080633991	-0.7614026790686139	-2.339441003573345	-0.9910373576592744	-1.050440797379758	-1.9167257034664027	-1.4545316557528214	-1.5985445094458528	-1.3052696787201088	0.0	-2.0534976661732127	-0.7425475236890932	-1.081435293267376	-1.400945716574059
-1.5727080634020851	-1.2585625289778934	-1.5221541245871124	-1.3224695717074337	0.796875510087387	-0.486937005679277	-1.7652823476792354	0.009291365700818047	-1.2276710817034893	-0.61892507202144	-2.78213282092494	-0.9060718198574013	-1.1574476224306833	-1.0380451353413784	-0.957140343247966	-2.1460468033375566	-2.3868214246235406	-2.4910632599550095	-1.733250614417769	-0.06019809999402207	-0.4847901319909895	-1.761073256564457	-0.3496429372627239	-1.455993344409513	-1.0901892474969397	-0.07258203742789394	-1.9609944243585948	1.0263178981865528	-1.5378032676508762	-0.6409735779111692	-1.8337070179696044	-0.6765262016649928	-0.7543637814899212	-0.9836547157043427	-0.3850056103223922	-0.4707277715030792	0.376712306874277	-1.159289706108567	-2.3277356834056397	-1.5780399271547245	-2.027698520636654	-1.2650546186976281	-1.880698980448052	-1.654639742494679	-1.326978897285261	0.0	-1.2200309421757112	-0.8285813576031453	-0.7977522694617786	-1.463707441280583
-1.143548156832312	-1.0111945707102992	-1.2559282025136749	-1.1981193050124737	1.0825318576761689	-0.5388649143265173	-1.3224976444222722	1.070774094033224	-1.3049115606780208	-0.8370723490849962	-3.017742517067548	-0.9349770373607097	-0.7612806101929579	-0.620692190747063	-0.8845232139907984	-2.334617839853679	-2.2091203692018806	-2.496999405285698	-1.137943160225183	-0.3380329748770973	-0.565639703315284	-1.6684875679069298	-0.3082173125016651	-1.3185902167179533	-0.5432177219499439	0.07803985851523314	-1.2806409868871864	1.431088153752905	-0.9221190822032957	-0.07266011216700297	-2.0938317706606786	-0.2724442281494327	-1.2792401406962908	-0.7180707700676591	-0.8850256508671646	-0.06887638023943811	0.9229316894342231	-0.9527843006824459	-2.2351815702884044	-1.4268136407718308	-2.592983773393116	-0.44511036397227904	-2.1941390427994683	-1.4803453124121306	-0.8490704521109769	0.0	-0.04477704568877897	-0.8359890034798901	-0.5574728081408936	-1.7568987804115883
-0.25232347832291924	-0.5383009215629505	-0.9626047227861793	-0.6837431791537698	0.7228666394618126	-0.31256457765955864	-0.5098730206067045	1.3962486069291877	-0.9461940228378038	-0.2821932430429999	-2.724126917399746	-0.7178327944579977	-0.4245245463072238	-0.21029385243013687	-0.6095519989087074	-1.8718722515088002	-1.2802437662212296	-1.785093115417542	-1.0315520182155626	0.04060365409696793	-0.7502995129564676	-1.1593790593392126	0.22842924351559116	-0.4790248748435339	0.07074162000651102	-0.0074307720422421165	0.2838542602284896	1.0287952824211766	-0.4678024300820533	0.19743691616050976	-2.0114914009433904	-0.1926336275702821	-1.7008691445821082	-0.05056220738211525	-0.7638851780571391	-0.15663325281651588	0.9769435846866295	-0.31468833119320805	-1.9127593721962364	-0.6119386196701226	-2.1960628550574213	0.13680269616433505	-1.9847744842616608	-1.1309122335023232	0.23014359806630716	0.0	0.8019415474629852	-0.7520778187021395	-0.4105260869524218	-1.436040833433131
0.8577608074925025	0.05072064999671213	-0.9203449261737204	-0.007812522820014224	0.08274046807739531	-0.023228540998092184	0.1616338735751371	1.0669785741668798	-0.5133140732387683	0.67999267761875	-2.1248719332324097	0.06149391939578888	-0.04367458471050926	-0.69793809650235	-0.0748240839533128	-0.8030757447754859	-0.131732384174013	-0.44712167926897517	-1.0634219630559312	1.162883505456327	-0.43273028013729653	-0.25460976603339186	1.0736092111998325	0.5973517822776951	0.7472253990111228	-0.18266564974593782	1.4609448783324503	0.34544644211879133	-0.37706779504990223	-0.08045384746801114	-1.0606429553660959	-0.40372234135295515	-1.1742417418756808	0.4729566994840186	0.028755747175069412	-0.2602526949334132	1.0798663932696557	0.3350971278393354	-1.0882612410328305	0.18010828824787928	-1.0981280044176247	0.17398614366241918	-1.2027228129693255	-0.6260973725155754	1.3476516507600094	0.0	0.8973315984434476	-0.49023269616182374	-0.21046206979344564	-0.35040210829908613
1.735346089552453	0.5303762121193298	-1.1244407300029917	0.31504737976543573	-0.13798828895457146	0.023964161143218383	0.5703343718984918	0.6805557826540616	-0.48991989546213893	1.261816112920747	-1.6139008539985331	0.9616292450920457	0.3963575989234333	-1.7110496142868112	0.3365522651239813	0.28493955966180406	0.5778825926189834	0.8608702984786355	-0.7254646587313693	2.2216475822528654	0.40491804947761556	0.6748193339379193	1.4534999025652018	1.1194486826959211	1.0748189317002945	-0.25604634904338497	1.3761787740695113	0.025656516045213622	-0.43399904124187383	-0.6503290563315385	0.2590427227941401	-0.5551264829822461	0.07583392620335318	0.6714768116392952	0.6357263812485926	-0.0371017489883403	1.3736079756844235	0.660776154022645	0.14241521181559771	0.29329498549062544	-0.17196168744734455	-0.23895817140568107	-0.2725037445863837	-0.22795835796202873	1.8061791007603611	0.0	0.4020823949351112	-0.13224931003297924	0.2058206428579732	0.786435197748952
1.9441399953669267	0.7401196470592394	-1.3237525246976374	0.2966016657315142	0.18570625191082193	-0.27675265883489897	0.8805745954370733	0.6640705452683756	-0.9570198647471536	1.1794759595734208	-1.5125584685665767	1.207387107021276	0.6657578959343844	-2.094572287623567	0.38384420140786246	0.7161084605146364	0.7674712264821677	1.2909193315496323	-0.04945870155257916	2.2112748470070325	1.1668540913205014	1.1639927962303347	0.8469936458792656	0.84473692003986	0.6424522885812279	-0.278036490077659	0.4315459433823908	0.11336909961520236	-0.35096085001319494	-0.9868965635335217	0.9604926248120649	-0.3965387358820073	1.1318628121898489	0.7784564161501822	0.4616758716054225	0.39059608118338746	1.438009255418712	0.5383405534353346	1.1735672539373063	-0.34672730670862084	-0.007058477455321395	-0.6857270487215098	0.2944801365448023	-0.27074866490735827	1.44489656273902	0.0	-0.1868893280619273	0.08835213202366449	0.729141263353138	1.2317255106722296
1.4131163516925713	0.6943355209934904	-1.2764470975889768	0.4962474449247241	0.4229846723300828	-0.6986449459885931	1.180744001229537	0.8022802690983885	-1.3746092901032931	0.9110696537535811	-1.7121271754444833	0.6371423269670021	0.5293224180887979	-1.3765445438779313	0.32347913698731173	0.37966600711415915	0.8717680909823087	0.6384580645184617	0.3941017678633716	0.9883982450250889	1.3109735875936848	1.055159415162854	-0.34853511948825333	0.36782630634763935	-0.34544179011152865	-0.4464941692188791	-0.18716759174109235	0.11198013540852478	-0.14935028103396855	-0.7997558134053557	0.7552837184630371	-0.031354314744106826	1.421911142446155	0.996940422343575	-0.07369821711303587	0.7053214384165633	0.8701705379608278	0.11561458753977212	1.3910986965188747	-1.2751863543195725	-0.3303079942369218	-0.8265013275623072	0.36875946867088605	-0.6997476491162771	0.7424457628979074	0.0	-0.49514576221436407	0.06951556110703541	0.9993292600976527	0.9900160863867639
0.5739276725974001	0.5395098168031676	-0.9467287941817385	1.1992664066955876	-0.008441535405640098	-0.8706593317922535	1.4121233613576194	0.533082419529662	-1.0621175243867154	1.002964211653198	-1.6575869859907224	0.008845666051122185	0.08628725372879394	-0.4076929581503039	0.5898790487643603	-0.15585852455982732	1.1615594760292371	-0.34936186985114276	0.24534846852263267	-0.49421043530004866	0.8990436007159908	0.6520657424733242	-1.1653286677394081	0.4698436973406791	-1.0756874104298444	-0.7705724124454416	0.1976685997942684	-0.3180583253731785	-0.06206446933252946	-0.23229777260779086	0.37332230006337336	0.29020438569126383	1.180369864248696	1.2221657517061106	-0.1160279588093955	0.8253898037499278	-0.13780149880900477	-0.18497572680624985	0.8333055054408566	-1.9423653158587484	-0.41405102378457276	-0.633145256202048	0.2638591368388328	-1.000528557158698	0.3309486244733806	0.0	-0.4141948424061312	-0.019186689113295966	0.8041653918415017	0.6558635391542764
0.04816916508978435	0.44435557335057835	-0.4688325988677278	1.9063441202295126	-0.9014926077420107	-0.6609634640110913	1.562008662088949	-0.3218500088105876	0.02997922685516373	1.306909308760112	-0.864224108850861	0.19240516816833667	-0.2544725136573178	-0.33536460094673515	1.2486479873382499	-0.25978022691574165	1.3883048894697785	-0.6905422442497562	-0.08122274109406932	-1.1422965280008237	0.4148586126906452	0.42861249313022726	-1.081803002099768	1.236422759336754	-0.8980364337237139	-0.9906431472578824	1.080799006423604	-0.9477542375406396	-0.10979042182497938	0.3923093669692828	0.5990584451118995	0.5241951216787931	0.9544055935980348	1.2305967858931495	0.5154748007341965	0.912546321701833	-0.9393819141380684	0.07230981076821483	0.233979489535661	-2.06046106276549	0.032126181901208625	-0.2220872464070374	0.3627530978683256	-0.7625599610337223	0.47091504104715665	0.0	0.06100071201884936	0.02375796291471192	0.3948453042902239	0.6368023220332365
0.11178070506424813	0.510901829817551	0.002644085163069555	1.8953001769437507	-1.520686742578958	-0.3642661482645095	1.7148537926533425	-1.2411734658191529	1.1233874241015427	1.1258436341267963	0.49324224770897696	1.1325197841779657	-0.1879350084955085	-1.1342836169880033	1.910475780255173	0.0824218068054539	1.217131349800271	-0.1723797418690429	0.19688974937831782	-0.8429953178486853	0.1469210570958341	0.5668343120438175	-0.5459392776997649	1.9273682014527957	-0.038636760238169254	-0.891984100332671	1.3975731340652178	-1.3278243678717712	0.022529760899380188	0.8865492336869524	1.2596342466410408	0.8437366770076482	0.9115041199988522	0.9888770650055559	1.1030567992838252	1.017517730171149	-1.1218362224890919	0.8693145905808165	0.3026764311392082	-1.6290518339335798	0.5601302524796424	0.3869281663127325	0.7432243831662145	-0.24209726110185348	0.9392111841614513	0.0	0.8750831029427543	0.11592307405280668	0.27439837562365627	0.7541783486630427
0.4703769943826817	0.7170359979584031	0.35177757967572215	1.1635369337530763	-1.4702694854918483	-0.41337895900808747	1.8686599535457313	-1.4893924322713865	1.3119979498792054	0.14816333251848926	1.609516336487818	1.8215502613367347	0.16638228491785967	-1.5374308789541937	2.1616296730061313	0.3187790630757517	0.8201194831693305	0.5024444244674606	1.256927381782522	-0.4708777266038356	-0.08166936579579233	0.8197645894200359	-0.40700555906929425	1.7578760552913018	0.6020399635852869	-0.5806287897058642	0.6982838890442846	-1.347416457646485	0.5609482723044951	1.2205598453472148	1.4760509416854697	1.2964714300259501	0.7732862701154134	0.6658977952358779	0.9351739922276988	0.9331234022091033	-0.9187680355934812	1.583016053958253	0.9886512776385057	-0.8413844622889417	0.5964426647132414	1.1839690892815016	1.1899077812653724	-0.15239536507778673	1.3040860079496006	0.0	1.7170365093626199	-0.047089900199071416	0.6340182781992579	0.6397023611262739
0.6014435826127815	0.9020807128785504	0.47290688711480816	0.5089057940343384	-1.031860047037226	-0.8405974987675333	1.852026791524108	-0.878686093760102	0.47368606630410653	-0.9475781370038953	1.7884661097084975	1.3718809976925446	0.4297126800532431	-0.5544861052514785	1.9429024935819774	0.05991105088539779	0.7640790920578647	0.5784414663508988	2.305422141223314	-0.7673898523871974	-0.5548407663386639	0.8494552661488316	-0.936611559537616	0.7533704215452233	0.4040644375107535	-0.31963632336705394	-0.3972056258243347	-1.237478855043221	1.1911540278179165	1.359442361257479	0.8629536577002997	1.5857004383440305	0.3131169016961852	0.4042025317645079	0.19816265775023664	0.49737856944858966	-0.8720095057523712	1.5198830125287075	1.5583202821824178	-0.049426031216590276	0.16441409753171113	1.8919863374511174	1.5088937462938512	-0.8028039941369753	1.2736570507859677	0.0	2.010142995124079	-0.5815177752110071	1.083039644709418	0.32567940335894285
0.30859615160397097	0.846706031302311	0.3164216345767896	0.6034776598933518	-0.629879401060817	-1.0962982964055212	1.5324406730305848	0.029889826577725622	-0.585103415343611	-1.0360161301165518	1.1640634298585275	-0.023929573125045716	0.41005053549190507	1.2058564333412982	1.4628106736299893	-0.389003825245475	1.2700663915085202	0.08362875248288182	2.334359537977416	-1.4244705603124193	-1.1973776786946384	0.6424039677742299	-1.5762202396259333	-0.23634889870378192	-0.3190858646700581	-0.13534668736177688	-0.8718264819354697	-1.086892199193234	1.2383307795150664	1.227430774044695	0.11498307323722526	1.310508568105354	-0.29052104213962804	0.19968476400029028	-0.21748694777412295	-0.09074701724199093	-1.1595272472435456	0.6815354144695326	1.4161083258416935	0.33238759488571173	-0.18182543346746133	2.0075086070089756	1.7214705416786118	-1.5766604192071154	0.8674028039977423	0.0	1.3927292984650148	-1.176262875162323	1.0227147168748303	0.24134027277321793
-0.1134451384884425	0.43647977307302427	0.018205050637849465	1.2152877872736156	-0.2661471070408348	-0.551279077911889	1.0245197972582147	0.4929923193648583	-0.9203833736348063	0.2460088034293754	0.5995798765744891	-1.324420197538995	0.2702211524351243	2.0594313267177466	0.8704443999119543	-0.36587321084182417	1.8011726272580761	-0.31170790936875714	1.175886581146308	-1.4702226733296906	-1.605780095383182	0.5109151786537071	-1.647809556265112	-0.37791247731901373	-0.7034256519743655	0.24443183697285442	-0.32843406257281393	-0.6394906083455134	0.3879324680497847	0.8297413087464414	0.17504434709274036	0.41709992762009246	-0.6458749498750279	0.0011664212018214258	0.2603242295600819	-0.4369130418848453	-1.3739175347450507	-0.15449325849069878	0.7352122406621043	0.11304717197102201	-0.08094413078337982	1.2773196873283508	1.9003750037671752	-1.4597299914261335	0.3454472369969871	0.0	0.2500117765448466	-1.3699366787514984	0.2734081256207985	0.6316743015431707
-0.2714005465646569	-0.2274334389135276	-0.11165561863366286	1.537457475832057	0.2851262232143891	0.7612717784925099	0.5573938819220395	0.2913408972131528	-0.3366280233622328	1.941671924961531	0.8101072881608189	-1.733538930352775	0.22136114938885398	1.112394094271032	0.1687585499241483	0.3098632789353721	1.575744740908906	-0.1547399598293581	-0.3418396940913956	-0.48901582680873534	-1.496232370494826	0.6874495054209585	-1.1228406344769708	0.32045158564623594	-0.30011993638258866	0.9823030886151054	0.6741016572694768	0.2727089885400641	-0.8687410490642975	0.29334030020562335	1.0050119706827074	-0.6642346982489736	-0.565961995536291	-0.1922585375737397	1.2219319407943916	-0.421935346330379	-0.990633555114724	-0.268928463189647	0.1822683858261015	-0.42746007467776964	0.20057120920846253	0.06914006871005486	1.8937017735983266	-0.14245880097610925	-0.03141415370484999	0.0	-0.4669462554752243	-1.046635985756921	-0.7334526436598457	1.1537785699605494
-0.1589985795526693	-0.896843584517226	0.13066229846214866	1.1696782353141921	0.8853004634905931	2.0052716729710234	0.16315283731231073	-0.15869327222091403	0.5368581573577492	2.5706929191935712	1.6143658710609832	-1.3682726792873108	0.17425853029676922	-0.662588621636011	-0.5620766212763643	1.0093336001399242	0.44407680825988066	0.2860943648754391	-1.2756490095999602	0.8032375821464899	-0.967448866776531	1.0156283818119736	-0.540814681893975	1.0248572970278926	0.4851289870520854	1.775107089955953	1.1924079190764878	1.2612420980814034	-1.6380735231172787	-0.25554749230782314	1.5382009230860987	-1.3584477547060665	-0.1949015944341452	-0.38716376326711704	1.6761416101918407	-0.3343729758699419	0.013266988130244302	0.1632523675723547	0.09539915644510351	-0.7090504868415064	0.1507080770734647	-0.8945655901218157	1.3627509112800642	1.5073801633723927	-0.22983368955569122	0.0	-0.16187542235897734	-0.560868406441289	-1.387191613842391	1.1821437421348466
-0.17127651489053175	-1.3610960671038637	0.5513954258842051	0.5137524013540814	1.0078959131159377	2.2815091385217476	-0.33918937277038136	-0.33124869424896897	0.967654405516574	1.5421588165588291	2.117601491229674	-0.8345628998443914	-0.14806068304043474	-1.4146017500436212	-1.0275212961335307	0.9279962618762674	-0.9098654347348871	0.41831948567520494	-1.4315195275781942	1.330993643921327	-0.2813470106988112	1.1224112155583674	-0.25915926416134705	0.8911300298851876	0.9393492275989999	2.065214075221694	0.7377631843952928	1.6291668669630146	-1.4769740277189343	-0.7628665298553382	0.9375849126403775	-1.3899426181108698	0.21964704050248576	-0.6443961844726227	1.024726438058403	-0.4467197528899099	1.0622131810016784	0.2789236049342447	0.12499938409526398	-0.39635831729080606	-0.3208367215741786	-1.209614776111941	0.18654443910826957	2.185129902998849	-0.44154379838700847	0.0	0.7181745293024416	-0.3397792833724458	-1.450074570132341	0.49065326491809513
-0.6331015220635564	-1.5496935265126484	0.6644644976132396	0.16664644186866798	0.4323572698223968	1.5237749477511067	-0.9855312707044124	-0.12635466971570314	0.8055778132036343	-0.26220162734291985	1.6443802052856828	-0.4078716482181013	-0.7500524809432172	-0.38362324477301424	-0.9463258254501172	-0.0029206226449175724	-1.6682203092761438	0.05062079985511475	-1.2769788348058506	0.8586782360061839	0.461943582780607	0.8603646754285188	-0.026686782929464883	-0.13005733621630433	0.8693903514398983	1.619709235751574	-0.3643158452352072	1.1515350277024325	-0.7591696629287952	-1.1302984386537276	-0.367170230504209	-0.8968344869699748	0.5485404597403406	-0.9444298772125217	-0.40020433675082756	-0.5943742432201722	1.4881109392134442	-0.39049177745659247	-0.23270284790132947	0.2575532614490199	-0.7846484812264605	-1.0994793992252352	-1.2186249660251802	1.383938409855851	-0.8076886773094168	0.0	1.1123877122804056	-0.43077142521849315	-1.1504057891141055	-0.4652979639345612
-1.385004923012999	-1.4755072066343309	0.19725363351764633	0.18532177837800512	-0.2961984323183803	0.551793137532616	-1.4408349284885267	0.13772979341479002	0.4546986457649388	-1.3586757875667348	0.44839323141246284	0.11125460453096918	-1.1888897665474838	1.338882610712375	-0.3948219392691703	-0.9785650838772363	-1.641086926863631	-0.4362978078154906	-1.1810980853335133	0.1984548540812253	1.2709183057970304	0.47369853668902173	0.5817760186413052	-1.247854760242323	0.7145780372969635	0.7741274492927835	-1.2943190743747577	0.4110884206464986	-0.18114172255384522	-1.132728465863923	-1.1479982487435256	-0.19923127357919737	0.7610811014987615	-1.0386242579203542	-1.673838251545294	-0.3714270443797934	1.1064176384638051	-1.2554520220964114	-0.8953556771785957	0.7136455194499799	-0.8335883295090054	-1.0159985786701213	-2.117462116670753	-0.1317833010415833	-1.1497825573274467	0.0	0.52036165178822	-0.5030580448074121	-0.810505988280802	-0.9783344446152822
-1.8949582414368469	-1.1631086570980016	-0.534761382012021	0.16935045074184338	-0.3940834678284749	0.17020276182639354	-1.3147453441612234	0.1672458324876695	0.3062130975027814	-1.1059637952964783	-0.5231100937896301	0.8074099940604975	-1.019416739002821	2.045332369160015	0.19484528916911126	-1.1486510024354912	-1.2516975709639928	-0.5857904162603617	-1.0171664292211766	0.2114092567771265	1.9435016764213928	0.28570133357839606	1.4497754037187953	-1.5475707368860647	0.8642194549361361	0.03199340294409906	-1.3889415318501759	0.17935723026908013	-0.01934919682405691	-0.6295667420501603	-0.7913005841447074	0.450667748374455	0.8126206556776746	-0.614016568928834	-2.056622360184938	0.2544904509381818	0.3170995212401929	-1.2974121751100538	-1.208015071249553	0.7801420331989338	-0.5237397486389485	-1.0628373991506488	-2.087385596924917	-1.066598367459771	-1.0760276041653012	0.0	-0.41223018786903115	-0.2557816278652062	-0.5031513707469288	-0.7596789237750854
-1.765954321220727	-0.7037449020123755	-0.8751875380476284	-0.056270075470449966	0.20916763163159735	0.3077487081869133	-0.6895103061065521	0.009782658313546112	0.33729783415137515	-0.24728007813849312	-0.540433973313903	1.272635404426307	-0.38484465669194245	1.1979126380190086	0.4428094136503601	-0.5050814040552423	-0.9041519768436703	-0.35534243269704613	-0.5631991986280955	0.8138122002683299	2.0439980306576553	0.30052762190046084	1.8773712071073239	-0.7890874057002354	1.080683847520395	-0.4745529752547781	-0.6204075423468999	0.5375578122024526	0.019298375410293424	0.12120540784965443	0.04967882500803274	0.9139698449955188	0.6686003981808254	0.2804986592246728	-1.5027706395831488	0.7320143484068306	-0.30452452994460383	-0.29819588834394334	-0.7388337383374596	0.802963961061385	-0.18221179675998037	-0.9653903275114609	-1.4204689607046033	-0.7651085670378657	-0.44756177675908587	0.0	-0.6262066329958093	0.2629855788288003	-0.0986433574375108	-0.16533081145872403
-1.0879676987270959	-0.3312712708590597	-0.5048189868622261	-0.1669915079978024	0.7237909443750274	0.19376142056083479	-0.1458412932511427	-0.08550851667195053	0.270043424254385	-0.023477471906697363	0.25157573061510197	1.0569440836195374	0.014911818213181993	-0.18251264550116514	0.3815138493728141	0.14539303124576936	-0.5858773696043929	-0.059562413331121736	-0.0384711724159673	1.1437653257284683	1.36780919951121	0.21679829027578423	1.3385749615086953	0.4135914849378407	0.7805383342343402	-0.980874427926795	0.41004685938030455	0.8197666313718552	0.2734182397470157	0.5433147211747095	0.3063748773743531	1.10213453150641	0.41310686179369105	1.0687620271086327	-0.5757937724598218	0.49896545095691364	-0.49498494635801377	0.8206953337005671	0.11700917536748115	1.147601091306332	0.0698100961271318	-0.5678643767190762	-0.8314971955125856	0.32371051151584557	0.3067005320580961	0.0	0.11658534671632019	0.7532184560430548	0.4507818845434998	0.19557126743056416
-0.29603814001030326	-0.29349847304054666	0.18926877701585135	0.14300778037040152	0.4302589995844609	-0.6191991206674624	-0.14845707653518025	-0.02210137128473639	0.005958044413777452	-0.8233290714313888	1.0371889337527516	0.3667440453274949	-0.33260606994349917	-0.7888139661681668	0.34568321505365956	0.06780662246107043	-0.12258268192123804	0.043164100104709606	0.036779023113846544	0.6318544764374004	0.3506928533666003	-0.16414485615749283	0.16066815631180792	1.1483165354077334	-0.1575510839026892	-1.5754845615019524	0.9517628918397447	0.47080592166321195	0.6408181535616312	0.30419691224774675	-0.23898512795524726	0.9875419782614209	0.21981117954095566	1.106762997721991	0.049646759739144855	-0.29862596985333234	-0.42618749412606727	1.0148521169923026	0.5116984496506305	1.6169615987390866	0.39353881014749686	-0.1438726375934832	-0.7463655593049677	1.2207201791410154	0.4934701463523895	0.0	0.9442446451081389	0.9951312554194705	0.983132146162131	0.033568120454105434
0.24960241464883326	-0.5516860660979346	0.5041068312345154	0.6122983664362306	-0.43426711892215475	-1.598096004169906	-0.5053791887013092	0.04093446248637746	-0.20446615248994168	-1.7970529762616325	1.1144408560833037	-0.000822244457092629	-1.099801032071449	-0.40359505239346416	0.5262222352959262	-0.6449980284255356	0.3940525643770078	-0.01774349556336304	-0.4782539848058193	-0.3206815709105974	-0.19705835516405323	-0.6440155250882407	-0.7002825669299036	0.976956250745479	-1.0724460624381567	-1.899076350631113	0.7068239995075485	-0.24072965129529802	0.7196820562744011	-0.25293088905625993	-0.7920735743320884	0.6707555542779018	0.1718258709513022	0.38321586283060394	0.09766526085779088	-0.855188750934187	-0.40411016209946893	0.30572005818844994	0.09983649816784175	1.5911150630795676	0.8488166953928852	-0.07865029274001739	-0.9231642750691934	1.3384449045499813	-0.13346266971455029	0.0	0.8824289073248269	1.0224643492546042	1.282702213822262	-0.39930948986874104
0.4970447691274911	-0.678954415291708	0.16974866954980253	0.6703517889906336	-0.9515220839546698	-1.7584694216349137	-0.60175706167635	-0.04915633686287703	-0.03369818807674491	-1.8117131645908906	0.47360395083410783	0.4572054122049461	-1.363245318673038	0.1037749642321253	0.7263162161507932	-1.2340510614754459	0.6495348240187749	-0.052011319225385315	-1.0283692333222645	-0.825445263363575	0.13702145620845818	-0.817609665557921	-0.5754789826439771	0.2519032404506274	-1.1423116714406096	-1.5256113166059895	0.05184167758860189	-0.5541898119147298	0.34996603126289966	-0.4213438245832243	-0.5822157369912562	0.3497546094042153	0.18255640809596388	-0.35888459463456024	-0.13721548748205933	-0.5481459062141645	-0.4762861480019894	-0.2875708260253832	-0.5593687883627981	0.7867182093209675	1.1668310332044476	-0.34526743648452757	-0.805638405121876	0.8583884538046909	-1.0289586555108388	0.0	-0.021136305864843198	1.0052456722984835	1.282350819267321	-0.5756224791603297
0.573643759717075	-0.2240892069921067	-0.36727203021293264	0.21847426047932902	-0.6267513442104601	-0.8035238126524572	-0.16596212841045876	-0.1667926872930249	0.5290479426962968	-0.7006468060333251	-0.308985590967945	1.3040135991607364	-0.567092489452744	-0.048669784396244024	0.6159718296089521	-1.0954291940702257	0.5449676282176306	0.08316171065362613	-0.8860493202753426	-0.5363661335269431	0.9433876450497591	-0.5274344850853803	0.30174914629726485	-0.2674103267150682	-0.2731217852563026	-0.5818141964311168	-0.35892995938090605	-0.18942080571926037	-0.14467359804952057	0.06659308586192028	0.2442501726533241	0.1689487572242762	0.1622414590097195	-0.3574840015673091	-0.08940588993756099	0.38376193070192394	-0.356285430002805	7.048498879176813e-05	-0.6482308341807023	-0.2972347635060006	1.067304041350067	-0.4892870361522168	-0.19742503700915479	0.3511939690862348	-1.3531481020108085	0.0	-0.7580050184448415	1.0446335644121723	1.069056411218391	-0.16566235711456365
0.542428549089724	0.7446255702141741	-0.4301323146343425	-0.1433486574779083	0.05880614839545798	0.4613435894149601	0.3689824142157425	3.6373485674118766e-05	1.0866948156352139	0.5276088964594681	-0.6444952784048606	1.5999160718602479	0.8273565299412139	-0.6646512945041114	0.1771573922467495	-0.33388387337996245	0.37897839145360196	0.4313697388847537	0.06861682833501734	-0.02102216865506233	1.4291155647600398	-0.04888596296107845	1.1048393104059102	-0.12152073170228021	0.7620306672756967	0.23065269472346517	-0.2625717630041087	0.2618057626540821	-0.3000997981180954	0.6921600422110787	0.9022276674915961	0.11713137091506781	0.2068091377034093	0.3070037797438872	0.5119700047137169	1.1204931517647918	0.235363294069899	0.7524337521143749	-0.025558186097418587	-0.8553775368469968	0.6967444832965743	-0.16442896572636198	0.5041989207135726	0.16812613939622978	-0.8471318569990093	0.0	-0.4966592753401829	1.099337724466157	0.7430695509817595	0.6679541532412083
0.3560888235651061	1.5458882539874552	0.1852573360752372	0.14261827124087498	0.3174729699018098	0.9577032873047433	0.373105041494989	0.5638902053776619	1.1487754668960044	0.7206572489873826	-0.3943905184046127	0.9420891037875196	1.7430872153346433	-0.8974494023298543	-0.2145683060719507	0.47236004658107966	0.4722943527006444	0.9530004246597896	1.2225433528085659	-0.08850347093975575	1.2253371223645557	0.19753472957794727	1.237706094817901	0.46514968327761047	1.0969594583022073	0.35211124261687354	-0.040375287666236055	0.041438740968170636	-0.0037767141487786374	0.7397987084154283	0.9208941033882196	0.09590521829692525	0.4916083046125488	0.7260471754966027	1.3004690512895443	1.1526645262515525	1.1512612911182267	0.8887191539989238	0.6515393439666728	-0.6439215766858771	0.5246536206245462	0.4678604762053643	0.7599609336484656	0.21477077966064254	-0.12600355173470484	0.0	0.5367610731803598	1.0496825854842762	0.34965853301376537	1.363226410886336
0.014117883649872758	1.4765545878116584	1.0400076149225785	0.7759886109963554	0.05737408198739665	0.4729283840774707	-0.2152947575835843	1.2062868026006401	0.5669021382963656	-0.25924154639043895	0.12651600927366324	-0.12695984324778017	1.5303260724468961	-0.26260065018850354	-0.21022247060163618	0.9053389488793069	0.7188969114625556	1.4651908495885555	1.8692894562334104	-0.8769795959786891	0.640129124725879	0.058364011441068175	0.7817479362995353	0.8503334686855866	0.5978360925881547	0.0030756520723917336	-0.24589948164713465	-0.8169436606881391	0.4317642364364539	0.1541321360713075	0.531128340920317	0.05269391045458204	0.936906856595977	0.14711679823560536	1.545291412102997	0.7267783737990726	1.8022304756853	-0.0014187378744869887	0.731694333526175	-0.19102815116126368	0.7494773456499851	0.9704754855082832	0.4850786367593313	0.20951053708837689	-0.01776574459206514	0.0	1.3740921629922083	0.7898284554562037	-0.05021347825860443	1.3770642821891215
-0.3287099447343097	0.5378810585484489	1.5183956069021598	0.8174076877915438	-0.07452917310468213	-0.1933114444962946	-0.8024302139229237	1.4122258360299307	-0.3051152440521538	-1.4489357504005462	0.48760036836345455	-0.7930826132486497	0.5457954333011696	0.8566707167745352	0.06101003880519963	1.0033642976994355	0.6897279202582315	1.62195335114774	1.8391099630457874	-1.7110205200816713	0.1365031272340121	-0.2732794489525132	0.2134415048062078	0.60361669294539	-0.12962650682063462	-0.07273356997988731	-0.9010866021967288	-1.451937548258006	0.6310868011257617	-0.3902350360947355	0.1404889878652829	-0.00498801254475477	1.099865298773245	-1.108935434687279	0.8758323714507342	0.3782075821990181	1.6670790375062523	-1.115266414735619	0.3039441190666145	-0.09965275635159736	0.9845292934874993	1.1482188969729026	0.104432969269138	0.049150116520492816	-0.643429820283168	0.0	1.3273379711064737	0.3035743351711424	-0.3263572552415368	0.6360594251063076
-0.46388396169318596	-0.4968799075955259	1.3592570698245683	-0.1962780179095854	0.35960176868310545	-0.21476789469837362	-0.8257346701329958	0.9708124315718507	-0.8884003052677334	-1.7866276161159222	0.4687307477500967	-0.8529965885719717	-0.2979230313485943	1.6578444298917583	0.06952520769859531	1.005137874521271	0.20354977945837097	1.1343571338814193	1.46038686261435	-1.835212214045521	-0.23208716417583758	-0.5409124918398933	-0.1367221781872758	-0.11049840160057599	-0.4561158471818754	0.4682963880441565	-1.3745929668342654	-1.1308673037108052	0.48545505727321525	-0.31194795778967666	-0.2237247484282786	-0.10657106972828961	0.5683293291425064	-1.8633043993225622	-0.23635161147169523	0.22524295640836836	0.8611404981951858	-1.3428212174651828	-0.007504155281415914	-0.3288377323468445	0.7013858904698205	1.1607751615409443	0.03042627295573172	-0.10216011616881318	-1.2529450882867945	0.0	0.5285823620243822	-0.27276223504936764	-0.37353626360830766	-0.3469362002207031
-0.32130091878107825	-0.7960994541119404	0.7441225746146638	-1.5609608089415967	0.9072884957654996	0.3167674489120026	-0.3689811504327808	0.22077981859251627	-0.8676554761416394	-1.0934819098671589	0.1480918433354299	-0.744195602602772	-0.44703115094143475	1.6815226072261789	-0.5186547365607287	0.9905134097598065	-0.3555548163279145	0.11109091640082472	1.0672451518929946	-1.1987540394968792	-0.7057082092935411	-0.6907566725857831	-0.26529383672239676	-0.7323555111930885	-0.30570762155443987	1.0642917352515782	-1.0379524334081136	-0.09028014503454798	0.1318744994999565	0.18594327230660168	-0.7060777522355988	-0.3358384392498787	-0.4916153822807941	-1.292760455427556	-0.8017325997513446	-0.0546045662230125	0.12235931967092457	-0.5503262141372935	0.12256083645973403	-0.3552687622936707	-0.07268214161442484	1.149787474001302	0.19865122574745053	-0.02747571401012737	-1.0103069452703002	0.0	-0.4473176354699081	-0.662411917873045	-0.2542006688527898	-0.8524651733159223
-0.025556340448351623	-0.22490382863850647	0.031290668864050596	-2.0476514136105903	0.733474741760664	0.574606754258675	0.012815439338156594	-0.24533578799483868	-0.4486650249300751	-0.05872133590491612	-0.22599809855285277	-0.806217970170318	-0.08817260777437187	1.0723949839206701	-1.3623592321947438	0.8775271887402246	-0.41426705474113756	-0.8899895163245183	0.73719888730519	-0.4785053590448061	-1.2468493829975733	-0.8272585996827398	-0.26941546132276273	-0.8437386700798745	-0.019655101562657238	0.8311446507394943	0.012283298991913343	0.6961980275639661	-0.24857455652228247	0.4320370942418054	-1.0517413703995804	-0.684406923971056	-1.2964183552246922	0.1303868990919883	-0.22098574549289854	-0.5828085793830929	0.11583272635208723	0.26381270188751516	0.33247614369165507	0.03120548471215765	-0.6930911827548142	0.9946307437788119	0.20485987821523888	0.2951744236467137	0.11863499440479615	0.0	-1.2058000886842986	-0.6118587706663958	-0.18038812910529534	-0.568024938734336
0.2350976643848261	0.6391830823861238	-0.4573979142181293	-1.2211314662278512	-0.2837889819749377	0.04063905581577032	-0.01619216342274097	-0.14726979602708648	-0.12925849639708153	0.5957495709317175	-0.4307063477541181	-0.8232102518688845	0.2969079077574853	0.25245059585701196	-1.6747453920331599	0.681989086804251	0.1331074939736724	-1.2812430339736192	0.4803880772493387	-0.358098319116034	-1.378348188316852	-0.9835164090428761	-0.15425686219127985	-0.502790902880797	0.16675094681042457	-0.3596324735847194	0.9960701535750289	0.531232227132206	-0.4980189413390708	0.19849114842861043	-0.6766151953656855	-0.9274074463080186	-1.1086599319970512	1.0258316536709664	1.0947483021430662	-0.8954594178151136	0.7256723260510881	0.11179848974673172	0.11555873152141505	0.38084212866290007	-0.6024432086341229	0.599899256011925	-0.13972276605620623	0.6574526882563112	1.3142873557718455	0.0	-1.6513941415279192	-0.12264453808989424	-0.29937457259873745	0.1122067553411164
0.364618025375217	1.1690824622712308	-0.4754531723834945	0.05636903178662098	-1.2435277813323964	-0.8493689383508994	-0.23160979386047958	0.21273680846292684	-0.20473540566240234	0.7654433270445541	-0.41079845857478553	-0.44585474275389836	0.5464219422090061	-0.46302566409341334	-1.0190940601793044	0.5960833505175936	0.757272136632294	-0.9695957174935684	0.4390536288678099	-0.8131745566303349	-0.7599208616868337	-1.0358146081274249	0.054810056848017895	-0.10619467706059131	0.31795691667522175	-1.5463500449009684	1.224541596103484	-0.3410027841863842	-0.4243706389651445	0.014308569310265208	0.5038882708041287	-0.7542472310793664	-0.0010624408508724686	0.48476801275895753	2.0349526846959525	-0.4317512119565759	1.121797431794992	-0.8632014826401393	-0.4186349867031333	0.1840108592007438	0.032882158945070114	0.2769587775722091	-0.5103774323722604	0.7969201284791326	1.7033690050520596	0.0	-1.7093658148040833	0.4845579679824779	-0.5014226784617473	0.43093899544971515
0.38101099930909055	1.2408096835025042	0.05724793194290142	0.5146168636735033	-1.13155147987875	-1.1937183684649633	-0.2126262784194139	0.25639526135043017	-0.5242013524068102	0.7932465769040262	-0.3107808104766989	0.1409989296854496	0.8556196079976174	-0.9286751395117957	0.14350562656655128	0.733779419982225	0.8184687654477915	-0.43285294080019804	0.7135007078811192	-1.10609812310264	0.20420868411278248	-0.8577420815622636	0.13368915665922082	0.0005012370030452447	0.4806597484842997	-1.5510318665406566	0.74099957642166	-1.0649093360347703	0.12077824830360114	0.44499411903319747	1.5742524231789263	-0.09392491170862693	1.0943291486738786	-0.9688069444188138	1.7594226501570045	0.6464791365275329	0.6086862174764869	-1.540282295043668	-0.571315365840331	-0.35985224498308926	0.5235304339653877	0.5276770064949007	-0.3923858389443246	0.5940504210072654	1.1502031402335553	0.0	-1.2727416592418406	0.7921065687342108	-0.4880624318409584	-0.026635155277331887
0.3285817967553694	1.1213495170599341	0.8446182088621516	-0.2365177647992083	0.08345728584340002	-0.625395558435034	0.12396116581354881	-0.2876794753010624	-0.7525383011282917	0.8683565115818057	-0.37660759164921653	0.29667946222399416	1.2887733607717131	-1.0608035706985788	0.8053737442349316	0.8999064838042914	0.20359091059976256	-0.2444183612044284	1.0703644738398188	-0.4965983368948323	0.599616764168964	-0.4846388593570558	-0.21770330841355082	-0.2364371882173281	0.38785246921654964	-0.17944887781021446	0.14947628129535745	-1.0289761548850622	0.9973675252100306	1.257583853708688	1.346934255332933	0.7114455397708401	1.1851863982863184	-1.8408845206263433	0.40915465708874726	1.380841210660565	-0.6180058312514931	-1.0310503658829397	0.10015430938149888	-0.4734048338802315	0.4441253618684923	1.338242846582401	0.3394078860425283	0.1262428232824258	0.27746716168859203	0.0	-0.5101239408902284	0.6033675673610849	-0.07958225876397275	-0.9424981506801975
0.22232315021197904	0.9893050006584779	1.2310220998482424	-1.409878329843594	1.4055112628079023	0.34750902594275795	0.4908336443923693	-1.1063439581588084	-0.8034255850127973	0.8133198324997033	-0.7569648080268792	-0.26254026158618743	1.4878248235465892	-0.8581336198919478	0.39235602666988495	0.7622169459873153	-0.5833251126490154	-0.5246998942817015	1.0545106015256502	0.9970016664861857	-0.051195459713693256	-0.06989415989109712	-1.00320756217727	-0.6311116612666243	-0.3096807637663489	1.5321194612881093	-0.07899721804704518	-0.3312850040324546	1.709382241447693	1.584132604976477	-0.2938545501006317	1.1262809793519089	0.11847930345944874	-1.1013687776841203	-1.0697753070874652	0.9418283479948003	-1.638477726240809	0.40355751527408185	1.1334112897847586	0.2353133415602631	0.0625292716408543	1.9147527750839501	1.2412013124727486	-0.4191890416499514	-0.18509339417517154	0.0	0.020335286970086595	0.04644459284510553	0.5306089239811456	-1.577457761492806
0.08849575428105273	0.7700198214492339	0.7156872323573504	-1.9555520113595968	1.8189624448067907	0.9816260929361376	0.6590409182301947	-1.6019246199256447	-0.8879862336439381	0.4708305162735296	-1.3282838218031736	-0.96916905927497	1.026234652299988	-0.5220327046218087	-0.6296879975828227	0.2803223590227408	-0.9020570704719351	-0.8571399359722615	0.49615475793967156	2.5127691065103086	-1.2052724441103468	0.28455612404108044	-1.7620909396525801	-0.9304077393936128	-1.5000632039441153	2.2930153692516644	0.023376908094385845	0.4794295740192328	1.7700274458097986	0.9425027665936837	-2.006233723326808	0.8633738402145084	-1.2980534203937335	0.8407328081941259	-1.7465424607903763	-0.42312723006553465	-1.7381907381468387	1.6620869338118427	1.5387398215777173	1.1800913340648842	-0.05341102325702351	1.4191955117588502	1.7144413363179296	-0.8579511423096289	3.33603650440976e-05	0.0	-0.16884776635167237	-0.6002277613464387	0.8608262865927657	-1.4557797366226406
0.018998011208798658	0.4381908198049222	-0.4261301944993007	-1.6019765081043968	1.2059063610332332	1.0783344637655572	0.7328140564314266	-1.4576136772861485	-1.1088634544808882	0.09132524996961393	-1.716972301176342	-0.9588451500336829	0.0032957957234316954	-0.39605580534241075	-1.2172078583326849	-0.15238551521521926	-0.49981387637571406	-0.7187011811123383	-0.2075034526786694	3.060954583393659	-1.8201428986362949	0.5759785954419098	-1.8941445635686405	-0.9236204152120353	-2.459582376223437	1.7343878114616134	0.2143617495627198	0.947804985607563	1.2040168596412542	-0.141984549114763	-2.2046314460470278	0.12555081831258502	-2.059939244106458	2.5509975964244864	-1.39153945098946	-1.5313320873930616	-1.094326873088867	1.9023406541754697	0.8263714363052924	1.4015457594018608	0.2864625234226024	-0.0048857622118948655	1.5524537823694664	-1.0671701383788466	0.5482517086020675	0.0	-0.923436122628343	-1.1162437861822883	0.5492196165612897	-0.7258923061709353
0.13492017497555342	0.24945909854395554	-1.2039778138828447	-0.9493379895183208	0.2687112188094794	0.9928039641273607	0.9302749372566679	-0.8978697294390291	-1.164018920737304	0.13752900543367527	-1.5739704934841925	-0.08127516780487326	-0.8925905116779337	-0.6593322319244987	-0.8541877678574683	-0.11105644252347824	0.36275087837562514	0.004886863535821236	-0.4703656513644316	2.4082584747456677	-1.4421901915291009	0.7729240381906243	-1.2070820281365737	-0.5100951093977537	-2.4113798255523413	0.601561952808692	0.4717240972996387	0.985219580332315	0.5859925389844857	-0.7086615658722104	-0.6720033733647788	-0.5780368843487872	-1.8552797433491017	2.8945514183908747	-0.5055631624315092	-1.4248779582623359	-0.49742055746299635	1.2447733626289368	-0.4707524897436258	0.7053140496630674	0.7403071980873168	-1.1884110475500738	1.053702380885471	-1.0077525494694104	1.0470535360463191	0.0	-1.5344705076730425	-1.364775213624061	-0.26220485868824117	0.11084768250166582
0.47357670733909724	0.4576610285002041	-0.8440223678627321	-0.6917270036744345	-0.2740328234224904	0.9835809480917924	1.2177443862039337	-0.4046489513932642	-0.6513317246162418	0.7109058304172732	-0.9072713237800188	0.8596589915319982	-1.0298705931949403	-1.087993643914116	-0.12223886961630881	0.3308704846660924	1.1566196008404557	0.87725336473181	-0.173916631175396	1.284564592215234	-0.6391532205607386	0.7348689848758005	-0.12651585850549643	0.19661823253662675	-1.2788644794063573	-0.12636924445021896	0.9321400690760561	0.7708562483825468	0.45764830836929843	-0.449934553599861	1.1919381933935944	-0.8481352340714172	-1.2376950961795594	1.948583248867368	0.18064508734746335	-0.32321529860644643	-0.4756816697737172	0.4606253798575027	-1.3566187059979966	-0.06660745781147445	0.8899951980429115	-1.1179247374231895	0.6486739220834234	-0.7512071120569064	1.2810122014975607	0.0	-1.4883864867465582	-1.2233986788945665	-0.9574927799245079	0.7195871956060136
0.9160450402835401	0.8422639623965045	0.2984476578587052	-0.9224544425908212	-0.2780527566286714	0.8164381842246909	1.3122894110337797	-0.21786104141055068	0.33118725474721566	1.3355767344167437	-0.1418711055585787	0.9698058447388191	-0.504496284747673	-1.2022303523619027	-0.0680034385308259	0.5926809632080998	1.4176014645733146	1.2541477364317952	0.18088850033554055	0.6745815941004166	-0.3031577343548363	0.3626024690653445	0.6586524108246787	0.8251139247372391	0.17208632958508527	-0.1742507924711971	1.4648709674055103	0.5316633370098455	0.7174910611738963	-0.008721346314422167	1.786710129072546	-0.6625675917003704	-0.9845376659213053	0.7024582401195728	0.24180900375485403	0.6484833994796118	-0.816518187676209	0.13003143983422832	-1.36271949846149	-0.020981980044039786	0.6696931792656267	-0.0836964331029165	0.4934419766666369	-0.4796952375531177	1.2310179898317135	0.0	-1.0029699943132568	-0.6439393603559634	-0.9429458938722862	1.1147844156928615
1.2372959104165737	0.7583378547435465	0.9530374653278942	-1.1896849536672651	-0.06531409970730728	0.14676539794599897	1.0388396984304942	-0.15264384707248646	1.108448593112965	1.4177158256271036	0.2270633382352309	0.23364292309440451	-0.055493539906170765	-0.6992739509039649	-1.0086969553590348	0.18851507495630387	0.9823579027658662	0.8409797184215708	0.03907325078357025	0.8723007417036001	-0.6471912726068522	-0.17272502384814906	0.7642396987400387	0.9478565958022674	0.9947054190133865	-0.014820283918563626	1.5703506319926912	0.3956079877574598	0.7069078736002024	-0.16383329977416825	0.8627223187806912	-0.3057387038806453	-1.3218884080589401	0.0025214941120112115	-0.23613985430349188	0.6364840702438923	-0.9425309338234117	0.180945021087609	-0.8816889120487628	0.7069250820944386	0.2888124969249403	0.5756907663216332	0.4356191684384313	-0.3917389677485209	0.9097779861464964	0.0	-0.6771480492379065	0.17637318026423232	-0.20298801786085707	1.4005721146993972
1.240067931955912	-0.17431724299669057	0.2386737814772266	-1.0556977455644703	0.038724862147003124	-0.8383426206310881	0.554303086068824	0.10104139846558542	1.131858781845533	0.8571608443867819	0.10497428917285272	-0.5321844885746542	-0.27092883873396434	0.26012950162223714	-2.0924582232450075	-0.704389751673699	0.07829187199599714	0.01353228381645016	-0.5765603037634124	1.2629707033668323	-1.0286665689569383	-0.4603412899920409	0.3535109083653268	0.4653739267852387	0.8767555046170815	-0.13021097075528018	0.8818215743093724	0.33511310375159775	-0.03270879214136309	-0.9212791318701621	-0.42019923241280566	-0.0879645257492826	-1.7578558363159018	-0.13602862415346584	-0.8162074866070866	-0.13081581175688797	-0.5944341887437535	0.1634316660766904	-0.5701444893993414	1.0971157671560605	-0.112716243843222	-0.05668749119461982	0.29012370106099855	-0.5397206095476123	0.3096581525033171	0.0	-0.6889743671798632	0.7976601934955893	0.629545253900568	1.4980581781657683
0.8658279856415206	-1.5046281652876388	-1.2981097494195823	-0.4819853665775397	-0.038291279480049185	-1.4073910415252855	0.15196004430320287	0.560506716807547	0.6687560694026867	0.09201551817348154	-0.09767146475340549	-0.6368854004255902	-0.9457953100806664	1.1909293320498413	-2.1503495927008265	-1.3837763898611288	-0.7905686209750051	-0.4340166107236152	-1.1061719466397761	1.064982847584462	-0.7360925224724015	-0.21858189259452035	-0.113084122327127	-0.21452489555259815	0.31322460312280587	-0.42467646295298755	-0.3097863147511124	0.20583452597700358	-1.161459155208642	-1.5683701621258144	-0.8596646850453612	-0.11022175397483162	-1.6204894189555885	-0.2585588798647601	-1.0644295373799082	-0.7106964637156058	-0.01339685245261682	-0.1765582919971738	-0.5964703914382422	0.4593052488990852	-0.5577866712036803	-1.4299822308886565	0.05054454808893849	-0.7516697086906561	-0.4868780077936043	0.0	-0.5710964631682582	0.8567241045318117	0.831225957178708	1.2315928974522186
0.2168078315394527	-2.264326373801834	-2.1480699082458647	0.25557048952579625	-0.19379639119902267	-1.0241014039610252	-0.07735151761172765	0.8898994683327055	0.5330715118705787	-0.4403992047765216	0.0960839080261949	-0.22941127328470598	-1.3117803046225247	1.6795002568618866	-0.9424956444579262	-1.3644123128568701	-1.1818343422753679	-0.013766952202665406	-1.1065557045428869	0.22551691233986418	0.20824640327195293	0.35931420527235053	-0.30245878793815767	-0.4985308976897314	0.02411461282644678	-0.43319303952363863	-1.2266982664350161	-0.0892220803770904	-1.8173724614713136	-1.5247388419924697	-0.4208963165393458	-0.22926985584906526	-0.7299776819108185	-0.7024186489160882	-0.8692668804264809	-0.5073278711353439	0.4655880248576706	-0.6560003915588887	-0.5821780766243179	-0.736306516202238	-1.0121515742410991	-2.121791055432826	-0.17770854322460827	-0.7579162095787405	-1.2167710782994265	0.0	0.13157109257744645	0.416731931209619	0.28236418214214654	0.622099748273037
-0.4981060265539178	-1.9235937637251506	-1.4286233418561092	0.8620229985371591	-0.3133240654072644	-0.004346313751154802	-0.28851044575120777	0.7556433008348038	1.0503710489092817	-0.7309922746553786	0.6656829400982519	0.01677456211212731	-0.8930277711173746	1.6402884418067072	0.5742638460508805	-0.9093776363635385	-1.069571889370396	0.8814859002376421	-0.7481956260424053	-0.5253901867553522	1.104689421812025	0.7128017344421372	-0.19532593285047506	-0.18778533043595216	0.2585027318222773	0.007290188522660361	-1.3598226091425378	-0.4210485962928052	-1.516664291577117	-0.9236571451561519	-0.038806771862280535	-0.21246009881208638	0.4315736333786447	-1.22340957486855	-0.5132884653851658	0.14240395165902955	0.7776267732895684	-0.9146739718552486	-0.19362407873679027	-1.398219452337319	-1.2670276905358608	-1.427488562091101	-0.36729491977747514	-0.4338628464904962	-1.5324970448840387	0.0	1.1648057566191239	-0.07492477103053305	-0.41038894861980496	-0.04743381457101007
-1.049486457680785	-0.9369442482848226	0.11834931465645257	1.1883851717049678	-0.3390370587877124	0.7172851995280252	-0.607829550120658	0.18972394778179932	1.5338294100174572	-1.0021996290607853	1.044100798173155	-0.22861743602133464	-0.03563671305234107	1.2470320540832538	1.2587050331747285	-0.7314605866363038	-0.8571058969863927	1.2349239010389628	-0.600404016326607	-0.5191621408132115	1.332848898175802	0.44937463528546395	0.05301771614548663	0.3072752740617032	0.6666756212380383	0.4725632761370491	-0.9393155787496161	-0.4847086175053178	-0.6934939243108917	-0.327396735986631	-0.41373449849463056	0.04081170951469925	1.1657744433412396	-1.3485439225845381	-0.41045809191763916	0.42069005488124267	0.9957386326789265	-0.8123115816584653	0.3960967670646064	-1.0562127472618188	-1.1606977548762814	-0.14277813398137412	-0.6070309868353408	0.08419214082787946	-1.2453753466413613	0.0	1.7592130786626612	-0.22939889203676148	-0.5434244761627136	-0.5090102552571085
-1.2774854751634839	-0.24094400390358994	0.8783097116240839	1.228511419315376	-0.2866378006496159	0.5186926677394612	-0.9236281513913198	-0.43676874892635337	1.0726128505704482	-1.2133691444471018	0.7239249908682307	-0.5974624187194829	0.47872580888083033	0.7038853507202095	0.9480494477901236	-1.1699906740983637	-0.9524632895084021	0.43953320082388575	-0.983723152193148	0.08387126450589474	0.924302307028417	-0.22166936150676234	0.33064038960042624	0.41620326202854985	0.7755947624308819	0.4037270038366121	-0.5664521603116486	-0.12713448727718665	-0.2595073967325245	-0.07812058645430861	-1.2324058720070257	0.38090559762396103	1.163235011395173	-0.9489221682654116	-0.6918649065220887	-0.05448108502127039	1.0073194514424317	-0.5281824327066625	0.7091903942488572	-0.3311434957968488	-0.8327729191952081	0.34230191701212465	-0.94392492532943	0.5355590563414683	-0.5096405606858266	0.0	1.5262054943218348	-0.0813378746372405	-0.07043793685527044	-0.765951644946461
-1.1647082382383078	-0.2698227326735494	0.09016926960519099	1.0899245363299916	-0.2538595830741213	-0.27994998399822374	-0.9982402537564844	-0.7697536174438838	-0.215132597089149	-0.999900709338983	-0.10384281179241715	-0.5278971127462796	0.2897410459897002	0.12076662479747387	0.4927101444620505	-1.7615894128044982	-1.3085768629409815	-0.8991064791687969	-1.6204182202643007	0.490705756607844	0.40998019007774006	-0.6443147798423929	0.6167812894595666	0.06400972929467162	0.4986200388855681	-0.23406733195712176	-0.48233195450820304	0.39138863339775665	-0.6423029200414699	-0.0859220097214957	-1.5972090679420752	0.5183498072636072	0.7145891097672346	-0.3546193271968395	-1.030612896541888	-0.8405477598315146	0.5767884350850812	-0.3024475695198095	0.5286870283463111	-0.1391904293373997	-0.606583182982979	-0.40249916473779335	-1.2456352351241347	0.7651588331745323	0.23476167217570285	0.0	0.9505956076411844	0.029780608358063152	0.34840746567357406	-0.9837270240875502
-0.850745653210101	-0.6125196269465871	-1.3543762142159197	0.9648792925936053	-0.35011517632028627	-0.7697055518954282	-0.7269936959788965	-0.7387026443569161	-1.0856643766303056	-0.20062302424226644	-0.6429790521935697	0.062119540955642816	-0.1935720360841451	-0.4386634136805334	0.6943573634733526	-1.7074121744564978	-1.4527114280692284	-1.4176566911931174	-1.9192966510951028	0.18625159417614834	0.2533731403074464	-0.34942352124119946	0.871169436196125	-0.2301339586270655	0.15536871592366014	-0.8603776893335647	-0.3884545096603506	0.5901202809153696	-1.3452414083508588	-0.1284729242511265	-1.0385214569387573	0.3094231953615809	0.3801783597173798	0.05713506871862243	-0.9417333008851101	-1.154713074055325	-0.2158529219044129	-0.14515923578474826	0.13503031880741348	-0.6518098229457527	-0.6044317376665416	-1.3958960343799043	-1.2769280522749906	0.7832435604693256	0.5511943293764517	0.0	0.8409506882901079	-0.11058474220988648	0.10628211479982907	-1.1721304190795445
-0.5501551100184054	-0.6557516694826282	-1.9219810264931816	1.0150197538772807	-0.5500924932625845	-0.40154861200772757	-0.22567418447577894	-0.46934722719039546	-0.5642431406911336	0.7101524853602335	-0.31871235395266545	0.721517781867746	-0.3445027768410365	-0.8743135221404433	1.4189685435000654	-0.7428711197639564	-1.0203968022048686	-0.4596180752600776	-1.5376817923692174	-0.5297462773818367	0.5103136639527234	0.46715420454114087	0.966742311657671	0.02137693034275338	0.05024213385977973	-0.8757816465039472	-0.0072784227999090545	0.29265291838463187	-1.5030502884600865	-0.09797670640953653	0.04729809313425473	-0.048410656908262836	0.46861540690770176	0.25036090852145915	-0.3133414600682913	-0.6591701641613854	-0.8005683371058809	0.14588096490833247	-0.02759099618731178	-1.2299997491656849	-0.6029431287191783	-1.368665272711849	-0.9288385200963973	0.6194856485547076	0.3126210992388189	0.0	1.3805015409384325	-0.38727774355820244	-0.6042706158802877	-1.1223671763950356
-0.40102036080550013	-0.37588354268850005	-1.1085674952976021	1.2054083462056278	-0.6589842591441696	0.4781566652856079	0.2938330176102613	-0.03668682582426046	0.7688516666018811	0.9604256036038319	0.5468807975334856	0.9906662561986395	-0.10777844134240055	-1.0626762232153146	1.8826217336182107	0.5397694335348795	-0.20817794537250797	1.0120130522151092	-0.6587169949886537	-0.9909482298679337	0.9307768683007025	1.1206457760508803	0.78904254110561	0.6275579717367001	0.11593116073795581	-0.28630683762732523	0.40253900352991795	-0.12845800477281388	-0.8250414366107761	0.09083279774542284	0.9000653671921632	-0.1674994386403129	0.8113439108159202	0.43584915511414135	0.39248198750537705	0.24785570333845483	-0.6043354526629252	0.6685521777092801	0.17630501802176873	-1.2846422864253901	-0.3440583777058008	-0.17847004328174218	-0.36194240034256087	0.22042923251272933	-0.22949997093581243	0.0	1.9181711794159995	-0.5931948836084606	-0.9398206725553819	-0.7301528076660337
-0.35428648690766074	-0.29391646340902966	0.10256577897878275	1.2875169080176665	-0.5158183119553001	1.031277818798512	0.6434828380940292	0.5662849437751233	1.3047074716760865	0.33184490388763377	1.0379979947815907	0.8184216467567683	-0.06434271235521413	-0.9438162590611565	1.6779979766165822	1.26488344712332	0.39000740417376056	1.2844875933712847	0.19246903320534325	-0.9976250605439198	1.2167042159086427	1.0938623272938288	0.4002467503004402	0.8541989830381359	0.01474392343851722	0.32533086676821127	0.31759924904702597	-0.16337715166200523	0.08621462496876829	0.5772597768895313	1.154302408550342	0.10938433742380901	1.0053522015993213	0.6717845959394433	0.5579925705557565	0.8435484548620661	0.2743031437900802	1.164876613467272	0.49072485357398216	-0.9242420785849852	0.09532457742331055	1.0292752330835087	0.08740495643910212	-0.4105166209641034	-0.6768144757308746	0.0	1.7384041377062178	-0.7392598530130093	-0.3557006675326696	-0.2756398120189801
-0.21641185896932022	-0.67205161181938	0.4541080077549028	1.0281161303862636	-0.23134129242516557	0.7910697308707796	0.665388519402424	1.1979272139603356	0.328831209867517	-0.46417014845422155	0.6821181742679916	0.4588477679769548	-0.6466939573506775	-0.5741661641376125	1.251666174349582	1.1156085276841612	0.39954783768033064	-0.17225767730285815	0.5405391088278965	-0.9841758761278363	1.156874954010912	0.5048118325127361	0.060918196538835415	0.2685430297256772	-0.42744743752245207	0.4268608305716095	-0.2903582123155167	0.18889774494062878	0.36299395720249983	1.2927971443180133	1.0354550526117956	0.4523479879587114	0.8485429045572712	0.7146532703262167	0.0759162836149604	0.7173527124510236	1.0404802417075054	1.1717499141171341	0.596606564990589	-0.6455908582736777	0.3690576834781756	1.0288789007587111	0.15599778395028066	-0.9932821532362534	-0.8036246053443877	0.0	0.8773994452337917	-0.9837918958018662	0.690045004104513	-0.20768123814197068
0.15965155165511857	-0.9996121204155929	-0.14301110197361855	0.479884400548009	-0.11710298690202812	0.07352335217945695	0.2559743710145197	1.44708446580857	-0.9419454803350128	-0.4441944681891695	0.057957741957464316	0.1266615789071941	-1.4194377334629913	-0.09431165204979755	1.2676951072047968	0.556716937643293	0.03967198272086378	-1.8713493309983147	0.25076988486004065	-1.3390045641659531	0.6739612596179632	-0.07354577781288285	0.03526327880561968	-0.6592761843029536	-0.9412027279683848	0.06021409122509482	-0.7187126574087931	0.3441111533432399	-0.23225741936761868	1.7081571782783576	0.9299448620964142	0.3100536242628583	0.5323008738495713	0.33457942399375395	-0.44577091262434576	0.04597494822351298	0.9678241420820088	0.4893937183875477	0.4277285813348741	-0.5889598794388244	0.2873265938790567	-0.24412611689450223	-0.15514740516510767	-1.0392543956250557	-0.6674576177496313	0.0	0.040477617277266245	-1.2689589715783371	1.1269517290999025	-0.5979235138392651
0.6889586871660828	-0.4911622977247789	-0.5826709202454727	-0.01845999804173607	-0.3094353659382572	-0.43113077676232486	-0.4974318268668808	0.9301499068479687	-0.6578617216137678	0.5737126055700136	0.18673510714385486	-0.12109820532454224	-1.3579675717654303	0.34323848370081644	1.6843848312424676	0.2644730886228868	-0.15847505779492652	-1.758039446718577	-0.4009850576012715	-1.78635898932737	-0.0992869248555864	-0.2175837644210501	0.33762368829889366	-0.9633377928827485	-1.0140460159674147	-0.2857971889666002	-0.2616340817088281	-0.1865138368132945	-1.0673084517874247	1.1720374140679464	0.9274749953495753	-0.48584608439201243	0.4183516146335421	-0.30921418213860724	-0.23001777785779118	-0.6389114860993594	0.138824118537138	-0.5125437907621463	0.1546391143756253	-0.37316913283308567	0.046825679539321576	-1.6736241841653035	-0.589160439976065	-0.28619842081352836	-0.4381273066815135	0.0	-0.21804045684301107	-1.1997169922174498	0.39895332313687404	-0.9305278384651482
1.0585076076487951	0.9231763002906914	0.08131506484807795	-0.15310031919552483	-0.5362241964454852	-0.38800361365711017	-1.2382673537952618	-0.21845359995483382	1.3610248091675696	1.6579210437484941	1.292303031693994	-0.24986800676867152	0.04402801377638148	0.6234955370683579	1.720003655355927	0.43973982926058247	0.05745972310568405	0.4538657879618521	-0.8777570409240872	-1.6680046323572535	-0.8086504078283028	-0.037295405628522675	0.6693930712788368	-0.2379317004695205	-0.39556579211195814	-0.25851338761302145	0.8732898970500197	-1.1214022639904346	-1.2632030002495862	-0.30426678120483075	0.818126401309758	-1.4103882180378733	0.6437970499851065	-0.7464862086754098	0.8697490871253132	-0.8828039881936437	-0.6742947760896557	-1.1379574807205202	-0.052700930311062044	0.3094684834644281	-0.03357459831036128	-2.063005259749175	-0.814434249141408	0.9175390079440777	-0.18025791602524135	0.0	-0.05348662588371658	-0.4332860470650307	-0.8962840229595441	-0.5852421125373656
0.9561516194090757	2.2951678125323354	1.5007517931450616	0.057328613247535395	-0.3828921357762372	-0.09827143904323093	-1.538960786783386	-1.2484538248632822	3.0627514592637817	1.625828609034844	2.34286879344607	-0.190515737369878	2.021455977579905	0.6847069415477758	0.7815730383367714	0.7255969202059571	0.4394707681179957	2.696255635114755	-0.7144257358744439	-0.8067200671260172	-1.0928831030810027	0.029258758270923727	0.642083890256885	0.8177861473880509	0.5970338391064752	-0.006604973854061665	1.5865496187195667	-1.594545262474877	-0.5195656269735468	-1.7477824429371525	0.43055642479739126	-1.644917620361432	0.960149240604407	-0.6876331758105589	2.128822112912419	-0.5737006140757054	-0.844127757937657	-0.985720571562111	-0.16835681526846946	1.1677080000350142	0.08234574395866599	-1.1725990294725162	-0.6407119037799303	1.7716206428948862	0.14385527375752796	0.0	-0.031060272545889098	0.8288455616754651	-1.5819523862114613	0.4505513116935196
0.3479395740867401	2.4875194120588326	2.3972171113561433	0.28597645680400574	0.19535143103963173	-0.09723261058502579	-1.2636405163924063	-1.35092484532248	2.2382847199558626	0.22504084869548466	2.0187293670489126	0.014868129657629854	3.0591058292216986	0.5261636947512048	-0.7554047743185557	0.7134588917662904	0.5918719027936101	2.5776359125956	0.12014108047813207	0.1447675994076258	-0.9029649416129328	-0.2608450180465629	0.11546566427863379	1.0387164413150403	1.2976208681167112	0.05015950365626419	0.9598151169814834	-1.0776549088229754	0.6532636053581861	-1.9915912711225676	-0.132859010276425	-0.8593301291836405	0.9677457470264441	-0.35241922407666304	2.5534929846179937	0.07365228168422382	-0.48421527880256393	-0.3317376090977708	-0.2441170011116821	1.5681658894778194	0.1358584908868868	0.24112705100859252	-0.1335498672249902	1.6811528749904976	0.48383726561176504	0.0	-0.422023249893677	1.8686457336024143	-1.0835602668080357	1.4545092601060643
-0.44594071599348367	1.292585665371535	1.9495737032441687	0.228242458505494	0.7402842872009493	-0.5495658835065514	-0.6988235026868765	-0.4071442046116359	-0.9690182642490871	-1.5824212582829285	0.14967604942707685	0.13559551252757696	2.273513001451793	0.2172036489312444	-1.8560257419517443	0.3952340920703234	0.43205443941205435	-0.0630300852660904	1.1296829184994452	0.36451567743918184	-0.562114500380005	-0.6946764930673857	-0.6496469570003527	-0.00111619654636088	1.248436301028244	-0.26319267935957325	-0.735565197232462	-0.0007338093289316408	1.4432784213877305	-0.8363610738410178	-0.5898210285724053	0.4186675905708079	0.5087834624340678	-0.21971495326262488	1.768968941544624	0.7002072003813344	-0.1771972075644417	0.1500123409225064	-0.2913854998446657	1.254122077666579	-0.04268790286631345	1.2229006790208479	0.4348342283089211	0.7880644441583682	0.6226093248948281	0.0	-0.9457640504454148	2.0561850047259536	0.049702248338562204	1.6373132181689551
-0.9675572164406683	-0.3481049009123264	0.6200434683554006	-0.10742667832316628	0.758265682913871	-1.0770360591476082	-0.2611108168302539	0.8390547340559273	-3.9884306056985297	-2.5050042963361325	-1.9534560577503604	-0.03208879554994007	0.27460109939977156	-0.11427687087110831	-1.869796183001485	0.08458720009482443	0.2267473910501507	-2.898032231818891	1.64484201992932	-0.22064758585796226	-0.4281721085003935	-0.8564856209903894	-1.1783707006906778	-1.492871736596792	0.5768695660988011	-0.6731480577820506	-2.2075788694711282	0.6733614849866973	1.4337124083324855	0.6867878342680259	-0.7333236170459404	1.2628747611911169	-0.16976674404204073	-0.4690391864634069	0.34833532088983515	1.0049721063377406	-0.24060955932800376	0.06077900404796286	-0.27628927264511643	0.6218316276957029	-0.27594627707166786	1.3774064485072792	0.7644952312690638	-0.17714455124444053	0.382380990464067	0.0	-1.1669110628166814	1.4095197584619916	0.7944991615799594	0.9200674466484714
-0.9593369557263768	-1.2385518638795112	-0.42496967186100126	-0.43353752869900425	0.27416327485984565	-1.1576040018186506	-0.08979227589114427	1.422580687968372	-4.370702401767111	-2.053782219828535	-2.7054078742569607	-0.37834489059977844	-1.3858957476071738	-0.33205161397021254	-1.1197413915222327	0.0005622389532585986	0.22941795657478378	-3.480277228342437	1.3849064759432874	-0.8517753351546926	-0.5079900989668604	-0.5795384051854054	-1.1592497213451591	-2.1511885302681235	-0.15213619310237989	-0.7670429857334612	-2.3432595668685057	0.4616225099745154	0.8532268955499913	1.3279561268269016	-0.569515556825321	1.1895936322432754	-0.6350235435703102	-0.7675915855289311	-0.7092078843977977	0.8891719345001303	-0.42150873507992365	-0.3582957291791147	-0.19501112003564444	0.23510958383016647	-0.2550821565685316	0.9740711654620343	0.7226922642117728	-0.57843933351764	-0.10417187190849808	0.0	-0.9779330556083361	0.5218013976200374	0.6991646124956878	-0.009564867130342358
[truncated: 72 more columns]
