# Supplementary material for: Diagnosis of autism spectrum disorder based on functional brain networks and machine learning
Source: Sci Rep. 2023 May 18;13:8072. doi: 10.1038/s41598-023-34650-6 (PMC10195805; doi:10.1038/s41598-023-34650-6)
Supplement: Supplementary file 1 — Supplementary Information. [file 41598_2023_34650_MOESM1_ESM.zip › matrices-bold-time-series/ASD/ASD81.csv]

0.14754000593824443	0.5957261590655633	0.09748786468572986	-0.2492645625479796	1.3497963387242384	0.943697623266424	0.35015293265276387	-0.043216200973204194	-0.26236944040609095	1.6509124516713125	0.054675492915016874	1.0549432408974486	1.436469543770197	0.30384382162345847	0.2922441374513203	0.7376719821142069	0.2893255540586643	0.19900967802381683	-0.09089742459994096	0.5162664953495728	0.9016129503149944	0.2814026861935431	0.9759265458824943	0.38815733167312705	1.3557518945619644	0.8002712510101841	0.5908601592339975	1.2302721596650403	0.21598336191798206	1.3812678405822532	1.467247102300298	0.5937428772260991	0.6087954925178597	0.505419334665807	0.4832120475635907	1.3033019979414822	0.21851395811032723	0.6462524613482052	0.2460400324321884	0.2018564144750146	-0.12636621562244368	1.280024791109158	-0.08627853406761479	0.032037207633849235	1.0136102815419192	0.31740089693871854	0.29743373266005113	-0.3892483882033822	0.5344389647675076	0.21772801388265628
0.41647658554689865	0.05880985956925461	1.132278873270433	-0.057867283822699116	1.0440541354131536	0.9235915995611418	0.8005613973909266	0.19412328129415357	-0.3769292590008212	0.9369010115514084	0.2858805410927093	1.718558633183747	1.748749404333223	1.2127285062022586	-0.04535201155365021	0.2525734501235038	0.12824424856873193	0.12355212719731404	-0.3950753038574375	0.6503220890091976	0.5292878608575458	0.48095068374126093	1.0727519551654645	0.6650393916390472	1.2972261355212158	0.5126283636698689	0.6941567766718215	1.2314580136309212	0.13723711974271888	1.995361408345463	1.8900578390986582	0.15259675354956473	0.6636718121757129	0.43020871105284936	0.27397756952144764	1.5279466235805317	0.11402231914150478	0.8782194986044881	0.6019702469428029	0.15036366595656828	0.031681205583166484	1.3314078746256743	0.3163610043066812	0.2133867524428917	0.6206734370595478	-0.06776062269009202	0.008064606306517412	0.17370931635110637	0.8198418644118526	0.5210210184974936
0.8669344730995662	-0.9857655668260003	1.7094129794388842	0.2466300051993392	0.42079632155071567	0.7640296784909929	1.136721519978684	0.35832963928734857	-0.45527472686638387	-0.9397634506769416	0.029541221230456393	1.6764905749043468	0.9922980944405775	1.6075617668174735	-0.25077296383039804	-0.6049094511840357	-0.015304297472152766	-0.35066276588750234	-0.5335365619284889	0.2590581070786147	0.2500162712936093	0.592701162995376	0.997029221744762	0.575255942771302	0.8767178663969823	0.2292197198746735	0.8241114205579574	0.8501834851023169	-0.0857997017167859	1.4239203389294355	1.124054673996376	-0.4222776157006323	0.8726581791007348	0.03321209911339061	-0.08798134853466068	0.982921881630559	0.011159378339576897	0.739069862169212	0.3439913330373223	-0.10437546870632623	-0.055317518038085066	1.0798518439123301	0.2854880184673657	0.18729093920276538	-0.37572335370340637	-0.3822149601380437	-0.21110385067574117	0.898366826148253	0.6447732052822569	0.6528749990917664
1.1709875380738788	-1.3852834575485111	1.0400053707073025	0.6574170612416247	0.3684726857375925	0.9179398743540017	1.226494759599883	0.4797105191183382	-0.2032356378286926	-2.307405860913111	-0.25609190890243955	1.150099718372821	0.06882482664440037	0.7427240641019119	0.12320081522803349	-1.0198553107852444	0.26073558746199366	-0.5712355169853606	-0.3548644333299715	-0.17771219737246866	0.61129983088997	0.5915043201106129	1.0704832748020692	0.41295010190117165	0.6202049029598934	0.5063858005296884	1.4202699054849193	0.6184759816515693	-0.30809528195175345	0.18915156210129813	0.20597344043796728	-0.4174488221273536	1.4674064592308405	-0.1944637346430082	-0.20320000015370313	0.7107207721185648	0.06409353043810657	0.5375137219340032	-0.34554882546645566	-0.3262402227850206	-0.42283519312777557	0.9359898710371435	-0.29648359312049394	0.04039582289928511	-0.9397710515234707	-0.1222881160430052	0.1653811310652041	1.4710575703710638	0.24679564379091645	0.5051068196301313
0.7800718461380612	-0.40761944239492814	-0.5553486393935356	1.0768067269597317	0.8684276865976879	1.1991238934989987	1.0635592765066404	0.5778884316486005	0.39988060561772715	-1.9180134162115536	0.0403852812153785	0.5708005768062427	-0.004107199759165978	-0.8640802737831592	0.8673322940911474	-0.6342139410126407	0.8746288235758161	-0.11700138311524566	-0.04306490965147341	-0.09156596365594735	1.1854835119242164	0.5974830095947207	1.061316281108743	0.5091974701888896	0.5719386567526993	1.0026351403580793	2.239962367640072	0.5821636827945889	-0.43917096198052286	-0.6192516174479916	0.15643503567456682	0.261558608779968	1.9642074470198925	0.07170562784593007	0.06069800335792923	1.1898711507586521	0.23736693055164892	0.4406334833623067	-0.8118954273515828	-0.302306708248451	-0.6723447691671941	0.9250187283879646	-0.8372368463493223	0.0193569296963873	-0.37712908707062054	0.5961703497119692	0.9586419096273534	1.633101806620666	0.09040948622614169	0.28063395811387243
-0.3740930699589679	1.2862416391233118	-1.6784100152341705	1.2233434926840812	0.9904618050265018	1.0452203207669808	0.7552230925411825	0.5695594204996524	0.9467644271207385	-0.26583469113260005	0.8370466443065819	0.10119456570294119	0.7698497534507902	-1.7136791788751142	1.2933036257300616	0.0502103234673927	1.2145744177283901	0.5553336678011664	0.10626333700064901	0.5009202397083079	1.0124611799543317	0.8099548044065098	0.43185669223873796	0.7555109719041532	0.34194307799659596	0.8129288206883167	2.3542118615411645	0.30771564159614906	-0.4424714161642239	-0.4648131786562919	0.724010029926538	0.9301705781037103	1.5975191857529156	0.6017473926481733	0.38895235375134085	1.6467887107310661	0.34846847722675994	0.28065610203515506	-0.5684286330239449	-0.055430998332838786	-0.3963689200388558	0.7818426960235465	-0.5880986987193311	0.28369118260885756	0.8759897639405033	1.1183903856392876	1.3910967227840356	1.379280063514497	0.43515053486186384	0.34570764175031377
-1.5110544020450438	2.1661844598634232	-1.1359755415316568	0.8235910143113765	0.13286421529989423	0.38997232457608216	0.43631172572689153	0.3727374653975486	1.0061847627955933	1.0270545173276882	1.3418389333121084	-0.3464159144723662	1.4004894384157327	-0.8702297705855524	1.0225235065473375	0.28926500018090157	0.7847978026845307	0.6120316993105096	0.05389784626752182	1.0035405130286374	-0.1341318016686071	1.255565674970589	-0.801266990041881	0.7096433531743518	-0.22031149439222988	-0.29616706750537747	1.1587594996737078	-0.40530905962170777	-0.24325009423135224	0.17134060666338555	0.7712190670569492	0.8807078182569589	0.3240448713634711	0.8621156048850106	0.3659071091480628	1.0458111748134344	0.26975808576916177	-0.08929605809046107	0.2837283565638765	0.22982639461153037	0.30722258990975426	0.45646809028432006	0.5282484765047197	0.7344061736426	1.6773174153773482	0.9808795244367988	1.0104267822538502	0.9824272683603555	1.0958677002562511	0.8013902929996919
-1.645220300146658	1.393285296131567	0.7406651753047085	-0.012969653892573565	-1.1067631351689635	-0.11545239057625106	0.18462960956305524	0.052884275622351935	0.6485670305604996	0.9848682976285675	0.9839853644430763	-0.7930733699585542	1.0183425688995198	0.9312905569457128	0.4381391968588156	-0.02716162474520905	-0.15363504638270725	-0.06942600739723462	0.06680807338978301	0.9167454015277907	-1.2980645737699674	1.6130980597901965	-1.8092889451174279	0.2172909392682499	-0.724086255394909	-1.3744066852842964	-0.7397607637984964	-1.1375674524110873	0.21192354586639311	0.4333935395951533	-0.2107644905307352	0.19674023000442836	-0.8960265644535867	0.6082597061610202	-0.03630952624291119	-0.47750019052141407	0.017749768934765767	-0.43827505443313186	1.2235739588378967	0.4338035694159823	0.8703700043908019	0.2558419946612395	1.747408826474677	1.0632551148132752	1.3272108882297637	0.40837005407001475	0.3076788661967444	0.7271125697333002	1.592479250315534	1.2683695745694568
-0.6976219057739541	-0.2980384730624153	2.2303180642537646	-0.7066596191093815	-1.606004063067647	0.04175897099841345	-0.00039426223558766926	-0.23986823663965082	0.4016742108398692	0.13992333282024055	0.16056008661802637	-1.1379571233552324	-0.24075416535649163	1.9751780451307057	0.22257025145604162	-0.3279182862631354	-0.7469539050013494	-0.6512710958980014	0.35697876238821286	0.3819362841009589	-1.4129159821164303	1.4024101507790925	-1.8284713228710932	-0.2420991024548005	-0.784633677368654	-1.3280325241825366	-1.9519404631078892	-1.3709783575685743	0.736140943351865	0.031953991075012504	-1.407387618834313	-0.34739142846833787	-1.077234022076375	0.12344963940536964	-0.41230149171294017	-1.6054085064293055	-0.34556524014000606	-0.39896067286523895	1.7556211813756195	0.558942101074889	0.8346395815329947	0.37926341733472846	2.1673931378064673	0.9604243198389109	0.17629752434251722	-0.021876968786003075	0.1766132434900533	0.5607921390219305	1.5228568339424928	1.2203483269566968
0.2684061274231634	-1.3898647661417003	1.867626286420912	-0.6699769759190921	-1.1022626176702457	0.4184452075477255	-0.15371544362165768	-0.49408055277834667	0.6160458416685999	-0.3697599591837109	-0.18297359885520537	-1.4090832656321344	-1.4914445382727788	1.3745134013208111	0.523073781108797	-0.1730341929281191	-0.428116388522595	-0.3370720447049266	0.733079959972645	-0.011061333275763625	-0.6245905721064057	0.452041751155353	-1.1490572394842211	-0.023076160745361535	-0.6606041903282366	-0.31407849950490785	-1.719167422369072	-1.2068551413798274	0.8660343901983929	-0.5716188247638744	-1.6821259376335398	-0.20342420372158737	-0.37065036539744406	-0.14680703557182334	-0.3951038026582179	-1.3400628847110418	-0.7883995760884569	-0.05264497938262623	1.6619332946333143	0.5644447862606755	0.31008678348799235	0.5126063391717723	1.5690252386576462	0.33323515287370925	-0.8627526514839542	-0.09627327912743715	0.7925877672640081	0.10626201351219046	0.8538007069393748	0.5609130569938444
0.19152790789183888	-1.1419374504640143	-0.03961689237411709	0.08016844463736596	-0.492797829530058	0.0630831959780916	-0.28386797636875916	-0.8831394049091223	1.0147370980508439	-0.18051588789394993	0.3271417622929844	-1.7996457605245666	-2.042148399833367	-0.017684280261875348	0.7720790149245271	0.14599833698262585	0.45205102993653157	0.6176576259819716	0.7255301962741872	0.12882007706908116	-0.14567932643790907	-0.8213529837918103	-0.8584768505008189	0.8785361356732874	-0.995065820095727	0.32958278218848297	-0.7037131935460599	-1.2279802079028785	0.2514731314442984	-0.8150675411932902	-0.9666999114427749	0.31309972986518114	0.06704049321448556	-0.0933887307601311	-0.08443424256994647	-0.17228690578668426	-1.2168877890490695	0.0008235452018579781	0.9953578386698936	0.2821515154881385	-0.2006046241964409	0.14767007879650387	0.5023862594001633	-0.5732702756156678	-1.2091848589323322	-0.13819657942019992	1.3074443016963637	-0.8214650214853	-0.05182162294705168	-0.21760044907078172
-0.6553646786912352	-0.1862201544859457	-1.6674928051860285	0.8646802255952818	-0.6393453031064793	-1.180032614157044	-0.35048739119189476	-1.4766994820758697	1.0411959736421896	0.12611422066677758	1.0543918744086271	-2.2669046907962036	-1.9031592822217402	-0.6107153348976304	0.40653074305447756	0.010880032999424066	0.9875747239742292	1.2131453125329363	0.11995828284878472	0.63696778868229	-0.7180422690151256	-1.6780178747244383	-1.489699112373023	1.6721278876485626	-1.866248860561264	-0.3124364613542054	-0.18011149941258237	-1.6029140446768761	-0.8419167087802356	-0.6442200689227702	-0.26188571840939684	0.4479365144353954	-0.5248450568581702	0.013588703299421937	0.09880192432206511	0.5438327354931835	-1.3986863465176467	-0.6331023094704588	0.039380499209590976	-0.3609059859710568	-0.35531373958951956	-0.6913645570475774	-0.34769087405933996	-1.2288439369579365	-0.9376075602158696	-0.4429696061256852	0.8377557692574885	-1.7168426271782802	-0.6700656199691478	-0.5239703052560399
-0.8012099649522642	0.3951188206132881	-1.5042315209786918	0.9964024234008193	-1.2166059011903603	-2.2009627888764776	-0.2983198867457808	-1.9461459332151694	0.610238344540506	0.05387641551747995	1.1489017635620757	-2.2519490326782083	-1.4478009609207154	0.17709256169527343	-0.376521552926616	-0.6383069886173474	0.6974201558506754	0.9635858142752696	-0.6735673061673506	1.0288946683311697	-1.5849583143551538	-1.659659603376766	-2.223657780130862	1.560865663475356	-2.40908672192079	-1.5195470226830838	-0.5478090075096862	-1.6515891992413765	-1.5502827790323468	-0.39562534981005626	-0.29413469810446263	-0.010467219120255992	-1.4975052405381797	-0.06434892763880637	-0.03766979172468761	0.2362529215043561	-1.1458230943374268	-1.4620122484742468	-0.7285987609029361	-1.0489410486296666	-0.22843657595087058	-1.2922635391086918	-0.7420487719015739	-1.0895804940170277	-0.4072856773833331	-0.7627426455573285	-0.38710137413533074	-1.6341340777116444	-0.6797835439254034	-0.27694631689289984
0.74534636601374	0.3033017626136835	0.1668644341838463	0.4657662414258733	-1.1111679840276583	-1.7865035148208732	-0.1142547142653966	-1.7283140374868657	0.2873006896129583	-0.09268556229097946	0.5775425619109348	-1.1392369684625823	-0.8663822370970216	1.3847823081755668	-0.7602291511084103	-1.1146468712750002	0.018679893001884804	0.45892596430574584	-0.8857408350351647	0.9515150604949101	-1.3416252923385663	-0.9375437657180046	-1.7577720568201582	0.6158166200718677	-1.6830099867809434	-1.6803466067193313	-0.9363714255212598	-0.5961909301169549	-1.127333243511289	-0.24680745614865016	-0.5996351427227576	-0.41170884156245013	-1.4849718744959848	-0.21026768377140678	-0.19964415135624927	-0.2527261303764205	-0.6105614196434436	-1.4468235888861254	-0.8637590649282959	-1.1730141273306147	-0.035154094664399324	-1.011241114257986	-0.8422946226100793	0.0015999027819485019	0.14003210846154834	-0.5710981430560045	-1.1438442415429866	-0.17395932840704795	-0.22158158440054437	0.0635675154630013
3.114178277467805	0.1289434234662709	1.67523235352439	-0.12044668956445363	0.11615985227727926	-0.12466184444488618	0.1495974917611243	-0.6091124407054536	0.5936623991302312	0.2523924974763917	0.09294468536772046	0.8784280353911331	-0.1368770421930645	1.668968257198714	-0.21500620862745318	-0.790341379800817	-0.24513345939217698	0.4746108823419585	-0.11150768568869862	0.38659289670712094	0.2973740653424364	-0.06982226842535363	0.09761886118957455	-0.29487675928987883	0.13852528858520455	-0.18913946439384843	-0.37377889038731676	1.342712952589866	0.2835133998864672	-0.017893327423076318	-0.21046711430493784	-0.032360031133331024	-0.07009469724872759	-0.10104497712779882	-0.005942799998671645	0.2057119187332625	-0.24591666876701995	-0.15230942889103072	-0.3386161267964266	-0.37927047831712957	0.21652949239494623	-0.08570760438295434	-0.7861160041806808	1.5753557135643979	0.5606180302216325	0.20616450692021662	-0.5536510048641214	1.8033565280917583	0.19121337726315615	0.07027322287055644
4.204934008333288	0.3657915462117834	1.7353415415552254	-0.2780655680888165	1.567012536482795	1.239199724044778	0.4114095446643148	0.8969022151850711	1.2728368861474713	0.9536174831544586	0.21114624305663435	2.6208313633436258	0.5962131946596679	0.7246490450223427	0.8644412470485726	0.10305618117996662	0.12523423130588857	0.83097851397292	1.2058944686196986	-0.4190227056556232	1.990793841151384	0.5266509072655301	2.033864210273381	-0.4731914626703028	1.7376597737266049	1.7689045853111531	0.915562476932367	2.9226406750298217	1.6667003671290612	0.45123159257076956	0.983169250251127	0.9452527749908457	1.5782300065759571	0.38363471658148224	0.42387474115127666	1.568005226993358	-0.3161791354097495	1.6107544819672814	0.341067111347044	0.9652142147367949	0.6466816167175763	0.541294265724187	-0.5106728272033878	2.7463433852343324	0.642342431478129	0.967373787857195	0.8927919094307702	2.7214096661117138	0.12483433364440039	-0.16188900842742598
2.823946003361084	0.682278883177646	0.6248771181816033	-0.18002153928656542	1.9888989340962187	1.080060974897363	0.613592066889115	1.8894934472841618	1.4818084500575115	1.187732102119976	0.53738597620685	2.90452430891358	0.9081764443882175	-0.5889560089799226	1.510061721490376	0.7140218880827766	0.5157047045202766	0.6060174687522337	2.0591678557203883	-1.0694578200228484	2.2140411484166007	0.8106173888145008	2.605827020429897	-0.14073839089511497	1.9505284676750518	2.49072605521512	1.6804946275728052	3.086048264517658	2.019130033781336	0.9275784101980877	1.9792414871647868	1.4818208753790907	1.9379855220244355	0.9887591718835317	0.47282990052560125	2.6072040882694796	-0.49677190604379623	2.5102132751471524	0.5819727443487	1.9603373574929432	1.1364584412402647	0.26361295168970783	0.002507240317153293	2.8150470431776524	0.232097065213785	1.0716021904979198	1.8241420844248188	1.771579041539076	-0.32767466220598535	-0.1877435989669454
0.014325996146937095	0.3768230001653498	-0.39370398130997236	-0.3418974459394633	1.1788700918940433	-0.14487412329145608	0.7288277131894911	1.884634864421274	0.7469196090474486	0.4823301067742379	0.3132759301680613	1.7454515030477495	0.5082559709383488	-1.3364012264145264	1.1141853828380026	0.5799367001993782	0.20788604741740574	-0.49356558877527495	1.7307528813146067	-1.1538092515638647	0.9609558627069221	0.8835964256048904	1.753084724366382	-0.10504456382990417	0.9508129915543138	1.566822560789516	1.0848746753442347	2.014412212053835	1.2390041202997955	0.9788721182247045	1.8433661895184523	0.7958325933234639	0.8251630926069278	1.3151189248168969	-0.2681078284744391	2.304173266912935	-0.1651550680226301	2.041329447618513	0.32203435978291683	1.9209466125340642	1.2524798752498028	-0.5005991040632152	0.4969802373887021	1.7879516952663501	-0.46412035583211037	0.5677607599228897	1.4236219184577321	-0.18409218230518307	-0.5948417645035602	0.1846719560617452
-1.9327101512936586	-0.6057623929845423	-0.5527097398223801	-0.8589193847756428	0.10954625854128772	-0.8797272001766949	0.7102145717456566	1.2412294480206445	-0.46068111304240883	-0.5941543560667389	-0.5371977975814748	0.3855008178312601	-0.32616552383119346	-1.4045718163758805	-0.05109135607960211	0.14914312932132615	-0.7655027378910715	-1.462875618792328	0.43915717303081914	-0.5275995880142503	-0.3071136537049314	0.6922441728514718	0.7034594843868675	-0.7599454267894601	-0.024372097507697203	0.14328261411782028	-0.3183315221855743	0.8097136778216657	0.12407968117109365	0.5151900673067732	0.8093240079675862	-0.699656625907439	-0.4516253155594502	1.1547044102937318	-1.3808018921313516	0.939188785023901	0.8153412932529128	0.9599205186833623	0.08014894197507047	0.9568632356749153	0.6751114267028311	-0.8160132772740335	0.6160189753437258	0.3406481978932269	-0.922055790368469	0.0946075891217633	0.17643114185151865	-1.3869309234967682	-0.22762843979633957	0.6046948458375626
-1.7317657821708863	-1.4317206962567286	-0.2284941767918368	-1.171757686867792	-0.2596348864757722	-0.2860658004361494	0.46682412093589126	0.7400669279483509	-1.2392716420400123	-1.0448817841033067	-1.2344583921144983	0.00428504088467205	-0.8960191423494117	-1.2774702613827134	-1.1769353199474428	0.16220095505444854	-1.6107424275695401	-1.1074172295395783	-0.8426709795984828	0.4012551441644463	-0.3491601698655172	0.10152468402255163	0.47108830472797536	-1.6095547834806965	-0.039467814974386145	-0.4996895952273245	-1.2263653206891394	0.25975441658548376	-0.4697182814092747	-0.03625025414266489	-0.06048476638882014	-1.731678879976661	-0.6279945956389975	0.5926894927814337	-1.8901457098791752	-0.3229779233542853	1.752513231459215	0.31761371860319965	0.28805053981620776	-0.1917759364030675	-0.35754783010273755	-0.33047584809962255	0.2856895050440373	-0.7494979360228	-0.7881665077082314	0.07648417751626586	-0.8188250984615804	-0.9326406555500212	0.5324484367625697	0.5523618650762486
-0.1958283154581638	-1.2683621693378753	-0.19677490494076824	-0.7036631770698377	0.05970671852578069	0.8864142341934208	-0.05360464706856617	0.7706058743485573	-1.2287714228026008	-0.6098069800407613	-1.0766070030285058	0.5279093780858186	-0.7150628382272366	-1.213505386947925	-1.6367980107103923	0.6777765441790419	-1.5911532099560115	0.35461499822345127	-1.2463482956511012	0.8183295777229209	0.5657619992895335	-0.7602642880863586	0.8253262017282581	-1.846030781853283	0.6685057891953633	-0.2277842769762599	-1.0233534963595643	0.19317384094564355	-0.39176872840044596	-0.1880866936001578	-0.15057073763994974	-1.4345999378264735	0.1494461721721181	-0.12272003619800692	-1.240800075533915	-0.7046574442047993	1.779476536350202	0.28468883768565284	0.6757747997671004	-0.8523279392762092	-1.1763242970101129	0.35033060425993984	-0.19804250041881827	-1.1641862098778464	-0.26561169786766703	0.24494029158776248	-1.033637912222164	0.3677807386197294	0.8957127249899515	-0.07644381009019942
0.8750119623223255	-0.25187733035565896	-0.5971789561716984	0.3808020896573475	0.42512645651939146	1.3317936122010086	-0.7227595447970948	1.0081084859055554	-0.8653084330083283	-0.0040529767665751434	-0.28056162944641955	0.8794295033822372	0.05082629585059511	-0.9472714127686761	-1.3532441967278863	0.9807478238753228	-0.742095912416123	1.3225666639746896	-0.7418083691600839	0.19560084617590748	1.1933747765055909	-1.3936475932078631	0.8882197565537135	-1.2509602079182804	1.1888304816633275	0.2172691089485635	-0.3023154572946358	0.05639562404571341	-0.13282546472054285	0.0630213795848609	0.12291061959549064	-0.16846432537303804	0.709008011499193	-0.7255343808467163	0.07434571967223814	-0.431020491070641	0.8595489247928465	0.16662796154969825	0.5242910833190404	-0.9121885946566509	-1.2958624375149637	0.4315754058843496	-0.5015798863148427	-1.1036392881322166	0.1106853134125189	0.09324073881501715	-0.8146468376317008	0.9672843624230657	0.33887448096167755	-0.8477713397911679
0.5908723220108812	0.6302474396636004	-0.8762837838748962	1.237748939611023	0.5180920481742702	0.7432659195887775	-1.2085632228415728	0.887943906380753	-0.6906364423064882	0.047565434838270325	0.3277289151674472	0.3339109930789626	0.7987482735121925	-0.1993108762700988	-0.64310614479531	0.4994423678760235	0.2529677625930339	0.6440922243915835	-0.05998997444319407	-1.0854948722584394	0.8435027524127726	-1.3133037287391327	0.4168283645391536	-0.3657119541457342	1.0313346935646617	0.3834237665009465	0.027079312597137768	-0.2343523755834316	-0.13959732850686682	0.268052715544437	0.043582198391359045	0.9468851437192657	0.3853204302773226	-1.0080829182368893	0.9748217468043004	-0.19221804878133772	-0.06582617048438269	-0.4927063801025364	-0.43120881055586013	-0.6808936532972967	-0.8371979491665833	-0.13305217069142208	-0.5866982561766464	-0.9015583559392432	0.06664846391713941	-0.3520132445372924	-0.6663169518919667	0.2953477140798028	-0.7536181391544616	-1.2270749740951898
-0.43679394213820677	0.6115485043262161	-0.6164082873307642	1.195654666935944	0.5748477513306266	-0.012918899230867866	-1.1914001920532016	0.28243568931978774	-0.6896571485228113	-0.2921501562707547	0.32674514240477337	-0.6466468025640207	1.087189333521392	0.7722464027646653	0.08532063612696776	-0.41454547270279296	0.7725224896185708	-0.9515416694374711	0.08433864792485242	-1.9629195869371525	0.01166122375237888	-0.5626077340320079	0.05705143703931829	0.17319479153134373	0.5000808909457811	0.5339313059690919	-0.18089044348229183	-0.3223608654036342	-0.34128408153250145	0.07242448852928893	-0.43975925146778105	1.165650903488433	-0.2648691298272347	-0.9188255072989192	0.8733837439803589	-0.3465463686094752	-0.07505685888819272	-1.1874687120318497	-1.5393779353814114	-0.4309351015276659	-0.3083474594385613	-0.6665465804668161	-0.6470570320158373	-0.6896649666360718	-0.16731208431913716	-0.49279389003900614	-0.6048012642202364	-0.7266195572708386	-1.3900226287806818	-1.0499724593910165
-1.1738000303411644	-0.06315185530823164	-0.08780498339066634	0.4140630451414045	0.7406221638017636	-0.1611328498574543	-0.6877057021288372	-0.39371001529673527	-0.5133839910349833	-0.29106691622787706	0.0893383843544394	-1.053039756991578	0.9733881254808154	1.3115666460859738	0.47665882950918415	-0.830107378663095	0.720134519555142	-1.6763408942465756	-0.33254312809094067	-1.708134480084063	-0.4706964746378781	0.22873011883256875	0.32550302893680005	0.24908158290972987	0.10377372571003914	0.9212135754576382	-0.3543009587812973	-0.1407511973702465	-0.36362664417908275	-0.4136082707537991	-0.7731771815101689	0.6529763027877808	-0.3887959648241892	-0.672809362369249	0.19209118014760634	-0.8005009703434967	0.696666540771567	-1.0664454099112737	-1.8590919833287674	-0.20212673679070203	-0.05484345907721119	-0.6570232327941088	-0.7845836654019444	-0.4496633132397042	-0.23006810740093178	0.0385575775835439	-0.39258701282773395	-0.8913593914071911	-0.984372866155349	-0.5639356286893588
-1.3702036371173791	-0.49325820126912767	0.13606654954252245	-0.38876511882040576	0.6565161524142247	0.013745095031739702	-0.15106345636123777	-0.708850242678847	-0.1871359331370362	0.27870826792778325	0.10737883928454277	-0.5992459193871512	0.7941801822980593	1.014531343509698	0.2906871300399928	-0.30592911166078424	0.3473267977731022	-0.8373914420547016	-0.7406374559663025	-0.6829764283451617	-0.49928292376379657	0.3672040240748817	0.7768160467381955	0.134872279579574	-0.07271617448647913	1.123601635160421	-0.14809697150989928	-0.17332912568437553	-0.07229803967439628	-0.8469927132168853	-0.6765614596048254	-0.005564796034425165	-0.10290696016815068	-0.6683254515930108	-0.22660843726544053	-1.4142012210385577	1.22302980084693	-0.11413746417837019	-1.2045888087468417	-0.003928348488456468	-0.026557920085478953	-0.36092859843159597	-0.877656930460028	-0.26987872142640984	-0.10311238669347646	0.7590253091849085	-0.16614796856297484	-0.16000085699543323	-0.014390886116498506	-0.13904191000101335
-1.5002306941712862	-0.15183854775191702	-0.10662477299696574	-0.7481723113713491	-0.026041239753515407	-0.2937024620821779	-0.1508939069181255	-0.7004761204203823	-0.21518978798445873	0.7498309737303507	0.24642533521099533	-0.05347170508592348	0.7029140335069283	0.12530741079978727	-0.4583820886577964	0.5977535926583021	-0.14938849269489765	0.34445892656385724	-0.6805891245684432	0.04952400727101368	-0.6353853062873316	-0.2950758588331981	0.5181047036233533	-0.0429300558302039	-0.28363493322273675	0.4960755580762961	0.06628387788746366	-0.7871188454690781	0.2348249354224264	-1.1152114320859148	-0.5597144605129748	-0.5358646585086655	-0.38477079004556497	-1.1197056967688594	-0.07946739795157001	-2.1671889253958256	0.7947968536377426	0.6473874917957213	-0.36637083804222087	-0.0038202339079981933	-0.03561979975442874	-0.3914895333848164	-0.785140619971522	-0.3850108720710819	-0.0742744376891799	0.7627040860820269	-0.4351474111033912	0.3422557006200251	0.4247584341576047	-0.03799124275933119
-1.8041061662798865	0.5868441503874563	-0.4657403699084931	-0.8103831202934906	-0.9438951232455643	-1.174599038787449	-0.8413675321801878	-0.7550856956078048	-0.842194678824517	0.383350602707844	-0.02150222365025988	-0.2571321004512267	0.4851170126101529	-0.7142081042985399	-1.3950133349012661	0.9643500964392763	-0.6879485698770658	0.30778784773067597	-0.30257519150718426	-0.11433859485533893	-1.1731491456746954	-1.2383331091513259	-0.5990490591228005	-0.4212326876045238	-0.6348012828805806	-0.8426592462124454	-0.18878624558099838	-1.5685218836773944	0.18137152658410338	-1.3828069736315847	-0.9050692784230092	-1.0344674487420005	-1.6843078800934261	-1.7221680561947603	0.1977152567147216	-2.8908109172373346	-0.15956195784189864	0.28495761251871105	-0.2071843399008234	-0.350894193906211	-0.06158339581385401	-0.8609846297252745	-0.5547483850231217	-0.8956494237440227	-0.2848628029819542	-0.22517654039536317	-1.348729534680981	-0.27949156573054945	-0.262196921796741	-0.37298662464066273
-1.8513128899469709	0.9323437357338401	-0.6122717112659739	-0.8906392572884289	-1.2477310173814096	-1.7590237659212895	-1.7265604870475535	-1.073128358663288	-1.4958481837078534	-0.6425371276908758	-0.7519215990305929	-1.0654889188543153	-0.15889544781185158	-1.0342248964546155	-1.9440750936415052	0.5418639457816221	-1.0540113514778682	-0.8477459521505911	-0.11152375915377685	-0.6875583600761327	-1.659277616872564	-1.716953417860329	-1.6848671945527067	-0.9554287513004046	-0.9408043257445136	-1.8813990286073452	-0.6769876506444974	-1.6882582752100368	-0.24016459171945395	-1.6799381235229822	-1.4994221018337803	-1.4476194533896165	-3.0497183531467376	-1.8124448479254067	0.15684782098959393	-3.1342277855014835	-0.6150015813807673	-0.921005412953231	-0.6860819867925368	-0.8464670024438004	-0.19303287644209952	-1.1759255037872987	-0.32927289785324415	-1.5229671624887913	-0.4971161301680741	-1.4150103791935147	-2.227449093034574	-1.6063232624763868	-1.5513232251202291	-1.0641715792410114
-1.173446049170486	0.5357341253762696	-0.5897614063812303	-0.9275610172444333	-0.6055853232977841	-1.2865546907291616	-2.0324828076875283	-1.389488181174069	-1.3410161258300675	-1.341197461906939	-1.3034283918344067	-1.4998492775785428	-1.1641842789284853	-0.8691749345536119	-1.7257882408018737	-0.04551959595396117	-0.8776514476614236	-1.4883398601067575	-0.3033057259987081	-0.717410391101911	-1.451476011369946	-1.342759342932898	-1.804210396800752	-1.1544276816469847	-1.0265583476106388	-1.7403503396956996	-0.6201567449301233	-0.9263501714180964	-0.6465974889167563	-1.6688552095447144	-1.607637575879257	-1.348324679165536	-2.991718081168596	-1.0257828614166131	0.0026072464139937014	-2.5448160359087355	-0.16909061815894957	-1.7417104165237822	-0.9678149363195724	-0.9763145785075725	-0.37187361214665704	-0.7361239657334875	-0.11828666888712366	-1.7691338441603839	-0.3930565480745722	-1.7080546244039845	-2.1340763851271047	-2.3958714366174583	-2.3128950340923837	-1.7437180561407295
-0.02958334997000332	-0.22898158874074534	-0.5471757568515686	-0.6128730176338629	0.3156278071386132	-0.09340675939038542	-1.4180483964022856	-1.2775930710059826	-0.40625345551782255	-0.9990259034537528	-1.1807194277657762	-0.9040364379820371	-1.9673914320818053	-0.6357997683614076	-0.8369685861409444	-0.08459114270916739	-0.05248588708046703	-0.5884742233648609	-0.5248564366441875	0.06060359610030892	-0.5108233882505413	-0.3546807676232115	-0.9851406483654931	-0.565932830171489	-0.9182033880249234	-0.6244568968838382	0.2603731318837649	-0.008919052959314246	-0.6737253807294439	-1.030390445196322	-0.9007532844496748	-0.4458544179610358	-1.1665685337568363	0.1891793575281029	0.29483674484990613	-1.3304934411686515	0.5505194486127434	-1.3828314787197094	-0.4785834259555827	-0.42128894885163914	-0.3971373256671671	0.32040933210901823	0.17404012940534483	-1.3872384667360913	0.010068339983969457	-0.8324085640793477	-0.9379145119284563	-2.004017028863714	-1.8962643924948301	-1.8630311414444711
0.7687713221231051	-0.7542930109648182	-0.3816571764325198	-0.01101440270103316	0.5861271819537871	0.7462063743039057	-0.355524589721484	-0.6577774764978086	0.1971737556493882	0.07714959309470613	-0.8385542339237266	0.2854705073464297	-1.903622316760105	-0.729799429965702	0.2380978209278223	0.39813874711414304	0.8934615477694807	0.8248336832220764	-0.3701010380319905	0.8829568788599215	0.5697152326561126	0.5563487707133521	-0.02564921881238053	0.490758124454005	-0.6523581505274443	0.4367693788138461	1.1785740431013965	0.25253472937401716	-0.35915546080247224	-0.03915644013053389	0.07316379786762149	0.8073003320827642	1.0946883163475574	0.8436264836584992	1.044227174967169	-0.15279856659173502	0.7302802609842571	-0.3647714477357421	0.36039794687898596	0.48009691145570466	-0.24060229055075774	1.1979374887360101	0.46037250300118604	-0.6659201248177506	0.38318989781485746	0.38130081981338354	0.39668671460792915	-1.0447057578014034	-0.683259854256016	-1.1456792025611815
0.7578884780962671	-0.8156050664174167	0.0619706933347533	0.24847914898575127	0.06822367407569183	0.641471205788201	0.24749981061527726	0.09295388164187633	-0.526072270810476	0.9739772901172992	-1.23100122333345	1.0292618292234925	-0.8424802361439829	-1.1431218083022763	0.9616406479783681	0.6963476531143132	1.0913683274808135	0.8381464732030018	0.013562580397257927	0.8139179707574042	1.2101208840972355	0.7090095101236424	0.5103352891608395	0.9827798059971791	-0.1224249195583492	0.6845579896910957	1.0354722552853204	-0.06470713179688076	-0.10271621389344902	0.5083975911087276	0.5001694591407477	1.4154327506619264	2.060951604909773	0.32847847644572103	1.4249776867343449	0.48526190445456735	0.34289414636763144	0.11737815251154929	0.5941424385988373	0.9183438117578893	-0.2026283303581467	1.2155928942083345	0.3818251893987613	-0.1857343266653556	0.4936369759131553	0.8468992003594646	0.728907010812907	-0.5880856025519032	0.3613901407721021	0.002019411225749353
0.2880885067824194	-0.663371951058795	0.5041269453779329	-0.37752919160277487	-0.5352224009554761	0.04083215883353314	-0.10920195983137275	0.5452677607200275	-2.1447684402511564	1.1418809301144621	-2.4941821218495503	0.8110390639254446	0.5430467967819547	-1.382700030656601	1.0124352815373643	0.24315656549209794	0.16765815129852177	-0.9299127664813519	0.030984824560778994	-0.20711227801689355	1.286001748119036	-0.08175251808928487	0.750283992661512	0.1995951818676237	0.6584471092250685	0.2404472135434212	-0.31031253358388067	-0.18529074875040033	-0.25827718141360173	0.1385615389447087	0.22859963091055377	0.8024041447473013	1.262307809121875	-0.926234555787494	0.6482695023994707	0.6388960874298624	0.032119521786288095	-0.42712482875544966	-0.1571089916046673	0.3818100703366571	-0.5716041800126472	0.3998589977851478	-0.2951863003565906	-0.25970330136393205	0.43439688627852546	0.2528433285637434	-0.10975022873145741	-0.9318706612588816	0.5895477886874191	0.703453527508225
0.0044972049623540995	-0.6175721899523576	0.31659358617642525	-1.5668033810961184	-0.6331307709753016	-0.2681064400514249	-1.0048524853531315	0.6581952570447438	-3.0342967634958615	0.7660862919845075	-3.43281426448103	0.11111553258310872	1.2476289116454897	-0.8552713421381551	0.3730943072105443	-0.7478444851295469	-1.2490724877251853	-2.6638891592782348	-0.5787656505810136	-1.3054451858872462	0.9706430121377675	-1.2800732487981974	0.9679394009022847	-1.3311008693215025	1.2479824203852359	-0.3228555974545962	-1.764832988631979	0.2571876029272677	-0.7586305339440349	-0.6031229498393946	-0.12276364195227621	-0.5191829243452352	-0.23512596314766462	-1.7874650393596245	-0.946884422331546	0.688152933226211	0.15306594963419434	-1.2721142054678338	-1.2249135537275198	-0.752707281669961	-1.1373075902043157	-0.6407942792458549	-1.2019233633492477	-0.6248422491137797	0.38725115086989925	-0.7515587122464166	-1.1891006495187357	-1.3723273653830665	0.13645788185439994	0.4200828559301609
0.07010289952648224	-0.6986589769006166	-0.6748987379262918	-2.2409589312236813	-0.40580191481778866	-0.10966578477040256	-1.4397209058958949	0.7574287872989514	-2.07555810883095	0.2818108103422628	-2.6692763673805318	-0.2161892029518534	0.8223414698946634	0.46821385374024765	-0.6674844286505862	-1.4747461962493984	-2.0048696010140663	-2.361851464079533	-1.2319337426279662	-1.59599379217648	0.4450487974509093	-1.9038923717835745	0.9982684167077865	-2.2059396136259175	1.0564714359606882	-0.6878536960996408	-2.093922623538762	0.6810468064651999	-1.126153778713762	-0.5590738318573033	0.05235834155237569	-1.4015555228896037	-1.0612016555166104	-1.4691991590031181	-1.980580852961475	0.8532624942353949	0.29569475723149796	-1.3552189810923374	-1.568818904823609	-1.4764102131208785	-1.233190684468197	-1.2599452859820741	-1.502320145125749	-0.7145936996659779	0.29468064380848424	-1.264902669862279	-1.4634520100107766	-1.1158999574948083	-0.3635223356943602	-0.4556497821096554
0.11576674577293673	-0.6674182861363074	-1.6671732543913191	-1.5851171191672158	-0.36422141844374323	0.06756036567632376	-0.7400797661457185	1.090390744301416	0.06583339928113238	-0.16718402340366992	-0.27204208723251044	0.13018685768149882	-0.1643706528620692	1.733461380336349	-1.5652967242142328	-1.3126414939631659	-1.4865712217912086	-0.17007765989829715	-0.999755781528172	-1.0060286825074376	-0.07225962898734527	-1.2463252043830055	0.5232103984161459	-1.5386535330781088	0.0708144334922899	-0.887934359175522	-1.1626730914714918	0.3352200990988795	-0.8752310732396429	0.7784875002847239	0.6726602140160484	-1.196558690447421	-0.80217722148188	-0.24082116858848784	-1.4093967454469396	1.0557751638758706	-0.07846481267644041	-0.46048271830822934	-0.815984592380282	-1.0754332225214338	-0.41753501028223433	-1.1445012911990182	-0.6970393214967435	-0.25119537846988854	-0.05581382716310148	-0.9355154152153244	-0.7514552612770881	-0.17073610974129763	-0.4030597820173904	-0.9484669080235929
-0.12156442946501808	-0.3366269148077695	-1.5300712493170059	0.10862730093206735	-0.5472515276582736	-0.02564630328651008	0.8291180397817213	1.4698238355973592	1.5997381912766946	-0.6484281990145063	2.0644976900090932	0.6698172763726007	-0.6412771170746637	1.7807822692947892	-1.7488614146872596	-0.3771855507545056	-0.17936334056548867	1.737765078322367	0.3343313718349628	-0.1511025691472548	-0.24170037711705752	0.4695740364495668	-0.24241527269564528	0.12208660319076549	-0.921901563065459	-0.9286608852063428	0.05520903313818638	-0.6186464436617434	0.028153127811750993	2.515766414333022	1.1561829667135481	-0.3227921876365865	-0.048428661073321645	0.9191559331047447	0.28267383438213717	1.1546609980587212	-0.7854118896745296	0.6383135828822877	0.44394550755630025	0.17170152987831724	0.9288925414669972	-0.3450098464678061	0.7306678188619234	0.4439602924402271	-0.6155329686934231	-0.14925890186762936	0.2762270251158604	0.7619956726068156	0.023118855764668603	-0.4906469566862727
-0.3918228547060215	0.2259978327485957	-0.08209423640301479	1.7143615572024837	-0.540020134573496	-0.08704298076369055	2.318780903118205	1.4193236331397516	1.5204323423327428	-1.0296945027094915	2.6382034693739023	0.7368524768777157	-0.09308345030126979	0.31231505713770097	-1.015948658096715	0.5904726345783989	0.8794080831047738	1.592242543453867	1.8787937191058348	0.43031669304138104	0.10019302503890899	2.1565044030603637	-0.6113101997252188	1.3965681307090676	-1.0897979724681466	-0.6790906730439148	0.6202427981150188	-1.180203177975787	1.059229717193556	3.101237246299203	1.1167321040826004	0.33543915581159145	0.4864565287054004	1.3279205374458607	1.5047552041074415	1.1208685159685703	-1.0606380809394447	1.1217892650066814	1.313405066262188	1.2415795964689602	1.8484872522392217	0.8006699602790839	1.6520471538909607	0.7612773597043462	-0.9105851965145657	0.40213348212063904	0.9151512943686257	1.1198980978779713	0.5307833769006124	0.5322663542803417
-0.2781711989196352	0.7769464818235213	1.5324520023124912	2.3493247869167635	-0.2423742148260613	0.2962153329523219	2.9386832772225047	0.6931863555703371	0.6143624983965618	-0.9576989120252816	1.4275202542565497	0.17796290399760656	0.9221585505448647	-1.5239652017438874	0.23044551752216158	0.8437486394011214	1.148941544107889	-0.07071499388559573	2.44984853777446	0.7405664240819173	0.5472574253506121	2.7460033855178585	-0.31454420392980253	1.5270245921874297	-0.47835246238398726	-0.18479038387466168	0.5599483337416671	-0.7028894034935889	1.5206625587903266	1.9288639545103514	0.7068381983184042	0.4461877804465622	0.6107605959936424	1.1950241485529762	1.2325829886833806	0.9653237727837592	-0.5621067463653785	0.9865773429311793	1.4064364442272297	1.3349119934684	1.740603718937281	1.7359933282084832	1.3925600163042622	0.4510297465452424	-0.4465993659490592	0.29922319657376284	1.0652410801445797	1.0137402832243678	0.7538841031621558	1.29509807478982
0.23119735577737094	1.1056517049266894	1.9729560431673243	2.0739470707210046	-0.17130492024482355	0.9624512120817849	2.653954724637254	-0.37012601760711	0.45135287773394467	-0.31707021162126237	0.017923216592872045	-0.5336360079404024	1.3786447995224806	-1.9941563066393373	1.2432103900274596	0.21279931924823933	0.9943042218367504	-1.150407202503825	1.7473453995289563	1.0641312805757133	0.3630366080011866	2.1320379427149834	0.008065669675634116	1.041488844584511	0.08122186799811743	0.20642006342414077	0.5891206188824977	0.3063083515163072	1.1242270437418762	0.0864584523514626	0.3330845230708245	0.4676661017489773	0.5126407829506338	1.227380460368556	0.08418742474094736	0.6902039580929753	0.09730315242906525	0.8808194602985882	1.0315883001270532	0.603885683028253	0.989387664655213	1.9055514091078574	0.4407487461865094	-0.051383968462321856	0.7124136136508349	-0.30602337516403844	1.0911624830169733	0.9610652244341394	0.6795473318598231	1.4777608214243283
0.7322199614627887	1.1410741951057213	1.1182566426666023	1.5516825105588437	-0.7283414443214435	1.231067648350885	2.0061839070019087	-1.0683826111012886	1.5542175652292665	0.4753466306737188	-0.08686917831509983	-0.7849381454109969	0.8667182501907682	-0.45155140043526293	1.5401130745987204	-0.7898222770612429	1.0612856777368616	-0.34982772414702196	0.5729492758230099	1.4627984547596216	-0.6561642673560224	1.2178197610710029	-0.443975685845341	0.9396031704281279	0.027941869245530222	0.23052490838373582	1.0846346009909424	0.7907546329755546	0.2389411435422329	-0.671612101638265	0.22341260893920833	0.8907484559519734	0.3321507452664117	1.7398682082355936	-0.4435499744957331	0.4219890317576382	0.0482048385907431	1.2202102433206983	0.7184830695878309	-0.09180831029718144	0.5514375393724822	1.1512005241674548	-0.05701994149025537	-0.010911511992497267	1.8439614742589991	-0.8220257127361644	1.2512573295830245	1.268079148241503	0.6332127499286989	1.5062135869133548
0.9207849632965517	0.9038521746274761	0.10706725580975822	1.219983448306941	-1.4373562116904222	0.628097066369313	1.4539706210317342	-0.9759091035488213	2.82674821942815	0.7994082817385839	1.1038053661278768	-0.40941533869766567	-0.05050090749834954	1.897914210749212	1.2697232539527816	-1.3973650462265599	1.4080316690851233	1.5657562618443648	-0.13646136739940312	1.6785275030541338	-1.7380025966728676	0.9601646794775337	-1.5177553869223623	1.447286462191231	-0.2597255909772305	0.04948541889055674	1.5853649344825187	0.3559165909103456	-0.45820333803029994	0.2690516227409563	0.3098497925415403	1.4829236483232517	0.08949504943771791	2.264808598314988	0.2784244246372264	0.42148230875351056	-0.7665543835497743	1.6500920540703254	0.6824297991168633	-0.13618319824118783	0.9008270794688263	-0.07507911146867723	0.47828586277946844	0.8303866162486064	2.0987314908982198	-0.6951162802735706	1.4120544937086896	1.7531781050272082	0.9086232136636962	1.842874922464526
0.8907809369719648	0.43343493559732976	-0.04068707213329873	0.9664803887757193	-1.3761872258738495	-0.6239257527454406	0.9829340842109108	-0.3912320012826664	2.817215198952214	0.42486078170386227	2.3176001801590367	0.1248964505624063	-0.5773049460771138	3.093888082131927	0.9556191868678583	-1.2130938848257664	1.4390270499587983	2.825269122826846	-0.30315423482843357	1.485800527739893	-1.8837192145168098	1.3923256194783635	-2.166472361067609	1.8336332621587257	-0.09132618925743666	-0.04912609521285955	1.367124437420415	-0.4300619183021859	-0.604828688340221	1.7235559405272636	0.36522806619301246	1.5037997431966497	-0.09660921765692673	2.0652834378730676	1.2967751426060956	0.7260597629758616	-1.5305708591086329	1.4241713064396717	0.7192653971428778	0.1928936564420744	1.471679675288766	-1.0205885002141084	1.4387888356092382	1.8671530287789737	1.1752598408639707	0.07631525120189428	1.2887415865406022	1.9716488171732554	1.372947215860642	2.2792207026222866
0.842789203580967	-0.1905123412775161	0.45729259445565834	0.5431379131823589	-0.4102299078865326	-1.8611017930015203	0.35534424831497413	-0.09339495216123962	1.3319498575990318	-0.31347115321152247	2.450915473336281	0.08381583602618191	-0.5923195723122212	2.335488437180219	0.928643807100878	-0.5142403472325623	0.7102102859915959	2.548776312677488	-0.5683206334056228	0.99698412330566	-1.0695666212075896	1.6824101162625147	-1.752409822190446	1.4332427150782565	0.4437005983054808	-0.20223789998301403	0.3576625959465698	-0.8927496107177871	-0.4104822056209581	1.9487311900544888	0.14144693122691326	0.6402718504739364	0.007035127625946042	0.9703185612640046	1.2281105264916659	0.8445030704755349	-1.5725061834335061	0.23626786296652902	0.5184747002191485	0.0866155060762101	1.2372494296654688	-1.2408470021168554	1.7056289613215698	2.1133015982196457	-0.4358431146530792	0.846523439842249	0.8351413144123606	1.6042709096809034	1.5015748074872801	2.1763853861611966
0.7107779111521734	-0.7696187728992436	0.6177458700986994	0.035738453135793484	0.44338930205996513	-2.5335323278868476	-0.38701706374328854	-0.5597642724839879	-0.3605515455768275	-0.8825893231415143	1.5630451722565593	-0.850432878645829	-0.6124678444552513	0.6757185590399286	1.090293782746736	0.057147169663506296	-0.38829542440795234	1.3672469756907881	-1.2552132003856808	0.5691865986901218	-0.36046301716168433	1.1576215189607657	-0.9152526997852881	0.5433804937354922	0.479260143534448	-0.8354782472566963	-0.688015792010618	-1.0043819950557469	-0.2794669393501528	0.482025843097273	-0.4859084744158419	-0.5073557130468381	0.4642344739936566	-0.3684720818102841	-0.0687273938504662	0.15467266888796707	-1.1235728506875582	-1.3718677661503986	0.045708006925960824	-0.7806921028329734	-0.15084059029529892	-0.8786741859212363	0.8883724945672287	1.1706141557274787	-1.7722174423739359	0.8688156951040598	0.3351410786373091	0.7009993972585954	0.9405530252505736	1.365221917757889
0.31962360141719454	-0.9986341445270026	0.07821324868503164	-0.23625276748962423	0.21630637611541859	-2.4150515161730124	-0.8232869326081487	-1.3995950369107377	-0.8338854411367403	-0.9565412732960016	0.5735536712473844	-2.12341297796903	-0.9124020784803755	-0.23862145735227372	1.2021797002813064	0.15728098857442557	-0.946194033699567	0.437088020666956	-1.7772409438049745	0.47336266905294794	-0.6098051800359273	0.12393905599676171	-0.7486558799818799	0.06673064806361186	-0.3836016080566133	-1.8226709317902945	-0.938612275599312	-1.059163963311481	-0.2468125266129369	-1.3922498037823463	-1.2921931228963122	-1.0359635611394618	1.0148844551805258	-1.0569280584204612	-1.2689293277540348	-1.1953761044462925	-0.8425551772384959	-2.3990622284223333	-0.3400328678645004	-1.6952032557250685	-1.8531695893170326	-0.33727335728055774	-0.22440885318679724	-0.2739621294448044	-2.0041452537444018	0.07311086035540741	0.14755646820242663	-0.2892692455338768	0.062177823277146826	0.5157939609417576
-0.14560002507549416	-0.6440953262452782	-0.40796167651063714	-0.17719854997155846	-0.6740493272545482	-1.4848357466001603	-0.6043274549371668	-1.6544194461631911	0.1640562249081541	-0.47148173109203584	0.2733630215379438	-2.588219522084147	-1.0022680696946769	0.06963907184181228	1.2394353725555642	0.09651713801710683	-0.5306543506611773	0.2799904479305083	-1.2762364315343595	0.6960720817238526	-1.28754567185829	-0.47006176698015356	-1.258376584639111	0.36799172618921017	-1.2385836952379896	-2.142754841232274	-0.31921701907333033	-0.9098494656428029	0.079949548046387	-2.027419604503473	-1.6537865592236223	-0.7543571239523312	1.3274885392063858	-0.7626384588671609	-1.0814993752877637	-2.0285633291543754	-0.8124326651781099	-2.1820671081750325	-0.15189840227727636	-1.5004478896217976	-2.517416567883879	0.20211707090777195	-0.48743672523529163	-1.0013691572846397	-0.9538092340073737	-0.7430028198101531	0.39416159544776463	-0.7216168029323319	-0.21056413356766954	0.40693031966466797
-0.1421992180038145	0.2306455578404511	0.010559151022854716	-0.05680474540111106	-0.7841163963741806	0.07047497030102504	0.08101873018692414	-0.7772381463515041	1.6497679014828261	0.4882560083386813	0.7307112796228092	-1.4754396025913716	-0.22847854514202068	0.6167300193977946	1.3293179050657749	0.47478354173079074	0.30294558716270636	0.6351578688963794	0.26634620277867366	1.0041856071742652	-1.0194654112606236	-0.141175489722003	-1.1915452010390317	0.8073898637609965	-0.7729639213253565	-0.8645278495605846	0.4608045306385084	-0.04771850880984159	0.9614280867861281	-1.114679820107191	-1.0100188201250158	-0.38062241651757583	1.3429009788404604	0.055396698648410146	0.2773386151864453	-1.208816263312996	-0.43775754586515464	-0.9176725807104738	0.7449732337673624	0.17493120823962746	-1.4961977896337002	0.8086311770354762	0.3999430181512098	-0.394841368066743	0.7520173795045569	-0.6555098322972327	0.8659223021109874	-0.20158125011234834	0.6575425018916453	0.9378428423231967
0.5624056462005026	1.2287340365347665	1.097593701064646	-0.14372303485681479	0.5509784719565797	1.697583842632752	0.6080191233237875	0.684224489239574	2.439692133060946	1.6480097960520879	1.4354952541839383	0.7501861897851224	1.2242012087607337	0.3433699874121502	1.4196564274403303	1.4441659459051572	0.6323750462982182	1.0372777013151118	1.8257031041382208	1.1254173989791003	0.6615456045741545	0.5431081983303792	0.3336974225305142	0.5651226019368573	1.0086997726874927	1.5101419359888753	0.6752183904328419	1.458473978153862	2.0132013001370916	0.1327842762780083	0.43584090257971936	-0.6507962739605876	1.244853212780109	0.6578194159138461	1.3502306856898116	0.9355571758594333	0.5716352069734918	0.49080980060774754	1.8494358479039725	2.338298034155011	0.5555648099875121	1.4100819603209662	1.582904617730637	0.965017187349049	2.0471929798356574	0.39960797733932174	1.1970442861265844	0.9702456934125773	2.0478939664357667	1.1394721667373167
1.3752135684380788	1.8723772838734594	1.7327594063564353	-0.35183370778777273	2.2026713529001567	2.62725450579083	0.5192290550348584	1.5037750550249698	2.1075274508577726	2.4601497815263347	1.7528201329705797	2.585169934026562	2.2798904094466477	-0.570318001711886	1.222471343670669	2.4119066098971658	0.23065870594340554	1.1847205885561998	2.338427401946274	0.8922958397833639	2.504032067058613	0.5976501152743451	2.405940579756649	-0.26684762119384586	2.451049989908123	3.162681849151587	0.31465642235551494	2.555091279220912	2.4236921700992715	0.4162363147516321	1.6324655746884644	-1.3784311811880843	1.1207029916178828	0.7019821251044223	1.104944608691779	2.6064277121900212	1.5087049771378063	1.1338907809362906	2.302869604679239	3.4067847619402274	2.2349279645551596	1.6143122206240663	1.915324639086121	1.8673241633156326	2.174371132286434	1.4923233967924707	1.156285296063409	1.84823734028598	2.579732037125699	0.27324508423599814
1.3304907470129406	1.950630915851693	1.2537689262806495	-0.38807158519090285	2.4457493149740177	2.4752196146894563	-0.03161534185612364	0.9821511176475038	1.0654317382330623	2.3562949606797225	1.271429927975342	2.7586940011028207	2.089785788301343	-1.0153677618247168	0.591647853469182	2.564366368277013	-0.1914414225031455	0.8780610097050726	1.7556623011230077	0.32273904250540825	2.808819835992783	-0.25484457199822297	3.084243271016871	-0.7265562475596131	1.9851708024616277	2.7770695498641285	0.03342108134069004	2.187194659371847	1.752728443734153	-0.2689353661367033	1.5969024803167116	-1.6003931186540585	0.8232510398276395	0.41735520108312424	0.032015442704925484	2.295283108803387	1.3653234994420163	0.8032863816001775	1.6211720075307208	2.6459639209896393	2.5344975141376547	1.1026856023097953	1.0615511755561076	1.631183782128274	1.278420728052371	1.6522382021138229	0.8227077437447906	1.5686861453914462	1.4607429088720767	-1.247217980848013
0.15472354115819736	1.6251351851493334	0.21754920003843173	-0.1857336715754731	1.0221767953172844	1.6592298454988843	-0.48984535097857074	-0.300341258886987	-0.010023961044779664	1.278629368682974	0.0200479521760331	1.416850877601351	1.0155584218883635	-0.4056166490134626	-0.16025437401843265	1.675533195306707	0.10646105288354443	0.034597089016750335	0.9356645876923102	-0.37338416990620804	1.357673831240561	-1.2666528129112886	1.637220794975246	-0.17395962300524798	-0.011361023334867482	1.049481763556294	0.38117883981381484	0.620454764462781	0.4307318857052025	-0.8258728368263428	0.4768567037466134	-0.6834021171789971	0.25463074153860243	0.19642666108080326	-0.5771717221429246	0.46159429339135105	0.1479326394192848	0.12126215813984975	0.21891882390416986	0.8373261847080943	1.5342847854380435	0.1352628317878523	-0.266046302290141	0.672176391938242	0.25170262805560795	0.888430008474437	0.4810485377988527	0.17387996286916654	-0.5972304306660354	-2.226444420110209
-1.2981372784185916	1.1780270900424825	-0.36751538247418164	-0.012873861224749459	-0.48512291349870185	0.9927159541322312	-0.518660103060817	-1.0610829426414379	-0.7121167196821964	-0.11442596684879139	-1.4429380325103924	-0.03283892671751628	0.22570696185105005	0.5716309940228572	-0.5009240813067923	0.3184215829970612	0.8909386555770746	-1.0470931191817727	0.5747298963963131	-0.911164460431974	-0.32733651827358035	-1.512228780725768	-0.45657728294729266	0.8090686032026718	-1.535704971910148	-0.054201912826473554	1.1216246478246026	-0.6533382861480529	-0.6366348426772714	-0.47986525574481037	-0.5262374901215445	0.8747087809508682	-0.34007854605722887	0.1212782827464201	-0.24047029303025502	-0.901451451836904	-0.9372066096692481	-0.06824666384766488	-0.8881342180458461	-0.5125891158801793	0.12114239971601737	-0.5527447828940633	-1.0697119959415655	-0.05987132355753542	-0.13548475129494797	0.11587785185341164	0.3072235775662165	-1.3509525081098865	-1.997951092036913	-1.9551423683409523
-1.857515460336839	0.6815473456627549	-0.2959778210394382	-0.10274105652788783	-0.5093154964219339	0.8077714168381603	-0.32598905474590173	-0.6791610557675405	-1.0252462113991672	-0.9586532048909833	-2.276895378054501	-0.33539061365338313	0.3277957900756003	0.8017263408927802	-0.2565750002898427	-0.7344358836117697	1.1019904660835453	-1.692952854306191	0.4952983374745456	-1.1309739097612197	-0.7244546250309468	-0.9129155002636253	-1.0978331228715734	0.9709418489844823	-1.2011313246218887	0.41849362043444116	1.3755270186310178	-0.5305083495586758	-0.9408431401637308	0.28893330842729503	-0.455501992544983	1.8876468502979165	-0.5505876651871143	-0.052861738131872574	0.17765847081693006	-0.4791513307467713	-0.8433157243839138	0.46191217168130955	-1.0166271327855234	-0.60686849040706	-0.8598175476415162	-0.46650998355038814	-0.9764058055471736	-0.09235670419098434	0.019815331687913922	0.07811058659373564	0.1636195721614171	-1.9795590849665174	-1.857695755526706	-0.929742062856943
-1.239692523562695	-0.017700948914542068	-0.266712545775253	-0.3263731565584569	0.6634101830849555	0.6702707455906534	-0.35513255749751227	0.14172472762739388	-1.1421626722490152	-0.9534618905641007	-1.9847974586093735	0.40726685432079845	0.6907439617657191	0.08341181184900168	0.17664373952273163	-1.223002498046383	0.08610989779385737	-1.453614633232206	0.08888454274886248	-1.097450127733281	0.06005762871767107	-0.2804650304848077	0.07822651617259387	-0.172176706357999	0.24409492443216016	1.323590374552278	0.5182709814485761	0.46029539534988734	-0.7578265180049284	0.3679233645641489	0.33371318700923946	1.6870274525204556	-0.2928268372655497	-0.488149368120853	-0.3712497796739523	0.9030460631577509	0.03668974018726901	1.0754146840176249	-0.44850368684562597	0.02691953626339188	-1.189094681237237	0.12779132039758734	-0.42976562881844405	0.21276890597525952	-0.035694709744943855	0.5389709927314217	-0.2235254138853053	-1.5775667508614497	-0.8493082871428314	-0.24196424312793732
-0.27947609087053804	-0.9658279514802238	-0.7570613325300283	-0.37677974876794357	1.3430683230848737	0.08718596420927313	-0.7328267419668165	0.2041392244122835	-1.2245210397364796	-0.5440664671979726	-0.9119028981832048	1.0226851239095756	0.29966706311657537	-0.6920165676564445	0.27436760179468384	-1.4496789820379963	-1.4795721053703408	-0.6940601663977595	-0.7485067473510121	-0.9735125286439157	0.698523230321431	-0.37980947574904605	1.4115002860140433	-1.6824542848835669	0.9311405018134775	0.9476466747814105	-1.0392568613100788	0.8553964867516992	-0.6729126075312073	-0.6066682473911876	0.653792601442675	0.7524290765621635	0.03063509536510785	-0.9436347015375435	-1.697831498267746	1.3245725301198477	0.3477541092823875	0.9394716140236052	-0.06745407587389347	0.29263533518693124	-1.1584011339266307	0.5129602971312835	-0.1304314352491294	0.24355015626372167	-0.7391141352602325	0.6764395935276194	-0.850469726928917	-0.8674377516452151	-0.3471910676046723	-0.4060568566025761
0.05462143917777074	-1.8370929246236236	-1.2429396028904631	-0.21267826194451417	0.5941795729538943	-0.6943938442169767	-1.1195617510798306	-0.7444613163672408	-1.2598452278058305	-0.3320157679523814	0.0034374138277505	0.6734618094851708	-0.9123699825563021	-0.6748609025315283	-0.053671231394676236	-1.7159394833601207	-2.1234729763879554	-0.31406764710028334	-1.4140453254956031	-0.8148745371719069	0.4288758668195064	-1.1103542459334546	1.315435521342588	-2.133388917087451	0.14098467013163274	-0.6918934850221883	-2.048499205890636	0.08488330329825165	-0.8734803499818897	-1.7668198407656341	-0.017383439324022504	0.10411374183079215	-0.02175776856265728	-0.9542107737203682	-2.450053420723123	0.09694075886046682	-0.47114886709840464	-0.027377777458510444	-0.3920748888157647	-0.26257844850481077	-1.0618664525322463	0.3046002713984238	-0.40179118364575384	-0.12171831057204764	-1.6114320571631044	0.13987246060966357	-1.2895421986883937	-0.5237977838239246	-0.8629999788418025	-0.9615168219870731
-0.30434597683034254	-2.1326711203772133	-0.8757965975442318	-0.11675634884941075	-0.6035965363298831	-0.8974671087124602	-1.1006289746444562	-1.6164340531514885	-1.101653379809431	-0.44957287217373504	0.11079016498232516	-0.23412534224710052	-1.918748623119918	-0.046597770076220235	-0.4624213449884671	-1.8902135393074606	-1.1024944624096022	-0.7459976318255191	-1.3621501025226896	-0.5536761308982346	-0.09769257257496762	-1.6920077216098404	0.15981986058591108	-1.1104759015692076	-0.9513031393677421	-1.7000784878758866	-1.54536451244853	-0.8320227527801464	-1.0488673799305261	-1.9778937609741807	-0.8705215163979937	0.1970043403422062	-0.38580241368529383	-0.350327439997015	-1.6431671886428985	-1.432295903365769	-1.3258336840440488	-0.9550242952458955	-1.0938886453840417	-1.0967863295642082	-0.9109663898958495	-0.21888412746662633	-1.065247374915356	-0.48766585165493276	-1.7983430448854516	-0.5518896958077661	-1.0933294776543458	-0.4972032345739007	-1.5785924859672518	-1.1752156279047055
-0.6050285089612926	-1.6974891558645044	0.24842092341618352	-0.2451051381999518	-0.621449742758508	-0.24333290474504007	-0.6270978690602848	-1.1579646843312152	-0.6961198310120463	-0.6209657325370153	-0.3586566659737444	-0.6269697859678535	-1.8273465562355113	0.3177274782665043	-0.6863263034107779	-1.5985261198477174	0.7352128998479317	-1.403905534296989	-0.8223973111567023	-0.19614177943656969	0.10864332253457808	-1.5529264437800214	-0.34453466747863476	0.37766776750193587	-0.8821243715020152	-0.626815227581983	0.15001810216152073	-0.6018988329594537	-0.9238105880608386	-1.089349754893604	-0.8050202659566971	0.5553956739888338	-0.5394846319846466	0.45064732664624507	0.14437294218010566	-1.5627333624629687	-0.6783851052844931	-0.8673820162697872	-1.5092360923747363	-1.4387195983169447	-0.6183788619990908	-0.580997757436174	-1.7681533411550254	-0.5560157400234992	-1.1447558157760045	-0.7173455759491252	-0.36548291787319065	-0.3223976149867931	-1.4629530632934995	-0.8863253728750425
-0.28256455729493807	-0.9686359931188352	0.9627704985530123	-0.3045565560893366	0.7523345073770435	0.5415589801903635	-0.01379003404824115	0.5932518218274091	-0.2931494653811127	-0.7011104809213486	-0.6778205870991723	-0.06324617862951563	-0.9520298607384641	-0.015988731605302675	-0.8730813874865184	-0.7219603435669864	1.7341656266456518	-1.3449997532497904	-0.5347957506343968	0.05645894911239293	0.9317201453839348	-0.8795368041319944	0.6090712071298392	0.9744339536792264	0.2522252247821477	1.5813228950218832	1.6132084192407803	0.6685402027051877	-0.6618273153683976	-0.01862410638586556	0.11420804187569872	0.4686526078510798	-0.13382796477541048	0.7460060145723434	1.3193608025562384	-0.32103349399363484	1.5413887033169216	0.28323834387806723	-1.4579870513729545	-1.170191801728205	-0.3070169470930054	-0.7082832509027228	-2.2863176652133625	-0.5329814693403816	-0.4652668869256389	-0.3619097328090805	0.20547126684990716	0.09707394470203672	-0.5652667498291366	-0.5205357914833426
0.3632292765349021	-0.6032547356682432	0.34671950543490393	0.08813510890913738	2.03655822920275	0.5015388493721801	0.42096203366409424	2.246008150291619	-0.3349819993271336	-0.8743369117319789	-0.544950884811634	0.7976481435216054	-0.40264653333870704	-0.579854451715111	-1.314048333848231	0.431560977503694	1.0556074818284888	-0.42521463209620486	-0.8320274408739708	-0.015251424464244033	1.2972949277423094	-0.29124507784298603	1.9088293594366268	0.29204822548921494	1.0178054449091771	2.5160538456366	1.6031617708214745	1.5497688649910037	-0.6009057685690952	0.3636199241725144	0.673906861498256	-0.14137377252495578	0.522087061338618	0.18854154839647402	0.9498472068925007	0.629723387294789	3.637944251232931	1.51791826569157	-1.3425015397102764	-0.8102228974654518	-0.2746098606952855	-0.883748691920859	-2.5118599478161094	-0.8091751071272443	-0.5938240387838464	-0.07337802380531278	0.011505937428374588	0.3111660262524206	0.09207159640117607	-0.4258587006738156
0.5790837856465288	-0.8339032719074376	-1.1150916237183472	0.7366316411862086	1.8639585441192026	-0.38635570002060166	0.585388188534641	2.5088944500172725	-1.0056343353409927	-1.2326858279864281	-0.41837930600668216	1.025463170938078	-0.7310931472044087	-0.7286933808753012	-1.9675504447366574	1.4107180599357194	-0.5748338417682348	0.45215410602471273	-1.2291813122382176	-0.3642687517356875	0.6749288430800787	-0.13524304274683985	1.9592461074635696	-0.9132890764957767	0.5407404472365519	1.1108192613591334	0.21043092518237527	1.0239410567075495	-0.707881875476932	0.18313419805083941	0.05808400826285957	-0.6765236548237769	0.7002709855984844	-0.8656413067961176	-0.3215058081351481	0.10235180203068052	3.889917615577621	1.7926204811474131	-1.4576825841716368	-0.7469529241667587	-0.6148743966587211	-1.1723149019859929	-2.301247617262539	-1.3611403097858934	-1.329500687755684	-0.1587739858077884	-0.8051475880235882	-0.016375193195702915	-0.16381114557479362	-0.4643915911724926
0.08554921161206956	-1.248492930286927	-2.0168635585016177	0.825181180673796	0.570143655516378	-1.1462310854646245	0.48660486170848555	1.5295439083567883	-1.8955867577002674	-1.397456650489238	-0.8391047229681025	0.4608887409506816	-1.3276443048605928	-0.5216263495390118	-2.4324093074470228	1.9186835540721874	-1.7230803410906603	0.3410037467966413	-1.0391164412551623	-0.6753858066545352	-0.1515898450567625	-0.2277557984475827	0.6668784651343244	-1.695639435574553	-0.4217694988646591	-1.0779653501717565	-1.3038733953181663	-0.290885479222694	-0.5431449948054057	0.25258574573646664	-1.0260511916829853	-0.6054868665426556	-0.028381134880355895	-1.660877712014757	-1.088233151859077	-1.1465235956070765	2.326594747566642	0.9801541335454873	-1.4826898713205958	-0.7549883233937621	-0.9875883952425856	-1.1751580241880462	-1.5139599325555415	-1.688282614049685	-1.614132471137194	-0.22940784674138104	-1.477737499973332	-0.5344457800300872	-0.8073776994900066	-0.3235629225349672
-0.6002691585889616	-1.2404224411025335	-1.607795130827338	-0.2117027368856225	-0.36340496254278815	-0.9776493879931429	0.05108086575387279	0.6074046397812021	-2.258831191089159	-0.8662220511276375	-1.5893570431701063	-0.25890374743916733	-1.2678904079295399	-0.5888919256202496	-2.398997272595966	1.8032794059644133	-1.6915035101579223	-0.6655142260106295	-0.24847514524090603	-0.7033501859079606	-0.14517887845082406	-0.2220205132023801	-0.5360416366239068	-1.793209113405298	-0.5734433412676018	-1.6964240493731955	-1.795072777025594	-0.9211014659768907	0.13589497920216909	0.9531062734797627	-1.148282317468851	-0.06401545222221473	-1.3511831333677644	-1.704442216683575	-0.7078970329881644	-1.42137067161553	0.5318652295334874	-0.14684069435057995	-0.8894452842834719	-0.39788968020428317	-0.9117821470535957	-0.5420151716192522	-0.26591534670279926	-1.4036839389261198	-0.8027311327956644	0.17496450857027318	-1.4477036186253758	-0.5595891532831303	-0.8089724296599445	-0.02479910960822369
-0.7629201887871025	-0.6270225474767492	-0.5516955224749182	-1.828062313060343	-0.18368256236061514	-0.22100639255524115	-0.7412246650426468	0.6483786185535974	-1.7151030406042793	0.24128973891868866	-1.7906301447967163	-0.5682986248090128	-0.47271563256372334	-1.185797244393454	-1.9610664275942817	0.9634188382304405	-1.005938077544036	-1.544362640847173	0.4247405648820701	-0.5475814017289685	0.5017876506754162	-0.04678025238006955	-0.5573764736800411	-1.5451497721957064	0.17847227821220193	-0.32359132266638185	-1.2734032659616756	-0.297749135621497	0.8940649872236869	1.695423956304262	0.041368760937640886	0.35730431080985664	-2.4551826406234674	-1.1435202760367127	0.1674640922188032	-0.27036273626264595	-0.1698128151783145	-0.791702632420872	0.23369093256865225	0.2543159654516761	-0.31710459885626496	0.39170994949634436	0.9392657424114309	-0.7414968916981819	0.5014839363977623	0.7735282827605741	-0.9542519627639844	0.040860557853013	0.015590124507378535	0.08611940203035952
-0.24781600472220022	0.22843511693359145	-0.008088517394239093	-2.643428745127163	0.34863664805332945	0.10644775250611764	-1.5572016971685063	1.1781091351267239	-0.6560103894128017	1.0547038294126212	-0.906826355798509	-0.5489290199692825	0.2845124917176694	-1.71191160816927	-1.3950926960647407	-0.4873269895374436	-0.5878289870611725	-1.474489412587024	0.3545087237176946	-0.50309063470825	0.5276951795095683	0.10400613176489135	0.06336967063919655	-1.2379663601370776	0.6460533207139133	1.1663588825051472	-0.6376055052990435	0.6830454526319065	0.9638103367070098	1.6000372758436803	1.2774180156033315	0.3019227992553107	-2.658580436290187	-0.5213521067409327	0.5064247051952007	0.9149074652973939	0.024580912782107046	-0.8210076095404308	1.0718814607584115	0.5781938582503577	0.30520905449144076	0.7603984929479105	1.4870595871340297	-0.32431038442345234	1.1026112769747412	0.7284608629705197	-0.685966390669432	0.6007320520592073	0.7173486198605132	-0.18165972891484847
0.45729076786811684	0.8520100019567223	-0.26121235923537756	-1.7737596268494984	0.14322373701370458	-0.38625472922913423	-1.7662276526448768	1.039741826807488	0.14830549360177758	0.8016060686412428	0.5316972792370471	-0.5561359825842869	0.43844801749470247	-1.3782148641652574	-0.7760376028935506	-1.968903800697876	-0.7077896785518811	-0.6505092428876144	-0.2861877427330957	-0.6622817906949808	-0.6816579683403852	0.11113192042563567	0.04984584692176129	-0.8328435880305264	0.018930518937559437	0.9418495191660413	-0.53237134959223	0.8783652295328598	0.11889470496318803	0.5625550785465799	1.157405128602677	-0.030531065332189113	-1.8657408549495946	-0.21009645080701264	0.06541705285232785	0.6251649305731666	0.006856059464020165	-0.5967897914740505	0.9575330434636022	0.14547356029355413	0.41130592113666625	0.08421926993885466	1.1754686273952129	-0.4514233879491523	0.5945180504343736	-0.2783889194098375	-0.9215348930915902	0.4351731855866057	0.3683151837175234	-0.5957766554169645
0.7910606556932559	1.087933498732612	-0.5868217046759262	0.16824660446736694	-0.7311747151441064	-0.9871753131494795	-1.008100730049	-0.10396078572828532	0.34345091303126923	-0.27402752147939524	1.3910340220462893	-0.5608226501149589	0.3015957067949559	-0.22312729989301877	-0.014476617765469092	-2.619878249519538	-0.8845584530862147	0.0780439945131372	-0.7500853680989883	-0.7781896357209639	-2.061310078678186	0.10156449236660542	-0.8114361865366735	-0.30903834401061214	-0.9809132886586563	-0.6701589742622059	-0.697653796170011	0.2518687721397399	-0.9413667740999118	-0.5563943695361705	-0.1588374796316724	-0.23718494812698263	-0.5775486445760961	-0.11081548414709926	-0.5064985688611435	-0.893582761740275	-0.7373413395602099	-0.3809086303739511	0.20283098874150476	-0.6564431073032219	0.04145642439672779	-1.1088498780325813	0.4722137094542496	-0.7646272655538618	-0.2061906354354507	-1.444893963310761	-1.2084685373176978	-0.3001892732889191	-0.7734249264453714	-0.7940951932696686
0.62781659415721	1.0581871101174427	-0.3654987703300715	1.577715785404304	-1.200436749835042	-0.8332468387165608	0.2951008860448879	-1.2816603261747572	0.29006524768978953	-1.0666569341098695	1.0998195581695462	-0.20195206510798505	0.4724870958189031	0.8033816657514024	0.7511473928960638	-1.9960032935061784	-0.6483787020046292	0.1740967150897489	-0.5508220656894414	-0.5746746525047162	-2.0112282757163333	0.253052924435703	-1.3840330150058555	0.051597934726138724	-1.0182272477936496	-1.7805942013012648	-0.49105674753529127	-0.30524019339535874	-1.2217985633444164	-0.8131087888268252	-1.1497079025870713	-0.21285832163949758	0.4350035366032706	0.11613024923445454	-0.5628757408928706	-1.942849530557113	-1.596664101953689	-0.14273873629863074	-0.18472939879879993	-0.9560814892453104	-0.17695493250576427	-1.7615811737619222	0.16827953985864688	-0.6808038392876191	-0.28916157182227503	-1.6197848853141965	-0.9591839527821494	-0.7731499012620415	-1.5267715632096432	-0.7066649199699276
0.24412428126479133	0.8355012216645392	0.12901946375529807	1.4282992384079676	-0.6996258559693632	-0.04888892256615521	1.1794211788017994	-1.3256308224662277	0.5398562065867082	-0.766194175645712	0.20982183843737934	0.5187646911422188	0.8485691144201888	0.8528750280360377	1.0652871401399104	-0.592407921430106	-0.11214343717046989	-0.15813187761156752	0.08690950394669157	-0.11274750910512911	-0.4092309299095107	0.5394937377583383	-0.770296999155585	-0.021266857072006033	0.052409195325035636	-1.31010793265452	0.18149107821434715	-0.28216795865004257	-0.43404050596819843	-0.10582447231712984	-0.7975903739053688	-0.17099166288074852	0.5817362850745987	0.5931206766083655	-0.16557913535123595	-1.419775497415875	-1.7274695144149017	0.10835110299968129	0.3538130484340405	-0.35161246463187984	0.2699948927614039	-1.3736979898560329	0.6723856725621953	-0.05197875295077618	0.35195542191258083	-0.6255873714796623	-0.20396482909032945	-0.4803985235086945	-1.1383946012985686	-0.5262997881010512
-0.05303833044352918	0.34858390075603496	0.2806952085389955	0.2555005938728241	0.004019095948287126	0.4088854855067748	1.0435768640962528	-0.26249723301570566	1.1405414747273102	0.2802655889595483	-0.24274929757982816	0.9455978347863392	0.670825787304888	0.12730835981322788	0.6582314338022376	0.5106234078333438	0.3005915172926634	-0.39766804513257387	0.6095376587917245	0.25051911789701065	1.0571077256184302	0.7683825544117652	0.36441184655797826	-0.2806079775178224	0.9028656747254791	-0.1337125758032814	0.7261342872301069	-0.17779893522672552	0.7235732213758759	0.84616941716656	0.20652054173799245	-0.24164544097314272	-0.16123880093171694	1.0454539915964212	0.1854948778041055	-0.04512837042055379	-1.075586504218023	0.11985704535141559	1.2626394052512573	0.6297722964104935	1.1580075952093447	-0.4399109300345004	1.596018793794432	0.7198570467611719	0.8271280987961159	0.480070366970375	0.4403838684497369	0.16774347371212076	-0.06737416989841186	-0.3140249045293905
-0.15686172500139983	-0.3519597933524672	0.15759935148671433	-0.49514378313854157	-0.21645705492876857	-0.0008498069346384178	0.28570421677793684	0.6617496620919313	1.6052187307689378	1.0015104041328817	0.18908869354107474	0.4466869860559792	-0.3652273837196766	-0.33407640340475975	-0.06374147677780918	0.6398478515104917	0.4794718359765959	-0.2800380047291187	0.786889607668245	0.25258198631630957	0.7846316843975569	0.8386835569895842	0.5391199166828201	-0.07813403292048174	0.4142201570304903	0.25298744602684403	0.6417756866743649	-0.6667817178315595	1.2992328562097988	1.311100440508767	0.4196982297981939	-0.2511251261958794	-1.1661216390937938	1.0692635015568086	0.30064854919813727	0.6678910233725119	-0.2959527572714715	-0.2599939430828927	1.4812670839888942	1.1152166215507395	1.7226380170046576	0.2520944970995836	2.0574233682685246	1.1761738502871841	0.5680829611609677	0.6008739016068474	0.5265531069960427	0.4112681940073205	0.6824734144789408	0.146169525611178
-0.09943707198977139	-0.9017047726250604	0.4931344196940443	-0.02379548694402438	-1.3372768364055392	-0.68505375181301	-0.09377425846103508	0.3532898052360743	1.5343963143422472	0.8210651200154986	1.0162767185400476	-0.7182109175731664	-1.4192635093952075	0.20992852711878912	-0.30096399840942434	0.12199006615824025	0.7181081435392328	0.13592575776254492	0.8407106757978191	-0.014674833252608004	-0.8642127069721056	0.8522828266959197	-0.6386123906531972	0.8560101964940176	-0.8249182803321606	-0.35581607523702735	0.1660640371074153	-1.512332499656649	1.0034362018852292	1.1556814699293352	-0.4565425124834702	-0.005987183548468082	-1.547126111474784	0.5408499508121107	0.49868233028134634	0.284896258033734	0.11571353887251203	-0.6713992590789388	0.6198798508892268	0.8206027348802765	1.482851510899739	0.5650518384655318	1.461516714314678	1.2459341660067473	0.06333596733093325	-0.1337845122922657	0.2933189604976009	0.10577208983979686	0.7568696621223978	0.9881809412436401
0.0734098478719245	-0.8888037125940894	1.5528415835758884	1.0509099699653375	-2.0983035423003606	-0.6762741540341297	0.4267295379776723	-0.9398183772593091	1.0737348574222614	0.24647292355265277	1.4332224653450998	-1.5210599420715698	-1.311127287358323	1.4006220410332293	0.26293120383533075	-0.1731076020584229	1.1786877506113629	0.7366340726643295	0.9909107894638934	-0.24425458914442763	-1.9760751108825634	0.9255487253224796	-1.8783295295262754	1.9064180306171712	-1.1943175241776085	-0.8309508331181856	-0.05844107147140158	-1.7516844180621627	0.3366574971972125	0.6747278366763246	-1.1511256476111755	0.31014734337262007	-0.849482116420468	-0.2525593384848953	1.0331198397125008	-0.2047842401481109	0.2630583774909092	-0.4979938005301167	-0.6469891319428911	0.24774823086249756	0.7386225578282393	1.0098989822232627	0.046149613312550436	1.137429992750759	0.16405226805965792	-0.5584221919840793	0.31252634751224134	-0.16297071229099666	0.6896545489108077	1.8991366726478065
0.2942085425180125	-0.33239499497570413	2.4360865542276753	1.4724924559186987	-1.4943223146291642	0.0938896166583881	1.2966075965497272	-1.9359926550223767	0.6478703564802591	0.18957067817841552	1.0986190614712548	-1.2842741430078892	0.0268283554439289	2.1436011923853835	1.0353803098835224	0.19704293378024457	1.5183103011749894	1.4224478172543846	1.0789684990989323	-0.2092014477282171	-1.2993303026555063	0.9644370325301118	-1.7445052269385055	2.1070924929940107	-0.11342600028659217	-0.40387548544224444	0.16319157191593087	-0.9556159355778607	-0.09042999249655669	0.056989296847230066	-0.43483409565541553	0.2196306944267601	0.5409973983394993	-0.8602771795277852	1.5674434102865644	0.1251171630444413	0.41995920298946904	0.3359089207882186	-1.3437056621890675	-0.021937636134807488	0.16387959465552887	1.8234546244349823	-1.3036246870420476	0.9348432987262141	0.8752741988219104	0.0961068805176827	0.7527558855872509	0.06072986898997565	1.0193700428248111	2.327949029183466
0.41005353348901635	0.24771750696301045	1.9364120003382854	0.7394773944535981	-0.0169968329966687	0.6530840776844787	1.4794671795366614	-1.7004215433890788	0.37849292183531413	0.871818592109657	0.2852471511164445	-0.48839656237809326	1.2783664557192882	1.695133231990225	1.1601128376958925	0.8669906101894571	1.2639401573636098	1.943616307334485	0.7669993328950514	0.13832104208750307	0.3915670952425792	0.7305830597829835	-0.4235784690669526	1.2400729124048748	1.1103857044272774	0.24536605659742258	0.35444385408722956	0.09050834603857132	-0.17740291772101469	-0.7569520786281266	1.2310264448963042	-0.48769969908459865	1.7074341282620447	-1.0194530990228265	1.4686953532596607	0.8496380111555857	0.5046512093046942	1.0215407203521185	-1.1567947608382485	-0.012270056752503119	0.00287493094114205	2.37186948379395	-1.7858107560413754	0.5035703487579365	1.2370075287988385	1.2367358622777431	1.2003112008913712	0.4352491620931379	1.5330318722551064	2.084605530006413
0.2341088381037322	0.35767401645156655	0.06935148455676281	-0.419057189635543	0.8557387848093917	0.19779548539595168	0.6034678048791501	-0.5274692618707192	-0.0015257540061555865	1.5913395218783764	-0.5395148926721882	-0.2325936490813214	1.1581669662153173	0.3443908881278978	0.5429817543958864	1.23099254934141	0.5017586899948048	1.9525768817140106	0.04813572490460076	0.7415121082494313	1.3204246954365657	0.15326224314135278	0.49453427157736085	0.21106160996587045	0.8021674786861507	-0.06995321274373939	0.07854555731910995	0.22203631868114265	-0.21781405545575894	-1.7139023052369482	2.0839310846299512	-1.3673518072508424	1.9814799029679229	-0.7872714442824416	0.6230437487772749	0.7788527982026543	0.23066550865863897	0.5991705532934088	-0.546926834892308	-0.17287096510820738	-0.14025061775669811	1.781138586320486	-1.284866511186199	-0.1776490782352123	0.5235818659564107	1.5572965267807422	1.2170263215375556	0.27181637238405537	1.6014203649109608	1.5577083007050885
-0.28688003107368987	0.08931561806274377	-1.6406492944218065	-0.9083642359586457	0.29035692175702094	-0.8456180993618354	-0.5970052793932102	0.5415046728447075	-0.6203625957831305	1.5487421813199056	-1.086760477108667	-0.922206059492322	-0.07001166179192096	-0.9017300013799393	0.013517721665696626	1.1815825693281359	-0.05103774179468049	1.3961725965286385	-0.5931397063842836	1.4263814987919237	0.7633355467618832	-0.4909810967575293	-0.05067568527375306	0.14112860756335446	-1.0042602298455452	-1.3669871726637988	-0.37837988704475256	-0.7455770248138835	-0.32538130206424865	-2.3865394499930352	1.0670780436057172	-1.6363067385213415	1.4336309272386778	-0.3981581499605551	-0.25421593739239323	-0.389329767436786	-0.35679121022445576	-0.9198054326445901	-0.07658098657566081	-0.6226250321010145	-0.6670724222899189	0.1297678416913796	-0.34956395366149534	-0.768400490850221	-0.7169595019547363	0.5261611160430483	0.8676352090250329	-0.45811975919582304	1.0634160471438028	1.2094824301803662
-0.9532102904995576	0.03330132024892271	-1.6470149346780816	-0.42781736162296224	-1.0593227525709665	-1.2470828971291372	-1.0490228259928718	0.8484561390329467	-1.0802510922695592	0.7118905748625464	-1.2552468810048252	-1.7410220973304993	-0.8133881802452488	-1.2076319290009407	0.36501029826961695	1.107924158651537	0.19317004413052988	0.7258960031403613	-0.6158043521314172	1.8099605710512465	-0.32487192334612586	-0.7822242419108073	-1.3313117645579753	1.1137817937431687	-2.4757370328927184	-2.3130054849374524	-0.32230349523458823	-1.7863537542108188	-0.21681261501023738	-2.2767116870729285	-0.934723244092489	-0.931021845439364	0.6303718344321034	-0.04883882545513966	-0.30259476026119475	-1.5314778182090032	-0.8082162593323473	-2.3640921559773367	0.12661208597093515	-0.851280039426361	-1.3213660892698469	-1.3170695389722737	0.34136617866890306	-0.8283285581260418	-1.1330940811360781	-1.0228344987970264	0.5475345568787108	-0.9117733074181773	0.4236727980383252	0.9614389705858049
-1.3734608973897693	0.5893825174769569	-0.03269744993502114	0.3263392570851016	-1.8669172515213939	-0.3981314626980545	-0.47584630193670074	0.5955047378134148	-0.834478149832193	-0.23578046920284526	-1.0167661551480804	-1.5714833813303022	0.04133677668100936	-0.5199118140419657	1.3865322545451741	1.2333297906078606	0.9528519507702096	0.483434012005728	-0.0016105986235584037	1.450108833121876	-0.6627622381369309	-0.55745062481558	-1.7473522165877953	2.0054982060071476	-2.0109825799516354	-1.7989262503102097	0.3790612665239013	-1.8134957897934982	0.3416283498053033	-1.3774980470348108	-2.0714606947875893	0.2871168827309607	0.028066511469616313	0.18613447771367062	0.5103990132923428	-1.4052550704090132	-0.8119619776961885	-2.509659340672909	0.23360700642002824	-0.33334028810357186	-1.3767966273231145	-1.3280390119868528	0.4882768038666006	-0.32643725949309577	-0.07231546533821376	-1.8226694552554294	0.40484751212808384	-0.3439310226081025	0.12437528551334537	0.2998738481037642
-1.1950241999921882	1.4420452905553964	1.5558870350358005	0.5111879278635001	-1.5406333831658392	0.9634783639986723	0.33869476872366994	0.3126287720605346	0.061844683488602316	-0.678814586865826	-0.45779124116440834	-0.3033774315735584	1.7853057197675253	0.5315932964142791	2.047701143276063	1.2110442446888603	1.28197929689177	0.6527885100013107	0.6496160509093671	0.30682275683020316	-0.1428175066567985	-0.08624020904516554	-0.7232113365472499	1.6533176006482035	0.014672496958039299	-0.27742019908692406	0.9489341845972263	-0.8158284802917332	1.0099031981422715	-0.28969468703230844	-1.522122811713853	1.1209326082783582	-0.2912453325157403	0.3006876059989886	1.253495011919976	-0.1702480448600285	-0.594670951056106	-1.335307168515532	0.3076215560857481	0.6839120498311656	-0.5062823799127338	-0.09411111741261455	0.2511704153129373	0.24368312489570831	1.6330105322129254	-1.4841752400768886	0.17118636874904705	0.8918896190282196	-0.058466783079584826	-0.9557102519642353
-0.37796045160837954	1.8182813372811175	1.6234252758837313	0.011158967730494289	-0.64581534797086	1.5690834970537673	0.4125632648946625	0.15047909559390168	0.804356764052796	-0.6187912608781593	0.1407987303930795	1.0003133561871282	2.5925131001952804	1.2017104096516749	1.630577782140653	0.5407389190778426	0.57125364663349	0.6222544076759122	0.641834709276648	-0.9857828261082493	0.2965537666876069	0.16780289788957925	0.7215960083072526	0.09920581651810127	1.784471639778723	0.7874034201181517	0.5380173746185821	0.2869803534217662	1.0288404356678797	0.3231736062076733	-0.20252570549181304	1.0274846514163758	-0.3716361683826112	0.2983935318717478	0.971639230091753	0.774297347636767	-0.6043764204233094	-0.02866773600468128	0.25565270860629047	1.2594776978220092	0.7149338415909776	0.874432929672079	-0.034403696491550305	0.33962985602430334	2.512641541601964	-0.716222958049153	-0.3787615078374421	1.5903211028957678	-0.6188557378706867	-2.180552451642032
0.6763503193135726	1.2735953440863617	0.2780115912382261	-0.5787931816448524	-0.07217946131009532	0.9944592766829743	-0.4115438923607963	-0.13723409949154164	0.614641499913108	-0.44775480104646803	0.453474120169803	1.2676031910090508	1.5223146804700405	1.1394952656836197	0.4915682326090098	-0.7019553255344554	-0.7500382332172384	-0.07499478186058338	-0.15863821126003633	-1.5450049212490848	0.02510949087063592	-0.03483293135562482	1.285562774833482	-1.4441584123597742	2.088524960881281	0.6297944200725858	-0.7059264260777157	0.7400831772406706	0.022279000947903638	0.37321408086587793	0.475827023788037	0.22996757281435756	-0.1299143522727569	0.21217431717518956	-0.2741089755002334	0.4331259004721133	-0.900941624154256	0.2816852088692129	0.11188033606740294	0.7368479532456711	1.3230758610761928	0.37355894866628564	-0.15175019018198654	-0.08394244598415897	1.9571986809955202	-0.3660662267108481	-0.9910635560179223	0.9862965739682851	-1.4511217350719794	-2.453967728134953
1.3154407360638554	0.16568495393119592	-1.0870022813636728	-0.6988427998314048	-0.0626118597313882	0.03434832590694055	-1.3549116768854956	-0.6502717474054501	-0.3845912111955555	-0.3755797217750613	0.4117999349564093	0.5564939363164886	-0.4169925704890382	0.506928185749775	-0.38140748386604134	-1.7538302045396295	-1.5998634371090903	-1.0968108942020287	-1.1426927055071006	-1.0741367152676955	-0.5304427353212743	-0.5076556774602926	0.8490729065603364	-1.8300677802846335	1.432476416822703	-0.04193995030629512	-1.6637630207463479	0.6456400924601222	-1.419065668372442	0.37319728345302033	0.18469145349856517	-0.5821259320773912	0.4762136632185657	0.14581169571488403	-1.4042142774797717	-0.6522079010716729	-1.083393900783755	-0.3304299011960197	0.11912409868123232	-0.4690169531203864	0.9382156803649839	-1.1216841926902907	-0.06977654477567924	-0.5726471617791888	0.7024267392065473	-0.5172157608788996	-1.1384127448193497	-0.38928487234028664	-1.7518046310782687	-1.5441357961358793
1.1202979333470025	-0.6734496825347446	-1.344008914249802	-0.38482986439373035	-0.1432445715914239	-0.24708875898155716	-1.5280436217068298	-1.0525693037201926	-1.2228929647668807	-0.2529697023157919	0.2727229920493818	-0.11160379464432965	-1.3234336315442254	-0.26378172604278627	-0.42192334284691213	-1.861646398975013	-1.3017895114738471	-1.5702762372642214	-1.4452647454847718	-0.16838969745359159	-0.5866333350013706	-0.8139137117725765	0.3523172428510851	-1.0438189217972584	1.071747179283299	-0.03750564587687919	-1.4034201611476924	0.5780827012507912	-2.1182382095651793	0.8124159429894992	-0.21447325936566	-0.8744266785510496	1.1333529844925783	0.23384840690056588	-1.3968618737711203	-1.085824850528946	-0.8336219949975295	-0.7949347144873327	0.41931579950975306	-1.2252074623977869	0.09176835288114751	-1.9335878809807696	0.15908623271986652	-0.6877290974417167	-0.11645746178310519	-0.6272898446170904	-0.6155955559867922	-1.2737774104907074	-0.9558113023743643	-0.2155232753378568
0.3238594444571768	-0.7006715901875012	-0.6379814978536685	-0.07316514011956271	0.17610143291224944	0.3616253550397712	-0.7554564644839343	-0.9373803567663476	-1.0615476707599982	0.07552511397783734	0.3049009230214666	0.03944478763314468	-0.4013105703862656	-0.8142305017899317	0.061624273772643234	-1.010673556754665	-0.1952947076159266	-1.0558436033839718	-0.7025931135206666	0.3612786387121873	-0.08290262672956275	-0.632933611469431	0.44769625695639664	-0.01767996937157187	1.362123119331698	0.8756511834782019	-0.13684765639055949	0.7878180398921296	-1.3948638475786836	1.5598990889935165	0.06187290566062273	-0.6010488203845589	1.2981492295135912	0.5170387589944266	-0.3231845080168126	-0.2222143912089753	-0.3125736058117406	-0.2909100949651307	0.8013334239948516	-0.8395112525107894	-0.41814134977303474	-1.0368429949580633	0.48220444052174466	-0.4364129912787165	-0.1563146441239621	-0.34156285988105506	0.23871953823437309	-0.9870314626392228	0.4498920173780587	0.5470855060924534
-0.3066634349507577	-0.09119446868832357	0.07327628824514498	0.002193451568987902	0.8303199723822102	1.111664025129617	0.39130315940604626	-0.36179227903823563	-0.03865810262685505	0.4253846035460773	0.4510263280197347	0.7129778321687849	1.2578248463411874	-1.0431749893096496	0.396629252565452	0.11833176076343029	0.7707602672496158	-0.06445165670270046	0.5779424541378113	0.4074445438828065	0.28327884966030564	-0.0048999900086266375	0.7334723632432589	0.4340009161532196	1.4574244150183495	1.7879331261654545	1.1012816188540255	0.9840325331173724	0.2259984366253781	1.939680306747124	0.7482430084485516	-0.05798292344519985	0.7727044206876665	0.8546556791818749	0.7395261738284237	1.188645289888429	0.11562611417413957	0.8841406495135199	0.9225626331321982	0.24606449672406805	-0.34157524437656134	0.7811923198044811	0.8375179326204599	-0.1700982252923333	-0.01655080372027206	0.1037238755200517	0.9321517551363507	-0.01963513920584816	1.343688229195623	0.5272903487291556
-0.16574227525118496	0.515654138751817	0.1584498704861053	0.06150106740234425	1.3111409345093168	1.149772144621797	1.206174421805518	0.1512122302148001	0.9219749340724558	0.4011453721686385	0.40093728606159434	0.9880315905824907	1.8792632020403677	-1.0440303477788944	0.25792608485217683	0.8638321318648854	0.9323169078620105	0.50083747999884	1.4044908491075414	0.592501747262692	0.013078904422152305	0.7054367986096715	0.45520665036039204	0.30193439246271025	0.5621198915253254	1.7711282800878478	1.5815989593523396	0.8088386296859817	1.4533439490679232	1.40594335316067	0.9653869971394706	0.441327465802164	0.025375502614124974	0.9912124457465569	0.808749803532885	1.9241133254294087	0.3911373503447769	1.7069508818285168	0.7461409389192204	0.9839570366765047	-0.04868624116407266	1.772612713500406	1.1263201086062624	-0.1435800577642542	-0.3829879848924648	0.30317631025995234	1.2543100816729227	0.643664408039305	1.1941726897395457	0.35074598653265426
0.5397123636046275	0.61203308160036	-0.1949031488733206	0.41081497973714176	1.2142020968086487	0.3234410698053554	1.3696698452140927	0.1755176881141431	1.0790175606300134	-0.15647389590882904	0.008224171254595786	0.44023800640777805	0.8256303137022324	-0.9269230142046951	-0.21084528936884084	1.1483660037161407	0.3662146817733828	0.3179872893333526	1.1631111452220702	1.3203102842552839	-0.5502790669116753	1.058465767492356	-0.3664813193737823	0.054140430166218195	-0.9333734325680573	0.8733997038054748	1.4474799015551942	0.30388523896745373	1.4360485879441942	0.12401679412921195	0.3803573042533871	0.7204604561012831	-0.25737214586050144	0.7528542677578837	-0.04963250312363976	1.5711255471821146	0.742460697658574	1.529126774539918	0.5899507539466134	0.857756958329159	0.07964776532464247	1.1255121132456596	1.2430501575808646	-0.26398553853263995	-1.2644741985960921	0.2697918177182577	1.2230270915414108	0.5527557803893134	0.6036724629138225	0.6054650294062605
0.9292559687068562	0.18498454764681835	-0.45591109454054646	0.9378437721706812	0.6336316579599905	-0.8066019124711324	0.9619036666103338	-0.14278602598577117	0.5567244192916572	-0.938395393816215	-0.4631630804125581	-0.37079579373880506	-0.8764976443135903	-0.728672163569728	-0.7509225962282611	1.3323516329042557	-0.3957584532504314	-0.10352405861091932	0.19349638113556233	2.0526346602979753	-0.6703950577768937	0.8236904530682982	-0.873464385397816	-0.09413375118818049	-1.8120157438622664	-0.07150068048327152	1.1796730384957708	-0.14555198923408488	0.5404340808264914	-1.1298206574214749	-0.37158066654815386	0.7011159216931585	0.0614053532963107	0.2103857163329863	-0.880017714081094	0.7531940177468885	1.1788890263343677	0.6558155288115185	0.6911154461987732	0.3587617555993885	0.08761029664166751	-0.23881180089150655	1.1363599922824543	-0.2552924897112924	-2.093595343655094	0.4037458710360999	0.7860085613729411	0.026696024015907312	0.4907567125658989	1.0939626478785547
0.3633570822629426	-0.38265655831361667	-0.4017047943570765	1.1090768472092838	0.08868631862774316	-1.5506273931281362	0.21500723021888232	-0.2388413602519774	0.09203209360113179	-1.4106242826102888	-0.5813002379601694	-0.5430969102883475	-1.7184793618309997	-0.4718335397304633	-1.1799075058713544	1.6346192515921862	-0.9079271330384328	-0.12478915818977254	-0.5013329502545304	1.8313526081442946	-0.093657785789476	0.13739180212173663	-0.4101671245250268	-0.34706953458547257	-1.370129665549137	-0.38121819097936777	0.8307898740912139	-0.1923919965795358	-0.08620964967342885	-1.6426973887426721	-0.44497957497216817	0.3729926063657107	0.4267742001430802	-0.34161152418769	-0.8734538068524539	0.2859448587816492	1.2865024079129617	-0.09942495807968316	0.8660919541378497	0.3204155893940607	0.2028850188649379	-0.8129774671375237	0.8318132068712522	0.02479355436054854	-2.3715305798706363	0.9215445403127912	-0.11332500142088771	-0.4500664937202181	0.9286024920873132	1.1084725736127539
-0.7926060583286115	-0.666425508606512	-0.20052553269387813	0.5227918714960236	0.08921950574087532	-1.5967453238989262	-0.5903796454224132	0.262252386426975	0.2367511604371305	-1.266200803237675	-0.201847865195729	0.18283319643469984	-1.2254461341284932	-0.23676859258790825	-1.2607294962526618	1.815759687995748	-1.0386330237573445	0.27153107859431724	-0.19795886965761564	0.5068676584648267	0.7507833784364443	-0.5569737787368775	0.6786264749362272	-0.825454391505811	-0.13149134762464906	-0.07548755554891365	0.08501345134767846	0.22636813850711035	0.2860699316918467	-1.3414502709371683	0.25367350829215085	-0.13848751779663293	0.30335208115116685	-0.5806579087846507	-0.15250505176989815	0.388450417267753	0.7358415364573169	-0.24275995848981058	0.7397410061553088	0.920369966540731	0.3680074143746698	-0.19843963227214753	0.4033680094297994	0.4718376700209969	-2.0519694621845703	1.5069991186364302	-1.1224158527730195	-0.7558049857848559	1.0899945494982377	0.36192929878854474
-1.4471070852485435	-0.48877343912193705	-0.05105299007672011	-0.572082436554258	0.683599679173201	-1.071182654469901	-1.0900492567434676	1.124651445308714	0.8776804418619654	-0.6394569005289552	0.3863622139377068	1.1799294724187155	-0.23335232218794655	-0.10605419582383138	-0.7135764551607644	1.433199568262472	-0.8485497582127598	0.5558532159684031	0.8454816100169236	-0.8795615135644603	1.3373294706698515	-0.7830559735521039	1.4437399059262028	-1.184976277081664	0.7910963969062613	0.3799030429887517	-1.0118349498632946	0.910341793881426	1.2445035390578412	-0.7184338331439695	1.0049642723873262	-0.5423616513311992	-0.1272745124107009	-0.36654807165155034	0.4779668194942374	0.7255250989291641	-0.13980977181822898	0.09014561135657158	0.24725042307920894	1.4859094134288635	0.2686202371683864	0.6055998680677618	-0.06087262339380367	0.8716868911645366	-1.3750878154004822	1.6259850734221082	-1.4503253467883819	-0.9791460766723485	0.35540794824158595	-0.58302467971124
-0.9001692627434651	0.00968602862499795	0.030302618663934782	-1.382909738016487	1.3550289168031704	-0.2951462186312941	-0.9598488533734396	1.6727670060533033	1.4469750537208146	0.07284197147338739	0.7629086969938516	1.6179321196925605	0.2025517714252533	-0.044479385219152796	0.39169526239854097	0.33617213665609724	-0.4556215440775909	0.354044296122182	1.6400341279135975	-1.1807073039317038	1.5502856855874534	-0.38246755604431326	1.3594072087439202	-0.9481749176841909	0.8268940832559236	0.6026640614912802	-1.7577120124033823	1.5189679139135344	1.710673353983351	-0.22800949339738943	1.0860977898139785	-0.5293363790913481	-0.19883122735318645	0.19243500858784043	0.4431493784981686	0.9405603346695633	-0.5651102121670725	0.5056970028824328	-0.26820301640832395	1.2799830277689317	-0.15713956104628582	0.5375452124357673	-0.47087436469797134	1.0753548255330292	-0.5446768402197067	1.1116479769324275	-0.6035830583698821	-0.9902334783136801	-0.8274848185876534	-0.9247949911170417
0.3803659665460663	0.49103728342641184	0.07099502472862977	-1.2582457244628251	1.4245352259691566	0.45288595443184676	-0.23111579669482973	1.3632014481001327	1.457451476484618	0.556025746954685	0.7541369883755777	1.2730810085900244	-0.03960961539780931	0.08768150008121653	1.3788715546722576	-1.1181754073484285	-0.04420011761272156	-0.14332745307784933	1.428629246793736	-0.4767721388027495	1.5251396740336358	0.31401014295271906	0.7472412387705448	-0.15461310918805507	0.31425278296871567	0.508165615602984	-1.4668832804971332	1.717676452903529	1.0827441878148678	0.17779247580413182	0.4766204562983372	-0.012419498565887852	0.3193556388044174	0.8339861409365744	-0.06667570175601838	0.9274890380515199	-0.20101820571502088	0.824415114647827	-0.49565799530824783	0.3407410216363454	-0.4689281345457967	-0.26104046867073966	-0.7446506973564851	1.0596995949288979	0.3314636502965071	0.33265468317113506	0.8496444522663891	-0.47291834435395036	-1.4335807729270709	-0.5491034231507252
1.1915958231849253	0.6393033137782305	-0.009871884892012158	-0.29420257919266274	0.6863089823868403	1.0139059960775458	0.5890172847975216	0.24551769467508677	0.8259191201353775	0.7600657010389045	0.4994076733481175	0.6360369761651983	-0.1851071145985348	0.3446571090904179	1.434144075572632	-2.2993462175686745	0.15600593303572374	-0.5099101338326839	0.3773810162921086	-0.00225006847224282	1.2309814679625468	0.6976538129991419	0.23368020308114298	0.5461430416613889	-0.11244374469303223	0.20992764942187034	-0.31382147534463056	1.3806576171184424	-0.17175648306692132	0.8573156620816739	-0.2515250591953247	0.7743462365471324	0.7895309452207232	1.2888356802769332	-0.4609755190617984	0.6805070061410097	0.40256697942986747	1.1240496866350707	-0.5346455780032784	-0.5622275897715109	-0.1797664596169831	-0.7529662488712847	-0.8333231388477871	0.9055018367673588	1.0899284566780152	-0.20442883222848193	1.5769650283490675	0.5612064399536061	-1.102021756949343	-0.16191375931621832
0.7905385769395107	0.3560713860634143	-0.2811754777131399	0.740129218067757	-0.32971581619656976	1.287998018793171	0.8906297198217918	-1.0386946615874213	-0.16533406076478352	0.7989781867221577	0.23153900570818245	0.312883106249664	0.3392529870286251	0.5555620260338673	0.4767516026605268	-2.7411953563916396	0.053548617011307004	-0.6313196191364081	-0.6842383278010177	-0.6517420090123659	0.4892744956298896	0.3873213720701911	0.03755556253575418	0.5718475236929585	-0.259243930455378	-0.10114222117948586	0.7552646170194591	0.7240678753404081	-1.0534145479465247	1.8429964592969943	-0.5944506518701483	1.4333639660915882	0.4004207458298458	1.38218108980974	-0.4809615954364875	0.1565058863014954	0.4192749531591961	1.43437573990125	-0.6971422252034434	-0.7602457145565454	0.590215193066122	-0.3964643943991709	-0.7385394228072021	0.7554561898754787	1.4648740061891874	-0.3236190646655019	0.79869818403465	1.5024468957780215	-0.5796246109457883	-0.4563018979041502
-0.421768296165307	-0.19695912251060915	-0.586186674576396	1.09312234787425	-0.8221565792670182	1.1545785460771907	0.5405199247335598	-1.6895471179683366	-1.073102217560794	0.7222103046006386	0.07885836630774795	0.41647291042355283	1.0478441211950154	0.46694066562390923	-0.6125936766827004	-2.4238473234562314	-0.15367106353506618	-0.7507359238649775	-1.1185056086819938	-1.8222909927958353	-0.6000236013266368	-0.3839118268664659	-0.09196419768128898	0.08276564418426399	-0.4391445085480372	-0.23695785213563217	1.001131434686001	0.13111609418801046	-1.047577273017286	2.5235247472015745	-0.5500132247654839	1.6755589880133794	-0.7881127349342942	1.0845576686481075	-0.40426373986781594	-0.5843951184232881	-0.2744748022531605	1.5419823101315437	-1.014318293999843	-0.3496341625555409	1.1137268229647068	0.18383866244578942	-0.4984683625114477	0.7329926669710274	1.2538749346533011	-0.22674442739304765	-0.77568094620662	1.6045629595376438	-0.7958869921756124	-1.2733675735187373
-1.3968084895463462	-0.7459814732486456	-0.5899429790758168	0.666637963862851	-0.5036203692285497	0.5155699293200602	0.03416520754798071	-1.3048033338406935	-1.4947564234643171	0.4232448445883395	0.04803145264663344	0.5434769521880136	0.8103877266928404	0.06416487832746616	-0.853530780376388	-1.7196504875552565	-0.13246144625005926	-1.0241518942319978	-0.978617761723515	-2.0304878400623165	-1.4939029247199962	-0.9129365747192999	-0.3994958384859065	-0.1823754269321323	-0.9545610848528032	-0.15198622836147316	0.594017966816997	-0.2504273251277396	-0.5083494335995001	2.129853120414839	-0.4453887999167023	1.4666461104151651	-1.757098521925986	0.5411110800376931	-0.5420485845049906	-1.2280495823816915	-0.9558043410805136	1.155681651144378	-1.1433324184096239	0.016691636595334635	0.7979685755971346	0.08302407223054298	-0.1668523156925182	0.8240921122305632	0.5093985467412427	-0.1714396501966892	-1.580431273357256	0.7430013160606638	-1.6874625943344406	-1.7253862617496052
-1.4838754738568853	-1.1097561511699834	-0.10249476921181384	0.0005513339219040131	0.14232341470014725	-0.5059789242197249	-0.007969305080847538	-0.1766749715643087	-1.2533427014646235	-0.18960539337789922	0.07462566949258723	0.26624117673418574	-0.8439451649518102	-0.3093401861536972	-0.22875287050281168	-1.07732323057905	0.21512307212089168	-1.2359514207039524	-0.7081866129548028	-0.6385243520528321	-1.6325861916139182	-0.6615850486553281	-0.8072656046279275	0.2311370782773689	-1.6608766805440525	-0.03678005568019961	0.22754295637287797	-0.6476017431403949	-0.09195193838650295	0.6105167266855691	-0.4778206515380338	0.960912395938336	-1.6031751818618696	0.04474779995840755	-0.7388591198671656	-1.3782355159198039	-0.9268393489186114	0.2460123106540967	-0.8227648086671789	-0.0974070318831456	-0.17146929668649696	-0.608614975156103	0.1740063498242411	0.8435384645590284	-0.43623073555142167	-0.21113964497909724	-0.8341059437656166	-0.3953143799390691	-2.204273981809564	-1.153148082509233
-0.8964637886591555	-1.264492526144285	0.6747684142475945	-0.31867690090989215	0.4532195139337091	-1.4231517931821982	0.514323171877634	0.9059621268332967	-0.5288950308928639	-0.922178386131069	0.028721984172564687	-0.41541542860249825	-2.9543120759209476	-0.244028475570356	0.32081391676997256	-0.69420372087451	0.592799450974005	-1.0587569185226258	-0.5531347799539086	1.3282197012350623	-0.9769541648553214	0.19007603562917363	-1.0696730922852284	0.9297641173382896	-2.0481358805284144	-0.1402396575630062	0.2043386679794357	-1.2524162201733955	-0.013043799872377993	-1.0748405093421771	-0.5076413738222858	0.34922591086003	-0.5497770853444311	-0.11568775054877406	-0.5567936380658156	-0.9206021726511026	-0.3214337115445966	-0.799364955870902	-0.25914379440336544	-0.47617362915348865	-1.0316267147177915	-0.8212483682923403	0.3863631884699206	0.5896920196918525	-1.116545577703707	-0.2512798245603154	0.6280750010982613	-0.943887204995627	-1.5060578161884086	0.1359582843671574
-0.25494993074369154	-1.234061124954374	1.2591200377188545	-0.1829245402097008	0.34818855789936404	-1.6040716681292337	1.098666950575921	1.2479106962540112	0.20687441249293426	-1.2607857212316858	-0.24254964158017323	-1.0910841413923893	-3.831998023929505	0.2985291627726953	0.0310666983917843	-0.4387368360083825	0.6070245575391487	-0.4941692935554251	-0.4330266724060677	2.233473311326196	-0.02187394229429185	0.869523872920385	-1.0588523510644008	1.091314445838908	-1.698059372973714	-0.4312956472731836	0.17445144654826816	-1.73021448441864	-0.007388283518084716	-1.710955019376235	-0.27586895651253673	-0.21493786695914882	0.31621434020160893	0.10875462317389227	0.08010320617981287	-0.15354777983640663	0.12075110024618088	-1.3769076904923339	0.09964026473176271	-0.6056191573058749	-1.2300508596545074	0.1411632998216825	0.31377795523623664	0.07027777278082105	-1.1539313605983814	-0.2570882341726569	1.3007232658277124	-0.646745932111514	0.053200172933224384	1.1385860894027846
0.11271610003218917	-0.984518090139704	1.251635497446874	0.0885827293225501	0.33213737985723674	-0.8248916632871031	1.1991490092251826	0.7799959487780567	0.49676439252312665	-0.7457485517162886	-0.7453500673817338	-1.3463094177926889	-2.635389584871654	0.8867692594071216	-0.748360485299657	-0.08706940729235911	0.22029316906744767	0.08900923104160695	-0.30677115367225444	1.5280186980175057	0.6807885141929659	0.775262291428764	-0.8081868614575249	0.41500612329591446	-0.6761059417689198	-0.5570460416827622	-0.20323737551663174	-1.411213434164017	0.07271611433233831	-0.9647358738717198	0.2417457542424383	-0.5969330435212913	0.2916045290587978	0.4100761325408902	0.6440717112961961	0.45699855100235126	-0.03293819311750003	-1.1005416311385394	0.11606628799004241	-0.3439475321013208	-0.882159489976399	1.5934694902079718	-0.0946648551968003	-0.46538722881410166	-0.48050864297891394	-0.313044992197637	0.6619734687135882	0.0055947134092378635	1.2777938430570217	1.126458996054983
0.34014301834913463	-0.488062106955055	0.6331040888923842	0.21846233017269995	0.7361740556637257	0.3718432178341454	0.7818908730934209	0.06113945670001829	0.22174373286857316	0.514015905633581	-1.1954593300744591	-1.127763290996543	-0.22331122540573253	1.008255536404296	-0.9653447346518561	0.36217416825603016	-0.17308623672927848	0.3537645305491019	-0.3912631925791574	0.18014170268602878	0.9025800296724446	0.1234128417334934	-0.3985311287966682	-0.4880188664579578	0.4595150175021088	-0.27132890584918395	-0.6370227313061329	-0.15321942263750796	-0.08446925610541901	0.28011218855863046	0.7312402695644195	-0.6861625401277954	-0.18798817362374481	0.31055799909696247	0.559699150172718	0.6028791500904428	-0.46517266831831966	-0.1581555417874094	0.09219308845138965	-0.10931748301129872	-0.45983898519593275	2.121195899916205	-0.6797735516139355	-0.7665862761596836	0.5543876916882288	-0.4779852833342756	-0.35613547027068604	0.36361862182636306	1.3754422167616351	0.308589578268349
0.6567637386509104	0.12486691927830249	-0.21965818880601734	0.2583691885359289	1.173264871005885	1.035251458627811	0.26468967262050525	-0.273557594040869	-0.3596472545251789	1.7238445444806139	-1.1636851917271376	-0.73630223671732	1.6246580053885245	0.5658287055302287	-0.1641201424205416	0.6384954543411061	-0.1739866437947453	0.3182553579207297	-0.8501625223839474	-0.515627236634071	0.6930884059156347	-0.2531632710848103	0.04738832051049494	-0.7342705482504881	1.04380851167923	0.16147466206898636	-0.5142095598674169	1.1469887171231326	-0.8143681006991311	0.7988344262028224	0.7941554604435076	-0.4885768525378364	-0.17630766760723307	-0.4291831133472793	-0.07657970872473743	0.23347088935403498	-0.6036733239849131	0.7121309684992528	0.28716758856673635	-0.38394701490850214	-0.22458718462691335	1.1631951532611953	-1.1343418364616482	-0.8335135717088291	1.3415316088583897	-0.6479934233596236	-0.5653952632284662	0.25386536729118114	0.6797773964989603	-0.43262481623482424
1.0529232078785262	0.5654790196351631	-0.7730121750206561	0.37545656386665444	0.9535798743072436	0.679437302170799	-0.029851447555610335	-0.0909495405151023	-0.8817497787180759	1.9460172072041015	-0.4825806630104885	-0.5071034593823928	1.8463834797271068	-0.027948440027884946	0.8849213725440879	0.4928584061603039	0.1604726293619407	0.24156050373951152	-1.391012623844717	-0.26292541175704814	0.1839172992587513	0.1816529130442135	0.3070290831086552	-0.13775795209835928	0.8151077104002109	0.18867473863431625	0.22304600537046226	1.2470699935697147	-1.8160753437067605	0.21726029264621355	0.3145397428426446	-0.20460150933950244	0.5450607833443115	-1.5384173863503314	-0.5365166872586954	-0.5229240710821288	-0.30912761052116045	0.7095547131512372	0.47356176413394463	-1.1287735489726392	-0.12244536588995242	-0.3730658655807403	-1.2337756501910755	-0.8734735210262901	1.4286966637968417	-0.6179836111458549	0.08092643167683367	0.0345111327073838	0.13111623967635835	-0.38416616351542954
1.3147131024722674	0.6123136457953533	-0.675058133128245	0.4734433765298777	-0.0246731004890642	-0.2143640227894641	-0.2199771061809491	0.2153664436334095	-1.1554688040984988	0.9080390172015849	0.49509694106494334	-0.5156652068962296	0.9301802809501691	-0.2504123747674891	1.0016407381278993	0.013441380892529354	0.3562290226240455	0.2899108797108463	-1.4374392967913938	0.22180642389264016	-0.4065463872756474	1.007194293507658	0.19432993320182962	0.5708477550106256	0.1444793630134024	-0.342852273755306	0.8194384053996574	-0.095049972855992	-2.225899722015873	-0.7379917021643235	-0.4121633612454722	-0.1377033019497519	1.128843574935975	-2.4020377479650605	-0.2966038003491955	-1.4010785501443144	0.13174419437414128	-0.36940248448613583	0.1637021901250197	-1.785276811004436	-0.12906464808672174	-1.1861667784388181	-1.038317979153946	-1.0084120799449274	0.8852674016836292	-0.28912372086948873	0.5288803067143963	0.12269474593505662	0.2270918667558594	0.420743043274027
1.2414092919749011	0.3320195213371573	-0.004156438911886857	0.2034679465919985	-1.0506407890209113	-0.6798577684898311	-0.6065765534862487	0.2510695420810323	-1.1974778282912923	-0.6841463757274422	1.1331409428786101	-0.5729302840897706	0.16694735238460648	0.04272333647032535	-0.08558677123245627	-0.41210224844592486	0.0359527049844309	0.42055139105030004	-0.7998346529231333	0.25870944444240573	-0.6935862455797931	1.2219000923190062	-0.15216276124831857	0.5197149981667731	-0.26020126236935714	-0.8860618711228028	0.5106748575706385	-1.6607878036142592	-1.5166234152846267	-1.1476964497297464	-0.9182199231694115	-0.44511216283828364	0.657743424071423	-2.5631758481075644	0.3038386996293495	-2.0027142724808464	0.5663623887561365	-1.8492513819930814	-0.7408391511417447	-1.8523141847299867	-0.41197958608539037	-1.0090823974152634	-0.8510825622422126	-1.1097238784575587	0.23492114872404146	0.19972597680498033	-0.02646952277274593	0.549906276577986	0.6364636066223752	1.3514954682301772
0.7672723885187018	0.022765831494283705	0.7470419717408923	-0.5838569631273335	-1.3706971042753398	-0.270163572723372	-1.1703555628319022	0.08443953203039473	-1.069737761733491	-1.693557961003405	1.0635719876213185	-0.46000776984130887	0.2372701698143428	0.5067643315714768	-1.4450327401079437	-0.4620365034927905	-0.6569670961617133	0.5496389778865252	-0.013122004339702889	-0.08631686401732047	-0.3295275142891346	0.3218136874170176	-0.24601133590857224	-0.3876515539136569	0.028035728810162495	-0.7541821949644014	-0.5356528505658417	-1.909538663707241	-0.20666242136742008	-0.8981663450345863	-0.9478470084214549	-0.9609442702688176	-0.6944040786114686	-2.1031927076472097	0.41348195521716374	-1.9486485447127706	1.2012878978225268	-2.6227649562822686	-1.702517029676976	-1.3795094793741467	-1.0050812453473377	-0.6799839109532081	-0.9365674211996325	-0.9908662509759054	-0.035658979351517156	0.5621718950974581	-1.149337236009882	0.9597165770331858	0.771895354624213	1.7753611113923764
0.0035948455995458164	-0.08163528738449644	0.9993761169017038	-1.5042070542321422	-1.005222614893451	0.517842690074355	-1.4851967326395707	0.10657301062969782	-0.7947554778184096	-1.4968191764017051	0.4881332317719165	-0.13719972861697424	0.6717068420453349	0.6503079007275757	-1.9667695080021395	-0.1540269369640841	-1.1810029176836432	0.6840185194057861	0.19099438582875636	-0.36622267292070565	0.5767967531463996	-1.0929051572731017	0.2970900617267902	-1.396318195830693	0.7806265660571696	0.06470751161444811	-1.3175076669991854	-0.5866530163484484	0.5594023223428438	-0.6528364102080545	-0.6186520858503715	-1.3140173746407153	-1.7229497223105392	-1.5246682684248096	-0.33450949544142955	-1.1743803617515012	2.1416384961899437	-2.0465853171625166	-2.0390830611446518	-0.8405659827391512	-1.4824606792468036	-0.8905834448186334	-1.2522629234577276	-0.717097539651007	0.08638672283067755	0.6003735776131317	-1.68591158136539	0.9588040998727705	0.5180743786256329	1.4983348941090522
-0.6998186686305589	-0.016143404826928946	0.5254025879925929	-1.9057805438690087	-0.5922812302368561	0.8682653432404969	-1.1856240711806205	0.46024752383627143	-0.4378250371107274	-0.4525370567123498	-0.08081001970594034	0.2563939229247683	0.6303895644762525	0.28860119553040403	-1.4873266368651148	0.27628939187154195	-1.1079287631430208	0.8214299695046482	-0.260689716099632	-0.48919246091788743	1.3630753317151167	-1.9015872896100743	1.2610194521317262	-1.6932174010546783	1.3666894595720596	0.8406176429126844	-1.0789824209901224	0.988860474445697	0.21168682325841542	-0.9171676205516223	-0.22300351480020325	-1.2715395636534146	-1.45165894183289	-1.2441286908005762	-1.3468857315666158	-0.0570797844786958	2.931313584043012	-0.5045599377855234	-1.5698093239118673	-0.5659537322691672	-1.2337935808331901	-1.2806211651718704	-1.4554166418467998	-0.5983968364150213	0.20716436605610153	0.369524173661491	-1.1048125080941298	0.4444922187833059	0.2690516894616295	0.7500191113593008
-0.827470373186347	0.032643253036792025	-0.3554257563727652	-1.494968008297248	-0.4970315997928929	0.5762354237910325	-0.4260842134799264	0.74144943489249	-0.16649059765877913	0.5182897887027809	-0.32763194239374294	0.5494484602732872	-0.04212045631381784	-0.29819154267133946	-0.7790030119206063	0.6975221353501325	-0.4620843617114928	0.8257772612837252	-0.6299833322850995	-0.7895197613558854	1.3318817450907143	-1.62412603700744	1.909214093276406	-1.1651359362869032	1.3796307495209952	0.9066511391131323	-0.11753650301681039	1.3125765348425704	-0.5969339796960892	-1.3660116598487149	0.08531159954402953	-0.9592507236533877	-0.190974526364078	-1.1941838960254465	-1.6822437847157763	0.8530311894806861	2.8530840188364412	0.920693131039528	-0.6775875446937192	-0.3931304708593084	-0.1519259085516648	-1.013206908959295	-1.1918356051070815	-0.8079025499708395	-0.004740337744515086	0.11957502956916262	-0.036219553696853556	-0.3365132609786168	0.3465481764464318	-0.10796895533939295
-0.09708714267044631	0.008567009319980352	-1.0071814766387515	-0.596981988621793	-0.38027601621644724	0.20765519935055868	0.2431054858184539	0.38196078856230375	-0.11506279366034787	0.7886404575130076	-0.32587706269703204	0.6484577729437182	-0.7053879721027935	-0.6224130338301532	-0.560818061094671	1.171715475612831	0.423098890110198	0.5480552796970101	-0.16628757098134936	-1.4255284312712324	0.42545399395474864	-0.8550663512958852	1.658233356502453	-0.3344205571958745	0.972980010050524	0.38285130384740457	0.6222716372785619	0.21634836696251208	-0.6795417923202217	-1.2322631124585244	0.36581231270000836	-0.6931102716747204	0.7738047755136112	-0.9269073761250589	-1.0234842311187777	1.267285494223007	1.7260576579741718	1.3932750673877703	0.18586405342652662	0.08696798321064104	1.1130479620395894	-0.002662273414265998	-0.4050074783588607	-1.0761694272629907	-0.4814911036706412	0.07172043230725472	0.5599639267256634	-0.9597718581097944	0.5803461529555061	-0.8070111502493656
1.0877010899939112	0.07636559098200407	-0.9433946410078843	0.26518948550667387	0.20122069927461997	0.36611353042537337	0.45807110070557766	-0.6809740915442701	-0.18338892871822834	0.4918706178239638	-0.268573921283597	0.5411147157974234	-0.7409030312465252	-0.42676361699017235	-0.750195938273882	1.713379797475907	1.272555902811413	0.08334262494433686	1.034486778929903	-2.0050399039979254	-0.6869398670381769	-0.48099763393658035	0.6401928033992403	0.33647410477924494	0.5765793725714247	-0.03188145198061199	0.6579998808174252	-1.1276561839658408	0.3832528783634641	-0.25479527718890194	0.6795325990239203	-0.5837172972657297	0.5095452324813169	-0.10841971972398998	0.11408219663985125	1.2919096614426757	0.2035621835573508	0.9896659663556341	0.8759774947181725	0.9908759720134355	1.7543066812538737	0.8672823385080597	0.6114683773651071	-0.8953766675795405	-0.8845593659309411	0.2414139182349983	0.5128847883448627	-1.062378066546458	0.5511006051774083	-1.196556399874083
1.7590330329471284	0.4002676887824953	-0.15422984731356085	0.9470103940597314	0.9868531965384525	0.9945930149930958	0.39268226065302725	-1.810698932907985	-0.06196557972897274	0.22606198166313976	-0.14974106030984613	0.2761813662494068	-0.21252357167638533	0.0817582622029174	-0.7270169662103361	2.087306158075086	1.9974928117167847	-0.2170766923444858	2.0969339916654537	-1.9664867435738473	-1.2374901615749074	-0.6199303705833193	-0.45698800614791607	0.8937730408177043	0.3814219404853377	0.10590515793877278	0.4529044035554287	-1.581016580081443	1.7640000487051228	0.9586286525583948	0.9002705144180827	-0.3798973788797534	-0.6469252176609948	1.0877620981993974	1.0842959667351126	1.1372178021206714	-0.8540154257304196	0.46324258643144517	1.4206237113241738	1.9214277432918623	1.6322968896031345	0.8361072040520195	1.448520610609828	-0.08566756373082311	-0.9704549928580879	0.4656969394717844	0.5041419607856571	-0.5393478989468753	0.16087947388600282	-1.1925970666938894
1.2310025829906375	0.8756847461967874	0.9023047115490059	1.673021729772698	1.1414997788542809	1.5067137671841775	0.45685684175059504	-2.2058531284365697	0.46038864228687565	0.3820075249551262	0.1741601946570862	-0.018027888291622447	0.3708730220783843	0.42078702998963174	-0.1354030390519248	1.974197900290801	2.4927293686225904	-0.09276840477853945	2.265240883160369	-1.2106425213857654	-1.036398261380608	-0.566145618308785	-1.0568749863913793	1.5904588093429046	0.2153585996131579	0.5573190329076722	0.7310693731247994	-1.1317335585870651	2.2456671188124724	1.5493720006253837	0.818682642921381	0.20788362269206806	-1.4882576055103314	2.067804847870241	1.7597619791473593	0.8018164353546339	-1.203145187817876	0.4043054079544611	1.7252413349893818	2.2994071615753384	1.348849351075538	0.22000037851816845	1.873689650887384	0.8995965911401208	-0.7516782287225783	0.5783860993828661	1.0809084077160673	0.36030660299815115	-0.1811735293310595	-0.7967310111442906
-0.12560699651842444	1.146297618401417	1.5632071220098795	2.4484005998837937	0.2530354918233898	1.472006744631288	0.7107943699855859	-1.6138283674761986	1.2160238226778883	0.7728154622869166	0.6434130741199949	-0.15144462043210924	0.7326506595387641	0.29083666400847474	0.7541014640927791	1.3280725160525324	2.471872578405357	0.2945290115936214	1.6068196762425422	-0.19486622729228836	-0.5114105642421874	0.187054977346883	-1.1105573888611484	2.2813915665587747	-0.10000728626801546	0.8195235452060946	1.4892000525066793	-0.5609320763558299	1.4555835030321842	1.2437850903099161	0.41416343542016504	1.0396397831513426	-1.14200653583763	2.2931854403618397	2.334952241422204	0.1536711645816358	-1.276055133358549	0.6854104088424894	1.623339006475459	1.8897514617583204	1.466252366618093	-0.048326267785373876	1.9252449160812566	1.3276652520670014	-0.35876316280907383	0.5304714684880134	1.8728698659467231	1.1103436814950398	-3.9743305223821615e-06	-0.16573854336309576
-1.1488380228743076	0.9140335955033251	1.3173039238008566	2.7048877745137805	-1.0462473116492867	0.97192538397438	0.7255541684919791	-0.4962534317750378	1.7409058419983285	0.8644036777858147	0.8698962755163241	-0.009809017393639857	1.0137673955587934	-0.13154141132892433	1.4112490808827383	0.46421970666782275	1.6703566029673909	0.47258817285218246	0.8047049992545778	0.5472631842277058	-0.1703352939557234	1.1242924963515093	-0.8869636536526331	2.3475501184710086	-0.43153094445138046	0.7475398794619005	1.9063372192707901	-0.3215859255533156	0.17248931978159568	0.4837564160590655	-0.06899607352319227	1.5281280814795586	0.17157466179076952	1.7007904814468868	2.679595995444761	-0.7003057149309369	-1.4883911535342496	0.7277438132575282	1.1848263562352817	1.002466873126643	1.8074459631424233	0.3169686554094501	1.7676247427227207	0.8849875115870044	0.1052610946454052	0.3451602366240251	1.9548839108263012	1.197013111648025	0.6661785915432518	0.4028817418471689
-1.0738684433384476	0.2232681882764782	0.14704446864035656	1.7912095826243013	-1.6645192410614325	0.3026232257072942	0.09819067545157362	0.46039602838534466	1.6739093986340503	0.32018385234302893	0.47682122876376576	0.28615156203159886	1.3193509111227104	-0.38542092308588005	1.5664881977243803	-0.24600996217845864	0.24399104902652805	0.13829597523979462	0.4111882092673344	0.8104779745009137	-0.13224059498835236	1.182198941239533	-0.5402653601821162	1.3372649731976172	-0.485386567759231	0.5839265254891871	1.2584325075976985	-0.08694692114786126	-0.5071804881788747	-0.14568193081458622	-0.36251240326231754	1.2121586859024882	1.4706255869936282	0.7087113111663406	2.2643949056483437	-1.2786216050848007	-1.7137773777426684	0.23065386991489448	0.7567173068782052	0.22430268931947675	1.6855631389792172	0.5970429539508856	1.4968946755974353	0.0029837130260331416	0.5169642356267474	0.01990327776221461	0.9027958254736449	0.4942419331367564	1.2042397695885863	0.6252110225250096
-0.3537153764452095	-0.5607546125833911	-1.3182470064781544	-0.14708832623261528	-1.1824592190229601	-0.42642685430843674	-0.9717721315504527	0.9213171136667837	1.0734355897613341	-0.6611158908292378	-0.439088769048388	0.4178693778523671	1.384868863871581	-0.2366897203857186	1.303667529818485	-0.6863017397466356	-1.1532387421307884	-0.5202715023039177	0.43796388798924757	0.6530546565973968	-0.1672087201241353	0.045599564678187224	-0.037646528507919184	-0.3959391158409375	-0.20932536529502088	0.4811634473359736	-0.23759183543607737	0.5973848090706664	-0.16991461899025828	-0.4186043215213518	-0.4400974077393679	0.3338449910787321	1.9313176925517608	-0.15248238686149798	0.8835699556590292	-1.099693969861655	-1.5410266720288706	-0.4569719884260799	0.5832790014096049	-0.021408956997603427	0.7787608942091124	0.13509965992874262	1.1029554354770168	-0.5377226454024345	0.6618099909238825	-0.44589715839303146	-0.6896378048004278	-0.5728614525535526	0.983655675640819	0.41206937325926507
-0.10148191684277785	-1.0351179171367648	-2.098596182966354	-1.985426897405928	-0.21454412241966037	-1.240245675783848	-1.7585884876536442	1.0115315539263696	0.33961881393961874	-1.4912599124671202	-1.2756580768247874	0.1472829374214212	0.9069589910456933	0.04296727296052214	0.8063514903683321	-0.941761336855117	-1.8438575527393684	-1.018766815078605	0.5753662324531883	0.17727928362383197	-0.06022725216811602	-1.2945557934320164	0.5469267011284006	-1.856812145826306	0.10378954302370809	0.25988478859823405	-1.6153031743577	1.547756812420359	0.712776050871022	-0.416051560701742	-0.4822673852348265	-0.2972148000347702	1.4597379512104838	-0.6252201397447369	-0.7808278139839536	-0.21378140029377132	-0.890714163216676	-0.7148710382762302	0.5022078375205102	0.27673426522530997	-0.41968658215109184	-0.6050983682216694	0.5971493800628404	-0.32888173490776884	0.3778017443277805	-0.9159232175713173	-1.7891139363133186	-1.2981334322616351	-0.02407871638393799	-0.08977261310599988
-0.7388670517357743	-1.0304259744946276	-1.6098868381236568	-2.541955510460352	0.34060154790131736	-1.993391665163167	-1.7200538209193537	0.9917781900149734	-0.1473026788981138	-1.6688422249518329	-1.4312810166587484	-0.4261392048832583	0.0790786587586805	-0.017193356780753098	0.21041079290267428	-1.0313927393581963	-1.7436679448522903	-1.060246573694341	0.5606903939905548	-0.4252444177622632	0.1548765324846938	-1.4986329718827376	0.8840759968186249	-2.2870509445711846	0.15051530504415236	-0.2749323830651177	-2.140048873202672	2.082554486240786	1.3586176796175202	-0.24094231652972967	-0.6088302672040004	-0.12808832722927152	0.5344339383162955	-0.8030606214295429	-1.6518427760253287	0.7122343456786391	-0.16787720020785787	-0.3531502406879291	0.1755702971812049	0.7690365620317328	-1.1212909085649791	-0.5173469780163924	0.11750245719874051	0.33418610682818184	-0.2027929945500939	-1.1019159283873454	-1.9148744098857915	-1.2567733837043817	-1.1930885032469873	-0.6332632117385525
-1.461857470161911	-0.6707600155804838	-0.29114606099683066	-1.7186459344279343	0.18941523135802052	-2.3856061296711566	-1.072032018428939	0.9659447433719405	-0.29048238091869466	-1.1759684379620974	-0.8591279937298552	-0.9307923607585007	-0.4949478647863534	-0.5031944721873091	-0.2995978140117477	-0.8655477995442844	-1.4533232139306773	-0.7740994193585322	0.2455627346581908	-0.7241392261735328	0.27268847696324633	-0.33479109624496006	0.675422390799335	-1.8377476921842708	-0.0516279290473239	-0.9657941322538003	-1.9673834823139233	1.8332233450910058	1.294280990500679	-0.0034123340050457762	-0.741062157414657	0.48902377849741185	-0.29865370222524523	-0.8920336079419662	-1.374645939125001	0.9229267076893162	0.19057959077902034	0.12065662075451346	-0.4135259935313202	0.9807426825393945	-1.1009520695012684	0.6112192860843644	-0.15222737626873004	0.8052219721970321	-0.6704726369656097	-0.7998716595730642	-1.48692559346728	-0.6792559842205181	-1.8100513921901287	-1.0471288656326838
-1.2241800898093735	-0.24439370441945224	0.6365634964558832	-0.6096980336098766	-0.3008915968324192	-2.3286195774026837	-0.5727936873110244	0.9038026891394352	-0.22246352724087018	-0.463632927856161	-0.10728845199249577	-1.068139800093278	-0.5038589515098134	-0.9510425969824126	-0.44305325295176173	-0.4978727422909895	-1.6496268637235751	-0.4936580023185304	-0.4739488275856031	-0.26535624256751156	0.13884229494067	1.041333929132006	0.04063393244510998	-1.310857269864881	-0.24562341426355558	-1.4366276295824885	-1.7979716086895239	1.1568700179764242	0.5327334317793807	0.01681043603485607	-0.7521488650676944	0.6089960719060267	-0.7362404210935691	-0.934927544620683	-0.7105290069042886	0.239582436524158	0.14071502925251297	-0.033628789347687954	-0.8754549923306267	0.5971196550050517	-0.8787155953222958	1.5223511735411077	-0.18417084341414966	0.7254553676160685	-0.6918178072221988	-0.1701010025638764	-1.2609859602069304	-0.24284129677151586	-1.6897992362340297	-1.288346871609248
-0.08435313926600342	-0.017993388415318605	0.28914044286334306	-0.4000943485287161	-0.6949369850687256	-2.081757935459661	-0.729505485407248	0.8078078084628675	-0.08250572417842156	-0.03598897674148674	0.19063577299304107	-0.8597099862986803	-0.32873675943259245	-0.8675855510795821	-0.054018348062370186	-0.23758265069515958	-2.359513687373609	-0.3824857290304283	-1.5031149543930098	0.8972775265642008	-0.1923867360059478	1.339813044576957	-0.508430737199324	-1.2696021836755798	-0.27077697482218965	-1.528503364542828	-2.0005190955761534	0.6732100021131394	-0.5598884894428331	-0.4803146309777407	-0.6545025802477592	-0.27524484439596797	-0.7096720306086401	-0.7828484674096998	-0.6386475559734424	-0.7639071818561682	-0.06582624041426731	-1.0380876542711048	-0.8886107166463895	-0.307225548175518	-1.0518079649819674	0.8338045311423964	-0.1821071153781744	0.307369274559588	-0.3185332565148537	0.29836961462224926	-1.5376125645167997	-0.42244840883805507	-1.2383844702946778	-1.3530972396678835
0.7562287912444086	-0.08714249176393056	-0.9300116661434153	-1.204727686774995	-0.8419984136254771	-1.8633733328590962	-1.2789873727767074	0.7257936568860676	0.0866485222639086	0.001969199613343581	-0.13421608984521521	-0.5257429540839219	-0.5331263141806509	-0.3723289075468439	0.6713456211137708	-0.320558268530351	-2.881948114769601	-0.3342693357228794	-2.3188153190055774	2.0278030571469334	-0.4480397509157906	0.5084434341141995	-0.5273648922027504	-1.4992470600925523	-0.188458704845	-1.404644246799439	-2.2126289395675416	0.5739631707264922	-1.425898628287898	-1.3351656991911847	-0.5355963746455661	-1.5822514886548582	-0.3015812109185357	-0.32470114036118747	-1.19020909548654	-1.2336518068637763	-0.24642521698024236	-2.288861553193078	-0.6066045866599857	-1.238969161530308	-1.6037160034878626	-1.1775097511653014	-0.38427511418835864	0.0349675730046039	0.11894246483511672	0.20043421628682603	-1.9421846264588156	-1.0258978855928265	-0.9490104296765888	-1.1834614439197453
0.34263921412580745	-0.3093805281974117	-1.6589182287231947	-2.0524725860772692	-0.6885412448400334	-1.4694592763461611	-1.486315693596234	0.6124515430069599	0.24817310297234968	0.006391593162207479	-0.7036900927961831	-0.17377116632272183	-1.0516353052646776	-0.1581938577477931	1.2451430759184519	-0.5032558114236966	-2.473981333654702	-0.1937769182417216	-2.1888577479647795	2.3012965961777674	-0.2999162854431164	-0.3143143617878901	-0.03849554132087424	-1.3636992716475136	-0.0906332449416002	-1.2082991572510646	-1.816935587360276	0.5405337775303509	-1.5244303070295824	-1.77624818794963	-0.34536589007430346	-2.131364199595538	0.2522446360617699	0.2991134811392414	-1.436315283154461	-0.7317631183287722	-0.38401083372141825	-2.80251052134993	-0.4328998396264517	-1.5766611358898623	-1.9735303754567524	-2.5943613998905812	-0.7589937997848574	0.14834133849381925	0.39359614978589375	-0.38400718769850883	-1.8782416987108042	-1.4092189430901285	-0.9006749221898767	-0.6998062518036295
-0.875957059540297	-0.37520865171569556	-0.9960355949520143	-1.948138821531428	-0.12522039204883262	-0.5442040569667874	-0.9106441065940067	0.3051621875209801	0.27998832780220256	0.382535562793477	-0.9942170955872789	0.29260456341858515	-1.1815666331284471	-0.7156487126061039	1.2698874458283422	-0.2095608143261501	-1.1054540277359395	0.025290637789717293	-0.8823060530085086	1.6186326489063432	0.32781935044982136	-0.14402285315161947	0.5288817886678876	-0.5784199901489526	0.044622929124612735	-0.842517592424278	-0.7004223639500117	0.23999814651339466	-0.688385725769938	-1.0529041102493848	0.10581996769139501	-1.30232903092832	0.5956404979840394	0.7715222793418951	-0.6673558575675856	0.42970032384570883	-0.42571206809508655	-2.0335990610475525	-0.46079286478840364	-1.05874630539404	-1.7167140755056074	-1.8626855389862544	-0.9433751072916378	0.45084861339473675	0.5585019324349277	-0.9395815432734681	-1.10887718576704	-1.1689391033448369	-0.78829333389815	0.06769768113595924
-1.5572939383042503	-0.03496640040544682	0.4981471004031534	-0.8228432589718336	0.7123383846626722	0.754395292141129	0.18226308091000148	-0.2702427166557333	0.06273298481353165	1.0921474081642206	-0.7938093946005599	0.9281732132291939	-0.4965222068452904	-1.67693034685315	0.7542985742744215	0.7698955003398849	0.4968285866097037	0.1863006180468197	0.8809797688530714	0.697070706688021	1.0320625602202627	0.7896501825586321	0.7281823933842574	0.4959582316699934	0.19989138934009199	-0.251329797544733	0.5555902909864402	-0.3135539540314408	0.6084926908274454	0.6896094085000806	0.8552148560247238	0.3522652447987592	0.45926388656428024	0.9194661777449582	0.6795699884479468	1.461201793325766	-0.22497348011523807	-0.34705586046469955	-0.3657792922459044	-0.06414935183955385	-0.940254440744037	0.4651007243467454	-0.5736844497649786	0.5894142135818317	0.7318763258279748	-0.9919854063902309	0.06967436863809359	-0.5638097464921896	-0.39479594566812576	0.9008792803681915
-1.061009363454391	0.6473944959140844	1.4013122609777198	0.5550250688756142	1.1803798361830586	1.648083056746362	1.1364621131746973	-0.903353021963985	-0.3383011880735165	1.5998215244782599	-0.3082176032474487	1.5031455868981936	0.45732926392228757	-2.090105412961038	0.06489131893393604	1.8236842963679374	1.53712416405188	0.23597536203359082	1.9270960692274426	0.2808831233277886	1.1237279143949679	1.4171934592163042	0.39838096891124664	1.2979883759761521	0.14415585814182652	0.2368876032382347	1.2307979722929774	-0.9093893393743651	1.4884068469992762	2.3373124644684498	1.5696316425146515	1.6647623790900195	-0.09495351602115394	0.9246681171350029	1.4933647675915163	1.7204057010850071	0.20352385386052474	1.2629411646696496	0.06677593239536364	0.6488548513782562	-0.08210574580087447	2.2833639842926736	0.2760736378462529	0.4521407018986606	0.8382331170622022	-0.5262669550201363	1.1108922130100882	-0.18422572894844916	0.08548693230140711	1.477071774509109
-0.187289823975773	1.2537967296891124	1.014460506683626	1.4167541612665786	0.5951697211117534	1.5309250520508402	1.526627075003528	-1.2154211048458892	-0.653380290880534	1.3604750502240253	0.10197853788075471	1.6263865920341825	0.6677851083213144	-1.3933048424545205	-0.39610749777833804	1.975775919444021	1.8204094468194456	0.27565413165381797	1.6972211926192768	0.3741856750011729	0.2524471178053675	1.0702225402275432	-0.31844094845714427	1.63142349111199	-0.36138582280193865	0.15350987144316544	1.1409738955381867	-1.4321602930696573	1.3685796098933303	2.7765980232828573	1.7514520472959847	1.9386764929711675	-0.6910091188307833	1.131421142291638	1.2719276657850063	1.1765659140519364	0.5229282092362714	1.9532092041009075	0.5111235667155425	0.5851693048437455	0.5682519316522098	2.159215665748511	1.027034079014483	0.23587183925559913	0.6921192675574929	0.061316427864271224	1.6187689827714256	-0.23956617017634946	0.26870674892670715	1.5623935247227443
-0.13501062249802506	1.301162548392672	0.10283557721396025	1.5807580086336324	-0.8687729717339971	0.7486065326097509	1.4149697321494608	-1.036382005561676	-0.6459503003553891	0.3810916716148857	0.24712801907276333	1.1379653359227657	-0.13721339298628651	-0.024251672405395046	-0.47769228257938157	0.8736415150856303	1.7220171368379402	0.399536461637717	0.7346013536749193	0.3778494429461807	-1.1013023014445575	0.10920706564650885	-1.113169935583308	1.6798842495731259	-1.1265801831903457	-0.4539755266272427	0.7353382551117117	-1.838085599767347	0.46515376158391875	1.9116259590552558	1.202184042433118	1.4192011612887456	-0.9745024345087969	1.5976969358425208	0.6219537692538023	0.35438831690642625	0.3718146819934609	1.629804896067621	0.44440365283882644	-0.05998057192654265	1.0025387314652865	0.6916445575899818	1.061516931376228	0.13783687557246702	0.30277164263943496	0.37017986718671	1.5450115843075873	-0.308718956007996	0.0748081302955022	1.1593597821915391
-0.9392997815041607	0.6620847187390724	-0.10012706097880827	1.3059615551255321	-2.011264291667392	0.281399458827706	1.0909164018936222	-0.639457047634483	-0.37752566852635294	-0.7177410585959221	0.21102160767486147	0.30860596376360855	-1.0547840883273762	1.0158026370562143	-0.34167582349041237	-0.7779895339582843	1.593661019342222	0.5176274116087634	0.019986861270199642	-0.09193922336074142	-1.912868195692399	-0.6545286722109642	-1.643168105527311	1.5668608322357247	-1.4914515524473375	-0.8687057404098457	0.5749124458540594	-1.9548872529864227	-0.4663232109092681	0.6248463805350072	0.22803877810919693	0.7813338464335534	-0.9316577306250107	1.8931220690239834	0.38777366419581605	-0.16586362553241135	-0.18784438581416588	0.8739119152686208	-0.10201482585089439	-0.6263996559011612	1.244618376624082	-0.43109148334742264	0.3234262276535752	0.06818351824691381	-0.06003676237261182	0.30852174132382604	1.1219672279862938	0.1158720976599707	-0.13059127073074472	0.5000834606606747
-1.325877172850376	-0.2697954171422184	0.5643426953300231	0.8539303382170211	-1.6797342947852902	0.5794982839443412	0.7320239963292897	-0.5281425955481367	-0.17602744584316674	-1.2174045612068782	0.20746166802218224	-0.40946164777221067	-0.9653591839316378	1.1510120810134035	-0.31437305406011035	-1.8609215629458926	1.36161593180828	0.41817481579596294	-0.07477130376273419	-0.7315924871665053	-1.5691526942053657	-0.8713373163036995	-1.6768793710977055	1.1386030908697067	-0.9401107497991814	-0.46023493669703547	0.7804246167647396	-1.5658431184881447	-0.893854183968451	-0.20646989354896	-0.6369265510917957	0.35880339053175564	-0.8248650502752941	1.463954556416761	0.5643741806635091	-0.23653150564303493	-0.7023417111864503	0.3358965185957237	-0.40591602747257105	-0.6431259370281887	1.1931292424406927	-0.3979663988043527	-0.5553447489268996	-0.23946375169654976	-0.1751050737984971	0.04883701403698809	0.6687572114216132	0.9217498377727373	0.04459289137546174	-0.09615712497145235
-0.2312827509515246	-0.8677076968286096	0.987656558594501	0.37639437213012283	-0.04053191928183485	0.9863522910063542	0.39911095889431525	-0.9402868869052075	-0.2832798524494238	-0.8926342011519379	0.3765638330656092	-0.8022631569043379	0.1837877392212043	0.69707140797229	-0.6255851025464878	-1.8729611946527034	0.782749557563623	0.034946619269440635	-0.0041241082138632435	-0.9617428517879396	-0.5352724030986428	-0.7924854569519456	-1.2633310292563609	0.29961024859008956	0.23723956452408207	0.4804118782180734	1.0021157234454394	-0.7796129392279922	-0.9295077868467873	-0.460991700548285	-1.0567206005207048	-0.013280233020040284	-0.8124132237437899	0.27001211064129316	0.4062922210085678	-0.18055740045414415	-0.8746510457510782	0.2091730952058824	0.137667429561666	-0.23659266017195899	0.8132673746902499	0.052311537851449	-0.7907412158420275	-0.8224793232690495	-0.14370892498076224	-0.21347947749501905	0.42095422906634905	1.3939666933729191	0.5261156352511003	-0.39779677439840605
1.790712334806741	-0.7811265706077692	0.22579896378424996	0.10486861616346621	1.455832710154282	0.5731540271005934	0.25191344499465806	-1.5589092457016003	-0.5476217985493137	-0.1313288805699353	0.6935415433783227	-1.0093714774025728	1.2818679307027432	0.38847914135837713	-1.167589128664658	-1.2418677744621565	-0.013495505867628257	-0.3883935360760563	-0.2699961168731101	-0.6375482586869224	0.07152402900379161	-0.6595166293902798	-0.7645587411375475	-0.5731612628064771	1.0711791632580527	0.94711207709011	0.8747306291351117	-0.13686981529782885	-0.9833704049981472	-0.5145508332726504	-1.0272987156864932	-0.5177865695368558	-0.7225626807917618	-0.9894903110841075	-0.42082704647907715	-0.3747695060493391	-0.9164073488243732	0.2502165725028101	1.1751418976447563	0.10074701627515345	0.3617446965342469	-0.1673759068109459	-0.17067570530177614	-1.2901355845101816	-0.22846632290657365	-0.3992861064149999	0.4473863424554054	1.013144859333434	0.8192910039086218	-0.36657452927442963
2.9797624320532186	-0.1948603925205068	-1.1951309091281732	0.34872829996191806	1.5174679450781283	-0.5776953289844926	0.5628763006288292	-1.7385236777444673	-0.5427781983537204	0.4667669219453922	1.013857794920958	-1.2365660585823908	1.2760975468437503	0.6065170044321049	-1.4758148278322247	-0.6953827028472008	-0.4413523857340658	-0.4701770370800437	-0.7088657504995165	-0.15868957172066345	-0.36235666794509586	-0.3079722262892312	-0.5964361267783957	-0.7963889694664725	0.829856778286324	0.36997015070497197	0.43883128117185355	-0.13811736231596372	-1.158243722300165	-0.5043072657365583	-0.707805006570842	-0.955106315905568	-0.2934886500532768	-1.4006981460475443	-1.1825357450525311	-0.824048605330625	-1.1801102128316197	0.21369433393954362	1.607750630276371	0.07064856102550778	0.23143230824547426	-1.0730063315775011	0.7268240774041803	-1.1505702431336249	-0.44808036099633375	-0.5104197370623563	0.6524409982797666	0.12172519858597353	0.5725985687347218	-0.14161200126746537
2.204222226710687	0.4070617782195441	-1.7583403796615404	1.1445371876329877	0.30794670883080694	-1.2850657981082236	1.4069284653761314	-1.0576083562229401	-0.0472678553831526	0.5837862794557399	1.1750429808953755	-1.4411416150391096	0.3033060645090172	1.1486229896319757	-1.0665420320226289	-0.5169789155955956	-0.02647595630190436	-0.06805623432887097	-0.7607990100935929	0.08215638742815264	-1.3013490497322304	0.4723749068795043	-0.8413257215171148	-0.06783979677284922	-0.23099991402149156	-0.6406454176872503	0.1061102664805987	-0.6635569325303526	-1.1615338144434024	-0.16977523513740872	-0.2764407112821962	-0.9262620607505333	0.39666522746710736	-0.663930417287768	-0.8571350491151737	-1.1657052732986461	-1.5302340779304566	0.16287071445500403	0.7335250520247374	-0.1745539291969425	0.5266474528150724	-1.6723342150451943	1.0424155390614573	-0.37077039603920164	-0.4872602091072966	-0.5603976901491178	0.8498627416532492	-0.36662990194782735	-4.795318064257002e-05	0.08437541526255612
0.1871093949066109	0.7241050894089391	-0.7134376687636427	2.012716058478201	-0.8214250802033471	-0.6068618126842203	2.4005765433488024	0.29916434370458844	0.6282910825310409	0.3456469782968223	1.0858405387503407	-1.3636746327192504	-0.5322761055452363	1.6119373473737681	0.0653123847450109	-0.4954015103928626	1.0005413242694203	0.5297209880880664	-0.3137591841374367	0.13252549446890374	-1.6475847981119034	1.3921464023569123	-1.136533470027526	1.1069216295479656	-1.1243929039186216	-0.9230363841713276	0.2507632123331505	-1.018987417294882	-0.7885531896279117	0.5677563955198865	0.0530326824718444	-0.32074847364722303	0.8866551480679393	0.5992610871438638	0.542170247292185	-1.068291563427808	-1.3610912160191706	0.326088354067117	-0.952091755893638	-0.3042581786683791	0.9006554188849544	-1.245159680672942	0.3937435308729996	0.4693241875175665	-0.09108295285277963	-0.5538277679947621	0.8874862874103615	0.06493225256829695	-0.34836710655831643	0.20988838578055227
-1.216733791704611	0.8639325065935326	0.9909414953126826	2.259348169935072	-0.7860168151809894	0.9768939968365193	2.888182445002086	1.657134107307611	0.8835866803504225	0.10306636858515654	0.7810253126981899	-0.8454966437447743	-0.4039287846816448	1.7833057161894739	1.285572728665712	-0.42033495843077484	1.80547610326034	0.8388524484335909	0.05418387610253839	0.25611067883798955	-0.900674021264296	1.7793262734667155	-1.0106682799280309	1.8092073511029207	-1.1228808923824365	-0.07358973158010113	0.8616463709375781	-0.641697565348574	-0.2754117333078127	1.1887164050876928	0.06973710916004432	0.5031555039873181	0.8264308653346822	1.3917843714755014	1.7614571657635634	-0.5671008381321327	-0.3645292082055211	0.731763043979098	-2.2106105143581822	-0.21521417235560225	0.904854896473935	-0.17219893894419003	-0.8151536781426831	0.683682804695896	0.5405006933347926	-0.45910384983200564	0.7630545899060186	0.9873769706993047	-0.19970835580807464	0.2694094995857947
-0.8725449584228137	1.0768673624658436	1.736325442932524	1.5907117456520343	0.2529742367932936	2.0046078885940664	2.466352353873428	2.34549290507972	0.4471377051012581	0.08960316822425084	0.42341995956828776	-0.05437172497315502	0.4088500136501881	1.630638050108598	1.787594198926859	-0.36639631083070734	1.7015613262960176	0.6395997609533446	-0.18824642400740635	0.44521297920570985	0.39435233211558374	1.2984306369535226	-0.3400154243426663	1.5432569370313742	-0.410206327206982	1.1191891261734837	1.564489239181929	0.31180012607499713	-0.021560604483395723	1.0176250188082951	-0.21070640794335252	1.0148990707978087	0.458108462523766	1.200096670584925	1.559348193117017	0.012166321338029409	0.9219539524421415	1.1022744260154649	-2.2462633338178115	-0.08163883555126877	0.4598901432054134	0.5894784539599813	-1.7748178618023838	0.16171967767132825	0.879437917947965	-0.16819768553470163	0.6353479502039732	1.516681017703495	0.17020714379551508	0.3328146241986637
0.6242984258260073	1.312378991071925	1.007982791480582	0.37741276248551453	1.332649332508011	1.6089249348950323	1.3209440935189534	2.1458986330363174	-0.29343519679221053	0.2312802494745855	0.22102178632436256	0.6176241054742453	0.9425609348649097	1.138647811655205	1.3190052655323827	-0.4523694665495642	0.7693831402652209	0.196425192303637	-0.7645932364235262	0.4020621017392966	1.328782143247378	0.3644733007659249	0.5596659647911023	0.6191112330490307	0.24747361104824486	1.6159815411457645	1.9290373500914326	1.1551705266393708	-0.0573365311363052	0.03197312991335926	-0.4227636974860323	0.9030366889355791	0.44226293094574193	0.328678307544124	-0.003339688308868175	0.39721307618167534	1.6095171554504573	1.1437207584730475	-1.3220889025999965	-0.056835034022923815	-0.10242282738317812	0.5627084073443933	-1.9369006483817341	-0.5103194428192941	0.5928960187589338	0.4341370506725283	0.6846377128744504	1.2558364626431557	0.317906739122942	0.3717205197663422
1.7211170419931798	1.14591375728189	-0.1597002648755699	-0.7023668183653554	1.8020508742860748	0.37351779500950044	0.04204677301506822	1.358128444423868	-0.6586588944128807	0.22944245653197257	0.2762133356759706	0.8603688429475757	0.6129120753939594	0.3719003744473754	0.41929129949714816	-0.5414004207767747	-0.2874463507319462	-0.008634060046943894	-0.8595870981835424	0.027622978667701092	1.569671196130949	-0.29974429056753993	1.2796893738570407	-0.2721849683758116	0.35009464286873854	1.2777498754945311	1.755034462139964	1.3889986207846576	0.0019695706221409103	-1.0120694358244702	-0.15752065675808608	0.1993302727661641	1.1257788780993607	-0.5354617528432739	-1.6967008517807713	0.563465069063993	1.4975149282060374	0.8732597579715075	-0.26583913152320005	-0.06392051324392191	-0.4447789469952863	0.05459098406954857	-1.3624253637065742	-0.6405154784870566	-0.14272619456909177	1.265455654955859	0.9207460038530861	0.6154733225386042	0.18617910496730197	0.2725373917181185
1.5003467687819767	0.2477928687569379	-0.4856892439904591	-1.2057098298980704	1.7706477924586908	-0.4581316060994792	-0.8534909583678001	0.49348162411319724	-0.38246983412174884	-0.13103550242157821	0.480342893614251	0.6793976290348618	-0.25817887780712245	-0.34640646995243585	-0.1278299285492424	-0.3761043891034793	-0.8432390912905955	0.23638444162336472	-0.1586141745357415	-0.2961028469848077	1.510421237459602	-0.42437033840773214	1.688227372869971	-0.7294429036740382	0.09646854428808843	0.8707142944731786	1.149003852957652	1.130176477549175	0.41901670080915027	-1.3455023492907736	0.5254161513990716	-0.8118457012359668	2.078067909637155	-0.9728449980701669	-2.4358719625296237	0.6149859655820793	1.3448103368753745	0.5894390940903315	0.3977956981034341	0.04931534819963615	-0.5570866599532163	-0.4189157951746288	-0.5286203249666713	-0.10619393380850509	-0.845739198944796	1.9472867084612893	1.1363574689069578	0.2387116467201433	0.1613220809352685	0.021208359919100445
0.43618068357860834	-1.074873333704951	0.15427055070472906	-1.1025527561373971	1.6176765652371314	-0.34791142183634916	-1.2027157627544645	-0.10403337462821238	0.12493393479712951	-0.6686976006035787	0.5798912264503687	0.4055774334488988	-0.8586712088872931	-0.5641183809993947	-0.0595167721697393	0.048418996561590655	-0.846237179074102	0.679690366805801	0.6472350652317809	-0.10729048444562768	1.6298000323109099	-0.3432896844894186	1.9307594979392444	-0.8202962524391816	0.054039252398589734	1.0390372367280452	0.42863238198942055	0.8634466301508036	0.917672419671428	-0.923492111147643	1.0352041259361104	-1.6869756017206283	2.498766720375322	-1.0220855657937113	-2.216272757682458	0.5952398151678906	1.9173393127842742	0.5374111830982953	0.7052844520032293	0.22491500924351057	-0.635517062675117	-0.6523164670081579	0.11473255009999696	0.5944097670710564	-1.126495505423127	2.0608275570813306	1.0944570899668788	0.3058619917038046	0.5803827620266828	-0.16013734003260055
-0.28476677581495247	-1.9310546369821517	0.830761999720624	-0.5868842727871365	1.4406237006813203	0.2202192650890133	-1.106142312529134	-0.4059942422839665	0.27081495169293185	-0.8156564379170723	0.39336492691561264	0.4898787303187783	-0.6555296140807766	-0.15746300129255378	0.20863597530743144	0.4469138264197684	-0.668522826674728	0.9068330980685109	0.5925279840164893	0.5052726434834417	1.9448268534377837	-0.4158837424899241	2.1394851950437626	-0.7361845279450271	0.5445647498522904	1.5784677358878147	-0.0454860901569339	0.9174238981977023	0.9662605957936952	-0.28774266651024816	0.8644489722779855	-1.944388854178765	2.0826795549293142	-0.8643475334120928	-1.7257283287762128	0.49280594068350747	2.9174984846001046	0.6731073051674752	0.8403529061911472	0.19421875798410948	-0.737138693428778	-0.6315266135847204	0.406649308266746	0.9043531223802186	-0.8389538865048524	1.5811538204624194	0.7749741750516532	0.5089007638000634	1.2875696868977753	0.03567308885856382
-0.009401668408449838	-1.6035950434956354	0.8254445742205365	0.06936089982401461	1.1297480534639064	0.6116479377258727	-0.73424328521245	-0.5621288983461638	-0.027559835639009947	-0.10160784879215932	-0.02110598814913667	1.1653006506930936	0.2080250502262919	0.433056581888468	0.1538225691396452	0.6292334961421003	-0.6081912461561128	0.784668672648809	-0.4233941920848892	0.8752890304572988	2.137191190282739	-0.5313130940625264	2.241022375160305	-0.5138943155040305	1.3621677435896054	1.8190972891681985	-0.07426143599761685	1.2437440704285299	0.4351504015419687	0.14557340730784182	0.22441899733183998	-1.3530200874700495	1.3223263492525967	-0.5308770968351595	-1.340233383400577	0.3625909637246353	3.170678081161983	0.7605612812462439	0.7814551882466203	-0.19408430845314895	-0.7080994618836373	-0.2362947679702182	0.410126294044641	0.7144758945993326	-0.019435307370677654	0.9656063762456643	0.38669701507528165	0.5500944804984346	1.7497661414817225	0.63560501947474
0.8230839117562692	-0.3188678442805509	0.38170164974870335	0.4766673571201756	0.723769879731248	0.7686864097976125	-0.30952685853234463	-0.6765179039383061	-0.2673646831878878	1.229351574886587	-0.43257596830433503	2.1520174217743793	1.053937451554141	0.5920770622759464	-0.2689674459897836	0.7566972247530299	-0.6284962275537693	0.5371490064302749	-1.4518652326801986	0.4559551198166844	1.9974471876875053	-0.3472409619645279	2.0549840601023397	-0.17447499689688356	1.9504104978071304	1.466479050370434	0.20023956509766433	1.5697328316014776	-0.1984578478465813	0.4069668037870498	-0.1274237648652682	-0.22165874924426499	0.8526527429579356	-0.01669127786302978	-0.8086330267533235	0.3021555258738988	1.964767941843433	0.6082201998243155	0.4615743263936549	-0.7116632281271771	-0.4715444942219722	0.6039928277952031	0.225752439850099	0.30553815079003205	1.0695971958174002	0.676068681366635	0.08926893249223372	0.4158646521282575	1.572901985449941	1.205178209936484
1.219099414969981	0.8223786160167385	0.13559110363406973	0.21813631017531404	0.37441130691747737	0.8931591916128311	-0.17129264576798328	-0.7285916722751031	-0.006056605435655091	2.149794152639837	-0.6785060066358424	2.694154419828838	1.1127993201353505	0.17306330369409317	-0.6918489417515039	1.0710540890542808	-0.5213046444415813	0.3840394969109591	-1.4882231812567095	-0.5513871915144927	1.547991416167091	0.09598002515694604	1.498245809511132	0.056532290257937476	1.7772538653179177	0.7943514537537435	0.31703693891798324	1.5961033962194469	-0.3619026516865941	0.6027840702838051	0.23097165436178296	0.7390692508659568	0.6232046339857144	0.4318458593331636	0.1316526422651556	0.28031208151736287	-0.015225713033164317	0.1421352085581172	0.07806918207563492	-0.8934097890022062	-0.2386866349776177	1.5265119517428951	-0.06261373920165933	-0.05758188789867813	1.820190507104636	0.635346690312456	-0.2506026846435766	0.15198300848768334	0.8464867182497051	1.1495910519023151
0.6283522420223641	0.817710970739302	0.18974626291636476	-0.7459661615734897	-0.0013971481290232935	0.7762694071514173	-0.636890780534645	-0.6718110556438959	0.5434799676174825	1.6371636411385426	-0.8062354466052642	2.0843392037959556	0.04597222350147308	-0.3625021319777034	-0.8624512438434816	1.4615831026701909	-0.18887441875813013	0.21057487740560732	-0.4782524743227441	-1.3788047917243973	0.8279734726637993	0.2601818746652194	0.6519384371200726	-0.08500324208778864	0.6850543084342675	0.1049151424139899	-0.1571566548595829	1.0893010658942919	0.016344768305336974	0.552353948939246	0.8338463296564349	1.04616064039432	-0.037503499076878194	0.3563809569546604	1.1817589999502796	0.11671944895837597	-1.3081034010766723	-0.6682229827610775	0.005751736857983228	-0.4531940396765784	-0.2871354621902218	1.8670122280127712	-0.29735049770782634	-0.3084782211880743	1.506947359941754	0.32677957864923696	-0.9093875421753553	-0.3424540601179243	0.01736399867050401	0.28564744708395023
-0.5389067260523622	-0.27785922005547486	0.11827826338994443	-1.7848856160480753	-0.7015269752450418	-0.04750202247769642	-1.6603267693491035	-0.5393403027390257	0.718258937702134	-0.2878052884585851	-0.9386136283680894	0.35593967093254153	-1.674090548098257	-0.4913304937003833	-0.9003977987122687	1.5205014510148493	0.27398249259209373	-0.2886947724932408	0.7666271353689794	-1.471883383059747	-0.15911105934751518	-0.28505326515666857	-0.29513044149482837	-0.5006064793725914	-0.893916860820634	-0.6356006827978303	-1.1707047014174246	0.02453730535715467	0.5266576660901521	0.04736876297926898	0.836711409183895	0.9431764751146647	-1.4653634406724745	-0.46795694399072035	1.7433996861475716	-0.24958073345563447	-1.1758000300247171	-1.7721243800275754	0.38730174422144237	0.4627505101679564	-0.5446829122315696	1.373164973934862	-0.21812374549556268	-0.39109436380926804	-0.04262589654235459	-0.4813357033812532	-1.8593557861298236	-1.0511328570498923	-0.4777787549584283	-0.8953725266899237
-1.2933929365197343	-1.4115022850793384	-0.2246539397848057	-1.9884317201662303	-1.694604967827936	-1.432741409220764	-2.677796638817832	-0.404119698575052	0.2122006479841713	-2.356641864758751	-1.0265336359091908	-1.5435293832471948	-2.8956870447050505	-0.20143454003424674	-0.9861680691716688	1.0812444809445323	0.6733851979726145	-1.1376064165946598	1.4970737961494693	-0.9823680684591518	-1.1837619342266827	-1.2728310783118397	-1.0756775888748287	-0.710700009950104	-2.044459824270683	-1.4649063629548784	-2.1010443231456954	-1.206199482613003	0.8071855363348911	-0.6711938886459741	0.03345256330273133	1.100118234812565	-2.9775026800566993	-1.670285173224142	1.6116237147546253	-0.5295796255698532	-0.2719814586021421	-2.846758902579758	0.9591550234906787	1.4119563684910212	-0.54005718193581	0.6172875230658985	0.3582770436980484	-0.1240613339357138	-1.9991100417796757	-1.2602042622918954	-2.5683961599051286	-1.4934607754908449	-0.452661771564643	-1.5997792963945323
-0.9778592634486937	-1.6005712495109605	-0.3585741680253233	-1.0663526885561645	-2.3104186431780223	-2.3591155474189263	-2.9508183453293135	-0.2532908482587142	-0.47619603382567577	-3.072211355843452	-0.8281957684571066	-2.4481474441077506	-2.6151435747306566	0.07657498477100344	-0.9918367585852743	0.5138034028910102	0.7983965111378009	-1.8725739753313908	1.6333561880219425	-0.48253968968663175	-1.70431917293008	-1.9202679870098192	-1.363305438433843	-0.4035439692193032	-1.9478041363289436	-1.9986329530145053	-2.26804015990644	-1.8639933864930225	0.8674152696716816	-1.0508177358160369	-0.8486525521686904	1.734370511322207	-3.4085849546102294	-2.479183661602185	1.1473465516629835	-0.3044584880285372	0.2196029645011819	-3.284843572856701	1.3421872184543993	1.9851194562674628	0.1215419534277327	0.43411360353260003	1.2764539348451733	0.5525308443046044	-3.034790077770628	-1.1982503787822745	-2.4157728228412663	-1.0195219635087724	0.0016685673091329752	-1.404316108068698
0.10023338141246019	-0.9111635999094274	0.13006160962887195	0.21112739539920142	-1.8110897495321472	-1.9180076631432774	-2.180687092494193	0.024133348401444495	-0.5441638354953889	-2.0474469268390405	-0.20789182809407492	-1.990612192364721	-0.9511627794920315	0.018757655201298115	-0.6333119251819023	0.3078294570785588	0.47554442182506146	-1.9294747272729658	1.4721124797603775	-0.3255741651017926	-1.3278106895447426	-1.700212450137748	-0.9421462511963222	0.09051184635501539	-0.6276400639692976	-1.710749757182976	-1.6170510927326398	-1.4210118171828166	0.8532821942225902	-0.9372659238927155	-0.9640222209857929	2.1923411817276754	-2.363751621121235	-2.345714063662848	0.7528696584080089	0.43356616977523893	-0.11547549215955585	-2.6097681820420227	1.392197625094119	2.0018537659053783	1.2553614537335316	0.9418379462829122	2.004927600567213	1.2545138731244634	-2.5068514681348764	-0.1876623950952113	-1.3750612789806893	0.3465296701386099	0.5739187846181534	-0.5660510741978775
0.901108451254238	-0.30763047481072564	0.81023959692079	0.6872002797916889	-0.32595234264112655	-0.4491825492503267	-0.8007148876535168	0.46852241785098575	0.19229718469664453	-0.30898750903778494	0.5733816336807427	-0.9080347221797482	0.7699761638874593	-0.2927581818264388	0.03711657247334684	0.4349186332887777	-0.2919551167459844	-1.244403275050188	1.1043625106839312	-0.3922522536053611	-0.3672947018749623	-0.827838051804371	0.013588330315677428	0.09858542178982956	0.8800977078684283	-0.6743375337894535	-0.8223430743253264	-0.1628400992968034	0.6860798815852819	-0.8492665778672687	-0.3074659373608223	1.627582416430519	-0.740395653988324	-1.3844148294495884	0.42731043476997915	1.0730125568357123	-0.6833620472040621	-1.009213137969023	1.1747460760201742	1.4891394001020102	2.15389473516637	1.3465238796690635	1.9742710628670508	1.3242020060533968	-1.095307538322252	0.8724321568834121	-0.1868872439414093	1.5627543415970389	0.8402153025248864	0.29553059245473
0.590213901874718	-0.5441218810758282	0.7322349170417262	0.007704156548481388	1.0361136487966673	0.6936565072905716	0.36789134434509885	0.8931364934409877	1.017874090653088	0.7573618521153131	0.9749936243658364	-0.25162077252522486	1.1823269515042398	-0.6288243370686548	0.5190070090878749	0.3490758976039131	-1.173844052563594	-0.3891987485963694	0.39430333265929546	-0.3975974991083139	0.30147865891469056	0.0317447036713676	0.8911226663907567	-0.561289752132794	1.3362887318413532	0.28287994704784175	-0.5995442891479514	0.9116395367570129	0.14188169062644973	-1.2565541906872548	0.3204274344375757	0.08487049769149894	0.14982835565181182	-0.2179955054413378	-0.0033097249472234277	0.8982583390626934	-0.8216943004199957	0.6444514396947844	0.708706518467212	0.6011051444331947	2.184107366754011	0.8421806172369227	1.0606916562648498	0.4871874567940067	-0.09579214373821632	0.9485013366530681	0.2812293654685253	1.4285526344318837	0.497077884647318	0.7361040203013932
-0.6642545543227649	-1.3215188738774695	-0.40402011928383474	-0.9924675754349931	1.217910530156142	0.6266057052662599	0.7679476115156514	0.9835148335950631	1.0415989970071677	0.6993110279261151	0.6684279000143889	-0.3167812126148107	0.26241807468522144	-0.9528277999664363	0.39235797696688424	-0.309162273214919	-1.6285823325590894	-0.05230505626334727	-0.5431634058732322	-0.274963547607978	0.10458213705671761	0.41627839697235847	1.0503386253419607	-1.2331297699735924	0.4582132405053511	0.3917191445022964	-0.9292485536164192	0.9816597498775567	-0.7259824093340349	-1.7274103195375994	0.2515415911420329	-1.3386906668804612	-0.10663884568666998	0.5677505344371289	-0.3969461772854638	-0.1374308625692312	-0.6443215711943329	1.4636940448316789	-0.0581357494406971	-0.4060507094737654	1.3147025355897313	-0.4326221245654715	-0.2378569207096079	-0.7310133795493851	-0.06902106729078303	-0.005084203433143949	-0.13482276563471485	-0.11042756185714786	-0.37491439019384243	0.6761690533615426
-1.8248862400499222	-1.6337847368017242	-1.7101699697883928	-1.2050286696522357	0.29215551195213935	-0.10029870117863963	0.45039975572443375	0.6176001786967721	0.14265436778260282	0.1952377106121501	-0.0990187414793798	-0.4761364793263225	-0.6033888972887177	-1.3177348281784422	-0.1375547608908121	-1.1885584725779303	-1.3497720777236777	-0.3977423594224578	-1.1656725430890438	-0.18434861783655948	-0.6056854766297991	0.3558895641480241	0.3924901548445971	-1.103263286684078	-0.7703499794671385	-0.2044828501436443	-1.0992832375008352	0.2092771965431772	-1.4379477585871399	-1.2389934985802635	-0.3648009239349451	-1.5907663249958959	-0.7587092958852021	0.8108541955755506	-0.34712324213684836	-1.2578468458901946	-0.777906486334279	1.283366173751333	-0.9863275596957909	-1.2120706887297852	0.06590449788838361	-1.5115020420997591	-1.1600868364120733	-1.4158543655500084	-0.3542954235371145	-0.9917425719655598	-0.7800946852013095	-1.7362161226363688	-1.3157303100753361	0.18624632929598975
-1.9670731643567718	-0.8934787766774994	-1.9822884260317137	-0.4649656364583276	-0.6605390302500384	-0.26887567042259924	-0.13801011967047397	0.06648659037950094	-0.8958143243335095	0.09190430224084824	-0.6990781445374982	-0.08724403478382006	-0.10432657174412936	-1.5322738772001128	-0.4092998745657968	-1.5844177493737175	-0.6314340975502049	-0.9546223976019985	-0.9924949472486604	-0.2359659831787152	-0.9620247189367431	0.1394164000230414	-0.5210571282393851	-0.18065875708199014	-1.0778796211477324	-0.6482315624086539	-0.5879398301986449	-0.4610013615379186	-1.4838341781499662	0.46983420590404557	-0.8785729063512621	-0.8089188652975134	-0.8974064059797515	0.7096390326739148	0.22381659126608758	-1.577403668895598	-1.431204371165204	0.6817619517122077	-1.6533407242101354	-1.5636917113243782	-0.988060773269191	-1.6246474290327122	-1.286075561465019	-1.1416819205397402	0.01309218109564923	-1.0884011532577709	-0.9122020261378093	-2.0476361767092928	-1.8664110980022242	-0.6838783462855204
-1.1430504154317764	0.43143382639893313	-1.0054095609379727	0.3176997593831933	-0.7367178656205527	0.4528169691048269	-0.6028266017112295	-0.19900612991740238	-1.182329918800017	0.4807402961132333	-0.715189178714189	0.6248290069885365	1.5065335728641853	-1.2291281663473215	-0.04434815634605548	-1.2492385960708563	-0.1613530553351659	-1.0965810832602916	-0.15984863693315426	-0.32978677351388164	-0.5887830931777067	-0.0023226379105444677	-1.0000726735360015	0.623222951660193	-0.2030160676921308	-0.4129722820431033	0.2193503462986159	-0.3374139582890338	-0.8059386743958814	2.1769615134410376	-0.9256395758158712	-0.13378065100231895	-0.4686549655785941	0.5021496773960938	0.7838018734586192	-0.9454334943894465	-2.0197936635324196	0.2674781712482788	-1.7062370896948953	-1.4137683933712393	-1.6133331306278271	-0.9203412282595215	-0.8183034426675401	-0.347343981963223	1.0927177561388564	-0.43550166846892474	-0.452742180771549	-1.0075054815522906	-1.9618642832417599	-1.7379968983431424
-0.2439999399799672	1.3466570579738923	0.2600188890794886	0.2423786861643952	-0.09353476412332579	1.1143428710309027	-0.821897713250366	0.0513803130929372	-0.5569771868018544	0.8096101015678214	-0.3182714847039611	0.8012073460247987	2.616132717176301	-0.40076060980569994	0.6271355678140652	-0.6284626148546769	-0.33901784502810006	-0.5791205386539338	0.7016828419782383	-0.27467170379320854	0.0010556383672965283	0.05107951149975677	-0.8790892208892293	0.49530795101758485	0.8851554469508373	0.10385434361315106	0.3909721484652019	0.29673870985408973	0.19991122589325375	2.262519926784547	-0.675824895382515	-0.35946143684922044	-0.11582698513179346	0.2615463445373346	0.7361877476349957	-0.022959767224967238	-1.7950275631121257	0.05236071643789345	-1.2609563440066895	-0.9169844716564142	-1.8789888178109377	-0.1440027582732462	-0.27326513113425016	0.21409619015546758	1.9776588955229328	0.044728336324779495	0.06543885624640856	0.10222486921520826	-1.8637370756164717	-2.426608145924375
-0.02982260773874036	1.3719338514213257	0.7933081192988215	-0.566684833539348	0.4054382424490749	0.7293907860864569	-0.8306083977289779	0.5771523596645076	0.3719657679523061	0.7031424637230111	-0.03233538324156165	0.0408254419185231	1.9903626160726515	0.3262499656154909	0.9622522890220335	-0.24084208789042186	-0.8355426920521399	0.3463854281797844	1.129472855652683	0.013164927476338842	0.08983228898716579	0.3757139102085632	-0.5933041170459838	-0.3476931147957743	1.0789109661531546	0.167114598476502	-0.4403260435268904	0.5794496257534798	1.095798808494483	0.5614966628976737	-0.3864102818762737	-1.026486245567138	-0.19489863057288118	-0.043615278574798105	0.16331815824388377	0.4344137249690932	-0.681631036285901	-0.3781817105163652	-0.7791320205845976	-0.2901983959412228	-1.8762478953527184	0.1792246636490354	0.06132248243390298	0.28942364367537043	1.9034559564502458	-0.19465802703711008	0.20575672974144324	0.17292384143976147	-1.6961521376214352	-2.0949665342766943
-0.3915049252410034	0.91678665898144	0.5499969350507466	-1.1714564701105943	0.22682444572549715	-0.4285835012289984	-0.6357917401710367	0.9096057681318086	0.9012446715567236	0.38573067403054667	-0.16103758321603243	-0.9915759947546156	0.12181919495752667	0.2329764389882246	0.7136579354670985	-0.04864562208111129	-0.9377881525741193	1.2042017963739733	1.1869683308180954	0.4512141981215457	-0.3517273204393092	0.9205889135768428	-0.6190830878296346	-0.9189537292245954	0.3059883853872879	-0.3161816375652138	-1.508421953858849	0.09591113216765054	1.6620786893651487	-1.2450335306516915	-0.03644907314349528	-1.0670322282919995	-0.30950149208567945	-0.3703320120857091	-0.23488352725635844	0.2547044825435964	0.6433211971949668	-1.146789582104289	-0.5196719620458945	0.29061529154311877	-1.5800472976183477	0.0668372279388099	0.2934561479729098	0.2485342340320086	1.1353094793528435	-0.7243741504661588	0.08875673433408578	-0.5344996556974958	-1.2082113103100074	-0.6311444726876588
-0.6173693347332063	0.6644908200477229	0.23353716820055861	-0.9201173968902531	-0.3583063572646458	-1.1164982673915675	-0.2019827112426382	0.8155134620174344	0.818443045800416	0.2565576729685809	-0.5017675370771598	-1.241884395078729	-1.3142852157722456	-0.6406333707749787	0.1965819922978435	0.337175156574748	-0.33624202200052383	1.5954137106026367	1.1079006964495604	0.8517666743238442	-0.676480908487555	1.379155052717882	-0.9383159852024376	-0.6116391575983819	-0.49783119317059743	-0.6898299757809261	-1.6411961720387949	-0.662010256043638	1.7605515638767686	-1.3683960904321675	0.4333455644017158	-0.21224750689381983	0.05180973678999781	-0.5219705123411628	-0.014385398540830308	-0.1890506569466969	1.4203505310311986	-1.7331098066710549	-0.28815583057866156	0.6630687716499615	-0.9709075640511243	-0.2640380428010229	0.5550887600016307	0.4355381562250966	0.5715932519507589	-0.7810605582914384	0.0902108792997366	-0.8617754357852883	-0.17009500907631495	1.181303399140403
-0.2767808422992629	0.7889746912655544	0.24417261537849588	-0.08365334472289844	-0.7605593107937048	-0.6110714000823413	0.43073044901713925	0.4817393052659567	0.3687941346513965	0.30250117172167285	-0.6269363679696752	-0.47124259769907595	-1.2354047489082711	-1.3987726540281142	-0.18956186351941548	0.9177090818615272	0.5400437385189277	1.337700272428367	0.8007283484620795	0.9875253546174136	-0.42353512376347724	1.3356610023876099	-1.1219664601975543	0.147373375279145	-0.49135575499718886	-0.41604827716626397	-0.532518269577148	-0.8914705290886084	1.1890827339451882	0.13676377719982483	0.7406420989629154	0.5991948928308051	0.6930589557485388	-0.2578838689451472	0.42588420881325656	-0.5161201248714047	1.402632243563248	-1.4644031679086809	0.13829865702684874	0.6429019390886712	-0.20208061527471222	-0.7238782159744576	0.6024829273296899	0.618522795923526	0.6241809632520521	-0.280076821518878	0.261401345841736	-0.25397558019565064	1.0396883780133026	2.1536863781486497
0.32990454348637843	0.9158326446080705	0.20177656831501717	0.6475365912113634	-0.7509917448188108	0.46721795629156176	1.0905076388862232	0.23829657050301187	-0.15841014937767198	0.16486151061887763	-0.3795948993353729	0.44607413391020106	-0.14574245107156414	-1.1985133860293435	-0.3747120082701334	1.0943300199524097	1.0337695015234747	0.5247396178099177	-0.02792394744230278	0.6741802244673003	0.09192102434005062	0.664562795739164	-0.8765672829875583	0.5117462675726729	0.20746369184923266	0.23795456157816314	0.896136783885317	-0.3861137977694274	-0.08073955521882838	1.5123373047409465	0.4633502161046121	0.35724332943768616	0.874514862160032	0.4807078589103977	0.34634698037266054	-0.6608360459835316	0.8259498552805707	-0.3000881455585058	0.47632515733736264	0.13220557676059386	0.41940051902440345	-1.2165678233280504	-0.018590565032620975	0.25381078109920246	0.7948649791047943	0.08182493646665757	0.27668632276235827	0.5547402811577808	1.504177711577418	1.6824654958116771
0.6134741886619328	0.7421967252374996	-0.41831984094103797	1.0363528719295627	-0.5331474547540217	0.9501922500438172	1.5544074711014477	0.15975166549463402	-0.6643319530963975	-0.28603782529715394	-0.030696876002980367	0.5072447954921594	0.647916005617661	-0.16289375179594562	-0.4583788071227273	0.36878433625266793	0.9969496148047599	-0.44286260284246776	-1.2615682830583101	-0.0666396119325857	0.19094342697097288	-0.2725024193170619	-0.3806040435932648	0.295387109937714	0.8055614394319371	0.5614016477243183	1.492055896364148	0.27580121767010646	-1.5559781302809408	1.3768475402888458	-0.3342258914627855	-0.7304020061455423	0.30104904062330434	1.4046925126019678	-0.34139913083199874	-0.706141102856707	0.029526106327341296	1.0100909888507983	0.11303739952703716	-0.7059586059396391	0.6292268829216158	-1.4320032937874392	-1.3374261663088094	-0.7683487118989181	0.42182006628438806	-0.29029670403616586	-0.04342239870675187	0.4651842271066665	0.6449645856173687	0.27289415978713366
0.4035127326269301	0.4414317380303699	-1.4552519415542193	1.3963226605822763	-0.3426854520828393	0.4493658056312461	1.6729716288554082	0.0035313986152531044	-1.1217350931206658	-0.713899674995823	0.03847519199677656	-0.30404723400438677	0.5141869173751872	0.7808278400344574	-0.3524806624264723	-0.9105945895580095	0.8593645985486398	-0.9928755749704422	-2.1692451915524344	-0.8774602123662074	-0.3300211014945141	-0.9327717853311235	-0.052111693335984616	0.14591859145753808	0.776069598865715	0.2776080022455381	1.0922138167113542	0.3849692410573016	-2.3920498898527947	0.24677124060538996	-0.9587142802749707	-1.425063952558624	-0.38506342395648674	1.9608461255651881	-0.8919111930947539	-0.6342747482986149	-0.7265610032074797	1.6006789904921226	-1.0785914321119774	-1.4558794657428642	0.3950426987960277	-1.0946854223577052	-2.621812427851341	-1.842357386378012	-0.4182261687530438	-1.1725097212071074	-0.39398628946308206	-0.6259030808752565	-1.00634823943602	-0.947522768761981
0.05303455470941291	0.35228661352479756	-2.135982892332734	1.883619181427574	-0.2419184597729548	-0.4154059601424888	1.4386774127903854	-0.46929287909616163	-1.4036542578977014	-0.7621276112429793	-0.25123283526727386	-1.0636534007320468	-0.05782366224785011	0.9420707875008988	0.11176901136914795	-1.7709279121186627	0.9652915882802318	-0.7519141221310066	-2.0595856040190657	-1.2057147671776043	-1.010356160133529	-1.085243531766649	-0.08820717820721294	0.6008185732151274	0.29975196406126353	-0.2215012197893969	0.5673211837527148	-0.2131440604434772	-2.1254734083576996	-0.3013502075166008	-0.798559435510883	-0.9405821126339047	-0.3409672650213791	1.7101092346786608	-0.6636156197338652	-0.40624887851318775	-1.1866031329410953	1.2689295131408815	-2.298063405945692	-1.7252643966066088	-0.04906982927594912	-0.4326542474181172	-2.891527194594172	-2.2001420080011505	-1.0017562588715319	-1.8262754616097028	-0.3531071247342527	-1.674131853851654	-2.1276351392867667	-1.2286048765142936
-0.09398199330592961	0.4386918435563313	-1.9296492370145542	2.0517310864488745	-0.2906807475696568	-0.9787176164516235	0.9885001349732825	-1.1864573105159273	-1.339135988315727	-0.5503893714474993	-0.6014125942987119	-1.002060020047487	-0.34520386517206564	0.5406214652573743	0.7011668341028557	-1.614129427031448	1.0480824754567806	0.11357259907528777	-1.1021669705843486	-0.7294552360118546	-1.3541682264246457	-0.9198212604480429	-0.326589919961314	1.253864817674122	-0.1764623641103451	-0.510356550028587	0.6838257284570805	-1.0999222336749077	-1.1882859099657177	0.30017370886073813	-0.07373905176738219	0.08573356497071279	0.3949482574759653	0.7530954719997383	-0.01734784388057997	-0.19225536421316303	-1.124596130795127	0.5584097611317612	-2.4497823008008086	-1.4440004737128882	-0.33847469867246865	-0.12391353479374265	-1.86093026435161	-1.6573981014568133	-0.8714133067205747	-1.8358543099871072	0.01070409477243795	-1.6697151252227422	-1.8335285355419293	-0.7179991123658689
-0.11468997199611884	0.30402629594723735	-1.0957754087260274	1.3697940371075896	-0.6363551465273446	-1.279426144202583	0.5540863011336815	-1.8178120487602012	-0.9065863655353018	-0.503904447818027	-0.6338790152608691	-0.31718914384973484	-0.30959593698671034	0.2678650756048543	0.725154593003489	-0.7931304911947875	0.5599331356643004	0.969385680285754	-0.27330096757782124	0.2945678328689725	-1.381168825275143	-0.6926498479823165	-0.5073956199112266	1.1529068252205776	-0.5353507146991849	-0.6851283024030417	1.1778868511068818	-1.7767876468483808	-0.512067552526687	0.9454372880868772	0.3766408000749019	0.3507613339917003	0.8903899673158397	-0.22456304756301956	0.028426324152113137	-0.2904121108632316	-0.5836819745613516	0.15773703752576254	-1.2561755407330557	-0.8751387057000446	-0.21071052198396148	-0.5782580143002297	-0.28494303379869185	-0.7221525386057106	-0.3666422704893751	-1.3960953026743999	0.15402459572146426	-0.7051057886748842	-0.531147114940971	-0.08826416634509267
-0.2879293438093672	-0.2211628337296081	-0.31362675977795107	0.06508949259160268	-1.2524878169076235	-1.6629278818759858	0.3436357014956471	-2.0913813961311587	-0.3036759158172354	-0.7296894793350927	-0.23937397168296642	0.20218095250170304	-0.42020133098067436	0.3887096855570802	-0.23457729118382314	-0.0836222046427857	-0.5134122423068608	1.2100708988883173	-0.3617165022249875	1.155592637212245	-1.3932389325191292	-0.4232006968973067	-0.5312788278133436	0.0028923779778545684	-0.9605614131564741	-1.0677552596706696	1.1508056398126925	-2.028953417477144	-0.5709146511791142	0.408679562987128	0.08295073629098554	-0.5253563785098789	0.46709909916051134	-0.4709460201050212	-0.936896998157296	-0.7238831110866403	0.028505158807210752	0.31577650819194314	0.4121687690967078	-0.3411113028397625	0.2901210519900722	-1.3758147513052157	0.7473394984462327	-0.03290362870667131	-0.1256193982592744	-0.8288663795300178	-0.22984132418246392	0.2633937347203836	0.5446340409702944	0.19881657229248603
-0.6166089195812735	-0.7095874632283514	0.05141695192346447	-0.8803629780689902	-1.7313973270366305	-1.9681625432551904	0.3913837525977018	-1.9921202536067506	0.17539377696465747	-0.8144329427623376	0.32724473638293733	0.1727569013066321	-0.7959492218287244	0.5386987435011575	-1.5969426633346466	0.23801093044464416	-1.3988555433718775	0.7224965158703954	-1.1188808202574878	1.2394319558463844	-1.3745465007656419	-0.042041567251868805	-0.4192459395679686	-1.3131734357614386	-1.444984111620222	-1.52927508387048	0.2744820736155486	-1.8751718759020624	-0.9384755880908939	-0.9215852759938813	-0.5151132862395159	-1.5067472853014563	-0.41569699187786335	0.1364227672233269	-2.066837762707448	-1.0537877169751675	0.2760323434407737	0.8044598300936827	1.395500320424798	0.02031531401801339	0.796206394697875	-1.6379527356653327	0.8494088123354013	0.17319028085548402	-0.2634683786008357	-0.1578531656214107	-0.7065138811711889	0.5287921858537203	0.6122225150715004	0.20501517244675824
-0.7801519551922379	-0.5525777718805392	0.15997007220264833	-0.7247685688369755	-1.5990343350684166	-1.5801110212982443	0.51710885448942	-1.6631856752129182	0.3103579686635361	-0.3674955021707831	0.6410451762166731	-0.019868206408280478	-0.92294797302592	0.37828201315194726	-2.1145916935766604	0.5402761967366578	-1.2681712870573736	-0.1119478576874406	-1.530825424571514	0.5136957952102483	-0.9390853146002015	0.28975764765887485	-0.14979312333785802	-1.6094912536588135	-1.6146789627068445	-1.4699193475300174	-0.6905506065005199	-1.3846003234067288	-0.8687603946152636	-1.4177759378570407	-0.667270401711658	-1.3495024321040168	-0.6932038728750847	0.9146688992932667	-2.0989180408690578	-0.7669649501177633	0.16312893785154903	1.2716653723551972	1.3268125047949308	0.23714166251411525	0.8722587306710545	-0.9798433129118863	0.5750494383552132	0.05384503317372303	-0.30468021146609875	0.6393514311392685	-0.53843556836656	0.26315585738581704	0.03911713803562446	0.2263584712776214
-0.5637820058513545	0.2773036034698613	0.3005058441428141	0.19558443994103683	-0.8771137662566129	-0.3502689606499864	0.4972420549660744	-1.2091422963491034	0.06282160743862766	0.4057713059364333	0.4208234329224974	0.14639426025320218	-0.3341916104699147	0.1346662332025611	-1.1412700614027091	1.0969378503216205	-0.17568807108358014	-0.7933025461413021	-0.9163436539441975	-0.4780337365571775	0.06084134452392099	0.25251938673783625	0.30613761958284996	-0.6955356359511097	-1.160071683883942	-0.5869648770744665	-0.7208962268299238	-0.6686961198546174	-0.19092536535526702	-0.28918845467665366	-0.26916545796026775	-0.0621862426172374	-0.012616153170597165	0.9958306919624995	-0.7734763179016741	0.14149744093821334	0.14738664965518436	1.4950918918455636	0.7681932989118881	0.34365022765520903	0.4028745293760079	0.08114060641479075	0.6346440559561366	-0.1602948935615272	0.08929043993904544	1.1970337785203953	0.3926613849147643	0.0808172624490873	-0.24017320418179708	0.38227356828620357
-0.1355096935635633	1.060478110883699	0.5332570478829927	0.8216988825854259	-0.13450540067292466	0.9167077333727973	0.3124005381115389	-0.6631084114245743	-0.36786016628619994	0.9088797636413612	-0.23725569556026363	0.6027540955679037	0.6889330830388652	0.27870020682210966	0.560436615481178	1.5310085277650967	0.9007605069400447	-1.0158896055702409	0.3727870044671936	-1.0476529159422387	1.1272455301597295	-0.16128610428698	0.7921596080833453	0.4188293157574128	-0.2970337050359695	0.5819254001056791	0.2758472811020774	0.045322627435896795	0.5557143534447793	1.2783527355018172	0.07722749510399199	1.108641371100906	0.8222855289985314	0.1885857159813526	0.819123727830039	1.0971926266802419	0.5949897126607913	1.361745965263696	0.41575386158945177	0.355330432916675	-0.22994268913146684	0.7544263628951947	1.0553609600378784	-0.3091745051924283	0.599234870192445	1.0053923967759242	1.3393576108887117	0.26877809371784966	0.18576106325046254	0.5493258961519812
0.22631840272729198	1.037791263112761	0.784121197366185	0.5315407089219754	0.1520382445760285	1.2194035899921671	0.18115788957618664	-0.08869967637458108	-0.5707825862443291	0.9147414994997923	-0.8549180445123411	0.812951280642722	1.3563296669749025	0.806730272541494	1.5232457733886517	1.251659805435913	1.026492381879292	-0.6883897848283158	1.3835518287096904	-0.7997456292967101	1.5581155380365406	-0.4263121854086986	0.9702027941467531	0.6575428178827979	0.3902527460397246	1.1457168673827645	1.3162035038840254	0.5135463941839016	0.86127257539921	1.4483702423787899	-0.03090614467827623	1.110703174571227	0.8627972751702546	-0.8099741977253064	1.3874468910594373	1.52315516571022	1.2778901899482062	0.8100401914469588	0.43817502800233515	0.40402372535330616	-0.40965399907065353	0.8638940050752233	1.285485763078148	-0.21050006053506481	0.6355669005289094	0.19948285908330088	1.5122132204950756	0.6253577748884668	0.8722058796074943	0.5935795060060491
0.5476269641848605	0.21806562013331554	1.0744459030460844	-0.2545194176803091	0.16564870479226682	0.5073041893243232	0.2887356268476837	0.41323010781489145	-0.1461750450774234	0.870657093727678	-0.8537443657461301	0.5381585847208257	1.2589804147382055	1.150768326868438	1.1162112476017527	0.3379877275092383	0.2422564299291405	0.14252157419600825	1.5721661664400377	0.22427120692373292	1.2442005475058802	0.04139000770344367	0.6527592638376631	0.04231797816184673	0.5710446678140477	0.8528141340240866	1.4048593796185957	0.7016159248758067	0.8899892061103422	-0.040222671150121674	-0.15384542460514658	0.23004310604485043	0.21761091722266548	-1.1151387754985025	0.7850805973617488	1.4185373589736587	1.53484740902817	-0.07408093520542747	0.6525498855267003	0.76270424736244	0.18760181732490508	0.926866052858167	1.0548316845107717	0.3225033276089404	0.1290290704001574	-0.22713691545026848	1.018586711241126	0.8981307250587252	1.2170847335923385	0.5485227904636161
1.0784453745283848	-0.6367560635232202	1.4502056344432095	-0.6892392141182586	0.4913979697206715	-0.23310618968699354	0.5030289698232574	0.8398589042820817	0.9200937698920761	1.2871688175686744	0.0019931306993196903	0.2053013727026149	0.775048895278913	0.88371118970668	0.18139044427452602	-0.338084589911872	-0.54470845785393	1.2379134215782652	1.2614596993122806	1.6460144690956944	0.8010338181273331	1.1688687349311786	0.10455870634326506	-0.4258726144235632	0.49654538568393497	0.3641855638833333	0.5590702848567107	0.8264230412985119	1.2079387240012933	-1.5001165783484796	0.4623971332295099	-0.33040307964195476	-0.08665509106045258	-0.5529072006066779	0.06403262333921422	1.2819263557368732	0.97699693966801	-0.9652892662433095	1.051440242782886	1.5844597321795004	1.277962492413255	1.402852762854024	0.841005155134952	1.2325539486610628	-0.30893844888167105	0.626821753190773	0.7381704373190235	1.0924469032736936	1.2421500561270655	0.5686418888570105
1.7850822869691347	-0.8310730323778736	1.7444789076536422	-0.5220892586826194	1.32350766906701	-0.10956511487770035	0.4508628258920854	1.322374405792574	2.0799239445579736	1.9619666996632479	1.3311229913140965	0.3800507389849153	0.5085864981695681	0.29241632418835334	0.004411540890049644	-0.03146022227237123	-0.5510516571207682	2.1138927568419685	1.1292147883042376	2.9093028647718433	0.8410623855180599	2.148743761101782	-0.1169794732085332	0.02495451366932129	0.6420369671936462	0.4531223151751819	-0.34076829743517817	1.1016240897929086	1.950269776964755	-1.2831790281556321	1.819095208260378	0.15874777919427557	0.5652663928200536	0.1944848531131527	0.2500678315500282	1.4972344317835757	-0.02604654722171719	-1.458933715725187	1.7971556414719765	2.5865789891873514	2.1730877842988745	2.1018212915016035	1.2760979615155301	2.0910698950353934	-0.08768217612414901	2.4055606887061414	1.2187936970164857	1.291040124783019	1.497181886931668	0.7834521029360122
2.1547281554808757	-0.4318453475290882	1.6394390491931534	-0.2838680783392799	2.1518760723781236	0.6979631242230274	-0.07312205360451078	1.89817985203989	2.5664238350906454	2.067198183694355	2.33065381833366	1.0170120882252438	0.5243502171252493	0.044077886090712295	0.8013945124446641	0.9757089372457759	0.11213418638666538	2.2673486669890752	1.4001991506896356	3.450684554798187	1.2895249325986369	2.1888355179853236	0.3011029102740633	1.0482421424624508	1.1077229360155991	1.1056614890535807	-0.5865365389512891	1.4758064190552118	2.502547918081013	0.2672606780951593	2.9390601561952994	1.2224972778891918	1.5272490326191022	0.33716774937538246	1.2486424947249657	1.903076550662744	-0.6357221199380138	-1.404537632793026	2.682974980647154	3.0988096447182456	2.3092987333156643	2.4483250049471548	2.2000633873893953	2.393349621782062	0.6452164235432047	3.593691075433839	1.9103138807785907	1.3879587273711438	2.2510555053220256	1.1908621251148526
1.708864457289899	-0.08917710079056913	1.058009200361366	-0.486380424980013	2.3452689114569236	1.2722816504194736	-0.8249185604067556	2.264479069454871	2.055631685629265	1.069923634119457	2.367271911431132	1.451773252307184	0.3600892160510277	0.364599052069743	1.4922326131997796	1.5969064793975396	0.6733479967497653	1.5881762991505717	1.645357471963898	2.9322740052250102	1.5719802751275518	1.2769528770739889	1.079325377474643	1.5811107578608834	1.4816768481596363	1.5860918239987207	-0.3024666964056032	1.682815224099535	2.1374353265879757	1.2568614604922326	2.829500803742458	1.8257218770415284	1.613618052991646	-0.20137405517347484	2.0251457077966206	1.9955647398008545	-0.3425014203056854	-1.0476498650718642	2.955141127094691	2.5625255933199007	1.616866196282627	2.1681052979188116	2.6092118433326044	2.0088863671763417	1.1269480400318665	2.987993166445571	1.7177217889280336	1.1911943379815053	2.9858584582517236	1.587379149607945
0.6487563247748105	-0.23957319949102587	0.36174727674694385	-0.9067625957159884	1.8880393866059175	1.1190154660824632	-1.3152104965049765	1.9307374851305297	0.9828467856700333	-0.5942555866553054	1.4795111609418652	1.1632827117017446	-0.2462284443101859	0.781686332767413	1.02400098050367	1.068594039889151	0.5927771609634844	0.488657190930047	1.329215851283133	1.4657121791552263	1.367040081843871	0.10738409001313498	1.5836731653233453	1.030640872417243	1.2871211766279484	1.3188897393127679	-0.051423063435813876	1.5326266912250048	0.8702018021758002	0.5158848320423026	1.5075188207200312	1.5128477617960572	0.531156746178721	-0.7547040093081405	1.736338306467462	1.4684623874803937	0.5239548281887573	-0.7861130672640934	1.9969591396477946	1.055197194761775	0.4609102057263291	1.5055505347308926	1.7115428610507724	1.2453085772125614	0.7924728282501139	0.9725504371421508	0.30208898749931057	0.7233715604796086	2.819216686415629	1.5621782429171933
-0.23451238658792212	-0.6077364901423796	0.02068538323405224	-0.8574430732957943	1.3401312387488193	0.6987872397384207	-1.2902605081517249	0.767373318215208	0.11350378366498937	-1.8806354249268267	0.32294911973786	0.376924042441586	-0.8929773055687669	0.7307861209480218	-0.3136200271047021	-0.2850453278309964	0.11699743648653421	-0.48166963821554465	0.4423323828368473	-0.3844814515323056	0.9334448863362431	-0.6842209966839767	1.4022965750911363	-0.07208002947556288	0.4838743905410159	0.49867641753916786	-0.02332240310108593	1.09016125444156	-0.4733502951786563	-1.037503448560802	-0.07526077220661335	0.7731428743603723	-0.7236327332319493	-0.646337426899429	0.5518620967690384	0.4869304329772617	1.071175016281203	-0.7826008894883967	0.15820727662613474	-0.6816403362833486	-0.6711937983102791	0.8099995213684102	-0.09556420092872275	0.45561235948876416	-0.13683796119077526	-0.8524882605052478	-1.3629052871088374	0.23934554397046875	1.3984613278531963	0.7112802698662061
-0.38347226996398026	-0.529921430386968	0.1350782190439396	-0.07148031104592703	1.1222046351502644	0.756505455353468	-0.9365609539257662	-0.6302945090208874	-0.21480928623886794	-2.0824504527493266	-0.39857328079564436	-0.2107612323105069	-0.9278005802950423	0.21227592636880455	-1.1215885561873917	-1.445807787373425	-0.03551999931446941	-1.1258271286597208	-0.4491713970737695	-1.9151099057572272	0.6581561997836819	-1.0407370840095505	0.6610453496180492	-0.6014183738784429	-0.48602436782931646	-0.2068696515283118	0.14281127920835118	0.5761287258281601	-1.0535286166740454	-1.5245356501445935	-1.0056764278226462	0.4118643843135334	-0.9726324428807589	0.13450303266209007	-0.5916356795679799	-0.509095525573345	0.642801399410057	-0.8352211296796277	-1.3767215507218018	-1.773840039611196	-1.4028081569274526	0.16271518008394104	-1.5222131960291787	-0.27732501542856014	-0.884362978356658	-1.2727557622209877	-1.86060874678353	-0.07499540059919887	-0.6814345548498458	-0.9174731647679256
-0.07010092922044386	0.2927507582987241	0.4125850940289714	0.914754443953161	1.0878965901477462	1.3742408503461228	-0.5893217391857828	-1.3038220831284821	-0.3445888701593122	-1.3179358856050043	-0.4770653207526146	-0.22783556842713146	-0.2289695564794567	-0.3092835873550896	-0.409283554692714	-1.7150148608055211	0.5523842598913653	-1.6032586364561092	-0.7396558513790015	-2.710742253343797	0.5244377666573147	-1.221391798113887	-0.18833189819997487	0.060954567403733784	-1.0765539698907605	-0.3640681153015043	0.748711423055924	0.17964147684232407	-0.78307365557986	-0.29943944108862397	-1.1074525482857391	0.7650966096774358	-0.12470812337338662	0.9747588280813032	-0.8924588242098639	-1.1631727119673152	-0.5870105284015169	-0.6121597491212394	-1.7067022619818175	-1.836918434511626	-1.5242670640181604	-0.46824279850273637	-1.688757789687908	-0.9680727874156658	-0.8634853991020431	-0.5079948667442439	-0.7202143365970596	-0.26877975030762075	-2.32144889933232	-2.548778359095864
-0.021708352476703777	1.4119141310166887	0.5885491674616157	1.334786513521673	0.8899158074239732	1.899151152256174	-0.3372085379883052	-0.7934097381903531	-0.7665658112672278	-0.1998870312373315	-0.23454013418370734	0.010549484715716482	0.5914082658197161	-0.5291860560307061	1.3158960578687295	-1.230261200085062	1.566576715569717	-1.9697410562367446	-0.3412446528873809	-2.832734890753928	0.2417143472573823	-1.2513176915261344	-0.7920818940994875	1.4535522343182674	-1.036217601888631	-0.04938133036875443	1.4881596506281718	0.003887687954748918	-0.27368409589461623	1.381127346026251	-0.7543244147277967	1.515305615926498	0.8583180104126401	1.2376777236977101	-0.3113115263898289	-1.3749885671703665	-1.7381211515192687	0.016598014297538332	-1.089520410812892	-1.1614883503133642	-1.0213155284300066	-0.9005666260826564	-0.9643664234546926	-1.3777264835574758	-0.19121161201953485	0.3243138174270317	1.126840987219468	-0.42430698685080537	-2.740181733733267	-3.066415721712847
-0.513201527503413	1.9767374132760127	0.6792329712824317	0.9983740851195727	0.5360768055361937	1.7107709522592618	-0.025843695586870927	0.3813561247375555	-1.4449267562231796	0.7102461135008568	-0.09846086425117352	-0.04480437954016753	0.7797347345588772	-0.5789861384481703	2.554860503344681	-0.5954697697448621	2.2349490075515916	-1.91762637301233	0.2594069389221535	-2.6215905333655374	-0.20000954004840252	-0.883321491982392	-1.073794943404227	2.461374716856377	-0.5340804260341064	0.4271793855280939	1.685598633770463	0.09397448646382806	-0.12603481064705857	1.8597283933478252	-0.3398450000673172	2.051692750488954	1.123093769698185	0.7586215778955883	0.5346564765576401	-1.25591391622557	-1.9539106428435025	0.8533242027519699	-0.5468255705436882	-0.36733022228246925	-0.15085517751195923	-0.8397372476576594	-0.4065025596074753	-1.1017883547014906	0.4328585548495309	0.49458995185330423	2.2319045266292776	-0.44352087917699606	-1.944710533749521	-1.9472557135079474
-1.025334111825756	1.4415477796084495	0.7388399014410355	0.38718561731415074	0.31431025156703063	0.8224447705207963	0.3825328153526621	1.2004040373564757	-1.8067600766844039	1.0625230310907448	-0.1954560454878194	-0.5042498518707834	0.130243481201284	-0.6687096244153871	2.2902824314594805	-0.22666732874623166	1.9792663481856736	-1.147659402524291	0.4650595703494869	-2.3122204483099402	-0.4061711242182676	-0.09058577069580719	-1.0993039850587352	2.2636566790892845	-0.01135798125975696	0.8049283881031767	1.0341224707374945	0.3814792308553784	-0.3701876686970353	0.8585099568137464	-0.12323573887279678	1.8869060254257475	0.7429052245064345	-0.14807066375127512	0.9410144361014241	-1.0150380808110668	-1.1206214217388892	1.5008085489994043	-0.6579740475422469	0.10765065137842379	0.5906885788450081	-0.3230028714420892	-0.5126512304494556	-0.11048773703762947	0.30198395181329857	0.1776807477810915	1.8889766240015755	-0.21107544008862605	-0.5808570246006108	0.12489738795378356
-0.8712414667249243	0.003512074240063041	0.5582166552760733	0.019658803965441857	0.231974085266827	-0.2910720490386706	0.626752149420436	1.1321681540263362	-1.3943017371523907	0.6472811019853417	-0.3283316461673204	-0.942325051573061	-0.9335883876740143	-0.7177634898266804	0.8452583744705876	-0.1187280538747121	0.8605533464679864	0.07489016533375886	0.11165420122769536	-1.8184947888231455	-0.1293033557077876	0.6709030080793303	-0.9226815765982528	0.9662604448649489	0.11260056093227976	0.8500155580993867	-0.05844232580245969	0.6043327881735642	-0.5632316172803161	-0.46411082640391843	-0.34611743863592226	0.8907075362229079	0.3152550421304447	-0.9883174220660388	0.621847802838786	-0.8376229359640255	0.03558582597064759	1.5976184403909361	-0.9678414755238217	0.2451727377254235	0.7448763721737524	0.1710221361612717	-0.767888227760553	0.9724991968934867	-0.7221908457620578	-0.14289391379130295	0.569219192647228	0.0949449187896309	0.5707171073677156	1.731719985947142
-0.014794795010308882	-1.5458737433523575	-0.13201213864841946	-0.0852647810451728	-0.12158913527110858	-1.2104503233467347	0.44611066584241343	0.5836878991256682	-0.3882722216748709	-0.45657274539733367	-0.25557377620885885	-0.9324367591755377	-1.8192343191348181	-0.5406838450314749	-0.6217454910375984	-0.06891033340130705	-0.500654506071905	0.9811504124481774	-0.40362280383076304	-0.8814664069452895	0.254970426060167	0.8957103045220135	-0.617531917098372	-0.5423026188217838	-0.26311212231330533	0.33106798275458604	-0.9003318329919273	0.4367357788966274	-0.31219978729605286	-0.9813763817128002	-1.0757066640364685	-0.6087820231080371	0.05138895126680144	-1.3463907453023554	-0.15520016398926365	-0.7595042377874383	0.5805512028221832	1.0275564038381382	-0.6782112647997594	0.27912353315802996	0.24448642929942635	0.2082264391883249	-0.45464514414648705	1.3605391674239613	-2.0263985397963586	-0.35767992030172724	-0.7001786856499035	0.09950510190120763	1.0461470618235498	1.9582925522259442
0.8851388647767705	-2.378943332014864	-1.1498534775276608	-0.252256218763368	-0.9543119524200241	-1.745648662405563	-0.008486302510565568	0.33508025189880114	0.5923613289151635	-1.6373638254756426	0.06300950595532445	-0.5398579102775917	-2.177607240842485	-0.2649043360014362	-1.2542241073830995	0.06604666635673198	-1.4069075156453206	1.0430116256785056	-0.5336520247100467	0.5468843816786425	0.08303541943126722	0.6428517434282641	-0.35621191836750393	-1.3281089893734728	-0.8132254436192955	-0.7115553503426102	-1.1864702720255396	-0.1705858333995204	0.3393093032890456	-0.7098508053312415	-1.8502638352848233	-1.9027310590266344	-0.401554131404132	-1.0194715943916393	-0.8125391249612209	-0.6419099772426266	0.20456885899052038	0.031341061889888125	0.2598294874986505	0.35101794094641553	-0.51763974324899	-0.12018113074431137	0.34456006126815697	0.8921232868783899	-2.627529083755029	-0.627794114615728	-1.253672188309155	-0.26541554579245774	0.863389620750462	1.1568353470730868
1.1862114488787718	-2.16480784112155	-1.8120769584849434	-0.6185292028901251	-1.7204935523583473	-1.7660269903556816	-0.24247834505005605	0.6161576626219435	1.1080191054515742	-2.001347935206087	0.4501640954925935	-0.21563897293411216	-1.939345740991588	-0.26971603016618023	-1.0765656813357507	0.30333369168504326	-1.57545986659181	0.5378906619357523	-0.1531782343991368	2.0384058591039387	-0.7784221580131021	0.4898477669713195	-0.3143800647134228	-1.1374573171170708	-1.0258535812919256	-1.7150488023883592	-1.159024247927988	-0.8161430504740689	0.9517883813986049	-0.4131397331722637	-1.8361769789650007	-2.304643332776821	-1.2629411423939645	-0.12573732144947108	-0.9024307807339056	-0.3532629014645231	-0.5006134364918757	-0.8677119710309841	0.9891784261031528	0.3354833609673093	-1.0206038765373393	-0.3778456456313861	0.7992209333864415	0.17001495280866616	-1.9367882255648874	-0.8714866288643466	-1.1772776177496953	-0.5478235342991554	0.37178252186062466	0.41512121313804984
0.839121075635594	-1.2199838164486416	-1.5974994533030888	-0.94365240974714	-1.5524810812267074	-1.1849307473309723	0.024143055510871526	0.8734994467449767	1.1778809557948777	-1.1782170614366125	0.654463580880607	-0.2644122994859872	-1.177927116361995	-0.6453137189443143	-0.6564517064364344	0.5379914117392681	-1.269138208817806	0.203051897156171	0.2805016254265003	2.846674957210832	-1.6609017466579605	0.805438731564359	-0.4583446291783198	-0.5343595503793285	-0.6633961888341914	-1.888956835528669	-1.1755993482731657	-0.9520158691460696	1.0377869330948384	-0.48696684206602286	-0.6786986239232227	-1.7019079350456225	-2.088114236412105	0.8642936229353716	-0.44411082336206575	-0.008045367945363587	-0.6158475783687792	-1.172175476478033	0.7003770470044152	-0.00047254419577746513	-1.0338841772321725	-0.3862792945798733	0.33774538685519573	-0.15444556165327758	-0.3273916206075657	-0.75351281807349	-1.0080955624703043	-0.2964217415623976	-0.08282579382938911	0.3258006135054523
0.23191898927235927	-0.21356743086321328	-0.7720343930264562	-0.9466614779681246	-0.32781670241974165	-0.20986561036443374	0.4672955697825046	0.46032582687223084	0.992643943354869	0.1691183112924852	0.5045718893142674	-0.5130757758042545	-0.08687780808900493	-0.9520587292798774	-0.4545415137203278	0.5444174617574296	-0.9824480988668542	0.3638016618932976	0.1846465498230279	2.4560813998464073	-1.769736784703337	1.233114008974839	-0.5075178644332713	-0.33530686697325934	-0.006290441881962459	-0.9435725428099386	-1.2720147432022546	-0.43241723594695564	0.43215691994683364	-0.5917246241506773	0.8812026823983828	-0.7041149833938313	-2.178442617817191	1.3530738268426439	0.11680551113644616	0.0723959153211745	0.19200303585806167	-0.7872041559349354	-0.45301989684484706	-0.6662889746160272	-0.7163384936621314	-0.4069288834274268	-0.6604531401520436	-0.08966163037755184	1.0881680395875701	-0.24051784796161677	-1.1627719599182085	0.2643768610018475	-0.4177029230440416	0.44740483959993244
-0.3314050071747493	0.31781607794336414	-0.13427065811757768	-0.6732209349319634	0.9537870830146761	0.6105052245803335	0.4674208499654404	-0.5839321816994104	0.5791660429389703	0.8970724795351882	0.010790826351893924	-0.5269618394364851	0.9772727469026448	-0.7204645647897899	-0.5405529963253022	0.11498654902946344	-0.9733661697483903	0.6042052441250629	-0.512818699238762	1.0848128539875985	-1.0284849638409477	1.065854155650025	-0.19900087762883525	-0.8369109569440115	0.4340202531326544	0.5317364632564895	-1.2104401204612856	0.29241418753632226	-0.5552643645677804	-0.30704061380886516	1.573905754430346	-0.10486958110571279	-1.4151605176722282	1.0479370302712698	0.3150150876060668	-0.2607585572445819	1.3052191285287469	-0.12088711242443853	-1.5260197155173643	-1.3020968493429976	-0.36070423855030814	-0.6411422509556282	-1.3206595040425022	-0.14232521765441758	1.4110520315288018	0.14617766158777298	-1.5857627006713284	0.3707795400131466	-0.7661324227135294	0.02677938570630131
-0.8083696146772031	0.26456175583625197	-0.11547660662702637	-0.42238774411018265	1.10640334106538	0.8147675289072834	-0.18442832898018977	-1.5629343839582361	-0.09425090391496602	0.5423820121182648	-0.6099792817247164	-0.10886007858532303	1.6064132437595835	-0.07420344077066965	-0.7487456926560856	-0.652394578897019	-1.0849873918309985	0.37484053694363295	-1.250611344237292	-0.38056769513664485	-0.10262425505904765	0.08732376588078736	0.39985080013261326	-1.569280817415441	0.47055971522865947	1.5404802253507004	-0.8676068043152482	0.5919538490625579	-1.328974066930073	0.2283446386547084	0.9078666523878021	-0.15621326906193386	-0.4272128733734572	0.20882921140822305	0.058164022857048546	-0.6931645392972949	1.7215320309631381	0.25788209110788146	-1.7722372373198958	-1.4321823712529513	-0.124183517517271	-0.789631445567225	-1.269439396000775	-0.5389692130578584	0.7642533053050069	-0.11553006856641261	-1.836619503353018	-0.32835428399569594	-1.1789937292359118	-0.9505318095807043
-1.1675773277530193	-0.1370637074471676	-0.3412173387033885	-0.3700494254047465	0.01555791897847027	0.47257297236497414	-0.9985397206635166	-1.8782407605842466	-0.7927092172101619	-0.21809859856258082	-1.0392438891445188	0.4487962773376137	1.5929162550362919	0.405319230833576	-0.9214372773446908	-1.2552854880058217	-1.0228644501453434	-0.26558748486287703	-1.407341226395665	-1.0862082201980459	0.36857006375593865	-1.136137023789078	0.894246503514899	-1.8349443968470047	0.42685639841572426	1.5316839563141298	-0.4511244372762512	0.24603296893304402	-1.4547401388820944	0.5250652177440631	-0.30013031533424367	-0.4593213456396279	0.12524174653541179	-0.5965966136750793	-0.3869666796402098	-0.6925138585113845	1.0024997526767827	0.11569841580440478	-1.2894089188034974	-0.9227307985593999	-0.016206575542475354	-0.3973760995498853	-0.9413331981297142	-0.880133565162599	0.08923451971691368	-0.8512629211561246	-1.5140299252297138	-1.16609879691959	-1.4379812163122911	-1.6868706960966526
-1.2490615887383112	-0.5849486267403287	-0.2180729529034926	-0.38220675516613517	-1.2521790000925905	0.03630546169985658	-1.2689292292722443	-1.5956898212105544	-1.0550731787800083	-0.38601143419976575	-1.083127185480426	0.6048136089696692	1.0594235922184867	0.4467975589569191	-1.0038098202522814	-1.1626639542411061	-0.759914068222167	-0.7376954010723924	-0.9616036491598097	-0.9472219685493086	0.37108210203086867	-1.849226708187741	0.9167082593334899	-1.472709307533644	0.6929135379238297	0.7368877102203544	-0.3016723619329905	-0.41811571404730535	-1.0154719913561365	0.4059874370879846	-0.873412789096625	-0.5748062256750682	0.2353026480767661	-1.0133960925390924	-0.7542566145185369	-0.10714237198992536	-0.33076645270000526	-0.29463816476762206	-0.6903470052284256	-0.16932002430355395	-0.03769639677015434	0.39934706577667245	-0.8905735940501274	-0.696500042176322	0.10701262000151976	-1.3160261104766788	-0.6725841115759434	-1.1050106812691407	-1.2596576483545014	-1.5502366837471775
-1.0169371021865443	-0.8648728713029151	0.21770474062474435	-0.21521111343003832	-1.6258391166763961	-0.2439994207278371	-0.7849780573526035	-1.2079123542452208	-0.6756030713373496	0.21118522592323022	-0.844840328512948	0.07283039980581493	0.3250076575593881	0.4347300900378489	-1.0268125700378226	-0.37897624872327756	-0.5779334781234606	-0.7169247699373995	-0.48005312224121127	-0.6580436290241195	0.29415342666567296	-1.8494329744273648	0.47807220751272	-1.0002294123221183	1.1585389911975692	-0.24826500412024397	-0.5308973981313233	-0.9289826691342192	-0.5070316043333417	0.18813616436962702	-0.5840346535910991	-0.5625466146692439	0.36501721308435037	-1.1383341834953071	-1.0187187020717972	0.5921057774744992	-1.303024082278247	-0.5720262004573785	-0.3516879861071062	0.24538820480791512	-0.2047582648556142	0.7988738756405563	-1.0528772227559704	-0.16192792212042045	0.5927318257098638	-1.0568935533075419	0.15587986966554826	0.003471162603048667	-0.6897980458704202	-0.8567663828498628
-0.7827334317652168	-0.7995224606913337	0.3204456766242929	0.18168546839281197	-1.114249509890631	-0.5518417091711452	0.009052521525012137	-0.9836729862749037	-0.02253265684052533	0.7993117822216768	-0.6371391712857154	-0.8686503528055127	-0.3213971306652977	0.7953650650796629	-1.0605144330849383	0.4612200317157562	-0.6797531456276844	-0.542268404227363	-0.4334333360668936	-0.8964923068774662	0.30825451596570713	-1.5264452487664149	-0.0450220604015245	-0.9633496389215213	1.2422626220001656	-1.0148401837558338	-0.8850932920227025	-1.1030985130263518	-0.3257230764180421	0.19714576728376343	-0.22896866521170672	-0.7644937804739155	0.7014001493581454	-1.2424572864142922	-1.239146782533375	0.7927073478709984	-1.323392476225463	-0.5826557622373192	-0.16182229000750967	0.11244774867690623	-0.4364284396456782	0.21788869317820578	-0.8996769468451425	0.023750204483681623	0.7863799497292554	-0.4257426639318563	0.42470276470325397	1.0930887833021392	-0.17478322453093925	-0.455323162064818
-0.9182734368813059	-0.23965996632923087	-0.27733067634757463	0.6015213074353183	-0.5890194200974467	-1.0482087450549722	0.511006659745845	-0.7452920071467689	0.2873125625157072	0.6496217742593995	-0.6740134191478265	-1.544961695212613	-0.7096956863818	1.2424346180097683	-1.138520663899952	0.678627399937122	-0.8627362617521619	-0.7051636687795149	-0.6589338353116291	-1.5427900734056803	0.19356811714564598	-1.281678849030056	-0.2606676998798254	-1.26044897054495	0.5514005747345818	-1.4242054335754188	-0.947757839182197	-1.0590987168566173	-0.38917714483755106	0.3304116140050482	-0.4559537788106017	-1.1742901203425182	0.860081165956522	-1.364776261176204	-1.2951528381135549	0.4169377423847372	-0.5381148500818834	-0.47213076783698893	0.07785002729397993	-0.2370659296432259	-0.5494747379828615	-0.9081832777279567	-0.23400486342224328	-0.5103025981197583	0.4080563907531633	-0.09200539309809763	0.10710351392673685	1.009430656447171	-0.12263933472292292	-0.6334631941551156
-1.3207194452088389	0.7238701920972211	-1.0863076452172946	0.7548993170986298	-0.6556579481285444	-1.390330494246896	0.4875704301928578	-0.2895624079205236	0.023658407640368105	-0.07671869471810606	-0.8552952343966085	-1.4154860550323258	-0.74951863052667	1.012640808503417	-1.1918953432753068	0.21428419579907632	-0.7211319507740082	-1.1224571614195356	-0.6358194052286482	-1.8086879088714276	-0.2227143435605419	-1.1394910391360733	-0.08303166745780886	-1.2800541795853804	-0.574906780867512	-1.3791121927072318	-0.4785887150271767	-0.9336641504251725	-0.3455883352113256	0.242335339241352	-0.9232473262911725	-1.3305165244073667	0.419042382754774	-1.3008445205541184	-0.9840869827525435	-0.034608231906610436	0.5016180712603533	-0.3233918021430318	0.2657577945009025	-0.3749791522665316	-0.46819920840411733	-1.5035363468245728	0.44530594880543073	-1.3021450154562364	-0.003588184473491319	-0.21479885712986838	-0.28110319222454705	-0.18315532576069957	-0.4159055283669159	-0.7512235531590955
-1.3859686093879262	1.5744547880887532	-1.3047883182544358	0.4627292734397249	-1.015651385339692	-1.014447298583801	0.09041809761130838	0.18772022490378035	-0.47143597307158813	-0.6208843418434932	-0.8894581601185491	-0.5239712602199029	-0.4313491058731693	-0.08559789103555791	-1.106806742009891	-0.3648097784098418	-0.1886500300793944	-1.211113502326268	-0.22968982401799531	-1.1862104188730935	-0.682472409523563	-0.9768200192511287	0.2806188327817652	-0.7140059091154369	-1.2947193612360677	-0.8102182820648973	0.37874135746742416	-0.724897704307692	-0.12738819684940944	-0.15892375879515064	-0.8761268495661081	-0.9616659942521253	-0.4288639101359432	-0.9726073932355721	-0.4157789325221596	-0.13578604441947897	1.3485888973652518	0.022248598873023735	0.1568430098087369	-0.32173822828499865	-0.3928241497103512	-1.06714574246729	0.503268229015576	-1.5788191677457217	0.1399132569808892	-0.34938829285248446	-0.2620070111290154	-1.2801491656990889	-0.4929390966862198	-0.11255820563931285
-0.6850411661155195	1.6316812200688455	-0.8240249819093073	-0.24704014814779565	-0.9753765858148644	0.05992434777795941	-0.4775468885518652	0.2795085216102489	-0.7490998824759554	-0.5648334414703328	-0.6178539686420076	0.5423059442491606	0.10608902134547162	-1.2116112448593677	-0.8977891078086961	-0.4919989822406841	0.2662834451977292	-0.6988683545418272	0.07067331401973538	-0.13294036761054734	-0.7093431930571051	-0.8977554001562682	0.6112809917002007	-0.0323851800221416	-1.0374953464873147	0.07549027169766079	1.1542151925294235	-0.3996451146889178	-0.11695088261164491	-0.5934762501309913	-0.27595154063074084	-0.4998114296883434	-0.967096025248107	-0.6471079406063435	-0.10680518046685109	-0.04616017815020285	1.82572451635021	0.6846806308990223	-0.2101130535162382	-0.5098572294510654	-0.6235126984843822	-0.2587002260413068	-0.05586767564863856	-1.166641204539201	0.6085177393769395	-0.13525640390348248	0.042514164175852596	-1.3117624551775122	0.012633332965482516	1.000891538388115
0.42942435137793866	0.709210465337384	-0.3782990028988967	-1.0999076385760167	-0.32538144845471506	0.9827175344611263	-1.1144822579318931	-0.06859368179584453	-0.7551699608161244	-0.1895916125761815	-0.16927032738661885	1.1740691796270657	0.5971098998724117	-1.3936712363662236	-0.7680083419013278	-0.11149287933851218	0.12676404156921084	-0.07077318103538142	-0.210145895040316	0.3668824441417959	-0.14530266186150828	-1.1142986615707144	0.8913763354480533	0.03540426203568553	0.00419776506348249	0.7747683410088997	1.345632720110241	-0.009013351267559182	-0.6272861287016883	-0.7858743962492213	0.13266481340455036	-0.6273268896801187	-0.7096073031795634	-0.6591511913232765	-0.4565380507588392	-0.2092799422520761	1.8801872517435678	1.3654248256214245	-0.45534588715146557	-1.1548263321824954	-1.158838666025819	-0.09911293338147661	-0.5787489214221154	-0.6497285361142622	0.5696035375529547	0.231156204229576	0.05091868788483992	-0.5588059423027182	0.7845503244586449	1.4802336230971525
1.1085702248321245	-0.5164609265151873	-0.599748372406902	-1.6194864841092627	0.4913032359764632	0.8766681981878822	-1.6449177175428573	-0.3995684151991555	-0.7543355616617597	0.07285174796223068	0.20629064657645324	1.255291706363663	0.8194076352769419	-0.7487264480411951	-0.8857786552981379	0.4424560692023213	-0.523760200436255	0.004605964311980481	-0.8124772689272678	-0.07283541219534698	0.6566520861404932	-1.4689301486854245	1.2165922184286595	-0.5661838962228587	1.112745381869115	0.9144616690342077	0.783074240750549	0.37844927580966997	-1.3229411196936525	-0.7811057117630682	-0.07182718602044497	-1.3078031224451732	0.07416809708309922	-0.9580119251311726	-1.1469504834880306	-0.6476830881652917	1.4938648826878036	1.4552675942758428	-0.2958550864953142	-1.800993294905608	-1.5534877300451098	-0.7466077089803519	-0.5246037008510451	-0.6011728380082699	-0.313394905485937	0.36444636694401217	-0.5438596274430839	-0.04334932944114137	1.0878631348682057	0.6388731635333028
0.9396421071838345	-1.0109186354659887	-1.176641674083309	-1.3742136602754604	0.9633481401231606	-0.17537911401152387	-1.708958811777024	-0.26995896651210954	-0.8623424119913109	0.1958155446898389	0.38239254691503594	1.1515066778593275	0.736487758481183	-0.3868691743696725	-1.0888446740286886	0.882906116471615	-0.9958184433989293	-0.44807135358342665	-0.9321912745209328	-0.7414567150112774	1.1697832998266682	-1.3485557490486988	1.5254668336669583	-1.0383342515312584	1.6353151905254733	0.6292353034580888	-0.19451591036826685	0.7595941995948547	-1.4185880073712533	-0.7847753349098214	-0.3026819235136086	-1.6033940248516698	0.6509762390290962	-1.0719960541470734	-1.302528881101034	-0.8445537860805966	0.7767570577519313	0.6470136950574762	0.07757613179392091	-1.6938430596785186	-1.2926518462353411	-1.3471837101546364	-0.05025081972853814	-0.8874697049531145	-1.3040689624426818	0.2908315020383676	-1.3087603747384373	-0.23576118881666278	0.5335219844656144	-0.9066140403520556
0.4133629360092882	-0.4060347849164582	-1.222215362113146	-0.3589360729751774	0.9897011838847471	-1.1791340082350914	-1.0269218511284013	0.18039710453072424	-0.8730451916316984	0.35078952861265417	0.38586346529712734	1.1853230906695347	0.4398878104659242	-0.9685075490236124	-0.9374988997690685	1.1080958995160455	-0.7143401126856848	-0.704230674343801	-0.20597208692937782	-0.6023495794544765	1.1145006287092118	-0.2950720656686562	1.4928859817027238	-0.599749445318696	1.304914870440018	0.33969041514203535	-0.9419102269359915	1.0834542371445877	-0.576132454150058	-0.7987755414060664	0.21727488678558382	-0.7202631544005406	0.5514729713566153	-0.5889904965100442	-0.4159388919669854	-0.4448100328530958	0.0023514595327961043	-0.6197492682846931	0.18992976837974437	-0.6478174609715862	-0.3265276356422233	-1.1063763820534942	0.26677530480812056	-0.9126672968848684	-1.3608575559058051	0.34861199096187645	-1.4783127486062504	-0.6160949536176991	-0.49546817948402533	-1.8011624466084097
0.3186649570103097	0.5498472614454251	-0.41452589976724397	0.8562390217039532	0.737815063660186	-1.315232984224018	0.2240847927027653	0.3751938278791348	-0.600745272875555	0.3825134280161539	0.25613255963716464	1.1973419523216748	-0.002568055378225925	-1.713532382531003	-0.17720085182364875	1.0004462856027734	0.15088615393917462	-0.248753295733443	0.719608515555192	0.5207759903843618	0.5479017908746702	1.3429548490502277	0.787340155840279	0.5974830805514998	0.18989397558319035	0.1767635944930097	-0.9915603123314147	1.1000944299804039	0.5564187273991518	-0.585916134829194	1.1907332091209317	0.8988320289979993	-0.07259485720731888	0.3947451336753791	0.9839407004376659	0.14457691148240331	-0.5837639157340567	-1.4631371025608708	-0.16153380269039838	0.6127670958262874	0.8347359468073008	-0.21444020999656213	0.1579772478708646	-0.42948934998028365	-0.37104785668541157	0.5271116947806296	-0.7967923282831083	-0.5252260237334138	-1.2127982499415435	-1.3345993960747478
0.7767688857942291	0.7322552383922523	0.5461588151290162	1.5026180245120697	0.2937059371298047	-0.7736931891781059	1.4355817280382914	0.040275364094945226	-0.1993282036083892	-0.0787927121452606	0.011409141078473892	0.7377728611959005	-0.5446138512667487	-1.2530132031658414	0.8950667496135221	0.4022887770046804	0.8990621007793068	0.5861226598186737	0.8592769486858538	1.7252174632592734	-0.2832294818722007	2.5633736199205397	-0.5067583858158792	1.6222325627063106	-1.3723448596656624	-0.1483449309305202	-0.42093744400487193	0.5241175352915196	0.9429007360751284	-0.012186811847633202	1.3982781229397798	1.8793463095153229	-0.7344397035683847	1.377949814055749	1.8035385875754557	0.15426417217461214	-0.9689453902127291	-1.3531871127163824	-0.6442597032927151	1.1392037241880562	1.5904157622442725	0.4884248713238374	-0.07628011162218805	0.16218007942698082	0.6818651468751568	0.3095413934133693	0.20538969323859713	-0.07074853160933453	-1.1600636668033821	-0.07769074736546995
1.1048667095719285	-0.1316226661083291	0.7694608571695842	1.270562729711984	-0.3139056105294042	-0.35291978150471004	2.0530376781652264	-0.3797805551748823	0.047391765333361244	-0.8945273043117503	-0.21682805143892203	-0.28401751494376926	-1.001681646536788	0.5977909888181823	1.6676262389340697	-0.533983639486489	1.1054288311022813	1.102138762019176	0.10405307333149999	2.0333908743329134	-1.0325754044674893	2.610912893660407	-1.753972722452862	1.8175738204045846	-2.7224403355071756	-0.7947672141998644	0.2531348001336999	-0.5289001296935529	0.32316259541322956	0.7085884369626606	0.3093772437038403	1.4344511683915948	-1.088938190003681	1.965021724246692	1.5632226355472558	-0.5353226712724213	-1.2938102687692983	-0.5458058747154938	-0.7326066335697196	0.7619299698037388	1.7662574961330402	0.5739219883796457	-0.029485567623931747	0.38512925234241235	0.8629076319228141	-0.5597440677759375	0.8352046440201508	0.11126679666720918	-0.526822338414778	0.858777509130558
0.6885084494887459	-1.1031338131297521	0.26673690206766826	0.597147625291173	-0.847541111657878	-0.38669796226237146	2.003823152939443	-0.19588262797212863	0.1765682427626473	-1.1880985120887713	-0.15970897894260971	-1.260091351054746	-1.0281547900781092	2.3683590218419677	1.8625248700358894	-1.1576240192993126	1.0469339894147618	1.1782830893466454	-0.5055082600356732	1.4268516146974024	-1.305761110815198	1.6688108234638541	-2.17397110179567	1.4815165327394912	-3.0343665168096776	-1.3278570034225252	0.5743277331793535	-1.386841513436457	-0.41887006181533865	1.1987221041436582	-0.9345948568960848	0.3332970533140147	-1.0886566540114442	2.176706073149761	0.9195029455153801	-1.069946389589756	-1.5755153948492604	0.2907802810145398	-0.2558017429338537	0.26131625184284857	1.636404367750733	0.41108086360089857	0.29938392999886715	0.32319987023741026	0.35037965775110796	-1.3887434125460296	0.9925806095983651	-0.17425989517012916	0.16769977515692333	0.9637258685565235
-0.21849368338676745	-1.0068860674972784	-0.061719416920032855	0.23610744934972494	-0.9298922448092761	-0.3800502092714805	1.6191262630735104	0.6897430549687308	0.5357932620044334	-0.22856607621229497	0.31341896343405024	-1.3501046923804896	-0.4045944974085795	2.4910755262231787	1.831451276103347	-0.8173834993683939	1.2498489880535193	1.3691950001156041	0.09786813917588907	0.7186237437875983	-0.8924164766358642	0.6111091544477126	-1.5128633751800016	1.3764086774037676	-1.8865246735136443	-1.1145287153917351	0.5542091587969775	-1.3352369652260614	-0.19916366332907573	1.2873849554275025	-0.6925796597933568	0.07511448399697641	-0.8215283522307167	2.251905232872389	0.860929261420707	-0.5388715133653396	-1.6335606329381842	0.7743556825543864	0.4618646069795158	0.48284589874345824	1.5151726075616474	0.4684040325761893	0.60514909632383	0.4739038654486366	0.12278077909420337	-1.086861198923569	1.1402934713712956	-0.3766513539160237	0.5606218760035411	0.5707915508902318
-0.7673446979688193	0.29283823231290285	0.4773192033800002	0.5249902665476215	-0.5036816936443883	0.2189669708026828	1.2202308041372318	1.6005784434668164	1.2289907592701435	1.5124728735905457	0.9041372251324399	-0.3403888908678178	0.6386778026330715	1.088113671345573	2.0868377610165885	0.3527719703658234	1.7608565600897956	1.989089506633989	1.7318232733475376	0.5154782234277459	-0.07227315478293182	0.15209528776532455	-0.35087397384669167	1.7313688595187702	0.20429745437457622	-0.20585828136832848	0.5843498387830263	-0.3822780903966665	1.0509919547573057	1.1127258657562948	1.0994636223142726	1.1569795225488637	-0.3690536971645257	2.2701747387273694	1.497358697141353	0.8871281447670507	-1.3607701973647113	1.0188313328395302	0.9810781474688817	1.4075057946758471	1.4554690578997251	0.5956011208041436	0.7765895572692763	1.038720053588903	0.6910371619625978	0.471152766964564	1.5793730484825126	-0.0009510537854095276	0.5988699057110408	0.1611134973113007
-0.5244120196000408	1.7200706055995476	1.5466595812328139	1.1115182802410668	-0.03336206323374645	1.1650604609632953	0.8930495409315898	1.8055933577998053	1.779588893565284	2.5745293629267207	1.0470516894859734	1.0298627393406243	1.4963249804708494	-0.1803216649353925	2.598366523663062	1.3648422081616067	2.078033080945992	2.449961049685768	3.0574415539824034	0.6021657560316778	0.4655583726909995	0.3357285891117899	0.3316709354252756	2.0093020894833313	1.9945988463738853	0.4785650320297175	0.9670690429028617	0.6079451225108676	2.307850437800132	0.886878863929149	2.6051091490829443	2.4753274909515133	0.16693789137386159	2.0866884955369347	1.9137741889068196	2.014128574816115	-0.9671381134424141	1.2030730167616115	1.1770835746137551	2.2362743508564336	1.3614030001424657	0.31211306840389585	1.0548190653665421	1.6183548380049013	1.469944448548953	1.9821467660450407	2.003983637845977	0.6095897629025464	0.39110528782891146	-0.19158558906137332
0.03880170426658411	2.101114024744977	2.2023940722649464	1.3946961254004342	-0.02508015854453825	1.6252024260690803	0.6314591849748507	1.299154514845369	1.6049005739157367	1.9913722877331708	0.5005845019431897	1.6811465621580093	1.6776566830102722	-0.0408006803288714	2.7481781788240918	1.323473777438757	1.8202888101085075	1.8812286715660123	2.9987392073526005	0.4566759271458347	0.2376783967083486	0.7857628156463339	0.005501100951576389	1.6967431179013102	2.485880992125443	0.11081568499160509	1.5691500321881797	0.7042977495812729	2.600173690812352	0.6711835415449953	2.154843903680565	2.59449960365472	0.6350984599579219	1.6047288025208581	1.3160162049669115	1.908270630697242	-0.7935901362797343	1.1563918615545572	1.2548346744846606	2.3359629138163287	1.2479213559914386	-0.3229587347832555	1.6107152787268455	1.7138108802094265	1.5390364219178683	1.9854877396316526	1.9237122377837366	0.658596648275545	0.10522267970440878	-0.5433279073533601
0.18163432469678864	1.3277148920629616	1.9846501521548416	1.1532892389696638	-0.38525328177695634	1.2003045085732367	0.5088936405179065	0.7278008610162945	0.8093657463098395	0.3804680420188126	-0.2799225173840569	1.1473068576946588	1.2177690622239865	1.0113343948599631	2.0779274431559926	0.4001672417814902	1.2565340815645667	0.34956434190070906	1.8732187142717596	0.10878492312876499	-0.4724589325724404	1.2278276860980193	-0.9344355697754104	1.0476184559928654	1.756365909588842	-0.9860226658949582	1.942673370256425	-0.1510176002684042	2.0216860614900702	0.41530174510481505	0.2837439001697247	1.3904303799366236	0.9346790187715205	0.9717940533243302	0.10844644141452547	0.9227815794901173	-0.8696031869845235	0.5602196923410323	1.4103357703120207	1.8932080058380436	1.23608738654511	-0.5459145380812795	2.140210748707231	1.3520590859851866	0.7919353465614042	0.5318389519685118	1.3821928583518657	0.008963567076058235	0.003452402825940326	-0.5588426695769185
-0.14450950174502006	0.34298736680555236	1.3442972477116781	0.68286949501999	-0.4791887841989948	0.44369135468615756	0.5667869859507445	0.5903741496720175	0.23084671062471007	-0.6988074031016062	-0.5213269719968415	-0.08526927143644236	0.5787963695571292	1.4763186453424884	0.9476451738099396	-0.34642476189848526	0.9895370177916497	-0.9380953868847423	0.944335108913254	0.1278843459117496	-0.8370304681070607	1.6199755347603815	-1.5623096699548775	0.7804918276590708	0.7835000757537623	-1.5323310155878271	1.7482544013271057	-1.0759753714142004	1.4537214067825033	0.11715570385018005	-0.8274704560990221	0.14190613296060545	1.1112211244876882	0.43374659369552243	-0.43944382723527814	0.2508564877834651	-0.8154633453644163	-0.48085371322389453	1.583662797488058	1.5417308259482092	1.312612909880177	0.2153635586420309	2.1022149889478614	1.0118050886885928	0.03708503913481288	-0.7804974029173664	0.9849872360305773	-0.48251167786279736	0.36648532414714513	0.28283953616137875
-0.2159464025127166	0.0826229440821791	0.9887239909491057	0.3772071558191868	0.09221265483290035	0.2007433209440902	0.6100191405693439	0.7000275652519478	0.5103203714673403	-0.4135062713748723	0.053258056117308245	-1.1306291616556048	0.18873833234555207	0.7125646836799292	0.24381596843926542	-0.17548903293825888	1.178761809055255	-0.8889667566442819	0.9560699361013213	0.7253744622294213	-0.3781767476236972	1.8778229874706245	-1.3196300146656605	1.1040428380598724	0.44132030077154105	-0.6658579926682737	1.0335355868193152	-1.148718381736377	1.4148186082614818	-0.15908159567227148	0.06147355919807835	0.01772018393484102	1.2698238814574403	0.06335455054527897	0.3774682676447943	0.538971507653807	-0.31433383183407426	-1.2934420664745399	1.5716656982092752	1.5105615838922282	1.254115798661548	1.5093213958262894	1.375586063914594	0.9778591061982789	-0.018578147847272065	-0.5774538519292081	1.1410108409680781	0.03212390441758853	1.1968994504742148	1.8471471465977722
0.5478055653651895	0.5893940820913538	1.0540246136663487	0.300252407683535	0.9491579423184092	0.5964026827687766	0.3121945909852605	0.5283470160828873	1.246500614692442	0.5810615073892386	0.8824829522050035	-1.5024397429588514	0.13480422303555473	-0.40962078179290257	0.39336110209783803	0.4989717378283839	1.2959192694934518	0.1965762396721749	1.3664232025530227	1.2105590874929701	0.45384963892616537	1.720581183123836	-0.5248119955275067	1.3484139868152019	0.7320464838916083	1.0518554351099236	0.13600929215374702	-0.2998266341471207	1.4656606314527143	-0.397217851790823	1.7537549970779676	0.791178298448828	1.3914446090988286	-0.2717512608644854	1.8166158509078	1.1978079264260129	0.3936553636279315	-1.2332354267220045	1.3043628842459565	1.3813306961813359	0.8813242018030965	2.2332893829297586	0.5013002399295681	0.9970321277167277	0.40473298433787025	0.7514390424943971	1.4755763483932198	1.262230150494204	2.023326196463448	3.0259580880723034
1.786368843045358	1.1560069310463668	1.0940573543496315	0.2070149874685862	1.3440863206725804	0.9328954381190685	-0.3942334260342313	-0.056718499246198546	1.3488027365040816	1.0786887230111302	1.135184234444022	-1.3606182345919782	0.25262712992752656	-0.7386198525749446	0.8350659190556171	0.6354249958579985	0.7495583608173204	0.9040993205721928	1.1060544266765224	0.6678172101030705	0.7486528754618017	0.9266263738663044	0.017967774496226246	0.7335512183666282	0.9906928683116718	2.1934735102094685	-0.6114939529722733	0.734651603789563	0.8467687641260042	-0.6536891130821825	2.035142677760272	1.2450823677584946	1.3141193362838621	-0.6862978553226303	2.3925856835506423	1.173524454248632	0.6845349645886988	-0.4029798972830904	0.9186889761232215	0.7089957549972099	0.301655871538016	1.828262205814745	0.13528521600265628	0.6682306906640754	0.5067212035574407	1.5698921935313543	1.2081692704660585	1.9938600212246718	2.175728950721925	2.6456049786884996
2.4933082886638362	1.1379728107826155	0.7575156695382915	-0.11242603247971646	1.0470170420809588	0.6006732025786145	-1.1454215115195774	-0.6033840151993811	0.29963429677380304	0.6981904345362377	0.5846009183410903	-1.1007555992190508	0.3542046567422194	-0.2769215067230638	0.6330294367225602	-0.17894029032987233	-0.377164546518926	0.2741513318620895	-0.12021587195444607	-0.8609232351630965	0.17348745230052734	-0.32093949014695494	-0.10961232589875632	-0.6451266566277832	0.702057876068336	1.9680366604951416	-1.0584447861145279	1.2519241659199587	-0.4945087674897948	-0.931219592274761	0.27917809684731854	0.6574941100937065	0.9456264168735956	-1.1171516870806901	1.3974890434495113	0.2043037689677071	0.2936276282400993	0.36899656446118084	0.5601258169221432	-0.33907625432208127	-0.23074406292209731	0.8445674295280147	0.31970247284223635	0.014084966007954045	-0.09288296811880382	0.9280732582004626	0.0869121241665175	1.4698523726362251	1.3854710186574144	0.7608200133981504
2.068209580588819	0.4891978194330576	0.21803914932611324	-0.6173852945021723	0.6017202476607815	-0.14833709004218013	-1.4945368824661305	-0.6490724756822125	-1.1389799188889598	0.05631985319294811	-0.1861680775446849	-0.8633378142545353	0.2868301196932854	-0.03172709657823023	-0.4236380317548382	-1.239686759005284	-1.3765090270753175	-1.168054338008118	-1.521496429582568	-2.1742312208290664	-0.6094034533087471	-1.4637728823953862	-0.5083442275231577	-1.835932474104025	-0.008840046642054096	0.9578649960996634	-1.2010378732325386	1.2300243688757964	-1.7442501552366347	-1.1005286919424502	-1.8844565028765445	-0.44475330544410535	0.4519740083681698	-1.4140206863404923	-0.4267585662965667	-0.9039288634535696	-0.25044201031490876	0.3439159510337881	0.20205909705616631	-1.1412188956293163	-0.6692768506698329	0.22135624254648853	0.4450915659574862	-0.5184983885441071	-0.9492793460061254	-0.40904182634763725	-1.2434328509460562	0.2760586924716078	0.10517405355234478	-1.1891769762960445
0.9114511753117446	-0.37946459900283264	-0.12402101370553327	-1.1220160379513189	0.634616496979394	-0.5028817093499115	-1.4024130143608684	-0.3026518919612031	-1.6718941528579103	-0.243702991471425	-0.4507391453552701	-0.48798065280523356	-0.1014599533870509	-0.6165985428211231	-1.515695008697032	-1.5377480213864225	-1.6839417116561979	-2.076177899803616	-2.1587049237300007	-2.0775257999040013	-0.6441513329880294	-1.9777733580768244	-0.41558977283216875	-2.04726964457489	-0.6340136969198281	0.32483138672963713	-1.0830399643013178	1.1335421815283442	-2.0729362710415584	-1.015957147146897	-2.514828469142691	-1.044570069731523	0.15539868225467046	-1.5057916613346594	-1.7123679886737986	-1.2039566748884927	-0.11646896323164029	-0.3822725382750141	-0.26216868899499396	-1.3326555852674495	-1.2186608536250987	0.23524782562694316	-0.03262296601133651	-0.5843686561890028	-1.3731315217920184	-0.9897081619809494	-1.8881848987016647	-0.34142224094115897	-0.8325309624128154	-1.7159081190992909
-0.07912550293439638	-1.025318053013398	-0.17517490268851252	-1.500137130241377	1.0874438835287457	-0.061535864057377945	-1.2464534764868391	-0.10457686459182554	-0.8670430071158312	-0.33823134597431875	-0.0912564494665061	0.1506741350294679	-0.8376537779342422	-1.478177389746662	-1.6867413443412276	-0.8500703736071792	-1.4395207442248175	-1.7596222062145659	-1.9335948400718685	-0.646306104981958	0.2920241863302572	-1.7422122494071066	0.4501286960262337	-1.4489602516562734	-0.8471030842802886	0.5071676733696485	-0.7775413238031885	1.2372380154252898	-1.4567695936743663	-0.6818846379262561	-1.4607694858339502	-0.8381090789809077	0.21087647903174084	-1.4025209022100575	-1.785206527222031	-0.5894132050761283	0.8873090850529898	-1.0128992757781468	-0.7760640946256169	-1.14399434280487	-1.936718004275929	0.4051042920736505	-0.954292278656796	-0.28173166948536027	-1.180904475529757	-0.3952962841689848	-1.6054431222237413	0.10506571650545898	-0.9084661041717744	-0.736532822488199
-0.4690058945912009	-1.2102222810518088	-0.21627575015507158	-1.7286680251385411	1.3124344695579129	0.7097121387083718	-1.3115748272781547	-0.36562705067354906	0.3857847556833229	-0.6683082174893843	0.38345265558643304	0.8779534454968326	-1.6168904905841912	-1.6731512736407141	-0.9476456579354839	0.14262267025632544	-1.2226847773084246	-0.7422875463622746	-1.5137255269644494	0.8519614386848929	1.472420943629039	-1.0570541890563412	1.547564946258315	-0.8576763621228254	-0.743543095779419	0.9032716077845652	-0.41791721911190477	1.3037230955099322	-0.5824879581433394	-0.24551447891529907	-0.2039870590060326	-0.4344495225030589	0.40427816063059346	-1.0906485480679762	-1.0938249287051043	0.21290974091667797	2.00368463417596	-0.9009728994509096	-1.077203441980416	-0.9908357469891023	-2.431889862419919	0.31866750707103214	-1.6305005755483706	0.0686801054445713	-0.7580821420914705	0.43541290999998283	-0.9566557355714456	0.8695538953898861	-0.2998524133671083	0.43310749698173273
-0.6034451910636672	-0.9436802480647127	-0.499340604556358	-1.7956065133771826	0.863400411366031	1.019288477513514	-1.4129455029874398	-0.8206256388918421	0.8494172781873234	-1.1839445695106623	0.4678963296026432	1.3085072806042959	-1.9020348915555463	-1.0734584457978809	-0.32196395960847823	0.68863177624828	-1.3582157451217425	0.0519297919960139	-1.4453242458226332	1.267669417435412	1.9765442820896737	-0.3951798160449189	2.0175044052848556	-0.7810356195563205	-0.6430750507229167	0.7501424632009345	-0.16496128252294343	0.9324224378637895	-0.09457521491867725	0.15417189876864434	0.04458295165073888	-0.47918441594782984	0.30884702655638996	-0.5600285794474232	-0.5116694014561652	0.44707619654899333	2.2665835059133608	-0.18213787621792632	-0.9741184234383852	-0.9338531187060315	-2.1844023004817488	0.17333967089481825	-1.5987773111784858	0.3011994774382183	-0.5512926017325593	0.5040346003012341	-0.6377038227907597	0.9169436065491324	0.34923577897131997	0.5173608914355126
-1.0051498953947138	-0.5174551698656235	-0.9484228366421058	-1.6597992099690768	-0.013850872333820978	0.5828973520466908	-1.152991725397653	-0.9955972926043978	0.20038595468685655	-1.4014622178084737	0.15289547826535585	1.164478921172422	-1.427048732862222	-0.42933382604659204	-0.7335189120006953	0.6486574960320688	-1.633148286552148	0.29166697447106393	-1.5969997104724796	0.6191673898438973	1.5150630349553607	-0.13655452935215479	1.4968887501149597	-0.9879814428083571	-0.7904696560227604	0.028825287798856986	-0.1003196655351382	0.10302006184559138	-0.0980137033062774	0.45197294936102356	-0.483804602514144	-0.9035039838575876	-0.3165330277074918	0.031087833234685024	-0.4700123129868985	-0.0386261694071854	1.5027895850622377	0.45458960024676087	-0.6322598019675926	-0.7380635710576993	-1.2176526267406789	0.328449923406441	-1.0880899427806785	0.4162207889900379	-0.7008565806588607	-0.08259558638527367	-0.8241422256952999	0.08596987376540079	0.46802740953344407	-0.44920133137880974
-1.6440579883804025	-0.43333455582494507	-1.29576167515664	-1.3072967803702715	-0.7245678551738848	-0.19828316150374797	-0.4828354465415647	-0.7858915703351582	-0.8093373828305173	-1.188751781636407	-0.20737842415086002	0.5154949182006138	-0.5886902960056213	-0.32472695743284474	-1.941939949904511	0.3370193087573765	-1.6608233709420368	0.24987895159717224	-1.5003395235979353	-0.1956564158593829	0.4992980585733646	-0.388542158687143	0.4267322300314838	-0.9974587499568042	-1.207482180733633	-0.6240514706989859	-0.1609008974732506	-0.7188413010346872	-0.3222280840843994	0.5754067429598635	-0.8607662249868112	-1.1545714127490376	-1.235115231286744	0.3450899262923828	-0.8026874994838189	-0.8433213321968259	0.4849356897306583	0.5304629209539904	-0.4784014127862694	-0.38314496232511813	-0.26646153553718527	0.5881388077073014	-0.7084618550123128	0.3394254787461933	-1.0968108196024624	-0.4738408080643054	-1.1789930267790554	-0.8472520366996997	-0.07430739139674791	-1.3498980279035875
-1.944356277411882	-1.0170811853538313	-1.3872983562062495	-0.7867855907542307	-0.9722047883681146	-0.784928182381114	0.18467485434296316	-0.5315346214320977	-1.3172204174455597	-1.0377603882396131	-0.3469037551373228	-0.24123197075131456	-0.15795456412593453	-0.48644684391916626	-2.7066057011727676	-0.006171626624170344	-1.3424363525662173	0.12671350543085258	-1.0038776520964476	-0.5001917790521672	-0.5015415957978244	-0.9044593607494866	-0.40059789845509314	-0.7287234314795643	-1.6762528842701416	-0.7288086967818895	-0.20502595908110696	-1.0050476291169252	-0.5245684991550456	0.4270024133964038	-0.7688235627864219	-0.9473060884962475	-1.8197600312210513	0.16383479913687013	-1.1877871937212912	-1.4266490501961777	0.07718543092021912	0.2116919609135315	-0.7576887835510363	-0.24161480971215168	-0.09174113149174844	0.30769696586632544	-0.7861428037598406	-0.06928125957133426	-1.5193688792753623	-0.2984732802156492	-1.306087105951345	-1.1109922873716667	-0.9633252318052927	-1.3119199760858713
-1.4848344186669689	-1.955771405242157	-1.273616578260274	-0.17660563507337776	-0.9118925730497375	-1.0346543637364356	0.4812656542364683	-0.560579432759938	-1.2209378679464513	-1.3233073310336307	-0.2843288533160777	-0.6383011129235014	-0.4951520725682147	-0.3126458910467043	-2.0437562317639597	-0.3262690323009407	-0.888049310323358	-0.2112876918943754	-0.4046462123317819	-0.4114873179734808	-1.1833854602315137	-1.1962509554066798	-0.5527421295053623	-0.49350592946400595	-1.8220686423851382	-0.4631774451185692	-0.15999869055133514	-0.6625651297196118	-0.6238697551604205	0.0536878722079215	-0.6120569320010297	-0.5423724380401547	-1.5109184835376845	-0.304049882569649	-1.486404390126917	-1.4107606238712247	0.33450192508177334	0.005336861840558405	-1.2298877689881083	-0.619283361239709	-0.660475406868847	-0.7487704078201679	-1.0976405029827978	-0.7100005157057444	-1.6317123524517207	-0.07702841539813114	-1.0459470731547884	-0.7000422020309008	-1.6745899917156801	-0.581075012200062
-0.5619930577396121	-2.37921892368521	-1.092134905603053	0.42301977664871904	-0.771533261647025	-1.1627163497259256	0.5386419383237856	-0.8153510369863128	-1.030175049033835	-1.6032147384391158	-0.16440580214288975	-0.4760235959106129	-1.1327786375739013	0.2031880711073074	-0.27839307213479625	-0.4808523362488681	-0.5137205825813639	-0.7817240922974367	-0.027312181017729614	-0.384054216209132	-1.4706566421421818	-0.901642256107165	-0.24356493272908916	-0.4783666719866151	-1.3687773839872104	-0.36224599215300385	-0.10679059255319172	-0.13282780719490597	-0.6039002623112423	-0.23647682439074133	-0.6176113518610625	-0.32916610990900885	-0.33596966415859564	-0.5443458859879299	-1.668964954016836	-0.7335634799985461	0.5284813889243124	0.15417133669611796	-1.3961253920864536	-1.275456642749376	-1.183818637427865	-1.9564257610810467	-1.213242491710984	-1.173021032513319	-1.0886325553047032	-0.38529390056182533	-0.4418051895541641	-0.20968886440141737	-1.78802959083627	-0.06842365225276525
0.02560619812832634	-1.6613021474660763	-0.9813372731317147	0.8423086326313982	-0.5698119036254502	-1.3348919063389846	0.7604175460942443	-0.9810397623580177	-1.0820375442737737	-1.1034629937307883	-0.09590392487536134	-0.009483777000454866	-1.2612684895049433	0.44980005130196105	1.1951853478500902	-0.241234448698552	-0.28105608326947734	-1.1617783380829323	0.0973154410647983	-0.513346579623823	-1.3421222698319435	-0.16052218920688754	-0.0023534593551368553	-0.5008321844837839	-0.4744960669078627	-0.706006851357247	-0.20748912520552565	-0.019976545580543403	-0.501867468562646	-0.11066770442251984	-0.48899773480536507	-0.3840647106913514	0.9541831217577017	-0.2551580527513052	-1.6532465351634953	0.22359830804877703	0.01574473713177327	0.4324382090608985	-1.049906973260693	-1.6205574465463122	-1.0257468043166436	-2.446816837333466	-0.9746491980994922	-1.1801585209189427	0.05518428425289399	-1.0148063019537588	0.3310954877538953	-0.156212239381712	-1.264026400192895	-0.254513897321295
-0.25392712084872116	-0.18447477193072673	-1.060572378602664	0.8819696436555851	-0.276467294330879	-1.4543901781152124	1.1898152950894394	-0.8531568372830547	-1.158744256755212	0.11959951532793008	-0.1799511729711328	0.21467605610985954	-0.6089893235965688	0.07600261304464169	1.2136798906460056	0.2831297279421545	-0.19597168022870448	-0.920905178065365	0.09280605049276287	-0.5135585400135149	-0.8654867321289237	0.43161249231847726	-0.12812210781038594	-0.33564149304056085	0.2384344533737239	-1.2883432615037755	-0.5243129536199286	-0.5607498451599876	-0.47507084905800406	0.3615514347062356	-0.11249393271688368	-0.5338044137992032	1.3751193238974908	0.2970932573669551	-1.3844447188537694	0.7168055929897845	-1.0297938595407932	0.4977572345233329	-0.5294835211350809	-1.386127963339509	-0.4136454640244783	-2.04457092637748	-0.5871476362055726	-0.9989248398118158	1.0948514901958477	-1.2660531380612015	0.9345666422684921	-0.5915645123290522	-0.5072052770150474	-0.7422659357674628
-1.1366381236913223	0.8842710149477765	-1.3187988160633515	0.5241271734516908	-0.048467747037470574	-1.334597503996163	1.337632271259662	-0.4529352761412555	-0.879071849302262	0.9737323568594385	-0.5215772283372757	-0.17229211460013205	0.28431967500047417	-0.4638793257803657	-0.06923148686726602	0.4929058801587227	-0.26010173837837774	-0.24562924145792184	-0.010596966458959248	-0.2592699875346157	-0.29489781213325	0.3717066194763514	-0.4554033627916925	-0.0724391724459874	0.19652515142940577	-1.6724792919664526	-0.8921629375372477	-1.3652623119700724	-0.6695659543247637	0.6506285542676109	-0.05236081815169118	-0.6618642676416077	0.5409241466678611	0.5202035366092334	-0.9999042298408858	0.17047625083849818	-1.7801980806029896	0.30515779003786586	-0.34829623014215366	-0.8985996977285927	-0.0858850810885079	-1.350715405192988	-0.3292025534084352	-1.1498983240032374	1.163175897118332	-0.892419583466474	0.980517714619138	-1.2121768300106692	-0.06914445842004072	-0.8401745681992595
-1.788086371441904	0.7330333263077766	-1.4701489592569261	0.09517018316285715	-0.09607317665837556	-0.9582658450718164	0.7713889284218675	0.14087832014871313	-0.24496693887515508	0.5914212449408414	-1.0538026613044857	-0.9662708360222293	0.6965567194504485	-0.442094087710202	-1.3472856836284093	-0.0883075630308369	-0.3260426409402449	0.2068933275035565	-0.19528629918027274	-0.048861448478751845	0.08508313271627876	-0.23000511301137877	-0.5855783423684529	0.036179360983476364	-0.4785903169667187	-1.5503049804237603	-0.9921106287833185	-1.6837884079966887	-0.926483169239886	0.31174084210175673	-0.8047913013766183	-0.7431234465743081	-0.8986795084749971	0.09529797674883338	-0.7348233342506454	-1.1673864770057323	-1.584328346576108	0.08912959131602102	-0.5983100308904291	-0.5930876952422298	-0.316467844018098	-0.9278982601190873	-0.2723975386923837	-1.6439060277134767	0.1598851578266595	-0.366427940092605	0.40344296441486666	-1.5982338543845471	-0.15317509859414896	-0.3603209259344418
-1.5454351335622118	-0.24144327153199682	-1.0887553765428777	0.06988695462631535	-0.3524058204667722	-0.5042886202741199	-0.25112866160732467	0.8646710803430739	0.35364581993331934	-0.4624439633238562	-1.4159014985715543	-1.4944571287926038	0.4943899443606109	0.25731536308666086	-1.3938322616040684	-1.07082656316638	-0.05883682839563455	0.13709376250440306	-0.21951122487936917	-0.21512029455249293	0.2647559168680853	-0.7579021340272197	-0.29874561706878433	-0.0036827365916909873	-0.9555151905533388	-0.9184128632329026	-0.6148403955654989	-1.060442318723659	-0.7824743774310031	-0.416679965867253	-1.7489410402443237	-0.6460558726072535	-1.755948494203397	-0.7165732956177191	-0.6136788261677889	-2.225257704166357	-0.5935756777837407	0.00048507277504520143	-0.8163921991586877	-0.42359586766088214	-0.5470278669412035	-0.6925393365975339	-0.27031604489423827	-1.770248100035872	-0.9699979020754949	-0.16283686197090147	-0.31445500298926543	-1.3730641811984328	-0.4043825479467435	0.2812238044659389
-0.479742068387521	-0.8549056558201205	-0.07378426556126381	0.5977390214378876	-0.47670452288547854	-0.16114222558106317	-0.9446114425563829	1.5106363393912958	0.6023357966871009	-0.7098002677418384	-1.2051353004765655	-1.202158008687703	0.17181586031037735	1.0571267703412024	-0.18522157327062846	-1.403766267710228	0.7305939625851455	-0.00785197153449269	0.2639929009242148	-0.638945747341472	0.5220460147690673	-0.7382046833883511	0.24714614727563172	0.11042404266766177	-0.4908543625336152	-0.0697413322824698	0.09729132551193768	0.1643176260954779	0.028549519205296484	-0.7324625671658502	-1.511080422704263	-0.16578478268058505	-1.3970571753346581	-1.3440254983058328	-0.34364771156264096	-2.0165885567020916	0.3958421958396375	-0.09403219420517982	-0.49041889903706476	0.022913146927150813	-0.10276617867704867	-0.2602177037559827	-0.1209871007179622	-0.8938115302216955	-1.1368466909664263	-0.1340194226608618	-0.5145094091804487	-0.4174070226868142	-0.28288312262517823	0.6336684233080182
0.7029412152717	-0.38803165405335177	1.0545237400554928	1.2764797403433696	-0.2618970646514674	0.04282532919138181	-0.8113635658615039	1.6898466707585789	0.5781347091609796	0.46532760176006127	-0.4222197932017149	-0.17485775877974163	0.20874196181513283	1.4390369509133742	1.1231244466845474	-0.52517854302302	1.6986032938382039	0.3210700641157876	1.221151742514987	-0.8431761230679379	1.0322828154545443	-0.27654012342031076	0.6732942887520255	0.5331761618432649	0.7600104871411776	0.5627008353197587	0.6904644065415962	1.045797539270609	1.1015062242628775	-0.10737737793427764	0.34203809435532034	0.6346731967548936	-0.35932695407703547	-1.3798771355093007	0.38501379029833854	-0.6206848275186767	0.6646969269927054	-0.3796932548888798	0.36071401401142994	0.8548825607912015	0.909924501703393	0.34128863890668526	0.29668448578074	0.6283993070161136	-0.2605957874326778	0.1450472070974241	-0.06202236450022563	0.8836823335904008	0.326156602144004	0.6802904117807619
1.2882699375382074	0.7334781783023371	1.527614305818096	1.5315316082176502	0.09177957474905452	0.24670230055047457	-0.12754940912470414	1.191255093623154	0.5907525599094964	1.9816465133206131	0.45412895434967765	0.9401987491155234	0.577171999008942	1.4754707084596466	1.3158560348791333	0.8676145916875719	2.126812943529931	0.9454888073678209	2.0241190401748943	-0.5504875695353124	1.5495526843412466	0.21281179407697237	0.7071801441381615	0.9774097778608841	1.8596729403103651	0.7113285805108123	0.7631517856138921	0.8752838783279028	1.613526955449005	1.0671548864736247	2.40838405068889	1.2941387639297084	0.22250072698908469	-0.7668682629200252	1.5128716328826568	0.8635308309952826	0.16327179046489912	-0.7384549676289226	1.1863061576307286	1.577809642074059	1.6762036296524279	0.6444014387287164	0.9531894980094836	1.6382420098960262	0.7159933636415663	0.6250916921112609	0.4600070206470628	1.7448547823571332	0.9619132067152028	0.7022686011602546
1.1333100316087819	1.5347979368918983	1.1039401183774065	1.2425415716906683	0.22548319106758422	0.6197221950959584	0.46809772297642704	0.3697708703933472	0.8210474224981253	2.2984352937911456	0.9411390387270383	1.5262209100241573	0.9181553699742082	1.5003546573357283	0.2653991594829439	1.476438479901109	1.6370540970919967	1.1348364187667783	1.96357125966709	0.01222681691409281	1.6152536354482918	0.5785916116265692	0.3765480482055342	1.0384910658702649	2.053737269614893	0.5392269988199225	0.35454695954513954	-0.10449821701164624	1.1729094549030044	1.812667446825602	2.7854401705558303	1.3787494501324093	-0.15692137466195477	0.3184212253453422	2.5887645131951675	1.4081097864163075	-0.517604362792981	-0.7714297760626483	1.4581566283972232	1.6283341560881517	1.6416956503895754	0.4387773418990993	1.6209400575852044	1.4019360516014132	1.0241967565415193	0.7820587144477446	0.408647315368051	1.5976672820656632	1.1057412607801433	0.8248981450199033
0.7097278747744187	1.5599059549724852	0.36498498978629496	0.8686305341585968	0.060991433773271445	1.1736923854173409	0.7121466244955059	-0.06618084635436786	1.1664826872682899	1.238695005797437	1.0195654709932893	1.4722769746377717	1.025859274238168	1.518748793372223	-0.9684559560420668	0.8156004465772224	0.6806960497356294	0.6262259912119619	1.0161405464307038	0.4169789934410072	1.07704703815515	1.0098494503759143	-0.0687732555170955	0.7357956468103815	1.4990828704764945	0.5148807830142316	-0.04538776419411012	-0.9005739997844985	0.28155339752961894	1.548099090143771	1.2388383715613103	1.005214175160566	-0.8316966009619877	1.5442045577508656	3.1241038969240527	1.003568640760893	-0.7138360483637974	-0.2500815322988705	1.1342748298528234	1.0694348525254707	1.1525130722119745	0.16902679933417344	1.913491314369185	0.42953934180189746	0.9913577932276152	0.41026786679550437	-0.14130599400742197	0.6698260299490475	0.7608025397137075	0.8491058000004664
0.616752159820509	1.1483644935770885	0.1023399263909148	0.8640443706759727	-0.1591546943143444	1.660823774399733	0.8349126106204305	0.17283110869722088	1.3635803627163594	0.11618361941638164	0.9966727913572682	1.0834600375408439	0.9862199237850343	1.252902956902806	-1.165673953230843	-0.3064577277776073	0.1308779027567138	0.09230442618728604	-0.056392848061798964	0.5153805047037222	0.27198180223251306	1.5194991961613065	-0.38100231729990974	0.5117468329280552	0.9493910818783318	0.881131901845804	0.05700977650155136	-0.7694890491241864	-0.22999530463656964	0.6216877246129815	-0.4672256300061231	0.7304491042088537	-0.7521540357468701	2.3808315906192425	2.9225950783024373	0.4560015822793638	-0.27615604182727294	0.5151907249593249	0.5614138212228484	0.5125382054838907	0.9543486304243401	0.39321911756388306	1.5178410178929627	-0.15170089108047313	1.4844185838923352	0.028381559555333984	-0.48210149336115254	-0.20129588287558692	0.3833494322375169	0.5351555456766186
1.0285090539701698	0.758253761940237	0.459121935063768	1.0703322032022944	-0.23711688148977186	1.7025575788822702	0.9932987578432585	0.508828457059906	1.196220032839751	0.030916621841396694	0.974798056030662	0.6558870959037219	0.907124317419169	0.7088518453623491	-0.10610500534004644	-0.826482967344826	0.3487166612222135	0.3146699417579763	-0.48716616526198503	0.5056386040957009	-0.34648956486155347	1.6229993803739182	-0.452001859262307	0.6362994775525554	0.850171762920998	1.2906846771543905	0.6580801276052893	0.028867552068852817	-0.17517001913525843	-0.1781040231046668	-0.5947839958644103	0.850499591619162	0.27585855495994055	2.255209830862169	2.1011869799346488	0.39975753326166064	0.32903225605487707	0.8794517835737736	0.05367153100615713	0.338891925957933	1.2064518651526157	0.9848518190471912	0.5107777549918672	0.0740305162881758	2.5692924121984637	0.20033582882327414	-0.16469584072454363	-0.41934643037646074	0.2708641974412385	-0.04696506142787477
1.5653697478386557	0.3666469762933718	0.843945756673773	0.871606156123405	-0.22258438182943355	1.133998117595337	0.900072515603349	0.06793065058909037	0.6577547439895194	0.5490982478591538	0.7121035798905782	0.2729019302468595	0.7388049716986035	0.3324067881647622	1.2493588766032404	-0.6771086672673894	0.803917965510262	1.0936678974377678	-0.3015423398232955	0.5920032385481456	-0.636268938452812	0.8295070123953726	-0.27755241235145856	0.8057491311457278	0.9610189222563371	1.1609864180308316	1.2209216315777882	0.5753249519311001	-0.18045940638450192	-0.49110791273914656	0.6273436545801411	0.9941237305153354	1.3475522788204626	1.0457661894829666	0.9319793231092875	0.7430092963682846	0.4920533906087674	0.49875785174290765	-0.29235276662397397	0.2496948783338547	1.2990047441827557	1.19248351632221	-0.5744592340790362	0.430265269694047	3.1773832944210514	0.6631635666990411	0.42044092082082946	-0.17936500302732242	0.22632057357266144	-0.5130612645417649
1.6684487251864455	-0.25795947877266506	0.7145018972328857	-0.022377490505328945	-0.171846073248601	0.25893722709054895	0.24884270282794516	-1.236444862577549	0.024777743901373234	0.4610285489789813	0.1210359891187354	-0.02522461406202921	0.4493486435271726	0.4144363622220781	1.702254355437295	-0.6790423973596753	0.7298273507210286	1.400246274022659	-0.19351997857665879	0.7394982053851236	-0.7192564315190243	-0.5613207631988983	0.11999827996170427	0.518855391339746	0.8684516746119061	0.4468261388924587	1.1834082021998975	0.3576001396763468	-0.7882950305376514	-0.6000624156493478	1.5003506246298082	0.5960222330847197	1.5068367178539364	-0.5573144530453561	-0.24355666450922636	1.0652016827485573	0.0735602325360544	-0.27836827563631517	-0.4202713303972253	-0.23006977842088677	0.7209334042713684	0.5696345241347757	-1.113893975522719	0.1647637744046869	2.3423021317749133	0.5764694692534243	0.5467536094163026	-0.06844920853778569	-0.044985964931119275	-0.4980126278750421
1.1051628106099203	-0.8947980945637548	0.24879220795438028	-1.129415523938112	0.08896340562164659	-0.3341329452063246	-0.6283722815435853	-2.3941408969077234	-0.26378057337827027	-0.43721282482847784	-0.34220079788613916	-0.09071851444296336	0.2126808059544847	0.5684508383777352	0.9287908254973455	-1.2689565441314867	0.04395623771070544	0.677294673560192	-0.6263427545537157	0.7995759415873338	-0.6288712983161646	-1.4652588905220767	0.6565531605460483	-0.2231058896254035	0.5925659921448062	-0.14625849993349502	0.5209708165584691	-0.17796788533069072	-1.6073838793683735	-0.8432134627820366	1.0520328316188505	-0.31958875886536187	0.8252535932073829	-1.4391249533978465	-1.04319604408096	1.2330373271172657	-0.4402535032966019	-0.7274835177162212	-0.19187990312463665	-0.9523776602386951	-0.16057233154819478	-0.39590855717705525	-0.9101683640453082	-0.48933519393857794	0.5023808733848684	-0.2879354323078052	0.11511884000960776	-0.2642347593546651	-0.3672701347504486	0.011132697185568207
0.15772463592825364	-0.8731187338507307	0.07556387019990701	-1.6828161182280665	0.7041568084565404	-0.3156156719507421	-0.8871174546229265	-2.282510555021938	0.02000872124921979	-0.96233945109962	-0.1361588632578772	0.14594607399434403	0.22783259563417257	0.12623455915748583	-0.3181577074832751	-1.7811015795893803	-0.5759390772904549	-0.4010769100456317	-1.2409673961827559	0.7412087644110203	-0.254124921662508	-1.0633902843692453	1.0932313157112903	-0.8265675421167378	0.4545849610989113	0.06682179686834339	-0.20460909358388066	-0.22927536718992927	-1.6473650790634475	-1.083183695621329	0.08950864708263384	-1.0913151515881716	0.20835980639863141	-1.0376823514052091	-1.2006907131813271	1.3631444685800964	-0.42930397119273084	-0.4707635891453295	0.3895944463077915	-1.168140966738316	-0.46809535450378137	-0.7896623399997752	-0.34233456657813643	-0.6134072825443332	-0.8436248666330969	-1.0285692225254253	-0.1917853240979212	-0.39132677495430884	-0.21862636274855682	0.6271532445649382
-0.6238587421040149	0.12427713256530706	0.4428803672686574	-1.482568372513517	1.3359478788266783	0.05015657909902871	-0.1293711218026012	-0.9212313002461777	0.5467897508339413	-0.1376203068573902	0.5096580878947241	0.41499240067195436	0.38688159019186563	-0.9564406998042422	-1.0268589561836576	-1.2757443768898449	-0.5365772956566308	-0.7790735195022981	-1.2865918216048842	0.6410038836476648	0.29275491381243307	0.23407713795698346	1.100843423343354	-0.7921811612957731	0.46777768254059443	0.847797347205318	-0.36602500459386755	0.3601637492566917	-0.5167811348370228	-0.9401614814831146	-0.1276775553459392	-1.2280847639600818	0.20489485819976816	0.07608274079833961	-0.8066874790551497	1.3305860681679251	0.20049771756642915	0.16351935111841462	0.9353646176282868	-0.44788924742992087	0.08976895984059362	-0.31199795391845747	0.02925562616144235	0.12826939977464308	-0.8082355933116596	-0.6510943317080236	0.1865474623499069	-0.18604505476874963	0.5020254907178703	0.8219353820023261
-0.8453256912797034	1.4795473623871955	0.9032891480665076	-1.0496904241242708	1.295880164676622	0.2140312688011612	0.9431179403677521	0.47081159630187835	0.5915657975226065	1.3306168862735563	0.5832710880865627	0.25769486270802255	0.3284404838425465	-1.900719520221677	-0.8511699173532329	0.15214086421753314	-0.04114032093942114	-0.40411481036873403	-0.5508586127542539	0.5062368849164007	0.4791479568057822	1.127439972198964	0.5453973569574161	-0.3131208217015254	0.21193134665549207	1.1955222050489744	0.14564684578093545	0.9419222447872599	0.973784132235919	-0.43250391767954666	0.33348456864786163	-1.0262296317292476	0.35200972934639435	0.7463320799629695	-0.3170002205104236	0.7318408982897424	0.8954795591198951	0.5285570167893096	0.9075365359382478	0.6450408953812401	0.7920556929588001	0.4143781563178014	-0.006363567740237159	0.9439611708714457	-0.07985592841147428	0.5599896718092914	0.887280731135564	0.0136636879193235	1.088161319467953	0.313316961117339
-0.5258769749277752	2.123758430465024	0.8865364873170509	-0.8985690459467337	0.3392297141377425	-0.01582654305659505	1.1178448866285897	0.7641560687372009	-0.25526885951616973	1.7308111589098856	-0.5426777281790326	-0.4507555869331924	-0.09563206293666929	-1.9797160828744362	-0.231300365434434	1.3404822988041678	0.19043590916333883	-0.2733327184566242	0.3304484746218588	0.2539715650699647	-0.19331979270399996	0.8048569140490739	-0.27335717198693554	-0.012834110272111813	-0.5368175309257855	0.5200831217779284	0.8131798102803882	0.921271431378358	1.6005145423452822	-0.10803013223143919	0.2895696527896116	-1.1375630061126554	-0.09211872935013579	0.40394709690824815	-0.18685893754934899	-0.47938928161727834	1.031947356544432	0.35199868670357637	0.2131287677285529	1.055799666596005	0.732763172123543	0.5921646897751023	-0.20463726720605216	0.853807044663474	0.010014885440506525	1.2006869040987689	1.0148026198988445	-0.2880344879903751	0.6968047821217946	-0.6740928862399965
-0.04641350887135671	1.5951137923735468	0.37546031666519564	-0.8919501977250915	-0.8361095175445208	-0.27932024986353776	-0.03329591723572054	0.11390664359123834	-1.5286644428851806	0.43181869388602184	-2.0872526954023543	-1.2414376631035766	-0.5643059749098126	-1.387343848523693	0.24604823056227265	1.4252163046454676	-0.20403028468942166	-1.0025223286643943	0.5529620104260434	-0.11213994714713556	-1.5032036254123315	-0.20744365546128862	-0.7716520333112504	-0.17286134337116152	-1.2886147472432785	-0.5847656592350075	0.9234321336539759	0.5141897967560672	1.0199932568929104	-0.4250848031117343	-0.7066502056414214	-1.6147268607564556	-0.9861031047263789	-0.4181492536522346	-0.46762801054868186	-1.5814454567261236	0.5706044660319386	-0.03616572213109579	-0.5854545541474673	0.39008735094355196	-0.10827758422482606	0.09254613617125945	-0.25775232312051555	-0.08464727801071183	-0.8677476226507476	0.4242728228896503	0.2763058071267114	-0.9442239330096869	-0.6081204249936046	-1.494488723253318
0.13155746535443508	0.4277449417632848	-0.17168444567466146	-0.5487879553892316	-1.1986619995700576	-0.19246957877049875	-1.6271058889083176	-0.30493775224374714	-2.2278433280235816	-1.2709446212615256	-2.4599805066334	-1.4765696535022406	-0.6666747908003108	-0.9521436737005298	0.42296341479848015	0.869191933185634	-0.8631061042478958	-1.8258006279343624	0.014022466810633013	-0.43459093363853046	-2.492161640119329	-0.7293567161587047	-0.5821123567658876	-0.4651452939907271	-1.272717266048519	-1.019745700644856	0.13903249550806032	0.4169379425415825	0.06477588470161627	-1.1519066541601546	-1.5188344398425129	-1.7297965098167258	-1.2954541770465058	-0.796262977497202	-0.8261437263037934	-1.6782786096935747	0.04922267683394887	-0.16110144950601024	-0.8450522825266209	-0.6534376780319554	-0.887627934014553	-0.5495148723761552	-0.19160383537930473	-0.8545768940099125	-1.737562575644634	-0.9430210812373782	-0.601172795874966	-1.184505913867518	-1.7585126826574897	-1.5392888970684115
-0.19980781342188855	-0.5486705329291675	-0.4530405440157537	0.10412340773024747	-0.5392983517547031	0.0704934229641074	-2.3578979358470105	0.3084034831985331	-1.8319597703260795	-1.685191998719335	-1.069115825286318	-1.0266659395697777	-0.4625126628521456	-1.043929813988959	0.49580313054869585	0.8017945386788384	-1.2327426020898882	-1.490629528663821	-0.6138293652397693	-0.6028700755859541	-2.3107819865737884	-0.3277502676892737	0.07856488979728078	-0.5073656893752698	-0.3953929844556125	-0.5433187465590317	-1.224303097304337	0.8213838291839856	-0.24950693554156467	-1.5647023338993507	-0.8939374860677203	-0.9124818590646527	-0.3771857536019682	-0.4974812109712261	-0.9669258103070794	-0.7365273526765447	-0.07138927305257109	0.024956797303018655	-0.5924294577887939	-1.0821966461919554	-0.9698150264326875	-0.7834954480316185	-0.2912394891684613	-0.7434464751110202	-1.6657616630336396	-1.3655103571636635	-0.7537964617965629	-0.5664450141903645	-1.7936631319834893	-0.7639018095496617
-0.8035477120618173	-1.081820624989691	-0.5999920988296389	0.34670665128666317	0.24298301157505603	-0.045182897117815035	-1.8111196827916665	1.4889179113752686	-0.8609554252484874	-0.7391228437387499	0.7868094418495335	-0.3791862811070801	-0.43107209168061195	-1.1213688092102878	0.5707838173287508	1.4962344572348292	-1.2252712745721155	-0.003935352008674993	-0.6383214859473183	-0.7381198228698634	-1.0449364003454804	0.2465835256000524	0.6012967779789485	-0.4342950713707992	0.5185403589046671	-0.08469937737256256	-2.3697302202450032	1.0884703893820278	0.21650915877584195	-1.2254840815501393	0.6677531609930472	0.3555039706789294	1.0283561667244716	-0.15396756907936762	-0.936272084625442	0.2560801708699365	0.07433639001051953	0.13313111403345318	-0.47906466292292715	-0.6615783073841712	-0.678037911036236	-0.45848343748598047	-0.6585521966053962	-0.1304361141129747	-0.9601817062560315	-0.5105510668356388	-0.2589465719193968	0.3740439650806247	-0.9180010735793117	0.20065605257591945
-1.1233786718214556	-1.4949271809069344	-0.7798640567305314	-0.3567325006825594	0.19243858628989133	-0.6874242628479431	-0.7466974036856601	2.1025775025405036	-0.2563305448083163	0.04014530391570487	1.2374911215436448	-0.025480706492382665	-0.7949451883129456	-0.5551303429328658	0.5165871829635135	1.9682965238855599	-1.154779022766104	1.103904811551217	-0.04554269211158795	-1.0322214379735934	0.4097806610982786	0.07166446587237965	0.5769373315927615	-0.6604975267054557	0.6209610547782719	-0.5302612739484912	-2.5174146376093933	0.5598499121162375	0.7837255441898949	-0.40960857969593456	1.27506859903255	0.922342742066343	1.4546028221390501	-0.3768619481608664	-0.9424378463137042	0.3489574567264658	-0.004182204766961259	-0.12840096920889554	-0.8878270410825825	0.006290078556737719	-0.7849611985276882	0.2931112992876882	-0.9595283335809802	0.1849695400451912	-0.6827542718842577	0.3481728309094642	-0.01647034914337716	0.7268052882085836	-0.20985731976610186	0.5501457208355659
-0.7296746968250191	-1.956033284837301	-0.8126102341546926	-1.4807693330498077	-0.5464542480141144	-1.2339939973936862	-0.14582313581223805	1.6416438564147542	-0.27174529010581744	-0.47142740640218644	-0.0003281675038020425	0.10348164401072887	-1.1156375477119194	0.35018533303425664	0.26560981932317174	1.2660404322750909	-1.1398703013999423	0.544577950775503	0.5892776357955226	-1.403534155971948	1.2529890298610296	-0.7799533496662988	0.1641745024126909	-1.1530766935893215	0.01826213285538753	-1.4978396072624127	-1.4548665610677076	-0.5123340125653001	0.8795772906045952	0.2751934025760373	-0.006300919548507611	0.28310355032598195	0.3566973253585265	-0.9511151460368314	-0.9681291484210348	-0.319847613313507	-0.46537522395613273	-0.5514513603451836	-1.286318320752477	0.3406161709215574	-1.4347597986042615	1.204806258318069	-0.7085938890772696	0.11715005893618312	-1.1730378576042186	0.032891448956435525	-0.5735334691389802	0.3559525192538184	-0.306083671087101	0.024357778073774386
0.22783649125202193	-2.0824529344211697	-0.4476288799025232	-1.8037390784279763	-0.9296308920549021	-0.9508527160455763	-0.2167685100848598	0.684774240162914	-0.247410456830332	-1.563205645575641	-1.2253154770106098	0.42343111986751747	-0.7944875148620261	0.5512519854409087	0.048647220407153635	-0.1807707253009771	-0.8857482288310603	-1.0640020185966284	0.7726626958809464	-1.4714548867129618	1.4067865571072813	-1.3644269361467904	-0.1583178583650688	-1.280973660402362	-0.4025361817745239	-1.7293898486359387	0.21105179494491624	-1.1484532740414113	0.6162308819898281	0.5364612531062607	-1.8027082164132169	-0.7560825567069257	-1.2116610099161464	-1.1119745111880324	-0.7336392501631925	-0.7735089919951393	-0.8696018490899944	-0.6535210210534079	-0.7602712554533254	0.41916973292456633	-1.9099330044649345	1.7594526822160395	0.19034448477078222	0.3023017333327492	-1.5569098845510068	-0.9003638122632204	-1.4076763877765877	0.06114240069594113	-0.6743695673785142	-0.8521213685665584
1.0280546701581215	-1.4151037795169727	0.09845366554611222	-0.7658520267090294	-0.35473852129911304	0.057947586231054574	-0.438879005221292	0.10493580579431792	0.40842813576319487	-1.6079011686194995	-0.7461857111155059	0.993270962654894	0.09515051181908836	-0.4518554782731754	0.1432148733576757	-0.9227264757099867	-0.17964822213303447	-1.8103261576646976	0.5612457479282856	-0.9838086154143965	1.2494138685957836	-1.06409739281378	-0.14769122568916906	-0.5777712101915848	-0.10147127079547291	-0.6864063742364349	1.382135812137201	-0.7689426921141514	0.43591216820186085	0.5346535734349874	-1.9453709014602767	-0.9308773711485646	-1.7507548871959273	-0.5191901541453753	-0.09204257566126998	-0.43086123376080504	-0.6866641218000918	-0.24830751552666505	0.7845835138331518	0.6539956276251256	-1.5428597627141758	1.2780658748757898	1.2446039880274775	0.9996928823544634	-0.8884429302761332	-0.7967226697212211	-1.5889969479536956	0.46990312598261613	-0.37479759754738684	-1.2723902634316966
0.9760807349779875	-0.09726499597071771	0.2483663787378531	0.7739351568803629	0.567798144550201	0.846629042064216	-0.3689625850677678	0.1143392105052888	1.283043106475703	-0.11913228622475341	1.0511306721847684	1.2951006176888165	0.7667737960123934	-1.831219116251664	0.43984672884422327	-0.19176509799979505	0.6264443906759575	-0.7404495515876275	0.39249940234063874	-0.18855387723283354	0.9888179097301094	-0.30328763246261964	-0.013662596168428492	0.53440941254637	0.4528671576695148	0.6867538148875111	1.2842068447013373	0.12719960155562993	0.47820251026398874	0.48910818945916185	-0.07255027989587756	0.09189086742165144	-0.9486960493114368	0.3241731818486013	0.6751825450555358	0.23397012070999645	0.04163872228311987	0.3424041982527316	2.2336105326693567	1.0793110946175521	-0.5780246172971639	-0.3839172380422675	1.7604563863651976	1.5077702688836545	0.5720876148755207	0.8797834621652408	-0.9415335908238507	1.1225610923673979	0.6571207346130475	-0.8993443016216651
0.08806227735506438	1.1566631557674492	-0.15814057577764254	1.3974261096717366	0.8313184106024741	0.7010351497882954	-0.10403295439903622	0.27586784844439	1.3645948971179362	1.6299727973977067	2.118456330698962	0.8731233230518659	0.631255007949275	-2.188398433589619	0.47476567623089877	1.1425642171277937	0.9171622948038841	1.017324463341878	0.573508755766286	0.3741942333909977	0.5531241680518917	0.09928515713483393	-0.08394771698477688	1.0969752248583562	0.41228409218736894	1.0773363063507577	0.1597664895729033	0.5790432495016932	0.529637624748501	0.4011639346318229	1.909645973512177	1.4223825584988163	0.12772414494887496	0.7212467880875149	1.1018092846544782	0.4027891658039333	0.7022374677210327	0.6818142932730904	2.32058576122341	1.273714680593976	0.13807558858145408	-2.1970957971345313	1.441418555432584	1.0518595302440392	1.5926799749249354	2.5953343230972923	-0.18416822955501327	1.051222475961675	1.4447103488140904	-0.111514980332514
-0.8613704554962994	1.7394936119347941	-0.4813849635208562	0.6942199061406159	0.37905838767749	0.009180405482220115	0.06589379606002682	0.2676213492821036	0.38767499719498266	2.101709063608184	1.225481764399837	0.041299130478668386	0.0280882948978127	-1.0218385376891765	0.007859670049713469	1.5472089911911395	0.5870262800952424	1.6615877935447498	0.9898401295018083	0.46393446457006643	0.022092258826304997	0.03194188015954995	-0.3787266947016154	0.7285864809776789	-0.3668600749062847	0.41814087288431645	-0.8640378996046247	0.28622146119293146	0.46666608785251595	0.25257677686209884	2.072748598550733	2.0288165989487315	0.4287815052983248	0.6318592096108174	1.0494312663679344	0.0038571754647465212	0.7703106462422873	0.7092805753834475	1.002052224897813	0.9881084709088245	0.22544061431640006	-2.5121332220854584	0.6126624459102364	-0.0018870774645656878	1.3838977605260228	2.4387318046778517	0.09439189153246894	0.16215817575613495	1.1532563303140773	0.4599976938757769
-1.0645646279016867	1.5933477860334586	-0.012958969006394448	-0.2921751131263448	0.17256419512612503	-0.20805737590227935	0.16418280345512173	0.2709606878719412	-0.6114735517133173	1.1582486238146483	-0.5078297952246242	-0.3288716423356068	-0.2161764821559304	0.7769809300073616	-0.5546860503631174	0.5498517577391238	0.2376955531476921	0.8825318460304138	1.2487858806474494	0.38758586048114885	-0.1909533054467637	0.16423207496091902	-0.628870485835351	0.12148002200550867	-1.1790509929264101	-0.08768317326193217	-0.7623820563886372	-0.16783394417352882	0.4297017085141592	0.2706531944646766	0.6101753408647259	1.8224191699907635	0.1295839891565018	0.6212095695889415	0.832771124820953	-0.2682237156780209	0.32468842647240753	0.7209545904821384	-0.47364412821952034	0.5527625800832552	0.1954175040879486	-0.7105846721556331	-0.10975729525444591	-0.38408693691259327	0.39190174827188623	0.46809273841866356	0.2069492535555801	-0.4627895773734849	0.13748230239402498	0.5558706014839749
-0.45839009288813837	0.9650605778702686	0.9802839946701416	-0.27915912002328325	0.8282804332276337	0.4059034311679068	0.44613642411811383	0.5045570114076455	-0.39780222390086906	-0.0646885576216172	-0.9540423633686139	0.1905981688844542	0.11527983578764067	1.8887263633464517	-0.5171638880006019	-0.8303348842315423	0.4422056239868038	0.0666980960440104	1.0377854984460835	0.5788243925263594	0.18146618065977696	0.905603795641334	-0.6712389296182325	0.22662897707674295	-1.3963330811073136	0.4042481877594478	0.41924555433213456	-0.2041455454722035	0.4836643664034101	0.7324483988651042	-0.6859903074244564	1.4959271092505309	0.19808312199270434	1.0083791452090995	0.7871564691698085	0.020798471702781107	-0.15563869467275335	0.8986314936622494	-0.923245728898476	0.4587010139512116	0.6855549440255913	1.7942771610418689	-0.3361692240073362	0.48079607368582944	-0.41165629424432437	-1.238067261441644	0.8145598558422736	0.10191656541259558	-0.46679354860477085	0.4239369694382647
0.2860124553439213	0.02122614221116982	1.3473707326158184	0.8138957549655628	1.6235719632688157	1.034643764581737	0.9199190049254508	0.6785883402510462	0.9459013669565107	-0.6403062925932175	0.4193528371776197	0.9855203078852892	0.32559509442836737	1.8101185368551538	0.2859889738508953	-1.339136729520339	0.9873553067172767	0.36765920903445415	0.3875257934017769	1.0399073839441915	0.7513741117567775	1.6853395293012454	-0.6650642232600934	1.084346805715887	-1.1989631353662595	1.2170295859081655	1.605032226965725	-0.025448942549440252	0.38295862772521383	1.4892564227654304	-0.7280018543140999	1.5025114331379152	0.9792712278012042	1.379787289625827	0.8465959202832628	0.4197630656784729	-0.3684071451957712	1.0208727818518288	-0.41552693846230826	0.6835058953441726	1.5330627218492587	2.6858690635079223	-0.11525732098194642	1.568404910110248	-0.6532029012173992	-0.9848596288627343	1.8035723133646724	1.3270265672740953	-0.08612008261806631	0.4277595141804151
0.5409316718316587	-1.03237640760459	0.4050988584077818	1.8783267685082528	1.3012989305713865	0.6620082033113898	1.2470003010530142	0.2644322389889405	2.0027376268226957	-0.6830352596694498	1.9084147954252053	1.002423777191357	-0.23229213853317052	1.0675639748970749	1.1769242503342632	-0.8142972804505845	1.1285018431532496	1.2148503472889778	-0.3118469337942175	1.3582908840267969	0.7661757444028102	1.6099752860966166	-0.8341577030879275	1.7589901636748306	-1.1631657814689242	1.0250073576901957	1.746072173735755	-0.25703219004046024	-0.06765587237590302	1.9105847296531517	-0.19178807112794616	1.5645047018394669	1.6594636062403854	1.149424901064541	0.6980294796079294	0.2572827883162463	-0.39184495522851587	0.7368379864042501	0.08984429656993004	0.7181195104081317	1.9332384054781124	1.1244383263036462	0.27586422972132574	1.3911851498671641	-0.633637073752961	0.6054343677683619	2.19787075100947	1.744688175853098	0.6965527371953327	0.6550888848535816
0.3633380725187297	-1.6130268924199849	-1.0559587905727175	1.9792517309484194	-0.2458726362680594	-0.6451100091438023	1.2140867386843008	-0.7026305616329327	1.6439257694145346	-0.6836386338270494	1.6993980609962964	-0.08174718546317518	-1.1530608405415586	0.4504980057896246	1.280533778433667	-0.07453057295116633	0.5968862283892523	1.2123706033686998	-0.549983726080237	1.2546911489349282	-0.0025313263829408158	0.7090331997267744	-1.099329956502634	1.481533544309741	-1.3419529776421395	-0.3330431601699128	0.809633463692511	-0.9734512910785401	-0.5388802758799001	1.4788111794016099	-0.17118420011999672	1.2454548876479459	1.2902198811122345	0.43305814079809596	0.3018499935161537	-0.31956087790004084	-0.36645324805368773	0.03888001112801357	0.09987947700528395	0.2901837585474858	1.4907073512327706	-1.2377600308654841	0.6521761423687695	-0.11871489729867073	-0.5029345098566766	1.5006902002309401	1.3719803371854236	0.7473569260877209	0.9887270658608789	0.9343384653587726
0.2694495872511515	-1.02396139485362	-1.5072143447742918	1.3630545143007786	-1.6189782687533607	-1.7526322984211737	1.0756088929259349	-1.4282071070044573	0.34644917249256574	-0.5900721539812942	0.10489215550752548	-1.4733737945895566	-1.333666333610654	0.31559860174632043	0.45401988663987813	0.22829112754512104	0.0445253775303053	0.18929007408499074	-0.09284268402584597	0.9199677163137064	-0.8855361069102935	0.08180625664295893	-1.134560436269241	0.5788484390583708	-1.1616630156516843	-1.503838661883439	-0.32648245761554007	-1.4686604002965624	-0.4252629115023782	0.3835982898493786	-0.5061017947678007	0.6551416555904991	0.037572263194069595	0.02248660717477467	0.04510533990747311	-0.4343263615247523	-0.23268229698016887	-0.6888686726379747	0.15857668302168726	-0.21880345356082784	0.7661811857408467	-1.9532510934328422	0.9990953056643509	-1.418878926026767	0.06402334017287807	0.8228504544942908	0.018866630203772272	-0.6270076840647273	0.7188485334516979	1.1098288675530692
0.47720349496181774	0.6699765620084643	-0.4353757826539659	0.9413151454292217	-1.5130377050204478	-1.771309610346099	1.1861795330979954	-1.2117831127870358	-0.44053969382136343	-0.0243860042738452	-0.8977812536080862	-2.1025685348305276	-0.3593520190165533	0.5665202279921772	-0.5517295594864802	0.21618541615204584	0.25602495177000484	-0.41510045102750437	0.7233889824529082	0.6962194553989608	-1.043105667906489	0.577256318413472	-0.8111413482750821	0.03195993364109565	-0.3048284435297577	-1.289519485128322	-0.8782093991100708	-1.1341183535519979	0.2953546084341536	-0.6262219541187091	-0.14866294700186936	0.26638750521856036	-0.9473973574761758	0.3864431028711319	0.2579954389219122	0.30668995328134874	0.05422771114536759	-1.103323843175975	0.8957266276529207	-0.2935871277921548	0.5581534687427676	-0.4361432316921545	1.2861668571549023	-1.2476032685989376	1.139445925025544	-0.18669593511944707	-0.5073913506026283	-1.00308131074262	0.5812521621206052	1.1697052956213307
0.604178401719584	2.262861936544655	1.0051537246190834	1.0281769126275873	-0.36002325507530075	-1.0253376753063648	1.3735411828747408	-0.37295750987350906	-0.11085104610491447	0.8025017400832027	-0.2284652664644973	-1.7073737923050902	0.8396855543208721	0.9400128195607856	-0.8855169765667423	0.22390710539170125	1.0685032011441638	0.5155126076721112	1.128965854368182	0.5607148017982813	-0.4761244686965134	1.5794639019581316	-0.43592239561936197	0.24541888242596496	0.6673866913073037	-0.21843780123988085	-0.8689540085051851	-0.30409303866543574	0.7267624929869626	-0.9855684248192035	1.0137136166585936	0.15606024736417695	-0.8689743556690972	0.9519553001037191	0.703532163129397	1.0979927286381348	0.20492471823795175	-1.237079901407862	1.843119366311407	-0.0775335202632422	0.8332194709032387	1.4330781940312567	1.302920101650459	-0.25064251828700723	1.919212601005435	0.0030931427156797595	0.20429727691565544	-0.4113149505632131	0.9303116608051772	1.125650201029569
0.2092528743142628	2.3545796237635206	1.3124634947236344	0.9898304775008447	0.11053267026913345	-0.48604136449888635	0.9966515081638758	-0.023558677239969864	0.3866095887471673	1.0191239703749673	0.9050572311061439	-0.9598461459764474	1.0143788016088926	1.113341462335596	-0.446317286520029	0.07803107328301015	1.429501223999883	2.0096800555948513	0.5287698300876414	0.1547814977200432	-0.04833064483265006	1.5220355014378886	-0.4148106759344042	0.6033440313514147	0.9063670323814551	0.08145864997478958	-0.7886872951277375	0.0790338268164115	-0.06898442050520417	-0.7697371437359016	1.5654734130232266	-0.1582374923462589	-0.15705418169594093	0.6801385453786137	0.7651766354822448	0.8118165267319727	-0.19915011677616917	-1.3033619095228932	1.6975073900140583	-0.3104814938997443	0.7319554231324157	1.4870356517374923	0.7673969845073764	-0.18641737929403834	1.4035324989623394	0.9855799998720417	1.067757776320676	-0.15918188082691825	1.1605128817644026	0.9142455820268686
-0.5460258614045138	0.8273052477660424	0.3509297619404549	0.2114588950752279	-1.021133226620384	-0.4617548839085721	-0.2128323940747259	-0.8169367513004008	-0.14746439229305905	0.18625539927767454	0.584900163308311	-0.6191758875845628	0.11657767445383178	0.7757789714875953	0.12459364590246641	-0.6655387190722106	0.645802145093224	1.8784973265487337	-0.8916083745752945	-0.6433515838556643	-0.4259142110050613	-0.29351673787133997	-0.7275991765582625	0.3542625272225836	0.36635095420841285	-1.00362947440243	-0.7656406947632305	-0.40139695409731885	-1.857810929627479	-0.377962431315663	0.25641375501844077	-0.9576169947864088	0.1664126346287786	-0.6493317432547895	0.1849796326942345	-0.53075134232781	-1.0826896526130514	-1.282748885012006	-0.11161456621031829	-1.364920886848938	-0.28919633928127475	-0.2755086045401728	-0.361036319173522	-1.611217931381532	-0.25892265829777694	0.7456872942088251	0.776857695746777	-0.9572270643373337	0.4642263671089299	0.5052524687444633
-1.0247596685056124	-0.880973046957325	-0.6533448650361449	-0.9456530298222375	-2.6515618784567923	-0.2902374517144628	-1.5685675872747233	-2.1215353263242624	-1.509100984041137	-0.9287503327529307	-1.2664052287299363	-0.7795542243272822	-0.6099102046292159	-0.04074856258201592	0.19862052914341666	-1.8637095711761915	-0.6863672941532003	-0.6151031663921049	-2.1982806374405612	-1.3818866546945499	-1.2192064937749998	-2.680537248693536	-0.8953986536421272	-0.3605290584039417	-0.09526476127944618	-2.1826339933546337	-0.4017414254351065	-1.141715696955749	-3.21609431540416	0.035754008628177875	-2.154124199351355	-1.7018810446561468	-0.25099706633848506	-2.005497316647006	-0.5584398815420637	-1.615299267129988	-1.6837184047917058	-0.9267161969515827	-2.4562313744704105	-2.5849211784050237	-1.6244719620156969	-1.7952702294090355	-1.6868541475834007	-3.0060615927186425	-1.5987588161966872	-1.7289227651082002	-0.5994999610651488	-1.8176105911800273	-0.9913044198080332	0.03161579084211413
-0.9107234912498732	-1.2400918179103246	-0.7833059508954957	-1.500482117953495	-2.8833215259042855	0.5600199132236795	-1.995818937534807	-2.6450297788441217	-2.250256126362629	-1.1338154710489836	-2.6525837721285814	-0.9932650317611809	-0.1610113689306671	-0.7136838064540473	-0.2543806934786143	-2.601401476292077	-1.292280514589989	-3.548980444322803	-2.474233940860464	-1.4546974632772431	-1.4124806746510228	-3.643396391627017	-0.5277386969457989	-0.7005077096409781	0.16384936242745066	-1.8244190571456929	0.4925442536167605	-1.2861834857024157	-2.9432159573192878	0.5863694772601581	-3.4527660353405834	-1.5660614701059934	-0.7879389868504513	-2.149259192970851	-0.7654963391001013	-1.3463016372860999	-1.2583180378278442	-0.23329450243506586	-3.470068879748857	-2.864154274272423	-2.110421316353115	-1.4160777487586134	-2.548643882216135	-2.5942752657494372	-1.361208776857453	-4.792956054443826	-1.6743346481734733	-1.3369879449460722	-2.0477779229441198	-0.31677983911775787
-0.6268209269550838	-0.2767781637367647	-0.572410967378664	-1.0922592711006018	-1.2559615787624279	1.485722788097144	-1.2196710610512451	-1.8269793901206683	-1.5165477691118632	-0.2886563582696611	-1.9741172697867746	-0.9083992979444059	0.9517227579307509	-0.49183781975064716	-0.8288179890329949	-2.1051660913796053	-0.7101084366530352	-4.239147184142342	-1.6319382487952276	-0.802310363701036	-0.586211817875039	-2.423166548704742	0.21010184550921798	-0.294682211114782	0.6834453710915375	-0.05868816377218477	1.2909343704104357	-0.755865117314701	-1.3560588666531737	1.1606479475048836	-2.442547921020744	-0.5891646260164705	-0.7673635918146108	-1.003815019129369	-0.3486134783353455	-0.19489680102842277	0.014688677918133027	0.28262506187785824	-2.4545222635517776	-1.863696723669554	-1.3697330372801646	0.24807015836008744	-2.4681561315725187	-0.6510236713945371	-0.009063936782723107	-5.633232058611529	-1.3976846683695556	0.2135771157718191	-1.826620296855513	-0.5314511934368564
-0.7641324115367917	0.5182384490727079	-1.1020233533040469	-0.4827135600171784	0.7115018051245224	1.305424834364064	-0.1425783564138128	-0.4022059201323148	-0.22913918689682836	0.4728992992566509	-0.12324170350596161	-0.5616900614024871	1.3083971858221661	0.5609371091557448	-1.2184186320475858	-0.6694205184033473	0.14785534391958927	-2.1359078645383525	-0.4581304770279692	-0.008682521486521313	0.5551254155058578	-0.24014637548217535	0.7913967288750832	0.17387767645392654	0.4927073858811181	1.2790651556943444	1.0473691391835018	-0.22879346702416212	0.07126750110338752	1.2191408924941962	-0.30528217332511226	0.1105744632928505	-0.3054850449590656	0.24643135206382924	0.04161066586932718	0.34495004985038463	1.0622079939559907	0.046928868226275594	-0.5554103962548828	-0.41512806271774044	-0.25738479729128827	1.183270034280825	-1.518769984345303	0.6666383670989643	0.7488371135627672	-3.2909993763300465	-0.2752706422331054	0.8620649422566188	-0.743732491459922	-0.7883094395716808
-1.2178551007207339	-0.033183636551195175	-2.2465063153659197	-0.608438724103722	1.2949931994840298	-0.18668871434562065	0.15099786516978933	0.4663187309191196	-0.02312998716053751	0.17601615329912407	0.49774234892534797	-0.11391322256107367	0.3568568989907738	1.3279672511743204	-1.3998338343180088	0.5944926000048744	0.09289531455781548	0.636460017936929	0.15970013109403888	0.3473169476331746	0.9856984598883604	1.0517808203166181	0.9357657946185043	-0.19281739811881246	-0.5064080535781227	0.8682256602765042	-0.33209354766380245	-0.16217938326352122	0.329115097892584	0.3552197712772425	0.8419409882452346	-0.4436980983211354	-0.012473367608052432	0.46796824589579883	-0.20781075315544964	-0.4114560859032622	1.0007166374964716	-0.8193284366422992	0.5432093535026746	0.38570522013993586	0.14199753800326398	0.40578752763698894	-0.29801114600886813	-0.09368455691960205	-0.021369188453325496	0.272715079791486	0.32325963141610614	-0.6742573265412996	-0.0033950402607719685	-1.1320366083489042
-1.2050193535813098	-1.4206359110387616	-2.4879221044493467	-1.3422120880977977	0.48065764377390147	-1.6546345049600037	-0.35478892441033444	0.41191695424076213	-1.1829804642722153	-0.7264961051499002	-1.0759956612861294	0.41308921001056376	-0.8555743606618447	0.7571029685565482	-1.3546558296297209	0.9122501879750128	-0.8891591745111149	1.6608097170361193	0.0179565520176206	0.2828849743551415	0.5035308314973853	0.8342692468511946	0.8638384992209066	-1.2690053366343	-1.2006234819302426	-0.46609025575862695	-1.68441991781174	-0.1940685602653842	-0.15096778424322926	-1.0255580239424413	0.37918475456368583	-1.8169334256764793	-0.06566852309122949	-0.20266966022065655	-0.9142334523370139	-1.4725168771497803	0.0913368484078628	-1.4156202557313802	0.35003757266837465	0.29989760909179713	-0.2745190017006524	-0.9945051303227763	0.48864372923914123	-1.832864077308968	-1.3407316003410847	2.2522247679183462	-0.1483180989092791	-3.081938882751179	-0.1946540953965478	-1.2576434525438462
-0.2629072624678907	-2.100898175968877	-0.7675397317263701	-1.5615675092256136	-0.2375165220220435	-1.533255966546026	-0.6135257521951205	0.05117838179245631	-2.1605153139488977	-0.948635821887103	-3.063515129318918	0.9911484236820055	-0.9335503180254326	-0.7596142082431954	-0.8910533629684008	0.5178660562050217	-1.6065669809421612	0.7025303938313301	-0.39151445322370526	0.23472921116418724	-0.14129859638149675	0.08036212804739068	0.9064665091740424	-1.8935797926772406	-0.5518612511723102	-0.7704151099242822	-1.6418393788107986	0.2861693214771718	-0.26261002558214014	-1.8842087311895739	-0.38365562596005315	-2.4914721098057857	0.01152857957158277	-0.6143980535477399	-1.2891733419630749	-1.3642172785121482	-0.5587028897910054	-0.9255369878779695	-0.2287480356086477	-0.024664043005831617	-0.667248234137124	-1.3184291399434764	0.5098478908436902	-2.1432377960328224	-1.495397874719014	1.7751823126213273	-0.8432024596596227	-3.6297795913988864	-0.7087630525801977	-0.790342011114762
1.001403424049102	-1.3630808883245902	1.886196034168501	-0.529107076310356	0.22281659127013725	0.2173344050722925	0.17817148744816164	0.07769678004614593	-1.3646094345372997	-0.0946911633821618	-2.9192911113559035	1.3653630506765841	0.16954995904212586	-1.5431664307986548	0.06129447125222193	0.12735929257183798	-1.107990018412137	-0.4621513894288205	-0.544748090877825	0.40666513065107573	-0.19949667495123863	0.0011999273455295387	1.0297655057306194	-1.2189534899914103	1.0431584015523279	0.6267785415152661	-0.09641780264175435	1.2020946722658004	0.3140344959973075	-1.5744551097188746	-0.12895017630692074	-1.5681205607042188	0.5621652261668322	0.006689494673635094	-0.8692975798752082	0.06806218658954172	-0.22236929855132495	0.46773050139266725	-0.23337010842568298	-0.01362785019183321	-0.39955581041007254	-0.30412948365243897	-0.007997350959714267	-0.1928545896498749	-0.10671402957236666	0.34244216689263435	-0.7112927490237405	-1.2874882754865546	-0.6257610670344107	0.16738824121376428
1.4653993663965672	-0.12128048841544545	3.1621420052809817	1.0703180234177054	1.3282820503768662	1.9989577278565154	1.5191835248712413	0.4823276300808448	0.9029902824443208	0.7799095437182457	-0.2616217964980065	1.2632752254975492	1.1092037082156208	-0.49274541790614285	1.073772080778651	0.02364584002713792	0.14177777864339702	-0.3422087116912308	-0.4087208515586998	0.5199247099413905	0.2715614593204207	0.6789030303739496	0.9404627814815237	0.19032358241809058	2.0921846963165436	2.3076026845930104	1.5873129831898347	1.794277788074024	0.8065556779286783	-0.5723889169626968	0.8038110216671498	0.14498861964376306	1.136649427027772	1.1454505469742973	-0.0804005385843989	1.4518244048611038	0.7154046776808097	1.6994344398098358	0.23983417285907993	0.18583115228405675	0.21365931643731007	0.7146691653886109	-0.5094065255478228	2.2617763979934553	1.4452994930227776	-0.19888622644614062	0.1373299553757249	1.9327675151701742	0.11910658764965744	0.9204032632455392
0.8096970104275919	0.2992365769877063	1.9753178431283556	1.7404055424832594	1.8184692645476466	2.284105509139699	2.07450584214646	0.7959210711864212	2.7108340039055143	0.5892671879851427	2.7085159918069115	0.8544736879982976	0.7970126142367249	1.4030724246316697	1.4065214092985743	-0.06206105560700777	0.7836252351775852	0.7192913805317629	-0.2727833654328735	0.2600002108437741	0.678716929184372	1.1766348823894839	0.6322574659264292	0.8994538661711858	1.7253022375684615	2.52883271379253	1.9346369367678073	1.6020946075098887	0.5188250363465722	0.01634445932598889	1.1105534047599588	1.0132892265428657	0.9740080366972423	1.5673165164163436	0.23883569314234163	1.5016417630413297	1.324773961205485	1.9169507336969311	0.4483659155487442	0.14834002072411986	0.4625667027430466	0.5631138311829574	-0.5466438359378649	2.9670748925079145	1.7189024068480079	0.4526836657630713	0.6350288379394957	3.154443889347702	0.7475206253458561	0.7962236888644721
0.002826328922808511	-0.17556692953528347	-0.25374348000219027	0.7829091819677403	1.3937604824743386	1.1792025897158787	1.1520671672150768	0.8660431084624427	2.6447974574439423	-0.2229447529610354	3.691416843895121	0.7526822561199938	-0.31597939631800315	1.9030930545025253	0.7323360223796611	-0.27189781800863067	0.15690249949370053	1.3591261682722995	-0.21573685868891357	-0.23286475296366335	0.7604323382012854	0.772243743455891	0.5825797804797906	0.2109035773903318	0.6897464538433004	1.3181357327335905	0.8350889178614757	1.114887536336075	-0.10724254782459479	-0.32008453010540167	0.48032770499308464	0.4350759313043175	0.07659441558296187	0.6666157716728579	-0.21128265354059528	0.4731353934822971	1.2304818677468963	1.330751294354372	0.19384408048663732	-0.019273914014937818	0.2822621350083223	-0.37064991621793986	-0.08888438300844359	1.7983882328497145	0.868288216708335	1.2976332959221553	0.207473608311055	1.8358515612924986	0.7127997253212428	-0.10641917956458193
0.24894148742309363	-0.35336588538426333	-1.1316841709806247	-0.9322109192958185	1.018403097843489	0.09547080975381535	-0.5246473621759786	1.0528962654698195	1.2777266886908023	-0.14196226849322907	2.659497553328944	1.3505402652547949	-0.8762739040193563	0.02706828823979341	-0.4049498794930424	-0.23411790406740415	-0.9411394319957567	0.9994274020341323	0.052198017962328466	-0.5161016135167185	0.8810454614180597	-0.2352987157269375	1.2150904072482083	-1.0436806287702611	0.36967733333587816	0.31615172535222474	-0.46368685797607606	1.1742417042051116	0.03425371044987128	-0.9506545519238677	0.10186442006369863	-0.5217784357317004	-0.5792244993862595	-0.9111071249941723	-0.8731119132522779	-0.2505320024914493	0.8999982577525758	0.8534927277364492	0.12852021772926422	0.2954032513547602	0.34812179787496317	-0.7342421381892474	0.5029568016440955	0.7448392695557571	0.23358948062162446	1.6115761296991649	-0.444665903663399	0.2107047999657937	0.37869077880070684	-0.9230508087166014
1.5530266592242905	0.5792824357895918	0.10988663719395546	-1.8877893989711638	1.5418852696420537	0.04873954228551022	-1.6046694075930839	1.601397451136878	0.3017121317013697	1.3692520595785083	1.4480226478704834	2.2295766021005075	-0.32768657922586786	-2.6040791882866685	-1.0251760692276377	0.41316406994404864	-1.208126914978934	0.3288462007568938	0.7598753675882409	-0.4234746415566865	1.4194126633153983	-0.9727700138682996	2.23503349427799	-1.453782694154963	1.0448474011422813	0.6581075484237493	-0.7549342243146673	1.8541482632368473	1.26818594803711	-0.878775292726024	1.0200507758696844	-0.4562680448448235	-0.13409655200405532	-1.9619787122980261	-0.9833425741324191	0.17193063912894987	0.8699943223628943	0.9724189365834003	0.7887278265520752	1.3113873445919972	1.0815955779605781	0.07580386838238479	0.7827186472057361	1.3689366864126933	0.5116648544214688	1.6629477179963204	-0.26243022312444686	0.5049742079273034	0.43569516996743957	-0.8850818816249164
2.606345227357744	1.840090990621321	1.9387854815412793	-1.4483154993723828	2.4859990447908142	0.6376782030965628	-1.495300231827823	2.0985970081180696	0.5104031816219838	2.8542019825650207	1.362045688705449	2.467608151814822	0.46095362465022116	-3.3254346788131444	-0.6629049519522261	1.3126167018465396	-0.33878270125900983	0.12944022628697893	1.6220960595517024	-0.2597307134038107	2.1142412774016086	-0.9756727878461243	2.7286808793089183	-0.6002449453971338	1.5669936957966248	1.6019149385465377	-0.06031453629957558	2.2799174590991003	2.5668464990376636	0.058082609562471965	2.5543354147827753	0.6709840869626701	1.0267846922204105	-1.8709673405757479	-0.4067504591302408	1.1608227249650083	0.9970857038354274	1.199182040680562	1.693624871904519	2.2997982942874526	1.8984265303301102	1.2258540624224676	0.5621702831287428	2.9117400931474395	0.9180110225949554	1.88572714914778	0.728936965020316	2.3207414247576374	0.8788459354608483	-0.13202596975181755
2.1893620633507225	1.8504624507098888	2.4169908870582533	-0.31981369897358736	2.5521730892379026	0.7707422825663881	-0.7812594960195859	1.8326226829252141	1.077973408645876	2.3706692011950765	1.8139787635354792	1.6160581582184406	0.36344591366600126	-1.2816544291003138	0.18633455671299815	1.5745739572868467	0.6814188320254335	0.2276351656550612	1.9831539815748847	-0.3342039557961078	2.2436734807956142	-0.5241145742149957	2.0483823878587253	0.5560412415573338	0.8529188377979573	1.562530565067699	0.6269621750220032	1.6719334333372349	2.629666202274042	0.9671639918191333	2.940616337595346	1.5059886153975817	1.5550504444916309	-1.0088432611522036	0.2841243550878613	1.5515928813564193	0.7093206825099431	0.7370335795929323	1.7741576811963151	2.2355662430807874	1.7654281717463554	1.4978761278580055	0.040531927723507034	3.2962936260751214	0.37520494333980237	1.9501852670207538	1.3186666676926928	3.265947556117003	0.9388277081530825	0.4451307913804777
0.5023356640285651	0.152249682229081	1.3058866008205847	0.4036787501732762	1.181515260340281	0.07314677021448468	-0.3527243517865309	0.671716801708816	0.8269642667432462	-0.15089397755410083	1.4335442586971239	0.2249949987789902	-0.5676752126144148	1.6210818024101412	0.6218665878753848	0.7829347446380394	0.7606990573789989	-0.07015963614268386	1.455119739827511	-0.4868627067157903	1.4160039647515879	-0.11925979183619238	0.5164211851264437	0.8291439872509707	-0.6899823679952074	0.15076554609520604	0.5643218900603116	0.3194412020476776	1.3354928225957265	0.9051265956283467	1.4501978434663265	0.9348976995866622	0.6161701786590741	-0.1476358588291358	0.4935392327503299	0.9607142438296541	-0.12071851332737205	-0.4571436255072008	0.657563657156155	0.9685520645885509	0.4508266150293709	0.6717418453777968	-0.3647717731231174	1.6689792175131488	-0.9025493827990171	1.1423045757299188	0.5388119516328488	1.9081026845092428	0.09368763798233302	0.1816584452079415
-1.082165355918195	-1.8636469052259765	-0.020033742460274524	0.38254520046722024	-0.7703545545862602	-0.7568321424594376	-0.4032728029228575	-0.6445692406295251	-0.2584176528284693	-2.578546339380139	-0.03021575100768188	-0.7409762728721044	-1.1861998582685789	2.738573482552522	0.28384425424101156	-0.40701151807754443	-0.07889942881602768	-0.8208830375582702	0.34136680655832613	-0.29862035314954444	-0.0007113577886222823	0.08808238879922173	-0.8762237208232985	0.10172825255358471	-1.5956828110120014	-1.3568494083793152	-0.025149125104993432	-0.7437104557779894	-0.16779824859442583	-0.06184690397796031	-0.6903710226140036	-0.5836509281920307	-1.1265944363959184	0.30490140618713024	0.2168229717938822	0.03607171713716402	-0.8771995433221098	-1.5014417796417117	-0.7991961743729178	-0.5151333471476323	-1.0822728687328524	-0.3865501285455876	-0.35050277768191335	-0.653604070417106	-1.551359006626461	-0.4768903384106904	-1.1054172854115267	-0.583770942751223	-1.1382678379880977	-0.6427098848517463
-1.502232059035714	-2.3365013285683855	-0.45451450945137395	0.13052313812958527	-1.9924288349593473	-0.9164950964512466	-0.43533368303346454	-1.21764895773757	-1.1255767531222212	-2.799901973477016	-1.4400666545034588	-0.9276562255661817	-0.6873958618179591	1.3847974202168392	-0.333724736626502	-0.8948097896035604	-0.8174504158073987	-1.2418618821542031	-0.6289371150911766	0.26130931103734806	-1.2728893098957217	0.24916769056229318	-1.4506987198253793	-0.6783262056787863	-1.0857385789167242	-1.6092294986163087	-0.4337564588504287	-0.9493394451341289	-0.7887608338172432	-0.9351262340924028	-1.7199523956644045	-1.5286197354799838	-2.172332822154496	0.4686171761802392	-0.06411000581889505	-0.49108468757273294	-0.9068026965628291	-1.519674929895466	-1.4137103859333764	-1.1129398685782976	-1.66916252927866	-0.8266286889083244	0.03801540724960995	-1.836047327250231	-0.7734586464143255	-1.7975965636829132	-2.1003967111504735	-1.94952067715213	-1.6702160221849591	-1.130833313701792
-0.9975527233811722	-0.8690503784836752	-0.36652692571575657	0.1940414633242577	-2.057373450884559	-0.4575396002830057	-0.0732599840101132	-0.891029558113517	-1.051516575294159	-0.9513015667657624	-1.7649491213520632	-0.8494390704481157	0.42689488077370624	-0.7517513678567996	-0.48687794823714375	-0.30698236099615367	-0.6315481144305963	-0.742209008431755	-0.9557635963893847	0.648283950721875	-1.9670759718933915	0.40293579023564224	-1.399431964253093	-0.6411929843932359	0.032708941736048255	-0.756950879890686	-0.37846844746180947	-0.7724683818629242	-0.6006979575615459	-0.8567528845490703	-1.2953840485142587	-1.0007986161693314	-1.7326082028812246	0.5943914661192299	0.026415247552745425	-0.5992158555257238	-0.33304402409874967	-0.5867182658133708	-0.9339620164911663	-0.7263959180750832	-1.157916308786132	-0.6472954565528394	0.46014551282664384	-1.5843353992936327	0.5844243109878344	-1.7838572553460303	-1.5386186685911287	-1.4576867284651898	-1.042320897616049	-0.7446344427730863
-0.5715142588346259	1.1385245142131937	-0.7673939101745929	0.5208973273859117	-1.5844563897279271	-0.08918000880476455	0.43198931059234447	-0.3051910760877043	-0.4724440754130129	0.8885241954902199	-1.2705161844550643	-1.1177402284360785	0.994615278688844	-1.6819850530673306	0.019144610258850763	0.6474469562350937	0.2645401446663773	0.2299314508384319	-0.7200105299709445	0.35359234073721535	-2.1230781465484037	0.364663151416833	-1.3528330950740113	0.11523107481656164	0.3838920392619854	-0.10028783658063539	-0.21111666617471428	-0.9907101009878678	-0.4767445882917183	0.046791978642144946	-0.6022982050792808	0.38585017385626585	-0.4380007920474963	0.7131395057912091	0.3948972867203311	-0.6984367114704926	0.0742341913247598	0.38255516629812997	-0.17181854300364896	-0.19650598383683326	-0.43025553074462536	-0.38685727929977426	0.5764860631461636	-1.1347019762672457	0.9936864785634224	-0.6457852759267145	-0.017223210422765894	-0.45013242973650996	0.09104626592533618	0.16169985463546502
-0.7247540254363024	2.0145106242777766	-1.7405313908097295	0.6809322769571449	-1.2613345415622883	-0.2273190127524139	0.5785647208631345	-0.1064057478565544	-0.2752987311931782	1.063108867246977	-0.9559854674067039	-1.6332912884210065	0.5648060802686274	-1.1248519402603316	0.6941974063020273	1.0152359748143873	0.9924617313642164	0.6782215029465273	-0.3399914730575518	-0.41883469357464076	-1.9133185690888899	0.04833961969208291	-1.555074170059262	0.8031588319078019	-0.3492685592736583	-0.4068573384116335	-0.315882050595501	-1.6187586789567465	-0.8591919837623762	0.9104098129042059	-0.6758000783743575	1.3120200115843146	0.4787562598469692	0.6929650497536778	0.6783573207069008	-0.8761301961174098	-0.17626857432070953	0.617767385377781	0.04147390861797026	-0.21970508821899226	-0.2879743782168076	-0.3141305118212156	0.3318489391429288	-1.438756317350546	0.055074496510867654	0.3960041432009633	1.1127173849250716	-0.4094842090425211	0.7226718729908143	0.7851943962772611
-1.00234776949161	1.4122728165084952	-2.2444853555310615	0.4844158934066664	-1.089804338585205	-0.5512891346051476	0.2794586539644625	-0.2863515746961207	-0.6108227626460693	-0.040093069029349095	-1.1624009046238006	-1.7377259926522586	-0.1914743860589697	-0.30418912762510464	0.9454005792911112	0.6030018371175185	1.0050888986633546	0.25261770370388376	-0.10129087521588907	-0.9018526206747142	-1.388049807636979	-0.2965136928865914	-1.6440587313170796	0.8809890177706273	-1.1644618070528212	-1.0734243818815195	-0.5777383379416722	-1.8849359812751816	-1.2496835803183202	1.0650963068641082	-1.1746746681377411	1.1759016358133467	0.46881656935208893	0.49601815743777844	0.6665092050267908	-0.7811070595232902	-0.7323399770893703	0.20618249346518458	-0.2533270921851306	-0.5938515966746822	-0.594458025262381	-0.2199465287437845	-0.02461823018407849	-1.983924247309774	-1.0810301229843322	0.46479719939059827	1.1538197362486038	-1.1613663996790182	0.5452489791739751	0.7201568134173647
[truncated: 72 more columns]
