# Supplementary material for: Diagnosis of autism spectrum disorder based on functional brain networks and machine learning
Source: Sci Rep. 2023 May 18;13:8072. doi: 10.1038/s41598-023-34650-6 (PMC10195805; doi:10.1038/s41598-023-34650-6)
Supplement: Supplementary file 1 — Supplementary Information. [file 41598_2023_34650_MOESM1_ESM.zip › matrices-bold-time-series/ASD/ASD82.csv]

0.2906074402359955	0.3252608124565162	0.3875465457664146	-0.1538416096380793	0.0006601183430737982	1.1975154251517435	0.4916713368234585	0.13558272363152812	0.1614807792012805	0.8128956423828955	1.0160762972647648	0.49426389741660004	0.34589288556218734	-0.12484138408150616	0.5276100254561937	0.7936213787369809	0.8020525868236376	0.5769780871253334	0.9449667816187701	0.9381557370001482	0.14616087336007208	0.4636209043302619	0.25104164879596214	1.008668112575744	0.531647362412964	0.17695831912309495	1.3126853763846882	0.21483222188060055	0.8060138269447252	0.6805152373302507	0.2553325341639725	-1.2442512175780551	-0.02263725138003528	1.2103746747027186	0.3392275838998857	0.2800932784395642	0.46496201869763804	0.8011590945000968	0.6129825312907665	0.46242709618951605	0.44403674548423877	0.6448387673616494	0.6842319079342368	0.20330161192343557	0.5475248493179086	0.4115690853192044	0.845039321061644	0.8830402191528304	0.38801739187139245	0.41541376864873963
0.23998484174754509	0.5551788358742105	0.4928286699291396	-0.8251486667562055	-0.1739151920473049	0.8161942256882613	0.4497857122155773	-0.06897971665646273	-0.7532651726700692	0.8733592313559936	0.8179731351230178	0.7368489839766046	0.5155315967877145	0.15505152463653823	0.43859126374529467	0.2643780617555451	-0.03867338944305955	1.1375280946379291	0.683724079432985	0.9942977253498417	-0.5419781735133564	0.851749330890526	0.44511482017221	0.48817108246574414	0.32559037176381583	-0.4843295365970065	0.930849262287503	-0.08052800861577493	0.6427678316888792	0.9788971995052136	0.3388813590661197	-1.43026660459839	-0.4621307654680685	1.0201974412141743	0.12189577988705946	0.2932722814892952	0.5159512994180345	0.962245484194409	0.11550430838797368	0.3923225295586097	0.2761048068898007	0.881440463419168	0.4047597724273487	0.0338175788577939	0.365197187211669	1.3256747745085704	0.5791791602389293	1.0905350260488744	0.33059908190070675	-0.19594975140728826
0.24349246940167985	0.8189305446532621	0.5231549598058465	-1.1186956245264397	-0.32565595260261443	-0.14154504654751496	0.45811741717175447	-0.2283258243466323	-1.4030930317428476	0.3703915761311182	0.20377059386139637	0.41630141988809577	0.5809570053109406	0.35680291911935363	0.3864774203810187	-0.661933449701224	-0.9703834462284034	1.0866372226072207	-0.12017918027810663	0.7436690970092609	-1.0426615700672184	1.0253772081353898	0.5310005212969896	-0.24587931575190325	0.012326774925043422	-1.1467522112526662	0.08631352010122517	-0.5921646579189802	-0.007035636100477998	0.7428202730255925	0.7349617641317697	-0.874600082298361	-0.8397585048197808	0.33897530778330004	0.040420044945169493	0.5132333479358603	0.47500220773102	0.7602822684542402	-0.42764080267735777	-0.1033986346617238	-0.043469222704396855	0.9342916093018524	-0.16649581733982252	-0.30521322012650404	0.2232106929306853	1.6391185940929476	-0.11466867317669058	0.661165829849301	0.2716134434321312	-0.7464233389571611
0.3918977006163369	0.9124763748566136	0.45727354069234194	-0.8544557780189767	-0.43124794592145216	-0.8814745108356615	0.4535831783763198	-0.2835453973319039	-1.1260482601403274	-0.29324766733021596	-0.24882741337741768	-0.2778660503482471	0.37263538412642583	0.36853465350966613	0.3061916638459189	-1.2527469868560641	-1.2856545261635068	0.6330081028022556	-0.785222817773575	0.28947312834755556	-0.9058955193521309	0.7769362052041009	0.4030207156352977	-0.6981485092530149	-0.2982285792056253	-1.2741788468748767	-0.6917428994832928	-1.0314918686761727	-0.49488950958664524	0.04060923867771052	1.0110511622931653	0.11321506467619502	-0.9669178711857505	-0.600816810481344	0.25922166486349046	0.5401985146198557	0.4358555651250583	0.21457327856665312	-0.5681857010950538	-0.6124071714302325	-0.3352661767903066	0.8294361277686965	-0.5086247944269042	-0.6461996979172926	-0.055002109866461486	1.2698504716926884	-0.8423181258733138	-0.055421839120600384	0.3702663282551925	-0.824046372600525
0.5557873328195726	0.5673535205864949	0.21788237270553246	-0.3834683974019741	-0.37910334377033195	-0.6466090100246923	0.31260143250176636	-0.2773512495514284	-0.06897392327989207	-0.5987287500586355	-0.12063112057809465	-0.7312776388084911	-0.10693596583229475	0.2432240853266054	0.023506708326375813	-0.8853660027959623	-0.7315714997871111	0.40231615614262467	-0.6344488169523036	0.0393099937592609	-0.28295860025871583	0.32560431573430676	0.13750000747685492	-0.5182392695684904	-0.4991143762445402	-0.6202597144661439	-0.8927774584884055	-0.9406554010932738	-0.19339847878238398	-0.7196953342232689	0.6979460550952483	0.8795722254251774	-0.7474336977078917	-1.3413736848129016	0.5317537928917887	0.045879133614384705	0.5577605442666181	-0.3068867976699305	-0.24333295260045537	-0.5617016988184129	-0.4720805256403187	0.6470520740258476	-0.17720164905540792	-0.7528181371176139	-0.5568799578321187	0.7697550305149733	-0.943914436131621	-0.43954516919915904	0.5834800313987799	-0.309480441362753
0.5315931911016946	-0.20832929641598338	-0.16927401753503946	-0.19318689504230738	-0.026443349636584557	0.5014400727179429	0.013907468182779643	-0.21403316192076066	0.8696234643219005	-0.432807814870594	0.3461890357131813	-0.5604669535444946	-0.6221020912955145	0.030981030848516264	-0.420958569330797	0.2961186162351859	0.24785081770113485	0.6809710685750606	0.2955711389907985	0.3633161436369621	0.28417558484569017	0.14400225380823423	-0.008463512126795351	0.20974189377533511	-0.5068480102281161	0.5255586192429789	-0.42246351965268364	-0.12351474027847684	0.8472749113991284	-1.19164804934771	-0.09749104164657633	1.0714814789916771	-0.24912067449913808	-1.5368153393434199	0.42999853831329704	-0.7784211048956636	0.8898542253063679	-0.4791613940982564	0.18975724245097236	0.20305165974128675	-0.4241909155084713	0.46081340102661444	0.7217039700353857	-0.4440365373964505	-1.0087930217191527	0.665936446993896	-0.12830234159265136	-0.2007166555861492	0.6906160033391995	0.4688765357132979
0.31212304036380295	-0.9406399348885471	-0.4792100209149369	-0.39120280079477066	0.5873779006677307	1.643044879080022	-0.2993222233396854	-0.0022905768784363748	0.9286170008278313	-0.10325323381285989	0.4899079871545104	-0.01150906506366306	-0.8601747793604149	-0.284753543199701	-0.7134670952677491	1.4303288593373802	0.869949823883187	1.0274350628523705	1.2411334132631577	1.0968419024880292	0.4611337068192287	0.40591527969069546	0.18809362532209659	0.9597750346711508	-0.3054850723005839	1.5250661024917953	0.30638037913445404	1.0232682498979073	1.874044479256645	-1.3363171722168563	-0.686144269661769	0.9031345909142924	0.25786916725406933	-1.2183407342975923	-0.15079784524332882	-1.3534118740993326	1.1940799694201245	-0.37573778309562267	0.3431033707455655	1.1879152049831359	-0.22108500315336738	0.2908488024331436	1.5448139011102064	0.23737470700596922	-0.9961248585162771	0.8343661432601303	1.0863074382332638	0.35788524682258743	0.5265230121903344	0.9470002943672355
0.13630914679652112	-1.0050704516938402	-0.44759706826324436	-0.644014867066268	1.1629877854276154	1.8260639937531007	-0.43063232456339007	0.40921274752988973	0.2615483573900675	0.09199393474576063	-0.03618500744348991	0.37106528336196004	-0.6734418413898601	-0.627244198722613	-0.6060558122964838	1.700534325913799	0.6371458472289511	0.7647723580973584	1.4461011521755336	1.5033647809751556	0.4098643003310048	0.726984763833632	0.6790237485930941	1.0986676228034211	0.01899714351464551	1.8782845037250493	0.6647973945690805	1.7387459505278398	2.103940581378995	-1.2820409445382965	-0.5040335483465489	0.7868125673351946	0.43579837278733335	-0.7157910496340479	-0.8126158930074313	-1.2758347038783113	1.0490329809996943	-0.32850780318896855	0.18208815430886113	1.658593691997901	0.0719667965650138	0.10149248822640192	1.639687943394623	0.9647884878606919	-0.4649047370486	0.6786653268090449	1.6984218647806923	0.6829032724875503	0.161004332056661	0.7550280509180178
0.22038207814463562	-0.25213173248745346	-0.05721927184093303	-0.5962709163134728	1.369252195469213	0.9500087338290901	-0.29528178654966536	0.8731913993659514	-0.27319673861367183	0.15091591094977386	-0.8819205068035938	0.37099735301553527	-0.19672034234415925	-0.723989976547454	-0.21828299050063327	1.0509409691270961	-0.30139374498063976	-0.18152797708831925	0.868239406221538	0.9308942194405184	0.48190933253633206	0.5860271915820439	1.1276127896758414	0.3750015919979527	0.3117550860036547	1.5792762588366205	0.27569734697937104	1.566011172128291	1.4239313072389177	-1.0707946510720352	0.23288499308608387	0.8271001833812852	0.1858292017169519	-0.3225280880540451	-1.0532146800740787	-0.6719735335398763	0.2633030792852032	-0.4593525958635041	0.013044527792103633	1.3050148409851139	0.3462195823204183	-0.14594600160888188	0.9009043293708058	1.3157626409820387	0.13400459821135252	-0.07544021899915278	1.1187610611022998	0.5311588926360201	-0.16765473758942406	0.006025425286900692
0.4731763903714586	0.7176340181765748	0.387236960496362	-0.24936326970446795	1.150565197231507	-0.1982759630948204	0.013664035887882392	1.1003599819361283	-0.08568871867041157	0.18851404611675418	-1.4079905717152108	0.24005137444622435	0.24744626728210597	-0.33945524776558705	0.12097039437411615	0.14438203784286086	-1.3050811820462502	-1.0991179514921685	0.11446081723572032	-0.4329965212459982	0.747170730485197	-0.031005944479156323	1.1485896547414307	-0.8207398857803178	0.4419024091501319	1.026645072794737	-0.6896677262990919	0.7825121508184926	0.42237441067018106	-0.6640286853041927	0.6981614551885954	0.7917793636358961	-0.16622790525094824	-0.07480413638089442	-0.8093571241018006	-0.001046861395244725	-0.7991595888593491	-0.5092664817947038	0.12407671913498736	0.49641107572635196	0.47927540080306574	-0.4267600614732127	-0.15855123846149954	1.1118768713150513	0.2875325804870912	-0.9446404141980231	-0.24196857817915227	0.144300210362136	-0.27649236658689197	-0.7988989984666293
0.5556788114435443	1.03626185866856	0.530018338696756	0.12186346892656816	0.7506133311430503	-0.7731385344912038	0.289097466584212	0.9195004105876281	0.5097371293599755	0.14361999584390173	-1.3889449181850506	0.23388959536754675	0.3713818745847429	0.3582678864383882	0.3001450957351073	-0.34157476852814544	-1.742007079333253	-1.226743740113926	-0.26877618832779665	-1.5825256126109861	0.9362623902186769	-0.5617670998344558	0.6069692400064267	-1.7113854334524605	0.37984666959749047	0.613314529501356	-1.6313816874847038	0.10364421791100899	-0.22810987083570072	-0.1609685349285312	0.30071986132928963	0.5367654071997032	-0.10520732181226396	0.1330462111133301	-0.512205015573801	0.377794705382957	-1.4199233180615558	-0.23357797913176143	0.4763771251515512	-0.11396826478780588	0.415747896249406	-0.6482439497473621	-0.8614799704088482	0.5935365717918163	-0.061775242224787426	-1.1891179492870714	-1.3359102415965451	-0.09544236720994995	-0.1743079813751326	-1.1539258617032346
0.257070851317939	0.4050949501227949	0.31218549387382566	0.3505180441574813	0.43122109306592155	-0.6643125595445903	0.3330139490010273	0.46549014237233854	0.7106988794023775	-0.1391677311835599	-1.183952183152744	0.2267010506002727	0.11676522830582091	0.805824630105366	0.5345721227104052	-0.3119125387049216	-1.4362405756633334	-0.5912753258774941	-0.3241675791568884	-1.6164161999256705	0.8167230917499265	-0.5043571185683421	-0.2633603313640404	-1.7639424791106448	0.20177338417130328	0.422215325907248	-1.9884364769620122	-0.0329449276020998	-0.3603678165443253	0.16178133685404306	-0.7125666581379633	0.29444446190347057	0.5523167740066581	0.2940657437747796	-0.5748301505287583	0.3904337516936912	-1.1642660969284555	0.13908830650330775	0.7524856614323573	-0.20245675062421373	0.2084001845512535	-0.7323897412954969	-0.9080512738244648	0.21806313651153367	-0.5304304057398957	-0.6805295793491285	-1.4580439142325603	-0.07917039597241893	0.0027195974582569058	-0.8914286849648535
-0.2295138245419657	-0.5832715220562639	0.015482771440914873	0.5534800142924903	0.24407672762990396	-0.44246743956956747	0.07094558875543064	0.0764670656848763	0.19014454493211894	-0.5508874603406491	-1.2081563337862036	-0.049905761914687895	-0.299893729812927	0.5643560996369094	0.97380856276952	-0.16712061987495935	-0.7513609212767535	0.028126736330006626	-0.4711042744915011	-0.6606933749053894	0.49246509204335903	-0.007457326719975061	-1.0036152607105988	-1.154367651438088	0.03197811328887018	0.29475165973463235	-1.6830365423259446	0.1818879617036456	-0.30248958321972724	0.14444042749217895	-1.5333802114668396	0.43136278866693795	1.3975989736584493	0.25291345369142976	-0.8980970233050529	0.12821016201155142	-0.3225976951935412	0.05295658569117993	0.6838106462290815	0.014781036329657786	-0.043329023570003	-0.703976578389435	-0.53556961583226	0.2516678624466586	-0.7676111872863359	-0.07671027106577374	-0.8481026265031741	0.013295236409804486	0.13794015437537197	-0.23648408096354837
-0.466181091524559	-1.0203604970868505	-0.045771374184608686	0.8933310456733765	0.11613747049060298	-0.6117601096064548	-0.38536847572289573	-0.0014676490485824424	-0.5241066214508724	-0.6659874252418116	-1.3802694998738072	-0.4927778237457254	-0.532032629484636	-0.17659217385778306	1.3253191483395879	-0.23996342410527663	-0.27708734067739543	-0.018915025320699313	-0.8773101068465832	0.20900118158399833	0.2595501665168381	0.3124217778232669	-1.2315917388392514	-0.6044334396736224	-0.03556431490225595	0.10977734586118874	-1.1535212224446019	0.2896064777184632	-0.38634785242484654	0.009369429114477176	-1.597168566747848	0.9642565765675041	1.7827808142948656	-0.0618995362079399	-0.9723404978981921	-0.2696635065777984	0.34883443424825533	-0.6979109200243593	0.3164224294726638	0.12501301796263092	-0.28100531423721303	-0.6664325915124413	-0.22014606553687158	0.5615801120294859	-0.7606540563259794	-0.05631332632999046	-0.32589690522519393	0.03911848917615056	0.19268753537796876	0.39659764228210465
-0.21869415160222386	-0.5768134513868391	0.1598598639305087	1.2503835347736938	0.0639277390803544	-1.0608637310952471	-0.7817170403173145	0.19826861424150044	-0.6832646357973623	-0.22573106935313483	-1.2275384258902169	-0.6170783675976136	-0.3698952474762121	-0.7271079219312411	1.067473911855953	-0.4401240102738069	-0.36293006856328397	-0.5341481297666274	-1.1957240069990738	0.014134454064224769	0.23693600853434324	0.1046445650516834	-0.9039018262477542	-0.7072436274183094	-0.005542362613182025	-0.08900531211003308	-0.9303051728420518	0.14418956897733223	-0.5756542281179317	0.1707921304499692	-1.039336220389599	1.4331940655954243	1.4577035439511563	-0.4678228916848336	-0.46997090564389815	-0.5902664970849903	0.3453927115165417	-1.5863878047042175	-0.035347665059466765	-0.017611594617618846	-0.48118206752175385	-0.6627851706297561	-0.24726101066860637	0.8033691784805662	-0.644680394945738	-0.5174823888178951	-0.4069466179793773	0.09527560832308582	0.15938449318249268	0.6532671236971093
0.28314721082492117	0.21584513765852434	0.39234891937623445	1.2398468244990244	0.17854952923727024	-1.2905895266818483	-0.8958669365859644	0.4449016628365198	-0.20183845523679944	0.3983698376953762	-0.5104775315752652	-0.1662937375613101	0.058983963773360605	-0.5805211830325474	0.08845024548849517	-0.4662424159870611	-0.8539834690644125	-0.7250138886736152	-0.9725492015633505	-1.1839632765377484	0.2531690038714467	-0.34120650418032145	-0.3610526852640595	-1.3790512867888556	-0.0009753927121298402	-0.23398497421182543	-1.1368185681782448	0.0016672537450433886	-0.5940895183524925	0.7208025720969606	-0.41076557187986723	1.3092934515554038	0.7877886483507683	-0.687671266587628	0.3397494013412408	-0.5788916060341053	-0.17119972418856333	-1.8286053293112805	-0.08779271592969595	-0.20702679624600462	-0.576704410645815	-0.5780247838802755	-0.5343589271404647	0.7675168330795289	-0.3989453133543682	-0.7104445758232761	-0.8591063581799433	0.33206359655656204	0.025616029380587418	0.3760965523624408
0.5521805315486144	0.5586906669033436	0.42484005152442905	0.5885964390681124	0.3814660557048243	-1.059792013412643	-0.7348945177277164	0.5322649485197966	0.24638807361875148	0.45357238476203715	0.4039241385372918	0.4401407141904609	0.3593825711471444	0.09132480714004303	-1.020666997583495	-0.2590314742929912	-1.2404473690803786	-0.11998948180145078	-0.22837573443145193	-2.395086974349178	0.10684997747833169	-0.5307610780531141	-0.09178865124432438	-1.9676154274066409	-0.1812557203181445	-0.3959033193627371	-1.3910554701463183	0.0693215965156258	-0.3336074299432126	1.2097617802088116	-0.09793077481012322	0.5023549804138382	0.30349462711930436	-0.6636456809851703	0.8215120328432362	-0.16713934290161933	-0.6721067914260244	-1.2419731965994583	0.14411312182761013	-0.20726244351927994	-0.45959418749176684	-0.23817248216798986	-0.8060391659861628	0.5064055759447618	0.06748354440123301	-0.15001776250885004	-1.1068774984937957	0.6393524648812652	-0.18973973000331867	-0.3676330332794084
0.29791118045867643	0.17900007143089977	0.2561255586260531	-0.5365034876059427	0.34592133682979626	-0.650823142776664	-0.5486535505458124	0.4083356664520367	0.014659152972966627	-0.36149182779850003	0.8812580990813597	0.49498104018598216	0.21308495678100187	0.6744589230293737	-1.4516308069400492	-0.12160098390804315	-1.1020342065648043	0.8995382753154544	0.4755640905547446	-2.6764027333360243	-0.16070416758878614	-0.42149115087452066	-0.34505164395370097	-1.887463991599755	-0.5709039072815758	-0.7026083949941159	-1.206136185556139	0.15862397861039715	-0.03780802040383487	1.0675772371579881	-0.09219169741813939	-0.5511074201618628	0.12005629839880617	-0.6129515412110426	0.5984907508761996	0.35352296277699585	-0.861014066225678	-0.46555457944383316	0.3503787574310418	-0.06569716379289903	-0.1255080911437775	0.3502234868568721	-0.8978773796690505	0.16767831551312165	0.5748779918006631	0.787338432055407	-0.9354300583186048	0.6552956631437913	-0.4062274099477046	-1.3067017276907682
-0.33028068387442544	-0.4989999070767416	0.04225452574417454	-1.5923925157618568	-0.1836686370753248	-0.48019389311311966	-0.5817674574609851	0.14207379998664826	-0.7781058824550907	-1.4172004504887532	0.677248532735931	-0.15890321391002796	-0.2898021500854903	0.7707490720496691	-0.957219259520561	-0.36122751794600244	-0.4629047584624989	1.5099937595651676	0.5732607470325951	-1.9229433110449738	-0.32130066913644273	-0.4285779159124841	-0.8836875697638259	-1.1311272364931337	-0.9462977947311892	-1.097256052092514	-0.4875106272563759	-0.07066855868233862	-0.054032307043600625	0.24515602631332295	-0.2042105089817025	-1.260970782130105	-0.07766582528073199	-0.7219630369402041	-0.09409789159891174	0.5418012189471574	-0.8546422311625149	-0.23198144886350783	0.19887204308941128	-0.05728322620961567	0.21189378047347543	0.8837806269726253	-0.8820472335998099	-0.1852026756827736	0.6783767480950128	1.2821652640784271	-0.6746418920670126	0.15591911995623453	-0.5417960593157634	-2.0355008501971126
-0.9102333671090672	-0.8774912178534188	-0.10256395103498825	-2.0316212108607044	-1.0049249615526235	-0.578193401212316	-0.7823159094507682	-0.16121662845188725	-1.3913885506442705	-1.6798086339264817	0.15925285642637707	-0.8739093962249961	-0.6854793593633537	0.5057318505151314	-0.06318990854128106	-0.8755276968867522	0.26487608339292484	1.2813527174520956	0.055358633307619996	-0.7495829314042156	-0.23551069907690161	-0.7670717348902111	-1.130922955280552	-0.17670310018716756	-0.9556299981110318	-1.2770986729272282	0.37992638004100265	-0.5882758278056803	-0.43982893234474807	-0.6620247070116272	-0.3090911054371465	-1.3166368762476086	-0.49490215962679446	-0.8555074007944554	-0.6612980582607167	0.2661382094549552	-0.8073065012848443	-0.530040869160712	-0.3566451746930964	-0.34165677071846334	0.25022206354173004	0.9666961098332586	-0.9117014967528206	-0.5282438421397386	0.18444627551803963	0.9761154864558804	-0.7098827733829418	-0.6085606487063887	-0.6025983621701629	-2.170090843308402
-1.1003008346804353	-0.7458537822931894	-0.16508969665315046	-1.6274918261765103	-1.5343343599329562	-0.5743016766662717	-0.8057352267377161	-0.3992126717681478	-1.2734020428894919	-0.7571039663843896	-0.12575991406650466	-0.8943415384213274	-0.5634828835108905	0.20409068144987483	0.4990229175071456	-1.171683223035082	0.6906419970470499	0.515673440216439	-0.5197432262720059	0.2192264728598849	0.02140827125385015	-1.02353963643938	-0.6523344577131845	0.5303966512927766	-0.4417938888955236	-0.9671955067414137	0.9331140439916323	-0.9093188891633617	-0.8534860789900628	-0.9779675022859662	-0.3371491364175166	-0.8225311305496287	-0.8478772920323491	-0.6745341777400401	-0.6904370528244816	-0.12801348238345625	-0.5696705050963519	-0.66322737904915	-1.0013325993590738	-0.73121344943955	-0.08743354519463449	0.5009030408560434	-0.9717561207815493	-0.7312090287023328	-0.4562287741903563	0.2866596346974265	-0.9537492047487914	-1.0555816759094852	-0.6609526940794556	-1.5539103885341707
-0.8376946117271533	-0.324723718895711	-0.12453252144661706	-0.5396823614334229	-1.365704767035046	-0.17753956341281202	-0.37737395308071603	-0.4979741161308949	-0.5873404949978054	0.676578647821677	-0.0014682827666749885	-0.1917065103931877	0.015678777850905167	-0.05361595418035675	0.4731549061121582	-0.8294560394252015	0.7982410146551244	-0.1780855435300935	-0.5483153612097665	0.8050807361148775	0.3053839860636559	-0.6051641613645473	0.42090399271945556	0.9308037661149461	0.33025591829138773	-0.25914574137268664	1.077823923358112	-0.6292212113105702	-0.8486978499028923	-0.5789283643908881	-0.18582269000223536	-0.1365695895251173	-0.6703575192074237	-0.0551496888393924	-0.22941936994276071	-0.20617381796924567	0.09507248904383572	-0.13971660289497947	-1.2930651610996184	-0.8358035828355056	-0.4945631029722172	-0.1334826318445577	-0.8288040356357558	-0.6044300954214299	-0.5213588146598919	-0.16689566759219435	-0.9207721322770273	-0.7991546813588186	-0.7135815966431315	-0.3816862459329695
-0.2889842151583145	0.07929528674709665	0.09786323703566371	0.8037286249666888	-0.7022918629335477	0.44256522731200154	0.34444263114252793	-0.4730202184979248	0.08513861510700224	1.5548492405461174	0.27851329529128993	0.5580146984483583	0.555239514214179	-0.3979116192215053	0.14726575791058125	0.05829170376590054	0.8854385363972311	-0.48644030147105194	0.08394268128700223	1.1089991180354228	0.5660798427860535	0.4237293744323876	1.4302016213720457	1.2082869181850873	0.8272706870153284	0.38808277966490773	1.0977647107504982	0.04996292718387817	-0.29213355828078	0.07824648541529472	0.1779622879522186	0.3680867661435609	0.0471936935356711	0.6925438870622203	0.38216071419533804	0.0413714402549284	1.0014355747756867	0.685594683537798	-1.016715743569345	-0.44647941433083593	-0.5236608837532146	-0.36324113523885576	-0.27616750254179623	-0.15887238832806008	0.1478632918591644	-0.24717345600856935	-0.31449014398075265	-0.03845004202911956	-0.6094116821038376	0.8682600292749905
0.28715052380219397	0.31475418750085227	0.4963208727635803	1.864190370780169	-0.141021189657348	0.8135755332881546	0.8330882714652281	-0.45844057641410335	0.4146209961325884	1.4471515664658117	0.43843296274693855	0.7824166157910669	0.5977636880353698	-0.7730990500050993	-0.13813056184338976	0.9135978086190789	1.1646751414275718	-0.5204484878924925	0.9198952400064591	1.1376411215319144	0.7901775622234158	1.1978012504866107	1.6959455339736935	1.412038511880878	0.6965760537663113	0.5375808015382846	1.2442454789204151	0.4735745910643164	0.48078348189179015	0.48069593624407997	0.5330887863165532	0.4669549655487422	0.7014385330030508	1.0881982381618356	0.8364601432531523	0.19373680965233978	1.482340188442812	1.001151533502992	-0.35933564208895763	0.22281751885365325	-0.03831434464231953	0.0348005373701825	0.5594979849204148	0.2579168174969769	0.8628068789331989	-0.2755434421316316	0.5631772440964987	0.592511764609526	-0.20742846323852235	1.6710374659640022
0.6309325952522783	0.3428151719335732	0.8275795179494954	2.1851048820701657	-0.040773996486483555	0.6535126135321397	0.6843098195192768	-0.5967055886121131	0.5591049580074994	0.8379580009511747	0.5013672259964493	0.5761506360986101	0.1537481133666798	-0.8182433017986721	-0.37060440639325354	1.1510696371998659	1.4713845485239867	-0.4895272889776524	1.317014187776163	0.773881218898905	0.8529635928208597	0.9107586090935107	1.0576173203785415	1.3445993137867398	0.07363678790163891	0.16811778484265047	1.4115791400990283	0.23500953185381834	0.9101764999064691	0.49064124023100086	0.49412679379328533	0.15923268720487735	0.6591645354141905	0.9414855650014805	0.9955540380842322	-0.07532545914715373	1.019978000996383	0.4933093871313118	0.242305910576727	0.6765667697321397	0.5995916565035716	0.6614896502789025	1.20720823548612	0.21682285087040712	0.8143342576562473	-0.4576479502385635	1.0646888017327825	0.5715274888275776	0.3619328846418428	1.7275718656952284
0.5659359482116818	0.16781519952386448	0.7279078048408948	1.6461632480616084	-0.20695801469246602	0.14974659560092396	0.044830038689185475	-0.8471475193965188	0.7794493578515697	0.4531813389856287	0.6581906243564266	0.3690302656437383	-0.3566791680741099	-0.2930639655824262	-0.7162211532670459	0.6607829095013125	1.4225928968895627	-0.43684203483533696	0.949971414888859	0.07955146761582227	0.5719953944035895	-0.24980931510745005	-0.024901181758964767	0.8546847824356734	-0.5782620464502223	-0.3291916028904188	1.3013087259803258	-0.3793073857260741	0.6512528602771954	0.2670259441556742	-0.0790382983056586	-0.34573029909342523	-0.07069926110596192	0.5041063991449726	0.8350569341943717	-0.5915670661950908	-0.10126112684782483	-0.2765192632762721	0.4433776060556172	0.5425803320294731	0.8452881390491415	0.8192555308684408	1.2304200046983176	-0.3524139533570812	0.02272643149757532	-0.5920761648089506	0.8506962098686736	-0.08488904976872465	0.6691957635672329	1.129421992412617
0.12910387476491428	-0.07612147639279056	0.07452249394767967	0.6268996264701511	-0.232620803459709	-0.2367091767049415	-0.48925145967964606	-0.9488582124831428	1.0166638462678013	0.48247046835672047	0.9245330746887677	0.24275843304431763	-0.5546708186867436	0.47985635351180156	-1.140438091325501	-0.13538248666228733	0.8749028794368615	-0.3250377642378461	0.04944904302310503	-0.554533180972794	-0.0364037987782482	-1.2041174441042322	-0.8688067931274048	0.16068813191765915	-0.9209149194527669	-0.529892642512487	0.8781983605545051	-0.7110530722261369	-0.15062908682075202	-0.05914855667821024	-0.8022446552824188	-0.7546145775711608	-0.8541851549258893	0.18462005360233058	0.4073893665910379	-0.8982013892436862	-0.9407871214018648	-0.5014587864743884	0.22411690102131548	-0.11579834460175316	0.49227385210848346	0.174670549974346	0.6619190309947678	-1.032326421972723	-0.6485140354437671	-0.42917899764625	0.24411665059316676	-0.8810780543829938	0.3422096131834229	0.32873666934606
-0.37335098095282976	-0.10009865569311746	-0.7911233909561446	-0.1749209541764237	-0.03331908838276103	-0.19119856392361462	-0.4300783051030859	-0.6711524471649652	0.9806418518318922	0.5409811841903092	1.0678266284702418	-0.13208115362835976	-0.43887667380709805	0.8146409262341934	-1.348745470964954	-0.6785081383054103	0.1745193895283154	-0.2261393598759258	-0.7780750352497091	-0.6918780889372688	-0.6462148477317485	-1.0736420061165954	-1.0788962645297682	-0.2318112489884163	-0.9851736244702733	-0.3349338141888083	0.5252389326092944	-0.43660416670645213	-0.9707170216311245	-0.46537204482672206	-1.0404714714181527	-0.8800372207550098	-1.1048916246604823	0.17678853175791487	-0.10319717702117984	-0.804989219116793	-0.7933778122292654	0.0029088041891297605	-0.16563943050655752	-0.8501451922430106	-0.13619632394843856	-0.8765494211939081	0.030315278373615324	-1.296679313798483	-0.4988169950763277	-0.11804231031367259	-0.08661305096558154	-1.2850568599104328	-0.4942576844569926	-0.10354790536733882
-0.5551603873229096	0.2577579824888674	-1.2923249370073044	-0.2654487466184141	0.09446074702723223	0.21980322748335837	0.14527391559587605	-0.13560078015840843	0.5878753469352422	0.2669188347838631	0.8981611694531116	-0.8610788625613475	-0.2727229849353527	0.38204836986148555	-1.1202796541497055	-0.7366674386332526	-0.11777962180181496	-0.27122948326836405	-1.0143739014214292	-0.27271386645029344	-0.8860394856679497	-0.07398635880004946	-0.7380415661324781	0.00578279183877802	-0.9597003543069482	0.016255738615246297	0.6286468559636392	0.13538661726011156	-1.306923452562252	-0.837833202266703	-0.5340132379229953	-0.7469100281682689	-0.8287501634664445	0.3711333812457888	-0.39966964692126594	-0.5602794466314214	0.11620764920813757	0.6857227066694365	-0.4566892174350544	-1.1906966973807906	-0.520795435484871	-1.5261720546895257	-0.11181350277867826	-1.0156325778059017	0.16131467857454668	-0.061045508502218085	0.2241082567994236	-1.136518445178514	-1.1945371307389916	0.1579299703661515
-0.3050078577554182	0.6922928342769961	-1.1307893017471986	0.207987489067363	-0.07407321216931834	0.6518459610780608	0.6906819041867526	0.190288414857284	0.14021973518319242	-0.23820451166141254	0.5325866901540461	-1.4183231432473655	-0.218253767187328	-0.38806334327804975	-0.5856366238036769	-0.5183035850062495	0.21807191650408048	-0.4285256541701979	-0.6314541922647391	0.3227741706360971	-0.7224821381152288	0.7673269296865437	-0.19373916537591854	0.6633779813468167	-0.829771740294604	0.2200834896311915	1.039466198472193	0.45045270714454355	-1.0365880434955794	-0.8975629954825578	0.3012484779408211	-0.5190313615749291	-0.4694657931922605	0.5397128315079549	-0.2795193587595267	-0.4478339068380016	0.8973295030076978	0.9418158313526579	-0.5529316079067829	-1.0027646093879692	-0.44812643276048536	-1.2683955160332208	0.28576002514900434	-0.5401576126228835	0.3648259627123011	-0.34081940984236153	0.9232604072369708	-0.6927392483341872	-1.11767813094677	0.9303970013960918
0.05441406949766349	0.5816142670422983	-0.5618218495791257	0.5806928575020002	-0.34719668444865526	0.7745942149968499	0.7190525728798097	-0.06494321674914254	8.645765477237048e-05	-0.592319783046108	0.2813137508966736	-1.1332160165900576	-0.16614964530978124	-0.7515064959723474	-0.09780991554540305	-0.36734365997428603	0.8039910879234738	-0.47454319178849197	-0.09305204316831023	0.6595563169406844	-0.4934518835492069	0.7180472467994552	0.28285941496846645	1.1501989970209496	-0.35098520068423805	0.16325138327182026	1.1061515870562078	0.27821067819481027	-0.43654666165667916	-0.4628840076646141	0.7786488593119791	-0.33180379529468895	-0.3435582332227571	0.5289719022585494	0.14930215285166676	-0.37117689675870874	0.9107826102358485	0.7201679849265332	-0.5135952784748263	-0.5301355525662748	-0.16233294946545554	-0.32576368782712783	0.7372476270742986	-0.2853601935479804	-0.33824411895629025	-0.5294941016569386	1.4448757631966211	-0.3318383229234457	-0.23769743909190097	1.608884492473298
0.05582246575014407	-0.3175506368611337	-0.12327378151955717	0.31657670136475385	-0.33959267250320146	0.5230692561141544	0.22466996345154439	-0.7148090721549707	0.17744724950689053	-0.5979987536382425	0.291998417388722	-0.031171043245349788	0.07547436140838674	-0.458390341669712	0.12391744771978667	-0.37951650401504344	1.004049408998343	-0.2688429897373118	0.07978466745824778	0.6564143389185485	-0.5152579165459961	0.03557925507577096	0.6469174818709622	1.0505900717990084	0.5831895195143013	-0.04588167843461877	0.3687945361243675	-0.15284493847896855	0.11253697541636923	0.2768864452717499	0.6449016378349042	-0.20756758422498595	-0.3789240534072649	0.3178891609449368	0.5324616550901005	0.006937140961251528	0.32827714708067424	0.40736038164837	-0.40576960214564534	-0.11455639531977878	-0.0395617484180685	0.607769280630598	0.729989269370234	-0.29364391710762466	-1.274994032623317	-0.2213069066392888	1.4775769055113108	-0.20915329159246668	0.7899091093523761	1.615746822236885
-0.40880043799063487	-1.3740374977012073	-0.09447254447943121	-0.44798758974242503	0.022388713191305278	0.1518881747607839	-0.3811456911777518	-1.0876982134623276	0.34417371094836857	-0.3955666956242408	0.39003171791947006	1.0631791913296311	0.5070289895577301	0.024362896883111534	0.1467842070751413	-0.34512129472826936	0.5419788850362072	0.009942878669189612	-0.20166693858490378	0.5791663632922052	-0.724179430884504	-0.4540313008714799	0.9638942425778224	0.520053197040078	1.6373932970378804	-0.21820324201140204	-0.8152550320576866	-0.4931466441300539	0.4256269930950199	0.8899760668589862	0.3183264304066788	-0.11098262987200676	-0.3903836365253226	0.011086098086004354	0.6099896965438583	0.7556706120046798	-0.21382993092950048	0.27984730805879743	-0.22304658882417702	0.11289975515301619	-0.16306257039539107	1.007588825375722	0.24008961063710427	-0.2606027390473429	-1.3462296164686829	0.3648443198777599	1.194234341770716	-0.16541002422789974	1.2141991643664964	0.8717901757400507
-0.9209630215421375	-1.5338221508421168	-0.262294319943285	-1.0491131113775942	0.3630662028472421	0.03592602510955354	-0.6862909656552377	-0.6751229621506996	0.23318772911319788	-0.21488332377717972	0.29743067684207686	1.3692929994351923	0.9106339928566672	0.13337131959418538	0.15084976872224068	-0.06854846571519116	-0.2303179976423726	0.016321536559294227	-0.5408284984590811	0.6606465021658804	-0.7960366763669697	-0.32251522735486426	1.204044726926785	0.10972281160563566	2.213474474425005	-0.23757388217913605	-1.4885805508655914	-0.6157360451747299	0.5373672862398723	1.128236474134894	0.3997013579837019	-0.03405736870098933	-0.42548290541577527	-0.18425646479600336	0.47010844715530486	1.4883690968451544	-0.37038800764851637	0.262187318182333	0.0446991153734646	0.2593184205682885	-0.25546184163314606	0.8861403685275535	-0.29424928032383285	0.04022653606741788	-0.23287769603462247	0.5451093427713364	0.9404149228699088	0.05322030886208711	0.8556160557231478	-0.1525826778897175
-0.9519575921044586	-0.4316018287918901	-0.2344236421468275	-1.0034263542982662	0.2692525639526374	0.31263443369260974	-0.5988650725368782	0.27810778442976114	-0.09223606523679408	-0.13938044604194638	-0.05443502246613787	0.9466558424462899	1.0679487329543882	-0.09442765809114066	0.20893338120873986	0.3089901533851778	-0.6887059767673744	-0.35909102906522994	-0.5201309586122698	0.8037029137807775	-0.598724351210093	0.055927424742225736	1.1741964961434648	0.19786701079391758	1.9693719298275183	-0.13711846996202134	-1.0309667120403445	-0.6266519428585534	0.5010587417940524	1.1286021063239493	0.9951279302081716	-0.00030590208628568816	-0.6914793557246239	-0.07761880414841302	0.40892424856349047	1.768071789024736	-0.36566960342141924	0.19958871881651888	0.3036610160132345	0.41900252343652844	-0.02173084224709487	0.580125197056785	-0.48549770707018963	0.4455284450011267	1.2538193896365795	-0.018427299757654676	0.7740917218683541	0.4832333469559419	0.19139878979995686	-0.8799980754968578
-0.4493858532557722	1.0470039466378411	0.06782748610019491	-0.5183408092433659	-0.24731323570332994	0.6590370533611861	-0.2998700271216227	0.923768418973307	-0.4045200861397312	-0.15850434482739095	-0.48943051923128733	0.4916929951775938	0.9449384913952511	-0.105069501134934	0.28145625548636743	0.38676741294655914	-0.5447520435931413	-0.8228097752668411	-0.19228450952646678	0.71387959439295	-0.4021912264920528	0.039066925688034694	0.6681081006997973	0.6215975713365627	1.124599033419571	-0.08320422743762304	0.1705788832125467	-0.6666849796162256	0.2650725220796793	1.1471167463259233	1.5838471292117793	-0.01687130444533994	-1.1904715622006434	0.2935393239132441	0.5487665056380098	1.5924799156948184	-0.560369480061869	0.1567297692169905	0.38172174376485907	0.464962161803131	0.47953696712868793	0.2957747414912187	-0.3942894241514188	0.5596333463603185	2.0235801152286945	-0.8423825071662341	0.4056478042624738	0.851313745447933	-0.18284373869003434	-1.121445156429484
0.07190367419294981	1.53074983843903	0.2992251827063476	-0.23315662280333446	-0.7723141806515336	0.5054669293018108	0.033223161943437086	0.6390157359712005	-0.6368145939659957	-0.3041116580897179	-0.8224434296965369	0.4338569244470717	0.6630880295809609	0.41656134637256914	0.34712404049941986	-0.05367970680020662	-0.07883633849563026	-0.9690702890727356	-0.03217625297067787	0.310939836296226	-0.5598646821534569	-0.5010026273541653	-0.2865762643789354	0.8888176148501368	0.23481644336643936	-0.26015227327632673	1.092082438509087	-0.7964220003933652	-0.20195876035597646	1.1975639459731744	1.5547172048542648	-0.06662740768205397	-1.5902671726706374	0.5980379319672376	0.6777959704231036	1.3350683474677438	-0.9190298854787167	0.30877152818189185	0.20373508880099245	0.16461953690701744	0.8384355398595361	-0.03939254770487822	-0.3626248894425983	0.19109333649015026	1.7575918883504218	-1.111723959563391	-0.37193880805698226	0.8155700134152543	-0.1098748736709957	-1.1090705869727584
0.08120841627714975	0.5620860552797651	0.08656922006626389	-0.47685779278659435	-0.923624663951174	-0.38547318599101005	0.39238928320654876	-0.30640096207893164	-0.9108797758688674	-0.5731339122969377	-1.0274138786789413	0.4811380920114367	0.3559373183277187	1.0605012994471965	0.4337410370961003	-0.7268950709745532	0.2138227652541986	-0.6885688741562377	-0.37205846213945515	-0.06840546545577432	-1.0420923184044337	-1.0369858821413334	-1.3190333982604039	0.7233421990058874	-0.2950207451173996	-0.687513513011752	1.1160779800791978	-1.0131934880126345	-0.7246481249202534	1.0762404764665434	0.8256787432596646	-0.14008371326705413	-1.533418756435915	0.4908708952017699	0.5178654246578639	1.2302600275180138	-1.0304679068090952	0.6258747259748422	-0.0694535059684	-0.48337603515065375	0.6791009865958924	-0.5087439977248249	-0.516121323807388	-0.42207575941848435	1.0461964818678868	-0.5767373777134506	-1.261129890594626	0.3206757824341457	0.11736312579048608	-1.0715106210689405
-0.37147955652434844	-0.8878350732588123	-0.5189510788377937	-0.8949243788851156	-0.670513630616952	-1.522773537088206	0.8350051382344532	-0.9951187837339981	-1.251425034959198	-0.7484801266434635	-1.134924289824157	0.13794984337232372	0.09607534223733584	1.0967851291415744	0.5224645058237404	-1.0532170944749613	0.14512206916199613	-0.2169000487931467	-0.9641610215517878	0.032896293711629505	-1.407239169820193	-0.9841516414779873	-1.9005294704408238	0.3329043482126294	-0.45044140491169565	-1.1108691653344658	0.597528140022514	-1.245585297242014	-0.9824869463247043	0.7042736960740499	-0.08443068130433581	-0.22540345536120485	-1.0044620690668817	0.020257912840461825	0.09153550493981834	1.082286186667967	-0.6126949457772214	0.8415388931662352	-0.13641974794862596	-1.0976921485199362	0.046226321771653374	-0.9446347492614134	-0.5717394512562156	-0.8334378958958436	0.6262871886208086	0.21824566474442905	-1.5999731813747462	-0.2999787273314528	0.19830646457349735	-0.9042353424118162
-0.7005305116616576	-1.4089799094910178	-1.0451471804018804	-0.8894408393521546	-0.23364609089590466	-1.9975905675285541	1.2751561982782513	-0.8123153118397619	-1.4218667150838145	-0.49910841291437574	-1.0575251547111053	-0.5454753406504699	-0.0825613874627546	0.3116920920651818	0.521463093158566	-0.7338274056116642	-0.04967683042832975	0.19392978558497573	-1.2089758706137992	0.6529235844615952	-1.26684318792382	-0.32525030495747265	-1.7315193238728264	0.1049809650532696	-0.4393616365241382	-1.1309708937872422	0.325211293883362	-1.3028904452120746	-0.821634414160848	0.275528391974536	-0.555591956845129	-0.24941644205672825	-0.3086661765840766	-0.34108564358557164	-0.28367963167724414	0.5754650870615134	0.12583086551445857	0.7628439527769921	0.14913395830488724	-1.1936689997095709	-0.5939999872005787	-1.0618827510765658	-0.2132504819982415	-0.8057038852463503	0.6714224486962572	0.6224495034894388	-1.0207001843806884	-0.6108357809144024	0.14567503982784588	-0.37950271846120887
-0.4370096012122181	-0.5908441403857105	-1.0597290989647818	-0.3632889583858051	0.2052035598348585	-1.3331522507113054	1.4525168012701997	-0.08566513075280895	-1.1639379764459867	0.20085699239999077	-0.6531974456649644	-0.9895330401082008	-0.1709279521012406	-0.7100528206010747	0.4009127235131702	-0.0712819801065412	-0.0879125243655254	0.5303031967705736	-0.8164284899592441	1.216108671585115	-0.6917695398993249	0.40385449496310977	-1.0067722199510125	0.0962013796881136	-0.4137349846085246	-0.5393769034548449	0.5261835676440124	-0.9498349945207241	-0.4520220267816002	-0.009359121438168519	-0.4002326260382444	-0.080715230158337	0.28125194681554566	-0.19364649638499798	-0.38322544473504433	-0.22601081215553792	0.6711405611392822	0.4804311853172549	0.57212341460884	-0.6502137011732437	-0.7510459584955058	-0.8277691097726676	0.4205793058604179	-0.4947407646969283	0.8263103314785226	0.5969563060384115	0.052204997285485846	-0.4747549713193219	0.141129087285903	0.3560031433929597
0.2587949992277288	0.6560519479501836	-0.5892669790191679	0.13141284867251035	0.6094625223498517	-0.028718027545305162	1.158355237409038	0.312312288213171	-0.5616788231359332	0.8308344371328675	0.005673272847050282	-0.820513435091584	-0.20898020458506883	-1.1870579051633932	0.31006632461783457	0.35466525631847956	-0.02426506280364116	0.8769890254191609	-0.1301888302898802	0.9926885740769112	-0.08085720863093157	0.6909547000604697	-0.2781393020698397	-0.062235724531540734	-0.4004716632647073	0.43255991175863484	0.5996651847994748	-0.1513249911826447	-0.23973361717919622	-0.22230420394235975	0.06186160988487636	0.3415802630904726	0.7626153652136068	0.284228507628609	-0.35125687076271067	-0.8461939111159069	0.6907104153800908	0.1882715107342228	0.706957579978647	0.14071019890238926	-0.3334678681680189	-0.5548992960683092	0.7745070943319826	-0.24151543196176756	0.7283262874115667	0.5779326048985968	0.6788876444663717	-0.1468894375009874	0.1997291150460577	0.6950352125045339
0.8178748514141564	1.1806419415247056	-0.058507756465812515	0.06356997046424995	0.9731053476787128	0.8564800189326175	0.49472217132621144	-0.01483123179732563	-0.03133806559217516	0.7053898513726612	0.5348564008261502	-0.33697265686344335	-0.2636850100702129	-0.9286809320818461	0.4702102993453337	0.3291121247888893	-0.1661577982172834	1.1133445977896073	0.2783979489568098	-0.15317295902906575	0.3206017802081028	0.537084992772085	0.009458602148135408	-0.6932524290412081	-0.40682006628628226	1.2401550414030842	-0.0970185301746505	0.7777654570119782	-0.28979738200241667	-0.5540288429552749	0.36838403817967785	0.87587261463675	1.2760122581077604	0.4753351376131601	-0.4861052399099838	-0.8906290452746907	0.29868975208308507	-0.10146353404958193	0.34548114299861227	0.6396580593996039	0.29694110665162415	-0.5296331601419274	0.4711973854610375	-0.20847989716522985	0.3301745779480931	0.7257340117728228	0.2821774328997408	0.03987015635502715	0.13327970467781267	0.16463229713128189
0.9417659288569411	0.7863322964733502	0.15623126876247287	-0.3607906005336608	1.2332473497197405	0.7338911460832342	-0.13558536519307943	-0.4949799408493125	0.11705762038628387	-0.2891328307686596	0.5430589202058649	-0.10563438731990055	-0.33732341591577153	-0.4320418127195648	0.9193171003093231	0.23620978917303612	-0.6200539222877594	0.9220694682895721	0.266542633730207	-1.484506929491403	0.644179526183026	0.3744205426354117	-0.11387859330860144	-1.5729005471473851	-0.45475007874253576	1.4673547653165444	-1.3542891606370142	1.3844457056891228	-0.3177951046012994	-0.9206643979869752	0.3060235409849189	1.2277807604932858	1.8365605214964105	0.039506164139314306	-0.7890794963480333	-0.4673096934391093	-0.10181172705511922	-0.5043239988917025	-0.22292677464228156	0.6724698328348915	0.6760736475658857	-0.61455793629031	-0.208625178963243	-0.22195452370134092	-0.21147826223665395	0.6024652971220779	-0.7459216205440409	0.042930218960107513	-0.1373432517030195	-0.905991697625424
0.9153095661841806	0.2263853705167298	0.07108571411632704	-0.33727500764069845	1.3311955401449433	0.058878392041128845	-0.3548718995155123	-0.22324590604265623	0.040821320921955555	-1.4076333764457782	0.06295651159641827	-0.24499335425723515	-0.3295867522878889	-0.2502055149643354	1.3995384119110423	0.5859853362416455	-1.040852521591939	0.1851463870849596	0.2354141398483719	-1.9633924537336593	1.103250332940051	0.5625483358279162	-0.2345957551212257	-2.0263800986750984	-0.4865070561765167	1.1784957619987857	-2.2043540780644033	1.4994917404220691	-0.0004032740265686505	-0.9482994637236406	-0.006242098960347197	1.177386045790432	2.266976186292049	-0.6142311016300939	-0.8811953813972796	-0.049828200791526	-0.1582227585438405	-0.9320415925295098	-0.4334209548640568	0.5443709628055836	0.6377437316967768	-0.37233643601355515	-0.5612021044550828	0.0380317236484242	-0.7458541742608487	-0.23995500626397318	-1.38119996552169	0.11145792591347368	-0.37336115817354487	-1.5012336807483133
1.1745034947265276	0.16916634092241412	0.0053249268560723	0.6059362866558368	1.2788422332013536	-0.18420904486461556	-0.1502223026362156	0.9572962629264308	0.19231783627484733	-1.6393768593564078	-0.4023781099994635	-0.3385289442365737	-0.15107407750982338	-0.4106961095957011	1.5360148440599672	1.3513251397143804	-0.9453933504070879	-0.7059396406261026	0.5722603141064773	-1.1968626310743602	1.5894354244260724	1.0189568606961872	-0.00943977161611835	-1.5876226852084823	-0.3443723769341033	0.8344489809359058	-1.933046407804408	1.396146673724801	0.5980819014459441	-0.4814126312008938	-0.3121456240419386	0.7603901688516482	2.362092315536611	-0.7204427643181772	-0.46545949788478136	0.016535797033458245	0.2220843710771669	-1.001345709545833	-0.019357192175379127	0.6469668102724213	0.3776146272058752	0.36207339038370195	-0.2040133423569616	0.686271959377315	-1.1372980327013047	-1.4900692170513528	-0.9537709587833728	0.4310664522845463	-0.25351273875417835	-0.8700625109291038
1.6727402821473152	0.4656039701017512	0.2155746032288108	1.9237512476674705	1.110457508013139	0.4676305703723389	0.13489122811568727	2.1745147473002118	0.7857934454155943	-0.6600761384395055	-0.34394628308595515	-0.051490512182654435	0.12732761287296568	-0.5183473432058721	1.1383344612725326	1.9006260988677577	-0.2758452247403979	-1.0763967957974399	1.1232946900712701	0.17830080683262475	1.7121764682869867	1.3447806734590166	0.4970997690244801	-0.5151838660952477	0.05082465555176686	0.858147621927075	-0.8425704109477596	1.4674410273576681	1.0639570177480133	0.03578636748843356	-0.432239249744702	0.2197234754176702	2.0473537532073522	-0.02457067564636445	0.20702431113054948	-0.2097772724975318	0.8670475280991881	-0.4235955174329173	0.6510346023195015	1.0146541349915315	0.16199915812689025	1.149760907727698	0.49516183244644835	1.4538800198250608	-1.202387524551008	-2.15986678258829	0.21812716394359744	0.8526723604019185	0.206197870049964	0.6435272376128547
1.8568457183652998	0.533956462392341	0.6666004171420062	2.470917745536489	0.8327245881056595	1.5077473892833713	0.17427774836107637	2.427521935039384	1.5191147333848831	0.8303689811664831	0.24402995858821427	0.4020898251982706	0.30342618232734236	-0.32001427175315433	0.3514201082253798	1.6683781550324024	0.4482454767069148	-0.5730177909652435	1.3729487793464261	1.097678073412243	1.2667843296496555	1.2720570298429688	0.9304274729730612	0.4269030970469069	0.5194407974240051	1.2727566218770967	0.10751016624523856	1.7779296418799861	1.1324760375391363	-0.06241577479017101	-0.3245768699212545	-0.19866949689513716	1.3970966016345863	0.8762812908973887	0.4993988417841099	-0.4423970550679313	1.447841144659998	0.563377057372796	0.8974429685599166	1.3267729179052803	0.03951949339737873	1.3416024015774903	0.8115079187968803	1.8731417871693152	-0.8235533250944315	-1.5395288585665037	1.1950721393423154	1.0499549963974242	0.6072361432072745	1.843948704611943
1.3230280877471596	0.2274887815710558	1.1323583522260863	1.6612552285365918	0.5033390200763496	2.052545512071806	0.0034743113752310384	1.689700375883723	1.877271128809171	1.753417037846926	0.8669943787348278	0.5534478621828793	0.25951305579571965	-0.0012953406588511224	-0.4345182172885944	0.8427495548109039	0.624693123967443	0.4809147944917409	1.121729743133915	1.0643523926451413	0.5551699556677117	0.9405555643921119	1.0427779210138484	0.7048567027244963	0.724530325830775	1.726273115873788	0.32890650044896114	2.0129304076900323	1.0465710080559114	-0.8519172705154651	-0.03691701830712006	-0.38646794819133223	0.6031289954723607	1.135607252385586	0.0828970899210493	-0.4890352532941114	1.6399357406027417	1.3065683487860702	0.4391045319815399	1.3206024072929494	-0.11659203266527339	0.8181873351244134	0.4629470303332491	1.6898568764048623	-0.15464156127162515	0.038317328687896966	1.3702465945612223	0.9196972491032285	0.6174532255817908	1.8330492819841437
0.3622232880645899	0.013961833018528361	1.4374901785379124	0.1283603273290914	0.30494031304390246	1.750072592356189	-0.06002441525002577	0.9441864945383642	1.6712413787685776	1.6287253929681322	1.045951191998647	0.3025312151194713	0.10609025858396184	0.11267042734920432	-0.8096456035308547	0.2638012008679067	0.20289165197576337	1.36587375101663	0.8033732532220381	0.5113338052598018	0.13451548660528365	0.7103379922019869	0.9022237084944079	0.4720589343284479	0.5088003992772776	1.8142614395099208	0.10160631161505236	1.8648887200902469	1.2890395270028625	-1.588502833742888	0.3249958484530841	-0.36234674761587193	-0.04038642438034947	0.518728569453866	-0.6286899903754202	-0.35489352616841485	1.3086121922859828	1.335698725835469	-0.26544197781082024	1.1040410034080061	-0.32051206840753754	0.20459686318844433	-0.0752578687237175	1.1255974333980703	0.40133654591688983	1.4943021318928835	0.991944957815229	0.7185073581701829	0.38093072052812965	0.8784095378231033
-0.30220152866923694	0.2783845460708896	1.5509812216644205	-0.8613841308729793	0.3836022747165194	1.00320455835848	0.1555064500075085	1.0582126547267146	1.2112310383158806	0.9074706803486537	0.7745528896165065	0.01963129466973198	0.048848253786834536	0.025353276229832713	-0.5824813132251329	0.5685049258427448	-0.24986403165883117	1.5850360670489272	0.9933212964316425	0.18880256592548045	0.2522543741026809	0.7156892714832418	0.7141474298744641	0.2828107286795276	0.08213309900380927	1.3696318487811208	0.04532573265194881	1.3635827908157592	1.945982307403183	-1.4765498897599962	0.5918221857637693	-0.21556316151404822	-0.24717647762477368	-0.4344011874101071	-0.8645066661361888	-0.13611874364756077	0.606006618376843	0.7744297485747973	-0.4805965077604835	0.9941888150413217	-0.3426774326362887	0.23375926684162981	-0.10221337334953273	0.7004643357518546	0.506395326678573	2.006956695219371	0.7536372263791119	0.7359675087368157	0.3447691459898293	0.08139157703409246
-0.3111678781643071	0.7267986928552121	1.4880826718108207	-0.6393638981106867	0.5560858270273591	0.3820742414333318	0.4074854105648912	1.7467674584509338	0.952165759696801	0.392133139939649	0.4258979174144723	0.017865389953449155	0.12479571546467866	0.09670315973261664	0.05380977754977808	1.4746029536333676	-0.15202120210412298	1.1937787938311923	1.6601080869189033	0.3063188938887882	0.6064341910565051	0.6571785633694048	0.5354834539856574	0.4440884029870366	-0.19645610187456622	0.5132550193620231	0.3188962202686496	0.7603091866119279	2.4561196383543287	-0.600477145614196	0.5714569143554257	-0.09225163655545549	0.0034846191411522813	-1.0360938207435373	-0.31856431711416805	0.05913550779800384	-0.15135758151266482	0.1152174011290294	-0.007821666441227781	1.08637127238757	0.039351248647272984	0.9325752329790791	0.5155737062172623	0.7310624352614393	0.15721414888215432	1.617575625775116	0.9833354126334268	0.8886571751812284	0.6681082457139818	0.21614271551537115
-0.05577298813837137	0.7104467602134317	1.2165485260971367	0.2905948144535766	0.32575612507174345	0.020331198967817685	0.2861280896954507	1.8302700496732012	1.030450269300753	0.4127407698788252	0.25877021286143814	0.14889629973296978	0.14589544678391292	0.5885674342484291	0.5532932970189126	1.9959535058462885	0.4605896264477838	0.5808604482160933	2.0756112182235738	0.4006150476100783	0.6937270532075591	0.09694236472056864	0.2552033468936489	0.7484211857286924	-0.21421200615913952	-0.4737703868807929	0.5415837980692021	0.1757976603968883	2.113396650055792	0.130137249408767	0.17210714022705773	-0.1569267359599434	0.3147185698127791	-1.0649205765470848	0.5148062278673078	0.09550845662185288	-0.7549406910928538	-0.3137302589913621	0.554509148415385	1.0844226123670826	0.676416055465056	1.5637627427443483	1.1684148320060694	0.9837090340664073	-0.39283384203483773	0.8944442798078339	1.3410819305288888	0.7587261394708086	0.9433632093147536	0.9848645054307457
-0.1788808934003993	0.05650713294540309	0.7116510694248133	0.888773662526524	-0.6118918246386071	-0.3285962349898992	-0.2834875683349808	0.5542168204857778	1.1703205038697062	0.6088567794599845	0.12235904289359291	0.072444497296081	-0.06198722896097571	1.281676706807221	0.3578109614756393	1.4061889784037886	0.9563916946088403	0.039869727756339575	1.556560224220726	0.018501756464289146	0.33796944388658584	-1.0203506110367757	-0.17100349458057226	0.813810555646015	-0.20915537285430083	-1.2992194978570841	0.425816215127281	-0.48127207573185915	0.8276583515386596	0.028059612349846927	-0.49363176271667153	-0.4590046528330279	0.1429020607318545	-0.732568568510204	0.8741835098332649	-0.1500036526973765	-1.2430225496342835	-0.5430469277213392	0.451091676805098	0.6143973678366623	1.0498067145382814	1.4134835090927202	1.1387789264504125	0.877405117637325	-0.9212228456217779	0.227442306596835	1.2778340320775472	0.08714386833460849	0.6311573020008487	1.4282497283418367
-0.7859100428469478	-0.6817076053528183	0.07204571186820817	0.6609596555512417	-1.8685494728132457	-0.7999633521118396	-0.9008627657760236	-1.477383555089678	0.9849727437478112	0.46140685438179135	-0.3029231956321921	-0.21134999689698872	-0.4246697723083857	1.6367124408257703	-0.6059686100792515	-0.030612326602694303	0.7520032936742905	-0.3917510965841006	0.22896850494145957	-0.6603184212671814	-0.1787041246922524	-2.1842504843485555	-0.5830547654469428	0.5334227012385423	-0.4473609120602777	-1.7661567710146995	0.19657575974116454	-1.2213482072425328	-0.687582650897664	-0.5668300623946368	-1.1553743276269446	-0.8255459374149751	-0.6387132910791344	-0.2726507470683838	0.5192327351036343	-0.644510559659744	-1.7293838641675188	-0.6967030900842928	-0.3632736382255818	-0.3252534811948906	0.738565035703942	0.540082584845288	0.35366826115126226	0.09360246564693789	-1.351316183835073	-0.38569922606483487	0.643973573659504	-0.8373780886475034	-0.2635518675085986	0.9570094942090444
-1.3185588768183796	-0.8838887617873984	-0.4826303852651116	0.014799818613480774	-2.5566467553981225	-1.2091739338677656	-1.1319878963291605	-2.8035182450158893	0.3151941374421029	-0.0670375453597046	-1.0365888726791956	-0.3489559921712911	-0.6941354680005744	1.3378295064836003	-1.7321502368676804	-1.302834345257676	-0.1135158796827768	-0.7544486440089596	-1.0446997189564693	-1.0283120749009467	-0.4706004225443289	-2.719454161081242	-0.7735262170866017	0.09281547121913834	-0.8538864861781812	-1.8435794520896918	0.2216972870067466	-1.7558799313029267	-1.5310154572765844	-0.7152482365570726	-1.566143215582549	-0.9724819646733174	-1.4896180768265888	0.19036911414137048	-0.10368439235940612	-1.1374929075167928	-2.1212362088742034	-0.7575316844509903	-1.1140363194301317	-1.2844486258614625	-0.11928963805060143	-0.34554584320931697	-0.5496101372773655	-1.0164603753575783	-1.5997331700054054	-0.9714810384510435	-0.23631115483857607	-1.3783509645558016	-1.0944682685161746	-0.1250345798581891
-1.2416170275455773	-0.57915210159782	-0.7562938998612757	-0.36996731420447965	-2.140782073577434	-1.3571409461477173	-1.027351470877324	-2.5156247331859722	-0.6758107145491125	-0.4795756792510812	-1.6712842321258097	-0.1757885204100284	-0.7323907363071811	0.6218691689844504	-2.177203773516693	-1.6015839446331568	-1.0518340289143673	-0.9780303323378062	-1.4987718928981553	-0.8084502316868357	-0.44177097990383557	-2.3924619641802147	-0.7155760815179834	-0.362092509329262	-1.045859360974885	-1.667252053589298	0.3927393095110091	-1.7335246659367782	-1.4023866084356473	-0.03230169517359885	-1.6421415482088129	-0.7813131707633488	-1.6683328707325353	0.42083833070543836	-0.43046021832604103	-1.3273288165346138	-2.105518695310066	-0.7138074799861348	-1.0219796996012656	-1.7429505379443013	-0.9093892642003774	-0.6758559887924098	-0.8877303053423484	-1.689218250072963	-1.4685846566123446	-1.292086395460149	-0.9932699858917351	-1.1637420769229492	-1.225099125675111	-1.0597361487887655
-0.6989348703851277	-0.3115475342799278	-0.707719869319729	-0.3164791888794363	-1.0427092050355034	-1.3415876892767777	-1.054923492883033	-1.074978131223348	-1.620011204148566	-0.30975314676200644	-1.7460162329973925	-0.02343934716839735	-0.6295094399341286	0.040283147665866575	-1.6414573855059427	-1.0181798837507785	-1.5043342510813789	-0.9428615161241515	-1.152611175687437	-0.40195681352346985	-0.29638640837981434	-1.592782837726726	-0.5373796757670246	-0.8789808949790244	-0.7435849371588749	-1.4230110373028786	0.17452518730330552	-1.178964141835132	-0.7753089810828585	0.8415974213040668	-1.426810323205926	-0.4193924078366717	-1.0148073441037015	0.06268100496046355	-0.3529484909083378	-1.1049157193866497	-1.4802457949068089	-0.7817921035055491	-0.15563396742252453	-1.5479444928740291	-1.1270403561743705	-0.5476353653984969	-0.599106860794597	-1.457075649469044	-0.8376952483283502	-1.0864281887471805	-1.541154547102487	-0.4531500868472208	-0.7019232905940747	-1.4137762202205928
-0.33267960235816674	-0.3740115397100683	-0.4418893016690702	-0.1974170474345459	-0.2358684538866962	-1.3863798694012215	-1.4732832857359146	0.26193973090739125	-2.1191538438241073	0.3193181225994238	-1.2003911281896817	-0.27928903461129106	-0.5159629078995441	-0.08126026523815824	-0.7074520265718413	-0.3448156788062335	-1.3875146871112933	-0.6728055056776274	-0.6594383190880031	-0.3815347061029403	-0.23056524325260197	-0.8959574522452802	-0.2859647873867315	-1.4555483283667423	-0.0914932723460399	-1.1815611585083032	-0.6488217879703482	-0.5418711283680181	-0.3490112912853334	1.024929849161029	-0.9643214084302668	-0.11844967887381973	-0.1810424818697922	-0.900480872096578	-0.1595906452331649	-0.6038423390776635	-0.4566987845910611	-1.2167028457768014	0.6341639062988927	-0.982702343080752	-0.844588276004323	-0.4173490237843693	-0.2301182042697649	-0.5950568572298077	0.0505017093852469	-0.4904313779764949	-1.9470481330197902	0.13222243593895194	-0.17378826593215077	-1.3314782046537448
-0.49044688757925914	-0.4490081625380247	-0.11090820504638897	-0.3448273072904452	-0.2084390160172634	-1.4240287224198145	-1.9005979046245196	0.6846067297723417	-1.9289598114545194	0.7476913451398329	-0.42068497894955553	-0.7425837696297726	-0.3605469893257505	0.0822793968043443	-0.29092039109566736	-0.26400211718720523	-1.0010553858442557	-0.3685887901343135	-0.568211298284396	-0.7631666378416582	-0.20601322122758547	-0.4890682309541844	0.15395820375502622	-1.7906005211346268	0.4694264063433078	-0.8586853164686231	-1.5010165825242001	-0.22330291500880073	-0.40215695316692185	0.46028693395521153	-0.2896176632769344	0.12399324275804666	0.01935273924108985	-1.8021416978955385	-0.049443661596457154	-0.039327270757246464	0.4591373366944895	-1.8422091016774391	0.6236250996013685	-0.46398328329740823	-0.5506519548323964	-0.45016648799182457	-0.3076300740737049	0.155136152908648	0.6456800125412768	-0.004128270416077211	-2.131015340215648	0.20832137359119715	-0.15776501549543734	-1.1330683135006836
-0.8010180952101359	-0.12883901502059988	0.14726084719487123	-0.6450546218042907	-0.48020268552765605	-1.072480884226918	-1.6670489439496716	0.39547501348061315	-1.1454598544870005	0.4150139284439691	0.1348293976871637	-0.7082724050546902	-0.06555655598009753	0.1039907176748607	-0.7027002929842328	-0.7652279205799407	-0.6176300862790377	-0.21746410606464228	-0.8288691237585908	-0.9705093815727844	-0.04244885428250422	-0.08596811914422292	0.8196664812963957	-1.4814849490205824	0.6223672538472116	-0.3703695930416654	-1.5337168290272967	-0.14553455267347803	-0.672120970656972	-0.042408089736433896	0.4261411872418254	0.4944847851124019	-0.5322475941135966	-1.7520923061026825	0.08063419449926683	0.4210979237711008	0.9122880822018992	-1.9883458723847425	-0.051361932616541164	-0.21827034680312757	-0.5603120235858723	-0.3775450375858767	-0.787608772842397	0.2885794486372953	0.5503521621643723	0.02715533784553494	-1.8815120948845305	-0.0814372008633853	-0.5062963968540412	-0.8754567228448918
-0.6470757551987202	0.4063988724324829	0.20848115094988165	-0.7919283086449689	-0.2599465401353292	-0.14304793610379768	-0.5977992068638456	0.06056275986042544	-0.24892505456172323	-0.5485642656241784	0.3079680608873508	0.18455463785942058	0.27274925501387753	-0.21746002599470995	-1.3199973241537766	-1.2969276087335475	-0.2554529821730944	-0.21348204211061877	-0.9957192467057777	-0.5402202522387965	0.32604833185034154	0.6053360068108956	1.4237810997380542	-0.5165562286886287	0.4291318516135407	0.18640963839877558	-0.6092364814999272	0.0705648630319902	-0.757868477667075	0.19335282955156502	0.8110102658663716	0.9768356960803662	-1.1485903964097626	-0.5964689787529405	0.33137477876053884	0.6300218406462843	0.9752573617272585	-1.1390012592796286	-0.6286409324175883	-0.2146890860215963	-0.6815215924953815	-0.004190334813035819	-1.132569704349057	-0.059862925511081785	-0.07024087567461089	-0.2134143652660068	-1.1862467784078379	-0.3322673379610617	-0.6643935433412442	-0.3987563213277305
0.042227692369422816	0.5098940467295707	-0.012344410796095833	-0.7757365131385292	0.5373367688978109	0.9465300790933627	0.7019947110021364	-0.03655862695962064	0.1703945691887439	-1.3820794143169808	0.26511214676766404	1.3602476514448478	0.3601890805233003	-0.6554529391635906	-1.2568300563249843	-1.3882584886147078	0.1750009491949033	-0.20385862044810407	-0.7893133743948304	0.30032081574523123	0.7311210152759438	1.432169578448017	1.5083325551214681	0.5532760147689456	0.18760585399695015	0.5624629102251566	0.44759581317894065	0.5213839902420546	-0.5438686757252995	0.9129612524322384	0.5369683628324663	1.1622584798795783	-1.093253068117641	0.7526448808558984	0.4842391543455659	0.45371457955267697	0.9544514442741673	0.36522333041642524	-0.5894740420859917	-0.31022337061550803	-0.5104861480807781	0.3594187158580156	-0.8913812760800002	-0.3792658421315671	-0.5956977613217392	-0.25954540257601727	-0.40440028096705954	-0.3332356758336244	-0.3618863041134892	0.3020266680598966
0.6530062837650717	-0.1091393972018941	-0.47770980841236454	-0.9086037028032197	1.159523027810161	1.4566019373034786	1.4360881314387872	-0.14902232216039957	-0.11297319225980046	-1.3815541989995064	0.24872718259785595	1.7882364212505568	0.06033915978337815	-0.8158797105838926	-0.31960753381345186	-1.0773324555945056	0.6170057323844201	-0.08794227981223329	-0.3761932239060497	0.8729839985640393	0.8871618237294956	1.89500125345463	0.917274563931301	1.052614323211809	0.1073322317921114	0.5938294706270739	0.6983722253430944	0.7925457027303456	-0.2485953514460085	1.277270179542177	-0.2766966110246104	0.6418862923004056	-0.3488402514333375	1.1785715101856145	0.20047987908460485	-0.05356028801328057	0.9903106205145001	1.4755594312273077	-0.151489510273617	-0.3949532476884207	0.015964975334101322	0.16992089782954964	-0.17197741619748128	-0.3535679453307301	-0.496489881613113	0.0728391218781218	0.01279086357321417	-0.2071057329546527	0.09048130220161935	0.9133143546803455
0.5804731576480483	-0.9217900582878935	-0.9873972024768108	-1.3433769775452968	0.9500546681362947	1.0647369815771865	1.404198216501394	-0.5194430294562319	-0.732173944684449	-0.5669721667909976	0.3663963858970733	1.0656576346817463	-0.3294181257614691	-0.5668545080702706	0.7980672950184958	-0.7827286286368271	0.8452452681218836	0.07955471959633531	-0.14363653278688066	0.7781424777084415	0.6042342242119191	1.670700741579795	0.041209714897218044	0.7804286408873502	0.16102805210990428	0.3791218665819567	0.08135601331768813	0.4394316399351003	-0.16026184494840506	0.8639804060486409	-0.9749007121208905	-0.3889096538970816	0.4333741533296201	0.536057375270263	-0.4718259551940959	-0.5018910798323594	0.9439440338886875	1.416371400203528	0.11001954186006639	-0.4329675862038935	0.4789426721135887	-0.6638234443026445	0.4427717607500308	-0.11154849470328976	0.22331920513753223	0.49086923952219363	-0.04632644702658477	-0.1615652692208122	0.20457383565485168	1.050151742759503
-0.07424674135947916	-1.1225527376963977	-1.2805746950272938	-1.7443244919679588	0.19760957814794536	0.21157854299789788	1.066698874774282	-0.9582490738720478	-1.0603022088333824	0.3277826117326559	0.5740702758385505	-0.1434287259976397	-0.3206623325004793	-0.18858073050997928	1.2714885868029173	-0.8402851514452273	0.6901186047489002	0.18339997886960896	-0.2958297127175522	0.2297939373216492	-0.07270148954458877	0.9507923153217294	-0.5096473155902572	0.11459799704094782	0.20779416588594246	0.17959522195175076	-0.5988498971181152	-0.386891959437274	-0.3800215389525302	0.09666341532489404	-0.8503788925049581	-1.1008016476544857	0.6659071076655396	-0.231829027524841	-0.9859804099423402	-0.3915964070225391	0.6743482405829415	0.44729647988224336	-0.02934874927913265	-0.4469364989405978	0.42081784648916265	-1.5451679642231697	0.42351556380699906	0.03157936360134207	1.090853902757721	0.6131522839513845	-0.2828262197035754	-0.2159489557191603	-0.11668144736487805	0.596225792463822
-0.6243063623982933	-0.5433807103454172	-1.2118536512283717	-1.5951589873279373	-0.16958527075430094	-0.3614532053578416	0.8664275383519777	-1.08774918595281	-0.8249445627713258	0.5521947261854189	0.7601781692092096	-0.8168037131882008	0.20356858928169858	-0.09490780658912136	0.9803061850030858	-1.1884951534671901	0.23847183670239194	0.1917973607756178	-0.6846579329351002	-0.3159050619882995	-0.8550050611494454	0.2306800374442425	-0.47594819979487896	-0.4379646163133788	0.18248961000146033	0.15547511711006615	-0.6243531326403989	-0.983623877223367	-0.7665919546860585	-0.32335718002108493	0.17936904969174583	-0.7829985362469981	0.3735216446944681	-0.2082464317818385	-0.8325885348458657	0.3739426838583951	0.3090845035913557	-0.4601212595885187	-0.2524671154089169	-0.48981645091468423	-0.13823754487638773	-1.7458203480414547	-0.2330324892996738	-0.048502604317358734	1.6073637066175759	0.4332582804675906	-0.3433036155230229	-0.2196117838823583	-0.5122650047381386	-0.2335975035772887
-0.564943034256852	0.19135366699561013	-0.8259675190310755	-0.8067519519003002	0.3008334299617739	-0.3429873820568509	0.7126820517357031	-0.8612648865830729	-0.3460333697087525	0.05039149375819817	0.8133542120473366	-0.5920798205353727	0.7862100980587076	-0.4126774004939902	0.5144553470771024	-1.4511507390047391	-0.20106862744792758	0.16883080216263888	-0.9575742415598602	-0.6565738162198165	-1.3261140547238393	-0.16286152428390577	-0.1269446730689232	-0.6713199990585376	0.13956354800029555	0.24962072117248615	-0.10359695532453655	-0.8354409595292318	-1.0427576372869267	-0.18317030487975805	1.4178671440208854	0.3876749696351018	0.018564719845866405	0.4733357027612196	-0.1264592483585472	1.271965127263785	0.13884223126384804	-0.6456512628700778	-0.1632169742188696	-0.5768491146941307	-0.6934732758392496	-1.1342226143040968	-0.9879717145581399	-0.22370702876443568	1.6200243366310343	0.29162142967520943	-0.1533305101632436	-0.08075350334048244	-0.6012591995688477	-1.0881623119246606
-0.0724166645061875	0.4482947215801672	-0.27214600531156297	0.1273493269500226	1.0231083850210199	-0.021545049223383544	0.29133170700375904	-0.6237479658411992	-0.10753479893477719	-0.517816748178558	0.6875670749319029	0.04233627294483374	0.869960015369515	-0.8427411309809164	0.43505201241378805	-1.269058725534909	-0.31609177166920593	0.17292192933208783	-0.8197726192824024	-0.8333101903180542	-1.1690586517457382	-0.2600887557853103	0.12579677578627976	-0.6376095914524701	0.15861486411604184	0.33617651673405824	0.3247181046159736	-0.19236834939151468	-0.9561478740771197	0.18276950017868224	2.011308606228742	1.468069236283637	-0.05389013632726884	0.9183716273444268	0.4873167918346986	1.6198128074020253	0.2725763755971118	-0.300426588918438	0.24121392673850545	-0.5975166302782664	-0.7466319876866397	-0.24908451462477058	-1.184387440573616	-0.3455675663481479	1.3391454891367778	0.4274620403555496	0.1417251009301057	0.10666610221918787	-0.3493489720460654	-1.6500613295681255
0.30580240440451606	0.3058029030576519	0.3069315748291245	0.6486353885572214	1.0691314667789407	0.21558353641302444	-0.25591732246599946	-0.6242010140305809	-0.14876408983280487	-0.46766638957329715	0.48560529029708127	0.46498720134360483	0.4351753434436002	-0.9442396572913937	0.69611773678869	-0.5698789361046938	0.008743671888175916	0.2005752997415076	-0.21553838759692492	-0.7726448287579717	-0.41576975732533294	-0.2159280597683632	0.18132352157408596	-0.3450825852211535	0.25948406068922764	0.4137629521122025	0.3530239876469071	0.22401494413355222	-0.436977850768947	0.4423997910676482	1.7525042746510135	1.6872855456196223	0.12762510760030413	0.671528804585327	0.5381090793538554	1.2837696592924162	0.5069686532832353	0.01634619151960334	0.6385832917915839	-0.3381866432738045	-0.2447496958593875	0.3222949178090471	-0.5519139695128036	-0.4082589532286815	1.0830879501816661	0.6875829221615269	0.45958712367993576	0.17758192618609445	0.026211700975556015	-1.6658428025003227
0.3249206677438367	0.3195278684421638	0.7765230551294214	0.7271544038801981	0.29233184433473774	0.35977651358000284	-0.28267616711466703	-0.6379828235013486	-0.017230148457465955	0.20833437710855723	0.44828284490010906	0.586563756250778	0.034970036530884645	-0.5658907411362115	0.8449068803247745	0.3976224694757099	0.6391907364610616	0.2397616897311649	0.629070911608114	-0.2359876375541246	0.48909678647056437	-0.04054863226025399	0.23418962987301245	0.2885215210506861	0.40573604917760236	0.5798600585537295	0.33526951491428647	0.057088378506652486	0.3097687724980553	0.6109422855218916	1.2121777568834173	1.1622555681737865	0.3718429468580796	0.29711937235134067	0.22491283726475036	0.806872525193469	0.5810366268092099	0.1610498457991932	0.8002105503821886	0.308402804908327	0.4637210349042974	0.5075422047061616	0.5955041598243455	-0.4520316288533504	1.009628170631943	0.7322310703347907	0.855092879911594	0.08729650663837599	0.37949388260908823	-0.9930006620141463
0.2590676827063364	0.6896002440986109	0.9668544737954498	0.8370356848557281	-0.4748124301465344	0.6491939478329256	0.5788657881139304	-0.22937041900205418	0.6182427416939292	0.8415174721018062	0.7430362207076463	0.7182579311757552	0.15565143299917758	-0.0015450990207274238	0.6509283437096488	1.224751060669226	1.2826348315658433	0.32274079911778514	1.3049129839673768	0.7570772201236016	0.9592705811491941	0.3424228733323205	0.38008691029552566	1.1577815743196074	0.5458474705989613	0.8294906172282382	0.7415047001348124	-0.30162462367621323	0.8823348812252977	0.8133242081837593	1.0500852699573453	0.6033215667115553	0.5869846272844318	0.6105773566675443	0.12948279304403792	0.7521173872983851	0.4814446644899001	0.47383541984006916	0.7810751952506303	1.1189014647347775	1.0173987690838227	0.6486316660101852	1.599174298187982	-0.408137420096828	1.0188847184616383	0.44917509016945195	1.300711796646396	-0.045789052777488654	0.727308367262544	0.23344496803037917
0.4672627624441351	0.95086172395323	0.754596416704908	1.351726799023302	-0.38509416282029674	1.075155220779165	1.7572056558563336	0.6426870644250103	1.4189481264790567	0.7834620059508905	1.203571028217741	0.9726105739199788	0.649460434962881	0.2878957845202697	0.36324182487865553	1.5674457366690895	1.6521168615444253	0.47174469554980164	1.449976994855702	1.6449799758776569	0.7210096434648671	0.8305115440638017	0.4045942549091904	1.8333314742193594	0.6255583676269628	0.9682474456463813	1.4911479750389556	-0.2387141721026677	0.9506297490587597	0.9395474603552962	1.2788240196781182	0.4258235228517591	0.7546532269876892	1.5539470231182868	0.514406998436285	1.0239404593643826	0.40105494711079454	1.121100584808615	0.7060433638505373	1.6042754697002428	1.3127245029867387	0.9674960777705299	1.9325973944155619	-0.15508558215470342	0.865721853864739	0.06659894396644522	1.5437238635597914	-0.06843759150260048	1.0526984582626064	1.5037159302285732
0.9065588606079844	0.5987075697002708	0.2528945202336048	2.0615607235051483	0.44244544603923563	1.2376753896211337	2.1447488386203166	1.431515701300598	1.6078303955280688	0.07473293172175494	1.3586567242448	1.0440868270733201	0.9085508602628187	0.12340021595430518	0.33844228851863184	1.3256659929418195	1.616820631372824	0.6070168381382673	1.0042475490942853	1.730613979032795	0.04409677561376126	1.0828126286374327	0.044443804267936836	1.8843920054253507	0.5824272237886715	0.7860608506589746	1.993084343387105	0.2898755739757925	0.5292777885429064	0.7414252915897886	1.3082105386847225	0.3619010875422923	0.7770540044682375	2.161577167236526	1.03858665228257	1.0017590940663121	0.41397240702853877	1.6687566446596105	0.5433294609262195	1.4167013391704224	1.4305318829734766	1.2903540780198353	1.5450234661234539	0.2688188381414078	0.39887996806018233	-0.13013064846148803	1.3257085344142343	0.06734158133068224	1.184050677656798	2.157327456988515
1.1785367487768728	-0.18573111768125217	-0.14994889590603516	2.3465271997425425	1.053871111433899	0.7798292976989608	1.2370014069146422	1.4901927319185093	0.799808265040839	-0.5994734349333013	0.8481906806515985	0.6129831407780326	0.5586653388190446	-0.20792705950915308	0.5655600360709784	0.7035155046171266	1.247184288646196	0.5749151659996568	0.2787456015829664	0.9269494541894622	-0.5096236365444552	0.8075351510310413	-0.6276590268143591	1.3252964374416134	0.37011281279984765	0.29326105485335363	1.7841106688314752	0.6661351671244681	-0.012414497463297976	0.20555944991226993	0.6883388300664962	-0.015707890251392694	0.5218092183556176	1.677959178439902	1.172514625919494	0.33098558483986534	0.3113097452866007	1.5170193191946781	0.20790089285273242	0.7246374207706097	1.416184493216	1.30535629651806	0.8168530990768256	0.6058915312248317	-0.2561672315928039	-0.0958440895771088	0.7285869270876734	0.28016706287913223	0.9745559753852715	1.8468125986603765
0.9884114146579345	-0.695899502574542	-0.08089309455426912	1.7914716421796035	0.705206678707083	-0.14026069813945047	-0.289219863616251	0.6966049273872807	-0.4939672037984276	-0.610074838797805	-0.15814590238287254	-0.20946413193272567	-0.1521698732551368	-0.22518462064895176	0.6784751522946656	0.10039199224617378	0.7156836778839702	0.3067514251220672	-0.2750035362650465	-0.05892938772507578	-0.6021825219345409	0.07616937874861153	-1.2076497658310814	0.6091997793040124	0.011110033367988246	-0.26806622320938545	0.969539994443944	0.3311332118092954	-0.2588710282520617	-0.37456147685343066	-0.34202321056546026	-0.609758600445522	0.025115963930568995	0.4435374824311633	0.7639958200733491	-0.6117254897697423	-0.15623855988443955	0.6621805372968586	-0.19796536391387537	0.10779186793649019	1.2087100074061365	0.9493874722902772	0.19844872678567035	0.6061870482323504	-0.7614801839008677	-0.0006074288992084705	0.17509107121498957	0.4349388600112912	0.538873106837774	0.8265576181740927
0.4339031429706879	-0.5723471521168672	0.42124746048299866	0.595611747857267	-0.3838722111596708	-0.9427694357135332	-1.261839250740383	-0.46147048007555463	-1.2926239204590222	-0.01946372964988444	-1.0409411679415004	-0.9598135856642326	-0.6832821654995355	0.2600849015004137	0.3999236621427471	-0.13884338324036594	0.14613079966125372	-0.07718033896174023	-0.42400503371570863	-0.4050523462633214	-0.3839174308928007	-0.7086837806502859	-1.3614575458199725	0.14103523933953416	-0.37689424341917566	-0.6437061072988597	0.032807935611084194	-0.5422744193102681	-0.10633585478464129	-0.7370070889620742	-1.1350377318941238	-0.8692617031428265	-0.47795423816861105	-0.5163143619119078	0.1152090453127039	-1.1566003481935114	-0.9102182117011205	-0.20993833481058485	-0.4207753308588932	-0.00233110265592478	0.7561303592975264	0.44149833998946725	-0.12751795772269733	0.2942479829207645	-0.8723749332045095	0.013121689743768043	0.018782231374709864	0.4338491105048108	0.18581543584414212	-0.23316987613852494
-0.1529016474172053	-0.25635857022098113	0.8598570187138709	-0.5781372459522142	-1.3292419181166562	-1.185267593755263	-1.18733647711854	-1.3608708441498931	-1.066811693928818	0.48273251551361285	-1.3043197864869394	-1.2714757908167789	-0.7887499611871079	0.9057250079337847	-0.13920885567880242	0.040454891580521374	-0.4210452202406035	-0.36913555927908537	-0.3059772021470254	0.021886406261297144	-0.24549441162111682	-1.159053430991632	-1.1342691990332467	-0.09009227264455552	-0.6246193706339067	-0.7521668779290844	-0.6181514616218782	-1.2171410406756835	0.17206970374945466	-0.8946455140338571	-1.3620020299256412	-0.5097669111809484	-0.7858520549728836	-0.6347666665781285	-0.3986502528036422	-1.1159991263859894	-1.516454996475932	-0.44733451216747516	-0.3655875096196932	0.23297631790916293	0.1312479378552809	0.004178976730086454	-0.26566164896133987	-0.05283019952067588	-0.6948981621066735	-0.04973908154347721	0.19510848190190755	0.2712654493922958	0.09227582548111501	-0.745128946616396
-0.5142699110719547	-0.40260555198947595	0.7322155174805567	-1.0945351903803506	-1.4725313118987455	-0.936247998456304	-0.5863969925327408	-1.6985179327426412	-0.171622757001913	0.26273428977279806	-1.0436084594393966	-1.1330515145746431	-0.66127136631147	1.1028736134212977	-0.5475089918316107	0.3800971970830699	-0.9090053950255387	-0.4810205323992774	-0.2297392095228919	0.6342530599804114	-0.35392236865235255	-1.1883483838837225	-0.8261962098899336	-0.31493762766051364	-0.6136345864286342	-0.6567675873728381	-0.8297398784443039	-1.1867216617538254	0.21377211148739017	-0.944561404576994	-1.2899456130217846	0.0793165952430694	-0.9041090942654146	-0.2754615601419421	-0.631360841098786	-0.9174478465405174	-1.5702479792528607	-0.08260716965246057	-0.23430895910521374	0.24759949699912043	-0.4788953440169746	-0.3160434242036796	-0.35030591752403084	-0.20585207177579437	-0.5825343014391416	-0.14842343111078457	0.3518665251705833	0.03502883907446177	0.12912472209856107	-0.5738236686905477
-0.5547082356449079	-0.9746395098829096	0.05214534012655141	-0.7446815924457442	-0.8772522692564529	-0.5850219818937995	-0.21725535898307977	-1.5059959655949802	0.6147208942983503	-0.6332535731614494	-0.7767663182760478	-0.7550223248004839	-0.5611294760248945	0.5372298612072448	-0.5635991429437076	0.5476912661072156	-1.1170531386717595	-0.5094247949756862	-0.3446923112531751	0.823643084605095	-0.49814269382086546	-0.984877193421985	-0.6490739393769536	-0.5394613652893294	-0.3794709181240057	-0.44492154575299975	-0.6041786752600107	-0.6671915043920056	-0.08212086690437594	-0.7991498377409914	-1.3115615723324372	0.2832641059338012	-0.9040826825276772	-0.08490163345331676	-0.6017679696706009	-0.965475980969328	-1.0829624917573824	0.35487612811297065	-0.25258826590574246	-0.2702045292872718	-0.8623644822489671	-0.5484721516031659	-0.34066351347977236	-0.2141761397188521	-0.7357243040711031	-0.32430599227365847	0.27996385025885717	-0.15819134352651115	0.05929297816321017	-0.019499405410412483
-0.2589032268713344	-1.1972188144412756	-0.6364197387683107	0.16307829638539603	-0.07564910998193324	-0.403206567414244	-0.23275093374107808	-0.9072267945242394	0.8570746793175116	-1.5032371266224207	-0.8317355226094656	-0.35358591437514764	-0.4900485844187865	-0.45616195358778383	-0.25938860043509226	0.43589814702985963	-0.8666923282829305	-0.5780393350193256	-0.5277306979383593	0.5205330662893075	-0.3988398899257001	-0.7850348552290984	-0.5980904017181369	-0.503356421770816	-0.1358934716700539	-0.21457088960234724	-0.07806906062548902	-0.2637167852720163	-0.47841606107614376	-0.33881141065869114	-1.3871116305019546	-0.017825858021666016	-0.6986415444797133	-0.19715277043331367	-0.3270671578815981	-1.1000846908474076	-0.4618951115976984	0.535808246892416	-0.34654655213997854	-0.9773264834762005	-0.8706831918463586	-0.6618986959912715	-0.12026564649837705	-0.3010878877711735	-0.9560173525097594	-0.6249820811538306	0.09663583692629008	-0.2664611270311619	-0.16534870057996634	0.4555167717054241
0.27371524538397823	-0.4875079607882767	-0.8119242729437529	0.9845850503942234	0.4516039228416965	-0.39064200729534243	-0.2661743047160153	-0.036643640379223325	0.7005361364352666	-1.620543213775963	-1.0109564213741165	-0.11520416006767736	-0.3089323308806095	-1.1030023357385876	0.07416231201236431	0.23306249060727172	-0.28577862302811347	-0.6628230543107124	-0.5778921883067974	0.035161402148952074	-0.0945397083002701	-0.7076611228455763	-0.6109039396741416	-0.1232297023747819	-0.1607086355064338	-0.13342568252172535	0.381196785321992	-0.2648434436573874	-0.6521983892087272	0.20081834366207285	-1.1437796404625669	-0.38483810393004036	-0.14581997314101222	-0.301950085747272	0.12765035912422434	-0.8591016650098519	-0.13337418716564586	0.5972894592139572	-0.26138254076745054	-1.225295143928369	-0.5070454498031043	-0.6338297089043122	0.22563324000663104	-0.5574590732782032	-0.8844472466964284	-0.9504866478246579	-0.02120575811366131	-0.368821466191847	-0.401322044057787	0.4937697549605812
0.6901056034005152	0.7544074188036846	-0.5093327161029019	1.1007957983414145	0.5137806470612344	-0.4720971088289532	-0.1600033856491098	0.8393043403044415	0.4672731263895226	-0.883843462845946	-0.9168194219057467	-0.20288708921019172	-0.045241967416524385	-0.8317393728388216	0.1584500284372484	0.18626329317976095	0.13634837117419507	-0.635224705191787	-0.4694680598805602	-0.4380625968310435	0.06444529328320792	-0.7377403998837015	-0.6945684504838545	0.21856466780441808	-0.5759556188943643	-0.3640305995704281	0.3134287859763562	-0.39345486233738347	-0.5147604993522467	0.2936557698446524	-0.4917601667558865	-0.45761041680432646	0.5821374423973986	-0.3109394576719547	0.5105700521992845	-0.1669148678773734	-0.21307861698253885	0.698895547405288	-0.015703323709731192	-0.8072454078133727	-0.0028625699488040368	-0.5909665872639231	0.33129175615668427	-0.7984610698139545	-0.4763378710431385	-1.0812339492657443	-0.15106689468769333	-0.5754659039931432	-0.5775229972653388	-0.007614617179307352
0.49207018802714003	1.4788937609273496	-0.24957157357246937	0.331245853004089	0.15640370293617517	-0.6500580943748622	-0.24553297774078928	1.3340484322661557	0.2442630943332082	0.09238523693782764	-0.5043862977042682	-0.607122577392458	0.09124432290963896	0.2009576662946792	-0.11627231741957773	0.30251418348663983	-0.07277849141090031	-0.47094098334135537	-0.3775317191218227	-0.9338681436671832	-0.18643571202714213	-0.7678001469955079	-0.8196767140091097	0.03552479147208345	-1.1865833825275354	-0.8389294910792695	-0.37121405588776774	-0.2292644469482642	-0.29122233599773817	-0.23282863912601992	0.09163763433562046	-0.42009524300088635	0.9237301231736275	-0.5601165836982197	0.5007050807158799	0.48400916407478595	-0.505376899553367	0.5955992734236627	-0.046144301197640444	-0.249568161414568	0.23672983877623288	-0.7348577660200629	-0.14742545685144273	-0.7491893928730329	-0.12220689026147151	-0.9050146428704392	-0.5248367700913681	-0.8705151317127863	-0.8203150854039915	-0.8402872576952876
-0.4889923494379459	1.0769203693947427	-0.45138724298092187	-0.8643368684482806	-0.4012554216207879	-0.8762745372741139	-0.7808866418424191	1.2418110781043623	-0.03679526234500797	0.5211280543450104	-0.14863971422344677	-1.0214600359867052	-0.0032833262603063646	1.1941947645896702	-0.6253572426431288	0.3202979982536967	-0.8602019291117203	-0.3308855408830223	-0.46796801592525544	-1.3927582438134603	-0.6979378579982043	-0.6452107613642567	-0.796341459607219	-0.6333368327786907	-1.5659712647461521	-1.1797267177391586	-1.1271747877983715	0.27197913710553	-0.2884683724305676	-0.7965558527519764	0.05232886184457047	-0.6809638974947264	0.440228104229684	-1.2280996876898091	0.049886255235232074	0.5938598131057915	-0.7349973416673289	-0.07257842698298012	-0.720290590015858	-0.26102749315393303	-0.09539639355769637	-1.0871813405726634	-1.1210379096392613	-0.34933216624660124	-0.21012001063068034	-0.561722744068807	-1.1264613267816628	-1.0718185465985073	-1.232425717800745	-1.5478330816712405
-1.7214737866409051	-0.029465890216214347	-0.9899862083523608	-1.6629656677564315	-0.7961363936867035	-0.9025555074838287	-1.3781687373399054	0.7981324956301387	-0.27017195442026865	0.14767731470545936	-0.1432862866897553	-1.068706207240749	-0.1787213219436459	1.3638215275642929	-1.0301362023207599	0.0036193229103542043	-1.5737404608406134	-0.36637997195122607	-0.6970206547688341	-1.5134381898021836	-1.0267928438358582	-0.2726787092393725	-0.41818972223623846	-1.154502380211768	-1.3853000408074625	-0.9901363792016769	-1.2126422555555918	0.7666169061248794	-0.5683100576641468	-0.6344514269307093	-0.551522074281276	-1.2355296133606284	-0.5970132666027729	-1.8453398258928126	-0.5019657060671425	0.2054512766901692	-0.7389319254512366	-1.1134923665346423	-1.749632646251664	-0.9104173137284153	-0.8890836362257167	-1.406549905227383	-2.009403706681514	0.15417939240821732	-0.6282529065440906	-0.2937338259884408	-1.5451179701741593	-0.9909870959834517	-1.629744141234092	-1.6753596990570878
-2.2775873031324587	-0.9132984975304175	-1.374324922994141	-1.5298349820671797	-0.7070006370657741	-0.4621913524254031	-1.3209252654663728	0.4992758818575154	-0.17881245861158043	-0.5023151771051482	-0.29711574891263076	-0.7483493924987726	-0.2523602791896879	0.6049341441549301	-0.9605019002858585	-0.5530868654112949	-1.5037935609213193	-0.4804855538096345	-0.8275112409868819	-1.1083517169892265	-0.8703027559132533	0.26311573300412106	0.24298649563501207	-0.9714250549683112	-0.7123101390408704	-0.2927544533911825	-0.4940759087315806	0.9497014609504938	-0.8371790252264121	0.17763891405084914	-1.047248268471295	-1.605273214865857	-1.3247109891102802	-1.7157918712511229	-0.7700398732142584	-0.25236041487542427	-0.49746579728192997	-1.71165411225513	-2.2915781978312806	-1.466833939051685	-1.5998028259875812	-1.4377823608184266	-2.1771939905149122	0.41902066143425515	-0.8392204104945227	-0.16648489117838583	-1.349504907858712	-0.635307056277948	-1.6470172288051763	-1.10351901438072
-1.6781217938144182	-1.0792527955701798	-1.2905747820129332	-0.6820643430058382	-0.157583857818271	0.347448941018096	-0.46287332863741	0.596325529168014	0.2766525890601027	-0.5767594555222797	-0.18595887024374003	-0.5208229715803017	-0.26212224100083903	-0.45242469305757793	-0.3334107260700622	-0.9567515282864935	-0.5499183040110303	-0.39507774061931433	-0.6296720330867227	-0.4761635678454382	-0.34435960854431985	0.6987050060304335	0.804668533502004	-0.2393426604193695	0.033354756177102825	0.4041152011565066	0.33454873005990593	0.8575204300047453	-0.6846450316253988	0.600499748322084	-0.8826981207467128	-1.4519789440411506	-1.1247248316938185	-0.8037889502958128	-0.7297010787214722	-0.5329037215942911	-0.08439798130066052	-1.2329082415964017	-1.7534530860631938	-1.1419275581777861	-1.6627580627468075	-1.1855598600708377	-1.4765984304071924	0.30819390436356575	-0.48575861580085533	-0.019961742232365718	-0.5735663713113698	-0.211103087447859	-1.1419795529112178	-0.16766697387433113
-0.41545293450863124	-0.7316691319363585	-0.8675766552053185	0.1383261770560265	0.4260362663224169	0.9991051986659852	0.4723779929164036	0.8349700930862752	0.6596581037653996	0.3134136052682405	0.24122013173006934	-0.7659998932369362	-0.34049855622491376	-1.0445065102293998	0.4734811532820099	-0.8721807676766481	0.6658976550045824	-0.016343705870068972	-0.07120819911087237	-0.1678327447447439	0.16582546127111078	0.8165226255974541	0.9317101705992622	0.3590995447075637	0.4639085399796915	0.5800248022804366	0.4918083254974593	0.7283427633110051	0.017821998596149725	-0.18753036794284036	-0.2129500176550389	-1.0234828381443544	-0.2653208961971769	0.09926370994102117	-0.6427160563205225	-0.7237008927337839	0.37450411670869277	-0.009382902362352239	-0.42068715740928064	0.03946107803159436	-0.9973088377937319	-0.8362465971812391	-0.36779382547233747	-1.0818791620339198e-06	0.18849111929209955	0.25851182890755664	0.2797465980723099	0.09351965853738915	-0.3925580474549295	0.6163904891817433
0.48641675336728496	-0.23781446338227902	-0.405660433181197	0.4023501906046223	0.5932879865091956	1.0043848597019636	0.678923430957786	0.7736230762085587	0.44622566551744175	1.6766296037469417	0.5123491666013297	-1.191903569711241	-0.36595085712958364	-0.9468421139470337	0.8735091070974994	-0.3269746071325169	1.3562518872294957	0.33715951783538883	0.6552021549143189	-0.33438428681246046	0.38282569355358476	0.6764568018220402	0.6916241234840083	0.3939869996780431	0.5694311577870926	0.24849040710154316	-0.008042945119412304	0.6863443953806085	0.9369550606264048	-1.6112603880373102	0.3761492986911212	-0.8005652045183034	0.4324005625090878	0.2460371824371733	-0.5945060361155508	-0.8180023600343234	0.7475598863390988	0.8966515078673029	0.8228583070713557	1.2014179184236047	-0.08788961130942116	-0.43474283910657946	0.5012709126749133	-0.17488907599627448	0.6264635927744536	0.4771273543073137	0.7441343557867302	0.2957112258192002	0.19347601855751004	0.9883781994495271
0.47058877121354914	0.3689896926078666	0.02788712051691216	0.269036903641238	0.3192607194232043	0.45679863707741003	0.21697906283088284	0.32410221117266663	-0.3111674171196525	2.5200939701768044	0.2054392863279026	-1.0042571204034314	0.04470533198361185	-0.5665302272180185	0.6024371829277514	0.35716775727733446	1.2155166936648143	0.20708707801785084	1.2668461714092896	-0.5020946493954793	0.34277861824967004	0.5558609345966656	0.47198806720679515	0.10014578998729261	0.6589934213548418	-0.04471719298211128	-0.41836073762852827	0.6717171190805659	1.5365460743512642	-2.090800160528467	0.6361480972817516	-0.8125725871132722	0.5370236481185152	-0.21045266013149833	-0.3131928018305057	-0.44691373515234073	0.9681130323043462	0.7644961414964274	1.3586738711319113	1.4871696410002395	0.47150631216374445	0.19884759566953902	0.838515805517151	-0.014386059783982748	0.6101808857207687	0.272773845545222	0.8195468706057321	0.547850056484889	0.5123579852452204	1.0886701788195572
-0.06739379168237862	1.2018545999429326	0.6078977740644931	0.2742569991365019	-0.010082334712034817	-0.0008787037530910676	-0.08414728738677732	-0.12957527499759638	-0.8655630086474181	2.222829477587556	-0.4377362158791909	0.20155982512804876	1.0428008735787173	-0.4012983452729946	-0.012865102599919603	0.9032368139173095	0.5331699914007574	-0.4484971393645479	1.5749668080662336	-0.14578045418506821	0.2742954030793893	0.614822711266745	0.5580953600940001	-0.05136684226758951	0.9610900013221423	0.19274603677529575	-0.23228574350908127	0.6352123828087949	1.565291985421092	-0.7823732042808993	0.9198825635507204	-0.5777932391740372	0.43006005458916413	-0.46172109763847374	0.394153784008425	0.6703359621971118	1.0649843961784828	-0.08912835589924219	1.292203043054875	0.9155838778343804	0.5115846882134905	1.1325024474570056	0.859708283375192	0.39014368973270086	0.47154634209782764	-0.4424601105605652	0.8460227123336678	0.8971617409397508	0.7959260888597832	1.1637059677215567
-0.32580659104126247	2.0186769534291185	1.3739078661968067	0.6064127046253495	-0.08337617186169642	0.17401379100319958	0.31378943941298565	-0.18512248705309584	-0.48389926837886293	1.0882669207959514	-0.6728969828316648	1.8281094686073074	2.1350608655068615	-0.4705647724806607	-0.38896631482404176	1.2802625082889372	-0.22012027085801836	-1.0579498143486628	1.5825519715041643	0.6222850286939992	0.34595640576530506	0.6778102961422278	0.8811647875143044	-0.003961424651281203	1.3298227946518146	0.8600665679863925	0.14917683494335784	0.6456963239850907	1.2755878937826337	1.3179733952755524	1.5943650383232242	0.20049580635365974	0.703080513712807	-0.07798820820405657	1.1471975641413448	2.085271275451276	1.0867138164111914	-0.7687958329195063	1.066526531360445	0.305095638632769	0.3571266269816531	2.011342212370829	0.9538864475993797	0.7326640388568464	0.6014223795483912	-1.2272525714668459	1.0218064841621404	1.1764551197093196	1.2085270988746057	1.2000315695854156
-0.01995260007083365	2.222285403951468	1.9859580359015547	0.8447509431202588	-0.028129194666434574	0.8396691485134394	0.9539706509418947	0.08989676810079285	0.7168404295788637	0.028387572765779127	-0.08406763075406494	2.743949150556208	2.4826272568054906	-0.3350080774423259	-0.29191890012004984	1.5464790572319012	-0.786454516653853	-0.9318107894037131	1.4230056769800778	1.1444904721585933	0.5477832298821036	0.4326064037751502	1.1917230784132176	-0.10888397566997553	1.3854684925989966	1.354804186594196	-0.05598743071146787	0.7249720198824461	1.1022818681965374	2.32493847098882	2.368277888255057	1.1084113339700223	1.3009052986367402	0.48921378912085345	1.2242164530253477	2.7739849415482554	0.989178146936355	-0.8215707061859714	0.8375359439048518	0.3592444039997549	0.4007378311857492	2.2842896387833456	1.2428042270159463	0.7474827860836913	0.8864435662428868	-1.419723618451154	1.166317489863347	1.1656472952222072	1.547988694405947	0.949058147904664
0.3832439176125933	1.4863375447295386	1.980894095124326	0.496978433063266	-0.19634235017895724	1.3026013599030164	0.9342648226847942	0.222335423490529	1.7511827951136332	-0.31387038402821144	0.8830543366671395	2.3889957409312004	1.7140066790879036	0.3355624832513657	-0.033517298794454205	1.5780764771508902	-1.1058952161855067	0.0001133942618741861	1.1951794318015356	1.005851225508205	0.7603371007415061	-0.16286318621618062	1.352180311412471	-0.4949613121935577	0.9269639384019814	1.1749273697024047	-0.9075452670529891	0.6726326591962501	1.1250188736467668	1.4843579225560781	2.453892295481985	1.4299492413668602	1.515603455767532	0.5479754917273177	0.4122759390361873	2.1345346672794765	0.6438776531101886	-0.6084987252400462	0.4260793259388012	0.9171111096573721	0.676062249591296	1.8004136015988041	1.4691091912483571	0.4285267750462509	0.8095768134252554	-0.7689729384385023	0.9806645779330116	0.8296463681378683	1.4612042436160821	0.32069168667483633
0.34200637102631093	0.24409455133827468	1.2754438257324194	-0.307904354814053	-0.6440876361324457	1.0441248151769236	0.035399395133734954	-0.11322565653806486	1.6691280310157282	-0.11364285606373174	1.3556085193886112	1.2866376586077402	0.35552658351410266	1.2924633570955928	-0.033352772686789336	1.0991391544752267	-1.0876017668609639	1.0290681069659575	0.8650729194939485	0.518037396686598	0.8745763814210026	-0.7662810493732515	1.3530657242596482	-0.7212987171876349	0.16245690262065288	0.3786670675598166	-1.4844940235171813	0.22784389086906506	0.9519748335806715	-0.06377790463924995	1.4558593231855363	1.0231028787180052	0.8727674981471735	0.07468202768505534	-0.5581188101824812	0.6991907826163485	0.007188113858514513	-0.674129807130413	-0.18502769485261905	1.1779946967343455	0.8745711050525881	1.0439425097907933	1.282257313748536	0.02379901547874557	0.12205418551082453	0.26504810615569574	0.44097573078229346	0.35840952537729387	0.9104088370595557	-0.3595821779524578
-0.03420031314455681	-0.6275471348701872	0.3355914288668722	-0.8492427918845531	-0.969717134389445	0.27169042978419283	-0.9725010580113861	-0.6836336973382651	0.4771970688709762	-0.036191081967627624	0.9675591574485768	0.41081007193746244	-0.6496323066405334	1.8680445337294116	-0.27825933391276436	0.06291678725832717	-0.6016143671911015	1.3437168059288012	0.36463011927329814	0.2863767849462852	0.8470307368162958	-0.9865208650651209	1.1359104814215044	-0.2701478969323222	-0.4625568106528883	-0.5184490149704396	-0.9007022077415162	-0.5305364429758302	0.24087249658627746	-0.6616989196650562	-0.0566465981124905	0.5195065921088193	-0.18882400577066127	-0.2914725027689193	-0.6869081715205552	-0.36595550283308487	-0.7159442721742557	-0.985911099725075	-0.5875884394351689	0.6359043177862327	0.7237029315700961	0.6420146027581669	0.615336911813218	-0.18622356058599404	-0.7373813496106076	0.9093664912161805	-0.15585327795439924	-0.0041695737894718796	0.2863652174727387	-0.6015593767096841
-0.10125487511448006	-0.6336773371177932	-0.2093132458391994	-0.6016498859115437	-0.723380080878061	-0.27615998971068706	-1.2025470800781202	-0.8905501135720741	-0.8722939562827341	-0.4247493368676682	0.22257206927332635	0.18965898655528826	-0.8210115121975201	1.5995195025798374	-0.3379653994795565	-1.0558761878463994	0.25399370871449956	0.8656231221961314	-0.20392010148948675	0.4512759465164745	0.6988688302061801	-0.7600342184810046	0.6215530435596852	0.7031003524075067	-0.6146967087951655	-0.987923706111546	0.5802622510263746	-1.0543433303479113	-0.7062221593135847	0.004520267548970451	-1.0104685733681917	0.5329857434631768	-0.7187825103199588	-0.10295161240358455	0.16588251372640647	-0.45318811548921084	-1.1198572989422633	-0.9922984059965241	-0.353490212460422	-0.30905537845343145	0.27600321598487726	0.6894038666894693	-0.19658422744778692	-0.10979813113560268	-1.0181346847667776	0.8087113840744287	-0.5034982908741191	-0.11649982949397095	0.010020687734381582	-0.2638833453898261
0.5082141148037064	-0.0893725848666877	-0.1159657192913296	0.12228610903800073	0.10425099240072763	-0.05165535885045294	-0.597478399192749	-0.35485223271787136	-1.4009479280867256	-0.9134167380882947	-0.10983795731290631	0.27625718917778586	-0.4638792231486421	0.660007921036513	0.08534572432404675	-1.5006987639584544	1.0154867060656307	0.3225487752214198	-0.5306213673755238	0.6115705397554073	0.5049427957552626	-0.3154590972762795	-0.011476192875677933	1.3696905933252408	-0.25315662115453824	-0.7914274527075662	1.7040253247950103	-0.764998781396216	-1.053250219842283	0.7400761262598007	-0.8409904144812702	0.8670030317960605	-0.29115242193652074	0.3641259419340999	1.0361449931368787	-0.00931567612331811	-0.8688627612395575	-0.362458071828661	0.4017618921642424	-0.7300853905279103	-0.16806073320838752	0.7161809498990084	-0.6475930454223336	0.1469150044735492	-0.42496127140423373	0.3406718917784312	-0.5502405751214228	0.0557709767284758	0.11349441319336165	0.26310637504836865
1.369438380120312	0.27924829989641003	0.3140262046452811	0.46453844235473535	1.0671071387854234	0.7866217044237697	0.17702294191135876	0.7148583657122081	-0.9902156491119305	-0.878766747633294	0.17024811784107838	0.19807417488888468	-0.17394759575689148	-0.3179244910765516	0.752557652623498	-0.88878328509015	1.1576229985620292	0.4393547035840241	-0.36599343351489605	0.4909867203222278	0.36519160582689714	0.16971347108278484	-0.2739163129341316	1.0874564549859953	0.42518597221404725	0.007272303972430507	1.5301256774863237	0.3048749307470454	-0.2866849765614954	0.4412242237128071	0.0399001573629721	0.7704935948217545	0.5443172330421935	0.5712079474133503	0.8857561783267045	0.18493492041625187	0.018859959568709235	0.5603513133869085	1.0650466725167982	-0.135936385392474	-0.34906929987075835	0.34459305593472844	-0.44869114798476206	0.4547377815373855	0.5776249398886741	0.18452906424885435	-0.447245883554222	0.47407357762946944	0.29731081466334425	0.4380582009613707
1.6807401034176508	0.05683493090019313	0.5822420393261655	-0.027748917132231016	1.6692090676763125	1.5368959594446139	0.627956526858967	1.6975318542353979	-0.38162253297882925	-0.1898665584001225	0.5834215668908446	-0.04883486877274691	-0.2034051951947912	-0.7893301819364452	1.1242260143885816	0.35055804723930256	0.6019953850738478	1.1247902771820317	0.14730749068367593	0.37667259203909953	0.3389159572362085	0.7060145670815922	0.1535811898352284	0.134727289876962	1.0918932564225619	1.104683839804346	0.3928675245809747	1.3723602195722404	1.0780401223018476	-0.5852898468730333	0.7521909101251567	-0.03517036168072228	0.8936999485619765	0.46345274798101926	-0.2353389544607707	-0.035217518506511114	1.1082295817313248	1.1316883129233029	1.1618566686126233	1.0028427367641994	-0.22823434426307443	-0.202321795894755	0.22277157169082526	0.7820098310155695	1.2225641674443855	0.6100465068142071	-0.3386586380408781	0.9722669387927528	0.3330393895424995	0.10198058526710421
1.1400417802104241	-0.5800547104006492	0.4530976214425279	-0.856689783454761	1.6904982798463966	1.5838121673058643	0.8965458701176464	2.045733659427141	-0.3708045160070992	0.6075538692409229	0.6310081200969488	-0.16613609013580746	-0.39893371779962383	-0.6632595590773427	0.945004889947816	1.2514268825665318	-0.12403205543418008	1.580348333493401	0.5017446573091452	0.6720614167054221	0.38815718880424294	1.2279521315974353	0.8776131941841472	-0.5576441002454492	1.356875083264292	1.9741838592690846	-0.5347301136407647	1.5217375425294672	1.8290514639696052	-1.1456573271878154	0.7815212880909621	-0.8639499647867307	0.44488061719229705	0.4418159196869825	-1.2530780051223676	-0.2274745340620473	1.7710581322988748	1.090839305648674	0.7924893266262649	1.698518886672064	0.05221705766140692	-0.40335647772746863	0.8080072283341434	1.1092215349841534	1.118320107702263	1.2536671623275502	-0.2810901504764723	1.225687030035531	0.26437830567652565	-0.40569624538626525
0.28120576313879003	-1.1704675975742962	0.08605073232477858	-1.0719501790092487	1.1749032395257144	0.8876602307720998	1.2564723142451741	1.6260350804709043	-1.0336371589065005	0.8684848944984487	0.37247548832117444	-0.0918449935608179	-0.5983389034272375	-0.23661278096326813	0.474099077488471	1.1022786200419286	-0.3052851849907904	1.2368641312724418	0.29683004729727724	1.1756543549300302	0.4039377847321545	1.3697159929766136	0.9840725775597005	-0.3633508596747435	0.9265330424792849	2.0271868352049838	-0.48076388770118866	0.5303421107817832	1.220313788130366	-0.7145920532744061	0.26651998997805443	-0.7898917190630736	-0.3624923407960689	0.6468966497553146	-1.283159104379379	-0.1586530926557743	1.5679929038696723	0.723186727988479	0.3618764784101005	1.3797787985445775	0.2965918022528537	-0.15990351409791467	0.7607160964380516	1.2823679735024676	0.469744473355734	1.597464541587203	-0.30746288535836314	0.9469181321726385	0.19589589072562785	-0.626243409297122
-0.09499470369184644	-1.3840509241952659	-0.20571889868770724	-0.2923863279985834	0.30791296965610676	-0.06391541315070817	1.476520697608889	0.7046758098400512	-1.6934282429871628	0.5124326996472738	0.2559647182197657	-0.07425384163260651	-0.830092753260922	0.09555239602147092	0.12236665861288862	0.028020489207724493	0.33831052724607696	0.4576845715536696	-0.30727352758599685	1.1706747752744742	0.3055808681883623	0.7575665956749209	-0.009880082272094175	0.48277184202864604	-0.11212194841346122	1.0409313543503538	0.2972586936136676	-0.9138676738198913	-0.2465605284368652	0.007475545194275946	-0.36647527432763166	0.25290721080993994	-0.9685093014502398	0.6607267764916573	-0.5581683726988707	-0.20512626512627677	0.557288058248591	0.4055787787547737	0.042084166195898345	0.37054944863783323	0.34987811640728744	0.03524488765442047	-0.011093185925361328	1.0688856094631294	-0.23195430963628375	1.5638524945863381	-0.4308438237218612	0.21517136955997726	0.05610444142797194	-0.40182703233431033
0.2586847883937016	-1.1416216628389888	-0.26255857132523064	0.8518949926746983	-0.5741425318898874	-0.7215290144894836	1.0447000014035719	-0.29068073258292004	-1.5741140715499375	0.03295298606810223	0.4979694181496442	-0.2002825068483609	-1.0760724157166819	0.05929451960595386	-0.019003972864087487	-1.1598570300085815	1.3993952207313365	0.16131544904820963	-0.7039037504135925	0.3479690222302567	0.11120320230123715	-0.4184178511512147	-1.4633763056874995	1.258866448129307	-1.166310776765566	-0.4855102023185565	1.0183362136617085	-1.8259265914394656	-1.3159725609610715	0.15712909869514133	-0.8270896810037899	1.3364608253794745	-1.236041001432176	0.15590292578842962	-0.013441258839816093	-0.7484363127973441	-0.6886810466861936	0.20376977767889262	-0.2813142497627862	-0.5047444669105116	0.17147635136495454	-0.24615859978138843	-1.0105332257684798	0.4247847038151515	-0.6037081653830472	1.5098502493838493	-0.5408553174895636	-0.46953704488136877	-0.26486744001480367	0.08124330633788894
0.8473512047950057	-0.537398776967199	-0.16420942900028188	1.3305813830637023	-0.9982854347612513	-0.9085976774442259	0.004697687004526868	-1.0113140328942976	-0.49127732927962325	-0.10741120066035616	0.815887102726715	-0.14428923199417282	-1.0713950523476812	-0.3959144499534591	-0.19246504879357842	-1.661033288701429	2.1045930438985327	0.7296995934259443	-0.47873264583146996	-0.6384642191251158	-0.08813114439344638	-1.3274184552446349	-2.11484069765676	1.4825563343044608	-1.4906980926963584	-1.561897035856648	1.202975238038861	-1.7550456953246656	-1.2595304180821376	-0.10846495677051297	-1.0124985277940592	1.5470967515772198	-1.2952522075641326	-0.3974521886000497	-0.11760563260193539	-1.4403945906744393	-1.4328930330828673	0.006734885355748364	-0.5721678546315209	-0.7168363253119834	-0.10103563872887576	-0.7239115733894959	-1.4920786344395842	-0.34707068767986543	-0.5191662379424913	1.6300938814849775	-0.4061795081864376	-0.6197998554480169	-0.5982110640898037	0.560934846634795
1.0095822589613457	0.18036039714950627	-0.08475161105926456	0.7324514299890149	-0.6488048659899355	-0.8670606618592457	-0.7979193466304436	-1.3204554056572424	1.0015792745212004	0.027899511321701653	0.7999529803592192	0.38614678250009526	-0.5796005667820082	-1.0328951144131024	-0.5797413717054484	-1.2714093798286803	1.9044500072892452	1.4313071711252583	0.11250467437122459	-0.845018713601432	-0.1991849516119603	-1.2196122023754825	-1.3854501837893947	1.1541980423227032	-0.8495590571627031	-1.5009526561973237	0.878222591060484	-1.0326749114581535	-0.557393393259981	0.11460213915611804	-0.8778456958111883	0.9389936371616705	-1.091639301415394	-0.10304086544642464	-0.3957125078575062	-1.474481944519141	-1.2947158676246164	-0.11220840005573737	-0.4604712639626537	-0.4292260528339187	-0.19830623434391376	-0.6738994717095329	-1.046808358640233	-0.8097609187994274	-0.08582579013250258	1.5302023087734684	0.0881112092520839	-0.289494566267088	-0.5435333334874872	0.9098563433653342
0.5768445551928884	0.6210691486002232	-0.1109811931321724	-0.3489356996673605	0.2524044989408199	-0.9257167591285911	-0.5683576420607134	-1.3023545410599484	2.063230806621122	0.0017136898797230837	0.4012398203720297	1.0796605180567982	0.1679110247528162	-1.3754985919869376	-1.0391670455576307	-0.3923419526074484	0.8628954372693511	1.0876657766449729	0.402817364772477	-0.2068204840667483	-0.15790432742079935	-0.23318917170814205	-0.04301310838743429	0.46293151103216706	0.17296543753973145	-0.5382895527636796	0.23661548910743826	-0.2816361930247977	-0.2504945023821965	1.1540510853700396	-0.4784262904332732	0.3488252267633633	-0.3960165693552748	1.1901586284704957	-0.14992212335860342	-0.6365770807294056	-0.5338387236368172	0.08906886114405636	0.2780768083480033	-0.19171861408772908	0.06195829763085291	0.14429182443603167	0.06178675335635699	-0.797142457256612	0.39245761368208126	0.5908403472225215	0.7073806348000724	-0.052543179346618445	0.03530259748853613	1.1051645443954556
-0.05565777187490674	0.4824352339426688	-0.19013771735587862	-0.9159571388484534	1.011380971640831	-1.1306531334798768	0.46353631070346013	-1.1521526196162408	2.191791492602266	-0.43638567451584265	-0.06692135302587031	1.2111091095503579	0.5549479754565995	-1.0195824726155902	-1.2812459850490516	0.40995164864363853	-0.4046470303400192	-0.6503434494413922	0.05873278901266964	0.3075289062356061	0.06610640032189546	0.6908565013745869	0.5994730354836105	-0.4370780242132023	0.6613454323960645	0.41440120726094815	-0.5416980404656268	0.21031478774045803	-0.7298170203739136	2.1917958868385243	-0.09960619698906337	0.3874191612118901	0.7005337134379889	2.4264522965365707	0.6168583762993697	0.2594254222571164	0.1943318964736128	0.6078724010726069	1.1838900647904087	-0.3385075551021074	0.5502886212848086	1.0531886760160647	1.122821469492515	-0.5469763813348014	0.5372942848666041	-1.1992018777315951	0.9928002379568645	-0.34799866875994734	0.6785122055733455	1.1190192800493688
-0.41356667057934965	-0.09857552292726712	-0.21530279317602147	-0.5160946634132634	1.089109354745241	-1.200985514004385	1.2171732624577227	-1.0045379018081748	1.5359020602480373	-1.0478535813384724	-0.34752839901020016	0.5111060273000217	0.24933053496306307	-0.063589769747898	-1.1983713080266254	0.8158059805863133	-1.1718449817887453	-2.7747375407372736	-0.536682642736894	-0.12880264859037688	0.417654796028645	0.7972070770039361	0.09956452994427485	-1.2878885618812181	0.26053545657528404	0.6721443541274558	-1.1206319287991429	0.5897810637171205	-1.339013799230658	2.233643249904838	-0.10863040692427627	0.8429916115300482	1.5604374574604154	2.3778826391134786	1.234813996067026	0.2604369634613559	0.4328217400256881	0.9918138968558323	1.3832381791742803	-0.7069289526655691	0.871551930891592	1.139416381391589	1.557341252723101	-0.3839945573284834	0.19117856981762438	-2.9215393214678085	0.7080284134553013	-0.9111611158036302	0.7142168189106332	0.926682225697182
-0.3993520720388089	-0.5324571515763409	-0.14085656630974344	0.3836710301960832	0.6466637947307621	-0.8606258279754512	0.966383670108637	-0.8413437421476121	0.6924512607694417	-1.3620325730136227	-0.5093652868556131	-0.36997014360728886	-0.33026509720765795	0.8135323533434378	-0.9117280245382311	0.8205072935831169	-1.1231443650374109	-3.757848096236367	-0.72458673339676	-1.1131009397800815	0.6844031380406203	0.3134391797946402	-0.6902618401743111	-1.6413503849305386	-0.4588540252245461	0.3718897936259626	-1.0429465139418228	1.0057071016792576	-1.1936697738064002	1.3547554455917643	-0.5375213388751144	1.100366052200667	1.5181697682686244	1.052560789366233	1.2247030300954262	-0.5432121172779893	0.29576473817330273	0.7390730901370267	0.5446374448839787	-0.8807580132752247	0.7124511769625802	0.29797511051324943	1.3086032214784225	-0.32947252924775416	-0.34814556842264155	-3.4306892610101665	0.12191825946689706	-1.0261935992622564	0.03325326207751275	0.5830321509199609
-0.2827977784245883	-0.3042079654591714	-0.018479022925779867	0.898198596717759	0.3163244785350423	-0.2090830088717726	0.13263251214451158	-0.580246142149292	0.1963971490428534	-1.1460155897756457	-0.7686297606511787	-0.5116860773809511	-0.4211691254101937	0.8931037633461494	-0.5402198101980699	0.5454794131024894	-0.5856059205912455	-2.9457289960939077	-0.3348931497449263	-1.438237321352474	0.5610380385026102	0.11236060474310611	-0.6648509559766296	-1.2209082354392875	-0.604187472433279	0.13138883638336704	-0.24582455561845207	1.2476581455915579	-0.22442909600941055	0.5877449449564205	-0.9218008314331264	0.9107148624577516	0.6192432688401688	-0.26801921184439875	0.8185427762521322	-1.0707545512000773	0.22806805321241239	-0.09993790103566402	-0.611082640440176	-0.6377751732760979	0.1550281690144153	-0.6163230868583174	0.7196116471189692	-0.13442415798802476	-0.5304511826487573	-2.4436613561710767	-0.24871855138769788	-0.3984395123977777	-0.6764153505405444	0.1964423699151497
-0.3440466041834899	0.4464868164343412	0.06926096443596827	0.5595545564256278	0.40257152360773024	0.28311126198957925	-0.3067345952235079	-0.253813016743827	0.12965493940146547	-0.5753709371114969	-1.1679082295515661	0.20036534007408702	0.19168961344051738	0.14947730057072237	-0.08365031643815816	0.07004587606343421	-0.24551023728159008	-1.122675707040619	0.1182635226104952	-0.5974904308950506	-0.08901757904453912	0.618795484469331	0.253499069111608	-0.37095260662212975	0.07854580607967124	0.22393535593358646	0.5814110542256425	0.9302762398742014	0.7407525665498348	0.6029020509885017	-0.749470186850401	0.5455909167108989	-0.3416599840163095	-0.4995844880344504	0.5199926816373348	-0.5639378131579988	0.41957128540555694	-0.8618899344409807	-1.00171944178111	-0.1583403213524348	-0.3949725003833313	-0.7430439157143632	0.11894023301606213	0.28796179948241973	-0.13123225224545615	-0.8589949316143494	-0.20060621465651055	0.3758897487439702	-0.6349526243834526	-0.19419740002076533
-0.5990862669060719	0.9987058108976447	0.09638213609868927	-0.3130231541613536	0.48401620256142125	0.20164730898105557	-0.04746419033552194	-0.055169796155017624	0.15429241002626	-0.006432031954699647	-1.5411088647835025	0.8895047074449187	0.8705939548842777	-0.6253710035929806	0.39615696616437995	-0.5709181790944251	-0.5208480252580011	0.2677369993371059	0.030027196675499013	0.4838523183547265	-0.9954463607496749	1.2631154231079245	1.0691587794160018	0.11613949860722761	0.9241193296000035	0.2682731973007116	0.5339013582335562	0.01394880876569333	0.8694684410059983	0.9051042350277804	-0.10011929789649864	0.28633216644388865	-0.6224236694784534	0.02034948104505028	0.3918486227832584	0.4501349914340533	0.558618345678626	-0.898373567995284	-0.38688873847956573	0.14713491871156423	-0.6026607242335936	-0.16294361909797062	-0.40685083519614557	0.5941591413452687	0.4159369989711664	0.08096844346438227	-0.08334379691714534	0.3927062237433571	0.11499577608352884	-0.6503213513357038
-0.8519252435087408	0.8022655266747577	0.09129163849948667	-1.0041058535561405	-0.03853221936549068	-0.3845888490491641	0.21489717382130008	-0.15941983775967541	-0.10102062007974281	0.328600280651802	-1.7421930789880353	0.6790973442134749	0.8375021161976477	-0.5606435328556928	0.6098610216226035	-1.2977848961260816	-1.1478744324316958	0.4093465470302902	-0.6293905015674587	0.4635778111852803	-1.5941435665962251	1.1485595975889094	0.8867075359443448	-0.20807828191165492	1.0508029209313485	-0.21979053152191527	-0.465387985160303	-0.9841612203797929	0.11831185807570305	0.5749971893237019	0.32417941363156993	0.04002507905623053	-0.2939775835916068	0.051440005569626995	0.07504282861941683	0.7826106698140989	0.2368649468444421	-0.22862583341633438	0.32772114261125096	-0.018984773527114463	-0.49323994983908226	0.25570081987282645	-0.8812777148372847	0.3147055230402556	0.420391780107062	-0.07354243257209446	-0.4231759212058749	-0.5151733873520645	0.661146297882054	-1.1968657067973358
-0.9412973761869037	0.09239224155956147	0.034529627068629956	-1.1099701804447148	-1.0939998244878395	-0.9659534861329799	-0.25558278936789575	-0.5071177971449062	-0.6811043830673907	0.4117986414829196	-1.7675584564778135	-0.31098474594856274	0.09465565550922682	0.4033909335282357	0.26076813074428234	-1.943264064487975	-1.4483675488174794	-0.3368454584030414	-1.3508050398324365	-0.8350760387858591	-1.5024220867419238	0.1380756418004566	-0.1129807642256288	-0.9402178718097425	0.2692026549927438	-1.1269269077741744	-1.4031701848501648	-1.4047043408375872	-0.9006888127984022	-0.4524083742746411	-0.05747011485277657	-0.4183303686430237	-0.08969368276953771	-0.9434174336790292	-0.521975144865979	0.05303121799748512	-0.47517361899117017	0.48769199111207817	0.10249271637938438	-0.6267450825668218	-0.3424385044227515	-0.12262721692155913	-1.2362001959803688	-0.5740904628013013	-0.2824743747397627	-0.7127602354279028	-1.3266373260040005	-1.4990607510927911	0.17333751097929728	-1.7014148055171003
-0.8945059835726757	-0.373000407451556	-0.20550328015343466	-0.844261774390005	-1.887151530083034	-1.0849855488466122	-1.2385158102264056	-0.8129540850795266	-1.2960082146935006	0.33908145872879425	-1.6230516695853456	-1.1637783456402362	-0.5538310214641301	1.4370893554952406	-0.5043546230516701	-2.3020698451686696	-1.0798399174928366	-1.0007993197362057	-1.7147041657567266	-2.1878518464145515	-0.9115092161166469	-0.94703010152484	-0.9757741110050575	-1.2941632374763805	-0.7767606449377746	-1.7769214540408995	-1.2402725623355595	-1.0784692354544707	-1.645949394618622	-1.2718721852203163	-0.9813042295625714	-0.9921713211253654	-0.5190982963544691	-2.1131031554855024	-0.8948745496367938	-0.8182375678606274	-1.017315501514786	0.6034188320608385	-1.0544753586517603	-1.3604825522601607	-0.34700149049035295	-1.0396255643788164	-1.3633095436531175	-1.507099969367324	-1.0688974889446103	-0.9581298848778405	-2.3013004397091312	-1.5844393615368868	-1.1770602481007126	-1.962893675964218
-0.8538108272340383	-0.18914444322256718	-0.7544102924944073	-0.6625786353453939	-1.780053211862945	-0.7558683987474678	-1.8007000432726155	-0.8154798547467567	-1.6206140609038429	0.21301761159582278	-1.2077093583676353	-1.28982728207752	-0.4270990082549965	1.6579115134914424	-0.9961344181547832	-2.2260681208269433	-0.46872075636148736	-0.9560651489010266	-1.7906686234044253	-2.360640614626049	-0.4291073904332012	-1.254109986197883	-1.0731308407698112	-1.0381129493580337	-1.322210884872138	-1.6683789717092257	-0.1733895988180418	-0.4865872013230202	-2.025673157421367	-1.2086251313603238	-1.5126897424309578	-1.2812686341993382	-1.2533659843737626	-2.2889109889756987	-0.5393790481687708	-0.7161192882734987	-0.96615415937527	0.059691935680662285	-2.0997371519488017	-1.83549245869149	-0.4758320693432423	-1.7458318460949536	-1.3266229412348918	-1.8462287310654513	-1.1663658562207144	-0.5625508707908587	-2.6641083352296655	-0.7498876018215292	-2.3534031689440744	-1.9156810212537643
-0.8846298502375419	0.226470786430581	-1.496218431806251	-0.6539132746745322	-1.044920262849362	-0.3619331505049037	-1.4599666462102714	-0.5015757615745147	-1.5624873558099859	0.10111272580685467	-0.4674706660329565	-1.0722490577749115	0.2507688235613123	0.9647376715371994	-0.522489750163533	-1.7039545737928028	-0.3653611163563234	-0.3158354375238992	-1.8359564771457235	-1.43368209856204	-0.4607985184298807	-0.838316617829799	-0.6642764794123319	-0.7298076167329708	-1.2092352380349602	-1.0208385349773412	0.4874614458694066	-0.25812469475441174	-2.104065472016743	-0.7440545662599164	-1.0017473709966322	-1.0696733351888563	-1.455772144904606	-1.4305096736247869	0.2665136837927733	0.3270734606986068	-0.552420962066874	-0.6536866739237952	-2.1098857866567537	-1.8194891267055298	-0.616459276088997	-1.8601991585855144	-1.36237798462742	-1.495328336048424	-0.5079614700608939	0.03096453289363549	-2.1003913539362915	0.06353249901843035	-2.4818014066038945	-1.6738704380455756
-0.8781338405599334	0.1441500387115443	-1.9999302363930258	-0.4160196999274174	-0.5293604045753122	-0.18331469031413347	-0.7799835009931823	-0.07303118212184154	-1.24836267303771	0.012653738133791904	0.3705802730723337	-1.2581425342937094	0.6269273905847933	-0.014811479233929866	0.8881302823556336	-0.8869551018948044	-0.9402065066688379	0.4178643399712421	-1.7678226524448069	-0.5068468226290167	-0.7764741606487677	-0.5099206234031723	-0.3905532287577224	-0.9187919046953816	-0.8729942516149968	-0.4828569433128589	-0.1636268026785176	-0.5405576987290035	-1.732397722100465	-0.9181850291069835	0.21841839207871586	-0.6271400868005487	-0.6734429542666265	-0.6234431787002752	0.6015005986029103	1.1884688340111966	-0.39151386512082914	-1.0053796070565257	-1.2107939811341681	-1.3306583628887356	-0.742302114992787	-1.6243536672186238	-1.5636485954657027	-0.9165486263873805	0.19610462514592564	0.3659756740868537	-0.8586584288773527	0.044907093444073586	-1.635271875887713	-1.352658977020532
-0.660999097745847	-0.5767418369741865	-1.8015312775743861	0.39233597456703284	-0.6261732855259596	-0.12839135749607503	-0.6475980452964384	0.27123685447380974	-0.8254489069515437	-0.10509106823575329	0.8825680651697371	-1.9091723293652394	0.2047425864581566	-0.69134350120386	2.346623027255294	-0.03484545204999112	-1.472550776095144	0.8860022241103954	-1.1883128277142148	-0.26930716699078255	-0.7750448934342196	-0.8183413094259006	-0.48511543144539654	-1.3283562143317402	-0.7339225998903761	-0.38374917443506673	-1.4759997738824082	-0.9112349294474796	-0.7211806060548724	-1.9440621939085132	1.1680240191746385	-0.4199183959848181	0.6573518393166203	-0.6741276168414996	-0.06390658926520039	0.9979648968209706	-0.7017602035469894	-0.8490769383757345	-0.2703693776989625	-0.5833988835784906	-0.8540527815282729	-1.3705791475730411	-1.6360636242815776	-0.5587664008205909	0.26957602232515926	0.4699472143505968	0.49398081055305715	-0.5629374214983517	-0.5906405915683531	-0.9310123398845679
-0.21783470907803287	-1.2670337534639011	-0.8516643762324413	1.4417737751838273	-0.8396451558402935	0.03529806227675718	-1.160480858374003	0.4718416830240216	-0.3527937089909757	-0.29156861914171295	0.865058396032522	-2.258419699984243	-0.6195515798465444	-1.0246533718015398	2.776053184189221	0.6153508125158942	-1.101016086640566	1.0361110287537914	0.011523438305921011	-0.2613805518411356	-0.19635605070640322	-1.4126669887171202	-0.6668062775027325	-1.1198217164046238	-0.766592616797007	-0.43738086389245695	-1.9033617407695218	-0.8905598131750366	0.6770862881869739	-2.815421971138467	1.2088603093462684	-0.6041396897947785	1.5709392697627749	-1.1207469796544738	-1.1669459881493756	0.10819973937405808	-0.9716237083742443	-0.4381934960801857	0.13746151024351325	0.15534006895289143	-0.828689030590774	-1.0272837196755602	-1.1294858031601918	-0.3998220990755273	-0.18947185725375368	0.6260838458523564	1.4463804636518374	-0.7909043696727737	0.035946146355613405	-0.3747017241486934
0.2081035452552281	-1.186276276772451	0.3293616857460587	1.8626163490926424	-0.5037082437905424	0.297017506505813	-1.5190619559043055	0.5484947145650508	0.1242742757044137	-0.46274039559100194	0.6030981561733171	-1.6507841853229421	-1.040365513636323	-1.236160361107109	1.8060549216058774	0.9896582827882585	0.15023113442600342	0.9454364677655687	1.2759935662304012	0.3315525447377102	0.5198033227047237	-1.5049810852101977	-0.6711519606074293	0.028834288924882726	-0.6825501907443345	-0.20771223241397507	-0.766958630696156	-0.4629946386980194	1.7306284669808822	-2.4496322393322565	0.6007331302997566	-0.9249940496988274	1.398604947192585	-0.9014383556465727	-1.602699056351694	-0.4249699000308853	-0.5482893177613344	-0.13740325324296346	0.21369196875155191	0.6960305493830896	-0.48323609399504563	-0.33452554084904423	0.01950295380265722	-0.1260706843520265	-0.5033483955274451	0.859234764763696	1.7746644012241708	-0.12617610165548962	0.2680686816113778	0.16046215453545343
0.2917188473022159	-0.3683951235695023	1.0266333284376385	1.1302013155637725	0.26769122411391466	0.40443005215433864	-1.0183950482673478	0.49474081699183725	0.49477866435613	-0.43436114973479206	0.6020251089451417	-0.3785245168525262	-0.7165001348271013	-1.255393422427018	0.07350044631986768	1.2125925074623358	1.2939477794779206	0.6850795280035066	1.8370724828154466	1.4879544118698396	0.6785063869042791	-0.8140687596099319	-0.5864804031763701	1.4014808941265795	-0.38255334558788084	0.29530833074160373	0.9696986561662432	-0.04261826579311389	1.8591712540436436	-0.9786440091160228	0.08742861825967387	-1.0820650641753622	0.298878806114598	0.2204315171743056	-0.9356970893390348	-0.11370710408925025	0.5161453804475065	-0.12132174727405234	0.4124019443949018	0.9736169563191851	0.14911644288426776	0.5841136809278523	1.2672771882000875	0.3400911607263522	-0.26982270406275544	0.893418616670964	1.597250500388002	0.8524373705055908	0.4593808299006185	0.4099529716738578
-0.04102006003068868	0.40028215377784027	0.9279941248890484	-0.22937167710485618	0.6435725406751972	0.2653158429680332	0.12721832698596475	0.3040118884670522	0.6630563377665367	-0.13030741712506436	1.0329897448188519	0.6209205278249088	-0.038993064247319256	-0.7542183654764922	-1.3080826806018424	1.4806194046217747	1.4405434248137814	0.38477154344369163	1.5424102452952455	2.3242584932293733	0.11793609913805643	0.15148199544289515	-0.5811925498231846	2.0098429338044403	-0.07596249890004825	0.6339350279672535	1.8379600408905186	0.028001805188846526	1.2462495442183739	0.3744719429250409	0.07171021395321665	-1.0456178338304183	-0.9058697465594405	1.3127360631117169	0.13930480354462932	0.4971368374320211	1.407556972145895	-0.2509078149382319	0.7419171457104357	1.0212823329141918	0.708039136897651	1.151497360911708	1.9074154573796454	0.6735835389499513	0.18513979361743108	0.6250719894919659	1.2977309368769667	1.1277471226718903	0.7471183933326478	0.360284039557251
-0.46616999103880585	0.43041807956832984	0.3632811213604577	-1.0138235609080752	0.11853293195089765	0.18689424333303561	1.1032428513532688	0.07084119409135588	0.6870928513329791	0.25318790023143395	1.5285672177722773	0.8035216949540205	0.3969990994962589	0.2337291192676324	-1.602145253496071	1.8574130239009659	0.8099664958403131	0.28009793092097396	1.0456485282114134	2.212007287765712	-0.5541875951588799	0.7324797685329996	-0.5292916350598227	1.7390379378110838	0.0325767414980019	0.5103962648412854	1.5165937148452113	-0.15234054850069845	0.6684544911757059	0.6456214911002677	0.3080288153204464	-0.9626597496950774	-1.3848471044831385	1.4197193416058733	0.6060201065219217	0.6107759363660139	1.4176788242841805	-0.18542914651836961	0.8088796423766776	0.9280611930035465	0.8120980874273662	0.9520915527309383	1.743946659435614	0.5579279827846553	0.287391584460551	0.40297651009779495	1.2931300420193208	0.40759352015345773	0.9632618836493232	0.4042564445252257
-0.5218049587958503	-0.1680185879855384	-0.04983606668379489	-0.5471680327625481	-0.7757375079868339	0.5437465929531046	1.4458789233542724	-0.030928087580143437	0.7419829330258358	0.39834417511304077	1.5819680037623367	0.5140793819344428	0.4040610702458155	1.010799191179346	-0.9158802991957701	2.1696090358282656	0.4744829156141962	0.5382395101186566	1.0561726086913261	1.5392028103292554	-0.5863698736378807	0.8255485603503917	-0.15692132887304253	1.42727231359557	0.030158732088823897	0.13998096319802264	1.0088142614217763	-0.20471254227169633	0.6821432756408888	0.07732434092847199	0.34518156542468204	-0.8837928803405767	-0.9218782526163833	0.6960050257132583	0.22252417606804642	0.12576434414618173	0.7350522281126004	0.31002764878708283	0.4441932211380342	0.8091611237458068	0.4939124056765243	0.2718544573302685	1.2378060983016117	0.13228485359310838	-0.015622488544484829	0.6406163652387159	1.69781623808976	-0.5471274978330493	0.9850786433231351	0.9434987792906457
-0.0739551187920137	-0.6820223192270012	0.01962080047114612	0.5768526632319986	-1.0298572396508938	1.2188901074071319	1.3877086748599854	0.07521956566690366	0.8993297627146588	0.24063941481893267	1.0980247596816028	0.4016134894331384	0.2386809116262043	0.829231467025518	0.01134995765047006	2.12019599299489	1.0786784804884526	1.0195301646779646	1.5062149777145593	1.1431355175271014	0.09333297753507326	0.8154289375593134	0.47440757331240624	1.7508099687405998	0.1748643182691688	-0.0286724161900593	1.2232458652848732	0.07035122465099683	1.0826460641994489	-0.36139118106676044	0.10039924054620933	-0.7311684019138176	-0.0511445254143072	0.10381262182288738	-0.34952765157442156	-0.36945169788105303	0.204819536642774	1.061457037116871	-0.008207471156007869	0.7652677148237675	0.22074180762293133	-0.15808469265724323	0.9565032879015971	-0.12053936763483504	-0.18214867047255898	1.2136157748249619	2.1521690320265243	-0.7636743330571252	0.9450673992156462	1.8044384593328298
0.5008341386893457	-0.5891131473519038	0.3925259477771472	1.120813576963357	-0.3411661819322322	1.5611155683170326	1.2763387255811292	0.2553450748971785	1.0002169820579827	0.1203958028961538	0.47630870838755207	0.5753870295801516	0.1857872519649649	-0.18791889601230047	0.43315035824055215	1.5523318300457625	2.041210111908935	1.3100685878034644	1.6509731912533987	1.210778646516102	0.7729142649915264	0.9261442702411986	0.8842602513886545	2.320553155345377	0.5393154941371572	0.13853511731057033	1.8153115930697656	0.48257005995058105	1.2296740142309077	-0.14616843630820486	-0.0872542467316598	-0.507678851375546	0.4076790167864414	0.14604627517046637	-0.41367022803268794	-0.3752867048602708	0.32817625983407045	1.5096912471398705	-0.132907888121493	0.8171442438213229	0.3943803324624544	0.049535067536239666	0.9763602596640486	0.07338936654027023	0.21222743363405416	1.4691160718050804	2.0837846210255675	-0.06768545784076707	1.0030624631364893	2.231308914421358
0.6733728798371059	-0.029256566899479988	0.664329728533288	0.5878355333584694	0.530656035515883	1.0531444937578527	1.0034698680904	0.29986812985046546	0.829158874503126	0.4352751912603387	0.16642065142326676	0.5733801221158732	0.27934652908670116	-0.9905801030121626	0.1291692832647172	0.6457171996500196	2.2233964489765885	1.0745107644191556	1.0137610517868003	1.1107602904438225	0.707127206053941	0.8871302322886306	0.7130068600314545	2.1680357864533306	0.8874667856051639	0.34535093928792565	1.745629381266021	0.7025148037032463	0.8138837358991339	0.37068310218960704	0.11309497269954284	-0.37329722357281725	0.07640873084805935	0.3254537461853819	0.014699193970757918	0.02149941242372202	0.697771223853204	1.1826162083368879	0.015208185070613714	0.870115789253858	0.8757093679506917	0.551457436064677	0.9307960975623962	0.4661750901311473	0.8870759549647932	0.9414066387900871	1.2621769585504468	0.8385337928889688	1.0452516544532533	1.6479973351920578
0.3340424130530497	0.4880040288799987	0.6253308341619508	-0.1996953387138591	0.6877949715358878	-0.01869209986892291	0.2892665675237989	0.17804433363538552	0.40925576107381834	1.1153931674504023	0.22559911271752195	0.11260961081249785	0.4118228897940864	-0.6599037669674713	-0.5130588328570536	-0.1481362175203863	1.2985457822269457	0.3758041660581013	0.041897298931411586	0.3481127796686913	-0.08357003359361075	0.338325487902843	0.2164768953933739	1.0393055995958613	0.9423053686717981	0.30065362661667483	0.7734184616120098	0.6398949242281693	0.16635250182116482	0.6121606447389287	0.6624499993547127	-0.4275210189729953	-0.6162234144424621	-0.004421033924467346	0.4133817113117304	0.4351518371782842	0.5448465594009013	0.23888815724521695	0.022111026745093288	0.7805990422573963	1.1172210122829487	0.7361027053665454	0.5914406639477722	0.5948034782893032	1.1462265095061912	-0.06470109025156258	0.09960598629055784	1.1922732413688586	0.7906054437655502	0.4018731965358487
-0.04259133020088496	0.6789620486187976	0.38547491202723094	-0.057133755842619684	0.17613976579741958	-0.7328040784029455	-0.612668415923874	0.09639484696300574	0.03541750874947482	1.5509429503288887	0.34208828247519985	-0.40820769012146996	0.5381725673981209	0.5449112900098729	-0.8804523621697221	-0.4229206100000916	0.17448903436985191	-0.38795077355187607	-0.3502606666187597	-0.6651598599641901	-0.8226610373044588	-0.5797040697881788	0.021685584901238546	-0.15787852022161136	0.7100344527336458	0.12004472643119837	-0.10662581260994063	0.5091210171445849	-0.18276646448259942	0.5262868829000501	1.2132300661036186	-0.5056614174078481	-0.8319212015370097	-0.6080160118978495	0.4985681501063085	0.6966605678152992	-0.2738684019631006	-0.5426367423008241	-0.2751450034940377	0.4986076594015432	0.7923182201916082	0.4560273351942367	0.20836703923028144	0.3210537265467311	0.6990694378918433	-0.7675221230857157	-0.6887138474482251	0.8898438735006161	0.21053562763044115	-0.44940069295332735
0.12644435829964784	0.6722150389933299	0.17268999638745872	1.1150919618533726	-0.08864265117863654	-0.46858455022869744	-0.91106341535899	0.25868071930125525	-0.0445412371640422	1.157975362992384	0.21579047408274368	-0.3314636281319343	0.6578626719505066	1.395733186265814	-0.6651231372783956	-0.14681946640207447	-0.072474539427888	-0.8536525061840281	0.15398616441122864	-1.0799798032383845	-0.7690541512740376	-1.2370405331052263	0.38493657219248134	-0.39239605105788933	0.46870358634666187	0.17332151736997192	0.08765430441832614	0.5503818746993733	-0.10086131182149495	0.515794136648534	1.420518709751169	-0.3221245464405855	-0.1774816167241405	-0.6126818721906762	0.5107045675040972	0.8935653996552526	-1.0531437475603167	-0.4858195092980081	-0.5159264948360583	0.14518144481947337	0.1924813142790945	0.15916605983430562	0.15984215706055993	-0.04458540924296473	0.009005812493913735	-0.7631142328914979	-0.7754487477344341	0.3969286532986994	-0.3053025052770102	-0.21766297280362162
0.8864057490942885	0.6768844693398729	0.1060307517528992	2.089403343049307	0.5485274015490412	0.39328821437986394	-0.1927689401334948	0.5980888686903794	0.0659904489920277	0.019414676840535723	-0.16679531034985662	0.43023540518061976	0.6778033463057221	1.0102796257114615	-0.10736107607206152	0.2920873885093622	0.5058779338146034	-0.9619107853925226	0.8569687795753791	-0.7256165623062867	0.058076730482483706	-1.1514076190611444	0.8706621960268883	0.20217689607621597	0.44639286366032577	0.5795327089998711	0.961510740221937	0.7683031265130669	0.0914310489530979	0.8038600410465624	1.1454269871629241	0.18034391136666672	0.8383216447123009	0.2290835482632166	0.7531559186229593	1.0259240236412688	-1.0528583970155199	0.21490248538173676	-0.2622883045056387	-0.08381671073870466	-0.10106685025311313	0.30608219652147395	0.3725044344190099	-0.14087194240342268	-0.2521972303910599	-0.4194358691157484	-0.5321949677351839	0.1431546038221031	-0.32217288473935546	0.6380456396079339
1.6278990907814357	0.6532548244606304	0.1613451443110402	1.6354971208781528	1.6588429358468049	0.8309350846952639	0.8569895530139782	0.8120502690152842	0.017583714277775876	-1.1188972451227412	-0.6040398577719356	1.1933083271670817	0.4527953013771087	-0.1816221701526408	0.26776058711598677	0.4083554168350331	0.7709377358099452	-0.872012807067436	0.7910884694021058	-0.4004380497057524	0.9481190383652184	-0.5067279398857081	0.8724137101238643	0.4066946037643648	0.5754109066198809	0.9994495248727923	1.0572990827273365	0.9739316591937562	0.07875350724753691	1.146890869505251	0.45554628025751853	0.7255047330237873	1.2931915363022242	0.9461488850980873	1.08228991386111	0.8967017150506533	-0.37065680478146823	0.5680691296733568	0.4167204568190092	-0.1109842575348047	0.08807951632995172	0.8030497809215987	0.3063254245780076	0.04976814907949171	0.021510601750256274	-0.35003384985662256	-0.6006871770739525	0.16369033045861361	0.13293569578359343	0.9784556600295072
1.6556867915260147	0.41370041847486005	0.2610171002275125	-0.06071855030178708	2.17375905091559	0.26449131863643743	0.9940587942170742	0.6795084300192098	-0.3600634450492229	-1.534738378216761	-0.9131726884491241	1.197412352313138	0.003924136931499509	-0.9192974363325278	0.18509224983578657	0.05455226494452099	-0.1418629195686968	-0.7012708070999306	-0.21642005121916608	-0.9117439335323013	1.2201824349530777	0.038342237205366725	0.34352372366427747	-0.6519905194891457	0.5971473213806179	0.9991817972666517	-0.41865982415040764	1.0217112777789232	-0.09557150041196696	1.2023917317437167	-0.4243401880515285	0.9938109409698835	0.8320254580213085	0.35109875744888086	1.0447349333251312	0.4227905416447324	0.1595245920267154	-0.2267381253476602	0.982206350239122	-0.058416179313084245	0.29144743516851823	1.1078148058635373	-0.4006909105905921	0.2708610472723873	0.29102315185498223	-0.6461911198400263	-1.1822220515030701	0.264328349384293	0.5474751472550335	0.24199379346896077
0.8631659814646722	-0.026564381046279846	0.3312269518250612	-1.5243010600340232	1.542572295530968	-0.8073190567607254	-0.22746087204924254	0.30080579085375964	-0.8144068434306273	-1.1745753162478	-1.0438970735758177	0.4033176772179067	-0.40153795809190806	-0.5017515060231011	-0.1034065457703043	-0.43857839349611	-1.7437309424340108	-0.4338223913740055	-1.3585363340911563	-2.0438123270233675	0.8188933822632727	0.017175236176580056	-0.15390965811915766	-2.3898819993994267	0.3775908382783423	0.5525215476316052	-2.5072434639425403	0.9319893371314302	-0.1737933500985627	0.9652170054021605	-1.1387888892498341	0.9522815382978285	0.06884500023542224	-1.4640032727623757	0.46475105790800414	-0.12294655116169352	-0.09592787277807727	-1.850723536083645	1.0264961311526661	-0.10908922111144889	-0.07281760658964494	0.8416591007388508	-1.4015218047320503	0.3646057173740243	0.057028142561090206	-0.8259301774627873	-1.8262159237058257	0.32567261919946233	0.4474593630407483	-0.9204026760211123
-0.17785405915230432	-0.347840772734618	0.3165512005109957	-1.5535412937067739	0.27448385403016035	-1.3155358228557101	-1.826926771328382	-0.010473177269710967	-0.9178836570249393	-0.5833764302806741	-1.0289917086716325	-0.4796624641029433	-0.47771307387282497	0.47150249969670466	-0.1042191132197159	-0.586738058571282	-2.668121197260474	-0.06882296393339594	-1.7109352976668004	-2.735846153407732	0.23617445295130235	-0.425303184977522	-0.11449485327543266	-3.300933032030217	0.07085493117696375	0.08845913096421905	-3.390758721737768	0.7918567643703652	-0.056328380336612194	0.6978294688784745	-1.317853057819299	0.833260383784954	-0.0869060950580377	-2.9710719208838112	-0.2883946435858119	-0.35028707607289944	-0.89522963601737	-3.0277989650111965	0.6735061602399086	-0.2894469040011278	-0.9795651012225779	0.19060610182086637	-1.9172297351491934	0.4351704780591244	-0.5231484265363167	-0.5266696790354357	-1.9311886401258664	0.3499682517732527	-0.10862336389737932	-1.3755137660305503
-0.7696988611424678	-0.23532459018808063	0.22457434061730383	-0.4595465875589652	-0.6573877995515175	-0.7162061029620092	-2.3031662120071954	-0.046638829585854094	-0.5324745215719445	-0.2538290389213565	-0.913072476735471	-0.708977839877428	-0.2081147816382196	0.804683691685907	0.35556627807329655	-0.25115195170274895	-2.1401760627242017	0.2528405298179019	-1.1356770687069841	-2.2444890784040665	-0.044391911694512	-0.73304469227382	0.364081382254949	-2.536202924339416	-0.039549188027424576	0.03956897371221417	-2.2851284852645306	0.6211054521887811	0.09801925708446572	0.5416497330499025	-0.8277270047747635	0.8328377553839664	0.5447371676616725	-2.6919881154478142	-0.6817567572891404	-0.18850273822278302	-1.4330070972266025	-2.6884507237275033	0.32665824764438645	-0.42061944641022025	-1.7154426193752494	-0.3103669766353322	-1.5472542456314506	0.6255343969600702	-0.804581756695814	-0.019766059409129715	-1.3704597452760814	0.330896300967825	-0.6064173763611497	-0.7663571223244559
-0.6832196012319128	0.2626852532672122	0.16106623726478672	0.3875508204331947	-0.7705791200371228	0.5049025756262588	-1.1243716038065381	0.12961374930675823	0.04774326016540343	-0.15301226239793872	-0.7294811227702235	-0.1699845788024349	0.1536940615546109	0.02231834567320919	0.9104672698502804	0.19839608862840896	-0.7444011542414716	0.3566281632646475	-0.2615833544493599	-0.8846970526178141	0.04228282572287701	-0.46328785252790067	0.7802328018377425	-0.7394999994737783	0.1616365086602598	0.4120557136485604	-0.20834549443015063	0.3919058504277779	0.12270607850761052	0.38366279914065976	0.05304895923108543	0.9241275516760703	1.2154964780336508	-0.6942939820190924	-0.5635368730519855	0.05871919096060201	-1.197480184279922	-0.9567361476313817	0.16953016141016092	-0.30540862715339356	-1.5633159751285082	-0.3096165239380906	-0.6731211285290712	0.858999151051236	-0.3873168506958622	0.1258559082074921	-0.5548141660125842	0.2405634060691903	-0.6129442320123802	0.1588821879868007
-0.2228843069587367	0.7507035126945284	0.24159898177995132	0.12320048475127147	-0.350573310842629	1.4008141723587755	0.8127692952773373	0.32749261291309456	0.4297871997182849	0.08247049598982176	-0.4787138478031904	0.6371659569996284	0.3599043098419717	-1.1548772817080337	1.0528323595375004	0.25850424431833174	0.321294164909276	0.2442787053540091	0.3024036560462083	0.45805423281372015	0.23276603019265246	0.3799467257452543	0.8436424180403971	0.7249459824343876	0.4964575234448608	0.8250204639713387	1.1472227293735848	0.1399146537043829	0.06573305841745435	0.10372998324227593	0.7827259719228236	0.9684896909506076	1.1272570214851314	1.5417206857006736	-0.23883828811027039	0.10435901822963603	-0.39628758054982405	1.034281430522726	0.06911736019553351	0.05279848863120304	-0.5306815711900729	0.08450814805892892	0.00396816979278295	0.9137531760798887	0.4381708595326282	-0.21492353767493835	0.06605184065691011	0.14053833882280878	-0.18159639394557084	0.5006715518273427
0.18921377187682162	0.8602930599969166	0.4250078830066653	-0.7396182939583958	0.06340318223693069	1.507009948988316	2.164407002737949	0.45911184241706443	0.5243114847078133	0.5932254326646029	-0.10969051809575268	1.1372399674251181	0.3786755314673968	-1.6127466926048146	0.7125035362980304	-0.16527754619584129	0.5412075768060916	0.1047698160844747	0.5405173694832545	1.3164614595037472	0.3137174077453991	1.3917300094574583	0.7173693842026992	1.1698689672791729	0.6567771477984178	0.9097340802535108	1.0789386404463348	-0.030069015334232008	0.09359246713993147	-0.21641207847061578	0.9674579626803477	0.9092421199225329	0.36962395419642396	2.6422061317055623	-0.06344572503123554	-0.010789761185623265	0.3911819456728208	2.225916235946645	-0.09633491965695253	0.4439830374980508	0.6430162855250668	0.4901901721418124	0.21130002267141645	0.7202997288043705	1.0082622197351765	-0.559132796355792	0.4293287525166609	0.162683921486794	0.2620159357779135	0.271050647484684
0.3910615755184518	0.5790375085153715	0.49827508268641957	-1.042462979021157	0.24120744916216263	1.1332370754973755	2.376118324512961	0.5713209454978151	0.5568521331358689	1.0765646588677567	0.4117043269264037	1.14819538030241	0.3235878665576634	-0.9638251686774127	0.3437740708881975	-0.6378333656921106	0.42518334826543863	0.07590283391529909	0.7969706199875587	1.8973878260843942	0.3362516800754803	2.026430906604319	0.6621903636383413	1.0424812077956607	0.483347869893504	0.6083790692211228	0.28944838066739764	-0.07693356567275467	0.2385738032793887	-0.4094948982954627	0.6551989838951232	0.796227433680837	-0.19229335803621309	2.514661196838963	-0.08346284138653771	-0.06412251579518673	0.7783887288122571	2.433835296752353	-0.2353381262392625	0.6585984594796023	1.1844932250052698	0.6273820843205068	0.2482389883237306	0.46522896472812986	0.9691518218434828	-0.46158628817729735	0.7410355385057756	0.30770508673284763	0.3560380261268873	0.2810874633434534
0.46482704755616583	0.21807011202839585	0.3105009216695494	-0.3585098596142429	0.28954392197889495	0.8028907835069278	1.873830343880826	0.6794513801393582	0.7200854502358275	1.1423589772468077	0.9630708195122137	0.9046741708651775	0.2650348939709891	0.19426322682760852	0.38845170719551086	-0.656499904890102	0.6428960550739092	0.05305616821803174	1.1622337748124993	2.439682078086381	0.4724478084656584	1.8816129231832206	0.6364852370078105	1.1094835676225663	0.09329924765457284	0.11780370643176569	-0.15155179164232363	-0.10586668285312315	0.3402671842212716	-0.4289521391037612	0.22450644699482727	0.6882942646167411	0.04863588081003801	2.026338708504488	-0.08841988705576213	0.006029571672298626	0.7247491476376635	2.132507141112211	-0.25111706237624365	0.6671129925608946	0.9544668163301799	0.5134400527898292	0.4272281178981626	0.35440790455222543	0.570268082009821	-0.1338934724666779	1.0489535887755668	0.35814728504002286	0.08553079657028091	1.0139392163671672
0.48374917590049143	0.0994932981130315	-0.001648228638356102	0.5843642078654477	0.3261307192703675	0.6030736476007744	1.2642768622843146	0.664270849833543	0.914610893157959	0.791313767842274	1.248038118953304	0.7453827172871194	0.1910071100277756	1.0026712330447698	0.724771238650725	-0.20742783054339944	1.1221294556003962	-0.18529106427962522	1.2962414345548334	2.673815696204923	0.7285759678771356	0.9351911448158885	0.38820203139690734	1.4869818608482397	-0.24907344660186326	-0.3510208850661291	0.06127079823245151	-0.2537585457617261	0.24567895431845013	-0.32040187038658813	0.00080003814093269	0.6226789961300365	0.7151545502523561	1.81750734932572	0.09035407555225848	0.04190049428050806	0.32407913245502	1.6965313487251048	-0.27814373029816736	0.5806193134704077	0.4460106852170092	0.37008520826855523	0.5952783760896465	0.3526051875347805	0.30532880277043273	-0.20426564829799204	1.1013238963178555	0.11496028281641002	-0.29948275182889067	1.8945968522794152
0.3999501171693188	0.2860427651388711	-0.13113897995413448	0.806990835011723	0.31853777014319895	0.21023046394968584	0.6827654309904442	0.39777232260128503	0.8741172574709162	0.4361831793884065	1.0263013848894953	0.7985419472046581	0.11288483334805889	1.1459707109808033	0.7688679389354961	0.2070171458655749	1.1995042488190841	-0.6625940396900307	0.8776580476188173	2.1502288642604963	0.8609794609991701	-0.3560911983467148	-0.13267676517021285	1.6263692447831148	-0.37522549971578395	-0.7000430442316419	0.4250622591270168	-0.49521684616894374	-0.005343266399488346	-0.07248379610891563	-0.00040582255633452355	0.6456743228108782	0.8879629267615685	1.7074732640682628	0.41182015834213476	-0.08264359525243566	-0.29873823963986623	1.0844194403634015	-0.5030607309729788	0.47308160980982067	0.20796854630160816	0.3886858806068492	0.3752359341793896	0.24816283205458511	0.35453597342820387	-0.8850583869570707	0.6826449679931343	-0.3009725766050659	-0.5402317697107696	1.8944131743282508
0.178925157298454	0.5628085926224096	0.017718329827105753	0.15832543161704973	0.22321809407905172	-0.5240205811032058	-0.004140374141852483	-0.0518515691848293	0.4880896405055717	0.43689570341112616	0.3943273897710613	0.9003173200235189	0.09271153613433868	0.9345894154864238	0.15404976118995883	0.11811937833319622	0.5437944601211699	-1.0948328656130282	0.07452520778517069	0.9685133205789312	0.6075544492268501	-1.2577496903056373	-0.626887837946457	1.106090649318506	-0.32916547387657447	-0.89411905000564	0.4318301214172559	-0.6225131591689737	-0.23352114850823985	0.3178507180307222	0.01672454506533365	0.7501894441894446	0.18333801210890116	1.2152783458655132	0.6977708657076577	-0.30270565587252873	-0.8501902121715277	0.23794666711393272	-0.7811983501005371	0.3018557117760856	0.33357767684481493	0.557423583800633	-0.2047233788718683	-0.04225460343042168	0.4357655544612602	-1.6054686314490518	-0.01231852696840238	-0.5152639323928444	-0.522128055438125	0.7754512362783512
-0.06808481137729955	0.6267093159432328	0.16861808488441438	-0.6348075563014071	0.11648101574026233	-1.2162107683194372	-0.649646483804169	-0.41282681179075004	-0.06786790104611717	0.6786140052647386	-0.23403121301783814	0.7754701086029752	0.12178729296023791	0.7757753261753668	-0.786278088124254	-0.3918362825286791	-0.3441848160900418	-1.1558729691766405	-0.5625209925441218	-0.1257367204659445	0.0074759540708015495	-1.2485472770832677	-0.7588633782147237	0.18049032122355574	-0.26307730944525637	-0.8976773408931873	0.12946921524879068	-0.46236362025206235	-0.31597479851892674	0.6265762627921472	-0.10206522298109974	0.7600787646506507	-0.8097017242465099	0.34851505941022376	0.77765558444557	-0.4936800306272797	-0.8657424246404254	-0.49482434118610646	-0.671140413722228	0.015894490817405755	0.4864379881180888	0.6722440714419345	-0.5683593483100855	-0.33093048089237054	0.17546756861493476	-1.615057550391528	-0.47245313370092507	-0.32346461197787285	-0.2672393145624629	-0.5320667512333302
-0.18178736562544245	0.3141286831071475	0.009494397330827112	-0.8533905130764413	0.09377516435175696	-1.3022558436318596	-0.8244538723848572	-0.45230509695401966	-0.5066937334398431	0.6679315413982726	-0.49240364978516143	0.33103310254231894	0.05680908839833019	0.7408135920312483	-1.325350030345968	-0.7911345672770449	-0.6646829479284747	-0.8240803632796716	-0.6577800608555089	-0.4821612527014032	-0.5404251485465776	-0.44496150156899195	-0.514581372594988	-0.5250865945573362	-0.25552551385058164	-0.7138329548546156	-0.10274177902293069	-0.09955487600983388	-0.28180997666430374	0.4813042645635275	-0.3253626060275591	0.42132957701687196	-1.2223369765939704	-0.3464789504097592	0.5737503454436929	-0.6268974340303936	-0.09212084937482931	-0.5982969635212563	0.0016520221177694085	-0.31310214967988653	0.3322543804983005	0.5244864433179083	-0.21282620801503954	-0.3705481289236797	-0.4422464048394349	-0.8454948176649665	-0.37118842498009064	0.04370618444902371	0.11213642463708745	-0.9191356624611555
-0.17351905238213153	-0.2714769313741148	-0.358875055140602	-0.5090298095798501	0.10250229298553959	-0.6939687991399529	-0.3968991613292401	-0.21721167828891022	-0.6698214284574665	0.05816270510397941	-0.3817156442734669	-0.19653033838940592	-0.22291812119237756	0.6468243526711231	-1.13780574015959	-0.7031999652630352	-0.22742543874676693	-0.39696011537708425	-0.3706031219852942	-0.22648101114257566	-0.6070576179991064	0.4726430782796386	-0.1709766277939315	-0.7143083303668893	-0.26930845878196347	-0.45062797416749095	-0.0963238004717887	0.15508146003365	-0.24162363152620048	-0.15619149301325863	-0.5311773629797665	-0.2579234418222926	-0.8815065092290555	-0.43846978594657127	0.14719930717119994	-0.689532019034048	1.1164846093686358	-0.04380520742328175	0.7445267563739789	-0.5332263727087064	-0.12215507404461966	0.11410391451274039	0.6267793136833206	-0.16032666964190231	-1.0281099467373345	0.024372902886166725	0.08788409266154998	0.17509604733994347	0.43206240780572575	-0.32688521126469
-0.25957431366390615	-0.8036355293843656	-0.48937586076470235	-0.17805395164136983	-0.026181300238648314	0.05012517017224653	0.14210339109917663	-0.0033984658240888968	-0.5922569951035649	-0.9320186874730483	-0.17491690359558834	-0.42860575732996514	-0.6072819362173528	0.40501069144777735	-0.6882003409415556	-0.32132985942727366	0.32500941443315073	-0.15561079902879693	-0.18086128854576697	-0.04062814754469309	-0.1811518002949432	0.837589618365968	0.02895777288291424	-0.6741935279607006	-0.27782998002532566	-0.2854381068383571	-0.056788017679972484	0.03946913695392929	-0.28849405953759916	-0.7059671552217353	-0.6571743990176532	-0.8320236591377785	-0.4354617727719308	-0.09887748192637567	-0.29615992788466944	-0.5572187741535186	1.9691944551790432	0.5185899647196058	0.7995508019576782	-0.5923163172713214	-0.5917630639862171	-0.3263034655205682	1.122933626073338	0.027023780939800197	-1.168354116565968	0.37393833568733603	0.3807503891917297	-0.048705908450086904	0.4916939255735989	0.21327729981032315
-0.6129922222981268	-0.9516748199893877	-0.1830104334196362	-0.3101783841524426	-0.3730940272305217	0.2747110030188938	0.15329159611286874	-0.0733389360825432	-0.4163509856321054	-1.63269302012314	-0.04690324094096949	-0.24162120648276897	-0.8059729569003128	0.1540181667026049	-0.7336088232996079	-0.16522770457761116	0.19655985871543227	-0.09130824650924343	-0.38823979851107837	-0.32462412465225277	0.23021258223365598	0.5549076413858469	0.07584781829584526	-0.8664322754290018	-0.35526659616381057	-0.33124875011351157	-0.2605528000897532	-0.41874100997906527	-0.469078145010275	-0.4655000482376865	-0.7176906687739063	-0.7927507409550377	-0.546152751034102	0.13209789832987637	-0.531540236579072	-0.14538582511924242	1.9505975243246847	0.39863432909631574	0.006800977206508046	-0.6219662831651759	-0.8320919020507606	-0.5611241665602689	0.7274179641947762	-0.07297620352272237	-0.8206795876038872	0.31400416880115944	0.20655168689238784	-0.3625944089531737	0.21007112675406597	-0.22514050861945187
-1.0978712336861023	-0.6563558157121481	0.13668204886594357	-0.8287978426758346	-0.8147665889330341	-0.10585401979675552	-0.4000328978982355	-0.412122780617956	-0.3076424354757733	-1.4828701475898625	0.07900213114958188	0.0424841399362359	-0.662976583339939	0.055429331522609024	-1.4486928356777453	-0.47575957138328984	-0.7589098303333938	-0.02455127246403557	-0.8748407841297646	-0.7644792458950342	0.04895582651554455	0.1016491781037452	0.10004653282421773	-1.394117049979083	-0.5593272834362505	-0.5342933192994304	-0.730419639634102	-0.9309099955933335	-0.7697034816432191	0.5046839263928302	-0.7091304415257244	-0.19770202806446094	-1.1387689023685792	-0.05718639129404429	-0.5448506254097893	0.30263893218792026	1.33628347472921	-0.3458937785485396	-0.8946498254487962	-0.7934025213896944	-0.8447783220741786	-0.611489421919779	-0.198027627996515	-0.4498492221651981	-0.32429627529660343	0.40849452885753873	-0.21686719105545715	-0.4992610998402912	-0.2541906025324957	-1.4108864154489984
-1.3245582130503941	-0.2305321875221894	-0.1352670600281221	-1.3115460770740226	-1.1236871242694175	-0.5733067593152157	-0.872756004327651	-0.7661246635797139	-0.4005199918333423	-0.5387297753047738	0.27928695334394893	-0.0466256606862341	-0.36745765144963516	0.05374783668364293	-2.1407320614858563	-0.9504194009110704	-1.9216306762172153	0.0633606957945865	-1.3098319064661939	-0.7867362971321867	-0.7434981185281794	-0.002622164568177264	0.19883541178302577	-1.916493388727621	-0.7396735481699034	-0.7049057644898942	-1.2216365861216425	-1.2019586912539872	-1.070210569695371	1.2098214648593602	-0.5688147786269384	0.24346033197359548	-1.5461319613524178	-0.499451566986714	-0.6041470666336658	0.302232240315857	0.8996562414428709	-0.9249822922942009	-0.980709370257233	-1.0978560693130306	-0.7869726689790691	-0.7293580888013721	-0.7211582546630796	-0.8405125209715102	-0.042294047188169225	0.837277126244501	-0.4033529368698957	-0.5049762250172828	-0.5581629053500705	-2.2286634328797272
-1.0318332832852661	-0.12701673477099934	-0.9619125431084664	-1.3826042935761766	-1.1461077443367	-0.6356607647636477	-0.6830384597297341	-0.9082483059032942	-0.6992729458840679	0.5247679682339255	0.3649425494829398	-0.6045075202510161	-0.2715121824129378	-0.08915011768612442	-1.9180448117674418	-1.1014251688052408	-2.481463585698817	-0.038854919477697	-1.4869943631316378	-0.28967047919093936	-1.4585914840139684	0.3070110908615773	0.3817899590330982	-2.013218147328877	-0.5917183101648489	-0.6594119564347483	-1.43643002109932	-1.1585179364345664	-1.161216237847252	0.7021285447922367	-0.2650445354682488	-0.08937778088088282	-1.2910208443425961	-0.8411733047017893	-0.9734284905327236	-0.32015285312335384	1.0927896492033626	-0.694127019667538	-0.11930175026084693	-1.316077872059511	-0.7399233362316564	-1.070352141034274	-0.2948825418700403	-0.9782087433979412	-0.034594704159984294	1.1032510765024954	-0.11268352402317407	-0.5560179026582611	-0.42410242608391924	-1.9222837359742986
-0.4141184708645063	-0.5151870635956473	-1.5214521959101297	-0.9243616489143544	-0.879900058580393	-0.3957713134112369	-0.008949052539156396	-0.8439570798170207	-0.9841291714735978	0.9377082074671997	0.050213108658980175	-1.2037912035337943	-0.4962707196642494	-0.5192022850262817	-0.6455365115488125	-0.7878656092217075	-2.065975382885283	-0.4308944220380925	-1.4282204109195702	0.23604255073813582	-1.3113881588923815	0.6570059946956873	0.5603702403804736	-1.5608148089333753	-0.02082179212423173	-0.36294281702931946	-1.227413729451183	-0.9523568835291724	-0.9112877984685401	-0.7779321416071507	0.09117203943328242	-0.9367874290962191	-0.5665698765496004	-0.9417825825588603	-1.5043219962556664	-1.0633066873836072	1.5944129947063574	0.0780826081836764	0.8962015952981448	-1.228362454780864	-0.6179463677132089	-1.4422373703871774	0.6943571644641979	-0.8010892910523186	-0.10256513852816482	0.6948036584465006	0.4022311642709191	-0.5708031440546147	0.10327683890224579	-0.879457235218583
-0.0031110173844285734	-1.0613626478573062	-1.0914934477902272	-0.0965772384241713	-0.44286842108575447	-0.3971871977202113	0.40209659309033885	-0.7490395829553376	-0.9083534402282629	0.4484720240322125	-0.5994123741887627	-1.3524287005393003	-0.7818213994089694	-1.082587135947164	0.8199919215100103	-0.3019728530331773	-0.9045230589871839	-0.7731091003277958	-1.2224066544879952	0.28408215557971483	-0.26019519920387046	0.6731183684867519	0.49543307311720214	-0.782119254243267	0.5794781996293603	0.039021118225983475	-0.6781551505463557	-0.7623021686255887	-0.44208513043006326	-1.8861725065436865	0.27518129982093986	-1.347127929570179	0.06361022382955918	-0.9279964866593962	-1.6208861687162965	-1.1850013898894862	1.7023095476443117	0.45394518229663916	1.198872491348693	-0.829081490388644	-0.31041964646912173	-1.4741114680322915	1.334943630785935	-0.4576370816559514	-0.11397593750325574	-0.11914042467330889	0.6463653381969241	-0.2417714986477452	0.633690255185401	-0.12364771632110247
-0.1411592135693975	-1.1864562534700493	0.010647946813742492	0.7134046209261823	-0.007446640137977036	-0.9106633679411569	0.0916595647415745	-0.7250942568398652	-0.31511626888425237	-0.49883139408777893	-1.0618692571921164	-1.057298719653061	-0.7584333621762304	-1.4224992509716112	1.3953268496524907	0.0454107061240723	0.44698270927713185	-0.47964554391348796	-0.85060046338576	-0.1262536134229129	0.8213062330017818	0.33928612087088494	-0.12658843165766467	-0.009038511327097367	0.5835464626079189	0.3442568967792068	-0.05076260487984773	-0.5894736906719001	-0.05185791812967425	-1.543701394636538	0.13556359476112567	-0.7755583549458162	0.29188031708038614	-0.9366830815092979	-0.8582803764862348	-0.5566286664765655	1.0958260042388364	-0.14486710458262578	0.7044848732407262	-0.3016206124246944	0.1262752913007034	-1.0511972712032807	1.0823542815932568	-0.15826897564765616	-0.1899628918165563	-0.4110792639543725	0.36636367778520756	0.47291874772628706	0.7125611200360199	-0.16647766390946417
-0.5465673382729075	-0.6166776578082864	0.6453990027949942	1.0585990879636045	0.28713790771933956	-1.488306798651387	-0.5924293604220306	-0.6625302562009917	0.5239981076913262	-1.1744804920728484	-0.8557141626613869	-0.8042901874285168	-0.3315693079404142	-1.3043925419638127	0.7833450616062728	0.2975623999936087	1.481891142889767	0.6495880009829129	-0.20351969437467068	-0.5485432814166725	0.9362418750399387	-0.05950353266571634	-1.331186289313571	0.5736243210881392	-0.20213362743259733	0.49255277191908714	0.39794262169880107	-0.24154774764689738	0.11127778148480481	-0.09897378789872913	-0.23128320078461856	0.16952813968691643	0.2859570496008594	-0.9145133428925631	0.5588385676949514	0.11688559389979683	0.12170764119446609	-1.253992675223723	0.052777726994745325	0.2003087002795485	0.4702149790578722	-0.4886240301763496	0.22640682010279797	-0.013073010775849218	-0.5062259629255588	0.40571033694357755	-0.2038361344533605	1.0830793028606998	0.2087816211865981	-0.5278430781366894
-0.4788801385763997	0.2963830687783191	0.12358605196004661	0.7643621054341377	0.43895967548831366	-1.3570472015487836	-0.909981315384956	-0.39313768659916115	1.0753106006983075	-1.1832131921165294	-0.10541029042911101	-0.9465320486529029	0.22930170400558314	-0.850232052871585	-0.2788661364982298	0.7223782536479989	1.9606402760354067	2.0382244850134263	0.7331732864706224	-0.6477967614693139	-0.02434037471628588	-0.2726335951967564	-2.5165228414368315	0.987503977988562	-1.1863723383834706	0.6445688400983525	0.6285925776328212	0.44931217532609097	0.25017699589031006	1.050845140879607	-0.5173777351767448	0.3249220037337715	0.35087804366807107	-0.7000288792477619	1.7724757530244184	0.09706806176262586	-0.646511013569275	-1.8005134789287771	-0.17758547034226002	0.6803379061831366	0.5502435650323318	-0.19686128848981946	-0.4544914405158743	0.03354934827107195	-0.9568310471930168	1.8304358237292246	-0.5668561289902202	1.014569910781278	-0.5253561496132199	-0.3903582659678613
0.5283257330055848	0.8338303537747432	-0.9294425332346786	0.15966382483212993	0.5832172142486938	-0.29585905186855904	-0.5701862539754404	0.013228611906253617	1.0171587799695287	-0.7254697937902922	0.537407026529784	-1.2488755083656904	0.5458646386612057	-0.4242652971822139	-0.7645883305416612	1.3538322798559783	1.9115495383865193	2.7145002794222757	1.7048866232777875	-0.5264278746303871	-1.1315623079261148	-0.3172045616645669	-2.7210124932649475	1.3013687346080232	-1.4792485344540907	0.9917479904371949	0.8219123940610702	1.3396683428636817	0.6674514302361244	0.9468978440198144	-0.467863277961899	-0.6750097859660062	0.5257631525634173	-0.2629149909438698	2.008210819444941	-0.48898243169398026	-1.010180973139165	-1.2073445156668623	-0.01880923617243564	1.164341764468401	0.43664578353080324	-0.23026225177397125	-0.4322826710378075	0.11634247694071441	-1.149838209798345	2.6759089947986694	-0.45050249126278397	0.2975669691145888	-0.9107414830037753	0.42050749956525696
2.025518229721224	0.5365010113643542	-1.2314487291942133	-0.15439982554021675	0.7885975907659608	0.9552482234575564	-0.032240195996132606	0.1648186340376781	0.5252785511074695	-0.2919012613373972	0.5768754385533099	-1.1820476591079896	0.4303801836056415	-0.252670895809026	-0.3208877604506069	1.7858756867944645	1.478643628878296	2.179124173499872	2.20200064003706	-0.5363212279723685	-1.350993424813002	-0.40998205267919446	-1.5278741651103984	1.4231080222630115	-0.8178036410801983	1.421639058366396	1.0808644448659377	1.9084587288460342	1.2758575464905482	-0.031733490360652476	-0.15113101084587266	-1.879244025129378	0.5816792736130755	0.1762961276660382	1.2370272387606713	-0.7989453847353393	-1.2421725616410084	0.00479509626952733	0.1084085961023009	1.4754594744820702	0.36774154435325906	-0.28886280267851994	0.1330055562506116	0.2515924225696949	-0.8215646998115174	2.2193815264147956	-0.10515778064057545	-0.41851752308539597	-0.6446843183008711	1.2166777382780856
2.8146690248921025	-0.38146677136823404	-0.34174789154638496	0.10960503963487714	0.8326721470719031	1.28878655421756	0.04264929819343099	-0.33144848978439817	0.04258371309534351	-0.1511463790907155	0.15889641121857703	-0.617932461187722	-0.023356872578799377	-0.17342391816517805	0.5074514270532292	1.509408510573886	0.7639066141361159	0.890505535104663	1.734588873340252	-0.8761992208199072	-0.5912010822719334	-0.7197832914259572	0.27453210915110426	1.0945505511555307	0.08886492337498932	1.428840118464061	1.1576125358954368	1.5858423999421245	1.4859017528858762	-0.7902719419308031	0.05348524787997666	-2.0120513376363185	0.35364736925510903	0.28480434435106916	0.11840368461946847	-0.33891046775963474	-1.6518207592030119	0.742389276009176	-0.03781791830444706	1.2534738384144237	0.4669602709895703	-0.17432554424152336	0.5753030865002556	0.21671098519848325	-0.18956073406320695	0.8683602627772838	-0.10016533935214869	-0.6397532338967227	-0.005365179215855891	1.1673526150580629
1.946581541528179	-1.2138892368885013	0.7752386505856119	0.6191564001253044	0.32191034362212345	0.3189347152776232	-0.46589144633097407	-1.3870162763026543	-0.19627792814392508	-0.16673078918632717	-0.20877510684256773	-0.03002867582925048	-0.5361555213694131	0.1571916706351408	0.9496014048648375	0.457334717188747	-0.15979830293925285	-0.15652687090840675	0.2610643903010803	-1.4056294483367509	0.26590624437403104	-1.1853966138457632	1.201736356215634	0.19252041013879112	0.28270207533335556	0.5341884741848129	0.6603316814273797	0.29634710536395936	0.7579555481041573	-0.7845476693982746	-0.1882228760946073	-0.8593201316709387	-0.013520769680488265	-0.08659946018780589	-0.6473853549118215	0.40207320067823754	-2.1682790558406566	0.4234497009678586	-0.3223222563768761	0.3047136843853177	0.5722825197943102	-0.08569857976105127	0.3072661732162143	-0.27903976632158306	0.2491682129033639	-0.3273045314412299	-0.7532511164485756	-0.6288255069273059	0.3738411218932427	0.1522887174769374
-0.30279704134277124	-1.3529771311825798	0.8618323212388471	0.8179204908218867	-0.8038209073919141	-1.1218262222783741	-1.0168105718837936	-2.2939543912071767	-0.3209400533369293	-0.07095848377561507	-0.30556916716754784	0.09559285657460262	-0.7908030024063688	0.7582145735254124	0.8082216464098975	-0.8162717915554255	-1.0538283248530136	-0.34277220573669526	-1.5456628500436247	-1.7655476195235762	0.37660982745370175	-1.5338509217015008	0.4845973694385413	-0.9115244790920319	-0.3738293045918007	-1.0763604953281265	-0.3381271737013479	-1.2757713043444867	-0.6865038531562038	-0.4196098061418912	-0.7620701487687304	0.550954130053373	-0.16588955009169268	-0.700166146795998	-0.8412814565442843	0.5902506218597315	-2.3916179391615313	-0.4941358573603111	-0.5090732023325393	-1.0419852959747145	0.41060373482854146	-0.31692147386284664	-0.6654800059880462	-1.1915797373993562	0.3090383802691587	-0.7166107035413296	-1.7066675068321024	-0.9885028352726904	0.10519482865690633	-1.0959707180903637
-2.4678008063354158	-0.746003273505075	-0.11676056183718937	0.6066699960869226	-1.9204406421471198	-1.6433902285173343	-0.988665375721523	-2.1938592678147275	-0.5054165486156388	0.19262080792078734	-0.36597702957031425	-0.09870917821549442	-0.587652674660713	1.1032676726561252	0.5488228275273699	-1.5174410968778023	-1.4160090207867908	0.09470004444816202	-2.5462966305155845	-1.6106860444808158	-0.15162276197041666	-1.4696142876426803	-1.0553084207595407	-1.3971926925001033	-0.9897768815778591	-2.4004120518095053	-1.0268709986048603	-2.072548123822947	-1.8271633345299911	-0.2908935642350945	-1.0847544327639234	1.1267244201717561	0.13660955890456666	-1.0365256984118145	-0.671513686378565	0.15402877998088715	-2.0071488997213445	-1.0259962010648038	-0.5285400862716625	-2.0027564988843674	-0.04117548605007428	-0.7234259773294327	-1.6873558837751703	-1.9355271933652922	0.37147673168236867	-0.5220337214020854	-2.1079905638661334	-1.6955746178434516	-0.5500954653859725	-1.6178876899575534
-3.0499543324846443	0.14628262243535414	-0.8702734465676857	0.469622432458581	-2.100652574309959	-0.5461760567043623	-0.3000620769890758	-0.8200380186037909	-0.6311468420389844	0.4639020395003031	-0.5836918006535501	-0.005751024143474716	0.004492003529436294	0.583491483831766	0.6670355131712535	-1.206514081296562	-0.7845495459681544	0.4508694268803416	-1.9068779580753445	-0.8042218659955939	-0.4580180166357835	-0.9068246411552471	-1.7344008982333612	-0.6182869760854186	-0.5974384938066838	-2.3389415658753805	-0.4867325765465986	-1.4961809996015192	-1.6808937268592021	-0.4032152337462062	-0.5890753982307135	0.8069435551629393	0.7840454480665119	-0.6966212849309471	-0.39546722007184404	-0.10018742208804227	-1.113614924894782	-0.6280362141731289	-0.4163877879740737	-1.888529724092636	-0.4246753463566138	-0.7149723664295446	-1.9322146353772232	-1.7639682656267786	0.9001752488865626	-0.36321584238808174	-1.3301542429069906	-1.8923825138652275	-0.9171600604570286	-0.9864664434106016
-1.7852983622604355	0.7729227548977162	-0.26362430557407845	0.8483474937649691	-1.0293420493621017	1.5146427785596732	0.5509109498211027	1.1708165743058638	-0.41683168529071796	0.6281494258869619	-0.6860170064087191	0.6370915065990996	0.6323158987709265	-0.7058445668758996	1.1115564008786563	-0.1065830441171386	0.7025216908168731	0.32108538490677063	0.14530617839353216	0.4479546931901877	0.03638265394586287	-0.08449345126578042	-0.6934784237270352	1.1782405215760026	0.7654178037327656	-0.757929901574889	1.2571622983837858	0.030511590870958727	-0.24476632532313003	-0.34626810207457703	0.6815669526327695	0.3476790624736718	1.3663668997318892	0.20948077894068892	-0.1225582554174642	0.44361107586931403	-0.1765609059827375	0.3589964564971467	-0.15020908797453206	-0.6943170054264374	-0.3049828215338162	0.08346970991402174	-1.100279842984871	-0.5214722593375906	1.7363440961379824	-0.5023015700831743	0.3869439673492287	-0.8858859222042376	-0.5854447302793985	0.4174074137737022
0.180118956761252	0.8880116576654324	1.344222420606153	1.533552926552135	0.5105426665542931	3.0722520537786804	0.9823618559443786	2.6427787318061298	0.1268126244083891	0.7350581459869975	-0.23897177532478314	1.3263923871999626	0.9047907786196684	-1.7439679824297536	1.41550566526099	1.0716411315774972	2.1174299218693124	-0.08225676581315453	2.309833827622647	1.5927306089003659	0.9732877943590071	0.5496190460235904	1.2398266617803333	2.820685484181372	2.055338387608609	1.180889711166616	2.963630865910891	1.3541832192411591	1.4245826032481008	-0.021490193112048042	1.9666989930173162	0.2533081132797408	1.4749330223148558	1.0778590239314334	0.09567826652796334	1.3452191519295809	0.30155410792375903	1.1395296649708633	0.28589130338075985	0.8249690200101198	0.3678562168633217	1.2643246471700638	0.24232300563155396	1.0063094414853166	2.089139471222344	-0.6702488283806007	2.005742584831516	0.7986860775380529	0.16599032728959306	1.723173099327444
1.3720270716487202	0.627616848353011	2.4682651297687985	1.8703071205074586	1.2582486545833165	3.075497242159237	0.8078046296928463	2.8369689012355264	0.5357583848391142	0.8086988402868645	0.6645950023892594	1.3542503457739012	0.7509967312165936	-1.380238204464029	1.316679484076556	1.6041067550729247	2.3517406517381376	-0.31895841661825947	3.1278039811220086	1.9887321640416669	1.501535618863991	0.6423640476221019	2.440654630502317	3.093797398461185	2.2948279273609016	1.918422814221611	3.2159681028475573	1.5315440555622142	2.1161659875993917	0.18635948682932926	2.3584392069383764	0.28103100321871255	1.0278749765717126	1.2968708029957037	0.18685658162362823	1.6182496429716762	0.10730818079823824	1.2256435787741646	0.712873099313844	1.709150933625631	1.1355424252661086	1.9298192908523712	1.0624609043635238	1.6723988031101067	1.3834304667750248	-0.5547544551944211	2.480763987945055	1.732159241350664	0.6631307633716199	2.1629893469258112
1.2503731340074142	0.3040361869284253	2.1178267200232543	1.543537659946826	0.6788930874931945	1.6747358399533565	0.27802975919164596	1.8769546713509841	0.3229013765135088	0.6711657888411773	1.2876407323874075	0.6909642279754109	0.49971367463123073	0.5032734815897404	1.063972516329501	1.1942710965628587	1.0980649472390762	-0.2771160613016081	2.121246432632775	1.3710425631488978	1.2291541045168024	0.1964046838376639	2.1225550249969247	1.793287901279225	1.5002426597789522	0.8804894203255478	1.8125441874345707	0.5701010642541051	1.4737799563959901	0.0312810598194153	1.565558571115746	0.03766044650090353	0.3385532124592788	0.780785051445676	0.15839837000770576	0.9937185819432313	-0.5725897568761763	0.7567671229360424	0.8133275164624961	1.5138347661981217	1.4070647606065838	1.6068757473216249	0.7365259216392381	1.026736072543252	0.034799021984303125	-0.27052373179206274	1.5867620865763197	1.0942889647509624	0.5465879119544589	1.5382716205552955
0.44734095387636014	0.149387324713299	0.7801697727348752	0.935228302598271	-0.5167523142018942	-0.062536369365065	-0.23315656060548595	0.5230426211791541	-0.451759236475016	0.13548738749138872	0.9917775019940086	0.059819799742692754	0.5162987135764044	2.674229486889861	1.0182229589865675	0.13347646835168575	-0.790454236008938	-0.24519945724428727	0.14117966965662906	0.14842166966605394	0.5493676633219503	-0.44527319434471546	0.9387343879589036	-0.08871104175210023	0.4827332276456101	-0.994478964770429	-0.011032288812729277	-0.6929345422138281	0.16100117185590945	-0.11557544145874063	0.1573703347229295	-0.30555129712339685	-0.17625283172483983	0.013043786631541375	0.16568332793251866	0.28405473047598223	-1.2872666695129147	0.1770489495282076	0.46622753358350816	0.5781587670046597	0.9638499601586652	0.7438272786542742	-0.3871233028016164	-0.23360876740756092	-0.8351892851592551	-0.23642227172197625	0.05067546824561844	-0.35047008227849197	0.12032576699244815	0.3084798699075212
-0.09883466003563075	0.19363785483661297	-0.27736464265267774	0.5810182655576872	-1.1169712903637272	-1.1063846300243123	-0.5206926323153346	-0.4858987017258789	-1.1532873057945052	-0.6058422464812598	-0.0015908929669832868	0.05995484411329497	0.7653481980480499	3.5383325670591015	1.0730498288074006	-0.8943496954211859	-2.030030589173195	-0.48175700997677673	-1.401424320833248	-0.8297363314074335	0.046984992888551284	-0.8794904208417842	0.03720342049652476	-1.2734474218661949	-0.10738837078441786	-2.1274421078365604	-0.8450688606687747	-1.378363191369286	-0.8606676833304612	0.29518137036373354	-0.9353951291030103	-0.22952967434109217	-0.39990540364974636	-0.4573024708000134	0.33573192590980194	0.33822756200082277	-1.5962244916892623	-0.2483417026793345	-0.06106321703265986	-0.3502723855851023	0.09829630155245334	0.19018355893820355	-1.3127751853936496	-0.952988904395704	-0.5395512221080229	-0.6364493719267931	-1.0841151622385776	-1.0518637209560793	-0.03935058761756382	-0.7351066225359386
-0.06719663961857192	0.3084329922524288	-0.41923090526637574	0.45100775018397554	-0.6033188734345057	-1.170228627422356	-0.580429361500548	-0.8461530875186719	-1.1605776819192413	-0.9584620981699778	-0.7875337511512771	0.42138927197504894	0.8363307396388656	2.5265439181639096	0.7025495753345233	-1.2545167342865673	-2.027808450036663	-0.8532268202297475	-1.6905420543865177	-0.9278784082835403	-0.17928432105889847	-0.9152669670023564	-0.18435132373289914	-1.3048121275847668	-0.31141672088982464	-1.7121477522890713	-0.5023370979872228	-1.2141374593150196	-1.1278203503229787	1.154274402478448	-1.1643828557830063	0.31512880769672014	-0.5913902990921553	-0.5265649749894021	0.5369281832303441	0.9384877306617039	-1.3056625437879676	-0.538420090096236	-0.3641084893157403	-0.7334482173702771	-0.6969260842204437	0.2622384200295188	-1.3115629469158114	-0.6389540005763648	0.4498716111728305	-1.128904780051576	-1.2343291948584936	-0.3862443311201884	0.2480759525452582	-1.0114358730438648
0.20414472678559065	0.34378696160655553	-0.09056777785033909	0.04585959990684161	0.48327990681138716	-0.6590784069680891	-0.46825921491355676	-0.6039479086762687	-0.43429808279015475	-0.47073112165839565	-0.728337155588262	0.35798629987142516	0.45303427456562695	0.507024033709082	-0.3240326269517783	-0.7797895043226957	-1.2402631705679903	-0.9806820992323989	-0.9898224904155605	-0.22745156220164264	-0.4329151189598664	-0.6011023219967394	-0.2108996826966531	-0.7723208219388152	-0.4602095418726124	-0.29887245954151515	-0.03199486932494353	-0.5108019880050123	-0.8177759907767789	1.6227983501719878	-0.6659905657828721	0.7159592705979068	-0.9882058560735395	-0.5072281520158394	0.46458450403209184	1.0979803057728874	-0.5229320466163271	-0.7240381579544797	-0.3203476793231096	-0.5403501246035785	-1.1102799362266458	0.48753184620455203	-0.5122071414412402	0.1856529888343314	1.055758505204169	-1.1643722139141144	-0.5389611064130675	0.7273820284568567	0.5958051099455695	-0.5338356972855788
0.3688072488248071	0.2559810960376826	0.029669650368916035	-0.7874950230158743	1.2708896732042527	-0.13548527094708931	-0.20961814966305103	0.09653734668490746	0.5235761794401281	0.5991174448823168	-0.061552547188670925	-0.39101715995750447	-0.13848183197211283	-1.1333059605584834	-1.435718578796604	0.12954152373695388	-0.47269428827280596	-0.6980581949360252	-0.14309169268608377	0.5976932823088816	-0.7917687576055578	-0.06984285073740579	-0.507265173401763	-0.5265947212437321	-0.5529504147777421	0.9075360624275615	-0.417438222412979	0.2992591297549316	-0.31654323281148034	1.053796561809726	0.04744484715940338	0.5026638195005577	-1.3714969171221203	-0.6423265359942844	0.02408590216183998	0.3824632457699371	0.46846057573538796	-0.6563565160675063	-0.16251471317823776	-0.055879570144590884	-1.1018483136584136	0.28227286380857103	0.3808972852917768	0.7215255619433378	0.7960330664896984	-0.5732115204319059	0.4539575627540931	1.0260213906005249	0.5511594110395686	0.16537743090918594
0.47451493198101996	0.13656593735635975	-0.08785960795217708	-1.4490312853401186	1.4195329339751592	0.09694096273168736	0.1562314325425757	1.0393417238186233	1.1888498984211846	1.4029299645093063	0.5156787016099749	-1.1464173864243627	-0.417878931513626	-1.7066258110050805	-1.7144568818587387	0.8113202035681815	-0.017611707652799503	-0.26332407220573006	0.2484277840433235	0.9094425736031924	-0.8762102786303045	0.5505070587752925	-0.8697810251562538	-0.8010765125634525	-0.314286820473624	1.1893395119082548	-1.494911137319431	0.9618374659742828	0.16147054679070208	-0.1900571582838918	0.5690330545678662	0.0678113864945582	-1.1951176263231558	-0.7765494515671564	-0.46512905617092876	-0.4927077885819553	1.3678765022301178	-0.19598953006554853	-0.14412669056071123	0.4666882704104659	-0.7560436128943402	-0.3132148373709591	0.8350150815638239	0.7923290553293876	0.21918097296057662	0.218967973585692	1.2267772419077965	0.4310166670819097	0.14611510071254463	0.5117483520798827
0.6669738848614992	0.11174067165674383	-0.017087838772533864	-1.2552900778131417	1.1907022673096546	0.02922880437810979	0.515223387826572	1.816868000575434	1.400777146951087	1.2862723353435284	0.6926695974436767	-1.0665338977116607	-0.20972413696627984	-1.5206152501482566	-0.9257299540908235	0.824179491461309	0.38250155990144113	-0.08242784063320105	0.15319387216661803	0.6393195896517329	-0.38405283589173317	1.0836576433756546	-0.8058260909082252	-1.1286995327869864	0.210227579986397	0.7672370918445848	-2.263742144947944	1.3375793985716131	0.5406466260915411	-1.0687730941701532	0.7756926513667205	0.2172943781239714	-0.2680510472882419	-0.5726458201244095	-0.5693110677151587	-0.597557909302172	1.933106794638098	0.4695299366897237	-0.26061565465767533	0.9152005203321848	-0.20134076799550588	-0.734051768222516	0.8580420015636554	0.8551120830352117	0.09037766457730334	0.5878581813563044	1.4914571843156577	0.034142789048638864	-0.16600378586548592	0.351745658268043
0.7603734462918665	0.19505225560244085	0.2865943053038746	-0.40107140604086305	0.9103127074706974	-0.19612785669712102	0.742348731732889	1.9572380044647588	1.2934829753429626	0.4152541075351725	0.7493264522843242	-0.1804408362028832	0.0977731430050679	-1.1869819736543643	0.07894279492410614	0.24060884681426614	0.8715114717108268	-0.2813128703048969	-0.16177217097223268	0.2644838258616969	0.3396539514863543	1.310366119453252	-0.2859053413326008	-0.9824622923175227	0.4779692089511708	0.33252256566608823	-2.0696249721292164	1.3088264458003682	0.6956296039612777	-0.9857999748039078	0.7019689741490723	1.0225362503127347	0.7956453097458058	0.03671987361681611	-0.23000001629660938	-0.01758863816688602	2.0218288944501643	0.8717507885259794	-0.36372793229893535	1.1873509558012167	0.31517408029609556	-0.632790841218865	0.7149565558847264	1.2229709970918674	0.3825505994995317	0.31271838977011646	1.2026702060187469	0.6069946125777987	-0.08344621802837406	0.0045210599546215684
0.4106511736885354	0.2528265242057128	0.28910488205933893	0.0991264002732459	0.6817299312876661	-0.3560334032895095	0.8534682573196797	1.3661915054359903	1.0420453218810066	-0.43647271293485546	0.9536366641324221	0.6142417533377724	0.041941958744329905	-0.9403371478718181	0.19587667875417658	-0.4401053491691129	1.1220070250120546	-0.6067688474508448	-0.4549202205513396	0.314606330944241	0.5714181795638874	1.1785033070707611	0.2141217175988992	-0.33300583372272546	0.09616298765550327	0.3646317511104404	-1.209160867451658	0.935864975152433	0.5171154756827123	-0.36333548673792554	0.43926252437738084	1.5091405274064034	1.0545361001043132	0.75276808816713	0.15865629126427908	0.27876656116226517	1.6969325006091371	0.7441975314844392	-0.4235620386084818	1.1416982655984442	0.4474977652239424	-0.2793426025706476	0.5276370083102325	1.5785423631676192	0.3594927387555022	-0.229189246409339	0.586026156811484	1.5493517631273097	0.1908850303190559	-0.09617752872271292
-0.27974602992474723	0.15490205797668533	-0.34337763058125015	-0.4227888704243552	0.6137150057962153	-0.1861813771658498	1.0396301561149806	0.5874671478103005	0.7919004544495384	-0.674107735558066	1.0606024108664633	0.6075584259937716	-0.3139820559663446	-0.7037291451256221	-0.6960889640176541	-0.6489940985612453	0.8087720785602581	-0.7257522943236017	-0.5097000626063507	0.8880961540473441	0.1034623669895833	0.9914036452302918	0.3989436148984741	0.42382987554743473	-0.5218342093396598	0.896926040510172	-0.3774460602568998	0.6177084422103699	0.17906120514979862	-0.035139357586438144	0.19164803038768216	0.7550436616375632	0.2767677197760148	1.266366976675651	0.19791638157284538	-0.21924770759112663	1.30292141447628	0.4080252853623678	-0.5061062874134118	0.7899132104537708	0.04158597730759311	-0.13055018795167703	0.3035946010742828	1.4263345348952021	-0.360679705533058	-0.46283538413589487	0.12296335087607595	1.6239429361102988	0.2511523308422506	0.1998746756059451
-0.64033834471684	-0.031801027523078854	-1.0781612494895403	-1.421490072486415	0.9419988748214637	0.4382323581709932	1.4504216837774104	0.3984171651228725	0.7159486746206625	-0.3571019697704495	0.6394175117136378	0.08910168565030274	-0.4491767193024489	-0.5277637037720541	-1.5295381674882722	-0.12143693463399317	0.23196325621052863	-0.553295623241789	-0.05766269344636619	1.5680063027986224	-0.3802786716478105	1.1959544465116274	0.5453361978006221	0.9215920515636433	-0.499202761283077	1.6713019380106815	0.1608727621666128	0.8275193956104807	0.14487987031850125	-0.27044547869486696	0.25167315053114087	-0.8799118100651222	-0.6661403786312194	1.553690107824868	-0.08762860436565341	-0.8265799703512392	1.2714194094692854	0.5056469919412097	-0.5261679666969424	0.45434392444835187	-0.5694831836793468	-0.1897612599382405	0.20209247472372113	0.8534266771976095	-1.1622605774761872	-0.1927875463098058	0.26399342872833614	0.5461694596650942	0.03633537270963436	0.6631741904033222
-0.18400602138802793	-0.05433529471845837	-1.0071606329600669	-1.7461259559497462	1.6029661502982284	1.256260645217572	1.8909171959171067	0.9924636697228707	0.9012272779243728	0.07095969030134394	-0.2184925347139394	-0.07920323793631562	-0.07055051153839002	-0.5923914402982497	-1.2189049951567654	0.9054213524510272	0.11034493464968212	-0.27009745338350755	0.9816276339192817	1.7539694025171746	-0.07031140331984286	1.8189250716877627	1.000850665234196	1.0777760591149719	0.3947516213691246	2.265607964672975	0.6062926964471594	1.5259041797638282	0.7024129629103976	-0.6055013761825003	0.7131456701061006	-1.9878920805591196	-0.6858365438479072	1.7050997534691557	-0.350102287112634	-0.5816429411509854	1.6579007848216016	1.2378829070756538	-0.26431040085957086	0.5302522061336303	-0.7298804390414748	-0.04124934194454458	0.44659348610241023	0.5152117093784363	-1.1230729117357328	0.22668209312387252	0.95079548987435	-0.605912850855591	-0.10591459665197359	0.9000575946928914
0.6045503458564575	0.25207074495117726	-0.02196574788714534	-1.076037676393074	1.8455523869508015	1.651118261243434	1.8085453093264352	1.6245000824990903	1.1017674600889642	0.322590153546885	-0.8305222916225518	0.42863111992540937	0.45455644465355177	-0.7421800026598098	0.05021721501072077	1.7683346219504097	0.6541287623746967	-0.08535608933653223	2.1217690664660362	1.131179876882747	0.8786877583898094	2.176696025856734	1.4970220740880054	0.9725635858224573	1.2368965860551324	2.145976878861212	0.9913893733860641	1.953119635904918	1.476186360318982	-0.5533702177175975	1.1926421832082155	-1.6528246665533535	0.2300722478252907	1.5727498762636847	-0.3665855326654334	0.35790207389480627	1.8766323180029745	1.937957613225545	0.21793970263148624	0.975660870864759	-0.10352228038755215	0.4782986502501843	0.8562387686354486	0.7708082739918984	-0.24209454966656313	0.28605030093255984	1.4638944836473546	-0.7081219788622327	0.058162348508327126	0.6450742009306455
0.5721187684075613	0.6979089097089539	0.8208338341414093	-0.38701560645076216	0.7617147273353758	1.1202616697568502	0.7516284516250442	1.2533285691265088	0.7890886592859288	0.3903680028637027	-0.68565949079237	1.017537129166907	0.5139397837991678	-0.3781774129759319	0.913591355694995	1.7533155120777968	1.111474942747948	-0.05183093161050203	2.43119369345342	-0.058124499987291287	1.3153211184895377	1.3970991348039452	1.342965286370489	0.6682961660612449	0.8649980669327101	0.9580280336852381	0.9198968905514945	1.2644757678047271	1.5822500039723024	-0.1861640148615944	1.029310647218068	-0.4772119348157822	0.862171046443354	0.8431333243116954	-0.23381084331854057	0.7634226763300326	1.1278289882142873	1.5995756188463501	0.34592741674655286	1.142013572540682	0.8346523401616348	0.9010061527492262	0.7236407166672785	1.0822135391957701	0.378919591029191	-0.14034854195389734	0.977362157415977	0.023875865419937452	0.22976105878046377	-0.06618610947790748
-0.8032342500078823	0.8307080108049837	0.3637775353654259	-0.7478466905119633	-1.5255287259661263	-0.17538826430076035	-1.037936636770692	-0.3577421440185058	-0.3154596208593312	0.25679982381034017	-0.08888122005664915	0.9833528385296955	0.03576785086167311	0.8411189363502679	0.2968689648581799	0.6352623830012337	0.548415770364222	-0.09577461509796581	1.3508258487022555	-1.138811936751233	0.34214490908946293	-0.5844655418953598	0.39032225778094226	0.23656800859204666	-0.6982864458773942	-0.964384023743756	0.1360788357977718	-0.5029566239137204	0.4677015104138668	0.10904541994953162	-0.04225785019364935	0.15492978906144367	0.10754756380897998	-0.4231139523371604	-0.10393020862844579	-0.09302511465674941	-0.6925781026916757	-0.042056726518496894	-0.4544801342118733	0.3382439685390008	1.1051070727179053	0.6367486383467125	-0.47709770909399746	0.5680394148448725	-0.22925754865173337	-0.6688019541831651	-0.5629060246260144	0.3476070474011369	-0.12004785696930846	-0.8901146850898705
-2.5609389247322216	0.38459509992890295	-1.293901991681285	-1.8541354154131826	-3.462765046843824	-1.3929022784265237	-2.5465339731809027	-2.2376023873786957	-1.7405894906584867	-0.21606229678838731	0.17721869099972318	0.4663387163759143	-0.35234001994738934	2.249673692299385	-1.3334653814381292	-1.0034090612296214	-0.9307483995416538	-0.14215543896633978	-0.5483805087560811	-1.4714810184107427	-1.510486012214062	-2.6253880925002324	-0.5142576924120873	-0.14296347925844569	-2.020738760300472	-2.49907430720399	-0.8652415724309807	-2.2165936555438823	-1.365288208084781	0.23494523972109468	-1.417788472759466	-0.30855152752756404	-1.610760919965626	-1.4951431145935374	0.09579130630758917	-1.3405421667645108	-2.554495467000228	-2.0125654395708037	-1.8934561105530177	-1.3235329517928192	0.17712811387263605	-0.20330743561021403	-2.206338104233148	-0.8516833711697167	-1.6607820869344072	-0.8149608669931659	-2.1669678528000778	-0.3738012882736977	-1.0145579985343078	-1.3297778433408336
-3.0135548182068588	-0.35431909288330615	-2.739635209286662	-2.1802316438287805	-3.334098020839032	-1.6893215803368793	-2.710619658604177	-3.024901906782973	-2.5004318536995807	-0.9574195047164626	-0.21251256117964729	0.3025693583358766	-0.04268446534457545	2.5156988494429613	-2.3581283728405014	-2.078051467419069	-2.0387232802351996	-0.1614702561324356	-1.8452452331599587	-0.9478756778322088	-2.6239313595974094	-3.229572090693286	-0.37663212387632683	-0.27123174248890175	-1.674057372287943	-2.5216070196810363	-1.1589585317823525	-2.6035302863251837	-2.609178783340783	0.46307729058937164	-1.9991302391497259	-1.0324698132297894	-2.578626573740347	-1.5064880236475475	0.5246981573286468	-1.4148965578177448	-3.0372707717257335	-2.8526142460052313	-2.7122364395125698	-2.7606150045328746	-1.3709451569915148	-0.7393756350779337	-3.0041978370480074	-2.1440949513001524	-2.4263208379304597	-0.5008087044592135	-2.5965951069665794	-1.2931596350507704	-1.7176980366610193	-1.0377360663305961
-1.4757949860850164	-0.7155509524058304	-2.6338285200476843	-0.7378367351031466	-1.0969056520266933	-1.0189555235847987	-1.4018102631682685	-2.2475417658892627	-2.0081349962959276	-1.433022368524385	-0.768643791824959	0.9301566116769189	0.8100464945079762	1.0179709283474156	-1.6651598534136498	-1.8581117411616037	-1.5954469798227775	-0.13943204753327212	-1.5449059627520452	-0.10570518794898062	-1.9253136567196283	-1.9841551153870223	0.6939461128392568	-0.15017171912763988	0.212349855636236	-1.0350971693976578	-0.4147524528814981	-1.4944505433555113	-2.2937466857041717	0.9251681009383289	-1.2111060796057485	-0.8956305958259017	-1.5843260338192844	-0.40332871854161406	1.0854685999054403	0.03553552368078631	-1.7217892157291825	-1.9887606680162717	-1.7846040536879715	-2.813653224402535	-2.254990330475986	-0.2199863231477181	-1.857749082757288	-2.198675547906742	-1.5540882842953105	-0.1286630673446937	-1.5516838223743321	-1.1036298635659116	-1.3958507261408892	-0.12529908425894007
0.9045183297321494	-0.2635546950574036	-1.0383818641485116	1.5956983612252338	1.3068690747873308	-0.22311266756698195	0.3002001609184673	-0.7678436366095815	-0.7253955740406707	-1.037976222014258	-0.8533312132537333	1.731543067269967	1.4465889337443374	-1.2257278893504562	0.1882790442470605	-0.6629474813296459	0.13029589414484707	-0.07835377849835665	-0.10196706509021707	0.289054560450337	-0.07468759528331843	-0.09887423484015283	1.4339097881441305	-0.021616970365000945	2.025170313171931	0.5905628357730164	0.6191789584067441	-0.035790687334509026	-0.7412250784703102	1.3145729805237205	0.3455117012631929	0.16479908427586773	0.675496954254267	0.7873442238271063	1.438909427654967	1.6168738201780646	0.2225811592815862	-0.33306509597781214	0.5950342683727216	-1.4068255317318945	-1.6568975977641525	1.10093148043645	0.5776709351461833	-1.0748182763934118	0.29773997069990993	-0.15271680141268618	-0.019752495824854024	0.28378457272053254	-0.04580025901626846	0.8108433249113596
2.206881629459028	0.7400708955039919	0.7167579916921115	2.845453773416925	1.765162692713803	-0.23042172084582035	0.9691827037199116	0.06639672914095866	0.24268538599434933	0.15307924128150938	-0.49808612027036486	1.6854460680312062	1.3892148817367524	-2.323227109133344	1.53654383118517	0.3568822209394557	1.5960469928286056	-0.03700795073551156	0.9723235606997267	-0.12148474791284655	1.1331658226290515	0.6645135417701202	0.8308317772429099	-0.11582142497412878	2.3246416251000106	0.785406868177973	0.8700723763778323	0.41993771052950823	0.6773572728836632	1.2836780801506216	1.3636876535853115	1.170850669424907	2.2145491796026953	0.8559213515837075	1.442583760045559	1.7734297113804343	1.0652080274573927	0.5707191454533938	2.7383792515678893	0.2680142823889542	-0.022063536804667345	2.134514499844469	2.4014379607129848	0.01674045352773698	1.4934264237688877	-0.6034435657495275	0.6558096289871852	1.5116385018444392	1.3593701774501388	1.1000595261894905
1.5988347796073308	1.5426404886975074	1.378283570795343	2.0357978471735376	0.09602410638121711	-1.1106496505904708	0.12186120330581846	-0.30695011602390077	0.24024365652757582	1.2240329561778744	-0.3143385216576651	0.5774919762862177	0.97603891018685	-1.3487103484935938	1.259901984184482	0.27665802813068147	1.546833917355979	-0.10044875288823443	0.6091031955732991	-0.9869691294519691	0.5671133909394032	-0.2975341303826018	-0.6140369625095874	-0.39669563884111486	1.2404517197637108	-0.6820276163698821	0.12334729027348174	-0.38571136252329125	0.8153518413503991	0.9900156518174463	1.0395388802333796	1.3226167972345944	1.792449181398003	-0.3565302384472102	1.4005885033754348	0.5937645440822485	0.23470057520868423	0.036431125422143856	3.0925759092797103	0.8480516737944622	1.3350964576260183	2.017068347110531	2.297757998721983	0.023845023849163514	1.1015536645444883	-1.0540624883434278	0.0720401594185314	1.3206432001392092	1.745782008874503	0.5684174438804089
0.016342754637906378	1.5991420179592797	0.8340740740983176	0.2393866873718637	-1.8678132074117229	-1.9499930520586022	-1.312979354492356	-1.2437182845762764	-0.3520295394157917	1.2363286427453493	-0.6308408057561936	-0.7017761419696148	0.8841996555736639	0.7042686883509932	-0.19437243416345762	-0.7170828262024601	0.2339479457705992	-0.25707081481533356	-0.7790649600599601	-1.5598366147280764	-1.119862683487469	-1.829670615444189	-1.3683873549024947	-0.6193188383691163	0.09370476259835693	-2.4196895101338476	-0.7517036809577364	-1.4713392049019298	-0.20472103566708214	0.960198395632603	-0.1846378264582815	0.8345705050104403	0.14061892226057196	-1.7158691655553027	1.6627250085889123	-0.3671634285674525	-1.0896919656270796	-1.1495333437338668	1.732716217560375	0.09009796847880723	1.4360001352174165	0.9019364543692847	0.8432196772267023	-0.8443587502943778	-0.2567989951538132	-1.042337291959416	-0.9194522867106292	0.004083605746340383	0.9511320295102295	-0.2852703944721816
-0.9704802287405814	1.0439367800307073	-0.0859017150318549	-0.6250174147244254	-2.2844566144947605	-1.7310296745482658	-1.8669666313684103	-1.6667059859421844	-0.6747183668971722	0.215852757873531	-1.006104757041813	-1.1539755012434432	1.2232776944013621	1.9465160993035429	-1.374492273077712	-1.5573341600988422	-1.0217309938235843	-0.3378194297161416	-1.8309873011083633	-1.3285728052344592	-2.1720547235925176	-2.1921178398975987	-0.6675777166990426	-0.6202075866696695	-0.20334544893356502	-2.771975850048605	-0.8073100240768077	-1.712834569329329	-1.230105152610426	1.3555524997334911	-1.1100847561058338	0.4515193793498557	-0.9391407831367926	-1.8750221521947572	2.0052911113997305	-0.02127762129768212	-1.230858367561049	-1.5949969326194953	0.1989799828421877	-1.0014118186804604	0.4618549883298872	-0.3229817273916522	-0.19370910854030524	-1.4655842571620363	-1.227114130406411	-0.49864084992367297	-1.1882066399039317	-0.9694508357281686	-0.1722001953015863	-0.7462991261845958
-0.7414138585253963	0.44404122598674123	-0.5863658632893686	0.13755789458221224	-1.120466931961603	-0.36716077157827354	-0.9260390952431395	-1.1532867340509951	-0.40538361326159345	-0.8376594848051792	-0.7722284666819856	-0.7826573626382282	1.3110515350650223	1.4923688837271005	-1.2496949191945088	-1.4328886995267371	-1.3108707077036084	-0.15302111996201054	-1.7219619667976913	-0.40483167367004247	-1.4338085634659474	-0.8165830850582818	0.47345139175387496	-0.4722113379171902	-0.06696348141138111	-1.4280348579143274	-0.0698870193047477	-0.9555867883623054	-1.316568646557259	1.611981095385363	-0.994869132616922	0.4393864007342434	-0.5276841571619497	-0.5867076813335006	1.6713406461086258	0.9337441971292714	0.18958685057689584	-0.7113872331206867	-0.15125883441670412	-1.3219159219137404	-0.5651133617506501	-0.969029838693867	0.18399209754526077	-1.1271296848729855	-1.1502919850866415	0.23642599081059446	-0.5111537246360582	-0.6619161996921143	-0.6323213112689724	-0.5443186966974243
0.04748331954454946	0.12359322584785179	-0.5048992917377426	1.3920241239905653	0.1750481001719742	1.159753702599594	0.7296844011165137	-0.2327931667937896	-0.034077688646488816	-0.9879702550025811	0.08549102315471958	-0.5055973469618833	0.41975161386658616	0.17236552871505106	-0.03823472199021849	-0.602616258554322	-0.9234577670978997	0.2860751841254171	-0.9362977267633289	0.6266259560970677	0.664071896735685	1.1688451680563414	0.34185148011430255	-0.33699475955711616	-0.4899526477663337	0.40879007290281744	0.5742410756336808	0.0032351477238127865	-0.6317984990500494	1.0319374610529903	-0.23671491084788013	0.39328731506189923	0.5896691827720164	1.09570962409401	0.21573438614374876	0.8821038830516189	1.8571656591600925	0.7934383499166526	0.5339591860407494	-0.8039029370268032	-0.8234799985244894	-1.0707107930458597	1.177991513450182	-0.24931516629714817	-0.5061189781434333	0.769255748591798	0.29856099248358003	0.36187141935175343	-0.21072642179632972	-0.027930853108440394
0.5074013242324084	-0.1825656579464707	-0.08734791368801471	1.603494461081111	0.5160656032794035	1.7245220215147097	1.7516045719730557	0.2897031131483431	-0.13123902678944002	-0.2841535552669428	0.8522781001149567	-1.0081550717092027	-1.3753022738743212	-0.600637508836645	1.2142003831913843	0.004662623645337576	-0.6667227976497119	0.7298386217190774	-0.5216319151854378	1.1800653852306473	2.670827138311542	2.139779677391138	-1.4382905674897437	-0.25180503808190074	-1.6404054435894304	1.3803877429242317	0.46619669508459227	0.3909179010981529	-0.08766120155402334	-0.32919314419709583	0.1434455867266693	-0.015433781156430211	1.0172584087999044	1.8818899573900938	-1.7868295135357604	-0.7635600244575813	2.1877802694348487	1.7545913100306654	1.0012542211169955	-0.3056398362056034	-0.3682952192758541	-1.0541644864712674	1.2386393397536148	0.25443565540038415	-0.07409956446174563	0.9860592568490744	0.37946364674794214	0.857125261144836	0.47949759706473266	0.310771613182701
0.510462940368717	-0.9655953290325593	0.4938024972353093	0.5532583079792313	0.23698019601804762	1.1269487893373222	1.5308727926754513	0.16533419429289473	-0.5685435581833035	0.45381752557806176	0.9146159293983475	-1.926274575973232	-3.20655437775806	-0.3811887038200108	1.6708706416592294	-0.0839669606873869	-0.7290879402224345	0.9187432162410095	-0.7843485518433408	1.0387488385325117	3.4614217536755216	1.5777005540431175	-3.2745106291390647	-0.1424502620009414	-2.5384189899326497	1.287556000781332	-0.08147198805894106	0.21960973712681184	-0.19038044588737574	-1.6008664829906778	-0.38199400022186547	-0.4843884930425468	0.3626519407708194	1.4264979242124063	-3.1215819062388417	-2.8669172752884644	0.9801009679523432	1.7184874047293297	0.4393241682143179	-0.46605265112778277	0.15238854634703125	-1.11997807248757	-0.0767870054942432	0.09149183457007735	0.026309651567477384	1.0482475512529201	-0.23471563144017032	0.3719902025071542	0.7187893331638316	0.3827257260049072
0.5232825298588372	-2.2872151271479995	1.2190390290057016	-0.5896987116110747	0.2503248526696843	0.22782635118008077	0.6611395754030708	-0.1676194857364122	-0.667895336533177	0.6411128878101143	0.4489937995452544	-2.306082578674834	-4.219005655646413	0.09445908492048571	1.309367529643431	-0.3588484633342534	-0.536207922552455	0.8304223599037257	-0.9847149057747181	0.40990399040940884	3.003352802349277	0.41306481206942564	-3.2073300962430653	-0.007000355439249699	-2.1732803258064806	0.96350286392849	-0.2245954804790915	0.05770838232987888	-0.4549482550052179	-2.001120364042485	-1.3163614971295163	-0.4883201358743131	-0.4590244163346113	0.4706620610283318	-3.1155820835464056	-3.8254046139355116	-0.4832898166091304	1.1987899829275623	-0.6292195325141975	-0.9122070527082244	0.2903709132721888	-1.1063946119805026	-1.5783186336747368	-0.1779885557102041	0.31267244581607007	1.123773294368639	-0.7410419060070703	-0.4209461205512867	0.3567819552590105	0.4766295033434339
0.7523541747457356	-3.5663715391256043	1.9571994735060203	-0.7410793929838885	0.6474192751300247	0.03111953654558617	0.17844179742837316	-0.16717839380445823	-0.060767960898578874	0.47839163636385035	0.13829495564139638	-1.7387636443260879	-4.234387499991223	0.05678068485018246	0.7002455551059258	-0.0022704992780210598	0.315305655550938	0.6560510280018966	-0.33891755409320007	-0.253429248206999	2.0250342384801345	-0.10801811139637046	-1.0223628615932303	0.032301313989683625	-0.7007131810366439	1.0625011854227744	0.3732988568969034	0.25150177171776156	-0.04458519375935988	-1.6403297086877568	-1.6986293188907196	-0.04095335797015358	-0.3980099352132806	-0.042086798736702	-2.308054879783672	-3.167170710701916	-0.8696628937236579	0.8969382501761594	-1.0334728465845247	-0.7351625108711021	0.20194956129947836	-0.8704788298307531	-1.7810535879463263	0.047997007985947485	1.1332242418699163	1.1796466834733212	-0.5169345771203058	-0.7401749408056095	-0.18659079987324942	0.7443709925223052
0.8598422791745964	-4.038589875144691	2.381526440949272	-0.08167317282579444	0.6644283755337637	0.6699059717986378	0.47618795201835157	0.23421367392704665	0.8477294683855715	0.4603531415094722	0.3457809201099937	-0.80275331547927	-3.6247640053020613	-0.3507614502701716	0.3774876035937017	1.0749648930844067	1.3355370660875872	0.5470043378890902	0.9426568824811504	-0.508075157439163	1.1962523082400158	0.30946434475054524	1.4655755738992884	-0.08999913280617035	0.6808984408004346	1.3200152920021702	1.1375632580428072	0.5867185519445349	1.1453813343562675	-1.2659343853139795	-1.0998562614061997	0.2800825915370306	0.5701559722037486	0.14283041289746823	-1.798518448852864	-1.7018513026105293	-0.08664394781720974	0.8979571071013641	-0.29494562198613006	0.3788840124256743	0.31553426487108965	-0.5762074381802773	-0.48502715679625547	0.6724430128856775	2.1460584169987453	1.0482495801473566	0.24972893657691586	-0.5961494422134422	-0.4243558065063126	0.9064455826584906
0.5862335441886554	-3.394264394469187	2.259143975336359	0.3563552776275395	-0.013568106275478208	1.3311167909352932	1.02369259184215	0.652281292665179	1.3871460498299886	0.5991955524548239	0.8073279330077618	-0.3350130100971497	-2.726647299118374	-0.4550293848983718	0.4152967400282999	2.0950892226957887	1.6064886714646633	0.4613159917302554	1.857129538699989	-0.16915014448902618	0.67726398817009	0.9295948107181732	2.2593253480906914	-0.2254346982802923	0.984823291305632	1.1054854748135192	1.2379204851574668	0.7027824597156305	2.2603562296084867	-1.2955360588075178	-0.0076710776534950065	0.0989088264059635	1.5553422302726492	0.5352446154034878	-1.9842222350798864	-0.3733401602645408	0.8990708330294911	0.7386778263802218	0.9246945985393545	1.72968902930622	0.7552014054661407	-0.4892086529636715	1.1717636181666176	1.1252668285822638	2.6524791445118105	0.6716166301148617	0.9132124986594917	-0.4695695890691907	-0.20328602920335326	0.6034609420089437
0.30884455323420185	-1.968845486632303	1.7344988710179965	0.023584977019973672	-0.5048699791950811	1.1577747359989619	1.051157974066834	0.743639678691109	1.4258157340256825	0.4200769369751026	1.1229487836716299	-0.4582426502314127	-1.5726516516241575	-0.10963463175921875	0.4670208320833843	2.318051701992045	0.8731773916200892	0.29820435827380454	1.7824552668569003	0.5436412704906143	0.26944927353072545	0.9748234918032883	1.1209304836888407	-0.1322045526662298	0.3604282836417318	0.41845629281416247	0.5066547929286896	0.6099024809515895	2.400394822293242	-1.3484243359204042	0.7280114591575829	-0.24601478909816848	1.779755913704512	0.5455316733827688	-2.136669688337831	0.5919802044477298	1.2515167356703045	0.13203181071921175	1.6295824471902784	2.368100188308688	1.2040762505439306	-0.582221290139225	2.0518565178230976	1.1402177770507933	2.28745418335402	0.24793048454359842	1.1643081836572964	-0.41217583634133764	0.30819997895484974	-0.04707220338242521
0.6359940070150082	-0.3966283279890062	1.2072776514644445	-0.5526305801602759	0.26294761058464683	0.15932762647285825	0.3553774932596275	0.5649696696147904	1.4247775582472209	-0.2999873537215295	1.2526102980656537	-0.5167381506154538	-0.1753749552937423	0.053823746643826324	0.1289836482746566	1.8569709389922737	-0.10349142588801451	0.11027192081761837	1.1653056274938425	1.1157743110047147	-0.21025969530247346	0.44061676197646954	-0.4291159413358506	0.24710906108618663	-0.27763195503173055	-0.02657042059000198	-0.39301315003456333	0.6137521175583374	1.6027844588895623	-0.8286945798197745	0.7266789105671513	-0.14366345319176602	1.2302907579979343	0.0607560590541953	-1.3116195846947623	1.372322297436264	0.9755160616871493	-0.6083734433925673	1.4732309120676383	2.094481612158063	1.3010928402734123	-0.5124062510853747	2.0533274978614076	1.0063099736098478	1.2737366415247802	0.1025641606932344	1.2642897154741521	0.03970213827421485	0.8388807000811083	-0.4636895547242927
1.4856810525026016	0.8306694890207631	0.9228748173516444	-0.5250753969205912	1.9799743587966647	-0.8026090156751542	-0.5937649820202455	0.43824080797393533	1.6846555367496499	-1.090461967578222	1.3153037745998548	0.07520499575361192	1.145555439415525	-0.4755980625379917	-0.6631109564881653	1.4150821554574253	-0.38675931281424064	0.06577851070661157	0.8872958718896918	1.1288863124819597	-0.7302496038497404	-0.10465029557736218	-0.8625259015482621	0.6999794823589738	-0.33635020041996305	0.2605788471215005	-0.6569597474926261	0.8025768040998011	0.7411249357875489	0.2142195201299525	0.32374549104017114	0.4868610431590203	0.36331710437030795	-0.552655920233172	0.45246032006808773	1.8610883948586463	0.5048383212723145	-0.9367924629804747	0.84152787029475	1.5184326746192722	1.0431619743246687	-0.041478782234303783	1.750138671917355	1.0148992137427797	0.11055841860239954	0.3717531043280216	1.5007066913869842	0.979194246228796	1.137552059075945	-0.2669199393963587
1.91302800441844	1.513726007608448	0.7481192978890221	0.2045780645905318	2.939510484720644	-0.8840323942608581	-1.189878175114123	0.5526168275602374	1.8051244248698473	-1.2842565723743868	1.0804157519486832	1.1391400754480114	1.9091974634692457	-1.2596955733004132	-1.4861618767801794	1.32927176983628	0.1014127904518419	0.18449409652954915	1.1230232644271094	0.6434669187336467	-1.0876559903292242	-0.2863265431798423	-0.10866132904140617	0.9579855619861953	-0.04492508335092508	0.8325494360124095	-0.10381092474396973	0.8492871655943938	0.4863822775051486	1.0474808525954469	0.08092285237310906	1.1023423573467461	-0.4818533756480523	-0.850778172067597	2.017655785296134	1.717764978724437	-0.009154354741755149	-0.7199123266755553	0.1881352359915903	1.2059291185611043	0.7226601694899117	0.6109826623209297	1.3785467558935294	0.9495034534611245	-0.7964364988360916	0.7908655004466457	1.650834335365468	1.592457644726168	1.0014734622287853	0.20429203253120795
1.0890971059434809	1.6602768605463927	0.37159352575056126	0.9006676525285626	1.8644370148428067	-0.04959181736401207	-1.1798983986750333	0.7821773866977303	1.138233146967891	-0.8237025934245945	0.061828705569405513	1.984984677737492	1.9462097795835493	-1.324921926865931	-1.6875689673364282	1.1705166286218973	0.5593210408677497	0.23114357401885596	1.1332659843649733	0.1635520091879908	-1.0677302808073226	-0.2383643276987151	0.745544103512635	0.9329634093357709	0.08516154899886515	0.7989824399705308	0.7225832087126911	0.44870716057733806	0.5881148255974384	1.0847084794438318	0.18509724244098463	1.2456763234155155	-1.15999946297063	-0.6509206895863819	2.2464501179844367	1.0196280617195783	-0.6902608791315504	-0.34197326280786733	-0.4016709142066634	1.0355179980504832	0.5340637347130995	0.9304344236575423	0.603017798945376	0.3941322912220313	-1.202067770041381	0.8407853616745308	1.2047184577057526	0.94245756020998	0.38628225338928773	0.24028658581556264
-0.6598089514780726	1.4303157603279641	-0.31995146126055196	0.8970044377538939	-0.5192866159903292	0.979964880088994	-0.6711881067565797	0.8835516278485865	-0.2703647853492169	-0.30355849677983193	-1.716944457465201	2.209033711153482	1.6081371041941586	-0.3816835127356683	-0.9223120826303963	0.4084824436930743	0.27279337545617993	-0.00603424109444464	0.26356937777038514	0.13208744143232137	-0.6228537751786373	-0.18604194905581467	0.8896006447170249	0.6985365198101217	0.020672625307315475	-0.049323955327794065	1.0921277378339167	-0.17591128676952944	0.3144879973960029	0.546370877657224	0.37490459161637313	1.0761099298762213	-1.4197328294151916	-0.08161045881331737	1.1159214009799567	0.4277807951611959	-1.3722055238928088	-0.18167062764052874	-0.9603560582298992	0.5362033949697536	0.37254660724000466	0.6261881380639517	-0.7177938831037702	-0.532860867279939	-0.9649892861014633	0.20910582961271182	0.09184235670299976	-0.7626331558799393	-0.4408064054059876	-0.36421419010715816
-2.044126972393508	1.1457864346098774	-1.0978909832910715	0.3342562623228655	-2.1239750323162636	1.4528809448769546	0.12037699630997714	0.7875317329573933	-1.4668831013103598	-0.1743202240312815	-3.303476494652728	2.0270149284970236	1.4318751166337982	0.6915467453112668	0.4669195257528733	-0.7520569844542758	-0.588671937868408	-0.35640504021447217	-1.1016862449116662	0.4418438652785987	0.007059161503957835	-0.009271087703376708	0.5803364879841733	0.31619629612483974	0.2042749689737781	-0.9172316042801163	0.6912115935496238	-0.4248183657456047	-0.5424864999976902	0.14552674901486864	0.3678901639920276	1.017602205588171	-0.9452403995558887	0.5480008234566421	-0.30617378946942125	0.47227670600102545	-1.4892836944266608	-0.16287040155329519	-1.255336588787246	-0.31550216164872785	0.06506612681700515	-0.06707937443618671	-1.956539762752244	-1.0888565140531812	-0.15798444313316043	-0.8219376528460166	-1.0407654087135587	-2.1053409837400685	-0.9817745369046365	-0.977867355324673
-2.101528266127923	1.1606484863939626	-1.6027466506630255	-0.10759187452774746	-1.7224023602473397	1.1784002136027851	0.9624777666790008	0.6369269179750567	-1.5014247345337093	-0.15709089639632212	-3.522346463303325	1.8051663649242478	1.6201854442270078	0.7956684647424752	1.6342815094050076	-1.5022722811996945	-1.2181543435326052	-0.3412540119606577	-1.8517770581042283	0.5184156487536443	0.36468893846821043	0.5411041814079639	0.520648469143733	-0.18662552259276627	0.8455240585587156	-0.9426966392219615	-0.19142697135177542	-0.0388339327619328	-1.3680179135530641	0.21170341106385285	0.2213666638320098	1.0608016172320838	0.12501546026252033	0.9012047223378954	-0.9069520357598615	0.8731326967605102	-0.7759370246129945	0.05386859649422083	-0.9567228756763009	-0.9339525814979835	-0.29976569774432865	-0.6236610582206921	-2.260821107395153	-0.7422069371310709	0.777107645975271	-1.495404021104847	-1.4362610768566275	-1.9157692124982113	-0.915026405146478	-0.8384954569873264
-1.1309570946991632	1.5582317668720904	-1.6733374778838481	-0.06008804688050283	-0.20379541879286703	0.47807887305905833	1.526751050048456	0.5694874919337001	-0.481369194052495	0.3287905432291807	-2.177831287769662	1.4941413310359	1.8957978708974978	-0.08819725189111818	1.8942932996216786	-1.4140344183729585	-1.0760027722185321	0.2810772692497272	-1.3947895160872181	-0.05308169992833277	0.0880042214076601	1.2702370412548816	0.817839399281599	-0.6482223601386938	1.4654265693615884	-0.25937916815151885	-0.9332816754632958	0.4937200250369525	-1.4913704857657206	0.339497813586802	0.22419069266259548	0.7345300445599336	0.9530432820181406	0.7618267143836437	-0.46859726009409847	0.8710411528324087	0.13433528797966576	0.5223560423625127	-0.17871641536153657	-0.8316597336930696	-0.412317259727991	-0.7210030139994533	-1.5878024860735234	0.06666107777288334	1.196112361026245	-1.225127833507737	-1.0492135625224857	-0.6041170489677198	-0.4605258922307967	-0.019382565899300173
-0.23315781945179442	1.9975688115268284	-1.4800066497458215	0.15157651640360761	0.5570329917885476	-0.24806042471817233	1.4613164303119097	0.5470592406656081	0.47276314981633594	1.2613885304083468	-0.34460021840412397	0.7532474343681519	1.8527707604134964	-0.8177450968765866	1.2669649656443627	-1.009974773817985	-0.3891202250146698	1.0983129036245902	-0.33792899325932	-1.022581777768686	-0.749150294591631	1.482767065651953	0.885391234551959	-0.7370881398164145	1.3373770703497836	0.1506646272450033	-1.0360127135374744	0.42604468466691986	-1.02379902927271	-0.025867532138593146	0.5130684824790153	-0.18372280844035888	0.6323199168494046	0.17214440077771367	0.3595763178850524	0.216768451812547	0.19423149668196388	0.8484113264893112	0.4066523853556769	-0.2700732951205444	-0.14147653561210344	-0.4672166178422205	-0.8518125546859253	0.30188455243794826	0.7498761775629392	-0.21304581324806585	-0.586873590002127	0.28747020732057527	-0.22482423354870465	0.5322382256836026
-0.07056443023066176	1.9966193811202122	-1.3512254568127362	-0.012002128955450967	-0.16627556439343402	-0.778266692538271	0.6996689722202759	0.4346480329036567	0.3767258667310084	1.8483522099643142	0.6936532532193556	-0.40181722948208787	1.4032607908863994	-0.3758797184080046	0.38088839639603744	-1.1177792490197596	0.21671429052321206	1.3268088691226816	0.22161934893503651	-1.6824133566103143	-1.625116906777088	0.6932994277098868	0.32801678000993567	-0.2609179171957246	0.354283990471492	-0.33373883779914665	-0.46808962415725114	-0.35531239303539347	-0.6878908713172665	-0.808878916025274	0.9019459545277978	-1.2218868211576217	-0.8210802346365516	-0.5478506927838391	0.8482646729904013	-0.45179688258593265	-0.8614714121069859	0.6465641033804865	0.194956777506902	0.020145050694962117	0.2135978880010627	-0.17264660856274475	-0.8909495929460423	-0.4560454189654886	-0.27710526892299203	0.6283368899539926	-0.6808779428647906	-0.1326875863168252	-0.5716404787901975	0.0300068296955222
-0.32046157448553286	1.434667594957629	-1.4494861018050564	-0.6069024493768319	-1.294911061270347	-0.9926210996978133	-0.36468591948621215	0.19227234494091924	-0.6261068605046172	1.4013816713624276	0.6878756267012607	-1.3425754755628005	0.8615873824852216	0.9539120529724179	-0.1386834294299287	-1.7628898009478675	0.392226061090683	0.6000964568119898	-0.06407531572359353	-1.6052716533418843	-1.9785427129923487	-0.6982752268458213	-0.4193256823536105	0.47831340823527263	-0.7076637372628031	-1.181352260225041	0.31994411715106047	-1.0916210853036807	-0.8586007927262206	-1.2989732575763906	1.0968118554654593	-1.7283854046974698	-2.2769531419235047	-1.000248969922496	0.8536802677577002	-0.3679302315151196	-2.0453980070948345	0.033920917979539576	-0.6585006702603774	-0.277465577276421	0.1907089535857815	0.017917382608083284	-1.4928785259474784	-1.4024735613746826	-1.1995834672763697	0.502698121223875	-1.1525329808478408	-1.1016928222708537	-1.1778272350222645	-1.2028656847958998
-0.3519189931690469	0.7016600812853144	-1.590904919830747	-1.1140622171016537	-1.388195601835437	-0.7887783643266204	-1.1690688289079523	-0.09272226536096473	-1.5063363238083698	0.2033718005100545	0.4417827316949518	-1.4290628277044757	0.6095607980091274	1.8711973745507664	-0.15323380810823553	-2.0217787898323296	0.27471944210845634	-0.5684071255109381	-0.5052896312970001	-1.106844049555336	-1.6732078404441821	-1.663854440205471	-0.5735411706018894	0.8003559649218023	-0.9053876127345228	-1.323596399065148	0.7428802058250262	-0.9262582304832219	-1.0671386221646773	-0.9487565966755176	0.9857082584127866	-1.7194056607199204	-2.47975240606488	-1.018015609419707	0.7746843743137968	0.4017956315457218	-2.0907346263800997	-0.48397168850108174	-1.3359038598665638	-0.7013076576051723	-0.31462548182432165	0.2041560118833333	-1.7005246707622008	-1.3499133240066088	-1.525744361325364	-0.4501303481764092	-1.2460456511996236	-1.1989902108518242	-1.344001911221836	-2.0054650832885685
-0.13603939501648094	0.26408157394579057	-1.4113799700407959	-1.0069465246350868	-0.33737339283128315	-0.22800007572184622	-1.4934545993304758	-0.36490425869635446	-1.4893961706676428	-0.7302846943028103	0.6750163878071654	-0.8118790730512604	0.6947473858034832	1.4484908869674158	0.06994472343328126	-1.1206666603957556	0.1525855842435422	-1.198846644078184	-0.3261813329236319	-0.8918477461982368	-1.0516125264616774	-1.5580494449871438	-0.012406748479014336	0.2777356987300093	-0.09346488402189869	-0.44202274955682647	0.5588573369829968	0.1316804804034276	-0.6399829509833229	-0.044532314489559674	0.6546153382233123	-1.882507300390075	-1.2432820350564489	-0.7961079686471036	0.9865106533561486	0.9904571874481821	-0.8474445221965556	-0.6043653637326833	-1.1980552415839982	-0.6379478616288744	-0.8957756353847556	0.46648399092618587	-1.028225945850655	-0.13669642658926723	-1.2973297849932792	-1.2115477633849006	-0.5553504881845351	-0.13732954599903593	-0.7995820733997558	-1.6134200226030952
-0.19853283837709015	0.12771778417340346	-0.7737766944713562	-0.3036176964966119	0.6667578060936872	0.3203362472050036	-1.5895291109296006	-0.6953506776159492	-0.792040423256759	-0.7403820987133778	1.1754372252626386	-0.39827446402123823	0.7588217679669519	0.04896923467240952	0.27529822599181075	0.5145130663721025	0.12740243744958143	-0.751474685423315	0.3664402374491718	-1.2428058573516574	-0.5380793700882869	-0.7554836063540223	0.49167508446042424	-0.7412866878489247	0.9026961119340807	0.6325493792839109	0.06866127587706958	1.1490481059680198	0.3342071105251559	0.5428400686045652	0.19278320341625196	-2.6137780982452323	0.4149338878545656	-0.682414011330182	1.3811767841685465	0.7112006705059265	0.5253865123036197	-0.5438838139306457	-0.4338592307480395	-0.13193804856671615	-1.0649860863836398	0.6260673315298748	-0.07065474563968673	1.0650231761336166	-0.8769009439426472	-0.8537169057252672	0.46067010281976634	0.8562405685302457	-0.08789448250749847	-0.4645566378213941
-0.7379548584251037	-0.1335906884118847	-0.013445986174974816	0.46488302755873034	0.6660699046743557	0.3933905216339157	-1.7386136540083115	-1.1273009311320374	-0.20518039271481017	-0.15825720166695714	1.2454570198776527	-0.8709106308519883	0.38250653645197263	-1.1634409832906312	0.42993645712202216	1.5823762916212085	0.15226283148336411	0.38740323364021173	0.7835273891145396	-1.6500443612886395	-0.2456446101833451	-0.1772877497367482	0.16782219472755242	-1.3556356134949787	1.1103206502652645	0.8812452468167785	-0.18989745641073694	1.2111967778366233	0.9930451965690121	0.27687263289859365	-0.3664437916198983	-3.297837337574255	1.3046744044201768	-0.8130166982927431	1.4552902630038282	-0.20523887201790403	0.8322511722132571	-0.6724888784791142	0.20107200819219626	0.17671792645637888	-0.7755029062689583	0.382071403281071	0.25082450284291535	1.0100814373012335	-0.5172508655589202	0.5155904070482912	0.9851992514666578	0.5701558776106797	0.006804960162849227	0.3302566736214571
-1.1511234951570022	-0.7729588383295851	0.31053609690968564	0.7531405821736862	0.0036990211359939876	-0.10097570029460896	-1.7878514524501805	-1.460976747919094	-0.1266888393277658	0.2327115385973895	0.7711041544013514	-1.8309461198458636	-0.45564164193567575	-1.4197961692593377	0.5521986218245538	1.3021102858016342	0.23886617775010136	1.2871237501761115	0.5060245463661774	-1.334972575398547	-0.012717318910259637	-0.2738693702735211	-0.7975601775202583	-0.9561716103607234	0.37362169853196264	0.23978623583206554	0.005374010866392937	0.33286528964437834	0.7316869598504319	-0.45537768724329775	-0.8690909982750311	-2.8647810830393747	1.1102534427474577	-0.9694540693426298	0.8435163648724068	-0.9368369315481455	0.11008697185906628	-0.9441633064626315	0.21762101097436626	-0.08341131232233888	-0.4128197960311577	-0.27165564067176884	-0.15639858619912503	-0.1770329984580036	-0.22427379943539943	1.8018539866791332	0.7574136381851815	-0.608923882583576	-0.5780865210963155	0.21679276116100682
-0.6962802233154974	-1.4318676414228053	-0.013011578337467241	0.42304367667897347	-0.278834110808469	-0.7253842495248445	-1.3092476305192322	-1.3400733540138754	-0.20247371861832592	0.1622858704206387	0.46385434655143015	-2.1246664329151637	-1.2583498243294409	-0.8798842034303134	0.5036025863942353	0.25676080339781204	0.4457594245779575	1.2679121861589728	0.0076253447325080135	-0.14798016585698284	0.23134899748145996	-0.6611442950619315	-1.43750048081961	0.14313419803591484	-0.5438161434665519	-0.43823229000995134	0.3179127738753302	-0.6474944892430655	-0.015365966934223126	-0.7312598162382297	-0.963042063662414	-1.0875420241697153	0.4036490874324391	-0.8290998926107684	-0.2234515771158099	-0.9704814051167742	-0.5597730713246901	-0.8970446667645757	-0.16668473152780128	-0.4873867454203396	-0.28041038111316446	-0.8461718484385177	-0.4616876288096495	-1.075264834605487	0.01759113297397298	1.929566451214108	0.3019833771767968	-1.044128465549084	-0.9753551408325984	-0.28334514425870133
0.46952579150494556	-1.4863241536126177	-0.5691306172308962	-0.24347850560916817	0.19638940937803132	-0.9572875531343257	-0.25879524102529244	-0.670639331152671	0.07912967326681568	0.03906543052222549	0.9254184666437154	-1.1083042829028937	-1.4203703906764815	-0.10033413858822282	0.0898151415168751	-0.3191720312951559	0.6622684276679892	0.33570065179103226	-0.025450353427236515	1.1243197075787073	0.2684704034101521	-0.7780431598206969	-1.1424620388093758	0.9553865381889505	-0.807774249438035	-0.48167619002168055	0.19633365106279	-1.0172071588057432	-0.2951504868376548	-0.06531180420002747	-0.42139041446636544	0.9326055580145202	-0.1774981361887001	-0.36212673846001964	-1.022287637041884	-0.5121381850078808	-0.39836920628094874	-0.28577860175242614	-0.4234338896783481	-0.3652909299503086	-0.2506189476312863	-0.7240158961312864	0.0013564212280773504	-0.5653727110089888	0.04420851388795599	0.794283821200401	0.22654083858194438	0.19603594916659883	-0.32557804246724925	-0.29488884840816537
1.219506443642157	-0.849942742665483	-0.7269664605864252	-0.8099993067528565	0.7466427348618361	-0.7928247555236022	0.7021383741734296	0.0881714204924052	0.635048490255319	0.17934574955549049	1.7475501682009071	0.5273753700397599	-0.848865623516138	0.6874407125108932	-0.6537615051000144	0.0299708757595626	0.5667100064820032	-1.0003324609834998	0.31765037139632746	1.4337444309512712	-0.1555031041667267	-0.6686259733876184	-0.3955750818076421	0.7275855431933052	-0.4012203991996288	-0.17025661129004918	-0.533084879845856	-0.8897659106293899	0.12910082138859205	1.043016583034449	0.401375828415491	1.7744190351006006	-0.5206812289171711	0.05785113563809993	-0.9838102676993047	-0.0886843894929945	0.21503529759847662	0.4359048639260384	-0.39268578318143005	0.22673839796770634	-0.05530355650849939	0.1769214695601872	0.8357204603052023	0.8243920306832748	-0.36310502651880955	-0.7387015487686581	0.4703057474394918	2.079680090926185	1.1036117378085142	0.36810515687072753
0.5865456351300953	-0.25737340687872795	-0.34799470331741256	-0.9319120406670558	0.5716826947742494	-0.7746136097801124	0.7608489140379389	0.22058662129769802	0.8053265221252498	0.19594734147838686	1.8726747913630986	1.35491461764501	-0.16378986927856537	1.5684958370237123	-1.3925619427880227	0.5139080854121189	-0.059605996654072464	-2.1519231223484767	0.20235928025602448	0.5058649774378062	-0.914263010933134	-0.8718470246548904	-0.1963475727621708	-0.3750274859866533	-0.1036768738930601	-0.25676986174019517	-1.443423677938273	-0.9166734450194276	0.40521332486346584	1.568474197715216	0.6314061321409844	1.1274147867982183	-0.8057976039870746	-0.0067967251483572405	-0.28390938838276386	0.020292501364134456	0.3559270975607155	0.4611466488999593	-0.41755792779959716	0.4005780550445394	0.15602060047741903	1.1589858121461192	1.0126866437157527	1.403024591614038	-1.1768077411788969	-1.665828707420952	0.4300076170061688	2.615839354974359	1.9648744735129593	1.0586175418909283
-1.1360981260274394	-0.5586752906329288	0.04712903119086934	-0.47324438943134073	-0.2498517749386141	-1.3313449718221022	-0.13909403351184355	-0.5279335765222302	0.11669865505909052	-0.5647614833414357	0.8601906498963052	0.6561788196344824	-0.15911095005976617	2.376967913701438	-1.7603347089218022	0.11396684965686849	-0.9792745675302748	-2.7094889481517472	-0.8547351539735725	-0.7958525779827657	-1.4483810922601317	-1.576533441068113	-0.847061192789838	-1.4314690379757655	-0.5813201601079896	-0.9158496774649896	-1.8857058932312565	-1.4311034869546004	-0.34187011338628365	0.9826355553867193	-0.3377713215773595	0.05196763358874184	-0.9578670842104126	-0.578917267121813	0.2787411433220701	-0.10423645506797331	-0.2052724148166214	-0.4974294574350917	-0.8209592064125893	-0.534300592221417	-0.2044141336620718	1.3237765421005807	0.1266855953226321	0.17990870362262507	-2.016647962520018	-1.6173599205386768	-0.1998438976331092	1.0632045536643988	1.1950125563955236	1.131837388251601
-2.5858859106563785	-1.7116440146466227	-0.06698527161360138	0.43559850830570235	-0.9209113165887224	-2.1694271207808358	-1.1026267520931645	-1.5547910512875487	-1.104070912532281	-2.028709129445527	-0.4886868883760992	-0.831649033429721	-0.963195116679883	2.49741280110791	-1.651096038185711	-1.1446805381006067	-1.558776757999344	-2.5337753741795424	-2.1694892240825134	-1.1898826262527014	-1.219448235855585	-2.1774553062822486	-1.5697403214508585	-1.564259935228089	-1.5624716387467474	-1.4784007935240422	-1.5732085599533028	-2.0414180666233275	-1.755573574035177	-0.19423466770199152	-2.033793901574291	-0.1906551616221865	-0.6221730294858986	-1.149164757340235	0.09661813864198118	-0.25390774740639743	-0.6955101212458437	-1.7915576756641909	-1.408813780893858	-2.0857357960949816	-1.4529216474312197	0.501647113139472	-1.0500592434236862	-1.934210490814669	-2.361390877525634	-0.9395005149141339	-0.9238039319704882	-1.1490347963349705	-0.7080776928002056	0.687752029860857
-2.6251224656510144	-2.615880028912415	-0.4889597444925659	1.3854668618819368	-0.9121643394107496	-2.4742542064239412	-1.139932090068129	-1.8527992035871743	-1.9699770831572807	-3.1224073534330654	-0.9774357069402443	-1.6766695726573893	-1.7735831234515052	1.4427866450079752	-1.2207675347769014	-2.154916612212222	-1.2694554748484224	-1.8466444225055922	-2.4485767929614046	-0.14503083975646852	-0.235645574973175	-1.8868147011020915	-1.434874418880936	-0.6285764622903872	-2.0063865584234204	-1.2712548067114124	-0.7938904094461836	-2.0887419351499283	-2.4179059080448884	-0.8979946322424174	-3.0438395025941296	0.5934330093979705	0.2838931401297033	-1.096410136065283	-0.5674833663241615	-0.22603942138543848	-0.31058693759874956	-2.3920754919509872	-1.6192567053141158	-2.8869091421342112	-2.983211711279765	-0.4560041562435338	-1.382476982897478	-2.9603684094253246	-1.8613403440086174	-0.2645914639556433	-0.9365408440736708	-1.8578026922879016	-1.9916019533604536	0.3507277776674821
-1.3330283304106716	-2.08941547972378	-0.43603114524022846	1.833330943759008	-0.48204344308046587	-1.7594752865320635	-0.1918969527357774	-0.9500394663020351	-1.861537012185708	-2.694547104700253	-0.3852439973405841	-1.1789200957225014	-1.5617100529323982	-0.4544141765588059	-0.6779894120064778	-1.9303558489965167	-0.16976938498798297	-1.2163743616968699	-1.1798407228559378	1.5956730184866759	0.9047283136759044	-0.6968950312673724	-0.48530984996024673	0.7458516663853226	-1.1366922036590357	-0.4698195312055487	-0.0967450069582427	-1.3668836449169888	-1.3958897353116984	-0.5928144230379251	-2.204731633594197	1.5100126164808916	1.2160922067749689	-0.27655794200669903	-0.8392088344465988	0.18946411902685942	0.7710155302570452	-1.8408771856825734	-1.1391697328016746	-2.0694438443705705	-3.5684671600527014	-0.4656742858520579	-0.5871276388118588	-1.872731894138296	-0.5104226262295783	-0.10287215334047013	-0.0649894475241635	-0.4007875938504792	-1.3794248034403094	0.43809071844457165
0.28916055901866816	-0.04714321140138947	0.4984975515473576	1.436956816395943	-0.17956229526783243	-0.4147871236742883	0.8222294978271372	0.6125323210611515	-0.9590148181501125	-0.6861614985447323	0.2527081940195669	0.07378895299260244	-0.12009322082492792	-2.137250119124519	-0.1683125470153881	-0.6411262976579111	1.0897732642436655	-1.1838389217257517	0.7286676698391386	2.6470616936072577	1.5264008780646816	0.5190183481101661	0.32386401968740414	1.683254882120973	0.7136701968038313	0.12613249885447753	0.18241518796876516	-0.2787567296877575	0.6031402237575414	0.20500860973496784	0.23380279835466689	1.6799059396718612	1.4212523235528098	0.8019947543720717	-0.22789953212120406	1.0656316323169472	1.573182838517402	-0.5971736646667838	-0.25801670257783665	-0.1942482444854422	-2.4776607551541563	0.6396105716550567	0.5501372913841808	0.352149895360648	1.3422350567889818	-0.6496922243370354	0.9433045270359979	1.7571381974859275	0.5722452524407676	0.5820892860400098
1.4002518529736265	2.314732334779828	1.7212271793781486	0.36004841238380725	-0.1115159308956621	0.6843472084972188	1.0073419070827945	1.7798689475544043	0.03149277667480875	1.7094839293899864	-0.1887796136894088	1.0294606759159364	1.6366361458697984	-2.706502367959386	0.17055878134259705	0.6431653263249187	1.7398191519484079	-1.6793433382140046	1.8178955457303514	2.2041548902253445	1.456086254625292	0.9514482078810647	0.3198899860483606	1.6810800527282566	2.32721172694669	0.09900255788947164	0.1162832454895202	0.6511590262514753	1.878079118197976	0.5413510184890588	2.683302669980931	1.158142348629905	0.7299279177768683	1.422053913032599	0.7596844785583923	2.0518790757459935	1.4403751175189932	0.5133690874950019	0.4428762432186452	1.3051922011739672	-0.25492086953978715	1.840930872949797	1.1160645067954436	1.7718850072530687	3.0616595532830537	-1.6587687744864026	1.1495273973464026	2.595581525761696	2.011995020667759	0.24954458271253238
1.9182233755069484	3.512768211961924	2.2097593722263245	-0.7706624492531269	0.05807228517271618	1.0670968786855006	0.4279887520775364	1.942176476399613	0.5940795081152317	3.044370065310047	-1.6384912711749766	1.3339247431556005	2.4899020137190306	-2.167863677445912	0.19929010667652725	1.1016505252773086	1.4344216439716613	-1.8794759861718253	1.500651135317999	0.7340160906209073	1.1107072196787384	0.7245915494005999	-0.016579684114967644	0.8926253428205793	2.6792423404934067	-0.08517614707012636	0.016769148800762225	1.2509471039461133	1.5126945109380563	0.1448486395093148	3.5438087223430332	0.7297577079577626	-0.20120646397494824	1.3088980843413216	1.1632499700351384	2.425816757742266	0.7173312727398874	1.059420628297964	0.6873701841456981	1.5412720216362583	1.7268157981731593	1.9384396278873466	1.004170627781524	1.462561229154563	3.912892379901544	-2.412223988950336	0.37850581697552865	1.539603589107612	1.7084518371916348	-0.5165638783021509
2.1290137498185646	2.971131247644105	1.6869514251218634	-1.3141626499514247	0.48489394788836154	1.055032266469627	-0.04738607968280184	1.3681033867453531	0.7931768587738234	2.734919796805252	-2.8708260800673786	1.4995914166713193	2.0368994531037536	-1.278975126195654	-0.07005424228114124	0.8746723398340339	0.4552953560860872	-0.9176663403074223	0.5014520030845913	-0.4856350349808916	1.027881118472927	0.6406914790613345	0.385254327500982	-0.04706013640099652	1.788795424097256	0.28245883247516285	0.14500664578306868	1.644959629680875	0.2811158904925047	-0.20814113862498715	2.517929621635904	0.9609052891757682	-0.5338257303515598	0.8519532031859949	0.6931691707484945	1.7068573359237598	0.23540560592547094	1.1783823042472639	0.7055915894369396	0.9048703284640958	2.5040261767822902	0.8234177683195192	0.8166197648264603	0.3290088698090862	3.4352042697869964	-2.097636739449268	-0.6223850459295676	-0.1868869592837364	0.2812853027976445	-1.0501393004959438
2.042188540889711	1.3356772416848233	0.958676566236829	-1.1178545335326724	0.8329352068417339	1.2552494142550865	0.24738150007819565	0.7484132712589362	1.0054804408186884	1.3072746375243844	-2.7934852636867094	2.002941548057343	0.9555918233088424	-0.7392996085275759	-0.38055526141148244	0.6684872670595623	-0.5177991407917972	1.0977215828240476	-0.05501786817811437	-0.5224592041428457	1.317706911071193	1.135724691127717	1.8109290232666035	-0.4869691521200338	0.5442585323819961	1.1884535896268509	0.5467284920625449	1.889384181993817	-0.31293598214285706	0.4103871818431458	0.680159430820441	1.6018490223528428	-0.09790563090384008	0.6842769550798973	0.08302488821333327	0.2553556928486584	0.33107968138839194	1.1603203462842304	0.8548187825450908	0.42102642589424116	2.2508921088164224	-0.377139471316299	1.0177774571506724	-0.047923559808845606	1.83976839350543	-0.5776990067523748	-0.9363120928145545	-1.0179940672756227	-0.5815921570421209	-0.7576213573742827
1.4157565167187285	-0.22972459648700924	0.9184895018264166	-0.6059007046776147	0.7199098330266634	1.805760621776794	1.0989636593374057	0.46622942898117403	1.3864853174887672	-0.21536522259129412	-1.5293684551825053	2.5097078263078987	0.19027212844086094	-0.6200893500180202	-0.43796768933185054	0.8801551498220479	-0.8710843095808629	2.891085643313072	0.20541639428894412	0.44733825149768214	1.5818039233072363	1.7568625321136673	3.2325958085667836	-0.20469506112362462	-0.2112711321321715	1.841584584280707	1.0598594298712378	1.8689798848748553	0.29366213686470394	1.8588640718281395	-0.6285545229383489	1.9033221727940937	0.48469367348308134	1.0560162979018533	0.1789370887617797	-0.9376638342518848	0.6053038034740202	1.09407912238898	1.1566841072695653	0.5920055830748876	1.8060203747956534	-0.5007276711196759	1.4357224289505488	0.8245840125216924	0.030665207390783423	1.1724791562619312	-0.30899263480363454	-0.5883861585621345	-0.0077910757548343874	0.262168034857901
0.3606839633768681	-0.9856495457985893	1.404272237687514	-0.3458816885658236	0.29020405302639796	2.251155729556776	1.7752918193332208	0.4068809490597606	1.6916533863183962	-1.0473652888478244	-0.16454521671200514	2.216997186432477	-0.0049565236229947756	-0.5389743043803122	-0.24552223408096316	1.2672022207866742	-0.450798568954892	3.0933014120900015	0.7343093115903974	1.4325424234963238	1.3734893479402752	1.7989250405684336	3.3358628847889316	0.4674134015023582	-0.35351355946774904	1.6194301879638746	1.4194682149559836	1.572584441380069	1.2431478346217115	2.8254842847857526	-0.890587302605833	1.4025487546247775	0.5277391800403063	1.6291682634945788	0.8373745840809161	-1.204415120593678	0.6054167491189141	0.9811127619744675	1.30870899026438	1.0304231227015288	1.6679647693304165	0.3872416807780472	1.622783989784394	1.9150473025677552	-0.9593003646028464	1.7162299250158997	0.7342085521779966	0.2140250441312069	1.1943654607140417	1.3407343880498241
-0.4122372612481329	-0.992977777600391	1.3780611131856275	-0.49986806439689524	0.0958081124015267	2.1270478880346975	1.8806944081560695	0.36741029972168243	1.6170535522589382	-0.969120403802004	0.4356146745276292	0.8962030940206493	-0.14716496070501642	-0.21815036922273445	-0.11592089410120862	1.383755816463486	0.3561765740759511	1.6199547238272756	0.8548329383691805	1.604216852653916	0.7224242182815763	1.2600980260937775	1.9650844572767625	0.9302260862466134	-0.32136687608643894	0.8500215775895419	1.4044759457208282	1.2795495910427848	1.3910214823640512	2.136276935675114	-0.5193884911715974	0.35858882985072965	0.046701219590218744	1.8593863501127512	1.0275216007545829	-0.8705005174196299	0.4569459812584369	0.9995525841272702	1.1249523935222903	1.1225418322968146	1.6299637399188278	1.057880499723419	1.4760350494235583	1.9414025522692995	-0.7552203851093253	0.56332849922026	1.4435346951076196	0.4665634306986119	1.590853221356875	1.8842576512680644
-0.21419763575845557	-0.7895810423512107	0.2908989650113748	-0.6976620167739841	0.4005725896335299	1.5136504303858107	1.6600538624162595	0.4061554056321321	1.229498911753149	-0.2848135055768341	0.3930590264336948	-0.6602760381536376	-0.7569132085389096	0.24181391488524148	-0.2517690924432633	1.1216488956330934	0.9219221417427717	-0.12047051506681525	0.4934618391780778	0.9778884767003287	0.16543943051918497	0.8721812843079969	0.32040765540768396	0.8067717221144289	-0.4845932017965963	0.45736776380350563	0.9903566222375109	1.2916920408604107	0.6207224436624333	0.10999831147602773	-0.1700029318936898	-0.5137427258268086	-0.26833326952211406	1.5304150516772703	0.09587293491241303	-0.830855597077146	0.6325650649519832	1.4028838408900188	0.8321525121750081	0.7816208797006128	1.3259230389420134	0.4437400580494394	1.2951420201117088	0.8324539278983146	0.06579648186534233	-1.0948142975789055	1.4260672972058817	0.16961587943877685	0.7838789446254081	1.8062445539517502
0.790074927913274	-0.811201746049432	-1.0629904736700662	-0.44918084841294426	0.8197698261361279	0.9396615906435725	1.5011699432678736	0.6702601970495142	0.9657653543008734	0.39844784968672453	0.42818409581376105	-1.375892745104293	-1.6874252239231708	0.5565006721320823	-0.37942471595537	0.745238082660997	0.8701188857936709	-0.5319806209861165	0.10899596836399993	0.22106304291980075	0.22112172760373036	1.1544490587486678	-0.31938919501888086	0.23985138865453334	-0.7856610263011821	0.8944599474031992	0.4223956848884832	1.5105142826410352	-0.15447045964483969	-1.61618135667449	-0.13616452000827217	-0.6833112103469027	0.18323283412727506	0.9110278153832259	-1.3361703074922264	-1.4732978414656326	1.222086142910653	2.112485456116567	0.8317076460338766	0.42395149505071555	0.8394051334572948	-1.2286501362751978	1.287284889309418	-0.26471798082481524	0.5294719320848055	-1.356844138385476	0.799926973708735	-0.05102830651819698	-0.25050895569895826	1.400460171665688
1.6098653383455832	-1.0381526333448157	-1.3625950673602547	0.3396429067023841	0.7973068743522976	0.8328799514536022	1.4023256552852714	1.0271511522584824	1.170601790682846	0.5516315459188471	0.9093336704936114	-0.9696365566273644	-2.2666957303192707	0.5499979309788978	0.04279463303446148	0.5325606383301752	0.3849200017850504	0.6417543065141008	0.10791281707727614	-0.07397191959333058	0.8429214417075807	1.7156447108890107	0.12825660243430229	-0.24680507851247097	-0.9193240805771836	1.6466941292515547	0.10834073160303549	1.4688461195188236	-0.13323886696182138	-1.7250714450122233	-0.3167482170917935	-0.22977596543133416	1.2556446598575441	0.4598758574380059	-1.9959393519376347	-2.1805396545992455	1.7044614373712026	2.5982312184371463	1.2108282159098112	0.36882552365786625	0.5750457456206489	-2.686710977915597	1.254649778587922	-0.3396137476890253	0.20970681765608426	0.4670598674681833	0.008822543068534383	0.0835822484776274	-0.4185603109912678	0.9776518161009004
1.4378268506278735	-1.0543307111502673	-0.3211845812111357	1.2752540232596674	0.33266065360769587	1.1777983483808643	1.1188548339942304	1.1172778004585664	1.6735860115548422	0.17898632160367847	1.4609102933439206	-0.13130272325080108	-1.9814705534772432	0.2135622402198112	1.1937085404475374	0.5364348957483056	0.047271873974675846	2.15309819789509	0.49418942267446997	0.13667471303434497	1.4484484435094929	1.7372294445652832	0.6935547660611516	-0.19726930256413197	-0.6660553924616864	1.8727869733341567	0.34320590506799403	0.891327262029191	0.5426442116878141	-0.5497641569434313	-0.466219874802173	0.2757338147705763	2.1930353378178107	0.4475878250843654	-1.3899493423863103	-1.982253586656985	1.5373981295816903	2.3550637767890725	1.622307035575159	0.5172033498277786	0.6608970682354367	-2.861658559090042	0.8978375307119819	0.4056727504218687	-0.3447676880541077	2.9824799993582265	-0.43165932329241236	0.164539244897799	0.2662773300586203	0.7063280749477956
0.551862071885441	-0.43089522909417477	0.9553549114346862	1.8627496103199415	0.01639357521937046	1.6604666641794381	0.706670413677726	0.8333290961203511	1.8959643489881588	-0.06426133910816831	1.498475635599626	0.3544613821801052	-0.9083277414797485	-0.36754225664849854	2.556729186821981	0.6626006199535223	0.297048054098241	2.584985582613088	1.0052854452497824	0.495498790898499	1.5219285981958521	1.0509482946851685	0.6164694502445371	0.39886039048458816	0.01401723364704989	1.3735914632473782	1.0443944761743857	0.12096423637567331	1.1587210487419384	0.4067060472048217	-0.31603933337474555	0.3033543057235464	2.363392406429865	0.8277044923309183	-0.2902282403225723	-0.6111829779497755	0.8086958815095668	1.4896083713348809	1.7119389435519246	0.6595888353554727	0.784825768396712	-1.7415313367743757	0.3027891935312177	0.9841345000232994	-0.1708444633295461	3.9639568748689555	-0.18787250785016135	-0.20477526356906706	0.9485627320301139	0.6608958325252653
0.03261391330142035	0.8225347011099086	1.3136323692729703	1.9141908235017504	0.2868476627011502	1.9649021571415652	0.598347803551109	0.5511851013381767	1.4203429929325542	0.5582853320609015	0.9901320281128104	0.4317048593596093	0.4487407891022729	-0.9686879583687027	3.3096485475150543	0.8063910867977645	0.9884697288057966	1.724648748794638	1.3672069189685159	0.6689784648539749	1.1285710182128967	0.4106466799825006	0.14673332732220087	1.0930522657004633	1.0296799773933107	0.7296104527466154	1.7216271823585212	-0.19719601901120204	1.346838552871754	0.2068110159512467	0.36877972654262436	-0.16527245371047453	1.780517562074041	1.3303373281560251	0.30536327260077434	1.1865841698556994	0.11990970388185658	0.6733130072001757	1.5652231169700688	0.8720228604986138	0.7211330919219597	-0.07384031941951615	-0.08446590776895888	0.9326315636268502	1.0542307673803206	2.5397327541789716	0.6256753496715011	-0.6282743913224672	1.1859791145194185	0.8000781376481823
0.5338275086754023	2.0901497788432204	0.9214601290217785	1.5574433900437255	0.8094896805787771	1.8463589381185197	0.9840009783481894	0.6742627250393707	0.43449461756386726	1.970643712920816	0.5434317402877175	0.5695999748005274	1.544657717923948	-1.1365148946456975	3.020143242915868	0.827240180956571	1.4675554728957598	0.5578811401451989	1.3524085865273758	0.5392367989518079	0.7295734105633158	0.5358299869980423	-0.02131973658858627	1.311313125425838	2.061522855312131	0.5019072082288264	1.7646372922135622	0.09988406672760185	1.341713548881635	-0.5576404162132733	1.5316985159361185	-0.6728196652858202	0.9018816998721912	1.5817350077422425	0.3741154655022198	2.3267644174870323	-0.14292278389748442	0.41857804697190243	1.560727036224577	1.3719849551244792	0.7647197336532421	1.4445985967064556	-0.01493883073991792	0.8210847500347971	2.496242738660918	0.022367851031071268	1.3742957677894334	-0.19420162038890657	1.4409885737026842	0.850197915119275
1.467844785771682	2.504786319840212	0.8763267773016797	0.9411602061839928	0.7635451765624208	1.0832585628978217	1.303228717803292	0.9855402453652288	-0.44412981392553064	3.031808126245611	0.7164502053582041	0.8847350774632032	1.9683349860312325	-0.38433897729698896	1.8942123033550722	0.5100706525127531	1.133971900619534	0.049572735972792326	0.784980906370948	0.09932036141030462	0.4844189676548894	1.087656013244193	0.15806933863164008	0.7740349149733661	2.4353366458922303	0.5144884312775511	0.8947873028587493	0.37205809115686916	1.369663270059644	-0.68347218462484	2.5434501032680044	-0.8191163233706288	0.02304321599138774	1.2202923986240382	0.6534482041616357	2.2411096696431234	-0.2345111319001616	0.48506895207274153	1.7388436771608045	1.999037206596647	1.3236496346344464	2.4544592471682085	0.1785211242765871	1.2981271347267453	2.7634504455798172	-1.4797067129805463	1.2971939529091967	1.3269155750930004	2.1175568173595036	0.3966262061682613
1.5659482565887441	1.6465888229008268	1.5115992715813693	0.08389515487844978	-0.2586769750012576	-0.36953929180889594	0.6730494197171217	0.7028313102566287	-0.8050140074736409	2.4408985161966235	1.3194110149180343	0.8022070204810026	1.4648045837224901	1.299817765375919	0.4102763692252442	-0.26057235652803534	-0.011828218659250106	0.16357023691983624	-0.27874548807840643	-0.6183881207156665	-0.09526894036245556	0.9200627374177741	-0.07146856038226693	-0.2844437379214277	1.4207437881998979	0.08239252380594098	-0.5417783738017737	-0.20004239462517567	1.1257320609055963	0.009586071830389354	2.447048692956891	-0.7485515344253044	-0.9860845140912614	0.11646803545887441	1.3060098240822837	1.11282727774225	-0.661261945384215	0.14935985249922965	1.4873943422493838	2.0785770747670482	2.086517732461337	2.617116670568848	-0.09912918482819387	1.8920698030020195	1.1444137595385508	-1.1398809293710181	0.19989880729479872	2.7570415607410963	2.4835182006586884	-0.6973290810146269
0.2458192175765422	-0.015441711722375117	1.648697486063853	-0.9392376878252703	-1.758137019837466	-2.0909379777336947	-1.06791525432345	-0.6455313060456569	-0.8621320770009785	0.06901951629006764	1.4938529468942294	-0.22637516999515747	0.09189866867796927	3.144750878814015	-1.0968571081081069	-1.247981771325534	-1.3353075859231809	0.14611708339334073	-1.3795501034092137	-1.4246292787276402	-1.5870531776745853	-0.5714356029293637	-1.2508029717034885	-1.2486301352448366	-1.0057468612120475	-1.119849524680658	-1.723375621619074	-1.6662274136847157	0.12038531171948952	0.3847682364670565	0.8097445544463298	-1.011957053572351	-2.3012946368372105	-1.3880627701369401	1.330556400229291	-0.46836380779236936	-1.4882164818507277	-0.9150186930052548	0.09648480777245251	1.0114554064760461	1.9498052397200007	1.5236760383994528	-1.0132453779066146	1.2220312943161311	-1.6459552518154632	0.01856670205867409	-1.230728321595294	2.346917228537469	1.1559864010681238	-1.9527582027768828
-1.7108001554413574	-1.4342629087707481	-0.020792813444367723	-1.7985101029447963	-2.7785096523850714	-3.2443452427389423	-2.9246389202761907	-2.48837290818888	-1.1763561865747616	-2.6686120306755017	0.5472036729178623	-1.823950071110823	-1.5720315553272914	4.004713743141902	-2.4080554576207205	-1.9175069968541225	-2.0819282619499857	-0.4294941942595421	-1.888232836489619	-1.9308899032886975	-3.7214124345170556	-2.5710593501649566	-2.812658633750168	-1.5543845768587887	-3.686299931736897	-2.5885129005148526	-1.9379626815255242	-3.105595257579854	-1.5340831740281706	-0.5470364687584829	-1.6237363686863329	-1.868034062083577	-3.6105258987629183	-2.5553573407014167	-0.2786319730295597	-1.8785988884154805	-2.199637459848229	-2.1505148544160626	-2.2935557362155734	-0.9964359654928893	0.10457252557636591	-0.7456261747609648	-2.0485354011692527	-1.3778369415928453	-3.9402281450226604	0.4931165517395752	-1.9689683653879313	-0.42978780707775527	-2.124332813525336	-2.537943083351585
-2.9238633410901604	-1.842976523675168	-2.9897098740162678	-2.093812423696454	-2.76855041128672	-3.17990913479938	-3.586724152934339	-3.5775633834392546	-1.9613406535971505	-3.9332892606133076	-1.2722446964373135	-2.818397561123956	-2.6013977404111417	3.2823457066273365	-3.1760726627627403	-1.8808295474949577	-1.9860921449360025	-1.155314436358531	-1.5833161051761149	-1.8383602663264165	-5.215764420270388	-3.5373005093598398	-3.505467262778761	-1.146658594978327	-4.895414892396444	-3.4335671476329654	-1.1990174967309843	-3.4578741538609874	-2.9627834262120083	-2.200934551683811	-3.359807910656306	-2.795291363861121	-4.142649233896291	-2.784562889892412	-2.946718763395776	-2.608535455642261	-2.262001350583366	-2.6223398335661647	-4.452117750520763	-2.9252322354901468	-2.8272049935163626	-3.1361917459186768	-2.512697710039778	-4.656048482786139	-4.430871552512454	-0.076404124758675	-1.6297111416152514	-3.982087305484364	-5.567229067599348	-2.034921007891441
-2.7848299921355	-1.3483385630991414	-4.962086056772842	-1.7856737860619014	-1.9380772366291128	-2.0742937520969233	-2.7387019367785626	-3.1832690758208777	-2.7421630199169478	-3.0513750387980285	-2.857099299447088	-2.4075516863959847	-2.3806914688090837	1.4893686282501812	-3.027109750511409	-1.2907425054966923	-1.4538005523014301	-1.3413841234843582	-0.9449726808731739	-1.3171530014744763	-4.817713504050337	-2.7674987317287765	-2.7121705257671396	-0.5776644313201342	-3.7675388087634984	-3.190414340591367	-0.3248789416687078	-2.5247976503265956	-3.300830998684746	-2.8743515775636013	-3.445297509861511	-2.8748343139325554	-3.350585412531664	-2.1835787617002955	-4.629346912089741	-2.3926617608722314	-1.7025308261002623	-1.9988510333272682	-4.993062721746434	-3.7570112502039756	-5.033252396126053	-4.157346483468166	-2.231516905981301	-6.255401584519692	-3.1634624142577805	-0.793015813506055	-0.8577342869932149	-5.761289010066373	-6.6920661591830175	-0.9387658373429847
-1.943263687658109	-0.6725150140465845	-4.150812812030256	-1.3014445592452653	-0.8548325760656277	-0.861734897417764	-1.3960262795792162	-1.8292489257617228	-2.788255910924726	-1.009574463971583	-3.161025747886929	-1.05578016564995	-1.1668057760135764	-0.1887182209918635	-2.018818534722629	-0.7101756349285016	-1.1762437383085347	-0.8591626634970162	-0.7087024150776171	-0.9459577071720161	-2.6027161902487377	-1.116170092118325	-1.1236957753653525	-0.5593722908540822	-1.180188789464989	-2.134067195949515	-0.2741227841360402	-1.0981972411608298	-2.5360707286470756	-1.6619886352496664	-2.313107111501458	-1.744922900458436	-1.552138991588062	-1.523953890290468	-3.8065998127467435	-1.4182926075980844	-1.057977210977472	-0.9359328639179765	-3.6460207756288963	-3.3065880889763286	-5.099674281787746	-3.1909739592690447	-1.6625100887164126	-4.915991478861483	-1.35348764240213	-0.7691192847433169	-0.6329031568399597	-4.5286493865843385	-4.752108735976488	-0.2676842756587029
-1.4409229031501378	-0.3528149077152646	-1.3017441924461546	-1.0636972069241188	0.12296367231484301	-0.40593506705655025	-0.8522849725847653	-0.7327776785572593	-1.8977348094704474	0.5758763949474472	-2.1137755941848853	-0.03292689926300512	0.11023328599969977	-0.9436499788613224	-0.8070803475871845	-0.5557337848367095	-1.5078899301053743	-0.2552489078125584	-1.0784934470999752	-1.1198958479964258	-0.0915643803087511	-0.104924152306846	0.016656483852265893	-1.2719787787729522	0.9517525946506831	-0.899788444329607	-1.2323783077589698	-0.15044911393532626	-1.4528109286555408	0.4403021370430185	-1.2278558540058984	-0.07809436832106938	0.21201803455886134	-1.4852080095576619	-1.1560786227458915	-0.3145599318466748	-0.8215453628800017	-0.4464609099316305	-1.5349494824691323	-2.2438234698664954	-3.3225399211219933	-1.158537562006633	-1.3383612590523977	-1.7617768578062245	-0.26218001415326586	-0.13640148308533312	-1.1993502257100026	-1.4946210914200124	-1.5471603376313678	-0.590516795771271
-1.5357648016013488	-0.2810842826503855	0.9952387253586764	-0.9537715067160408	0.9402659270246778	-0.737209328406409	-1.3695457091248364	-0.5652652169797242	-0.6936907211246982	0.8920463416180752	-0.6632444768334647	-0.05714015223326693	0.6976792868719538	-0.9531825313298405	-0.11133980246296425	-0.7258229460486589	-2.1316467980066682	-0.08821382781225462	-1.497978219130989	-1.5443989784402588	1.0983376395611761	-0.4299766021816132	0.19124713718476477	-2.0814208494606805	1.4047404044322735	0.04351134536946678	-2.3259274911180405	-0.006693040227929097	-0.7779324222147013	1.6216161997794887	-0.9155358863718948	1.0327326023070873	1.0414395931194382	-1.930793838554006	1.1141393548269856	0.30487047925297933	-1.027388973052309	-0.9332031870715866	-0.12270148660155726	-1.3638939780583372	-1.323302844033248	0.3582389196582285	-1.3042992006928573	0.7683946935928284	-0.19883593498603022	0.29754587279262845	-1.8119541487762534	0.8785958488318567	0.3992794031155523	-1.4629426387708317
-1.5475621940647208	-0.03252928868478142	1.0374083928664366	-0.43374391649420846	1.5230566784404882	-1.1599463614629575	-2.017185585605783	-0.8957811238509459	-0.08581707646643091	0.35664507783653737	0.09887281940527014	-0.570108741349576	0.6512682169232408	-0.9576217697996557	0.001795875070797131	-0.8185393876271086	-2.3042013917749333	-0.35328746392042876	-1.3000723754489252	-1.4747876043779196	0.7398905230407058	-1.428703422441895	-0.05641112334538593	-2.0549483403096134	0.6637337675992672	0.5497293385228057	-2.36470961450065	-0.3035019794570998	-0.5379125802210121	1.2894468701015511	-0.9129292231746305	1.1606220739199478	0.9125049812985646	-2.0453687210334524	1.5959177410202472	0.3851317268655392	-1.325423626338988	-1.878978851117659	0.09179799841171618	-0.9163933500727164	-0.4051029823243573	0.688611900024062	-1.1695399872134662	1.245938731959077	-0.5034993907740194	0.11984497895381288	-1.6070767544597677	1.2262638336559648	0.3489520153018807	-1.8805202685900806
-0.8275795564458134	0.49823017920482743	-0.3202959876110769	0.7050428534021711	1.6103395474960487	-1.078962992486919	-1.761351124929945	-0.8490241498845361	-0.42871084169985724	-0.16145734558152428	-0.1080264720673929	-0.46856757190955245	0.5963812099404066	-1.3400681019636977	0.12314966381728007	-0.6476533547334866	-1.5031866998848862	-0.6331831810865054	-0.5124280230481728	-0.5417823380234443	0.05761680160642495	-1.905523654131962	0.009670038606990212	-0.8850004480268847	0.18748350977055953	0.6436434715981146	-1.0039642855927258	-0.5663294268623269	-0.2996875737910352	0.6330675210993457	-0.33925458673351727	0.8966152608961251	0.5555981332894285	-1.2529787950152602	1.0153886825746632	0.4285823058820204	-1.313469110292997	-2.4300997732048506	-0.20817190069035227	-0.6241932932876759	-0.4475174376384682	0.5847267330217971	-0.6491969259162904	0.3854603893933585	-0.3699781880241597	-0.2632131847065558	-0.611395796900663	0.3791781264484078	-0.21111414030064032	-1.285232030093968
0.3485365406601243	0.9513496830808957	-0.9299180691033081	1.8640656310381338	1.0378107556139093	-0.6021773519233259	-0.5513311585767401	-0.11943953155759858	-1.2159644495178912	-0.27839427059740346	-0.612276692007066	0.5609127795105955	0.950813354721374	-1.7563566971986022	0.7099104832459998	-0.42087658171912135	0.06083725843382677	-0.6589855603290903	0.14068181333534027	0.7476237304672297	0.3141411194115327	-1.2961897136652636	0.41426039557029914	0.6908964768969418	0.7685704462255085	0.4239876625589322	0.8186548142022779	-0.6208021604074243	0.1285933913010081	1.0453799442833653	0.8862587693972198	1.0831981750207895	0.6483842713283229	0.08764752294494017	1.0879487128701073	0.8779020882525678	-0.7579115929507201	-2.183989430845558	-0.12094421914580471	-0.20358758755337777	-0.4273556682039577	1.1004187790336601	0.0764726097392396	-0.08848532289237265	0.38130898726522955	-0.24442621410242107	0.2789415101283986	0.14578084511472875	0.4201072106770983	-0.08396548772537925
1.0405501498708962	0.9809917440283296	0.03823458097559478	2.1433916182097756	0.11765546129998362	-0.27930669640442535	0.7371676753085105	0.8175047160539476	-1.5725438302640573	-0.20236964734342483	-0.5334825606761381	1.6501064077012932	1.513366151009016	-1.6733899395687648	1.4534164178265352	-0.3780891360249847	1.5409458169633434	-0.5325617184312122	0.08048891308842678	1.459784102074276	1.4807184058603504	-0.01655165695257414	0.6188522506824101	1.4894915315295625	1.7964742742824564	0.11202894421108417	1.6889511723829476	-0.4572079617946013	0.4540065334494752	2.3165903731221476	1.8674320656876244	1.842423225932485	1.1977748714005492	1.0243413360122349	2.3477954367770484	1.5763050013724684	0.33739327077567094	-1.3960670764673375	0.512271702143783	0.2929187766673615	0.23556552739543185	2.194317205971112	0.5948217591472328	0.5907168324664315	1.2712385583194854	0.2279046812517324	0.33417635092860765	1.2052257124871943	2.1079236855984327	0.8160205627057258
0.7511498510504979	0.7030839323095757	1.2599148640842457	1.3728500684042266	-0.4372223621807335	-0.3578434620289168	1.2961665367650883	1.3938605581312442	-1.0074440305992638	-0.1512537825366298	0.3752007708172767	1.7486165201511674	1.8157137948637845	-1.1026651817742381	1.6387087109543506	-0.37068419060508434	2.132607496321659	-0.41723003815862175	-0.40832593597072614	1.1867452440276316	2.414457626610382	1.1076274610660461	0.40690981718058955	0.9888814161470503	2.151420184120346	0.009671123013461116	1.0350726855646775	0.045128903443836806	0.37507239948059795	2.8007042327225995	1.7954231082280205	2.5183131626803146	1.7021060799979821	1.0346708034638623	3.5494232466589373	1.9511468450545013	1.6613092345430058	-0.5415560116498915	1.1814293354523009	0.656540935673678	1.1263599658758783	2.754628169166121	0.7678934889794514	1.634487720635128	1.7304684245146131	0.6762628289085334	-0.1536505045396944	2.446281432197375	3.1483745044973945	0.9065606242017126
0.06515014959701211	0.5276189219329366	1.0915904810774693	0.44146534226236567	-0.09267638944722263	-0.46500381443606387	1.141181842167168	1.5791398658082487	0.280330215630185	0.016904486034150224	1.5872545270059266	0.8541038463040558	1.7108343264725434	-0.6195616853982463	1.0870904163384676	0.043149457256993484	1.758070201899958	-0.22372224395776266	-0.43789476014984163	0.4442128183440522	2.231418126310268	1.5557865652137273	0.27678897641120676	-0.15494009249108665	1.580116199639015	0.26139128947320195	-0.34125462702653125	1.0048902449324366	0.11172272571824583	1.382512660451162	0.9369681947067298	2.5164150268655243	1.7825086865817839	0.5705786457937613	3.251503113931009	1.6959401801218574	2.5875226528091053	0.17560604776054412	1.516490546020536	0.8949752402783302	1.5681814562581973	2.0156385604591898	0.8753934332821093	1.9288671125651393	1.5934306829846685	0.7255474494080631	-0.18705736614284282	2.393159650610526	2.408162599322172	0.4710020263706324
0.03933028496740254	0.6087134020006952	-0.27893134459610697	0.3968942801357045	0.9786275932115927	-0.07201727931746335	0.8841644609830293	1.7061218211006939	1.694967648642327	0.493230714660589	2.379206451356399	0.04979729050155436	1.4641114244887448	-0.6524072962951406	0.46576016126375863	1.0372059935852171	1.1093997167091534	0.24552776100072052	0.5075635719700752	0.07050024601400133	1.2437585939703169	1.3414611835170576	0.7981302476921949	-0.7316977427947013	0.9145902654554692	0.6809135895312558	-1.0543854820495238	2.1572056687369074	0.26289588938282915	-1.0977314827788416	0.33080133215620944	1.955807098220215	1.5074261225767775	0.4967060205374564	1.566765167244111	1.1094692676274105	2.475156405056845	0.854814099572343	1.689166598368709	1.2643619246214683	1.5489761938028588	0.6099521175521457	1.2083884443182122	1.4271223062878688	1.0915827030032395	0.46875615689099365	0.8028190652303929	0.981188170744544	0.7141506630815022	0.15176334709288544
1.0098760887049811	0.6408516477499924	-1.040366776979675	1.2532317288042063	1.978612336400895	0.8309427602606103	0.9482988728016004	1.8482267380525714	2.7063847251438147	1.0270354481899964	2.439295968311725	0.29177612132247255	1.3092702342236682	-0.9230729628179408	0.4889254788568281	2.141462241949619	0.9700003836449068	0.9213468904866775	1.9559359380186414	0.31960173202614617	0.43964599146255284	0.8028257763277228	1.7510357893909305	-0.13211677140854608	0.9375520064518332	0.9165811631052587	-0.4480824752039273	2.817768602267558	1.1041312044654314	-2.6629648458246447	0.5586713908566973	1.367184755605226	1.1130648279990607	1.0702694067199165	-0.01740002766937749	0.6852362015618776	1.226061594720959	1.55486390555144	1.9311970861540089	1.8902385732079527	1.6455500780344112	-0.09294697192991551	1.6115202011646792	1.030363642537002	0.5310095392204385	0.20355394597242593	2.2746185951648354	-0.3976219748271366	-0.13854562244781113	0.25833359523439314
2.1618726437969906	0.26854664872879175	-0.05124993410453821	1.909394657279712	2.131042453280289	1.6341016840613183	1.160094654102226	1.647014382222453	3.052407197168069	1.011877211862836	1.9401989336456678	1.305931785842917	1.099336985751203	-0.7428024449077777	0.9696827597099994	2.552905930182863	1.4507222516914282	1.4268616340150126	2.849007859069558	0.6666176961447948	0.2518510311608708	0.31655720355542794	2.1780012289735575	1.1127715686559123	1.3331444057702782	0.8092825561041109	0.8574178941686932	2.4359217159725453	2.1370477735040927	-2.305899880396801	1.0754687531405138	0.9274708640596638	0.6054893629297193	1.6352916452756148	-0.4039649676190252	0.4892399603981031	-0.4327040967766606	2.0467779060077063	1.9498239288020316	2.449552736003992	2.1284991012892207	0.3820756093718958	1.569461043113066	1.2581345329559164	0.08068923879689792	0.04212226273333867	3.076251291037837	-0.5819736509310055	0.5009276990383429	0.5591159864680639
2.345063369444568	-0.42804899256450407	1.6299960153629403	1.3580686119677154	1.2966910453163862	1.6828154920021727	1.063674274534486	0.8292465287130356	2.6848833342636933	0.1626424368043901	1.191483582717049	1.8290589286426167	0.5061005793824164	0.16420609727583016	0.9717925311419028	1.8787899682948808	1.9055811554503668	1.4663513125373495	2.5062264446248883	0.49021696018677263	0.15379073949551633	0.10359733323581671	1.3706949488203506	1.902222991307539	1.042245240271984	0.5159428292037866	1.6444655800718266	1.191672455037928	2.4486111995513555	-0.9517758648134048	0.8917704142928654	0.28438343712942143	-0.16932784264868997	1.368393097069456	-0.022615110949587423	0.12287639687860266	-1.4024042657410336	1.9583414019412997	1.1914503547440338	2.359426078393357	2.4807451926870066	0.9996938828261052	0.8058012433448436	1.4929412220696654	-0.19592461587660823	-0.06840342526118533	2.5421358879164524	-0.007025907858412632	1.4570615992597227	0.6728624986884394
1.2364739159809055	-1.004173248898614	1.8988073403259913	-0.16833808959119634	0.016084685781999286	0.8974161962855791	0.4723361709081174	-0.2886966610707967	1.7222759008196566	-1.0016834208608343	0.3866284002409898	0.9393388490437081	-0.5028003246568643	1.2744834838375136	-0.016483710192737627	0.5484410869391123	1.6286248905568768	1.130160241865911	1.163854208207299	-0.20091665320174976	-0.4753398157593435	0.12081063238965753	-0.32176921655103746	1.61339434360897	-0.37280630199868064	0.2550056700314414	1.2446863197932867	-0.07920043930653865	1.5550219854082739	-0.25856898319474314	-0.21893095116103412	-0.8141638239582614	-1.088084105356065	0.21471000829777312	-0.05170640032049264	-0.6790247618853947	-1.121950030609944	1.1542022778662633	-0.2758383944266386	1.3506590031891912	1.9870933176677583	0.4335280814038018	-0.2791732659933713	0.7905438676019162	-0.2680875079849245	-0.08862900385948863	1.0354067792292443	-0.0901764477986454	1.2321692788769036	0.5210183913015198
-0.38109789107285835	-1.179486890593956	0.0992510800484418	-1.449087957685397	-0.9915459472705205	-0.1718105729353137	-0.3446722993827738	-1.0056824408287526	0.4904233077599649	-1.5181449509019085	-0.3292731669672434	-0.9535654681745258	-1.510976881277997	1.7673004232082912	-1.3012982725845303	-0.5536239496839506	0.6197404905884413	0.7069247830212086	-0.3406341947677153	-0.8111418207379271	-1.37282151439907	0.11528899928856016	-1.771829256939474	0.586087464341995	-1.9981539534022998	0.029539145820867134	0.051801293402546855	-0.6221784315957294	-0.10893843298443598	-0.7645048517002588	-1.4012757013582018	-1.9804293348967241	-1.6098852993575656	-1.0187176719808548	-0.8553507833696714	-1.568337822313671	-0.05449096909217387	-0.03254303924999953	-1.4716769933287241	-0.1626675096562174	0.6569238346984947	-1.2717723340843075	-0.894944353061991	-0.7688111553718943	-0.17293790759452113	0.08937164210573495	-0.500044392328173	-1.3700144957635338	-0.1785718306059341	0.3313472797736993
-1.4266530180010792	-1.1344033316949735	-2.110875447951124	-1.6342372399531933	-1.3639015315474425	-0.8298747922740505	-0.9101837458119312	-0.9355021885957321	-0.5330240673617519	-0.8952331825699326	-0.7387721245701279	-2.4902999774569166	-2.003496272426652	1.3359017691702209	-1.6314599322168473	-0.875348576364821	-0.3850810915385153	0.2798505465139306	-1.2786896286457563	-0.8425255179621617	-1.5854609715717425	-0.0877687504687215	-2.108432048489823	-0.3300993857747161	-2.408261922650235	-0.2841970311609156	-0.948112009897772	-0.3922251323223976	-1.5239705104629604	-1.519977232377736	-1.6128572509504284	-2.5289752096214784	-1.2660205123033126	-1.4552393842964313	-1.6171222890724377	-1.8412061510509539	0.7833005492356531	-0.9448914697451791	-1.4094013071192852	-1.3430534428441339	-0.6817214209224467	-2.5880464028546073	-0.6405714016195433	-1.9317370570808894	-0.04380422498642132	0.3368088676807279	-1.3580759229962553	-2.6682870403645054	-1.3325375251942964	0.2703502501901731
-1.470040390023024	-1.2037238727681587	-2.5607141617435847	-1.1144514825963914	-1.2145457903988626	-0.7540011364103318	-0.8808414348759787	-0.36796718236040094	-0.983293402002669	0.36649325149260237	-0.671344764483802	-2.6767711646257677	-1.8151313342055564	0.4141946194799548	-0.5948022052130628	-0.6209565991670434	-0.6552986825568784	-0.30411547815348067	-1.4398967146749775	-0.3927236611149948	-0.636338132980183	-0.29908403837585684	-1.3988101519849268	-0.596960469028457	-1.1810867737110693	-0.6092153297121691	-1.0451238671290621	0.0647347931335854	-1.9100524415847653	-1.446499405433625	-0.6763241646588691	-2.300739378718709	-0.2634078342586708	-0.9269493323960626	-1.5072638924116297	-1.1713192407626491	0.7827422167804073	-1.0274057494787998	-0.2558227761356472	-1.6106697215218442	-1.2376997476966505	-2.157822373779353	0.054965249793748304	-1.6081927789790118	0.007131540345712709	0.25877806453846397	-1.4357834082705825	-2.3612434853504696	-1.112628783511335	0.20291099255622683
-0.8850291376745246	-1.3961406254024307	-0.9415351042499172	-0.9067752668208151	-0.8540874945938447	-0.13680832562499867	-0.23749731144794015	0.09931036844966902	-0.8789158430146272	1.2264934307177435	-0.2351405838460256	-1.7604309548351915	-1.2230225161619064	-0.345568571068527	0.8780558960096315	-0.4221070250559959	-0.1941028584684738	-1.0337038021447242	-1.0440533204216442	0.045378880966082565	0.7728614460288449	-0.09598028595866423	-0.37781395154679925	-0.36124552421826905	0.6084426976299447	-0.6078838771372681	-0.2883938680892513	0.253372200524309	-1.2927584158102206	-0.6401878826506258	0.6327330607364692	-1.873214188484579	0.5835675084419074	0.015751175957381774	-0.7849403088885758	-0.003910445276617702	0.2028825388364245	-0.22521215979913226	0.705342866995236	-1.0994973507563195	-1.0324573353012518	-0.35447963759272466	0.3545078920558654	-0.1411651255897001	0.032166756482788654	-0.32455307284734936	-1.0100794320551763	-0.31933618585817103	-0.043698410000866945	-0.12371184813681674
-0.27131362561682343	-1.38331033394798	0.9465980404480512	-1.3572160592153395	-0.49827803463413134	0.5358250165786824	0.6740682832087319	0.16126084369056598	-0.594215811617302	1.0932695791395037	0.19676747858254107	-0.8328814038304713	-0.6660136370745606	-0.6667152430189378	1.518024565788137	-0.6469022414638388	0.31019223106084903	-1.5133041878116673	-0.4600661885813022	0.1478881764375278	1.425198919354619	0.6245855835399736	0.312016615459863	-0.13594406617774485	1.4674721529962986	-0.08551019176844786	0.686647026952715	0.12736984291395864	-0.3678582440646586	-0.0771304674269262	1.4081123708619974	-1.8226905191345844	0.6378266875990515	0.7009103558176121	-0.4311484274575441	0.8179251661328057	-0.28359965380825186	0.938741611996077	0.4249727966536405	-0.4618557224687347	-0.7245984635730096	1.0479545198313314	-0.11706698846164819	1.0052754471986705	0.18126756920592038	-0.9782455184344977	-0.40248728562821906	1.782079623537139	0.394812237949057	-0.7087770886167992
0.06045237588958897	-0.9570788980051593	1.2599173631113256	-1.7607197200923725	-0.2532490678567299	0.8238598343284219	1.25319737973089	-0.055497197714731286	-0.5257564414386243	0.34707952863274794	0.29827891241149324	-0.6675010957968237	-0.4069119623124847	-0.681218606683939	1.0514113365788065	-1.075181059106353	0.22993054279180974	-1.374922820311212	-0.015990272734558646	0.019979942764782672	0.8666178125470858	1.2958023373374854	0.5384668576299323	-0.2244794582359621	0.9393833738124843	0.6018135651608937	1.2022204397084864	-0.12257767070511089	0.13783663082080932	-0.23497679561231352	1.3656605142815104	-1.9630576761235996	0.087773775089433	0.826539591617947	-0.8501188698159855	0.806832947829599	-0.35295069601485285	1.6950336441049811	-0.7596431147394958	-0.24325841800575967	-0.7983619724488946	0.7540652376770722	-0.8938432383219409	0.7989289862508119	0.4566936254957917	-1.0250325933978275	0.11637092513057949	2.209701322036212	-0.4402378938900298	-1.2035579267640613
0.06871061793517375	-0.32191946029485696	0.07076428566931614	-1.3292083583182028	-0.2692797620588517	0.583341088182444	0.9908059652781421	-0.33756558424256544	-0.7795001013959886	-0.12752182254654082	0.038742366509489465	-1.0180113816803624	-0.3872013226246108	-0.5465431046321364	0.31226486671386533	-1.2339242369030194	-0.373016319317313	-0.8883824289312288	0.1072515605253519	-0.04147691650444523	-0.190523284496495	1.1129143740978273	0.503208400657762	-0.45415539162567126	-0.12108104171505343	0.7320675073962257	1.0190344225178896	-0.4708020292340346	0.028130237253599245	-0.4358875562867637	0.8478439967050679	-1.5780776154638185	-0.31585541342418016	0.4742341650193356	-1.3344489474371457	0.2376232886379927	-0.22890949641417901	1.5596506940774866	-1.558422373959487	-0.452783561645992	-1.1242012579420297	-0.7049165152920204	-1.2028667928989756	-0.3385692176166578	0.6217572393984852	-0.4164943545924652	0.31871474273119843	1.0040233801281606	-1.625176186445423	-1.228741732716464
-0.255688925716411	0.1750197865225477	-0.9099840593342463	-0.25670368172706703	-0.7312737823161509	0.03124117732705733	-0.064463990665856	-0.6432954286704294	-1.1600400242933706	0.09966986319813433	-0.4191001456436574	-1.0269251581575376	-0.3060302399423914	-0.2589721896870454	0.08398264673087402	-0.9695193784495694	-0.8779968574508624	-0.8867025120003471	-0.028221004226918825	0.11043692266831225	-0.7633021169847015	-0.06813415017774914	0.38911137878577134	-0.3920506088657026	-0.6333140294101741	-0.05742170591451714	0.4679373865172329	-1.0501338702197902	-0.315561223840339	0.2648019940285804	0.3339376573755869	-0.4089476628818689	-0.16322897390520844	-0.11092878026646015	-0.9616518446145061	-0.12818526191793297	-0.20081935260550338	0.6709543342727918	-1.271882000224169	-0.7045440515213582	-1.3105901849124537	-1.6090116138527948	-0.8117182908326338	-1.1393152294408222	0.4522244850995417	-0.0037142991054272792	0.14546535102470806	-0.17478872272992724	-1.803830465001381	-0.753584698174947
-0.845181806360517	0.4909077884642045	-0.3427568713606147	0.474202717003918	-1.5823839769798782	-0.4110164529687348	-1.1709802313583775	-0.9477318543578768	-1.390147822340623	0.5592178302545456	-0.9802937627514605	-0.22021452658545884	0.13379853208747503	0.12490183923891945	0.1462030082553321	-0.6043143746636801	-0.7898487674048563	-1.8454378142077092	-0.13267519898526642	0.41482463239483397	-0.6740027409544663	-1.395613141420411	0.25548152925577944	0.21629968184290568	-0.4388232070382452	-1.259815517755645	0.1554245340099983	-1.7558225741386984	-0.36483403692597616	1.7673675097113275	0.08463467802515516	0.854293289169157	0.131636567676346	-0.633040258984279	0.22256921159580462	0.28166293179004825	-0.16770097780045878	-0.34972569130354875	-0.5987179503312208	-0.6931525667703632	-1.2556374846387957	-0.91216576461173	-0.22763684856109095	-0.9188735831170375	0.04906531345950449	-0.6533304179963757	-0.1529482373799851	0.04870835699715487	-0.7591134405009236	-0.10814286258240476
-1.3198508440994867	0.8691928682327575	1.3413756434393043	0.30744184806108643	-2.302737615868472	-0.4279346599538388	-1.4235396346305838	-1.0150035702113056	-1.2838189880420077	0.42032860100139613	-1.6369821772987965	0.9752758134773015	0.9144445538859327	0.3018978657802774	-0.3106523308989648	-0.5149673509002312	-0.21020004411472193	-3.0876628858206097	0.06909622327882795	0.7638626672134897	-0.5409851598279798	-1.7865819393347355	0.14484501050697784	1.1682702713357764	-0.27126257119953906	-1.8371649182809622	0.4164625096518901	-2.0639655480134778	0.06969929889144415	2.838694463941685	0.1225384782655131	1.2659586487883232	-0.12819810703123416	-0.7852505248425302	1.1924763291534128	1.3358679218841472	0.1899071298759294	-0.9062412494680946	-0.7124166037725291	-0.4591386823931098	-1.1702177689105513	0.7133603127536312	-0.03383853528181015	-0.16797797268773382	-0.2232131884545459	-2.0910101070047302	-0.17183311603597545	1.3219852179118894	0.4255782380673994	0.3821514601863702
-1.0955628689627832	1.3606841206865279	2.5726172178697566	-0.18010350717158588	-2.152426776169124	-0.05223636601572094	-0.5961941411984581	-0.5653710875792239	-0.7635117089092371	-0.5475599415996928	-2.2232101434221856	1.680817075928024	1.5658282495005638	-0.009616108085251557	-1.4733619657513082	-0.6335844808515757	0.35581640843786955	-3.1848038894328363	0.532728807773353	1.0826776812109662	-0.8018113526202654	-1.0436172255185865	0.12729339947507073	1.9003771646378318	-0.7244739873852657	-1.1567236926714668	0.9505116981327272	-1.4489146560595385	0.7143263889879532	2.4143925162251207	0.3047516244767469	0.7146727833917592	-0.9726492583542306	-0.42280186638117867	1.0838228899537365	2.2469394337988677	0.8611261866278236	-0.862753419437799	-1.7168667778262126	-0.21098944862357752	-1.1464404125768355	1.6898389939622207	-0.16590886732450946	0.23398280065618302	-0.15798585327834452	-2.9006259403411425	0.2272774747837753	2.1524161618145228	0.6921718600864175	0.7152559246038692
0.03168860555161509	1.5736475921422333	2.369258923090866	0.014433257381444478	-0.830852772582534	0.386444195644413	0.5630931547841671	0.295557939774837	0.13701682989648814	-1.6155960096593351	-2.3273378761837256	1.4545613597194258	1.4625191345199606	-0.6172824725227516	-2.463322502736585	-0.4737664258952672	0.5475298454872327	-1.3667284562082054	0.8766582560724784	1.262925769906117	-1.0614638088691128	-0.05141939162128304	0.21270685024691438	1.896922551011065	-1.4928396564838224	0.39557953591707035	1.0566511320658198	-0.016765144646785274	1.1255204952294156	0.8090163916571315	0.3530564975155743	0.08592121858950255	-1.5609241802550955	0.2260064941522909	0.11439578638548306	2.1725706281052393	1.3360950550932287	-0.5339258081516761	-2.3883045733475137	-0.008533156087795382	-0.9501557984054882	1.20093272445162	-0.013417836291585437	0.08916108990725574	0.03492779106654588	-1.9068603612558674	0.6958722144219918	1.690027508304346	0.16816606082580263	1.114116998462374
1.4540240079806714	1.0981163808717855	1.1910001866396729	1.0579744062789467	1.0567551063870253	0.5727300793260235	1.0198902840352284	0.9961967225996934	1.1852327429034812	-1.7630959488103084	-1.6282369638490128	0.6915939077904334	0.4424180732886989	-0.8818574136874207	-2.2751548931244927	0.30362917395312655	0.42018875497270963	1.4962764775426178	0.7446763906986668	1.161475276648006	-0.5996610361267546	0.21896838196887825	0.3004927691728164	1.1135249213801308	-1.7419850786935631	1.7415613422759264	0.3666907237891446	1.3875391356004743	1.0775067695092524	-0.5402457578309532	0.0007512950126220785	0.2730914562971934	-1.0543263772477196	0.6640237747288761	-0.7228707350365833	0.9370848934311984	1.1037552732592615	-0.2930593053438432	-1.5795493662070987	0.2622036789429185	-0.347868561685816	-0.0899810028177856	0.7580201196492622	-0.050787287398772585	0.003521472050607463	0.481726410304496	0.7159954854800593	0.5810019504911088	-0.15526510029864346	1.6365999912174445
2.141847494001501	0.13182496106821665	0.18549941902328965	2.024600140718807	2.3212974627873155	0.4665920972634614	0.4983024541873414	1.0178010714470804	1.9350571553098124	-0.7216565218085489	-0.31481741012832265	0.1749066428506103	-0.8545270230176274	-0.36441027563648926	-0.9946127630170073	1.4057764314030614	0.22758218978067332	3.49645067147628	0.1872843330649182	0.7669952961084241	0.6096667569762302	-0.23638752713630867	0.26611502259008124	0.06252040266917026	-1.116151269575908	2.0463369307545913	-0.64067217324799	1.8248179860524016	0.6818561214903589	-0.5056461054817395	-0.7068749973810456	1.1980226445103466	0.37329410113809924	0.6027237285559676	-0.7163573018790059	-0.7429538933870081	0.2543912513692911	-0.21840228208074042	0.36777030852486264	0.6144186997994779	0.49753093830494555	-0.8929791285759483	1.6721015365881127	0.2438783292402098	-0.2629900674774998	2.500180794372713	0.17149459202498887	0.02574564386317939	0.2991842185916301	1.9884337810137047
1.624225232339913	-0.5414873352001022	-0.0825248941260226	1.9723365464055589	2.169561600538575	0.26108426307772903	-0.2308689694539149	0.47816041528299824	1.9813092954273697	0.6860595766630992	0.973291225248913	0.30601969853702415	-1.440155948102546	0.6028846931236724	0.18091452030917152	2.0856359979819303	0.08606239599312118	3.3887283565945276	-0.36862630789981277	0.32252523482577017	1.6703012721109618	-0.5639976849584916	0.07597898057788485	-0.5631764054136014	-0.18049582921548799	1.3599988006584345	-1.0022314725109578	1.0698691733278054	0.19691039831256862	0.676524925321179	-1.3016148473158513	1.970351585106087	1.5582023342630023	0.3278276827120261	-0.01719435096915612	-1.8177074420515735	-0.5403645949818642	-0.10672054272077443	1.9073784541006116	0.8052996676038507	1.1363003858417253	-0.6393221954440359	1.9034696005765244	0.6730685908230907	-0.3956637241833994	2.677046778614423	-0.469174739626576	0.3321962451860454	1.0501599773982941	1.8190909968596802
0.5244286567998936	-0.32563141151427705	0.011543915556865049	1.0479736846748606	0.9581363629149513	0.13658384515058883	-0.17756200457496285	0.06526955077831174	1.3467171480323885	1.2971074232502446	1.696700441768682	0.8200906357614745	-0.9136176828896347	1.1624163394672156	0.193283813902953	1.853559565667756	-0.06065077964876308	1.6820855045721728	-0.5381628608236176	0.16641274849619997	1.6701034845973817	-0.1499838320900964	-0.19006867271470682	-0.4461369493509934	0.21208119036555934	0.42336662191637964	-0.27054683613761016	-0.19604846083054644	-0.19738611645192622	1.7790261108322047	-1.2651640180660777	1.9342989057693307	1.461254122427456	0.44920149820340416	0.7446112662940071	-1.8080015782610308	-0.6782278999283501	0.22982168795983413	1.9585044386986703	0.5873449189513914	1.3309642439217435	0.12042355013740623	1.2441283244724026	0.6317366886991854	-0.1597007324775556	1.1841440875616995	-0.6032223408107174	0.7089274320088294	1.2363125237742145	1.1891031391159947
-0.02887156187456906	0.5362450703230357	-0.11775491152219072	0.28939141639010024	-0.08232594031754277	0.1255691491922255	0.7930808644115507	0.32573130664212335	0.5684584961039476	0.7043025082909796	1.8243783352599812	1.2081647557050756	0.11691260891280959	0.8183676779474639	-0.7623082350491662	0.981237603925356	-0.22241838704430808	0.02010892463559417	-0.3200502022764374	0.3999506956252557	0.6825361284280234	0.6546411315845345	-0.37703624554572274	0.11292051220568297	-0.10415142552808018	-0.06719375298109156	0.9048251520597013	-0.9694212499636495	-0.42268220650880345	1.8640834764782088	-0.5868632826464901	1.3347835590859407	0.21754933045836305	1.203795589578975	1.172261023733071	-1.1656813833805046	-0.19059665544532	0.7324344818881632	1.00686711490935	0.09597380293172061	1.2915469995127011	0.525105073524803	0.4128363625484104	0.07187225141710359	0.14389318708068874	-0.4949776719613079	-0.10703354318024604	0.39224178395332376	0.6838733003371903	0.6198788404687842
0.4316845103358128	1.2399482554251047	-0.48732902914010506	0.3867115021630467	0.01311563989500764	0.20434307043480862	1.8026339992925617	1.0770032599066062	0.26334589640638556	-0.4128177767173276	1.615714540407806	1.2990521375607118	0.696455625521928	-0.009827210671088093	-1.4923882872849878	0.2420649484866131	-0.27147364341724894	-0.4543523960660491	-0.010531989620900488	0.7494598051271172	-0.30335371631062313	1.0395258017153113	-0.2909608665119218	0.497702974468108	-0.40817416982477245	-0.0034976330278339396	1.3562984639267897	-0.7163981823803515	-0.40474057941415537	1.091984227557232	0.15814716977987964	0.8819175434499099	-0.9886837065109403	2.073546297313644	1.3305380250571037	-0.6721388690850936	0.3705884573258462	1.1402770084915437	0.3897696428799795	-0.16580968019184864	1.3367327482545097	0.38163867003873697	0.26916217347575566	-0.3465282713566698	-0.0023280634679796086	-1.115459517402295	0.5451051572279193	-0.4088856851896684	0.05848965385784098	0.5659885671796193
1.2164302246897456	1.3295526574755403	-0.6133791737647122	0.9051444115322169	1.0227598349694298	0.39840517462166897	1.875003448428231	1.5874824678364647	0.532794213758851	-1.0250135313781528	1.1182724963267672	1.3378656826086432	0.5961634679127464	-0.41879699239722096	-1.0963231903984325	0.14639650636773058	-0.14156763432273764	-0.03661861780332713	0.14559455699395685	0.7991216454106818	-0.43838352595958996	0.7751682528925181	0.20915330328187526	0.32837987719927475	0.09047959074294779	0.20883675317882733	0.6086678772021206	0.3040283262560783	-0.10055771003356356	0.34146198765774916	0.3942932182939713	0.8496199195363779	-1.0849559069448427	2.214512935794244	1.4312142513861454	-0.5196809673361473	0.5300767014532614	1.2057943188900615	0.6962408061879688	0.14920420724050562	1.4344272837048515	0.2472909478527452	0.8073622093902418	-0.047353698648393276	-0.6051639367079727	-0.7459700333807608	0.7634521733914532	-0.8931075965525908	0.005220037932824317	0.8580231487820674
1.2184777904057926	1.1455205722925181	-0.21671938778376532	0.8746051455574366	1.7772047294997002	0.6958105925000214	0.9172339963056197	1.3088861389814392	0.842271001062696	-0.7402398901962945	0.1351297783763608	1.5325869101881229	0.524948554643439	0.023797994910520433	0.14627640559327085	0.4821391980779585	-0.026487282850272825	0.1708096506527897	0.1350955560457133	0.3583549338791169	0.14902014320012755	0.44473772275882933	1.0179698507419717	-0.2692786229876002	1.3126193845256195	0.1490403875917694	-0.6072874999299388	1.351440979629202	0.3306481845168755	0.21496544262472522	0.15510690198116295	0.8278121639094743	-0.10061404521719536	1.3034877474337305	1.507003172612517	-0.17173902449303186	0.28580349787656784	0.8604821662893504	1.2134051593929103	0.7649690699999415	1.2409801353463883	0.6474627764864795	1.1321643592951092	0.6999365736912988	-0.9712977470031806	-0.3624308817877947	0.3973911756998313	-0.7651304499934088	0.3941294214641314	0.8113888932387477
0.11125027417234412	1.266142529109998	0.3423982888672029	-0.004171151438766139	1.3527054797673523	0.9043007466115772	-0.2550421962650616	0.37590010843268945	0.56853969486954	-0.008970024609243558	-1.216005539415754	1.6755515226859679	1.1427619157482487	0.8514953478605488	1.1812916412267642	0.635660597768896	-0.229512226861988	-0.3811600992091433	0.04243346774147768	-0.397081527517395	0.6281915646662667	0.5981436730246859	1.6777834350055936	-0.8828378181888039	2.2922381534441505	-0.20641701741817234	-1.1580606808487668	1.7845437007782174	0.5032433681139142	0.5093568485264558	-0.013192511524321625	0.3509792428120707	0.9769140403528986	-0.08485703430238883	1.413401430474185	0.7639171349879075	-0.050525764484049225	0.24899964539479227	1.0043047167894303	0.987981344060492	0.6049032338521267	1.3873288479670203	0.5044784653023355	1.0170746438493832	-0.43352796561430856	-0.6282114083354572	-0.18131686653092702	-0.5790581541176553	0.5668315468897683	0.002665231795422638
-1.2705237248131154	1.6459734141382203	0.4090832314071161	-0.9818543378831237	0.0205661134343425	0.7548973102306721	-0.7757979053651396	-0.5774673971932347	-0.3205896055189952	0.5671813386617276	-2.1413352384392086	1.3426504521166729	2.028885402256219	1.228449813158004	1.3151605690835846	0.3099898624308537	-0.7664864742537998	-1.1176039105241087	-0.12232094072804944	-1.0914195452065292	0.45351141358494307	0.9670054840124798	1.6386743019345464	-1.2103386094713926	2.1368298632786127	-0.4914566562263485	-0.7485129899922911	1.450591142308836	0.13023488371112393	0.5797536652951725	0.25994399218004605	-0.4527940242613245	1.2289286376900188	-0.9718822251125842	1.00523728294796	1.7104566345114764	-0.2553530914796599	-0.32089489229904083	0.2048883425216183	0.4665329683995082	-0.11661588579505858	1.719777762113912	-0.7317856703413427	0.42207200782253945	0.7921459407132551	-1.2553943062217765	-0.4671930384307681	-0.906315233472468	0.20855564471855953	-1.1074148096110599
-1.7480094270220563	1.55691450329099	-0.2403950033606228	-1.1175227345073777	-1.0187683586001701	0.23968538171424064	-0.4951466039421915	-0.9847332044806627	-1.1793268834716033	0.9404593685964145	-1.7223495058863443	0.4531393468276416	1.9586824316148739	0.7965256898118872	0.8276103256230339	-0.16291463108003193	-1.2144309676511211	-1.0776234319588653	-0.3660442235314784	-1.405527176731813	-0.08195937033676488	0.8031656925198984	0.7988625814354341	-1.215847174374274	0.9674988195742706	-0.3143106292693725	-0.186229045348109	0.6874641004259378	-0.5712553826811478	0.07096591433097643	0.7404580550731077	-0.993011575414117	0.6199369794631189	-0.8323231903459468	0.2400579207411983	1.5141187114360748	-0.33596581758652616	-0.49994950083511125	-0.08798854374967986	-0.3276518440620405	-0.3615881216185735	1.1490419759006623	-1.441814957516949	-0.5614569027269687	1.6901365988941517	-1.4772497455315967	-0.24497516448659537	-1.4621021277984667	-0.2528358273332642	-1.4924648060302916
-0.93154925946186	0.46429980349177935	-1.0878263436178648	-0.3301229221173373	-0.8421959686489989	-0.2384435304174437	0.07110072310816119	-0.7154681667469871	-1.3078937656375589	1.5066340224896815	0.03964441503742721	-0.5040657142600088	0.3340268820267471	-0.06556940714442241	0.5222385261084282	-0.23711534681975513	-1.0836702157481874	-0.024437964105006843	-0.5488577214681059	-1.2226275576458376	-0.2773711084031519	-0.06899370248596155	-0.23597803256620026	-0.9971224685450778	-0.15508776388568613	0.3543591303138702	-0.37571328025350625	0.02610019996905599	-0.9228051622528127	-0.7653363106234424	0.93305068519883	-0.9124872636278503	-0.14420571103538668	0.016477489197943625	-0.7839285473746863	-0.1983988888653079	-0.34564265601110694	-0.11695965868819545	0.8051270250691962	-0.5172713024568008	0.048281348660238026	-0.013874809432484845	-0.918969907512057	-0.9164018725444785	1.4801497758590891	-0.9054327544408644	0.2998192506299042	-1.3832613932582183	-0.18160778612977663	-0.623310797816529
0.4712522510282061	-1.1993890287532043	-1.3196995799070341	0.5407781712295341	0.288416499949254	-0.2143579945211819	0.3665844045413357	-0.03837593873550535	-0.647764120024936	2.368208370662797	1.9211285165520076	-0.9144512035620868	-1.8782943932268001	-0.7174880588920873	0.8343950940771471	0.2048815532793583	-0.36942903074027045	1.3043030141565028	-0.43655299893919186	-0.6592543078088869	0.14508212282339797	-0.8677655458329225	-0.6212647650224276	-0.6554217899356046	-0.26215819447826044	1.0930916917929971	-1.2356563492968131	-0.18795962944871225	-0.40421808771137113	-1.396234175414342	0.7105115549751523	-0.4720626875160936	-0.41492377756604276	0.779237110528294	-1.770227274261285	-2.277401907916101	-0.22982466590067543	0.6091478947490315	2.199717825561622	0.23102076898652102	0.714880656382901	-0.9200245174967754	0.3372727574676258	-0.21521422668089424	0.44342437580266575	0.17655706786268163	0.7610261516101383	-0.3613292010852188	0.4756302994579919	0.8258529955321441
1.3785905973839125	-2.3261843484842415	-0.6082227661797622	0.6417228209897048	1.2247122228071534	0.2909702108845606	0.24071168348749514	0.5993551985341363	0.16681111252680317	2.9306470577922146	2.4876923529840753	-0.6927119698463403	-2.9349258309794934	-0.8228873434915241	1.4502125002594584	0.7081196174715334	0.34942429313899026	1.9782202848971355	0.006842690659918038	-0.03389222443132067	0.7537664583932265	-0.7124640508022408	-0.13327395115204344	-0.334416432813442	0.5809141135318415	1.3280764527246944	-1.8086792218855186	-0.019753444923318254	0.7225714374193701	-1.5409444205726575	0.3901142470610469	-0.20280081300485484	-0.17070067762162605	0.8537899479462229	-2.265463800116897	-2.9961783055274007	0.05433032074986712	1.1170543173686553	2.699546547827669	1.2550236805926447	1.0620525608274258	-0.978438150767504	1.1495599094345283	0.9085342786005831	-0.42778576054507067	1.205948168690008	0.7706658284592477	0.7975420418286842	1.086738564599516	1.4781677940686024
1.2674573560196656	-2.210913878230573	0.520758122108075	-0.08967394610644583	1.0823951677877544	0.6771715664828027	-0.13018176874155557	0.7648871264419769	0.43321393322354573	2.4024453709293	1.4767826473722703	-0.3963387102337046	-2.089727510137142	-0.44497986529446515	1.7127319193148036	0.7305212459107209	0.4506499058703938	1.746253217207308	0.4589733727557067	0.2700539917363425	0.9006619889101746	0.28573963113868583	0.5045626414461708	-0.2485597712675157	1.3685290147639342	0.7949034374087949	-1.4009923255762553	0.14156302851990868	1.5111122833676107	-1.3629324814028	0.18940414048230658	-0.30955741831389016	0.13873713503058663	0.2028018837537664	-1.9541095518661207	-1.8128957148027647	0.3435656382142468	0.9133822005446175	1.6972032823826113	1.4945143921004924	0.8446858618426769	-0.3743302832644932	0.876016489881173	1.3888587991215922	-0.5422892932086112	1.817950333743569	0.20556556883043053	0.9548183261320534	1.0109208402295964	0.5619745869083873
0.4399580987297386	-1.2215353413495216	1.0994550411613033	-1.0207484735403192	0.045672119275429975	0.3415168346969446	-0.5373390039719889	0.23032722538017106	0.025561406493180557	0.6843892307686081	0.04665070125249771	-0.6333563945380166	-0.3814690679438248	0.19984803735934362	1.2841025431141793	0.18854749819735905	-0.08560863177844472	1.0977318563865963	0.5018172791568384	0.06543862845313629	0.3748642462330941	1.0617724336651104	0.31113706041735584	-0.4994232850572802	1.163753996909064	-0.22358221097276088	-0.3766042307672275	-0.06281447259689553	1.1751630511207407	-1.2050120599284968	-0.13733271190594834	-0.536507434612142	0.16169298586155928	-0.7567158888131292	-1.0165185766573819	0.022706118970991392	0.3377481836732041	0.04003222253079934	-0.003733787893247008	0.5507034595778556	0.24080127745278468	0.16560260173464988	-0.043644717268272286	0.7613968445478683	-0.268851747063278	1.9481471999245008	-0.7029844192958101	-0.10246205167395174	0.25659273533103927	-1.2935517941895274
-0.44650756911033945	-0.3530349048347179	0.5618278739314843	-1.5326883428450293	-0.9383685260140416	-0.6531836003826592	-0.8477377743539943	-0.8205368362496713	-0.5652372376485445	-1.3640235194707016	-0.43773728813272206	-1.4034920082566031	0.4851101937910969	0.8718596962643848	0.41115254719228905	-0.5182987219545335	-0.6272577438488641	0.6050415230843131	0.07768630626814582	-0.44375842706682933	-0.4612568380194672	0.7694915785659389	-0.8901537413079114	-0.8483077013944846	-0.012203369785073276	-1.1131359698743937	0.31149813938616017	-0.6226703863564549	-0.1335700004021647	-1.2132324929147145	-0.9073253699860148	-0.5693973914593612	-0.027254445226160662	-1.504122515186571	-0.10317384853343518	0.7872104901320607	-0.08038638403698983	-0.8959127721315131	-1.0989138581942322	-0.9043399382596794	-0.4455758280637369	0.07226282763729033	-0.7274743371470377	-0.45725112272475393	-0.3247528103415614	1.6845565310818826	-1.4404303245218584	-1.392882175815242	-0.5926979311661773	-2.625391746761639
-0.9663304454654958	-0.22295927137343707	-0.7365603205601545	-1.4951153946089293	-1.1545040583160533	-1.5808008850258077	-0.9424555990982383	-1.7805105354524455	-0.764839740547039	-2.6183900537678837	0.2161978471049549	-2.0958732193803775	-0.07677681822393255	1.2382179181763258	-0.35239981093244943	-0.9570007840835747	-0.5236924521236318	0.37364637306340054	-0.3939494134973776	-0.7961151497290508	-1.078244265843037	-0.2874641807735102	-2.1966073935985357	-0.8248460388373556	-1.26998620234741	-1.4265252653986276	0.2353162980899087	-1.153043552644838	-1.4321684431022017	-1.2406223591442593	-1.8519994208124853	-0.41832667076217483	-0.11496623684169842	-1.717190399207065	0.194941306052533	0.09098629127785006	-0.655424688703371	-1.2496084877874702	-1.1186471638035542	-1.7871697553222992	-1.0341700757203751	-0.5988092079823867	-0.8356460170339107	-1.3425307667403565	-0.8100818204592188	1.1917203985887506	-1.521047501873247	-1.7715309831800823	-1.0247148540783289	-2.5074386649066565
-1.0971186056524118	-0.6110301536726043	-1.8067091200689342	-1.1362389715767396	-0.7340637764633207	-1.7631736227088057	-0.7465457415515792	-1.9974542519056175	-0.44143115082439444	-2.626568693356475	0.965791507959652	-2.128930448435124	-1.0651513775867216	0.9447951163560869	-0.6154234907169404	-1.0390787111701865	0.22975787109524506	0.14342236224349905	-0.4264290011107891	-0.6955880005864812	-1.220549079190832	-1.0454578233251075	-2.4999594865037507	-0.20149272509756183	-1.7480834103299328	-1.2107648834653975	-0.09796737392410426	-1.2486353368603702	-1.8102514144775632	-1.077981951045172	-2.156530642516838	-0.3407981575943669	0.05033955959760292	-1.4097441093633056	-0.11879331499260508	-0.8497595969103586	-0.9649542639321691	-0.9330852506518745	-0.7077751813850333	-1.6139882217562755	-1.4333158308236835	-1.321407514026688	-0.770333622668094	-1.4124740564539229	-1.097431497266034	0.7241591060085057	-0.8763242248066017	-1.0776933934643596	-1.0568389014981279	-1.3350848230625068
-1.007407236566235	-0.9131418735149112	-1.8736620071244299	-0.6805394153758998	-0.3367232385684771	-1.2211778813717111	-0.37291852162652567	-1.3213346734517697	0.05977831360811843	-1.8458608779193555	0.7774970415534643	-1.5161358188940146	-1.1627907516628502	-0.029437647968487447	-0.39815477791164006	-0.9574143722057811	0.9910565868422468	-0.23448155683877156	0.024662627510743745	-0.30466068285025033	-0.9855601635561649	-0.8834810625148489	-1.5943889774259938	0.6662066594740214	-1.3603292585685278	-0.8639747204454	0.030433059138945073	-0.861640842441127	-1.2112015624698398	-0.7186941519936759	-1.3245710243051958	-0.47566470438668024	0.3050093839935568	-0.8876166404428367	-0.5058529238743973	-0.7208890800214097	-0.8191963191227966	-0.4543978680755348	-0.694949308681472	-0.827411815739885	-1.5227789206029816	-1.6237493010123398	-0.989851798340776	-0.9185535871262902	-0.6757810679770798	0.5231458846876809	0.036631443625382704	-0.1485867097407359	-1.0515458591266706	-0.28441320432082096
-0.8262258891303395	-0.8430489778284178	-1.007886130187654	-0.22721365221722023	-0.37248046222006126	-0.5671539439097062	-0.11672589012948834	-0.27736983458283904	0.31012283132652124	-1.0443438368892013	-0.26277407898544963	-0.771482722333211	-0.20878979992763913	-1.1396998057470145	-0.027829406671791544	-0.8687089708116187	1.1221925769194532	-0.5801084979456713	0.5189323240912932	-0.056041292964423624	-0.610688275280945	-0.21617563867184286	-0.329415301899258	1.1061174957450381	-0.6977657376583015	-0.696277642250434	0.6441674760324664	-0.3285962103239091	-0.3359042924377809	-0.3659811818083185	0.1281771264096092	-0.6673163349779757	0.3778239437850033	-0.5283371041753468	-0.497187550901286	0.4058912202219032	-0.4169096397756787	-0.3535534217792184	-1.148625335323386	-0.2054539988254795	-1.2209754814681701	-1.4344959420090755	-1.3728151134393003	-0.4264098996307161	0.14992860816936862	0.5989080118979936	0.5857983378419643	0.19570743131575405	-1.198284121841651	-0.10713047645067318
-0.6045313959965313	-0.587122626561084	0.03002591629019858	0.1356989852912065	-0.6395946847689908	-0.3127113211704608	-0.18755114473101195	0.38677077931734893	0.1737497564647904	-0.5957508459474098	-1.1595878519092888	-0.3373124690338813	0.7771640044945927	-1.6138387000602086	0.16216794017972663	-0.7483829136734697	0.5988332547793829	-0.6371567334310304	0.5991053590194523	-0.16466520109318625	-0.2740043170838108	0.12619624266081597	0.311902628836348	0.8007793564684316	-0.32587651478597923	-0.6642319779202923	1.0830071536375745	-0.033597675649622114	0.13052242568202194	-0.19848152480190828	1.073101108352282	-0.6577582935677974	0.18234850200870809	-0.4949019141947304	-0.15527260005804705	1.2979064989250357	-0.10411740087298606	-0.6525212593836585	-1.4592396979430988	-0.08625641228500255	-0.6582306948813604	-0.9867238347914765	-1.3987614860424258	-0.2398972622274448	0.589972628014085	0.6801305211007289	0.4931511704345486	-0.027727839306171793	-1.293110429356878	-0.5368726380767818
[truncated: 72 more columns]
