# Supplementary material for: Diagnosis of autism spectrum disorder based on functional brain networks and machine learning
Source: Sci Rep. 2023 May 18;13:8072. doi: 10.1038/s41598-023-34650-6 (PMC10195805; doi:10.1038/s41598-023-34650-6)
Supplement: Supplementary file 1 — Supplementary Information. [file 41598_2023_34650_MOESM1_ESM.zip › matrices-bold-time-series/ASD/ASD83.csv]

0.19200435530641047	0.6626325604625144	0.289628343522096	-0.21740685029850873	0.6169060268763079	0.5730105633809672	0.45565386769029753	0.1633797997619498	0.2179020801426872	0.07559228371986935	0.2620811280206351	0.03304470349974648	1.1493070787292219	-0.18322513884401476	0.4999003054973915	0.013705937080041178	0.5422842728633842	-0.32978209089511773	0.7539276167549476	0.5039784781811567	0.793061277834731	0.32618062888704846	0.8723406668912803	0.31284768519664236	0.7822081052360776	0.7421712034450153	0.3347193219343393	0.0856628534560681	0.4400158519612023	-0.10940352438759524	0.6703806010618207	0.35110453787621787	0.040943953828703875	0.3542031562959167	-0.23313982317824086	1.1660101015940694	1.300023138430515	0.5380522526943964	1.0865847218631028	0.5460726902119678	0.47093106578940946	1.0971872283998598	0.4344601268881131	0.6099418235784073	0.38478953631126905	0.1799350497869571	0.7770743039305301	0.7966989769229945	0.7892084678851702	0.4395888233819125
0.15842342731833675	0.4075246397105341	0.016188592569298308	-0.2751897773111458	0.0667022632346646	0.29381754578745345	0.514641139947662	0.15837686489441188	0.9509843833809395	-0.0723763342864907	0.5616289291152943	-0.04176318457240939	0.5144527174363762	-0.27920179927732774	-0.06866736428610591	-0.5546819256654527	0.6373272037772446	-0.3219639689112335	0.2067299568303055	0.7328042758386023	0.6189546964167595	0.31921450798891315	0.7423443098403044	0.5513220513376588	0.35458430111187567	0.16359747539769287	0.7797822974207507	-0.7681101280763628	-0.07060305854597074	-0.7292305734091171	0.6844712906980547	0.3157184415153549	-0.20384946818712907	0.2119901665980091	-0.5640410641065323	1.1234807604696917	1.2220392447531172	0.5394339913358891	0.655703473976256	0.07135644756932874	0.816984680838243	1.3480739923462468	-0.04965210226126877	0.8497268755931954	0.1750312104512541	0.10562173913626273	0.7678940923997746	0.8869854472042321	0.5609805604038237	0.30770571492908927
0.18078906817694895	-0.035120268632935575	-0.4253523713423657	-0.3799064119015115	-0.7118444541380031	-0.250151193418551	0.19815298935161826	0.13138098517457117	1.1212138425954807	-0.47885872428648324	0.3301658387913535	-0.019674360832987087	-0.6913925072359505	-0.31382310181080636	-0.9512377423221686	-0.99079092764531	0.37053489586090704	-0.13310747797151554	-0.558645207243979	0.47556543191361794	0.24410182846523876	0.13232808711766791	-0.15823280149135746	0.40867637776962185	-0.5533152821853389	-0.6522184166645736	0.8068480359456706	-1.365860831416415	-0.6415575715472958	-1.103324391657967	0.1380733867201836	0.006960833216319822	-0.7241992717940595	0.06327597316483048	-0.7940088492530694	0.4577988300191331	0.8254944686759434	0.21687471890305263	-0.2561263732806316	-0.5567628279717021	0.779179037205234	0.9909356116656015	-0.6142721591523461	0.681857241802984	-0.18219587608692175	0.1375671695226963	0.37797606300516445	0.3257148716567282	-0.12260321362642214	-0.11519056264644947
0.4262248408258677	-0.21261656434567808	-0.44043366866839606	-0.2664901651912004	-1.2512540559735585	-0.4184634458631217	-0.2517572289333118	-0.02397221717236149	0.6728026472191442	-0.6560539604004927	-0.2075376944333222	0.21634199387628647	-1.7066758962592636	-0.20354352485100516	-1.5806981310698345	-1.0563167023046742	0.14543455260697535	-0.05111733718713585	-0.9706547028257398	-0.3959306510259292	-0.09941550760646183	-0.28634752540595365	-1.220431784066307	0.02850161946847858	-1.2776462848480297	-1.012791646584071	0.4762405251449534	-1.2662425755963578	-0.7061953964677227	-0.9223319223948104	-0.602760841503819	-0.24781119556771325	-1.0921733644913514	0.16638076079664152	-0.6602040022109212	-0.34585652031307323	0.1694274084524515	-0.13012042994442874	-1.0013151124252508	-0.7777544190964367	0.2898714098990105	0.5066970695519398	-0.8784616456745353	0.23225164680672727	-0.4453623587512203	0.22494241892167122	-0.13695703677455243	-0.36524502150454746	-0.7920673846875443	-0.5557694298862575
0.7949846164487695	-0.09174841419406142	0.2130984170527973	0.18106750470045038	-1.2358235779260158	0.021920922563580813	-0.5338003507316668	-0.31195781999299627	-0.02457759468839272	-0.2703376571092589	-0.6566209051639376	0.5399452874125144	-1.964463035275923	0.03204678382987826	-1.5766775469539585	-0.8023413014579585	0.3235642331111794	-0.37760720112586044	-0.8669470073722746	-1.3905964855483604	-0.26489262296645577	-0.8849822149906145	-1.6053946412252442	-0.1172583933326839	-1.294312674245279	-0.6863803772731948	0.22952844211715523	-0.6851867909519974	-0.22223363805855514	-0.3387534110825219	-0.9930341885807622	-0.14967326859251096	-0.9954152731516183	0.4669109152604634	-0.17000937709856467	-0.7097796838026835	-0.6587034711565889	-0.28691860372860556	-1.0967502166049639	-0.4333721015789434	-0.3375123484578048	0.4261299431280124	-0.7392151785495348	-0.16740372282493138	-0.49198274322013114	0.22497119649044806	-0.4778348260292573	-0.6038139491863801	-0.8968636966741951	-0.6531167915076995
0.9955209209669785	-0.015923101196142375	1.008161162145214	0.7399012109351163	-0.7321294494137499	0.6382542698495822	-0.5628018665553406	-0.5766286352971429	-0.5933983313102944	0.3939943605740611	-0.9072946433578997	0.6349966500312254	-1.4633864003863675	0.20268635523798	-1.0024384125206263	-0.47724655201441857	0.7745593978102773	-1.0643806424588227	-0.6301626501647846	-1.7139827829751868	-0.26466365024235267	-1.445946174027742	-1.0318693300792345	0.25803111645018534	-0.6733336614143715	-0.04974373460468939	0.3829732781867767	-0.18033334887812513	0.2056523586720095	0.19649794491767192	-0.8436413420267747	0.26296143859140675	-0.5672878469625287	0.6700132862081336	0.4428058800453786	-0.5469720647278276	-1.3854586161523694	-0.3180331021505638	-0.6827377720442747	0.015176456458321838	-0.6521572039374837	0.6670809646141975	-0.4737533358458934	-0.3145051891831029	-0.35985129310128766	0.1204628889291031	-0.5111686437710585	-0.28897195872174974	-0.38665815151549904	-0.32614067107522493
0.8637038567244018	-0.17513306751557867	1.1240483139391146	1.0274237565930577	-0.08556269347062413	0.895769009566717	-0.43307384278731165	-0.6187979581254843	-0.853831474218278	0.7485697434103163	-1.086015874848095	0.3338799206196538	-0.547263914887208	0.0465917974275225	-0.19295060405982736	-0.252124538215459	0.9986969755048808	-1.6283543647931031	-0.6574273428010667	-1.0012959428781634	-0.17485442431483558	-1.6207195965573478	0.04106800284171986	0.878595412564817	0.09807999768637746	0.4455189134890438	0.7777893866313955	0.021660335106400502	0.011975882616923174	0.41256095615612476	-0.41013835042899954	0.6652140888378114	-0.20223169023533838	0.6215479129307462	0.94692136843551	-0.2805161810948695	-1.5952200048012493	-0.32463192843527033	-0.28536253458840527	0.033066566546800444	-0.43930251318473984	0.6478992351964518	-0.4028597933945654	-0.27787774916683794	-0.10270761833911171	0.049727026344288834	-0.26681840216537767	0.22661937075586502	0.20483614949761014	0.13350890732696505
0.5397239906098936	-0.32903372167664463	0.3532201348182945	0.8794715659496765	0.37653354078543716	0.8031990922895239	-0.20557440673365965	-0.35988372006600267	-0.7681567929411964	0.6196966590256744	-1.1620264351230767	-0.1451549245361233	0.4581385873838723	-0.5115966663364861	0.5395215369383887	-0.05773710702217513	0.6876779291070293	-1.5242197062488156	-0.8357948076481112	0.24576676967081457	-0.055922120102080246	-1.1438060892635669	0.9353147571241052	1.1387714202627772	0.6219301462718965	0.7520149754956622	0.9698545972309914	0.209913084931417	-0.6190545147984856	0.46304920467178784	-0.0031085362015020337	0.7761865512957667	-0.08044090559966657	0.49571713236249676	1.2429754158057138	-0.3036817872972421	-1.1119424279351648	-0.1732234567894983	-0.19547626629436712	-0.3029232812706633	0.11562039417259909	0.04197080896955316	-0.5038716335389783	-0.2209460744035287	0.2710541090751771	0.05092926921263004	0.14617357303851228	0.5747135554388899	0.29953352988775367	0.3485808495182512
0.2796138530878817	-0.16395858503264302	-0.6122194484685128	0.5112698599991741	0.5490309570181641	0.7923288484753398	0.12915599348601428	0.11314569482138134	-0.4287631844472799	0.4233315430399436	-0.8664558192535754	-0.39505689805331834	1.2792187720862678	-1.1730620311005076	0.9954614717352153	0.29744595724627937	0.06144076300726194	-0.6744526199018303	-0.68965830475791	1.0284320851458395	0.010249935292444404	-0.11496489784378049	1.3134378460439007	0.724366098294876	0.8203157673057387	1.059046785872768	0.6967050439628562	0.6707942425183233	-0.9065169146163439	0.6571345565252088	0.3351273505364236	0.5880400359831908	0.013176693329573372	0.521843582030543	1.2947023978692862	-0.5333114966537867	-0.31012075873250927	0.33747291299642884	-0.21024815129069288	-0.34407504626836855	0.5981761362458795	-0.7809610642480478	-0.4386610517806248	-0.16328789545088285	0.6615274700274496	-0.12049314562985021	0.5525732911415412	0.6545930851972871	-0.1483100599468824	0.20267878799342506
0.1338986182223226	0.20773869852602891	-0.8925710950444297	0.2760781230104769	0.5166773714795939	1.0064295576748272	0.46586496752226664	0.6204657626828763	-0.13135271475977495	0.5343730495351778	-0.10702601401716902	-0.26713148231644157	1.5495725463956724	-1.392277311753386	1.0321106569244833	0.8531997644494568	-0.4044611843460135	0.38534796319652787	-0.016026733272627977	0.7356412807046433	-0.10833291073365386	0.9389458622756496	1.222793841157887	-0.07350346332664735	0.7445512462403908	1.295640167400839	0.08249869066942292	1.1626359669172113	-0.3631488605520648	1.0129127386002779	0.6922282751325464	0.2758416212441023	0.35349864352523175	0.5996853361390561	1.0402018356262994	-0.5722526155162331	0.12941297643159477	1.0468160027548414	-0.0041873247464633495	0.34547962342831606	0.691687727877808	-1.183326166599994	0.020309817383692693	0.018741917408744438	0.7812939338451156	-0.7285136599782798	0.7183817814256148	0.5328048057044293	-0.6619580865931806	-0.12157658078113767
-0.09956812263161853	0.3096374641931094	-0.33966000353060427	0.2871777822042467	0.3803659017981982	0.9854620886672679	0.5142487482488532	0.956730068214294	-0.23607143370753184	0.6808983616110001	0.711321044067172	-0.03543892084597041	0.9564575615147718	-0.7882029499853069	0.6115259459279947	1.3585775888134173	-0.5167255869068783	0.9523068173800697	0.7875761413474608	-0.3181661938926621	-0.48187973455773836	1.3932857609339926	0.7912640455652119	-0.7076764144121612	0.36553834805912416	1.0669640228276427	-0.5798744675715963	1.1047457336433915	0.6114512366356986	1.1789678159367738	0.9383767860605255	-0.03680230005439443	0.8499351628814573	0.34752869210666476	0.45492610817621215	-0.2567833759194831	-0.12777615190646827	1.377364430905209	0.37660825444003465	1.369648790850852	0.3754731832806965	-1.0077455965196642	0.6515997002566885	0.3702213918095399	0.3562161407574218	-1.5554177535978007	0.48474896730499234	0.25506135536001107	-0.7844471293461861	-0.4076683821753622
-0.5810266243905945	-0.11323218673870347	0.373288952384968	0.3192583813610999	0.14070408518955907	0.23510881513281073	0.06612808825213456	0.9166713886777557	-0.7726885556966943	0.22530954873299686	0.9993959542166364	-0.054590320975633405	-0.32656576651315466	0.49684095162782743	-0.0564382749485322	1.4368294130166646	-0.5348318115373639	0.7792031046915925	1.105155171571005	-1.247855995985248	-0.9747320276532152	1.0240996957521686	0.09132258075309939	-0.9670709959611137	-0.32522419782248874	0.17595439691421894	-1.1281897967765362	0.29035875157038565	1.1378014110058494	0.81871850830595	0.7098649106114265	-0.35120765885664	1.0818436864281855	-0.4018641536849237	-0.3186558474757711	0.08671884316553854	-0.7339909247649422	0.8786310091515382	0.516872799409014	1.8140760457265985	-0.13383233005817574	-0.703715612445087	0.9255736504669518	0.7024385513994275	-0.5295483017327357	-1.842233593514051	-0.06046209578286223	-0.13223233864862532	-0.523069619270939	-0.6345421231633436
-1.1594122067923547	-0.7340581461840066	0.5441172183643486	0.08552063086007694	-0.24983768914411947	-1.0241742253120125	-0.6772572137747166	0.3741644808673063	-1.2699997521055693	-0.9506512514006314	0.6140279467832318	-0.31391878353252944	-1.5192256259750887	1.8233456311064293	-0.5579184202936527	0.9271546768771818	-0.8115915099988759	0.2404215913672911	0.7256190552336396	-1.470899934153642	-1.2985755225867537	0.19864832332819757	-0.7048880651653399	-1.11007904931627	-1.0952549085211905	-0.9567516017940952	-1.5587903623703052	-0.7595788074988976	0.788470507421708	0.0011207605815267384	-0.17585689215013994	-0.6586514537592859	0.7760898640540275	-1.2551821533544978	-0.9880188933297566	-0.005576681429197823	-1.0770987955973577	-0.21644339520503544	0.10965990518353624	1.1788848008590702	-0.5941431796471301	-0.7092266613951499	0.48658901302293933	0.7044765173776255	-1.383747032815643	-0.9761594314105183	-0.6178706778247088	-0.4729811726711294	-0.24868018567916647	-0.9180765863465765
-1.4741532210050317	-0.987095127003834	0.16041340937281612	-0.4280113066134116	-0.7279245068447283	-1.9367553026912583	-1.185303632276197	-0.5574315725631968	-1.1873107401208993	-2.091982842186696	0.005021008461686407	-0.443603286709346	-1.805117834313527	2.4699957843489053	-0.5994060520585357	0.0830713665451318	-1.3548075701041369	-0.1146956118757693	-0.007760985242222332	-1.185339418222538	-1.2645239512833457	-0.47405748496366423	-1.2451496580415287	-1.3991004121514414	-1.5283173383611282	-1.5889933355509545	-1.8396804342839213	-1.2705797487998547	-0.018940286844946724	-0.8397722765252091	-1.3624619717379387	-0.8282491278800403	0.15103171325827608	-1.5511998517244343	-1.300972126915039	-0.576315682082569	-0.9917487460968729	-1.1337189808786714	-0.6776993447460752	-0.10669562210623083	-0.899404709503744	-0.9128513330201796	-0.509779362984885	0.21744983360445366	-1.7005480915754088	0.7045287149723753	-0.9445514990233403	-0.5872169353509221	-0.25850126539951224	-1.276998697995389
-1.318068276176594	-0.6901120710917019	-0.2418365534989442	-0.9288569289687889	-1.0334688775569139	-1.89823065969412	-1.0951534729443293	-1.4577884962180734	-0.5402344870340633	-2.2818144401215705	-0.3215098148874383	-0.1783324212097003	-1.0976003060068782	2.1120550589270675	-0.2770302714386425	-0.5883425211827933	-1.7900182422516313	-0.1081448355557984	-0.6072202152799991	-0.9847783462173408	-0.9447238013216944	-0.7042005681812721	-1.2397577579857155	-1.6285986764627094	-1.3677286869889818	-1.376238871908345	-1.8208226682836022	-0.9794592945513613	-0.5486222744789294	-1.2853294703914575	-2.1249039112159274	-0.6952034682016522	-0.2934363191005859	-1.026792101695514	-1.1979906451082476	-1.127338160646181	-0.9088488378790429	-1.3076494044810627	-1.3538476125468648	-1.13198077992412	-1.073355209930285	-0.8769421255257355	-1.5047996761807685	-0.5947951789834064	-1.3947419792750813	1.9747430266061352	-1.0437837299496928	-0.49627613666559117	-0.5279980530201626	-1.5248637093119575
-0.8317099824131469	-0.17747575411768857	-0.291593017015654	-1.0882313226280111	-0.8424943142367782	-1.1765110046930878	-0.5743864550220028	-1.8131322260848075	0.08965160462474453	-1.4143924377222048	-0.3238655666303065	0.29534972010468474	-0.11809993786772717	1.00740873079417	0.07187155747615946	-0.7304582274482971	-1.6989180682181302	0.017297625606495146	-0.852350236753066	-1.094736095011961	-0.5351039266500932	-0.7065514970772516	-0.7603754336131675	-1.2590759737092438	-0.7347273364024116	-0.6686859658768403	-1.3666469234404168	-0.3138187318514067	-0.5067353962595526	-1.2043118877941683	-1.939315378839019	-0.24584973869800256	-0.2822409352610195	-0.10737514543158527	-0.7645842633912381	-1.0903684594108118	-1.2476718882335736	-0.8952489669562199	-1.5451646126296685	-1.3692802836610043	-1.1469143881125012	-0.48312918268613525	-1.9419694292380214	-1.3264678934581442	-0.7846096697662948	1.8041663667914392	-1.0225285883538646	-0.4363844362125193	-0.8446313913263521	-1.410196371847554
-0.31477335703949033	0.17159247123973745	-0.1541592824359438	-0.8000753197494266	-0.06919389686740894	-0.5086839583303735	-0.09708729383336309	-1.4099112403538687	0.2653036768583524	-0.26671414054648873	-0.27179952312017713	0.5492108923349905	0.3735620852734175	-0.20989420230507366	0.28736904152643467	-0.4155271732357026	-0.9409876180014903	0.03093633268788474	-0.7804491898376144	-1.112515784765077	-0.10521749568149907	-0.8167069265470827	-0.18390955214596533	-0.05063193246997154	0.04285362725949673	-0.06599388806553282	-0.5272306024929514	0.16082969784127324	-0.1860135789140038	-0.6907820971187438	-0.8850188123051087	0.3285860659071778	0.039067040222620114	0.5183235145520105	-0.09422484734940309	-0.3922344999468447	-1.794722318521537	-0.4779856057305272	-1.230163962342334	-1.0211063131647857	-1.0715965598080355	-0.11922856555206601	-1.6062340526724772	-1.5879707278628488	-0.17715778172308932	0.402032261237868	-0.8176796356404701	-0.5574392095917333	-1.043276183058734	-0.8394919927830465
0.08983634765645805	0.3548022367831926	-0.17865562914322425	-0.18570958482205158	0.9298618743646324	-0.21084271141436392	0.11133071014222072	-0.5396112693582561	0.23134953198317018	0.38900455655861527	-0.20979194447936275	0.4277076268764618	0.34156170381517503	-0.9453876533964393	0.5352627950878106	-0.027649043240479586	0.28243836918710497	0.04243105667357168	-0.45073527717507195	-0.5319262788846071	0.40882235942413014	-0.9934946864332715	0.18124553554735695	1.5140482090033358	0.7469671244306677	0.1850873387017129	0.4490410862874086	0.3164781249254458	0.02295596562501034	0.11241436726301099	0.4713639015035584	0.7650596713291421	0.4092453423868527	0.5540550384565021	0.7183618142962211	0.4702038129879255	-1.8565388847463669	-0.3527131042009264	-0.6094850399509801	-0.6079240954941462	-0.7713890452954185	-0.15848130265555338	-0.6874315685087126	-1.254452639445392	0.40112263682225535	-0.94808986427951	-0.23140501114058085	-0.6811782931289796	-1.04648696411021	0.03705486671161982
0.4538424203761675	0.5919887055232672	-0.36887221494289835	0.5699131351621586	1.5181669012562793	0.06074202423852104	0.27212132731604166	0.22314628430756225	0.5115640726303803	0.5260541488399808	0.13640920627402497	0.2289547193886727	0.3529118385264978	-0.9800796036918384	0.9598215620713473	0.12876527059266932	1.5274646375426886	0.3072170640771388	0.09959316265331587	0.5754710124313126	0.9485683699712689	-0.8166707801309171	0.3329438506927085	2.516111539196799	1.3231421215549772	0.24788121240809996	1.230392398277299	0.41668146257725114	0.05974905200912855	1.0201381360869197	1.507974559254733	0.8917104176646192	0.8023680241849183	0.25785249622291034	1.453188656541975	0.902207964602384	-1.038084837168683	-0.2813818563130285	0.11462775190440695	-0.4039690167627401	-0.2794999953648726	-0.4321819882202706	0.38644535027117927	-0.5475568248601245	1.008409782295735	-1.1718768637957495	0.6747046229330563	-0.48630941435253366	-0.775824752011778	0.914642243525884
0.8358627587195014	0.884496412075381	-0.37485458174030767	1.301904732213255	1.2651949055795484	0.6368516427366872	0.6447562033927702	0.4717044453215351	1.0554359192957181	0.610326283702302	0.8400016000769286	0.32609615974559375	0.7571262888642754	-0.5260530485838047	1.2975419369542518	0.08582674133906507	2.238908638668737	0.7860952331960529	0.6970559302419771	1.5281115520089	1.207236912662283	-0.023629564187630958	0.41799542205156837	2.3351690155962292	1.668352369110755	0.272432176616432	1.5112060203038273	0.6334519367433438	0.0999754108217245	1.7064400175104577	1.8685327441805664	0.6814692677210258	1.3331861992735834	0.008849027652423036	1.7542193970958755	0.7350445064931431	0.26676497691240186	0.045813039160412246	0.7906868682052891	-0.340908395991718	0.20492038132063192	-0.4100982030424695	1.1963863204396885	0.10689851096625791	1.4635096726851704	-0.43927041953904095	1.3477946827151008	0.06966670977205662	-0.18229512437226777	1.482825379499897
1.1088917535565261	0.955443433610502	0.027330839831595094	1.8054962039367193	0.3391506028193207	1.1976129352343725	1.057701006313039	0.2153234233132164	1.1549431453171273	0.8163246369682408	1.4224728979154162	0.6895946767012704	1.1970072887277534	0.0037212370795474893	1.0439260001112685	0.07438736246997621	1.9741202847097037	1.0701370008419955	1.026554212774503	1.7066792256239482	0.9065385236599457	1.0313035737529899	0.44802620638576546	1.1290594529443692	1.5446626147121068	0.14811403611668092	1.1110447728829382	0.80661079511457	0.20935186801330563	1.7874103889490498	1.5078909948098902	0.22743505574945955	1.854335056225685	-0.12674827262926328	1.3762062323691944	0.29326723090946405	1.2390040438500987	0.4802313749455688	1.2678222526381104	-0.30880522453582104	0.4415077547782084	0.12482680501925345	1.534168808226516	0.36969400506958955	1.4268707739775266	0.18007118771942449	1.1334280111048016	0.6429267422413291	0.594462153562446	1.5480680737253851
1.0878508899022328	0.6658024874535706	0.6113600486425901	1.8236959423665973	-0.6141372201087347	1.066205429829553	1.0424805010593736	-0.25809915143667866	0.4100127539893087	0.8078853843878749	1.3107314906783958	0.8785326797407784	1.0501011166520415	0.3204906725370261	0.08251452438692189	0.18279151038579333	0.752284426169436	0.8154928942420274	0.9004942724799587	1.180900816340022	0.1846964926242363	1.5816757948472073	0.28640626527491986	-0.33483101959542777	0.8286308480657829	-0.25354381710738644	0.12804272287472482	0.7075208246403301	0.2557529314280988	1.1243139583748765	0.6136032545147363	-0.2753659725731288	1.8597369407313382	-0.32168390446960526	0.47794548512646245	-0.009403233490736558	1.4081005612615975	0.5158595872319859	1.4301524589741963	-0.34488322859578346	0.3586787099760918	0.7667018334714721	1.464042875084941	0.22426091265837564	0.8508404463435716	0.013570306908282136	-0.008271873739332875	0.8810112882601683	1.2027396245408726	1.1263289732867765
0.7829496640553365	0.2901834733503172	0.9246340041375191	1.231130135016314	-1.049557302224408	0.08651882968792239	0.4640418157857125	-0.6663392904846401	-0.49662583049059944	0.33607344556023444	0.5975232299171134	0.4937703951609427	0.23034765508387728	0.4156776867518837	-0.9881754840889017	0.2403991546470301	-0.7549268444607431	0.15910416081501103	0.45803003020692307	0.6004264098032571	-0.4456549791440141	1.1729942254723524	-0.11609161852941301	-1.2585039452024565	-0.20929346259302697	-0.7681609756266107	-0.9582197748206105	0.3723532680922089	0.13010571402182436	0.013538034270242388	-0.45735473026349377	-0.5706878192761485	0.9710152633903147	-0.6022387446801264	-0.3976964600467269	-0.09171003277529394	0.9686085186567199	-0.10510004597414258	1.2933161101884798	-0.49681743712827686	0.1299525105627677	0.9356401548298896	1.2011674676752104	-0.04772067206453366	0.1811624223617368	-0.4822291518538342	-1.2887020286549207	0.8063879315383913	1.3329663271836218	0.48006222767052914
0.4233903340227425	0.19807876117041226	0.7516449629401339	0.2533036918214739	-0.9970648352062578	-1.0630767487902109	-0.16491420703299786	-0.8496160621332589	-0.43613543031810165	-0.24370051232786824	0.036853978640333386	-0.4313262510561103	-0.659315516828714	0.4310556133691496	-1.3390201671910522	0.07083208078034085	-1.5712080846482293	-0.4122858705130968	-0.013445584363131272	0.49277852883311946	-0.618583560046813	0.14687024235926405	-0.6090520111155534	-1.292940639073639	-1.021021960969624	-1.0664359197798643	-1.4787867908706303	0.030791185322883902	-0.09970354391908928	-1.0161283996662054	-1.280391360505673	-0.48276844555092197	-0.4968607789341833	-0.735417186524045	-0.7206762275843192	-0.20920277589298295	0.4043604385875947	-1.0385760874282486	0.9844884518418187	-0.654114251345662	0.012629859205316962	0.5279034763174113	0.8976990825501318	-0.15058504465048	-0.06405738817199068	-0.38623846793826383	-1.7503976252362086	0.7010308446270844	1.01269851140442	0.012773365739391406
0.19479935929965544	0.33001221651000523	0.2724501108478623	-0.5989458970799795	-0.9295316470050188	-1.563934983259321	-0.18638756192471304	-0.7156727975181443	0.6980642775018793	-0.32780996061913875	0.1384541009249729	-1.4811526366636751	-1.0023165032374919	0.41173558730472515	-0.7513015338556358	-0.22252589633985387	-1.1966636723512163	-0.5748819833316179	-0.40986389013979496	0.7508179490919119	-0.5056410227221726	-0.6535291519762172	-1.0120790803176665	-0.6432731372803442	-1.2378789176753247	-1.0629838258006075	-1.0717693297676523	-0.23355739832306846	-0.30538931442884154	-1.6187422467226258	-1.565959419042008	-0.08824702324412985	-1.627676561366503	-0.5547042141005952	-0.3925870472267941	-0.5678287341864173	0.00502587128092239	-1.6568178313433728	0.5934946481503325	-0.6451375450012601	0.10042353373516635	-0.008451538585418673	0.5403996809179739	-0.05328200078495669	0.11344238419168663	0.4683992667361453	-1.1665956504618058	0.6618025761520954	0.5937669319960781	0.009895742290895296
0.020747807888554157	0.21621730719678828	-0.1858467907956186	-0.9334033765945526	-1.1583832367822697	-1.3084613890894135	0.4036568944434297	-0.24003891523782778	1.5948089237815637	0.1338560940019823	0.5050969677473828	-2.1909100426412174	-0.8195398198227921	0.2464569399410131	0.13806884991786875	-0.34505303268324927	-0.10739206757267883	-0.4149710556265838	-0.8223425782089913	0.8348003207271204	-0.5482480591275709	-0.6665466095503836	-1.2857577808184022	0.13982042676823045	-0.9586256662844227	-1.0034732276725893	-0.05818398408421006	-0.5738078353465144	-0.45976620037145455	-1.8090889653285884	-1.3313852743012011	0.2934800173409914	-1.7014338269491154	-0.25298076044902185	0.21308169024127382	-0.9949101631775966	-0.1589439278052497	-1.6363279717956702	0.1092237432828151	-0.46359732965990424	0.2516951675925486	-0.20555382962504373	0.06889316298173453	0.02376576660561773	0.19470584790704767	1.2283163437959665	-0.2079198215276061	0.4617988690893481	0.4200951354432891	0.4062261706740124
-0.3178658771003544	-0.3953788867027893	-0.4417727223426337	-0.8418966852148353	-1.427184972897186	-0.8618028296144691	0.843724766605033	0.41889588038934705	0.9971088136651625	0.49158041929776264	0.3804251323409934	-2.283304364821018	-0.6093934481611737	-0.11695692669422952	0.5005962345698609	-0.2016454542254504	0.642793194788828	-0.13786824309416917	-1.2122960108312268	0.40700815061814555	-0.8235081656449714	-0.07930459569470477	-1.4269447289182116	0.5132412041991072	-0.5477017585837867	-1.0613597093313527	0.7719986209139137	-1.0729523027681875	-0.5918404167894341	-1.7465776046951782	-0.8454287453863429	0.3659710438894197	-0.8974817082127374	-0.18651030789305148	0.6041856682098924	-1.0584248548242892	0.03329860883573699	-1.1498225622929727	-0.443746117138803	-0.2826791183777602	0.2721117616946096	-0.036305770772222364	-0.43567810032182946	-0.10601624770091667	-0.19098825341438783	1.0503758487405068	0.29740540524711806	-0.06233215776841493	0.5342046036916338	0.8189615566276208
-0.8558900290692963	-1.0893868191496106	-0.5037009184990007	-0.7953821370904092	-1.1741092585699016	-0.6408721167151348	0.42001286400503607	0.9161942001185531	-0.5860252858373645	0.1834285756943072	-0.21457208559377902	-1.7072402147035537	-0.6340094048504461	-0.4626783920195381	0.15447030543420426	-0.07939101605274276	0.435776403410862	0.2913698891627315	-1.2719277187779614	-0.3079865480925715	-0.8646109974747065	0.46231837910066875	-1.2672223144709494	0.29079533465777785	-0.22186677667718446	-0.9970191351656953	0.868778501622133	-1.4780941296773844	-0.654375467810127	-1.4556923184345905	-0.3737671044357561	0.1373492389446869	-0.12350710390851086	-0.3974755103016367	0.55603176732129	-0.5349893865466584	0.7554004087551927	-0.547710057668165	-0.8717485145101808	-0.2252648122908416	0.14771092332605007	0.1913149237040366	-0.7525363574931849	-0.36687319696526643	-0.7434494039846762	0.17047504940930516	0.16985162092651274	-0.6374934692730533	0.7186365072686591	0.8650554364701766
-1.3132325939715217	-1.156779286225484	-0.45122141372603025	-1.1129022307266891	-0.18652070930903525	-0.4093344963530018	-0.6781228850833646	0.9805384035480926	-1.1869556311843876	-0.5200909318330557	-0.3228492345894072	-0.6484935371737001	-0.5858562309436787	-0.44539626432649665	-0.3512663416184423	-0.32186761776556166	-0.30869977825966893	1.0094144806035232	-0.7857431347854423	-0.769346748528293	-0.2359138730826042	0.5323127608492506	-0.5703201070918252	-0.20482194875009962	0.06962437278386562	-0.40747022186009635	0.43581226341086243	-1.3931490537617046	-0.5739841095260702	-0.8590508257010517	0.0093931637786737	-0.10479871746949196	-0.11676936968718854	-0.4881304994670456	0.19861697077476947	0.2844192328955074	1.870035795481071	-0.0053533243301630545	-0.9382406708512664	-0.21524264176240712	0.06843242561086699	0.25873166048182344	-0.7489000171887498	-0.5102154325539988	-0.8081804247801502	-0.33352647278353525	-0.10562530350568379	-0.775900850892472	0.7691995400366263	0.4839714687297836
-1.338115376772881	-0.4096910110336079	-0.3655075786065866	-1.5607322764399751	1.08042854829622	0.2694394620802335	-1.4678713006152626	0.6977860105171707	0.3249199462004928	-0.795518775989183	0.6937351487908782	0.4474013023889312	-0.04488262680046894	-0.007753180370788493	-0.4390155066101852	-0.8572763151280309	-0.6149597458445547	1.7791165152743413	-0.05429842634770396	-0.6387723331113382	0.8225557887970069	0.2679587236888505	0.585382522401808	-0.3821111408967434	0.39282726722394745	0.6980102613168488	0.1827451568334781	-0.7341082090082092	-0.4302336826393213	-0.047663692215760195	0.36124983162154395	-0.12370186769846506	-0.7586930771078453	-0.06891009657984301	-0.18807592190691616	0.8248175240813961	2.7458781685776263	0.4781230413398365	-0.65139198109462	-0.11651835318677017	0.22039951585097756	0.21970144742780623	-0.558115144555117	-0.39741305999630727	-0.19385458924389173	0.14460273439626037	-0.044730931312740044	-0.37032177605188565	0.6665881712545382	-0.042196769386838605
-0.856815307203659	0.5492786037154345	-0.3194636402579295	-1.5629644023758185	1.8800787034780242	1.2659077668188998	-1.17478291707813	0.43128227160524285	2.5887291321243775	-0.2518713741670607	1.9851650056216699	1.0405209733608372	0.8810254570706547	0.4181320417029376	-0.12998640257829638	-1.2091413971389375	-0.02499027268634393	1.921012101408058	0.2942388561458363	-0.03380909648301756	1.5376607443351724	0.0959443953271181	1.651077668327025	0.06663876409106573	0.6180821548346878	1.7554343533298797	0.5514284624012782	0.12458134856407135	-0.42722017784296584	0.6298527872907418	0.6888881067499849	0.004180771840121278	-1.2979854231459278	0.742451614047021	-0.4178595030783802	0.7863285113586204	2.6881605443275522	0.8777269378595629	-0.3258427302971339	0.05165048949060806	0.5763836136222406	0.20793825031558316	-0.45465572500610335	-0.12190461061454644	0.5200476253367515	0.927780498399917	0.3410802443208535	0.13094977120430407	0.5020892892311815	-0.37649561245406993
-0.14323486308492522	0.9567745724633714	-0.3216224372535597	-0.8477151770460684	1.8411095997224445	1.8688464945994918	-0.02257121228444001	0.39831013261359505	2.934141243785539	0.6138653898130232	1.81610093703419	0.9007320705034879	1.556231916274508	0.27566195789275916	0.09776829418781885	-1.0571179127585888	0.9038269071409153	0.9685517461901878	0.03212417605696464	0.6448262648181671	1.4383068794171272	0.2377950351419453	2.017321158697577	0.7786563048240399	0.5659138630541455	2.181155134520359	1.2426238022256182	0.7107446429333575	-0.5850022883447694	0.8480102656156445	0.9025200077103542	0.007212901866813009	-1.1784134705680112	1.4006164882085261	-0.48312650461586126	0.43121946795353144	1.628571557332254	1.098498999187621	-0.26318964050559585	0.14561616079993814	0.8935713587298876	0.22893960476059244	-0.5415762325229658	0.15969387373029617	0.6092176872586645	0.788586756700126	0.7232429431239659	0.2651054325586642	0.3274705859837536	-0.41688202726665
0.44460538242917047	0.6759507788700743	-0.2635620905156172	0.17359850603628546	1.2357159207280144	1.5929418585691444	1.0490247942472133	0.4100649097857491	0.3372551289568753	1.0509006457255115	-0.44772029137233366	0.3758273810248005	1.4686661828200984	-0.49225647369710807	-0.04635062691936602	-0.6676643347352339	1.2180638419631096	-0.6281668597013192	-0.28703381445855075	1.041402186132504	0.880081421024886	0.5455899710220435	1.6096320398895156	0.9806615132492216	0.29821434946873837	1.9524309503666946	1.5470129188604795	0.890429775085916	-0.5621806372742458	0.6400666438398367	0.946130380985785	-0.22671608481432057	-0.5545756565385243	1.5167547391009841	-0.4807693923568058	0.27289285952670606	0.28695905315435877	1.1234284825858831	-0.4004707321282907	0.1392679792431862	0.893354899611013	0.21153791788125167	-0.6208029610558764	0.43088917861802856	0.033686421118576726	-0.5620372024958529	0.9207892070042155	0.13515501243124298	0.13499597457856147	-0.3046402190887505
0.7501188309613629	0.2262849461366602	-0.026180166762959176	0.7541302081291827	0.6375420809987888	0.7840195596489765	1.3686220072490938	0.15747617870766215	-3.1793554131849002	0.9414637876303769	-3.248794064140732	0.1085913339792929	0.7588376314583083	-1.2750163467132565	-0.3369298639106306	-0.5780824370299205	0.6043308712961829	-1.69010706449807	0.10435966477887983	1.0279111850066984	0.5899769156462219	0.7555386458847135	0.964255919924699	0.271520353118647	0.12172487540408833	1.5289911736740598	1.0974060804185943	0.8807540402709152	0.030950798232136933	0.3636690265201338	0.8959381323203891	-0.49870003449778033	-0.0076721317733841644	1.2392015963840233	-0.48775140251376814	0.5147882235449537	-0.44843035431414374	1.0695065486254276	-0.3740537933557038	0.22640132904053772	0.44727248089832455	0.163605180469715	-0.4075314735571465	0.7645788896330833	-0.5318988773380123	-1.975686776280276	1.004037596729254	0.2279877918086427	-0.055716108383053325	-0.18838086353673975
0.8422135399885196	0.09402085193121298	0.3141835261836502	0.5497703190201716	0.3977993027461997	0.2311323086548117	1.0923289967931389	-0.2624164193116511	-4.444754364301116	0.8085450019996729	-4.14657496877527	0.3774463878619929	0.04659966874756159	-1.368625379721447	-0.3606456344833696	-0.8381761928768726	-0.29825030452029877	-1.3856501877075498	1.241653976768928	0.696824236937091	0.7801064703269533	0.7733879834002845	0.6503021335585585	-0.8447111882073929	0.25672256303501756	1.2538669869702268	0.2215619925158486	0.8953961287860537	1.111908316240764	0.31421022531877474	0.8730771848485624	-0.5404997779176527	0.11541670901187467	0.976368027165	-0.4823201373577842	0.8803661223133169	-0.29444220676634864	1.0288258796521952	0.04798364695627874	0.6138758788057296	-0.3366935836544435	0.16258804932045992	0.1691478205812511	1.1041878930417095	-0.49693996764874643	-2.014414184568364	1.012714225557128	0.6533624065187598	-0.17077778280258837	-0.03567628908551439
0.8296138371758619	0.2129809163904852	0.4803548618391671	-0.049382049954783784	0.4563063533357263	0.25786830145582457	0.7885626383080704	-0.2796796074254986	-2.349595641073706	0.9945270855489059	-2.289457246884357	0.7834627310617115	-0.17695509918032412	-0.7204596946405997	-0.01734628023208134	-0.7784624619210505	-0.6034341982764262	-0.09884729763049854	2.2545219790410513	0.27220120015235444	0.9408094036741887	0.6610973648736689	0.6985469473211265	-1.3298521682348576	0.5832907204800112	1.0189484014996284	-0.43611831733979045	0.9068868696568578	2.064488147017967	0.4373915336868686	0.8916864560609749	-0.3431493383906396	-0.01808698132218068	0.8386775649015571	-0.36704609024282103	1.0088904859567336	0.2865718571251439	0.9351825747033925	0.6821352032408133	1.2618506094820616	-1.1157699148384044	0.22559838728806203	0.9208275155985379	1.2298895118790956	-0.007679136406730592	-0.511713158993557	0.8262722126555822	0.8254616734918757	-0.16375883556116294	0.2950875657623596
0.7290809823948818	0.19955960579978774	0.3047245554858334	-0.3568205074596685	0.5495114737936779	0.4242024696032581	0.6673416505386803	0.5481278865030762	1.1241168437765843	1.1525193870358708	0.6586149295872802	0.7186530936968029	0.09930693189360938	-0.002910872037565491	0.4248844957506505	0.25719452349770494	-0.0697976199535877	0.8936567050087603	2.2636559700002636	-0.010476323430668177	0.5705936866130027	0.43504818088357183	0.69139627572865	-0.6226073310767034	0.7849342820731099	0.5839605111714499	-0.5450829371489666	0.784826489945777	2.30967566980137	0.46750251577297774	0.8627201642723109	-0.15208032705736876	-0.03860724906136445	0.5282888333648461	-0.09546040169395777	0.903293630727382	0.6376631509354985	0.6865682509930041	1.132068839351735	1.901617353092934	-1.4091846224124664	0.30478569028261954	1.598646272856048	1.0269480696216637	0.30833512412884667	1.1880743651148722	0.4335757065250968	0.1267075297829757	-0.0836558131416201	0.8140999850170316
0.5193894285367509	-0.07315535615629629	0.005194053782395718	-0.09768553245923653	0.49066910539651476	0.1865954385445571	0.4189921949934479	1.9174830454191596	3.0610415426577053	0.7536373494125091	2.1975993914618264	0.13513207718325732	0.5764279009611253	0.104156625124923	0.7046695721766544	1.9843280499600315	0.7734376706700958	0.6458592500241312	1.3376728441124164	-0.05002597522415888	-0.10633712990435679	0.024254890351056126	0.34966092213483296	0.7374954691135305	0.6976428981763434	0.04826576640764276	-0.2899188390262921	0.5522909986496087	1.8744310282490364	0.2983472789357437	0.7527216790134567	-0.1317193520757864	0.20324525834124169	-0.17665469603327225	0.2020725839416092	0.8602730243408566	0.4951803796735855	0.36358131799388455	1.205632846121537	2.287990123591257	-0.8501135500086697	0.4178903547745985	2.0317260895837457	0.722392167411499	0.13510590247078666	1.583593502885694	0.16085436798712166	-1.187928065635834	-0.03338258162502196	1.2732704652036009
0.25755837026632317	-0.3463867225475323	0.0011505135627348172	0.40514739166166197	0.2677865970795472	-0.34587005868677145	-0.20720101680222067	2.9264996276941018	2.445869156626893	-0.0708071865591871	1.4368203059367342	-0.305597919569913	0.9792066363056237	-0.37129066081588835	0.8334556064619272	3.2198346638930215	1.2796928403602823	-0.6005758208932301	0.3868303848624452	0.044091428540192025	-0.3834958300586667	-0.5171534723017384	-0.13591140503770682	1.584618856009837	0.43259932169540083	-0.2071465534274515	-0.025111816867669303	0.39383485546857294	1.2781822671265004	0.12955722494337948	0.6650230599000015	-0.1311198350609824	0.5986680477126568	-0.9759032059109063	0.26512812469420116	0.9879627966138836	0.06029105853498953	0.19818092658365108	1.030881924212828	2.353697806916013	0.47750344514943144	0.6476038479730253	2.0691550519141404	0.7181396413383168	-0.18919797788507478	0.4957457570767432	0.3795417784552915	-2.0222659382114947	-0.08235881621083872	1.3211234727199965
0.07962669540834835	-0.39253286842206325	0.3978879377861737	0.7279997975669471	-0.009381311956544056	-0.5229980887070144	-0.891054538150525	2.9176604169554174	0.6709812779268239	-0.5250855107230085	-0.3053683218136301	0.045435621528871664	1.1564623356049053	-0.7812263054735865	0.9442611714520163	3.010589904558251	1.2914412444176464	-1.7503860317454343	0.13692968349273157	0.06948112089325865	0.013732587296170367	-0.8506568299606923	-0.39955314901878647	1.262529658496597	0.17047393924865734	-0.03785846562410669	0.1291085071135233	0.4317488913496183	0.8975473784526852	0.22678711811939148	0.7020347546780852	0.13410119605821028	1.042877864620691	-1.2525287617932468	-0.03880792702697924	0.9771938635779214	-0.3405946762834601	0.2812745476147433	0.7860249387274653	2.12031696118284	1.920663755019317	0.9221043178263562	1.5489178190825925	1.138516987531225	-0.13857665941200478	-0.8647194557989486	0.962635396228431	-1.5173946337008264	-0.24033733714267552	0.8158070201418419
0.07890766137885584	-0.3288619296466406	0.7782592971541028	0.8739795110984695	-0.1931807207210525	0.009010233358290667	-0.9953554371101409	2.0896425165246146	-0.41328380830000605	-0.08471556162265066	-1.1771722240875286	1.028063483331905	0.996027862321334	-0.6108641034747043	1.0082492675753396	1.6368906297807018	1.0738030527878228	-1.9104365915445323	0.40694292623509676	-0.029361831116371803	0.5221022292958338	-0.5675895529580625	-0.37667539738428063	0.24706314431827867	-0.05247423604925206	0.20403222804744967	0.2968509775826224	0.5867054294983116	0.6163073598206641	0.5970961410807333	0.7724327626276104	0.6917441084768904	1.5410216594162565	-0.7370399837467936	-0.4827122463983841	0.4857466700354427	-0.5409877452655631	0.400675266978539	0.4643546210889136	1.581777031505939	2.6204910352774946	0.9046818468497875	0.49399901370128646	1.6192269542036708	0.3724881060220111	-1.1938241109247592	1.2509961265029355	0.009417815232174618	-0.4822049775491553	-0.004527940396000505
0.2052099962529474	-0.3814130994834233	0.6475616114613759	1.1661720672638318	-0.19767425025426458	0.7884521921695653	-0.3076617411776549	1.176541564705699	-0.38848133924417727	0.7779141566739912	-0.6886196042204975	1.7461040041612572	0.4393598155303326	0.0022033877070331558	0.8450846638976143	0.31188318500689904	0.825318477736819	-1.0571460530405488	0.4764068749754493	-0.08181350150906032	0.3924207796922418	0.3426923470125817	-0.33700005483088413	-0.3949335369060328	-0.29603203089304836	0.05119730065398996	0.5439293065441346	0.6718576434789156	0.15516344637187204	0.9539019282240369	0.6149345753390213	1.1965265391090876	1.9999148433104323	0.14965043798360428	-0.5935407701866859	-0.3298532942425737	-0.5568733466121302	0.27290863328197895	-0.006878516037003302	0.7723738923178812	2.167358465331257	0.2974200129226892	-0.6871136856004593	1.6305540412052393	0.9518282858509197	-0.31307139612540186	0.73660728605811	1.3530196628822122	-0.7430654816587913	-0.6843149068919306
0.29352390863088856	-0.48065836184625227	0.04527958259419579	1.657908941770921	-0.10189342881831616	0.983025908447161	0.6277499532908989	0.5851465223841463	-0.12693669881209252	1.0286453005634646	0.17900139494478892	1.4707987494240757	-0.37393166441685505	0.5469307459204343	0.400726964450775	-0.12660748028845303	0.45393130017705996	0.17398202170762203	-0.020585397643340525	0.07397584418688376	-0.4054351242972994	1.2780283366517793	-0.48901735404785024	-0.12250665721407686	-0.5367712333553445	-0.5277191041240732	0.6918464213455142	0.5476036376277533	-0.44244805674070836	0.9900195422157044	0.06173064652668586	1.2468218750592595	2.068840887600718	0.690161908659837	-0.10439377312379274	-0.8669831603936814	-0.5075123256928111	-0.09820721218711555	-0.51451721744444	-0.1134725105081324	0.9435517234678352	-0.7027055633236321	-1.3990697675565713	0.9990972069972276	1.2097751859528212	0.863831667624693	-0.29947668784908227	1.611756930109504	-0.896231446606315	-0.929099510516529
0.19377233327098006	-0.3333470295919431	-0.4559094810123889	1.8569517174620513	-0.11700249951354896	0.28823505335062927	1.003957972446961	0.02642286693599807	-0.31142352603410955	0.2022440935329929	0.39727881948231675	0.3762993179203456	-1.0914340288918714	0.7821009099290324	-0.11741621398994041	-0.03448071400128082	-0.15584396919074678	1.0964475290767512	-0.7757121917669872	0.29594289886585273	-1.1579112744794984	1.4092551793940022	-0.7200664686249227	0.5659082483916091	-0.6515351787832995	-1.0951720039555255	0.47622649514567367	0.1664904862191869	-0.8620189969780759	0.6500557781596888	-0.7339983625438282	0.7767708604457534	1.392745403762269	0.5549813738414638	0.6951452497651853	-0.7372270175774143	-0.5721244178563301	-0.4079711532604372	-0.792663283422984	-0.8130234702223881	-0.24395789052251496	-1.4144363921585192	-1.402670961416173	0.050715045711227105	1.0798702938679385	1.354305679699333	-1.0290359824455817	0.9507251374002524	-0.8147350774207132	-0.855374879666256
-0.1059191921208693	0.07945503755873276	-0.41954334076022765	1.2065057620669164	-0.3335924097342831	-0.7306803058861293	0.5198763846886326	-0.9352387172914617	-0.6703290780925852	-1.0860527636254447	-0.025136177947540028	-0.6815359553318678	-1.3862081649248466	0.9082266521698389	-0.4532102513170018	-0.3495868224001307	-0.8372597465742011	1.3245453992299638	-1.298785004324698	0.20141634770567898	-1.2696362989953554	0.4073092124379629	-0.7782291655771909	0.7155785392568564	-0.5765797095586129	-1.2311440182857285	-0.15196575686963362	-0.4145773748566995	-0.9943386144675568	0.14381862642485807	-1.362195572695483	0.08627535132897496	0.07603864491553788	0.022041336617287754	1.1428557742110312	-0.2397254450313143	-0.8912053429171657	-0.4139230531362753	-0.7285307718701981	-1.2383165021769436	-0.8988863056599361	-1.3034440461043597	-1.0840200679554215	-0.7476136659468091	0.6666014675876587	0.9428554108701639	-0.9887870412049881	0.19326668710079448	-0.5137953321929317	-0.8535994026012235
-0.4558340101478472	0.3081867294637432	-0.06878742465921403	-0.19485270399998017	-0.4917680976696678	-1.1874834787707342	-0.4145688293052782	-2.1304271274345936	-0.6566865593462391	-1.8089095184907444	-0.39785853560459156	-1.0301231952564995	-1.210937001150766	1.1114682010735333	-0.5837989326550335	-1.3102317214641206	-1.2633105392635373	0.7977891635322597	-1.4381662808981492	-0.3858503415696802	-0.9004457809979908	-1.1716001906536642	-0.5699050835879188	-0.08273289535010984	-0.38342827596004736	-0.9051614537514138	-0.9237630720115245	-0.9537142723685318	-1.090601200254803	-0.2616227230393165	-1.4637737776269601	-0.4921305600816772	-1.2340983496591986	-0.4390896479856406	0.8048304502886617	-0.020586577904551474	-1.3687364178301202	-0.2002557751062571	-0.497124736799632	-1.5148642650256054	-1.1534235512279702	-0.5807451023034566	-1.0137754001226633	-1.1927687198505608	0.015063656175593139	0.11832084016806228	-0.5776502197204194	-0.12143430177934758	-0.20067528189506123	-1.1710187688699367
-0.6571124935002811	-0.06589171380832247	0.007136337262357867	-1.5333777065251906	-0.16682877341825117	-0.6881049329575071	-1.1856071045840204	-2.808933632314458	-0.34850924578290665	-1.5613624274160312	-0.36042495081963133	-0.7139344421965074	-0.7862625855320069	1.1743908426484995	-0.7013267580255786	-2.066551604080154	-1.3474165156364997	-0.21749409180286247	-1.2987372998826905	-1.1168422148244177	-0.6082150229061778	-2.2753833001376336	-0.1589847938344789	-1.3238622022442306	-0.1640906509984605	-0.35098853696377025	-1.445047182891589	-1.0418408093374132	-1.3235948476103572	-0.44776483953983826	-1.0067490033448163	-0.8859610903079499	-1.8738792415065815	-0.6646945296281463	-0.12085100699049592	-0.30800473090360914	-1.6175117318671723	-0.0022626737499131674	-0.3022713110567669	-1.7056236259368434	-1.3436238848452111	-0.030848251605856174	-1.2316443083511597	-1.3620861182483086	-0.7842845359965211	-0.5357324832379635	-0.5203050001554589	-0.10768503258222359	-0.10636569265666387	-1.6296522274872844
-0.6554471688906013	-0.8211822432118574	-0.40224663598067223	-2.0495386504364603	0.6610736544937288	0.38099326740468537	-1.5540233189138513	-2.4671129644295724	-0.30060878527219415	-0.8299399899669105	-0.18609993447033182	-0.2279706044350062	-0.38207244461770357	0.7443790623835713	-0.9340585858332273	-1.6614769482822362	-1.373787775763367	-1.1288925457062187	-0.896994013604101	-1.3991498477337612	-0.5559686050791298	-2.2223288621343658	0.4152238332998363	-2.1499574851800936	0.05624565370638982	0.2277420601717475	-1.4899020290861409	-0.4403634350848174	-1.4138673853288595	-0.4870244753478245	-0.32053469675987	-1.2295257949536185	-1.7880626775901056	-0.8226617253822076	-1.0327842865533272	-0.6877526908963162	-1.280286054531254	0.1353886777712451	-0.09130865268050854	-1.6119661217129728	-1.4168900433705107	-0.1979391702935581	-1.1624070524502887	-1.349702372325034	-1.3854745259449757	-0.7511242713573033	-0.9624985237764614	-0.10683764255761787	-0.24483475844571398	-1.797765869702541
-0.6497732052740994	-1.2335476897520037	-0.8910955396174216	-1.7979700075201634	1.2969913870731498	1.2315306019479644	-1.690031897954039	-1.5013679669408946	-0.6985004562142805	-0.36340504295119624	-0.19947193917873468	0.06521305764336457	-0.18083341927766836	-0.07635511933972465	-1.1836428876131708	-0.19622276619106027	-1.6498838453879505	-1.315241049633579	-0.22163040496898775	-1.0594071513804644	-0.3848061263569152	-1.2570443056497203	1.0890170356308462	-2.1680498251887417	0.20011121373981913	0.6574097941101444	-1.1515990355140688	0.4788365826803159	-0.9828915362839429	-0.5275406993424671	0.10492916092922695	-1.5922293001010843	-1.5425087967335005	-1.0552394404905605	-1.5220806394228974	-0.7158173608995503	-0.4866188024943256	0.35095352049641493	0.2993088972271766	-1.0334648158775344	-0.9796989001679222	-0.8447801503866911	-0.3832962369786783	-1.1558006825336953	-1.3811526786287172	-0.5438455989968916	-1.3372217164197004	-0.21371964885696354	-0.3860392112133489	-1.4627584850742286
-0.9411655073588456	-0.9149400810728238	-1.0010041677784578	-1.5096130740479825	0.8524270606207512	1.25901909574264	-1.7662791334536938	-0.8832141974573317	-1.0935801066656237	-0.4844065261759574	-0.2968840861765127	0.12933991751622273	-0.3105077244825405	-0.6631845350745172	-1.274569404781079	1.216047141239941	-2.101434356017749	-0.6898898604615374	0.39755310037784664	-0.6192489247781593	0.10331888304425096	-0.27768640886918095	1.518731826258906	-1.6967890672391779	0.020341928400386934	0.6265188016057464	-0.763949838658621	0.7990985284025741	-0.23955075682546417	-0.6366254173556404	-0.08345063719460623	-1.839749101884185	-1.66849924354176	-1.2619258103724906	-1.669194635258019	-0.5613775617976147	0.1300706552027532	0.5989165450537965	0.7271921633182186	-0.224315433734809	0.015969836937184383	-1.291338429605139	0.6591888845314611	-0.8595453331805911	-0.8223277750839768	-0.058466347817034164	-1.1616531491886881	-0.34763376894430537	-0.30093663139105226	-0.8888923771353467
-1.5672983458612622	-0.3362775711671698	-0.8095464602052317	-1.6952502477622078	-0.7586064908783194	0.3807721558488318	-1.6948045939912344	-1.1900604217243163	-1.0643539927392451	-1.0104143613334582	-0.21873324697013996	0.009283157919810235	-0.8333574825090835	-0.532405069813398	-1.1865617596879168	1.6234560927286974	-2.323298046730032	0.07563812104249866	0.36603501301590435	-0.7646679758833749	0.4643791695657564	-0.004727579323080578	1.1503962873510332	-1.3175461300198956	-0.687588399193114	-0.15415903304364317	-0.6654107949895626	-0.14399030924348402	0.0436094080797444	-0.7371616192541134	-0.8607985343257505	-1.7663017899154418	-2.062940616603634	-1.2695486807037573	-1.7631319330063076	-0.7880201246258353	0.032354046021851914	0.49207028889126003	0.7003404973491001	0.13847293227385046	0.8549780077912789	-1.1869969091119785	0.980117923509567	-0.739149428653437	-0.34723300502106835	0.4569892811060729	-0.7202485896732691	-0.5637812479829963	0.0011001549174419578	-0.5373792283524679
-2.0751486659002376	-0.29866490329606393	-0.7325569356271313	-2.033156645792755	-2.4639029212136525	-0.973242172595558	-1.3061870337265375	-2.0586022031718714	-0.8036298210554789	-1.5877902184396067	-0.05207243253039194	-0.3328419186120458	-1.5683363447900032	0.047565992692016314	-1.053271266551521	1.1167514374621628	-2.0331645571030776	0.13316918317194962	-0.4601985263303202	-1.5267137932731636	0.10786322103788212	-0.38865614425082035	-0.16966222729086175	-1.295488720416254	-1.6685451739102597	-1.4629837934432974	-0.9534083191799768	-1.930925119279747	-0.5288983282386467	-0.7030750025555315	-1.7823490055674054	-1.3049014435892576	-2.1308437260145223	-1.0868220511510136	-1.8612973576853336	-1.5041905782371885	-0.6067309852320196	-0.2799066036958688	-0.06416598995977461	-0.35892402530342077	0.6232605745494469	-0.7866771283360833	0.19568241210568096	-1.0498318148120067	-0.5456195346547809	0.6808493508839173	-0.7163450905581581	-0.9919355311914404	0.3190505754714445	-0.5353997757860405
-1.790710385813356	-0.9085540014780437	-0.8179262427750398	-1.7644146538099144	-2.929494889036627	-2.108810740074089	-0.660492875079385	-2.612355164649433	-0.7775004410721488	-1.8964128986995286	-0.14313197779214773	-0.8280435067636067	-2.0008756411759743	0.30935452228205296	-0.9513139515484821	0.4404311319559536	-1.372838151547445	-0.6233599918487829	-1.312162202160921	-2.117748801069392	-0.8112460292551334	-0.7873927221211287	-1.6937499844480233	-1.4229795565278507	-2.1658929783865757	-2.4334510218781884	-1.3881847092816666	-3.2006641641437965	-1.265907868252398	-0.5308323567445641	-2.2301963675392935	-0.5773658016104095	-1.5045550508492327	-0.858536035601333	-1.7487162876140816	-2.017765350444007	-1.0317858781165	-1.390044033873908	-1.1155746054656293	-1.2831296297014005	-0.7294364758043781	-0.480228867951861	-0.8840218808423498	-1.6799903338946685	-1.2108632801202546	0.4286990617880089	-1.3015272363115158	-1.456544559274356	0.5052635848037886	-0.5190138323517002
-0.4788474370483851	-1.3168312122615264	-0.5607446790401087	-0.6313549165629706	-1.9056451733505986	-2.443548534571975	-0.04090498187057358	-2.323108526400591	-0.9649584056767847	-1.6482027283304275	-0.5210365164327513	-1.114621697114179	-1.5921195852596832	-0.1329372907209269	-0.7827868616297337	-0.03569645019409607	-0.7012251768661054	-1.3535577289571668	-1.1549381347049783	-1.6954862428550923	-1.3397649487205006	-0.6625110417574294	-2.205223496087972	-1.3030852974563758	-1.545321964816025	-2.2272763040485093	-1.5403853079942125	-2.8496495675407143	-1.0214552281841327	-0.3832709903215133	-1.8475948321670717	0.22086228658593193	-0.4985208712775205	-0.5916975609582101	-1.2892026569716508	-1.5681116529546548	-0.7204940240902296	-1.9513252331491173	-1.5473639605901244	-1.6956706323024855	-2.0827682081016463	-0.2663148543851073	-1.0603092409420032	-2.1564548788183058	-1.4607032043661232	-0.13400694659263426	-1.730908639974692	-1.4389681096045235	0.5801394065342494	-0.08091969295541618
1.2350963973785452	-0.640631451771168	0.3936238889879889	0.7505292228947376	-0.533910152718622	-1.854152517438884	0.3622731743017015	-1.3882047399650532	-0.8054890508857516	-0.7119883839764614	-0.701504037938981	-0.7875729545972501	-0.32357464286362647	-0.8339089494339073	-0.40456338467763886	-0.6223084814326617	-0.16636849191715194	-1.1461663517761416	0.08454033770377958	-0.27197079424644194	-0.7485586753652769	-0.058259476391744267	-1.1917384776029418	-0.7046681929396234	-0.03388789099410532	-0.9297501776690685	-1.1075658617689588	-1.1245385222294169	0.37519328124130896	-0.3979089435083308	-0.832427642779121	0.9302054889080754	0.23096027491441373	-0.0744925810011216	-0.6472209109612788	-0.3085627167812575	0.03004323750901158	-1.3356709205183976	-0.9201218060616143	-1.1738398816220028	-2.133183206340977	0.1423129090953428	-0.12141165614107047	-2.071138167108645	-0.7288352870405488	-0.6084145934965162	-1.1514349971349152	-0.6374364434019154	0.5986253237983715	0.6793135745287933
2.2323962884368873	0.9473881540615791	1.5498115419856002	1.5257198406195893	-0.16056396807284262	-0.7508454198530178	0.6521735031272006	-0.3738554196447363	0.014655394200707576	0.6040011985322739	-0.2451526486876114	0.09901420068097408	1.1185269215137041	-1.0655196760877923	0.17992979959905336	-1.566249873570211	0.3885598997086971	-0.0544126829420837	1.2166195566436055	1.2250781679769884	0.5530570196121922	0.5725278980272192	0.48828585357684934	0.295834233417452	1.3098869977697365	0.40736962349845246	-0.15685128721316355	0.5921850511294244	1.6581104249922873	-0.45051958736927167	0.2070295995206724	1.434123321454368	0.41174027951508335	0.8336644004313292	-0.07021802867835719	0.7240803746379766	0.4581109878733137	0.10064936244063402	0.2062794073288213	-0.3215764625765758	-0.7214372075031943	0.7860077011861605	0.8563078668529511	-1.4581547750002204	0.5137940656839534	-0.7638656855557512	0.37763028783531266	0.5217259680249168	0.5181948084667654	1.193643162345952
1.8475257186295038	2.257317885232711	1.8975696740611783	1.492810088445169	-0.9034513781721103	0.23608218623545307	1.0445193591766706	0.32548014204058207	1.014027414407402	1.5706517077973046	0.6244427785329077	0.9121824031796202	1.8494931142506676	-0.6991512838993605	0.8061758734235671	-2.353753012058126	1.0783423905597416	0.9238381403305033	1.0011954275317132	1.8208838474821536	1.3685130958422669	0.9051622466461136	1.3334381685227596	1.3861388700466473	1.5259587561305952	0.777693496150465	0.919729842176987	1.1250236989834848	1.4224673649523636	-0.21618573319614504	0.7482710965383482	1.6340347367673105	0.40768445509680906	1.880654376434772	0.4473845921751302	0.7273049417267107	0.23231566488020927	1.2372753043660725	0.8164491472244095	-0.07152981912429822	0.9596508325813458	1.2676203883067787	0.742542520610441	-0.6936450879178012	1.2334839302359657	-0.759486000374612	1.8452294830090976	1.171331445406406	0.3062097615778589	1.0767637667616532
0.5030778366637502	2.276779128571209	1.0305341294352297	1.2306400783059046	-1.5757576929948967	0.7177496962149098	1.54180899501965	0.6498249793412337	1.4037545303378791	1.6107305919014112	1.1886287851607276	0.9646672767855873	1.55438511994047	-0.327611364775201	1.2888198455424194	-2.1145832795901405	1.6725928783862576	0.9507977778592313	-0.41808648662041004	1.3763427835844	0.9787585847667731	1.0073856224025102	0.660265662296807	2.1848206429398846	0.6624610441562079	0.21518975624036452	1.6965099502976184	0.545789482435998	-0.2089972671553397	0.4282168860086433	0.7461169762421677	1.485411711287755	0.7148117210550053	2.512596134262761	1.1192105156304897	0.03342342187287593	-0.18860216220822998	1.198006512503364	0.495413686923067	-0.5471290200621615	1.557605871263246	1.1848402579394848	-0.2786231889115779	-0.07764394619121877	0.9935730852309382	-0.8853159632540186	2.280729998878106	0.8832420270454381	0.12826736718697143	0.6364586942293241
-0.6421714446419464	1.2118958692913753	-0.2896598521941232	1.3534955894811163	-1.0524747029408692	0.7383237221234173	1.883498407754835	0.6983637750785129	1.0127827070876703	0.9109664019003316	1.0303575393733357	0.17300583689440716	0.736515291181097	-0.4743657160824994	1.518188642443279	-0.7143639752337002	1.7905377234115685	0.2724681905610387	-1.589801341716125	0.6040640379524517	-0.14223851254715802	1.0878303750043647	-0.7717436057184138	2.436674834279778	-0.31566382133871457	-0.35203922906567003	1.982106051877449	-0.1476024729040961	-1.5830516982962715	1.1062993348768488	0.5565205094363256	1.0701180684920917	1.3292106815181002	2.3488885735213887	1.9747150103203024	-0.3074680564379883	-0.16564481509164322	0.11664780246508115	-0.1928896476780637	-0.8813645372535648	0.8719496728983056	0.6204287124360232	-0.8612320285818555	0.38263685614624093	0.4046746720518351	-1.1313536906536452	1.64373896918707	0.1316631852301888	0.25999995490945194	0.5796980042470347
-0.7245493332825775	0.22335725194078082	-0.8807736569021868	1.7961648497874336	0.48987757953514866	0.5610933491191528	1.8338968614733617	0.5965815930144991	0.44927648829430655	0.30140839356863675	0.48041594371884244	-0.858827796992646	0.19117066740841218	-0.8813944840890462	1.451281074633587	0.8665360416851992	1.4045896483707156	-0.11074427300461594	-1.3386662904763396	0.3055363619665844	-0.9403608997805796	1.1208315743272903	-1.6280760149597615	2.1751945278353735	-0.5135357592257691	-0.18836070104866404	1.8476001870996763	-0.20580890155991302	-1.311799810236774	1.219532043677537	0.5276237718554022	0.6042525050704981	1.7545717745983482	1.5383326411144052	2.6694483739376587	0.2348528381071667	0.30484737436399845	-1.0885284009544538	-0.39902527392592313	-0.2780580661677568	-0.11912357962757379	0.06251735487941013	-0.05777335959237813	0.7908445387548317	0.31417036911642776	-1.1473153262164486	0.6877620029508054	-0.22983574415828972	0.7205479348190942	1.190260196779518
0.12333549491504305	0.16987772816605856	-0.3644443584526619	1.9327827162187359	1.8463861860072492	0.35156992434881656	1.4429702305248922	0.514022158804259	0.3116383830594772	0.40140202078816134	0.17935164350009122	-1.4052095741477346	0.2687829052801854	-0.7760932174468615	1.1209587490902808	1.4649868255080125	1.0059951131453422	0.3850449038916648	-0.011382005973599625	0.6786995377702156	-0.9075424023452936	0.8607443538186476	-1.330201019219692	1.7197625793419198	0.09110373860819972	0.512118973355606	1.467327312718524	0.23488381974502093	0.20415425541708926	0.6221153788910709	0.721020506066221	0.33764276616081484	1.6227722798044701	0.6023904191167105	2.8097323772221876	1.1113625715925501	0.5941823755964137	-1.604966065876704	0.0960292658556132	0.9514059453317222	-0.450826988215545	-0.11210593943744408	1.5279366470765887	1.115865390833214	0.7500101309917006	-0.6695852387140878	0.11572323914522593	0.1237982764726158	1.0948337487611415	1.9377461462772674
1.0424851494373621	0.7499780472433014	0.555046986817958	1.3200097111903024	2.1526336758335254	0.11258811269019084	0.9653553047851934	0.6040733962849875	0.5082235286999216	0.9526164308096439	0.3316473491978493	-1.2194273047208872	0.6635116383034584	0.19579621885774556	0.7046787854948134	0.9494209498600575	1.1257265643937524	1.297252386866497	1.067628960927389	1.3101113846340633	-0.40243027761555067	0.23606523243584113	-0.3918423328723796	1.4303955468208576	0.8249475902900932	1.027960336311603	0.9852256457284049	0.6343135782864657	1.3288481916566388	-0.09329768556384231	0.9964959484865384	0.4011706216003561	1.1473818791142778	-0.05898285101452456	2.3984384512981425	1.444939788437267	0.26242168605900446	-1.3362386684370184	0.7659666285074527	1.67374600868564	-0.17253409396724964	0.06578478152527047	2.362938425806862	1.2313765501372271	0.9415940845756611	0.1294340388684107	0.045702006276745304	0.7273609354137076	0.8909948360543135	2.0235770199892746
1.3072122629388243	0.9417512544586407	1.004428960373821	0.17635059280420531	1.697141711954455	-0.15138201987393454	0.5670994965629977	0.7966275369501916	0.5401887136529956	1.1240960742662554	0.558917735717383	-0.603332519921769	0.8411968682445213	1.4986281874165752	0.48767319099185363	0.287591795712853	1.6885056506727636	1.7041697703487162	1.1838969098362009	1.6600316155943546	0.026883712009305807	-0.40021583946810674	0.4030893058140701	1.385356905075019	1.1189610413125712	1.019714920237733	0.5060596269826391	0.8297050804961871	1.1208581764873937	-0.1817681976329525	1.2254511334137208	0.700186653765602	0.8453836464577953	-0.4614046033444068	1.8023926579206941	1.088115674006462	-0.3363162190003759	-0.7421446057444004	1.0136645604719394	1.234504373213771	-0.0737236342305982	0.357707176181292	1.6616985477054758	1.1174160928795775	0.37254625565427907	0.8319412609359066	0.22097574999706343	0.9189762814749842	0.10940124490382044	1.2614818459665165
0.8682860251571098	0.20218708893912898	0.8592915386536686	-0.8805246356232483	1.323145901438096	-0.34509672202444	0.20615903814417144	0.7625174495576805	0.2672710891859519	0.46083229066767806	0.4441016827489949	-0.016682351234523413	0.5756374931369737	2.239000153093127	0.6193621685101782	0.39486850703565185	1.969461605510783	1.2435685410862287	0.8785393333503424	1.4558517502728467	0.2950153686013007	-0.5461221572908915	0.807730273603368	1.3062070772706145	0.9682100197229028	0.7865320073010165	0.11937050577679476	1.0775679478722373	0.2910081923609187	0.35666666190658985	1.3130414214601132	0.9388755606328061	0.8830515791855816	-0.8426692690316693	1.267224724028195	0.6612852020726093	-0.43564319681734864	-0.27746146706880653	0.7396602101086436	0.20439473162987515	-0.5887294071088577	0.610360664034396	0.18168559733400128	0.8679731082248878	-0.49289790838946945	1.2520281130479145	0.4463459523657069	0.512028092015487	-0.6682441161573057	0.26878802791074197
0.16748653857849213	-0.8897809206556135	0.6017511785669457	-1.4220998920096777	1.3286935223656917	-0.3937802064469041	-0.18187774067614085	0.2921295726229551	0.06316353199822931	-0.60243511849908	0.021350061457250772	0.2862689871192523	0.08275107436198922	2.0291915638033537	0.8928816097758737	1.1361121279668627	1.310156355023757	0.36722086903955925	0.9561570843449428	0.7387263369604777	0.6130330005570586	-0.09085596580279513	0.9917821966387023	0.8575390858375859	0.674114541105286	0.6825942710920374	-0.13541915941779226	1.4484888656185086	0.11006155261217776	0.6662563123214158	1.0894529636432373	0.8101979434277188	0.8836660773023597	-1.2478725639307806	0.6457955102811136	0.6190856406002657	0.23615934014195686	-0.06456737254400866	0.2278108688408485	-0.31621217916178423	-1.22977732845058	0.7320997841440161	-0.7031292806331003	0.5031674221540404	-0.7456437420858685	1.5467618773894476	0.646823140418879	-0.16995784698816369	-0.8569129329523865	-0.23928736443192214
-0.3627582404836175	-1.212280453064426	0.49592114751840294	-1.439146244289723	1.278204083820544	-0.34472136984734786	-0.4828561047937722	-0.25696073313507584	0.19324755353910955	-1.2113439479184478	-0.3455899137871745	0.30901832174222116	-0.24770963703096802	1.189784611754027	0.885796452729405	1.6175662787548308	-0.12067860590890103	-0.3118430587358394	1.2897168860925905	-0.24063904054698096	0.9302631975123749	0.5050262817752358	0.9428655281387874	0.04265712078898802	0.3978466408735284	0.6136275323673833	-0.29913861876065534	1.5622617083838732	0.7610997876221773	0.002582826038799973	0.3925897514574916	0.2667895326677966	0.4616599890112386	-1.3893798089963383	-0.24698784554106662	0.6489014936875785	1.1376710837186979	0.0188353193959014	-0.2817011055327149	0.0570446082205148	-1.1643671403688194	0.5439968840448796	-0.4733151705317045	-0.036795946972113205	-0.14902657440739775	1.8043441219449787	0.6621620864780978	-0.727901997443908	-0.4775988345755146	-0.18698497988544774
-0.5294425797001191	-0.27794194734361066	0.2786002342005228	-1.1069244283974844	0.8291439458843018	-0.27328529259132517	-0.505525963463905	-0.09238839457516583	0.37951238082475336	-0.9577194743591162	-0.4142230981852583	0.18563481723331288	-0.1856931190799029	0.20707720005677505	0.4072580776328123	1.3162432655525784	-1.3662620734449533	-0.6374618840316989	1.0512790848106104	-1.0902689111377748	0.900188939193817	0.6361839929031383	0.41393409067908304	-0.7307633194891644	0.11960953582540722	0.3081996058469621	-0.41849119395469525	1.1110849872979196	1.239583868073445	-1.2732680393863653	-0.6249628931897986	-0.35871826603450646	-0.18589183608589463	-0.9549560144705984	-1.1180560418382743	0.20579680641766232	1.5558045468692365	0.12080863273763207	-0.6977737783936614	0.7172850081254087	-0.18082087260530294	-0.06711103875324181	0.2005035804392625	-0.5906041250569342	0.5762792376492822	1.7176037932281147	0.2902910867230422	-0.9577572209285519	-0.07634267665913144	-0.042109449700962094
-0.2933116372724052	1.1978253729365957	-0.27779883118577287	-0.5527083179174521	0.33174802323225944	-0.14490708117232154	-0.2858439177895895	1.2127455060370491	0.24041890615525452	-0.18528630871384985	-0.23333277428769794	0.0889670415940787	0.1835130589889876	-0.7350823911370534	-0.25184555183459684	0.6351689741997759	-1.5495912741703006	-0.7817248687499438	0.02296672479696429	-1.4028406691210202	0.43212225256235354	0.14506696826156062	-0.4941230751304265	-1.0102994292336729	-0.11166393584435443	-0.11064430013917677	-0.43515090483598445	0.42821536228476476	0.821492182506772	-1.9291916715923287	-1.3896564749614406	-0.5908625696012182	-0.42062810204802753	-0.03491335815074482	-1.3061397993637218	-0.5796141942066906	1.392448959345774	0.3152693339869553	-0.8825096515789793	0.9899136210778751	1.074833060752443	-0.8043303863412392	0.44376286491727407	-0.6303017528019792	0.6356219266527386	0.9156184044400147	-0.3739957261149764	-0.7841740767498472	-0.058575453888898676	-0.09577415514759041
0.2678603572160616	1.9195822976763568	-0.8443507327188673	0.0655507205248811	0.3407788204872349	0.11261622416011689	-0.16966029935763552	3.043949787066633	-0.0181772610974365	0.47139600806573495	0.06008107219847114	0.1772605113995913	0.5161190768880335	-1.5804541221843316	-0.6189108481900527	0.2789359314887536	-0.7022355972203346	-0.7541939488608248	-0.8623372108480435	-1.0278752659818302	-0.030203508180652486	-0.5466825437347604	-1.0816329506236004	-0.7163464758004208	-0.15359392835425606	-0.17102899986149972	-0.2200843228227584	0.20588499993792922	0.08423480147080212	-1.2023150188371896	-1.3280283162365596	-0.29111451617642614	0.061505133705809886	0.8122119895720185	-0.5397560344736889	-0.9139264185046007	1.1419849778982678	0.5913224783407309	-0.6726121658921105	0.9672403430360415	1.7582525074954285	-1.0284098163598596	0.13982621135962597	0.2776596890578003	0.07266165287997146	-0.36982070719363064	-0.8390184552696928	-0.23695340738574985	-0.26640184065881484	-0.1058187844327686
0.8432430813581255	1.2522331475947532	-0.8912908380201248	0.4297227032608685	0.7321929504313044	0.4126380929290625	-0.4682678897673485	4.059372134503808	0.24646841031847264	0.6781625411820188	0.3918941367979221	0.4990373851468044	0.45723208115098063	-2.0036250982711024	-0.5716196656181214	0.33049221921646127	0.30007927264276796	-0.3609282855444373	-0.6016489376319554	-0.2570502458336652	-0.006480089192966363	-0.8707231521993274	-0.7192236048338255	-0.18655287741771667	-0.03599006464638956	0.2789787391440501	0.2312497631782395	0.6233484420347025	0.11434036049111031	0.280935545394511	-0.47178360200968045	0.09494045861406286	0.7518144717937961	0.9916860504989583	0.564242175580279	-0.3325560231715294	1.1547196769557746	0.8477364351757188	-0.20946529643052392	1.1816197161934987	1.5597325375373026	-0.4099106839981447	-0.21241478678384146	1.7690445823405379	-0.4011226763403378	-1.231177014765019	-0.6601612719353928	0.3703701597110681	-0.30277370683365235	0.229660103835913
0.9608345799477334	-0.09989962880514085	-0.4478719610537892	0.260984867998839	0.7238247090953699	0.5473440239448203	-1.022086623816136	3.3577622891436403	1.1647417236832642	0.533772660346045	0.6380513346563457	0.9307147502877906	-0.0030173679700859577	-1.5542697138208124	-0.4361231495012131	0.20843722217297847	0.618737860535864	0.338878453459879	0.5338752589157827	0.39228015256250715	0.3870983106710585	-0.6087648174291642	0.3233450124856552	0.17149979234783702	-0.023888256547655053	0.7458280118606864	0.6875257761532336	1.0477113949156742	0.9781481186346077	1.1643734233712213	0.48232039128881016	-0.09090569892874971	0.8021688352398715	0.4374199230717932	0.999782261549037	0.6312835487454056	1.1656637437207829	0.95447374382243	0.000493143903475712	1.6562374583667012	0.7948612047097884	0.56021748732448	-0.30480435553912194	2.686777816089012	-0.3307394477361321	-0.9329508019418257	0.04250192775863722	0.48361838649587213	-0.13046004443439438	0.651074050037106
0.4356690312716893	-0.6852190523282348	-0.12778618110125886	-0.29052687278501765	-0.10149220316735702	0.5197773053360416	-1.2113465380668642	1.359521403788541	1.884197092017099	0.33120029915434585	0.5642122949008042	1.2812864023320283	-0.3567762176498313	-0.3110750088141069	-0.4956622745214645	-0.5015520834054886	0.22844660201581413	0.8402092362970476	1.209472423979196	0.6722438073327671	0.5939849919388488	0.036295174698752666	1.0620941093441163	0.22755959919802654	-0.2296019803943605	0.6803267949094818	0.8619147734873327	0.8076337853062073	1.5307215562087164	0.9038740596728707	0.8537692343215496	-0.9724774278272841	-0.012544065982278627	-0.23846356092820525	0.4204752703703864	1.0393485350122353	0.6854557935063439	0.9182101861893491	-0.3529462095466784	1.7152385652589952	-0.0008627396433068741	0.9828302064251561	-0.3200629809375918	2.1137577488665102	0.05981420013389312	0.18449348458936032	0.6767457877961702	-0.1223631830562219	-0.11581548783520251	0.5051047063112674
-0.2535862807069241	0.2782521972812649	-0.2694387584674126	-0.6157333234405671	-1.0984164546286548	0.7044872777172692	-0.5154650571470389	-0.5395081035107585	1.4067513368318696	0.3609691090266229	0.09796163189505828	1.4802535978994178	0.06849361380100809	0.8414416910861934	-0.5397686106623137	-1.448892064447637	-0.1851800552608437	0.6966414758235892	0.6293848049341035	0.8211701445707486	0.4220432929870156	0.7427164185314558	0.931315529119679	0.13625042642122548	-0.27842673199211887	0.26205061775724753	0.7275644771869016	0.09946070783765201	0.8713013061824705	0.36059808246545355	0.6857726879605088	-1.8050549395190962	-0.9433843440139339	-0.2306995151963438	-0.46493313872359743	0.686774717366152	-0.2695046215417665	0.961454233645041	-0.811352354479771	0.8835148266802317	-0.39280784203975816	0.5688927231026071	-0.44297364247802234	0.4515817385780908	0.41902270377827733	0.8809555732850901	0.8295758421133915	-0.7982651340987714	-0.44110643219082185	-0.39354392245950337
-0.27951261486428874	1.967828911966338	-0.361480626043147	-0.1808786904234464	-1.2122078565001404	1.4417008086234935	0.9043211015898002	-1.2146297961249042	-0.13931847606418793	0.8451770669928919	-0.37922940491890955	1.5889892573115096	1.357237993080256	0.8963383870601225	-0.10196780352537137	-1.9034599299749386	-0.02297284312660876	0.12587780905746163	-0.4894600962173173	1.1861343690434387	0.38133109616802624	1.317143539014403	0.47654772085458097	0.07942973691724477	0.3541227938997685	0.26338384289864114	0.5756927731633755	-0.20117604812177028	-0.4461460054170029	0.6873559235660789	0.6347874490882089	-1.5674328677942735	-0.9881526959768241	0.7071876560916329	-0.6614439016633906	0.3093129241725728	-1.0523685522664379	1.306340904344894	-0.4716759278242966	-0.3246307514298714	-0.106111719575689	0.04113497648904974	-0.4458228564168516	-0.7667380629776397	0.8846375377133578	0.25589757835134175	0.6837953129450837	-0.3940986985536427	-0.6978527935829468	-1.307339076734487
0.655601327228328	2.5277262121240516	0.32604829716686	0.894948708705379	-0.2729857872249092	2.431110750431537	2.2246170904112756	-0.6983055821701384	-1.4042352690985824	1.7874050109895536	-0.2573706157315295	1.5883072140546968	2.6102199760237244	-0.23157830101163898	0.8376478549608607	-1.5932830848173576	0.6253445947229105	-0.14580494695988716	-0.8435211278018813	1.6716907809189616	0.9825825637663395	1.6611495111019277	0.6540597806099951	0.08273094115178471	1.580275452998978	1.0411132807817935	0.6841683404943811	0.31745418440025847	-1.0560433777316216	1.8252225108275701	1.13036652036901	-0.015946163678285732	0.06588969261392032	1.9343912841503084	0.035391114188133954	0.5702017177072148	-1.036612264012098	1.8234945072408082	0.9261686369958885	-0.8621921101725659	0.8850130136598375	0.30395501328666813	-0.027836851971539046	-0.3436163611868259	1.788030137353121	-1.256251006411393	0.680062863283743	1.5133527886227205	-0.29549292675353583	-1.2450367382131797
1.8330883848611506	0.8131797019995097	1.616281760079112	1.8926055918334272	0.6975068492373967	2.766259537781217	2.621081593396684	0.1128282788970328	-1.188026964449112	2.7684865340754876	0.6392093025528015	1.2607858106941525	2.565982288665927	-1.4787905612056984	1.589939269674936	-0.9342246290954817	1.1710963291629677	0.28697493703855587	-0.19259437560964668	1.7306575148066408	1.8642002585193576	1.65891457364365	1.5460464092094972	0.07691119422303497	2.494293138802107	1.9320011452150283	0.9544031933841708	0.9488080624787545	-0.47443056487552543	2.461420567070072	1.7989138501942983	1.8965509020531326	1.4042900017913778	2.4024246351080465	0.8811334723778306	1.146121407555188	-0.2621681767406569	2.003871295401487	2.4311524099599104	-0.3624819005633512	2.1407219095784424	1.296872175266512	0.5897358675478173	1.3518466108200338	2.823893098365687	-2.277432495500491	0.8788217555072486	3.844588319206012	0.7490405734882996	-0.08520560756606967
2.118176913226318	-2.300583010437865	2.3467043848443674	2.1595011491684857	0.6249960930710363	1.8204816710558909	1.9451980092428636	0.46215834453863036	0.2453193420430551	3.0699528724584866	1.7154367022012935	0.4356711901255511	0.8519308039954592	-1.5756694023613567	1.3850573874393297	-0.43992104665704124	1.1975770122216503	1.0169828314062381	0.3969976549654743	0.9875807367813295	1.995758935132707	1.2426478865197779	2.12801717015858	0.03846631843726219	2.180958072979686	1.9165763715824014	0.9665547503629073	0.6272350886133904	0.3354668877296451	1.5558696182011176	1.8637125521027662	2.7865894436195284	1.9834383268515716	1.5805521899410364	1.0646170819038778	1.1255667243935294	0.6487726857112754	1.4225931256471671	2.718604230556146	0.4197175678110496	2.803562747644749	1.9566846132069091	0.7613984829646988	2.764657685636234	2.967642240798574	-1.8758212047645848	0.8676514487555032	4.792846442870476	1.650719385410649	1.1726343581133523
1.1080663069942267	-4.475420673818351	1.6375132633943006	1.6615145620571914	-0.3996994242379932	0.06684354022547458	0.7646481332833516	0.316939240446281	1.4418151674515187	2.2509724695831177	2.0964763510067406	-0.6511841888566854	-1.4380940688422428	-0.2156018930896295	0.23122807328767883	-0.15594137474965622	0.8191562808292894	1.30155267035383	0.01914529302880205	-0.2424575075521388	0.8721251205296873	0.5447002150877509	1.4544518842804142	-0.017132445272164253	0.7136423434708326	0.7940340408685497	0.42470928622009185	-0.7600657213849134	0.22991061455599276	-0.3860355094279026	1.0495980988111944	2.0873875635681616	1.4695090124575827	-0.03492150119182606	0.530447991512332	0.20933592652495644	1.1194320450364208	0.23482741895807918	1.5217260738708194	0.5135386635656414	2.194318281120697	1.4148062761906608	0.19862267698797265	2.7330775190342513	1.532908158718082	-0.4412870547508885	0.3323200575383791	3.5363106353039684	1.6160275055047697	1.3917792510128038
-0.45549999598379914	-4.022231874047202	-0.0019490753560214927	0.8468224868402839	-1.3201856498699829	-1.238733188787426	-0.2333889654532061	0.038666485474044776	1.2910710852365088	0.6384770387059978	1.4534655968358077	-1.4236015285690384	-2.657372849678112	1.727793830603928	-1.0275208899091146	0.1562648914521358	0.38685405232469927	0.9054128285703068	-0.8418282183751138	-1.2208836993404761	-0.7661240362073533	-0.15766295705712696	-0.18023677176048505	-0.15424493904827966	-0.8703178015912298	-0.604643938838227	-0.5170150387078709	-2.14952258758385	-0.6927961487211752	-1.8395957380824934	-0.10728627222746379	0.5048016995023368	0.3528167644016982	-1.3659075593069752	-0.1936565052488727	-0.8769060116458319	1.0263148712078967	-0.906249821679882	-0.04529595971409605	-0.16404612907470129	0.5013857575673962	0.0008605805338048664	-0.6082614941860656	1.4978735683864297	-0.8414754438358979	0.8491216359564957	-0.4778368679601644	1.041753860396152	0.6706960876789734	0.4281825655645417
-1.5128740617609553	-1.5603692884179456	-1.1898278195703367	0.081061049077394	-1.4452721564151159	-1.3328508579576661	-0.8380483086430628	-0.2572920019673647	0.05389181849099476	-0.9126901874037766	0.22490514566773395	-1.54236662519399	-2.2094479898391777	3.0454962831007717	-1.5749983359478883	0.4404003663145612	-0.0034986357917943856	0.24963916552977647	-0.970465425153601	-1.5604127850821903	-1.6894999908291466	-0.721067388080811	-1.5589625942344016	-0.5130989845520957	-1.6692118015836088	-1.4365945800950044	-1.4216306709898947	-2.503538709474273	-1.3480825076795369	-1.9522391443739457	-0.9050764990957708	-0.7661804070824573	-0.7271378936071037	-1.7544516024766923	-0.7963155497601955	-1.3227820063230398	0.5418607066060062	-1.4841955176878827	-0.7503425541993991	-0.8804428237371247	-1.2521561851597722	-1.1784112716727362	-0.9720559144227727	0.10690381311788129	-2.6273615915282567	1.2571604855334546	-1.0199873034270621	-0.9783358358062073	-0.40779999592657334	-0.841680832402658
-1.786432459181139	0.5409688542508314	-1.2648480891460214	-0.6192201345294485	-1.1990962527497273	-0.7576943548646449	-1.317985129359864	-0.7950103956030949	-1.1654219916460273	-1.824753643642303	-0.9644120944007042	-1.3479924500460458	-1.1066497728897038	3.13377753315121	-1.4176234043980178	0.2844518458685382	-0.5560627781168574	-0.24830945420197514	-0.12381805057354021	-1.5553101795110422	-1.5711752301705635	-1.2731847443866688	-1.9382227080217442	-1.1062720159379604	-1.800103985798588	-1.7729558770318965	-2.001186869569578	-1.976928560534341	-1.181508299723107	-1.365155050346612	-1.2437714768721613	-1.183057250417212	-1.5621194632695097	-1.5111123828419688	-1.4803968283226057	-1.2773208293207916	-0.18293819029696146	-1.5925972847196284	-0.6080821954092925	-1.1419303918857089	-2.0923915283011936	-1.5378189038770305	-0.8678454200157903	-0.8852107137786018	-2.9332876864074424	0.9993597090931511	-1.1078623003670434	-1.7761471742333148	-0.9364603054771953	-1.5237802805123581
-1.8417171567380446	0.5027197242641764	-0.9758956526179421	-1.2943048388900429	-1.3553661567251054	-0.6871274506211709	-1.9048779175633472	-1.6269061456971279	-1.670711632572284	-2.2430142320748483	-1.891465471218024	-1.520899118119079	-0.784716015494842	2.1772097116737705	-1.20334589291159	-0.4430118519459243	-1.3426257514999613	-0.6788149361365409	0.5052875156190549	-1.644143457533128	-1.2876633738204653	-1.9495840764499812	-1.7659133373669136	-1.6578660606738271	-1.9932280815854446	-2.2286546842313943	-2.2773939380610284	-1.592362729970311	-0.8672363798099031	-1.2338791166076664	-1.5506867664556248	-1.1516018055118529	-2.247177142308076	-1.4348407221498902	-2.37948724214648	-1.562927162541077	-1.0163758813243322	-1.690916886348512	-0.6616313594471157	-1.2608875048667967	-1.9411432935711135	-1.538379461705262	-0.8845633955944695	-1.774571009990243	-2.35183775499277	0.646273037125498	-1.0778533121274354	-1.9956492122723144	-0.9264829101364195	-1.5136884940574884
-2.0916616945869553	-1.122161026694897	-1.3680762569877878	-1.699388552015787	-1.8147916402171909	-1.4819691811485554	-2.3881138478337998	-2.2715149393944634	-1.6351057393465573	-2.5766492769529563	-2.6063461730219197	-2.218800562773934	-1.4635574111916665	0.7053012198702265	-1.35308006155697	-1.130070789766559	-1.9998759050136896	-1.283428197692304	-0.21115398555640044	-1.7098239294798117	-1.7112609525475284	-2.517346863095213	-1.8552312026306832	-1.763209771964401	-2.4368894706716255	-2.8333042445557974	-2.3227382733417623	-1.8375179242203812	-1.2479990013292501	-1.7352998476438706	-2.0094471181009097	-1.3022273584375008	-2.693392852625545	-1.8364463155594266	-2.9722308487084437	-2.3848725855861015	-1.6507633911053918	-1.957230304592453	-1.4515347635157096	-1.6891177860020392	-1.4972732026664433	-1.812122501432605	-1.275627432663953	-2.814610005174338	-2.0870171212333797	0.3535079615801865	-1.2641095350154359	-2.4486236468074236	-0.8029955215857036	-1.2755851495990076
-2.093368597212825	-2.1586135268664597	-2.27793388195569	-1.4818320460510515	-1.6093812739474036	-2.201961365328962	-2.3036691034229904	-2.0802002533575163	-1.4722442104145126	-2.754372035548123	-2.9108316196655775	-2.7110519882122333	-1.9523737121258433	-0.775884425467299	-1.6049485419078338	-0.9175267412895366	-2.0239709300406354	-1.794389962475927	-1.7419092230221356	-1.192496810500805	-2.4960873499350162	-2.439660036962621	-2.1507668066656374	-1.2899279179711045	-2.4046825792961455	-2.750055073864864	-2.009744109524816	-1.986641570202398	-1.9891885800175075	-1.9203115755269797	-2.1621028060537983	-1.7126185168061665	-2.553007426713354	-2.173667611518654	-2.461770883831941	-2.7825159225499694	-1.6954257649008853	-2.0547265657257903	-2.1494090071414655	-2.116405898396729	-1.3288627745244905	-2.118182896710266	-1.4172190873800303	-3.4429239085822756	-2.4196507903819575	-0.09258170711033732	-1.5138353524684347	-2.893724879908228	-0.7486191877554881	-1.1009249954100675
-1.1523467539961323	-1.2202270889098275	-2.421512381102616	-0.7127987620166943	-0.22258720736769985	-1.7353610364494134	-1.514597406982692	-0.9882706897633718	-1.201654263145819	-2.2563449858029343	-2.3542178286721627	-2.087254540380567	-1.163875750303329	-1.794785990187861	-1.484413536257819	0.2770870853916702	-1.3714492265473903	-1.543111885399259	-2.32311220572551	0.037262168608152006	-2.433308656400892	-1.4640077727281766	-1.7477453024719958	-0.5972999868349458	-1.2371016868324165	-1.3677734577660547	-1.185177348675597	-1.06468096027659	-1.863840123723493	-1.0293383136918217	-1.4772914687674505	-1.962100718136615	-1.7105836609275358	-1.7375061499101083	-0.8211096956683414	-1.711189794713512	-1.106971186591362	-1.6048892440418419	-1.5571380107479869	-1.7157879761327053	-1.2822315914370601	-1.6082715364260511	-0.5598186295171188	-2.831443071451647	-2.4208524588796934	-0.6462450823514932	-1.417383789483136	-2.409104103476134	-0.5702009418888785	-0.8868657950068994
0.47196565242835653	0.8044983503773959	-1.0609247150757688	-0.044992768780109514	1.4701055036455755	-0.24057508668720015	-0.5098957374969678	0.23757576804314973	-0.6683366149154827	-0.9898500426156773	-0.9211374173528243	-0.3513428213941009	0.43951788238807926	-1.9329838317128072	-1.00260679096963	1.4548186400850214	-0.6296875660784805	-0.3821822983781711	-1.0150312783199866	1.1746062003683142	-1.0065957702060806	-0.10062396883007176	-0.18499757469571776	-0.26828461338794396	0.5295779366242402	0.5974167259913212	-0.07376893709153685	0.7247777333750176	-0.41412017490219627	0.43781392941436886	-0.18594240032216103	-1.7941643138592782	-0.6642458314370222	-0.6046192717687818	0.810628099486467	0.4887550346635023	-0.39892940164375973	-0.7566110647015899	0.21545067716090696	-0.34740686314980135	-0.8869732494163927	-0.12921916361199995	0.9833690695021676	-1.1424713130057422	-1.2851091883602712	-0.8199935676575058	-0.9387151506550825	-0.8609223942372535	-0.1792500325885552	-0.5935543813491366
1.4111667294175554	1.8069412786078718	0.8381503689034838	-0.1496762893582481	1.9750467426786982	0.8736220390250682	-0.021371662912108787	0.6381667263044537	-0.12219150763634751	0.15970557641822836	0.518407481641584	1.3691187903969444	1.2369105709988455	-1.1417900125412495	-0.6250136886204456	1.4818648862516506	-0.4675371768250569	0.7815739545823918	1.1017794636770963	1.1614978959705982	0.7724068758125132	0.6752170454846682	1.6634440394747974	-0.5571858665780304	1.4259996268393376	1.552112602367727	0.6899020072780019	1.9579450610783045	1.1949091651429287	1.2422394194504742	0.7480152372642844	-1.449524538086897	-0.17438456890547574	0.2983503585696539	1.082346033493689	2.140318370098255	-0.20842366858671102	-0.10851950338056383	1.5655681071204421	0.9108259605217262	-0.16080224826835493	1.1937982381993344	1.845220256217811	0.22650924896633826	0.4072676855658081	-0.30448420297330453	-0.5520566721651248	0.5076859840939836	0.09530399864005376	-0.5337581494895667
0.5670030212574416	0.8375122677446031	1.5105325716752767	-0.9866330522448238	0.87418516575111	0.505141690246673	-0.30287064515038115	-0.019694589153669593	-0.1279717030859531	0.05730436610683901	0.8344624551616573	1.855420665494023	0.3029756716074609	-0.01162854353046556	-0.5709567662836607	0.33245492473463456	-0.9243547876744665	0.754129843976609	2.085226592409797	-0.08789223832662366	1.3512809729367394	0.33448675094493974	2.3318126291590553	-1.104894934229331	0.5973218068071666	0.7056773619876459	0.6083928756745312	1.5294994179022605	1.3896886170163394	0.8391465711255911	0.6179368706023461	-1.2645938309284979	-0.46935311750519154	0.18113966187519304	-0.17059516270381306	1.9300264519938655	-0.6039604451281355	-0.05495395851201868	1.1078933416159582	0.8268619561910822	0.2892710833086914	1.0506996505449924	1.0660926764832128	-0.013262011184293097	1.1722028999978327	0.4582598519251544	-0.6382746498100369	0.2992575126314263	-0.11284783784099581	-0.928459369556251
-1.4734706338775767	-0.8731400983085655	0.3643909520010505	-1.7597747574277087	-0.5914752973664648	-0.8428138800702765	-0.8329719489625668	-1.0036433634913005	-0.7883891127308752	-1.3142772758642303	-0.1626172841563072	1.006770293580469	-1.4226494545476118	0.5481276176440524	-0.44296049135527077	-0.7909471359699823	-1.3403376360549772	-0.5917415806419297	1.2720507773948295	-1.3857949218137993	0.3389750983493688	-0.6217101724387281	1.3382039504418632	-1.2475675469850729	-1.1225086043748067	-0.9722317793893626	-0.10594189357947163	-0.013911787637154902	0.06839731755085454	-0.05076577906300232	-0.21361728793038443	-1.1473792502288866	-0.9369768639656006	-0.6701500795251077	-1.6524185195947647	0.3348954208202924	-0.9576422446785399	-0.3496932007705279	-0.7019966969714928	-0.4847544237864332	0.04385901474794283	-0.4893216930823859	-0.6544982206172423	-1.563619995972813	0.37473379728854267	0.6538360342242527	-0.9283730887968166	-1.3761115184264785	-0.6303336957266437	-1.3341224595707712
-2.791500824521902	-1.3546532463326895	-1.3394197810347963	-1.6884091297198784	-0.825598587791853	-1.58038712417326	-0.8100629703115269	-1.3259556543806827	-1.3716635037617824	-2.5135299236756534	-1.3558852094875313	-0.09303252678646827	-2.0621453709929063	0.10580302481930955	0.22875472053607668	-0.6807406880925808	-1.0500528488151495	-1.9954188876627306	-0.1311167522294065	-1.4204681840941673	-1.066869790802552	-1.1014486372209198	-0.2724957016243504	-0.6491959121738013	-1.9508780005146111	-1.7321622203355287	-0.6432696385082075	-0.9813802180545981	-1.2077697572066672	-0.36244200094187307	-0.683802879137326	-0.6958347422217119	-0.7529505123648665	-1.1292871765093229	-1.865348865600015	-0.9101159259144348	-0.622895548125753	-0.4066185806236005	-2.0096179562796186	-1.527324938866853	-0.48630657975355185	-1.9008333158327548	-1.5389362747341386	-2.727732481741694	-0.8688435997788242	0.0812553117114501	-0.7910596565895669	-2.845691283257453	-0.8261754570124069	-0.9248103628929453
-2.1083144975058614	-0.10200935002841431	-1.9169640485420731	-0.799029988408564	0.3976394528201012	-0.8124655179593847	0.018737612809280133	-0.6917265684817636	-1.0316390936121393	-1.994745852713669	-1.3897397446329927	-0.3165339744626805	-0.819932134585132	-0.8387705733513001	1.2001062663888393	0.6073629963323124	-0.11065016663790017	-2.0473847087333255	-0.5910562893852962	-0.17340874899419798	-1.4031351336185576	-0.49163733321109526	-1.052307128010424	0.3556396563645057	-0.9851878876262425	-0.9010473000418946	-0.37943973170981	-0.37696985326721544	-1.0130704644661856	0.11171807970020316	-0.19770713401516798	0.17042745147107846	0.18964027669903413	-0.45709653704117514	-0.6095003325956545	-0.6960170013430111	0.3041412347024239	0.04397001432381071	-1.5888638040849614	-1.0587887487318612	-0.4598716352946063	-1.8393971096021458	-0.6354660998403489	-2.180339302710286	-0.834473661406863	-0.5165863687909023	-0.06681168344939388	-2.6148117753283007	-0.36021230056464176	0.47286617638299433
-0.22643308624348465	1.4532477284442484	-1.0743896288204333	0.10564482554498622	1.7498225103450686	0.6547048190545418	1.0471519544756382	0.26013929461539453	0.14852507943748036	0.17779758520271965	-0.0956208057140663	0.4113445480523247	1.1645086418573891	-1.3287168255130253	1.592364396188808	1.8180704787984134	0.7187384120447805	-0.6589795292881807	0.04460001424977794	1.0125405925243973	-0.45764775938279817	0.7546108637179083	-0.6113405148661439	1.048878284546181	0.8784558763473322	0.4894502119084935	0.4759219833751424	1.0194554160464835	0.3338514045680772	0.6698432359088609	0.7339939781772432	0.9340508020384733	1.0971811131817915	0.8413581672641397	0.8583036698744795	0.3922277011151369	1.021194671909916	0.7115141846030395	-0.07893736851835295	0.4869740915574297	0.3611991995464413	-0.6008206804339434	1.1272891693690141	-0.3584086456856496	0.8557772253836257	-0.31667092684130355	0.6287983383468064	-0.9443966091270704	0.3437428484899656	1.8691506604109935
0.7855887487918302	1.6412305652075658	0.008624453148484227	0.25775689732975926	1.8494370735700603	1.2166342381796202	1.376919142008936	0.6298315777983441	1.1195799848961578	2.199058975490271	1.3121304648896692	1.192515893936957	2.0448457930723936	-0.9232380195530968	0.8985208642018339	1.8078440964076752	0.7274055581729392	0.8965360697735574	0.6657285583252767	0.8665948511128478	0.6956684983655125	1.6249219670849113	0.20843557242885188	0.97183718727905	1.9121988940380377	0.9514872890458971	1.0798084757808517	1.5572609302072804	1.2846996632743983	0.6858211203617615	1.0864447745651886	1.0109049548431557	1.0941412526952636	1.5274001487973126	1.1456681988310304	0.9533292346460537	0.8500236454662968	1.1242508083747738	0.946534946392962	1.511054442524448	1.2180103869905832	0.32966917684994396	1.9858571135023853	1.076641526460741	2.713011260687842	0.5255260965724871	0.6009344942670993	0.520636699229401	0.5773067156277075	1.9882135560015746
-0.12635364687209827	0.3931731679382937	0.26406264058622064	-0.3409111998135787	0.6827212400077205	0.22600107999793642	0.7166788859918575	0.13355891386174562	0.9970701186387313	2.260201656382825	1.5109685041989132	1.1911448446914101	1.160697119910349	-0.1337137739201322	-0.26606290981326597	0.6775567156342356	-0.05074515271893724	1.3799344410846603	0.4617367680364182	-0.44028991044106547	1.0058911223153517	1.5764931578023018	0.4595900172217637	0.3153584587259991	1.2968399486067452	0.16149597164521165	0.8108289902993508	0.5660237212011026	0.9880907903637515	0.29147793334760796	0.421945748140941	0.4801602737222967	0.1785377412855302	0.9682992764194752	0.11297255036847596	0.4247154692956795	-0.046766891547894957	1.1098650926925664	0.8358204493942542	1.102637528860518	1.15419992813671	0.07891491287738768	1.2768155838017585	1.040717562284344	2.9108445854257243	0.9828913342714973	-0.03720550127571533	0.5885544439965115	0.24393001666071049	0.7064256301646281
-1.7850174293313574	-0.8334138742968739	-0.04108388307608719	-0.9824259864766586	-0.5780640998260164	-1.3606427096629161	-0.304811665224469	-0.6829821101688626	0.0567321200684814	0.35218580132436994	0.4092520572827898	0.43205592902474893	-0.4410581735551741	0.14905044238818813	-0.6704625428906911	-0.43856346681707814	-0.8881583108749498	0.7876343320815137	-0.1391183046110014	-1.5119768296370177	0.4953443973054596	0.9787178609249744	0.08139118538748034	-0.28767268040408944	-0.21305236981828954	-0.8419577919145201	-0.11475711393480799	-0.9148166700999013	0.22553086749340387	0.0027665529430434647	-0.7220336016474076	0.08122779323935196	-0.7256612253428266	-0.18270318899829985	-1.071663969198369	-0.42290921120700287	-0.833333923330888	0.852163526110095	0.39896509967548127	0.03315061082476763	0.10452707667163474	-0.6308390843320716	0.029128493819275195	0.05229490662526751	1.1618481962672107	0.39280540671722497	-0.40185225868373553	-0.2935234374289204	0.03719633361055727	-0.6487632237591292
-2.036349423992689	-0.7932598263226144	0.1476133883610338	-0.9728380936884246	-0.9355611657781763	-2.05505050793463	-0.7445322699213964	-1.045425437249624	-0.5931335598777064	-1.7619017039624008	-0.8770594548799545	-0.39386397677734797	-1.2301633108370151	-0.3992318273684963	0.24355891988513162	-0.5961106318552415	-1.059512575024484	0.06473376938506295	-0.2107876618139937	-1.2647177222785726	-0.017805775355823516	0.5640384568011638	-0.28299341791570126	-0.33711901566912644	-1.2194350820783004	-0.908593697067069	-0.8776849681103777	-1.2735825320527911	0.2945266869546157	-0.00973384763368552	-1.4631548045844722	0.4114152027901056	-0.6861108683685467	-0.7077134365487833	-1.1592222296184003	-0.5458248481597093	-0.8323955444922467	0.6052656634627458	0.6471171583062424	-0.2399679483404439	-1.0143745627802079	-0.4499360976748096	-0.3709732754607031	-0.5428440318820726	-1.0718052437129753	-0.6726797771134039	0.18375679602501632	-0.7452415622101192	0.6122025488682461	-0.6471789286573255
-0.12058812782418517	0.24440898012134893	1.2176004362546848	-0.2451286660568327	-0.4504842130612279	-1.3226131860858517	-0.24978313979474373	-0.700529673347491	-0.26883488106684544	-2.2992933522632026	-1.2617489441835685	-0.700024219643446	-0.6578739301348384	-1.2348638854699647	1.7506811511021672	0.0802951581742551	-0.4627293177547483	-0.1414992466597523	0.3966618642780855	-0.044804052302177065	0.05923861592046345	0.593482441186042	-0.1666451641405779	0.14111916839888944	-1.0168033570855848	0.08185059639211416	-0.8410975253987002	-0.017168386653443283	1.3540055864371128	0.03438782548767313	-1.3932644589524565	1.2473998255256504	0.31894767724065565	-0.10501878723449105	-0.013585646455225912	0.18614712484355134	-0.11485932282638127	0.5031533583825077	1.4565136604899809	0.7104684437973072	-1.3131641680623223	0.9120378844725222	0.24616441369056996	-0.09285163957236112	-2.101502898989462	-1.0307631799950896	1.4143906799998647	-0.07400932586352157	1.7283507218146084	0.6932984194776193
2.4554959209432683	1.036485149378517	2.4051599815585747	0.6849266030521013	0.19120615884817846	0.10723135129111942	0.6728477853729582	-0.06162628345965284	0.5837143695439223	-1.0314980635317386	-0.7037463622287783	-0.4376919268581192	0.6358891121724903	-1.5596069628638345	2.6190667353067587	0.7086527823735528	0.39464199016382423	-0.11589036519548652	0.9340757744275714	0.8890019466070704	0.6032161178656046	0.6956705945670125	0.29907671557864424	0.7152424093648136	0.03381442662236593	1.3525934682878569	-0.06447113934080417	1.7866357415620184	2.297780935795625	0.09752093228143799	-0.7296230767078241	1.788974667871117	1.4212669327418568	1.0031104747387491	1.3655304677359648	1.0337398825874915	0.7055053066360344	0.6142043174492978	1.8081252440011004	1.8907721635355725	-0.8370619663463755	2.310554941406444	0.8569575714422897	0.8260992538642409	-1.4998150305126279	-0.30482176352084706	2.3429182398736215	1.0740477365970613	2.4238806422579495	1.934025278411538
3.490986117683594	0.9223916500217065	2.773584037967769	1.2656570227260855	0.6223259279804632	1.2126414816980258	1.278128781343626	0.32463145518382347	1.0026695519414042	0.8394543157945265	0.015382207811423222	0.1182381930414381	1.7638173493649534	-1.133788911759932	2.3834881932986978	0.6571356324900086	0.9348496065948304	-0.44669295757853994	0.8139470453598121	0.8502821615290288	1.1840654111970688	0.48789555822178193	0.7581791752351575	1.0106837740848924	1.1744474275871593	2.1865370368638923	0.9000026316461448	2.6547660634461825	2.1826644748806627	0.5334778356792387	0.13117180634244155	1.538817623438938	1.7499883847304543	1.7112375612992947	1.8760012265581905	1.377169233724169	1.129922687357623	0.9892488751744882	1.1554927134346353	2.1548262881126394	-0.3346261088052816	2.4782906736330617	0.6555390271786121	1.2645996565670785	-0.09103602152642087	0.5981597184172	2.4153185909319843	1.6164207673816882	2.047305641526454	1.8184788530149651
2.3680332934020463	0.4996728208739107	2.2928015078166233	1.3766972067050325	1.0266881913231072	1.6706734812188728	1.3888586823155546	0.36415832494350914	0.6352875441524141	2.0729622345473384	0.29793512499097774	0.7558909153700246	2.4066789673144724	-0.4371243781373996	1.686177769402868	0.10721394225745183	1.013675526755878	-1.0834925928032253	0.3538777875026162	0.453048499226618	1.617163626295406	0.1623261786059119	1.1009015347596673	1.049279701455955	1.9789648226018433	2.4819083753058604	1.5998460574614632	2.111135003387003	1.3195124659979642	1.522508053511084	0.9629660380465532	0.8152876248683426	1.2416091099291624	1.8604041244071758	1.322176842912057	1.3187715372104287	1.1456366647229268	1.5413307150525373	0.10846639821346359	1.4840160880374076	-0.25111777946812847	1.4125916949119806	0.008852315663496408	0.9733422856725235	1.178426452877267	0.5750309665421586	1.9863671781184502	1.282465473078051	0.9425459739373342	0.6271384068208096
0.5966736941363627	0.7394400537234056	1.688694821546461	1.3208873268623094	1.5518021785321285	1.8451328652867003	1.493740567963392	0.4300194841494684	0.06191958956725808	2.4129810599816786	0.3139563258878061	1.385984131330248	2.715905465833776	-0.09190269414731327	1.394038464769229	-0.3187272210862231	0.9618758922960479	-1.3071509781975774	0.2505902047035939	0.7955320448929274	1.9542876194099266	0.29240401303476576	1.4077526647495915	1.1590240613782268	2.4211750287788933	2.473558341817981	2.011124864650551	0.9671325807001455	0.7229977160103889	2.530376191806877	1.6278755803795826	0.37443055215904025	0.591348655879647	2.053684819346789	0.48905310723791123	1.2851198071256908	1.01965902283453	1.975051369100958	-0.3655178293764668	0.7931995110438496	-0.2115161124508199	0.27224911266817037	-0.1545079484814703	0.5155623185575525	2.023557041854421	-0.3213464886598756	1.7787717600906268	0.7952807245526284	0.019892229086912013	-0.22934078619965792
0.1539037142651798	1.7345632077424862	1.422151425364484	1.437624587348086	1.8519323011312476	2.0578995271822333	2.042623706297859	0.8396639245688478	0.06499038375311048	2.3448384583770596	0.6352444720688741	1.856418869695076	2.7569839953868627	-0.2162798559402125	1.603099409545623	-0.29047610598112333	1.204847881613584	-0.5879974482793137	0.5843148324573224	2.0917737275558643	2.128961593043221	1.069859444110919	1.6109094516683882	1.5764774152559915	2.524570022694787	2.263274643217886	2.336096841742476	0.356413252000896	0.7794939206608958	2.6854325464601616	1.9081531954048614	0.6412690826802934	0.4945810147281248	2.7146394321534997	0.325520941592393	1.3484177637879398	0.887746462574107	1.9994789718231039	-0.0935211479705747	0.7027263124674725	0.4062191408053398	0.0614362343273561	0.3982642663129209	0.5238466421128108	2.5565536841550487	-0.9222197470843688	2.005842979310661	0.9550765991611182	-0.2262550838400285	0.1652472282223499
1.4827026263614236	2.571819976298004	1.2104419353329463	1.738880269458562	1.4101390004404302	2.1542433594762342	2.763231859656767	1.4088227344719153	0.7965467942127168	2.23470072023424	1.5023195257693545	1.9246380995233816	2.3423615240484854	-0.34976055798307015	1.6563530651789558	-0.017811067372954837	1.830095947106643	0.7758312067975619	0.7252588708182799	3.320337279876541	1.9014452111428064	1.8910532660170913	1.4751747635169494	2.1434222782015233	2.2107699645437253	1.7988689669156037	2.5919405308713235	0.6201389884220561	0.8824288076530697	1.7407602323614408	1.6428464280538095	1.3869108214404273	0.9971031663043531	3.380905888809187	1.0516475763359525	1.1938872036644905	0.636936104684871	1.6281772567048376	0.25954434782352614	0.893647764087831	1.5652574138882345	0.686231666166991	0.9451334857491615	1.0820106526403541	2.6790807956622693	-0.3490627757726635	2.1860386212948595	1.7765808736890292	-0.10431225144006111	1.2829366325852454
3.204024424837415	2.3732876468636728	0.63483197898302	1.8896902052796156	0.19065254860645287	1.8077126708477793	2.824003033534595	1.5842701856660701	1.735067403342623	1.9855965657742192	2.554893602102962	1.4859159734921303	1.3766316630150088	0.04886831823180054	1.0222035798811364	0.13874759961236732	2.4566798915585095	1.9609714085319703	0.22706195894284234	3.25753025684583	1.1995501288780617	1.8488318016963274	0.9318671720434183	2.3901812893372356	1.4779210927672648	1.1338114784847588	2.4858546554758436	1.0968197166573113	0.38179317092190124	0.4081395764070466	1.0017088379015326	2.0577870121062465	1.5505856141879701	3.113461153665196	1.9837060785714946	0.6570069892621323	0.1459507048262481	1.1464186715986993	0.17027033418716772	0.7251799652248121	2.469275290143702	1.3066643283103023	0.8023704054672063	1.7931037511814485	2.09333007233657	0.9036178353285508	1.764566716181802	2.5636720600158913	-0.17000744809674248	1.8702544012772775
3.6383442466363753	1.224883385083157	-0.11325175171334421	1.5369771663463208	-1.2296813259525312	1.0494746385580647	1.7209870444092519	1.010798474190485	2.275244573763599	1.4335460127407436	3.1787557856111723	0.7434971827580903	0.12969112753033749	1.054369184863332	-0.0824522863927763	0.10777428184847135	2.507986951417717	2.3865732727695366	-0.54099254457495	1.7285392516893037	0.3253411739286543	0.6638670798646054	0.23280777464119512	1.9296660708792386	0.5385202645013072	0.4490251541897403	1.7197222617093066	0.8781588164459302	-0.5199443416214733	-0.4192917108039803	0.43738009719441406	2.255258130323239	1.6065541475444696	1.5621626973085798	2.1919900231515834	0.009041936545755346	-0.4624148106327883	0.7283870827530441	-0.1147980351994633	0.1319600691214937	2.397409536994646	1.3321607288233746	0.2084833009254307	2.2010644780815336	0.8687058618384756	1.501288680286993	0.728393059668263	2.664324124335194	-0.5059587887001842	1.362172278937165
2.413407229357155	-0.002922342375486245	-0.4106266348749274	0.6940899491748368	-2.182894863392242	0.3250263902850427	-0.0803286910681368	-0.07127826461674991	2.1707154581352945	0.7511399202209527	2.989597816251171	0.06810192738343351	-0.9471168240011272	2.162315412795086	-0.9988602767268535	0.06878539295779412	1.6919315451347336	2.043298160315312	-0.8741670660118531	-0.2486843157352728	-0.3089367307107747	-0.9396345355371923	-0.33523914868057303	0.807745728005627	-0.31619065020855125	-0.18096193616250092	0.399068990169631	-0.2672517188504199	-1.0923716952084916	-0.6118203197975489	0.2672020128497624	1.8935788267871139	1.1078897965641439	-0.5414760817715163	1.376570385450108	-0.38395205094833695	-0.8622788311837862	0.20595660404399477	-0.06704180693893158	-0.3967600199436763	1.4851713107070748	0.8725733201732125	-0.04262206699189055	2.037407851961321	-0.3286775532039137	0.7631226163121136	-0.45714047773473226	2.037722309026744	-0.7020544487672146	0.3443613185469036
0.6020126642125763	-0.5883931636525539	-0.05586705318261304	-0.17942999677007437	-2.4223691759551356	0.03588400073608563	-1.4948109160384402	-0.9973005131914171	1.485091589496758	0.28193543215293015	2.0320649081387474	-0.3047337620581366	-1.580409242452819	2.6696088635978885	-1.3725780846017706	0.08002533270653045	0.31174603638716736	1.2132121412061465	-0.653658665562427	-1.480957492709839	-0.5793473585029196	-1.8522138072385983	-0.7662476510200638	-0.49294822533196464	-0.9214086262268252	-0.8347417056032654	-0.9045462056152722	-1.6354716615857585	-1.0859024220144142	-0.751652352360285	0.3639474941480978	1.0943894037106563	0.45098161277519183	-2.0254509336946454	0.15493171161785513	-0.5119842977984382	-0.8154854299488454	-0.6521898001927998	0.3023951494963679	-0.5970399743018966	0.5598468296239172	0.35568976766758287	0.3112898761561643	1.2543746924384775	-0.7938164211658667	-0.6418493798303797	-1.3744001015204002	1.168949907631835	-0.4654981536501972	-0.3010261261991021
-0.486454645816628	-0.5563468949401901	0.3689897302063205	-0.5265841473007137	-2.1014684471871488	0.11703328439880221	-1.8300541515638178	-1.2211060763584642	0.40460256207985673	0.09544883790533597	0.6913361554061492	-0.4187538507804776	-1.7623452333567287	2.2249556730467654	-1.4217628810575778	-0.07284912556719164	-0.8925694989039231	0.16520529395022657	-0.46451511515374555	-1.636651978210324	-0.6802191351001688	-1.5921624859020225	-1.2196619534178887	-1.3879694201588881	-1.2529311253722122	-1.475872158799715	-1.5657555306487332	-2.185570232404497	-1.0184706232287204	-1.2278195539420353	0.33100108236717624	0.11042118247839314	0.055477010459214014	-2.3377951066964604	-0.521307442170099	-0.6739938946855012	-0.42131124706527506	-1.6923901112712074	0.44162617310886093	-0.7982232265659763	0.2581276581457636	-0.0012110143731037045	0.6376288039383039	0.0810889721615535	-0.510126884581121	-1.5208695611731706	-1.9580048920616089	0.5756464556068476	-0.0542127970856965	-0.38717774191249643
-0.484862123353318	-0.42887207359545315	0.12980057860934385	-0.19700174359382744	-1.4424538469593222	0.09670030499782052	-1.3961582769538141	-0.7059745498030366	-0.7418176702674557	-0.09288308919289708	-0.5107246655680043	-0.4971854856999987	-1.5824428282073864	1.1266335736404696	-1.5229523046546327	-0.5806576578432322	-1.3084746853995766	-0.7971438242555025	-0.7721977442519465	-1.2961084005673482	-0.8181506033609319	-0.7075799095452476	-1.6601608918568762	-1.579104903368768	-1.3253187398610171	-1.8169125654442215	-1.4457856763861396	-1.467067303153112	-1.3861339743202807	-1.71985107659345	-0.06393768202632219	-0.7017172154232246	-0.002985503778741781	-1.9037844976979958	-0.27996770103157825	-1.0607985135259337	-0.08463989869660295	-2.4057088567129816	0.02426898792499249	-1.3604018561488767	0.42684135262240586	-0.26540269686518503	0.23228327537309695	-0.952453551497642	-0.15433425335225376	-1.4167916510626368	-2.3206034053101785	0.39512624444962824	-0.027167618586341306	-0.40381619062598667
-0.060648566802634495	-0.6038705819512242	-0.8275615023111266	0.3727578411709933	-0.6181807378344605	-0.45373087263741996	-1.082915338444561	0.12701052955938	-1.4502800618572655	-0.5390576116354255	-1.1693057267678308	-0.7709695912274169	-1.1537419090168146	0.12722579496635875	-1.7454264940355846	-1.254505638792516	-0.9559926039048683	-1.2573823248577458	-1.2801992205853763	-1.1581070676175254	-1.0287487939306335	-0.1985046383671304	-1.8213454465827155	-1.1996816996611088	-1.2034437482130422	-1.6454494201071832	-1.0332874961493737	-0.07719327220837123	-1.9149719443744624	-1.7355541861709056	-0.7106665086784822	-1.0578789739844892	0.00321043540579681	-1.5090297330383464	0.32992795494763344	-1.5632501815267006	-0.20038508642980246	-2.4892425723416647	-0.6219550405054237	-2.006496069489551	0.3987481867817439	-0.5467462410244217	-0.7514298411613084	-1.302660157334419	-0.3503028348174069	-0.8422400843485741	-2.475539582483674	0.31957778887325466	-0.6428125795547668	-0.7133265960445868
-0.09649229754280092	-1.0652042929576417	-1.851780720299356	0.5284075831155772	0.09997940934553433	-1.5110646187951808	-1.3975834584844158	0.7391473989245766	-1.3406361190315406	-1.1497915752893584	-1.246837089367138	-1.3631005015035191	-0.719031407929151	-0.13983885471149796	-1.8959415596065454	-1.6105839695747857	-0.44672829696475	-0.972049445189659	-1.3267809189531248	-1.3547352427917077	-1.2999269682725323	-0.5739672858148654	-1.5901618379925233	-0.6533558508047665	-1.093941412241898	-1.2221035781556047	-0.9900220580173779	0.7844505346777644	-1.8889218441615998	-1.4014909635693351	-1.3638176471450505	-1.0255009858477295	-0.2582638870156991	-1.4930785848742618	0.43798537292837747	-1.99171265031334	-0.7821952135861302	-2.2346339882133015	-0.9977501173959903	-2.0496863466313355	-0.25911241802938184	-0.8695147883647695	-1.4607922890929068	-0.9180285463861564	-1.0374479042573628	-0.42213213183484977	-2.350632418584388	-0.12592120255586914	-1.5742277974045602	-1.0895225497811674
-0.8890172664019005	-1.5592353616936834	-2.320546017456449	0.0016382496992165285	0.3432154669340044	-2.563886869240567	-2.0083707630455696	0.7861562774923423	-0.6045402004381583	-1.6198665584370382	-1.1181905884353853	-2.195356567262774	-0.6310501705197835	0.3283340638679607	-1.8860561464483665	-1.358963737220069	-0.39709210613404977	-0.2519261593493182	-0.782953942921959	-1.5138764511243037	-1.6813777430445127	-1.4668895373145965	-1.2496397138683855	-0.3232016685703915	-1.2548003220209298	-1.1097066155787847	-1.4970381717504262	0.3330472249153592	-1.1250540337803385	-1.3489797001342392	-1.8719138101547725	-1.0378260641850454	-0.8848836619900194	-1.6107161201182343	-0.2112229515009803	-2.286083665941149	-1.3490838230812217	-2.1778898796540687	-1.0941415787126487	-1.2929312622846727	-1.3425166269947644	-1.2169221117832003	-1.3720217695003913	-0.3893323834202936	-1.6451188141247433	-0.1725444770763004	-1.991524067510006	-1.1406491460896313	-2.1758268814832773	-1.1229790870296033
-2.0152780050176626	-1.8686757667527116	-2.206080900774291	-0.8445404976459321	-0.018153354514080542	-2.9635414511026212	-2.220774420159324	0.2605925094632352	-0.0025739406074041173	-1.7902707518046703	-1.253894164587028	-2.9256421046258225	-1.0381630282538623	0.9083134722417645	-1.8483462813170093	-0.7302442189227544	-0.8562027859363058	0.18746037041914015	-0.25701601049815165	-1.3049917728458273	-2.1186820293194155	-2.095315160404641	-1.1582133498486578	-0.3735597738643508	-1.691699152674325	-1.5029040965756997	-2.062575037932166	-1.094105544322216	-0.3054189047753505	-1.7990856406588185	-2.1317228475901144	-1.472890081125053	-1.6561837382444762	-1.546515830562872	-0.9876233205349644	-2.39122800844304	-1.2406397912256262	-2.394215728731588	-1.2743221815424481	-0.4148221650309311	-2.2671679537402922	-1.519011348060586	-0.8839434981829948	-0.40911070922960524	-1.7849866966321153	0.2356146146279377	-1.5906188624433801	-2.3652272531924683	-1.9786905289433123	-0.8387227746359687
-2.779020267409362	-1.9029116207199581	-1.8999342075056531	-1.3838530380863783	-0.5972515906487144	-2.411932597886489	-1.7654082713087462	-0.5035534330630853	-0.21106695514819435	-1.736717706361355	-1.7535567158273253	-3.0745361107275824	-1.6118541953959635	0.908882888906914	-1.856557328309881	-0.2236684969047713	-1.3209759144999962	-0.06686774962184862	-0.332071898971433	-0.7736114245991575	-2.280720585058437	-2.0034872977041904	-1.2472405756203362	-0.7272738233790305	-2.006798108170534	-1.8918869290607656	-2.0364562322151456	-2.3084804076546077	-0.21786004404699874	-2.118340728320691	-1.949891295123842	-2.198209009843593	-2.179310168988304	-1.3492861965045013	-1.0843459995010354	-2.078012212709783	-0.18579587437232217	-2.352336162221849	-1.5702451459047166	-0.2604403394764348	-2.594337099317526	-1.5817073433874607	-0.7605107980674763	-1.0362184880576075	-1.6105676031293166	0.7750364950273207	-1.2719520160133253	-3.077248537014754	-1.004055340950655	-0.6646520928774968
-2.743217378782962	-1.6676414100309869	-1.690559584677885	-1.3251277293295098	-0.7347752851526329	-1.225846397438445	-1.0004839755873307	-0.9627806152969354	-1.1292448993132838	-1.5252895258306416	-2.2055557053627526	-2.393061097612074	-1.7548777882814637	0.1925871456060341	-1.6940838754536927	-0.04463374816436786	-1.2991557297439018	-0.6420329852641088	-0.8159228406100353	-0.1733606894731464	-1.7943198421701634	-1.334599416674545	-1.0533146460299385	-1.1518320328682254	-1.7052383577815984	-1.5922307111100087	-1.3241013403185824	-2.305900412449512	-0.8471692882909	-1.5574548313747225	-1.156964250388202	-2.64445191101684	-2.1359825265720507	-1.2817441778201368	-0.4331764368779713	-1.1395373775134447	1.3497546675777383	-1.583840482010526	-1.474223201054722	-0.8546119767509227	-2.2959386592643924	-1.2046220300268857	-1.1587239821566888	-1.6133788450467303	-1.4821673967390852	0.987706518372965	-0.9393643599243531	-2.809516387728005	0.24953166986841577	-0.8213551643539063
-1.9706153493946115	-1.2523889458612025	-1.562310442605896	-0.9216025188301855	-0.11887180307060026	-0.1303790377373242	-0.3946303630798227	-0.6739002701480332	-1.9265735989244255	-1.0481598898545919	-2.0723744412574363	-1.1686637364194392	-1.177237436073587	-0.7300532235011713	-1.0567441775319446	0.0976156437201744	-0.797567348156878	-0.7612099728848708	-0.9457468092432177	0.36790077734024046	-0.7341633172492835	-0.4920970105257795	-0.3254318724113657	-1.3665651926390159	-0.717509364086637	-0.5779399776690103	-0.517359009496068	-1.1161269199210946	-1.401989669095797	-0.28186722970072414	0.08589881930615145	-2.3927174390216153	-1.4807422153416605	-1.3702445348543957	0.20426069267420277	0.19708396901265618	2.421684695085107	-0.36148586958572343	-0.6318682314433688	-1.3397245692399824	-1.6351072110103912	-0.4766863199925195	-1.4491403220827228	-1.4813396712088818	-1.443504962363974	0.6367299568680748	-0.4167286617381804	-1.8251937177838322	1.0917879721939787	-0.9806572859036193
-0.9078633917463934	-0.8071386983037492	-1.380812734885714	-0.6186091987349686	0.8759081542171814	0.3103853488816305	-0.0027847223279773856	0.34431861262678165	-1.8379046895817857	-0.222415525191161	-1.2263336749250051	-0.06504967692165098	-0.2116862786540712	-1.2165719000140327	0.026599530141291048	0.56115778265535	-0.22742833970996376	-0.10851940622659223	-0.27244424786299365	0.900830888572378	0.2844284585769207	0.2956365126671402	0.5687487103396275	-1.1529417946007685	0.44679548533769453	0.41387051044226997	-0.25345837923832576	0.3091240648322414	-1.1752513541795004	0.6919866354246572	1.231008351490293	-1.6164667779486739	-0.49000516720194026	-1.2911225857076942	0.08274164396781548	1.2684012664695767	2.3337946608994766	0.49648086053903906	0.4900053983192831	-0.9255726618277131	-0.9061214729905668	0.16702090646626053	-1.0039799666894305	-0.680283157499429	-1.1898935659942598	0.12680388861462005	0.29060851734691073	-0.8886547568889399	1.0834946633572953	-0.6655486245975125
-0.06642048675025963	-0.4428612286170795	-1.0427268519071837	-0.5860684071935472	1.5256984821908546	0.15105426685014775	0.4274271330206999	1.529114278460978	-0.8844099323100243	0.7062011615477645	-0.07986205969425905	0.4599479229915744	0.517680007185264	-1.0846748810355504	1.0980420120584822	1.210132956467308	0.09623604791657711	0.8202965652253666	0.8527441852889697	1.4160329763794204	0.6803412302994235	1.0064788854868645	1.0241719334618913	-0.4772547838621302	1.136381377586666	0.6911314768950667	-0.49100782739018256	1.0035051459221744	-0.19967844030333737	0.6811910665323219	1.7470884183797633	-0.8615910684085102	0.37016567053900135	-0.7601503614091196	-0.7021864670132782	1.5726341557114618	1.206757302136445	0.5131577773514863	0.9881669652390893	0.2589320857168614	-0.2710736876122741	0.3593268469021768	0.044225605742032534	0.15773920204435357	-0.5338504489531897	0.04393506024846778	0.9432663270109937	-0.49252829824886374	0.3972051126951336	0.11478355726535293
0.2757349438408286	-0.14793223573179498	-0.43318904853952384	-0.653148941405913	1.4319219103337057	-0.03209012338336566	0.9341468248663719	2.1642537113039655	0.21097247604595995	1.2193870532397177	0.7915439972964681	0.574598715139321	0.713371653616615	-0.6933144777723668	1.6617293424421151	1.4359671234486304	0.240573719469546	1.268262041455556	1.6995273533224464	1.687219346229019	0.5408195304121208	1.5440709830337018	0.9362682604802693	0.42897401616178793	1.1419922573368713	0.3777312929745513	-0.5413273386354343	0.7838008786797591	0.9336352059379144	0.18060081935219194	1.5935291039695576	-0.4442529723878075	0.709739514449922	0.06884727040668323	-1.345425090283694	1.3205230433009107	-0.14527348095956283	0.07715219657750715	0.6039730699178011	1.3465944219266306	0.2636579372742158	0.24681325466252424	0.9535273834578389	0.5335171282764781	0.26449006229535954	0.39932239199236436	1.281125616943526	-0.3849087236077574	-0.2511111119711514	0.800381991839891
0.17347417552154862	0.1503383156819708	0.5243554373503284	-0.628812576869973	0.8533047895655334	0.2810645256847982	1.1588969049832099	1.9584902810778142	0.7599281471716113	0.9853761618110769	1.0990631297065416	0.8379888623876043	0.6259317480493851	-0.49795412875689044	1.6325386162092412	0.821411871764722	0.42630497053695215	0.9851394221910929	1.8924858541243155	1.4441477131357487	0.5149823134080247	1.6458114637479435	0.8494893300492229	1.1384264085833653	0.8206709707932337	0.22615740579850768	0.1367053852989854	0.23887288557005454	1.683476255477945	0.2640553190743724	1.2195065490159718	-0.19384464141600666	0.47602522246102014	0.7175576710702717	-1.2435164588195753	1.2160979866709256	-0.9085024419273567	-0.010638577145200131	0.10384764230309187	1.6406663555427174	0.7807847495833633	0.33266830712645046	1.167597777789176	0.5216098260181279	0.751839562793355	0.6157980396710135	1.2470705141602985	0.027779001475998523	-0.19624002994363274	0.8682165748255889
-0.11048961251110645	0.4558082982630395	1.613092636278798	-0.5341788130157248	0.4113918918729973	1.0693808990574807	0.8033089739894534	1.2457460128121718	0.6961247622826171	0.24098816623942845	0.9402551187276987	1.536025042105396	0.6891184180399452	-0.607822254624679	1.3496988534648793	-0.28984647654388324	0.649106718607319	0.34725091284390286	1.6157944213060653	0.687495907013294	1.0309862551073223	1.1937317598231618	1.2790477507468	1.2764336639475509	0.6817291237551204	0.7186752884909566	1.2669101510694092	0.06256994238603455	1.869179583753628	1.2459799926423307	1.071667424802438	0.20256831660073016	0.024643228598744335	0.9030613562144839	-0.6203545461328972	1.6484862352115444	-0.861825401700397	0.601233441695146	0.35438497117740975	1.2001335000432949	1.3319047346521649	0.8061695835865632	0.790335373251707	0.47749356769221585	0.8197932561384769	0.316307126232842	1.002349346407846	0.8620205897265102	0.525897400227774	0.36800257138769554
-0.3088462980496036	0.7126119416892667	2.266829074200573	-0.45571019300730725	0.5079309716044312	1.8467179505472004	0.15372500783741888	0.5854825297237393	0.4758333751401111	-0.3541883350730637	0.5889632902663304	2.3270810292087725	1.0463140215932623	-0.7851072577901694	1.177929342971659	-1.0280708506062715	0.6800775352505195	-0.16761702752961613	1.2183468903386745	-0.23727826905561714	1.7647924591234334	0.5339286507319875	2.0175495086049535	0.8017347718251921	0.9137785251136881	1.53537802999532	1.9931346871144233	0.4427903666727347	1.5652209365077288	2.257031386267133	1.1596453634202568	0.7606680904514169	-0.10868285685437971	0.8481644031616447	-0.17518647704500498	2.2341389951629016	-0.3503667636871539	1.5387310952773838	1.1854173318633767	0.5870427763658688	1.8264526744250478	1.2096666085052101	0.2938868646028643	0.5249877768155428	0.8450046306920089	-0.13504133587984718	0.779854169691999	1.5382778079976136	1.1747511457910833	-0.18292783005162694
-0.26069826403456126	0.9543493302133381	2.046644568691797	-0.28499824128179796	0.9875199973427413	2.1474193714532785	-0.06593078781218525	0.19964534043217727	0.5205898465508594	-0.28764950380961446	0.2950105458525384	2.5868071237103702	1.4764389857402402	-0.7751886346980866	1.1642754793055263	-0.8525328299608932	0.4395320886818573	-0.41002778791702316	0.831847010784846	-0.9143103989053677	2.007966130913676	0.28617123262842614	2.2804048809004556	0.08168820116119332	1.2953276623937298	1.9554971733858422	1.77263256161993	0.9984837094070883	0.9727977466758333	2.2534561768045553	1.1282114297996932	1.2276690860394521	0.37020033836526783	0.9948957157124073	-0.22517201074285922	2.252748610524817	0.19972775899257844	2.199684033687377	1.517055374484884	0.25234600461736395	2.0397712675431823	0.9724398181458205	-0.03687138465645977	0.5279787842641258	1.2133843862258822	-0.10694927915065369	0.7401514538836154	1.4755680808104978	1.0718222844205842	-0.34523421751226874
0.08563705020819726	1.3252036444056061	1.2242064667441634	0.21270028534734575	1.2805925805504454	1.8658320892464826	0.5425940659966875	-0.1253743154559702	0.8222364554043032	0.3609240598530054	0.22371287714435018	2.0371524380206867	1.6793302318683585	-0.535716255551196	1.093148753262587	-0.09230053028588872	0.21056667962018527	-0.4545758188424896	0.41083269425927293	-1.1825418874262303	1.4750625971067526	0.7184860797819722	1.5301404036778912	-0.3478095660038474	1.457356750980752	1.6267484231657499	0.9175324403663389	1.1676882120413694	0.4298633872152525	1.2078677984989221	0.680444719045982	1.4585379900579603	1.2150311350803153	1.4377529428207503	-0.3699043963055377	1.4452346094194293	0.6370851133536407	2.2983465409926427	0.6932284043440785	0.2658227530441014	1.7765808409582782	0.2066664419733488	-0.235811428290574	0.475158417788246	1.7686007272638538	0.39486138619155253	0.8913169651617033	0.8520120319859327	0.372584300570412	-0.0965946784566103
0.6635629410107775	1.8331783220983813	0.6611474728432327	1.0178822195159207	0.8734319148093196	1.1753122016189588	1.531915852065674	-0.5993356413105891	1.0351015369757417	1.0140131365883314	0.40226382135718153	0.964990441387025	1.5130816846429593	-0.17474705966894769	0.8025410368846821	0.4522641728537119	0.3439210783799206	-0.3184850389740904	-0.028042096075179702	-1.1662717583279711	0.5722194233274346	1.377331361649228	0.03954829512136664	-0.18280960051554918	1.1759511659356277	0.817705722782519	0.1992188996436987	0.6547848140835056	0.3009693039283172	0.06171925959347939	-0.1406937363124446	1.5544740490856508	1.7633217162043362	1.7439853806461592	-0.028697800199697466	0.24936820345273666	0.9946591356599186	1.8725602819867542	-0.5926082775546943	0.4881551477418173	1.054531163872074	-0.30136566660135244	-0.3486453744018097	0.5989720326689395	1.8698843895998578	0.6147358757883438	1.0591086871880577	0.442702398801647	-0.04661363028960626	0.3143398378667753
1.2375847813159018	2.1317311360325313	0.9134408026756486	1.6741484997259735	-0.23532488341827826	0.2985584038127563	1.9886338170345055	-1.0374984885913652	0.8568466268545637	1.117467103580759	0.6280870681821884	-0.11405888134940487	0.9910627836085361	0.19096267698403296	0.37515640665907163	0.40512356867029276	0.7833432926261613	-0.00239084506146622	-0.3536599942252378	-1.0244517306462444	-0.12825927853382516	1.4864718640415402	-1.366075846262842	0.402709422527273	0.501618651910773	0.029733824620320155	0.02246615973208525	-0.3347740025166151	0.6472165945776321	-0.39261292730762815	-1.0269216583531824	1.5706687183095682	1.4627652625589698	1.4034808898970585	0.8342163980940442	-0.7035477341023326	1.2139717763067537	1.0228962936035484	-0.9729398895566692	0.7772877391279988	0.12173976587173153	-0.01736147037584702	-0.23295430800892433	0.9779941886091078	1.073704645222816	-0.031397606214634007	0.9604308151299573	0.6812523946844129	0.45830058514680944	0.6735976832938616
1.4440732988774012	1.7364268459952994	1.545886659474902	1.6494351657692863	-1.4240800419491886	-0.5274150115156786	1.4478120387907665	-1.0412880152179655	0.3022138028808127	0.6043728554208544	0.5380433139849524	-0.8571536497420994	0.21730541584610022	0.43570805943496155	0.0263355282369255	0.17556604751461166	1.027976002655593	0.28121441094700284	-0.4556561741619662	-0.7599571491204341	-0.47137192853490717	0.7632921962206461	-1.989756447790335	0.8741304924216351	-0.2584364183677147	-0.42520554053332776	0.12357782509252307	-1.1613048731567974	1.069468836034399	-0.26462952891110625	-1.6244365132965712	1.2770517302422695	0.38360145268890705	0.4261087854018977	1.6347522573187463	-1.1370316770390199	1.1101246385634056	-0.060978565700177075	0.05157775027736446	0.9941615426375906	-0.7079053578886743	0.6162127070149869	0.22953135508577918	1.2165640009201861	-0.2848626736474683	-1.1285852038046298	0.4294144873651284	1.1026320411765211	1.5337552188674033	0.8721688588036574
1.0225060159320527	0.5746825330348614	1.5624215415913003	0.9080195569551801	-1.8437377926905603	-0.9888268349689003	0.34096443599291837	-0.5370890856673134	-0.3319770339912639	-0.08861449886478445	-0.05776042356814517	-1.1445175786839354	-0.5863012950520942	0.3850944750571719	-0.13875486254467473	0.3686096440839169	0.6402275929366006	0.21058161039143758	-0.3117404458554529	-0.32655136240127824	-0.6581272528375198	-0.24921412427988113	-1.6487505521727452	0.7366356758919491	-0.6878295774409694	-0.4692559705424747	0.0483545579624632	-1.1375092461210408	1.0722276510216902	-0.1342283683465146	-1.6708785224948062	0.4251008103719945	-0.772262719640153	-0.5898781714228789	1.7579067696117705	-1.1343935064980126	0.6089012157166297	-0.8802980310095556	1.497811542173947	0.9824675157659974	-1.2272303226034518	0.6340822303685393	0.8259275717501724	0.8025811635568949	-1.2899086939982929	-1.6256189950075581	-0.36054699423180137	0.8926351087855516	2.120747618599052	0.784487634489652
0.07467142371002898	-0.7669645365329245	0.5499771497795264	0.01656472101233439	-1.1144223353518483	-0.864686602869756	-0.5038169096403021	0.02934542648117749	-0.7271218620535067	-0.43489991015271356	-0.8839848082697088	-0.9382461702392701	-1.102797852019402	-0.04349060744221454	-0.2269458475130973	0.958611720698928	-0.2745919630368907	-0.19723246372878958	0.056410677436321846	0.13772826554570677	-0.7759166262542729	-0.7506457430152061	-0.5980432241867992	-0.08480966862737623	-0.5525443134545124	-0.15814873472317842	-0.2677042965155243	-0.09787045802504138	0.6121466002738729	-0.18987567013181536	-1.092451236240117	-0.772102291833079	-1.2433924393610278	-1.0219214116931186	1.0936427226468317	-0.8244578032547949	-0.10172826796994933	-0.8252182255624633	1.912289802052451	0.6891424752620009	-1.371162857573293	-0.2980558416472048	1.0806842778014656	-0.1934007104741663	-1.281053141887313	-1.0219384613881033	-0.9714376783508287	-0.11082222641533988	1.501317747234638	0.2743798617578611
-0.9511562442777425	-1.506612191977298	-0.8091117228641854	-0.4082775403263376	0.2475525386269808	-0.36230992618051233	-0.7164680655206432	0.14175140090222474	-0.7999291150139215	-0.2894747934504219	-1.3724306524878136	-0.32584052882216646	-1.1466922011605056	-0.6115198561638824	-0.43310774487760834	1.2413079432462675	-1.177132120217643	-0.43980482858996295	0.5503196375239421	0.32040765696121243	-0.6734450300249128	-0.5402146675132269	0.6574330583390957	-1.1684476466994067	-0.07225904806159841	0.25119050481837396	-0.515528959669141	1.279439728143335	0.1288564005460751	-0.1270034489541828	-0.14242437653836357	-1.6555996105308148	-0.8750829086748317	-0.8176652038551607	0.0009067826728480867	-0.3126442998284946	-0.7361553408364377	0.13300856338916692	0.8307195876378503	0.262913114195903	-1.1617003092071123	-1.4474543043862018	0.6900838784698617	-1.0212139304930794	-0.47851719575415375	0.048050537415686684	-1.1069785588923275	-1.202910594308151	-0.031233482444214204	-0.596158085741168
-1.6054251470128276	-1.4066805871861043	-1.498460213403861	-0.32433424630071	1.164731770593747	-0.09918523113087849	-0.6345329835012243	-0.21295773266803195	-0.7487714698718815	-0.006199968782504468	-1.225890628437911	0.30709420357958167	-0.8917880953342439	-0.813707147280498	-0.8259155089745773	0.660191840320349	-1.6450267932948779	-0.07273370012389425	0.8818794419027011	0.06420508224150816	-0.33742190206358263	-0.18875685791467592	1.4797452961730708	-1.874387015178318	0.16303611947183516	0.2660030523713769	-0.49055237707351473	1.8530888906529992	-0.04332367930970764	0.17752424337887365	0.600026162724889	-1.7594750764782832	-0.24452113652084362	-0.47567987594874694	-1.0806076746224873	0.12121375378271201	-1.1813566892327745	1.1002553280952836	-0.8990708940116023	-0.08402611841810322	-0.688530713539226	-1.8646930495039582	-0.14999449339584006	-1.0350641418831128	0.2594316284432753	0.5542176355590156	-0.9397401229955726	-1.6425103963980792	-1.5348576761273236	-1.4503094306786517
-1.7742673678083933	-0.9397182577037492	-1.2925380270607714	-0.2480757364602145	0.9169667517856345	-0.5017986544949785	-0.739105195392973	-0.5571781144182845	-0.8362258783442962	-0.08490545589537105	-0.7512254327546426	0.4113725412955365	-0.7384167529331487	-0.33559846459720094	-1.237273790715003	-0.4632671165099995	-1.705819875377865	0.6406578044898522	0.6645258017798851	-0.3590769537455085	-0.11882735519361523	-0.3312227593265255	1.3481201731122576	-1.780692111280056	-0.2862483091559531	-0.47451988705065523	-0.33859207426397686	0.9827960814878682	-0.13187584476769385	0.3011047632211532	0.5989563931464961	-1.3274733359650501	-0.09680298029227814	-0.4468644664691911	-1.853957480494344	0.06802211157809458	-1.5207228312441328	0.9831608085657481	-2.0985688643143434	-0.31467488611430205	-0.12708171305393612	-1.4755488620686172	-0.8812586890408429	-0.4689006577733973	0.2919021720954061	0.24070202466032223	-0.9205684124150313	-1.477178805642565	-2.306831091309397	-1.8184619399526605
-1.6463006470252952	-0.6699794655851504	-0.8888135798652923	-0.6067686594322682	-0.20433315201768681	-1.2163132996922583	-1.0183891762500834	-0.5233624069016318	-1.0869968762458668	-0.6526179612176214	-0.515676019364603	-0.19083483955020117	-0.8625110809714737	0.5276495646836828	-1.354151399298074	-1.1915302264912588	-1.608550963533542	0.8879863583517577	-0.19611378838576438	-0.4336789088802973	-0.34101676908607165	-0.9166261232044037	0.2892882191121065	-0.9768317016631667	-1.213509741766275	-1.6606944364531715	-0.2808311277387408	-0.7688241921810975	-0.6000273699541903	-0.16899226349417754	-0.11035837482860679	-1.0069990362815582	-0.6250294195857302	-0.6335942886909185	-2.1169275144757442	-0.5564005574591606	-1.804547338011147	-0.30191912704321555	-2.3039794999791234	-0.5659800822891328	0.3129787217417486	-1.0602783172686354	-1.0401131813573827	-0.20040967446886565	-0.2349637689787927	-0.17859829417282336	-1.2073930764059373	-1.342910590638912	-2.3252460187372077	-1.5280038774218945
-1.382151874340526	-0.6116577865581735	-0.9445673300995312	-1.202063976755186	-1.198626227985418	-1.3533060675865245	-1.0255459066895403	-0.30781986896757674	-1.2103606697470717	-1.2775573161671883	-0.6816047282740645	-0.9534040844969085	-0.9791753141538033	1.0454805069337432	-0.9593850203827144	-0.9621369336062715	-1.412020310416698	0.24435921619848802	-1.2314824371283726	0.06135343493769994	-0.7772162627920582	-1.3002867814031258	-0.9699490619105143	-0.010364780611407448	-1.890709277014108	-2.3516765683954324	-0.27861482031414186	-2.007855110352542	-1.4210042495361328	-0.9113251886769156	-0.8346969595325756	-1.0385884706488175	-1.3013939726092483	-0.545539869063793	-1.75884238198102	-1.2280405528586429	-1.9103879100018635	-1.5558797567786782	-1.8370655897118005	-0.8832778669783322	0.5194085215230102	-1.1871081114945594	-0.5969972582389377	-0.7104973793651914	-0.6712602091085782	0.011624749831372565	-1.3855971082686513	-1.5463450193720714	-1.9495542953016793	-0.8520423162718849
-0.9276658449705409	-0.3744823722681844	-1.2771764580776321	-1.406067476480575	-1.3354224534301908	-0.4847164365125619	-0.5145830933724167	-0.4140093899645717	-0.8818638256634695	-1.348130599859288	-0.8167522704519435	-1.021291205252906	-0.689481616621265	0.7548202593598028	-0.1429321974853076	-0.1726065911014379	-0.9599027958611638	-0.7336659170513079	-1.7277555952951884	0.7424921848481468	-0.8161059854585874	-1.0495922869068552	-1.5323808385789162	0.48870106622503423	-1.7818212631851666	-1.8284511085384054	-0.14631605078571913	-1.7503365518044438	-1.944070931980127	-1.0656283878875839	-0.8438284030492967	-0.9608369572195168	-1.4192663171921054	0.07705626489952258	-0.9452795036265961	-1.2567889422290253	-1.7046926806518001	-1.4747332190315456	-1.1619677411483285	-1.076830148487411	0.5419707782665314	-1.4948874895172135	0.08484314952959528	-1.487749250405078	-0.6262336153085929	0.623379527535033	-0.9025049321803172	-1.646660681327177	-1.4471658938655023	-0.25633508653041553
-0.21553159148146248	0.10814041670865827	-1.215917611497342	-0.8690069647518325	-0.7804719126015319	0.7248083432103467	0.15871298063818348	-1.002696949349214	-0.1311008520811768	-0.6946931080791062	-0.43558782409811125	-0.12583852399681278	-0.04545852925993608	-0.0413592043678719	0.7054615943458263	0.31034026874274656	-0.24810187070660852	-1.0940310087773264	-1.4202694361131603	0.9544091059422752	-0.24633784263368852	-0.47535944540913844	-1.1494061644881324	0.2523128440122007	-1.0819378476199717	-0.4187343776849786	0.07093530969923134	-0.34032845850362553	-1.6279480335450214	-0.2390273350193835	-0.13185572151058486	-0.25329628299356605	-0.7893973819361629	0.8927159285116769	-0.18379531414854258	-0.5706979387696207	-1.2798973442509347	-0.05710560563283886	-0.4665808820657055	-0.9562201579862166	0.4926895389603265	-1.2344857442388213	0.5696015138574279	-1.631537077332853	-0.3378766049192329	0.8267801338341955	0.21426921961193648	-1.0799835639999047	-0.9126226640942149	-0.008894968548694211
0.5401739188644562	0.2833855475951075	-0.5708374688008926	0.06086159229418501	-0.2297457821558814	1.1246172885513448	0.3725546951906131	-1.653515240777567	0.5965786407455612	0.17309357039810835	0.37532182616037146	1.0340610453538548	0.39810934260306924	-0.5691171486003292	1.1506926852190025	0.12739971026071228	0.36662683015159847	-0.6310504972838216	-0.7693389038949179	0.4535281147242641	0.3599478551491574	-0.24385340258182356	-0.4127907316743275	-0.44193065798791575	-0.4446941286711491	0.7387328606791141	0.06310054663363512	0.9202959123935525	-0.747121801267842	0.925288689082335	0.5504225242244745	0.8689576540081765	0.10254915761433414	1.2708731022164916	0.017452277529102715	0.14414113134197254	-0.9049817244968501	1.3807768712938784	0.18923340202864194	-0.6461119554892774	0.40740790932349136	-0.3195705187367436	0.6609703843598163	-0.9370211388318569	-0.2713774373044372	0.2177105735051725	1.2174564305979738	0.0019938236871660394	-0.4609627696534551	-0.024964784763583672
0.9232420198592494	-0.37298713074503714	0.08980987479329423	0.662466106560741	-0.04718814324127655	0.35478866018166116	-0.08559262544052998	-1.8254248465174832	0.825111364658401	0.510617727887469	1.0171913776967283	1.4571857191534605	0.20043475344752618	-0.38481037779714794	1.011478380114497	-0.2516323434629443	0.4694156724211698	-0.16150144974364145	-0.41859483407223425	-0.2965170086140476	0.298405951305327	-0.5540902173728871	-0.02694560708506713	-1.0069681137109723	-0.21074025699388252	0.858925687067169	-0.3050523615642352	1.0645266683902312	-0.12541142151726564	1.391029091973216	0.5059121168745091	1.5564096661564688	0.5909465782924401	0.9398626041296259	-0.3639118564851041	0.23810605159163667	-0.7024506476408732	1.6293725946895379	0.6487782512690831	-0.49806534698023325	0.25993360575488	0.5184469971050532	0.48742749722272305	-0.14062067318384058	-0.4766128929386182	-0.6349347353403665	1.338469331967772	0.7946616332575277	-0.2304797418870974	-0.037269364916268165
0.7609857125141594	-1.5148194746599992	0.19857330292796452	0.5328630526962603	0.05700949843478848	-0.6942734140536414	-0.7896012916015939	-1.4414695631241936	0.4950900136469877	0.06279990270499877	1.0502593872849357	0.8781205809002028	-0.39107491218092455	0.19794961974425623	0.4413115482650331	-0.1946227033882713	0.05952901852523058	-0.5164734979737504	-0.4461916105471049	-0.5775021134857791	-0.3136489417325847	-0.8949226039745383	-0.004480825241049561	-1.0267709411067707	-0.07917690801906661	0.303253367041874	-0.6821885887939548	0.32479400970204303	-0.1727481192289514	0.8445671786754886	-0.14515946911590244	1.2745045610655248	0.4315975874412228	0.24992244947757766	-0.8153921539467593	-0.10573830184456005	-0.46196573954186165	0.8027079620162667	0.7892541139075764	-0.6319577707219678	0.09337938365332309	0.6739249444738972	0.3289957283532617	-0.03864789527307704	-0.4983994183374172	-0.8136315067726693	0.5928693533355236	0.7594456608275864	-0.1450930092472897	0.13034253890441816
0.39390511543054263	-2.035774317107053	-0.061330235995727574	-0.09892908901954053	0.4825973015085168	-0.8620721115116681	-1.1252835493062898	-0.8999604264988177	-0.006629151353613561	-0.666183973851558	0.6504296490096285	0.010360578998688414	-0.6488416204795656	0.5122368721274256	-0.25262925290995475	0.28557073181642123	-0.4146423193744379	-1.4622104576482262	-0.3421729733253641	-0.14908674063845714	-0.5552669047689954	-0.675936046912752	0.21356432346197163	-0.5732891413785773	0.376261029206735	0.06323463716037192	-0.5673427151505496	-0.28463323728735	-0.428389007654162	-0.04813763462082578	-0.6375986968685741	0.45464271977302456	-0.08029275673511747	-0.2198810080228986	-0.816755174704097	-0.12015358695592107	0.12678785777237608	-0.012675268164923901	0.7596807870981159	-0.7025885956037081	0.030263116438662762	0.4469512051268779	0.3400724221131879	-0.5677009626959097	0.04908596958039562	-0.08236074024188966	-0.21444992106873198	0.25321042963271434	0.13261215844135127	0.439325037240121
0.3637090999033675	-1.1861205424004173	-0.02727037139440029	-0.7008434182084784	1.086698963178583	-0.03597302844583943	-0.8757034457701269	-0.5569581019040248	-0.24722718098491941	-0.8930168027992624	0.31965948755538115	-0.28356715297095175	-0.16562274717253506	0.27387031371499837	-0.822949066687714	0.5665320414455203	-0.5300412556438197	-1.9259774975230441	0.2402448633515186	0.5381846358559454	0.18242602128462548	0.04994469825050269	0.8661208465530019	-0.0706856152234351	1.0296573625564784	0.55634589023149	0.05550401922805089	-0.10489895656027745	-0.19464130949228914	-0.4881459052267719	-0.468068046053714	0.019521179047734222	-0.4992623481080123	-0.24218129852278747	-0.3714041809979847	0.4977171594922992	1.0594202281044307	-0.11984017362865869	0.8656339092447702	-0.27485382194151126	0.08537323215810357	0.6130034652277885	0.41999526287358674	-0.9386187859533832	0.9430980674122948	0.8693981148919948	-0.2995141278161195	0.0894795239276248	0.8390668542843193	0.723136938818195
0.82085894774741	0.5441434709816759	0.5273745285980287	-0.9655613676601733	1.282779643344861	0.7620657567117781	-0.31260173266284846	-0.3638691859990404	-0.11095692542987946	-0.3046960884963578	0.2699596909908511	0.073620804969934	0.6941859656366423	-0.19564409359336704	-1.1080898104604886	0.22812800183776527	-0.29725245237679015	-1.296001386171626	0.9292585558307189	0.8720466428799298	1.323699304468028	0.655902578688505	1.3984436320722482	0.16409085244920035	1.283321429749082	1.1881740106341527	0.6289938395729159	0.584346508051761	0.5539352354801189	-0.39221518470263306	0.04833957461722999	0.3369428540098138	-0.6374867546269734	-0.06690587896965422	0.07715932722315981	1.0768676450990167	1.9114948810669958	0.1236915065692392	1.18753168217336	0.5997680037628252	0.0511211710317662	1.3475301109543592	0.37647934561774876	-0.5898832937285459	1.515044759649301	1.175108943694427	0.37200194554354016	0.5911988439171717	1.7445607264249714	0.866963785252737
1.3506380831758118	1.8586626607453458	1.0778124392119874	-0.9603188074751564	0.7659689812963317	0.6335582127792114	0.19956659397920024	-0.07976642784688986	0.2423649419806027	0.6745404497286803	0.2773412105286834	0.4013705653113309	1.2339937640990608	-0.44512704740727627	-0.945360724259838	-0.37158608883086786	-0.016211082006759678	-0.18451858361462695	1.038397241979431	0.736223878226594	1.6576492070134854	0.7015504912860109	1.1044960087690607	0.24228655234916394	0.8518291493265415	1.1710479592597383	0.6831513179409989	1.0564531204683647	1.1521873829754148	-0.24799989930397745	0.22716593252280382	0.8678391131360473	-0.5858973582033106	-0.015148803778970639	0.22556543090393677	0.7464976272961159	2.1892543495154984	0.033672181035361494	1.4658652174977045	1.3436954534167864	-0.2781507092157553	1.9409609683073425	0.22561100826406733	0.22912160639915813	1.344621960083237	0.6231253797389816	1.187386573683704	1.2873730649985764	2.305486363333444	0.9207742628472773
1.4536414893933292	1.9695322742471866	1.0598275296088493	-0.8383326043602655	-0.06455754143119212	-0.11929086197009078	0.55146289159088	0.29963029215692744	0.6569043283706861	1.3260205159096272	0.1367379871203979	0.1523861206392503	1.2135773272303996	-0.42138673152208306	-0.22643964006282088	-0.47480858142958526	0.18892152448329871	0.31966133303362565	0.45341323201999467	0.557952709705335	0.7596309866448177	0.44449160641273444	0.11239778187101385	0.5428777659296173	0.23759315253833513	0.5304097913222044	0.43962538783508437	0.9821524168467359	1.1120634663175848	-0.3179195380130212	-0.10932787539516808	0.9087317413088831	-0.44568867361223	-0.07468617438096396	0.25873273062812313	-0.3992023497496791	1.7649652327685788	-0.38776968523714206	1.439534737251108	1.455865510283073	-0.7405049736602937	1.7054206857796117	0.2610762575145867	0.8682381421656227	0.6823834973607065	-0.28915161850362026	1.5845070754744262	1.5462817771056931	2.2195344002958617	1.0463401109228612
1.1224038331344284	1.3023571120871804	0.6413683770479071	-0.5519200084741838	-0.5194607299523992	-0.40562842195044185	0.8305189437232698	0.5102896194818052	1.0742485378282074	1.2897903757972116	0.042624362906184446	-0.4314527449237796	1.033693470434176	-0.4109760416565864	0.8706247769854316	0.17945124667071724	0.5154701008995285	-0.014490415451176854	-0.15373421465969384	0.7334835849914094	-0.4225916415658012	0.49754491515603233	-0.5980680328890269	1.2273408305204374	0.21911464837588512	0.044425573426340445	0.5364061120744069	0.6414755705833491	0.7154217620515113	-0.3145847367995959	-0.4198418517164219	0.47594102642046004	-0.1662518507411425	0.02938996507218692	0.5422959051670279	-1.2349673107173469	0.9604500047884573	-0.5191682449182896	1.175580170592807	1.0369991648701886	-0.8236758680364916	0.8942028969535691	0.7245448438222857	1.036927274229523	0.12976300727421272	-0.9551596966054589	1.4995297258729658	1.2858640746462233	1.7197646040281604	1.3225248387941648
0.8225689574936338	0.8246856665901076	0.4959157221066469	0.07129713779909426	-0.34437356056101814	0.2780514453568168	1.05994875526664	0.4211022187566234	1.365010115465468	0.7865563694730408	0.34148668907442253	-0.6468606341449374	1.1378592393632523	-0.550809772383883	1.7978913079888017	0.9946896743972126	1.1121224548024502	-0.31585804908031845	-0.11871779240121577	1.1335638293059556	-0.5855030062413276	1.0822353865765137	-0.277140181071353	1.9592823641427608	0.9281991750617961	0.2530157516846574	1.1529401382172604	0.41642845618475177	0.558939179012466	0.07119682311996857	-0.14315104366426776	0.24121733122502184	0.33022663209969344	0.42879367261831886	1.0807682688227196	-0.8294253699594446	0.2637660405651545	-0.09128746467903394	0.9321673737507536	0.5885040575128391	-0.21452076451122135	0.418205535133981	1.398401724255344	0.947400453181699	-0.01149980092881552	-1.1425964779373845	1.1658846356755097	0.9144361917755166	1.2524395550561556	1.5809576266805343
0.9093353533944832	0.8734359672767226	0.8654123802222149	1.017909355749611	0.11763701236456069	1.2122157362377812	1.1383763758914083	0.29094039720257825	1.2662239805582847	0.2936766613931912	0.9765909371060053	-0.18120543932057892	1.4223075244325192	-0.6058578060458567	1.9853749800756926	1.113400479462409	1.7141398454197976	0.23869177942201486	0.38876279595633007	1.2572727349345387	0.4776543327661122	1.7832033375932377	0.7130040017429805	2.1751221984599365	1.662700191148706	0.828355457744786	1.6535366287175204	0.32698188228031744	0.6923922683687256	0.5988025539332805	0.5791369857019524	0.6508406464302268	0.9565648366163552	0.9049143456835821	1.4653716042143639	0.4696979396984348	0.015118519968797832	0.3463486168797958	0.7668254214763677	0.353299384257484	0.7039414392666445	0.7091667278915598	1.64743654704756	0.8083599776342653	0.04973967978339868	-0.9438202690717861	0.7038042194469307	0.7149967694918394	0.9704673068315008	1.4835928939739813
1.2017413041646656	0.9076815446546243	1.1790831665747008	1.9567218962623512	0.4304032264311816	1.3253293530090215	1.0264548927508816	0.48759565083815304	0.667657575009074	0.10629111740378169	1.3976227314385345	0.5411970521401661	1.3905913576331033	-0.32512482909681706	1.3877423507088993	0.297126664126395	1.8385596140123228	1.3420427509460586	0.5718048789070284	0.8148468448350379	1.6861573486235344	2.040271813689141	1.321654708185718	1.6630012565489636	1.6917200053756694	1.060810316466269	1.2919480330825353	0.1624653757726132	0.5426647852857309	0.7035274097043831	1.0559132202936095	1.3664892692166626	1.4893664922755372	1.1265220698512677	1.398437831474956	1.411228605935665	0.29261207771195685	0.1545144784024208	0.4747835242852698	0.05734351430653152	1.1118387409274155	1.195899824865643	0.9983141950992982	0.5017375999383918	0.011841617460983249	-0.49500161382257174	0.09010499169507825	0.5538953608984687	0.6870481485971599	0.8538087810769416
1.2315240868004982	0.4098180452247181	0.7809991411987364	2.467997115655399	0.5083488757334921	0.4741123263781292	0.8572107797597872	1.0078531464801437	-0.07401443352013003	0.2062176526718603	1.1268401807210155	0.8622460507009357	0.8182313384035264	0.10950987215552813	0.6184754467036925	-0.8577386966372953	1.365101243668475	1.9154381446225066	0.016128348033677447	0.04018009545496223	1.9086097923938043	1.720530046951201	1.0206093280328992	0.8377882113300147	1.068255939199869	0.7506630834485296	0.1757947458049777	-0.10095931971471268	-0.24278502102810046	0.24021110791040126	0.8748604739285942	1.6993892599887803	1.7909769826305062	1.0077762154138779	1.1179298595905356	1.2426519436857715	0.9221429706625369	-0.4569664942467007	-0.040287512255600545	-0.6080252962989455	0.6378462465279281	1.0655759389118395	-0.3130946829667984	-0.07611178014681597	-0.06154549025793484	0.09067228082013656	-0.5425581703816563	0.2482956907554196	0.28379739258744235	-0.0417974031900286
0.8363557602447786	-0.2848747827693926	-0.15662949032419382	2.3880508457429444	0.4652528473494853	-0.426358072671714	0.771546864060537	1.4344110372789947	-0.31416473496465586	0.430299329514834	0.3164188290438727	0.5797593383669966	0.06651664152319167	0.19233258945009904	0.3935471298089753	-1.5239304691389801	0.7703799538355168	1.449601589481836	-0.7619852017148154	-0.5925356028885015	1.1169396180135938	1.1082497403731912	0.30638926191945454	0.38220629528861233	0.46284837400859125	0.3385697728586606	-0.7220624487864357	-0.24118554884341567	-1.1628022560346327	-0.2635292738502634	0.3828591451571615	1.4243095068804241	1.9279800522954307	0.735979035826711	1.1429123744479392	0.47215856848820487	1.4957465652708655	-0.6136001717494931	-0.5198718495076899	-1.397738235493067	-0.12459470464642201	0.3205391614562991	-1.4655309201189637	-0.5494753656897903	0.15601213145304652	0.5962007283135454	-0.8274058510189981	-0.012536703644207711	-0.05388861421064255	-0.6221036348915729
0.3457981318783766	-0.3347463911188777	-0.7405071590311001	1.9021445068933702	0.22382183454799184	-0.5171146538014304	0.6995001227676304	1.41610147018423	0.237973151786395	0.6424037036934328	-0.3846645250315545	0.05006093960893187	-0.3296928791957311	-0.2858733686191271	0.7853356407716293	-1.356194511080855	0.6492568367138701	0.6315763912840968	-0.9233834996721674	-0.8549242230132805	0.1745759070183184	0.45528641809190085	-0.06999730035706947	0.5883121680937282	0.27824517370209884	0.19397986335825576	-0.606211402171657	-0.16212054331673703	-1.340560282715438	-0.2158535717036835	0.2505581676049958	0.9279045513907009	2.018391990651814	0.46862546459046955	1.612565212213773	0.13605506947110918	1.4967356130777139	0.0699862995051921	-0.6468076678002358	-1.6231210549634147	-0.1981393919961304	-0.2246144539834506	-1.781537103911184	-0.2679039680899684	0.7293376266709656	0.7249832713571914	-0.5361088445122003	0.1536592280535467	-0.1311465674777456	-0.5088013383787381
0.1379017975402206	0.49385146555728987	-0.3920706925101927	1.3111024656646915	-0.4328432209453486	0.053174253714317214	0.4193527708476229	1.0786306172432076	1.1052621192350944	0.741214958567849	-0.49804789556176876	-0.286803135763751	-0.2570047383213001	-0.8432334546544205	1.1013507842793158	-0.6240053777751271	1.0319037611348592	0.47871038039408065	-0.3072729543286148	-0.8833269419727979	-0.2879642996347506	-0.24879036915411568	-0.08109073721713621	1.0682909793466187	0.19366452137207085	0.09982554703033283	0.24136979839856476	-0.13064231470691917	-0.5654613595908982	0.3284597788823527	0.6698175003622729	0.5762009607105154	1.9964005686499655	0.12150147270697535	2.0280667164136577	0.5336612013737237	0.6490548403628419	0.8669207058241745	-0.511192479964265	-0.8955550999005739	0.6357917020241787	0.019442947961601436	-1.3021297482396244	0.9185142069533263	1.2027575690604422	0.36875978742344584	0.04688236187928375	0.7534917205584852	-0.13108962484505107	0.06390868090945599
0.1442706589374121	1.359374907429051	0.4689342901149872	0.7426663997096347	-1.3801188970913065	0.436175729733026	-0.14036984977784117	0.8565369973728693	1.4152031397954339	0.608459151252844	-0.14630296959425865	-0.33161597073774496	-0.08679239281158627	-0.682119839742127	0.5872718744078572	0.1873522319267223	1.3009489967552716	1.0830188843670407	0.4121275407018931	-0.881658387403504	-0.4505271922287698	-1.0343610832993657	-0.33858977276824487	1.133873790115723	-0.31550998987513285	-0.36543886956860017	0.7661191179052215	-0.48301918705009567	0.4168112312982845	0.7379454068013295	1.1280670048989252	0.2099971848427999	1.6102980725086213	-0.47557579529942984	1.748562712585829	0.9583590288039894	-0.7313291818417599	0.7248042036266739	-0.5529405045032083	0.3696590445570625	1.4546109489353922	0.6804737463848103	-0.6143968597427732	2.2609073250283562	0.9777541847453337	-0.20236673278673287	0.2900370761321139	1.2448396299071947	-0.46537415595799686	0.4288383375711243
-0.06211465775314181	1.1822969862441925	0.9206898577986278	0.10403054276031942	-1.979388561145523	0.13337860892380796	-0.7417685635048195	0.9736229716758729	0.7434160762843031	0.1513862522192032	0.17721115427888753	-0.2978106414266709	-0.210558711082498	0.4935033993909744	-0.7571171956080074	0.757108859608473	0.8376901968698279	1.5243392084929563	0.5587391567401913	-0.8631270476311537	-0.7664105007714667	-1.6854145297771663	-1.1297296654508597	0.4593495201598757	-1.2163019704349967	-1.124843490761595	0.2911007763318698	-1.139369575930464	0.7502916346821099	0.5280900699279735	0.9687434379134834	-0.5466891586306593	0.7001692360929462	-1.2755263377674362	0.697007099958796	0.6460316959412513	-1.8370719193069671	-0.4742909695095579	-0.9689686734924307	1.29449103632682	1.1342192857336872	0.8919134921062276	-0.196653740119669	2.6851891429298376	-0.06815442966618337	-0.5200708920485112	-0.1822577203051036	1.0518215812315437	-1.1908294068621583	0.14046026689104557
-0.7062371812289775	-0.1413566528248999	0.5637876152737118	-0.7091174340185199	-1.6379913778886712	-0.5482758872105088	-1.0511884151836817	1.2271842871354606	-0.4706100337819058	-0.5799322620338905	0.12823473172993724	-0.4302439115248966	-0.6642608871879978	2.0744033407623705	-2.1171201836092837	0.9752143705768753	-0.3152575177764528	1.0107048668446272	0.19503131904195922	-0.7447675093613884	-1.221501890742911	-1.90514743940036	-1.9218938235503475	-0.6260734432306362	-1.924483556847167	-1.6013254976244835	-0.8162841604406428	-1.5669597998688143	0.40602965187270523	-0.17488287461602237	0.05858511731863296	-1.61221826654255	-0.5396795426875508	-1.9689713851361919	-0.516956991644741	-0.30557044811565454	-2.0160799912501184	-1.7517889243271874	-1.3685815677621895	1.339912707237306	-0.36794935412129265	0.31546340485429347	-0.0561278435614548	1.7848911794607907	-1.3937485248495967	-0.3241981935261493	-1.103654556263453	0.17101812532565153	-1.7767931932291545	-0.5613531793945925
-1.4785093300455958	-1.5515428478851012	-0.16893802043175155	-1.592564536796842	-0.5200304046964547	-1.051647451606554	-0.9778622413474449	1.3079801607021617	-1.3809322665831083	-1.3408926647308	-0.273759580179539	-0.8356414382564843	-1.215878704243386	2.992769199595841	-2.615847083105214	0.8418512661816047	-1.4901272300365356	-0.20007122952256642	-0.11137162115892346	-0.5763129768097184	-1.4172182214129552	-1.698025009935518	-2.0188223483962284	-1.4607112490229945	-2.030551099407071	-1.4523712642857864	-1.654443444850875	-1.2965590978613895	0.08045270847281197	-0.9173665353773867	-1.1214376880699053	-2.3646474202719774	-1.6162383487818934	-2.250394761969691	-1.1771677341440097	-1.1239108694187316	-1.3879326906901508	-2.1521224208375607	-1.2230752984960902	0.7003674860838799	-1.859515561758502	-0.5647255167877078	0.012949233997364458	0.17328165493444425	-2.2125840633078986	0.2163875250971047	-1.8085649071563497	-0.8403499458269448	-1.6475655779929053	-0.9868403380285837
-1.8353131517726553	-1.8766025732690197	-0.6718112883613218	-2.2333612521341486	0.5078215089680236	-1.2383682423103992	-0.719870515231581	1.191284512121899	-1.5364722712694443	-1.7806732215055159	-0.8163693532929032	-1.4639687825420258	-1.6403480637745638	2.588477982527551	-2.0769895366081816	0.4841174192831339	-2.0340998557954393	-1.176734338122818	-0.07759213382852578	-0.5101178241060209	-1.2463790337959642	-1.3820995336596316	-1.4737744372715826	-1.615343913151065	-1.7444520740714435	-1.028103471000815	-1.7685135112867518	-0.4148846793498255	0.25918379475118125	-1.450190493886846	-1.916709689847014	-2.319354894013717	-2.083274670147213	-2.051100375139667	-1.0952431996107517	-1.2844784410025682	-0.7225337208390119	-1.7258619881036723	-0.5988489989321766	-0.027885958840493226	-2.127921135649896	-1.13199973533365	0.023786748321078913	-1.1254746568051819	-2.0726206732741583	0.6651684889061878	-1.8065514950344184	-1.4290022651123173	-0.9071809304697256	-0.6939345055905889
-1.559428444991063	-0.9535790306016269	-0.846804690829177	-2.3268072477835666	0.7346372367486244	-1.2952395415307179	-0.4757585141447412	1.0808855746217345	-1.1622910325044586	-1.62249584740404	-1.273411930570843	-2.081267864856655	-1.7764524934374135	1.0985290496220315	-1.047109972038642	0.20560819395030058	-1.824374588014516	-1.3990512127872095	0.026847238031596003	-0.5287773948296659	-1.1055627218284667	-1.1454631391512102	-1.0075196396321733	-1.158731868512684	-1.4821551433871643	-0.8919641643322641	-1.4520739122491362	0.5116501171521043	0.6591115297028682	-1.7959117425349154	-1.9382559996194386	-1.7058369742122614	-1.857466316800851	-1.4839111901423911	-0.6607657616803398	-0.9766355932747623	-0.6138354981963358	-1.2126321137675253	-0.18777783553460883	-0.4102080884248141	-1.1889722593828354	-1.3151678918441279	-0.16950802374484616	-1.5270767197735304	-1.1055942974276363	0.6687122347155138	-1.0965807010771877	-1.475424978826413	-0.31475623176876416	0.08912171021471313
-0.9327725582368699	0.3356260927633221	-0.9830398508365593	-1.8095341418589157	0.295292053305671	-1.1904062304311624	-0.21684332518940447	1.0206095521961591	-0.7278060863633524	-0.8451198407853449	-1.4016621486149838	-2.279677669643471	-1.4421764512938797	-0.5862515003104875	-0.17812202972081334	0.3140211065723977	-1.1819069914433251	-1.1657441221999882	-0.082451118256444	-0.35309809323470503	-1.3068752936842765	-0.7596443190795598	-1.0281600690405155	-0.4705091417205121	-1.2194940125753468	-1.034715835202502	-1.1709026025679519	0.9573598516795517	0.6865604723135001	-1.8968873056602862	-1.1888720794897416	-1.1875733415980005	-1.2355582204962765	-0.6670992469155549	-0.36178594674891695	-0.6625057962109233	-0.8270517387302412	-0.9812925831763045	-0.48518442416788415	-0.37904657737783326	-0.18404358469812526	-1.416591172947151	-0.4997466697432391	-1.1492710842574814	0.116377331470908	0.190505040572207	-0.030831039660165916	-1.1902031791586274	-0.44846341548220775	0.7317119476763706
-0.39756990648814405	0.9877417597896375	-1.172697669658823	-0.915788224955433	-0.10292941855871332	-0.6229496166819021	0.17066920383469972	0.7432015171129703	-0.42264973552860563	0.22565850517228964	-0.9869887283320207	-1.7264700236071242	-0.5652374395954416	-1.5789916603476628	0.29606683956514146	0.7828094697666629	-0.44767450460867725	-0.9514327954500369	-0.19552550142623384	0.24066712719033834	-1.550161837550548	0.06459988269533985	-1.0834498795153675	0.09771032478766388	-0.5633019330528702	-0.8741232592454178	-0.9661249594353629	0.8212079444660754	0.22288396943653713	-1.4967129904458962	0.005767820222802246	-1.075981453785997	-0.6390181924741267	0.26567265246576016	-0.354085488303512	-0.46377069489600514	-0.5962924106107157	-0.6797996419577251	-1.1044271011277051	-0.07043407891429374	-0.09080697885210579	-1.492633276186331	-0.5978986088532477	-0.4514087844700436	0.8910564797696032	-0.4913741549396276	0.966372766422893	-0.7896696954024154	-1.0284432752739385	0.8129861364167467
-0.17875709470695494	0.6872324248359994	-1.1674912532623536	-0.030803912401705612	-0.034896166639267014	0.3852839161395259	0.5770414876624735	-0.0009536277286008605	-0.14182361876930455	1.0209218065280663	-0.10595928770810029	-0.5547043201554818	0.5139905950934894	-1.51921968575509	0.5110010184238006	1.1584102910322487	0.21922556588876893	-0.7190527145651056	0.1190340474298312	1.0376138229892482	-1.2754997610924244	1.0779083215594203	-0.5115578592679999	0.3742256107882548	0.527509560417059	-0.093676165778889	-0.5645045476222099	0.35250335882770456	-0.2852490426916603	-0.5189763885575168	1.1066983849367484	-1.040135989612282	-0.32850953878856737	1.0129797577431057	-0.477689606344618	-0.1817171274149493	0.4085898323093385	0.020768840018152337	-1.1478634415523472	0.3292641252634485	-0.7354904639902983	-1.2612349210526743	-0.2234417960957799	0.16717302155346803	0.7279070130679485	-0.9590803670004152	1.5344706111515167	-0.4190348279198796	-1.2348419632025225	0.4128301768005655
-0.2637846715461946	-0.19780300003771364	-0.842609725534716	0.5317736145698169	0.2688916775268284	1.1633317704112531	0.6599221474186223	-1.0524219452924415	0.1486480326088786	1.067579833826728	0.7100520255658733	0.5802436047061514	1.083319576734907	-0.6788785854375406	0.5955446559328154	0.9526286851242787	0.6932554774644001	-0.1296573754587238	0.8352333277119909	1.4588884246139442	-0.4653747859673402	1.5120807409684545	0.5703804346298363	0.31153535254581427	1.4114701110702899	0.7933547032524406	0.0832443798246492	-0.1522860942832476	-0.4482380771194677	0.5914734407463166	1.5791693972383287	-0.654169622298572	-0.29238742588993377	1.1719334643695927	-0.5669820547681449	0.22929869245445963	1.5538773536777626	0.7330526377836074	-0.26847001908212953	0.5861062366357163	-1.1576362105213491	-0.6651582439778944	0.3343109075952649	0.4558084353550921	-0.313270480669315	-0.9048592171390993	1.4328919935573237	-0.27766141042087505	-0.668822551342341	-0.1360569854125871
-0.5844039647899704	-1.1154105200515199	-0.5067806593773173	0.6777600396814385	0.4116042665734819	0.9968275840833237	0.23339139189518154	-1.9117282566741922	0.25040001109277515	0.3793525631261659	0.8180765070238566	1.0332334773852196	0.673802920847307	0.2857595896542233	0.5007766580427583	0.17736891556397916	0.7624249907736717	0.7319194355816906	1.3655413802523042	1.1090272459443715	0.24041229764744412	0.8859418952569886	1.2964894305482733	-0.06795963782843001	1.4139709258661894	0.96914100739708	0.6301702405579559	-0.5090279404782593	-0.36080448492402495	1.1463185401829967	1.2399359117978193	-0.027157285123694416	-0.33405827449044145	0.6363370726486223	-0.6446748743811023	0.5128962907993958	1.8277740600747903	0.7628378157841315	0.8489651669177409	0.4920910719831832	-0.7733477241927884	-0.19437795991947468	0.5034656540837613	0.283016672080546	-1.492186208473317	-0.3442852932390382	0.6815594024006423	-0.5520973488446279	0.18119847631039968	-0.6315336188258077
-1.0261471873977737	-1.650067742946946	-0.5128579216167334	0.5383084137412671	0.4308671325543343	0.03462735690907945	-0.4031268650443212	-2.2072263770226233	-0.00029322044705718035	-0.4657537938088809	0.11945097299676428	0.8198005182431831	-0.3381871783425063	0.7429133469611854	0.1722155052382308	-0.589946216379385	0.3225518837531702	1.2305877307650588	1.2442697013601518	0.21392733318670082	0.3651000835888711	-0.3042909442238829	1.1187966315880953	-0.6230331706751719	0.7020918691706386	0.3175541066462549	0.7462617439205746	-0.6178173626332416	-0.29628957172263004	0.8818578673368341	0.4414568448772066	0.33073099728556515	-0.25540830081643223	-0.11156441631618251	-0.8248179841952282	0.4960601725170883	0.9442055870849037	0.10114863342299968	1.2018006500002807	0.10129155521890296	0.05079833652859677	-0.35227999136515675	0.11595480553030349	-0.2663377150643872	-1.7819008726519312	0.37134699626766926	-0.32874350842754724	-1.1128015944708332	0.5138302488544606	-1.0631356662531262
-1.282178707065889	-1.5291233138076203	-0.6774611731999397	0.3602682975733961	0.6655275738174078	-0.7120599758857508	-0.6673671650312206	-2.0020564654093405	-0.437512622368298	-0.7502904895476551	-0.7212398305408363	0.6114261255485882	-0.9512820464439603	0.457170515767303	-0.2634931588394759	-0.7640238900259414	-0.3509025486755676	0.9226139142740232	0.7099636998110636	-0.5601287879446113	0.2726899628992908	-0.944153173565306	0.51906136387128	-1.0700155252778942	0.20053294445199793	-0.3767121812889398	0.5329162178503579	-0.45937173440464907	-0.20313916218905917	0.22315196039541088	-0.21551566975538444	0.22291309295812736	-0.012869969863693218	-0.3152701085780305	-1.0990600328411881	0.3815517564033321	-0.27694891560031715	-0.4040557646136803	0.5562536709851194	-0.18727690386172907	0.5594625899441041	-0.8942931522404901	-0.3348325076728682	-0.8260068477048819	-0.7056376998264178	0.8262177430872332	-1.0227045195651816	-1.437655183411429	0.13667334942031337	-1.3900514213637192
-0.9411445125621422	-0.6791035289893149	-0.3973195482893885	0.3508646182014002	1.0966526864513575	-0.4396403778721725	-0.2866695295729587	-1.6101198865892359	-0.682068831364128	-0.2376541414170489	-0.8857635370406396	0.9760625567021249	-0.5215880388078912	-0.28135361148521437	-0.5737182714852928	-0.3758404643857447	-0.6988545064098282	0.18446715893240853	0.3816569211418137	-0.7307431303016767	0.7113812775223496	-0.4476295625012418	0.397693172360308	-1.1244730744156994	0.5240001419139344	-0.3329979159283865	0.39204955558203913	-0.17660124703902888	0.2011337553188942	-0.18076937026590878	-0.44177805036977963	0.09006581882143412	0.2475749587003691	0.30931631611684646	-1.2588758853532043	0.44859762918074897	-0.7206138534756752	-0.04553218679376557	-0.3521962709689676	0.012312374872942188	0.484948089448086	-0.9385879748327537	-0.2753446729806947	-0.9928913081027092	1.0928664467125355	0.8943950973923483	-1.079219493861026	-1.0587994581992344	-0.3360848436786306	-1.4378047657413622
0.07345317941914598	0.5535340037942438	0.5516030369023049	0.5515385182916482	1.149537466059046	0.5404682975962645	0.3756330434272457	-1.215464138728878	-0.546469787347754	0.6116384385607095	-0.2515196297980257	1.6985437184431798	0.5410297180574904	-0.8964155681502454	-0.6280154523305795	-0.07809131431681414	-0.3665381750932409	-0.1771896591386486	0.421544607631591	-0.4056119683783664	1.7257729107429667	0.5882145230342194	0.9087767131171626	-0.7258870383536762	1.2097444841753748	0.32443371119063674	0.5523235559536706	-0.047675943644316945	0.8409600346642967	-0.08043343071165865	-0.4731082075936958	0.4680716799733197	0.3124717606471157	1.2047621548845167	-1.0294609935819639	0.5708907026131398	-0.10913743145848995	0.8334371858094011	-0.6761725336381218	0.5611948966496824	0.19383481670787825	0.008257285745943563	0.19396746595541234	-0.7268201627511429	2.260025703507699	0.8014212667621373	-0.6882606252658875	-0.1113079643388451	-0.1924511962027705	-1.0995552337005445
1.198936642658111	1.4191654934283244	1.5427440334815639	0.8102630319916515	0.36979636188686077	1.1840080757069353	0.6717064900157398	-0.78047742083683	-0.2225871057071713	1.086041046369392	0.49086937177165757	2.01070497307524	1.2088816368759698	-0.9917479037753483	-0.4541193280038225	-0.4901512472344666	0.41803057614371386	0.10011126523498738	0.29520839702779295	-0.08416861956539286	2.3830559065492456	1.025841184040992	1.2697614797742887	-0.11337274578777166	1.2533757082331343	0.781284437127597	0.867245143997886	-0.24046708593313748	1.0839665640549223	0.30480202940715717	-0.6548786530989351	1.2491139184817648	0.10802927932765616	1.5009113680233537	-0.30386463417363774	0.31201708332334543	0.7731369670547986	1.2471811523433274	-0.30990546061219665	0.7758486440835345	0.10137287923201264	1.326974838727631	0.3431200104007422	-0.4061796471873235	1.9246725437192962	0.7829349702181844	-0.31473844380918553	0.7176968213650576	0.6113688653295928	-0.5679494762919596
1.594118446500143	1.3052338198736808	1.6612557558618568	0.8896961820866306	-0.8254350853872501	0.9494550625193503	0.3461282302084621	-0.27909782974744984	-0.03909651095789656	0.8971552091915362	0.6215690551517001	1.5036480725854589	0.9594172983178483	-0.6499417933370096	-0.1250327911229901	-1.5522501843024497	1.0216622714565722	0.43296993681357	-0.5105480076014874	-0.14083233897762257	1.8060091198489847	0.43997806866602374	0.8206049593180166	0.34775750073484696	0.3467492463569497	0.5705624364577639	1.072868914424516	-0.57466331008803	0.3614806330651313	0.7209592177562657	-0.9038616708170392	1.7123548746338735	-0.18606979499347084	0.9433506993247606	0.7004086905535075	-0.42502469222797984	0.9640725626477975	0.8258541441827241	0.19974660128467306	0.07701262556051904	0.22359137903248746	1.8385901228290749	-0.3177290531221177	-0.3861581740301281	0.537949963688332	0.7291597214827009	-0.22145199945806066	0.8845963730248276	1.4460697573960908	-0.24629774556867456
0.9475030203410629	0.3653029595345555	0.7116332698671595	0.6609920162159905	-1.3648977382164214	0.38263690872964534	-0.20830084890968825	0.1445682788358355	-0.1202147188773511	0.383413559525323	0.17378161300162795	0.6382576063567186	0.2958966351024564	-0.27592246140426674	0.29032430755301886	-2.5490929060631604	0.9841755617647301	0.18938764096116031	-1.7153519477793056	-0.5494161686061497	0.2989449894672011	-0.4444357351366719	-0.04001339159800351	0.4304280122796547	-0.6999314845722395	0.1234995714947335	1.0847735424242189	-0.6144404467877269	-1.0832478404318835	1.1491550561502348	-0.7701697311725436	1.3368892965595243	-0.2620078208935727	0.17105268416274938	1.5055521279330297	-1.0812900841919741	0.2955747626883223	0.3045815670155492	0.4022252700842042	-1.3374729536930443	0.37867977935707636	1.0707718749540454	-1.37442257763842	-0.5666232539955822	-0.5595676780754542	0.29895509320074465	-0.29397577159037896	0.5497788928599459	1.6538209565438866	-0.38708071124232835
-0.14427179092725784	-0.5292252323437676	-0.5343488156229521	0.23348028320082032	-0.62447471653456	0.34844513899928103	-0.40286168259004995	0.3283088893543594	-0.3485092381629803	0.06156977815313623	-0.19799557702981138	0.21612795698683096	0.06775029039423822	-0.14790151596633597	0.6303979688447174	-2.7566669780846627	0.40027514151653404	-0.4280543329535675	-2.4350418597500254	-1.0353929988560007	-0.8817342679940432	-0.6192395388745386	-0.287721557054846	0.16368594718444374	-0.8970748314713795	0.17122199019688342	0.9542555437119705	-0.075730428698757	-2.284909335919565	1.58032395527836	-0.07994916887882182	0.4132980583553907	0.01969541803874742	-0.029031202007095105	1.673876980890135	-1.0203520474987673	-0.5880688702567431	0.575128731584547	0.3480289930333941	-2.5721043466363	0.5830669381752026	-0.24261930836944756	-1.8906689769528198	-0.5357530156005884	-0.4596846424434324	-0.5616787269962463	-0.32495415552474377	0.3225840714177333	1.083821421439402	-0.8532290860221103
-0.7498201295572494	-0.6207769361476352	-1.1583449936760755	-0.12215524952817429	0.8091807008575655	0.8897928791044457	-0.10356035613858595	0.3053313560000373	-0.5878338856522467	0.06995002571629397	-0.06901777727898199	0.43129706300641857	0.42769519258791444	-0.1596553645388067	0.621018640650172	-2.0446266533003388	-0.2625757401627264	-0.5890288326769068	-2.1406139692212216	-1.357886646587009	-0.9212824403100084	0.059225590092965026	0.4400489993283615	-0.261772610584128	-0.24184664130254185	0.7819432432569062	0.6539017641033712	0.8477559500727633	-2.462495054672268	1.7344392534457043	0.6699287021616559	-0.2987340277703273	0.4410802077635746	0.3389713816292428	1.1506462490310103	-0.3664012704750661	-1.059051390555073	1.491044553146596	0.26196038265926513	-2.8303244768292353	0.9748697327953786	-1.0121788270751084	-1.4142602115907996	-0.1414558288553871	0.470067968133958	-1.3394948275395404	-0.337908923564152	0.48805471492137376	0.0641273487744705	-1.2553789180178971
-0.5678256733518	-0.03977078266234397	-1.0020502283515784	-0.22792549766062667	1.6431292202636976	1.1456828766035554	0.2456433924840133	0.240228553061963	-0.8021055023632792	0.12713605112678789	0.24740232775466817	0.6527817037476271	0.6881045173963498	-0.027409265535980706	0.11107499232213944	-0.873499035991089	-0.6638146962935809	0.06620809574771226	-1.2147772837308468	-1.3995440117463247	-0.3325656803458695	0.7616829491460712	1.3356375627345356	-0.6641948203975189	0.308806377415902	1.2365730704455145	0.09109258248317435	1.5851940485426377	-1.718879965949575	1.264256997451349	0.7718875171066714	-0.4468907423477261	0.5754786936979807	0.46684949102132167	0.33128851404830584	0.01586251636272724	-1.1389948837122577	1.9708298233430974	0.11742032198069828	-2.0810739188669722	1.3829034977842625	-0.9599668721692031	-0.4113221532563411	0.24509718156090546	1.0857739640388695	-1.3728722496859607	-0.513513724578263	0.6653172967650939	-0.9449074004194634	-1.287432516816458
-0.1954029118230649	0.35566574922590194	-0.6190475506147362	-0.1975325259852583	1.1601162500903301	0.4302232722039837	0.14542867534053705	0.1805230371119225	-0.92874879796289	-0.022047963322982103	0.14857120050960484	0.21273070575461803	0.22378337531583348	0.2985343189849761	-0.6521052689465038	0.214963501397901	-0.8631135894207713	0.8148856123759024	-0.442912143112675	-1.0941268739574193	-0.24340420799695206	0.6877994083098566	1.3528041184768844	-0.9612813394098008	0.0113038137923761	0.8720392061430899	-0.6514921701310802	1.635617895346738	-0.7686737206715875	0.2648185816769148	0.15432482846105383	-0.42894213659831615	0.1849805773838865	-0.2729373582471894	-0.27996272249361104	-0.47242761410803036	-1.2330444490300745	1.3087623378065643	-0.21479574556247272	-0.9196600724017758	1.2852121627207722	-0.7330451527700715	0.3703501530221815	0.15904523351604516	0.7085065490757653	-0.5904533816729025	-0.8384220126899123	0.3295822040149632	-1.568598572372792	-0.9025861160862176
-0.3604382193495132	-0.0689460198826337	-0.4464907849713177	-0.3486196977543623	-0.09348261571333431	-0.8580842301322865	-0.39439757866362346	0.022934138169646543	-0.7702513189647053	-0.2753926699115911	-0.43556107656488846	-0.7447194523586211	-0.7100033236661164	0.5133900432659363	-1.108844823755516	1.0362891299529904	-1.1300096530542538	0.5691716659932163	-0.10556013236862526	-0.4190309828445643	-0.954374874360155	-0.02860182132160244	0.42994075111081503	-1.150277881995062	-0.7833150486264081	-0.14230036268860102	-1.2475983523039653	0.9617232282690451	-0.10081285009122785	-0.6190069280266806	-0.4352745359555463	-0.8023734468805618	-0.5055529436062296	-1.4733735994738801	-0.533185878424575	-1.3326750552365094	-1.4031988328269611	0.0679730684304369	-0.49547760141131775	0.11437737649682485	0.42300903843381465	-0.9236667392886037	0.7918124499048114	-0.3409057168881237	-0.25462120620713596	0.2995415069862783	-0.9800914354157226	-0.4395389805379706	-1.5402926696325825	-0.22074463429464558
-0.9901004753783331	-1.0294121439958548	-0.29269091421632326	-0.8654602804091209	-0.9167241034340139	-1.601598482059399	-0.8697843901205661	-0.21508634430330592	-0.157021371254646	-0.35692441485064486	-0.8846511109136547	-1.3721741940257404	-1.243615376773878	0.2789436113337826	-0.864225567070786	1.716295983143997	-1.56150016634992	-0.8511971285890639	0.20657771969950262	0.5030586424843487	-1.5355565496433665	-0.5306250192401466	-0.4824700552461881	-1.2410078210931152	-1.0852088453956092	-0.9798993189637125	-1.4111790245207652	0.01945883061156322	0.4107876985054744	-0.7576967415119952	-0.23257854104494438	-1.5007246372429655	-0.9550574466137615	-2.010215366977013	-0.7275758694565579	-1.3912817783200755	-1.166734981177951	-0.550141911221582	-0.13655106966506395	0.9386140794351453	-0.6508538499332983	-1.2699972566933084	1.355682775651575	-0.6589171094748981	-0.8887397834356099	0.4857448813145071	-0.594059518064498	-0.9173979900007664	-0.7607807940356605	0.6257071892714379
-1.220604769725282	-1.638527908549285	0.26281914211053237	-1.5382170526403725	-0.6599190596101778	-1.1621128467711128	-0.8237541519873713	-0.23821910837391133	0.7770483238403808	-0.22650234815789091	-0.5977378912122906	-1.0559532064886972	-0.8936278913444058	-0.3804514715529667	-0.07189043860836418	2.3043110425951396	-1.9311579114174695	-2.377062660189261	0.8923693105470399	1.3831232158801392	-0.9521867001972919	-0.2369498041557949	-0.5622386826812524	-1.1985979728648215	-0.4605580861710777	-1.0113309611439083	-1.1836363917593293	-0.5644853760232112	1.0856578801447347	-0.17957322708278822	0.6426937915135552	-1.8144967597779513	-0.773321752017597	-1.2398486442305487	-1.1937210617278666	-0.1008526393338246	-0.12494089308122835	-0.07698736894519871	1.102102022289408	1.6743503117932816	-0.928316048791442	-1.0094251147823043	2.361536613103802	-0.3221042548101867	-0.7705970286734423	-0.1044874534124572	0.29897548796765855	-0.4919036455370993	0.5492547953014415	1.5050873294284464
-0.380824669745359	-1.339537278242342	1.1605102275917523	-1.8781597719253231	0.22627332439106043	-0.02600111259921634	-0.29087188962779364	0.21616390470674485	1.5869472646894027	-0.14737854493074687	0.2885838623119978	-0.09093354213432403	-0.07378934393556125	-1.0522500747154042	0.7274158899155855	2.535245756482417	-1.8941938605831325	-2.706680302330025	1.6971445806434735	1.9363390616327119	0.6490602662036455	0.5626641307212739	0.005006166743774264	-0.9260640079467294	0.4813776199412838	-0.36314755958770256	-0.8288058668515565	-0.42569532324906967	1.844717453351734	0.4566775922351126	1.2589716725348026	-1.1664788605179683	-0.07975077188778204	0.2535508079511431	-1.8104530231763865	1.7414375155515134	1.3360591547418095	0.7587758809494003	2.5553923421958027	2.197311271476512	0.004574568148102051	0.10744219250370643	3.2763661526251644	0.4531819443406157	-0.2618933058771443	-0.7480435689030548	1.3132266483929627	0.6386555860740474	1.8419258691645484	2.212055229528229
1.1615108015007667	-0.4126841859725688	1.7943591086152553	-1.5395114032309842	0.7546292316368387	0.764338940884826	0.3145385014741221	0.9061498803159067	1.8572686156466764	-0.31897712344059537	1.0218738711660438	0.6440486506661367	0.4537894235035093	-1.2975057429179462	1.1513465221592372	2.0350239023072194	-1.3073086675097674	-1.5680346394014992	1.9381480981143628	2.0818472261886036	2.0210716022928397	1.1251456920095413	0.3968752231366032	-0.3201903536242932	0.8297465533511975	0.31810566685640795	-0.4815913981271467	0.2709855013644896	2.1997819079352228	0.5252395742529875	0.8726924937607696	0.2137347317617162	0.5915899687790324	1.2164808209713884	-2.038261143578651	2.7021191361099794	2.190604172852598	0.9408416017639607	3.058782167286667	2.1298879866830154	1.391288886282632	1.4141215376524738	3.163174116870861	0.9586170708877075	0.07546270548634283	-0.7274282586602515	2.0374718510269023	1.6082008235694345	2.531457760336477	2.495313451224659
2.2707077668853604	0.4268217321126738	1.6628678594710655	-0.6428863566952924	0.3906579080867513	0.65354887762105	0.6691773691322342	1.131638970778724	1.5388087815420912	-0.571507606624422	1.0262337685517497	0.5794744816872456	0.447013341862988	-1.0081934398107923	1.2855570675988313	0.7759693529539352	-0.35790044202567556	0.106080746391946	1.288914221789907	1.9452827906413848	2.1268304015885864	1.0834544111869295	0.171061223524729	0.5978518093785322	0.38817010100518295	0.4987480934895487	-0.05567750708057793	0.9232062777149641	1.7820765051024834	-0.02338860799302036	-0.27250676019934045	1.4627213817626055	0.7604827415267139	0.9882332582983615	-1.4856662333334132	2.0926929269005208	1.7331983310006984	0.2685012411664605	2.0376740241230245	1.290728995354315	1.9595755647667468	2.006456816549696	1.7185630436713535	0.7228431002239867	0.1069661085311386	-0.07969778191187317	2.2940263848904068	1.6870229466125288	2.365729948153046	2.22879775500046
2.1510801932207686	0.7784340001043921	0.9113867838061972	0.32314746417126583	-0.5078383203022805	-0.043568000135833965	0.803768361247846	0.4402478672442035	0.9336601176074772	-0.545507571667674	0.44657946692048084	-0.07909777603620696	0.30902377273574605	-0.4312720354639388	1.4233520689308659	-0.6940533985172471	0.5772558342015243	1.1620833526331291	0.1595162807499089	1.681916945158842	1.1390484937821066	0.7114240816303655	-0.35493800318207047	1.5773983185937641	-0.21379340630899374	0.13570447803487282	0.45901644410653153	0.9425026705363747	0.7489680972815518	-0.7701512103996507	-1.2226622544879389	1.8807280506636987	0.40963185964180193	0.09792251901598223	-0.3792783688197227	0.5652107841754738	0.3539724004110973	-0.6021725372094308	0.1266297930889177	0.03385183834889331	1.1823009838357073	1.664306520600689	-0.27743606687814476	-0.04546778463757669	0.08050695905486509	0.5313874627038973	2.097580935328428	0.8880230635742973	1.539480165452279	1.5549510608107764
1.0873205217413897	0.8027149778453248	0.13918568297073944	0.9125602836122552	-1.1024280967516387	-0.6503664651069471	0.9003862791330777	-0.7461467391000257	0.40093853551643427	-0.14493077086619605	-0.10246716559196528	-0.7012310650589116	0.41229206320619477	0.08040434487247343	1.5967387265514321	-1.5392758360333787	1.184513379383809	1.238873634654345	-0.7235664147179023	1.3506367083846733	0.08494549869419683	0.4402875706902662	-0.6707021518982974	2.2093401422670946	-0.32089067086529355	-0.3996624330998427	0.7818170170639562	0.2681280397911198	-0.3395710863827469	-1.3084593816543137	-1.2921879499008495	1.4964344871616366	-0.03967146497902921	-0.3989577705479289	0.618602165618269	-0.6048978982597495	-0.7403925252748865	-1.0165107761614196	-1.3796814142353202	-0.9401749165540233	-0.211075343622646	0.9655465697389772	-1.6198168954567036	-0.7195542599699092	0.13647553983032976	0.6038047598319578	1.5288059100627749	-0.1649230842390117	0.49309767712161384	0.8256560638671195
0.06401099887618286	0.818374841361751	-0.21625252783355794	1.024864114266845	-0.8488771258823988	-0.7981470497226167	0.9388449227286872	-1.398501799515829	0.13031904948748907	0.30871450730544536	-0.1927841620905678	-0.8648073704936285	0.5669397375450208	0.3053439402229695	1.5010574715056484	-1.2562884387627695	1.3700115568956022	0.8350972367798091	-0.9721158225776215	0.9622310674473211	-0.2758023863766037	0.3244499458130085	-0.690757939561294	2.189515335679406	0.06313638134339095	-0.6267416482130463	0.6189459771898618	-0.5295520521521824	-0.9420415279184855	-1.487170468089376	-0.6402835569254939	0.8881564342737351	-0.15251859549564015	-0.05193255911708846	1.0470054959841806	-0.6856818230274976	-0.634656800926195	-0.9184860687934822	-1.6733111196638202	-1.104303517044411	-1.0162060205746315	0.5681729631842115	-1.7224196600283053	-0.8327338418128818	0.103256985807329	0.3002668049543118	0.7658311553254299	-0.8286224181398665	-0.3589884792742625	0.3628651183410211
-0.23801527810640186	0.8606295886958342	-0.17450354807362894	0.838378316178313	0.04737840187837079	-0.5790906733435163	0.6596060439533245	-0.8874887157817346	0.14539257057713995	0.4161019034613427	0.1008288351178231	-0.59235373256319	0.32357564703898484	0.22682392282316155	0.9025774368778973	-0.10892430145532042	1.2382564922942256	0.5853223488397429	-0.7101615262264256	0.5699573477089128	-0.018558146813232142	0.08224850613572231	-0.6478286325964172	1.5649697911788276	0.4340554079676874	-0.26896374436491716	0.1254082935858805	-0.7590591523572381	-0.8276263048566804	-1.2808862463149764	0.07322687153904536	0.5641008916563288	0.0955080009716664	0.6100030995174516	1.007062832948289	0.04946106732544089	0.45405143575253476	-0.6075032150341351	-1.0061634249507576	-0.45220316530043625	-0.7560328287194338	0.5667514187427602	-0.9766031700074296	-0.3572327809261709	-0.19161041675802257	0.14251335699564732	0.14335420281324365	-0.8648801525892756	-0.7733158109908272	0.22937575180365707
0.029832327710714045	0.7318734043874177	0.02335746561476139	0.5361921675578726	0.8087395706304623	-0.2518632028190036	-0.10228809767782049	0.33721016032306167	0.3789306717163343	0.114182361073158	0.4393128029731582	-0.13161196566254693	-0.3242687502370044	0.004538109445776761	0.00386154137059762	1.0273756218278833	0.9631727855710405	0.632971422491424	-0.2547505635221738	0.23683494821890183	0.3660321515736465	-0.4557597252829909	-0.5943405760298636	0.7117590608670388	0.4294159441171716	0.5258469385441025	-0.1309816383219927	-0.3122461853942543	-0.13202485809594894	-0.6792337449894332	0.3989532665576763	0.5626739565005092	0.2929795848667316	0.7615555143019085	0.8705941129598614	0.7960520081178846	1.4223043911082156	-0.2461073740983455	-0.22180919591320214	0.5651191048630788	-0.03352807569010469	0.5970656084422431	-0.19912881410056393	0.43790503554552457	-0.595534773515075	0.3601028815069244	-0.037046385441593166	-0.4335422157227228	-0.7271864796061003	0.19270683032581998
0.27592712775313577	0.37616745205129537	0.22071739161656614	0.17355025946106792	0.7155986672998755	0.01960034731604597	-1.1160354342576435	1.178051107221915	0.6638197371641763	-0.31617795025788076	0.5928032541112747	0.29341327886681257	-0.7975831851500335	-0.08929007388964001	-0.7018992493308269	1.3307983603913858	0.6824818018527506	0.6572662414492967	0.17241400521303632	-0.06485635774931464	0.610381407045434	-1.1115023230309427	-0.3338753430048878	0.04296465466363222	0.1294871240047158	1.211636226395896	0.202685039452983	0.18240452885771244	0.6999964547574257	0.16784859021811133	0.36496942927413834	0.5741553163611328	-0.001151439362673638	0.17482242710231188	0.7666246606753466	0.9458480348208804	1.3340524078362077	0.14176632052455207	0.10939313019473876	1.3532545942067324	0.22771261315636	0.40385735055330163	0.11234493268609738	1.2121596517720632	-0.7685314416827002	0.6866973525656866	0.15595598360083585	0.13321792434552118	-0.4371307496250735	-0.0755814937544495
0.1850013693970879	0.02536266598258901	0.3322444065300143	-0.2125431982055484	-0.2932825050774345	0.18562483304075414	-1.8563893855914047	0.9907155940175143	0.7384233540580437	-0.5941925595536387	0.5340399564313737	0.5155874023299221	-0.5792287535901967	0.1860539471295541	-0.915206546214649	0.6737595707444686	0.48428715363549446	0.3334628623459295	0.43059983319577916	-0.43671413914107055	0.7315563523696904	-1.5786586165815397	0.13823914417858485	-0.26964885887966433	-0.21159976397056343	1.2422606838681105	0.7916848174556054	0.018297494529653787	1.0880015087548676	0.8408750716486312	0.19363825842941354	0.33429466707514643	-0.7860759502495002	-0.6280520362124985	0.5127049063131413	0.4097176720204425	0.2368949889354497	0.35185984899509604	0.04139663586242332	1.4927531570892185	-0.26818077266798207	0.12288404957942771	-0.005274786993691423	1.64204630998034	-0.5871422255710093	0.7529115454472447	0.26338762262987503	0.5136081871981654	-0.2608550229716626	-0.6899426418714213
-0.061921112507459734	-0.06901802576378814	0.20179374059982882	-0.4854784791904435	-1.5253107058180362	0.25378919350543744	-1.91734748776957	0.167042177238855	0.41998846931727424	-0.6714731320515159	0.3057246244522465	0.41020530585569465	0.1450140753416452	0.8200789045127921	-0.7735110591766893	-0.3058668184577072	0.4376201730984947	-0.31226597375044246	0.3915468275080032	-0.904898631997618	0.6752605266337741	-1.7309064584435097	0.4279008197956117	-0.30190355457752804	-0.499584815948589	0.5972322569754707	0.962197635608261	-0.7649817739763398	0.6850272623885876	0.9233327107310817	0.00023814283151486594	-0.1279176666037313	-1.5274070754889122	-0.9963788783255084	0.027719742226574508	-0.49688353967277643	-0.9947546933236484	0.06053436831273041	-0.09541694843915062	0.9497415311212215	-1.0316554939191833	0.011926139924835119	-0.2793769535533872	1.502964354588371	-0.25476221166308693	0.5038410744332976	-0.08686730691046493	0.509581103161196	-0.4235781120277224	-1.3685703989450066
-0.16754317033621613	0.06470502931697368	-0.2917852687024513	-0.5001628870736492	-2.0673605517246387	0.28445562429986293	-1.31235515142263	-0.3850006987307642	-0.17451522001562442	-0.6152480136125775	-0.04830064936874061	0.0062893980692309195	0.6637035352875992	1.4512254262627098	-0.5972844560180909	-0.7707219914358898	0.5711533342100613	-0.9131174946194388	0.06342880549129479	-1.3438091447074199	0.23646732220714542	-1.6184627170249455	0.19502846957367306	-0.17352936717646203	-0.7580612372825888	-0.13163549692703186	0.5178682944281899	-1.3301161546618576	-0.2610206360228951	0.4436185980624954	-0.1777627490998714	-0.559035529917995	-1.5661536015447626	-0.7718677826063536	-0.40023036643769244	-1.2965771447218424	-1.5332574487455195	-0.6692873651822854	-0.17426594824847438	0.11061295606445438	-1.4205997596194373	0.06607562297751356	-0.5109659108745817	0.8533012249639972	0.011100202784427277	0.15538286131417198	-0.699964031228365	0.14438586129485637	-0.7834493339610145	-1.5839754150940244
-0.10810382367522409	0.19229920045509688	-0.9610997718141829	-0.29102674286612923	-1.5379785486711928	0.3496878481415646	-0.3895315166204472	-0.2167709845466091	-0.6648125086146557	-0.40396217786939237	-0.4237776286107759	-0.4348567278046248	0.5437598312305351	1.5881836269439957	-0.497970969248215	-0.3939333040523583	0.7945848000819745	-1.034206158229158	-0.2871433357637021	-1.6002227271405687	-0.5832580287599626	-1.2484214992488463	-0.31556065916673337	0.0779677954613635	-0.8939457750348242	-0.3236784505759868	0.003880974676049085	-0.9118853138721775	-1.0005177385421122	-0.09149017127482105	-0.2441238956171092	-0.7297862990283042	-0.6923955180844649	-0.2858369395998592	-0.4196987726784153	-1.5729814070009474	-1.287567929151627	-1.2007788549578824	-0.3428838202342571	-0.45246678444069255	-1.2617043986310392	0.01480506277912826	-0.6114068437611015	0.10347913004122719	0.25035148136319324	-0.13401857854007723	-0.9675519018786362	-0.3318594471546282	-0.9533639320229654	-1.0058153360373387
-0.06963625242865448	0.21033658994780888	-1.3267118763286787	-0.06684648322124472	-0.3870109266263716	0.41442074614816354	0.48481106223398385	0.3066253213451122	-0.7488765894529941	0.02666646787195326	-0.6528297619269728	-0.6063755491505171	0.10379231047954171	1.0364220129913124	-0.3327276171100334	0.4100359791572293	0.8875484783220369	-0.49768696675731905	-0.33094930593607835	-1.6531613618961696	-1.3563644934119143	-0.5422583243690781	-0.4746798844212513	0.4089816273794603	-0.7080722799929616	-0.014296916949922987	0.028458722516161255	0.3044478155717698	-0.9280313493646697	-0.21743180644289384	-0.11823098749131986	-0.6230075039069074	0.6311882706956369	0.10933940069819702	-0.10837806101554619	-1.1934789430420605	-0.7994767731121465	-0.9326148949908245	-0.7295440727861885	-0.4175109788951234	-0.8534836404087686	-0.3334171814478112	-0.5260503210677304	-0.27249708901999675	0.6026138744192436	-0.3872998376940948	-0.571860551469362	-0.6211470499985863	-0.7333126701170746	0.1245307502675502
-0.12314537257771513	0.28069916144402085	-1.0605432701092539	0.03584096913407311	0.5522182484390586	0.318941470256047	1.1253649740101281	0.5494434404526405	-0.48804445665464036	0.5664010562322358	-0.6346666297233302	-0.4759687990923933	0.001301408176724733	0.11670205842972099	-0.007235031637153045	0.9165322751578872	0.6595440221770921	0.4240055811292525	-0.052455060407730375	-1.5707714049590182	-1.5818106725629697	0.4292623508324976	-0.05270477045121484	0.6506759747416523	-0.17229471815274325	0.14537543650637602	0.4559725064276947	1.2915491872701153	-0.19178403497337326	-0.006339791643683366	0.0986898741058025	-0.41618538383486625	1.6197202012619374	0.36489978263784695	0.06501566024801117	-0.4252078713901418	-0.5762072562842181	-0.06593500381483673	-1.2038081134843939	0.0049539075971242255	-0.5224861978050235	-0.834921385843821	-0.2543673213980696	-0.17770694139555634	0.9627333423509391	-0.6259759599031355	0.0796509828396378	-0.6198327159843796	-0.36624291920376967	1.0953844767523297
-0.13013143072607125	0.564072370970789	-0.37451829676990755	0.13446615101550574	0.8139085144098304	-0.01698016240508969	1.4744274077984698	0.3142572590219596	-0.19257479360659036	0.9110083364480716	-0.4298651192282723	-0.33256509382665267	0.4340456585739492	-0.5891211392359389	0.31095760331527017	0.7581301242140704	0.17447718067819487	1.1159494063698587	0.19560876751918554	-1.3213806942679056	-1.231778828881737	1.2798563593638668	0.421699501040724	0.5958410940605225	0.4359082618336239	-0.3126057800467128	0.5142260096813299	1.198105138735629	0.44204153751160075	0.077666651852602	0.206716659564739	-0.29138301469146666	1.7908683268678829	0.6096762411035846	-0.14037648542763476	0.2529734705140161	-0.6002717577074054	0.4979010840658626	-1.442730149164676	0.2800528237991954	-0.30987166611449235	-1.1219707572588562	0.09583865964541066	0.029420737060570065	0.9854415686935599	-0.7385964702504771	0.2644045832830311	-0.46702283044169385	-0.2561346257910419	1.302339375053229
0.012572246033570413	0.8912913421897384	0.16139109685181072	0.4424125106556068	0.5978600651360753	-0.3977573075035727	1.4749706501583535	-0.07057531893106753	-0.05200773985447153	0.8451581935744569	-0.17473983433316811	-0.4348136329854678	0.8932903468545982	-0.7312825654416805	0.3502360800752898	0.20292627624928386	-0.22659104581687411	1.0592379433843158	0.11945927270837582	-0.7561436063810066	-0.7818455981285704	1.524382650224342	0.26881727056436666	0.2303242846212721	0.7732006283499153	-1.0547325148080122	-0.25366311945898656	0.1786713144806857	0.39877386462635656	-0.20109796638301664	0.20099292835420093	-0.2540000236226386	1.2998298840667541	0.8411535554099727	-0.3238365920877422	0.5625356211568608	-0.47798670478521316	0.14164230760851604	-1.1866554562522342	0.09909354897161296	-0.06529425594823524	-0.9348292411532986	0.37745963564946794	-0.03374967233628823	0.5042747888819931	-0.6353684132686178	-0.2433103467782267	-0.34206642204300464	-0.444301789581399	0.7780193039075872
0.16804698747477192	0.8323495188600851	0.2144383093536976	0.9274487484080115	0.3759712268313735	-0.4944332543912171	1.0841728019867949	-0.24342158726575627	0.01698155520800063	0.4840339706436038	0.06047884862839055	-0.6620223975389148	0.7440176883475961	-0.42104653950666976	0.04354352047035312	-0.1840160583638221	-0.21872260690720724	0.30052212052618665	-0.11088364028554548	0.11965965270686385	-0.648455906782524	1.0110333641421758	-0.48018120196782726	-0.19750789459625795	0.7603451471746898	-1.3122565134128483	-1.3464666375132313	-0.8389674518978488	-0.10946147747354223	-0.5276707634781423	0.3295938110721366	-0.1482502329571124	0.6942992433568398	0.8588498304432922	0.1253518240936208	0.6384999357200494	0.01904638042005547	-0.752787203134491	-0.43717471580248657	-0.31467772755969736	0.27427633950526104	-0.34268863264422683	0.539072363327782	-0.33685565530330935	-0.1712962642463508	-0.4420447791563456	-0.9302944035763129	-0.26244764614982624	-0.5102615076097289	0.11860117090151825
0.1106027775232141	0.161692804908017	0.010233392946167352	1.231236742800397	0.3411162107183884	-0.23937777779075456	0.40157635774848066	-0.20642095651334297	0.12898902070974227	0.14404666748202694	0.26175092971093505	-0.6222748403484639	-0.03889687372253822	0.0001571958275667538	-0.40823640904540304	-0.12352679997334104	0.15253256262372344	-0.5258931213626099	-0.040783705159971186	0.924020941616649	-0.726690919720352	0.09942063567540983	-1.0641182202233097	-0.4072585130952002	0.5935722871755474	-0.8287911209463471	-1.7901411576470045	-1.121785697915756	-0.3887279650570109	-0.4241393902787599	0.7234968687329413	0.13108942035656446	0.36336310328364685	0.5098321481832643	1.173093839507791	0.7675208047445778	0.6477504217638317	-1.2538696094072486	0.5275946455678175	-0.5100722667362616	0.5660422919611331	0.3119732597216522	0.627459065372951	-0.5438019539845521	-0.5124115645417215	-0.3862428301654115	-1.166837719373232	-0.12457215366393842	-0.08349096713670058	-0.14011994303358127
-0.1545805802184407	-0.7814995523609197	0.007829222744628637	1.0217361621495702	0.33588587536997544	0.028553710741782836	-0.2914166158298824	-0.20734929353204753	0.16463576106968647	-0.003957639654130426	0.34954894657945096	-0.1254191730154331	-0.7998801367939062	0.32327460351001835	-0.7662277659352259	0.13673073644245762	0.460993699688773	-0.7553550088290065	0.46675969809214096	1.1255052563612216	-0.6028329475097898	-0.6187466825964665	-0.8778038409263352	-0.3651739842175744	0.4547943746015286	-0.20242158116230508	-1.2022472284903407	-0.743137619291188	-0.09863398565365868	0.1334724736339913	1.0548331819713452	0.4632110302249523	0.24089593973418982	-0.06667654125933183	1.9437675474919656	0.9456518769403898	0.9473705822359646	-0.9588613246954589	1.3024588569342528	-0.3692390477546704	0.5915013940567247	0.6597813612285619	0.6485944972206908	-0.5154256791187867	-0.31142387080001815	-0.48149688895082293	-0.9211694963173274	0.10091627509605487	0.6425802420752313	-0.027233505835832922
-0.34538973025585196	-1.2872998189938365	0.33355933796050163	0.4023949488302499	0.22724720002576382	-0.06680103446749697	-0.679129805923702	-0.3729700794647585	-0.10506694294737695	-0.05534782484224801	0.1883815864998082	0.5404378841171654	-0.8656955242310593	0.5415564559781567	-0.9539929046347911	0.13898948618366402	0.3083121586763453	-0.3277222708864038	0.9599986573492475	0.5917279007776581	-0.15870838319450237	-0.7634251333357086	-0.18138084942912772	-0.2707874831705077	0.3161794004922302	-0.1529950845739963	-0.1852663207288285	-0.26730376298206915	0.3808825097150568	0.6368964903131397	0.7811955633649025	0.5898636220976301	0.02889883468985928	-0.495623222125772	1.5805101518345321	0.8225340767722452	0.7520067131913891	-0.3799662590524183	1.5848656900480216	-0.2343806748124077	0.2696158505723274	0.5474274261767115	0.5126871424550972	-0.5129592164082397	0.13908923669278778	-0.4623650974854126	-0.6935933360849067	0.3070355249442432	1.0721064052879181	0.02608239443069181
-0.23146728992214585	-0.9068468415220642	0.6442860012590382	-0.13317117599731781	0.13346987251143047	-0.4692007525148572	-0.6143016158106966	-0.5851162210721923	-0.6456751346417076	-0.13838502091791302	-0.21530473417617796	0.8700593346114078	-0.23436201010878088	0.636655998969996	-1.001456499171449	-0.26431698708273604	-0.2665853948403679	0.17884854976408052	0.8562153412161521	-0.16909337798069837	0.20720352994347024	-0.35399672059578935	0.22867461349393226	-0.27459354909064204	0.06613640780852821	-0.6230402169194125	0.37553115098005185	-0.033053654862681636	0.45878345669702836	0.5981450676803622	-0.18939813322719287	0.3937835539215818	-0.3600160993225686	-0.4880632366608628	0.2587879240227051	0.14729989265498342	0.38760288306037805	-0.20606899481099272	1.3499091289219325	-0.43252787398930176	-0.24088600815253577	0.1174766057190418	0.17928046974422548	-0.7931104000417913	0.4219769721107574	-0.12391758120465884	-0.8046096604055363	0.3984563671876693	0.8943314393950805	-0.21434107591262333
0.05695384802041977	0.0746897876655829	0.5426067867667485	-0.2081064593492504	0.1921875613510322	-0.7426717778155858	-0.18604369848927677	-0.6759948145812449	-1.0802004259410545	-0.19139135144667618	-0.6038043183353241	0.6393184304400671	0.40999770724573437	0.46874108740760845	-0.8925337588438164	-0.7358306166690489	-0.8456600411438849	0.18423063179415278	0.11870336416408846	-0.45722462254744795	0.030739370591642192	0.33918751590695423	-0.04415636221886806	-0.30174183781628633	-0.26171129844862145	-0.8744956345498782	0.23501986066857866	0.09380246619397348	0.05135914439262938	0.058727667637643664	-1.2270368007508277	0.030584525416982943	-0.6628327497441575	-0.11976915633345618	-0.8698210901551993	-0.8188625601588186	0.33400109031157127	-0.43050058605254626	0.8269797457557082	-0.8054006250289594	-0.6310414523687751	-0.32686377607349815	-0.205096342733079	-1.141377186823409	0.4308878544918476	0.3538727173337976	-0.9896768447114219	0.41080193054249087	0.44844751986493214	-0.49949943257894336
0.14126191673671853	0.814821691362773	0.02141521735478456	0.031951736698796925	0.26682246429844836	-0.6315903634403616	0.3738148999485888	-0.6067471221121443	-1.096624985424856	-0.08817840638649443	-0.6856592241565465	0.07981147818454737	0.3539259481477417	-0.023810954536543052	-0.589987482440579	-0.805191974735741	-1.1023539473550403	-0.27817575539128914	-0.6626003285340034	-0.09858053162914146	-0.6349422124530593	1.019685172377996	-0.5939414066290837	-0.21383447271183595	-0.48058828259118963	-0.4765741375938157	-0.11720008839159562	0.3422053402143612	-0.36907118734361194	-0.5211295336725018	-1.5492318692779559	-0.2739359825330397	-0.5823358837488536	0.20485530070940322	-0.856758109319481	-1.4622752416571547	0.7165227234332813	-0.4567398219232092	0.27712993512961887	-0.8748275611914937	-0.6754341044472827	-0.570327750738104	-0.42426423239357164	-1.0478456406470475	0.3443028108752473	0.5542907721413911	-0.819777748547932	0.407735413969996	0.2865423171820639	-0.46960923873550536
-0.1756566489925272	0.6333926905669229	-0.5519933707341973	0.10315063447183767	0.10587973659971821	-0.4109213464677968	0.8227363739954053	-0.4075305639232969	-0.8496708750322043	0.0781943169839547	-0.479054991012677	-0.41116099092249764	-0.45906226464394806	-0.6008072417323227	-0.19692518311741916	-0.37787892116801197	-1.1242267244900848	-0.6505643987968179	-0.893445254133726	0.38959923828433446	-1.192564213820523	1.4544225822530563	-0.7562276192290859	-0.07021679627663772	-0.4508535247628955	0.09962620985901281	-0.1620921389618717	0.6484958410242987	-0.39326771198764265	-0.7855226491360842	-1.0431748192066297	-0.5141410483545761	-0.17320509097568904	0.0967260320834922	0.02902831183124413	-1.4001132405945058	1.1717907876415472	0.018390082734523833	-0.20943022437424336	-0.4665164039609867	-0.4423832069585876	-0.6290161924678224	-0.4514678068837393	-0.3900377176391296	0.2602045421368623	0.2996776346538585	-0.3513257237436412	0.31578105490110925	0.47559376244618207	-0.1789905076063109
-0.6587847760073888	-0.35831412817886416	-0.8172824399688127	-0.23057060793724998	-0.2082229062906212	-0.5182731286805571	0.9918727662194666	-0.04926874272585877	-0.784902530868663	0.025673784614878833	-0.327831072093628	-0.6293920727287431	-1.3469198722506663	-0.8646227426562944	0.052751129172302944	0.1379537275169651	-1.1890013203655125	-0.5134402696285866	-0.5649655848490472	0.42103041552273224	-1.0561996063532118	1.4894525223845212	-0.34643479668009514	-0.09008270294952979	-0.20210375943689207	0.0872164131088699	0.08693565268008278	0.7616631040482571	-0.1421464508217648	-0.7598728815667094	-0.3580742362172214	-0.8725174485306267	0.1766075073761606	-0.4455897946576835	0.627077416988061	-0.8179008706870625	1.2242567582402208	0.5565667473873692	-0.6623507632076951	0.007583355338861084	-0.26418124666442155	-0.6425298776103386	-0.47768595818810317	0.27353842999876277	0.04808942325027353	-0.13980715164778368	-0.08938501327475447	-0.006079099165576249	0.539980696761617	-0.05156632188118098
-0.8661991723059352	-1.314816357225635	-0.7027776366262916	-0.6490258706468083	-0.20426055210954142	-0.8950925905843123	0.8484689935021621	0.4999757704245715	-1.0334629162811388	-0.31426860015036806	-0.4891308703305887	-0.6008086139884999	-1.4756391199401198	-0.6879380644321103	0.071886530071453	0.23396382347215172	-1.2826066511667964	-0.029975103153706138	-0.14786499638313697	0.051047912432122304	-0.18051990471507287	1.1304852075182228	0.28129105742658134	-0.3236607231371567	0.15463208394670058	-0.529360555317188	0.2750455720062669	0.6140745474825172	-0.028404839725117485	-0.6247205062086358	-0.11900868538475692	-1.3497228446191356	0.17111888517731022	-0.9696437177803277	0.21596105555234216	-0.1950098793134063	0.7666075313560881	0.5719138577909766	-0.9932670621428653	0.012484975029140389	-0.41294950729867635	-0.6318137839680095	-0.611244805818013	0.29347442918543326	-0.3728190387727728	-0.36803123799910875	-0.2695778583421764	-0.49196505958674985	0.13643559514293715	-0.2853539330764926
-0.5983925643250553	-1.3991732217066513	-0.3698517988371096	-0.6250008915607015	0.41136068266117254	-0.9175095355531119	0.5446226621605244	1.0981915161205678	-1.1458183327236038	-0.5513936410885394	-0.7591024174837024	-0.37149982541488924	-0.591041492091676	-0.3944199119589176	0.12518846341419287	-0.17601241206757073	-1.0168235716388843	0.3255493409036983	0.00688856827332835	-0.07619401264700143	0.9464635761309063	0.6237003144666783	0.7700017264527073	-0.4907942390659065	0.5440670026834397	-0.9047625462221086	0.24626212650332133	0.4062320977496381	-0.19573594994015875	-0.3850946965713233	-0.19743395337586386	-1.5416528170957808	-0.05013925494508973	-0.9187449532076876	-0.661184763886445	0.2128612206556357	0.14580695503319993	0.16918869145457965	-0.9208584080753415	-0.4468748697971103	-0.7552467443018696	-0.42075979201485153	-0.6433462268111114	-0.2528627839250285	-0.7547814616458649	-0.2884616032191263	-0.4231585250469991	-0.7788951930070318	-0.41456431782204906	-0.49732208152491914
-0.07736150252346692	-0.5614768391458523	-0.0051255470999395526	-0.04819142948790349	1.2426127220533518	-0.10344970309130615	0.3521710212528282	1.4264532580924374	-0.5883217184036087	-0.19250592682370607	-0.6336486940771033	0.09430956848280363	0.742584782192592	-0.39207658955340313	0.5940347418712577	-0.6641629113252648	-0.1355965542530197	0.37201991966892295	0.005323543208443118	0.4796997988523909	1.7504751797636517	0.3363500719056157	1.1014962084491564	-0.2899809975799256	0.8927727829621808	-0.3564126268203421	0.18477639052186545	0.3106028347066153	-0.38222574014290067	0.10632297542793248	0.06382686301833568	-0.9641450262953337	-0.06797326179414649	-0.14214170381813282	-0.8306896615623091	0.5226705249376211	-0.2048630048822306	0.0832367017522908	-0.26106179429278914	-0.7986973560361494	-0.7947923134141953	0.14387764471230316	-0.27571288626294893	-0.5778106789974348	-0.7042753391234224	-0.08845105931251915	0.10918883049266218	-0.5315312871879846	-0.4743671751551177	-0.16592664586695918
0.3112862849566437	0.39403625731664804	0.2790575607028006	0.5946810834635324	1.5064593351535551	1.2283059476655227	0.4242718522051163	1.248692479200202	0.5325261282102669	0.7170074766537939	0.11725208186371511	0.7806908106913754	1.6081500358152447	-0.6497186170895951	1.4599449734852739	-0.7352712219775155	0.9834637783790263	0.3971397434585408	0.1391541083388838	1.3386767012159486	1.9801519085002994	0.43275976818990874	1.3698859840638253	0.15155152524729504	1.0490902351429399	0.7628099772671383	0.2668074600085521	0.24120218993202508	-0.32731977208173973	0.8474997297008608	0.9350256441115542	0.34497267667524073	0.31133437611005194	0.891873257182961	0.13043982455808306	0.9037109475267456	-0.17657326282345226	0.747219310077486	0.6992573050519362	-0.5743654849008424	-0.17085072177753446	0.90997750721832	0.391641538061223	-0.1192827492304065	-0.1584870270549096	0.13849859302160086	1.276793486805434	0.1343161963598209	0.07620897789764924	0.5982178506632915
0.39517557493422073	0.5788343257294954	0.42516568427597734	0.7081110646848086	0.9129357166608257	2.1861852395830335	0.5671801584943237	0.6576767091746694	1.423038527922604	1.4609971010373213	1.1102559120548898	1.481332742780617	1.5035503248880742	-0.6811276940105367	2.1184872035274434	-0.34125693764756804	1.5282363058652475	0.7134346606824791	0.4392495411700415	1.6086899112521416	1.766479518017527	0.6540172183533298	1.4569382929230423	0.30243176115248643	0.8672039951002647	1.4656658983423718	0.39541175613415946	0.014056352393907828	-0.12175236935302684	1.5476696635429956	1.8211910074230813	1.6646883734065039	0.7704972852278299	1.4326420824214081	1.3393012466855403	1.2567660653716723	-0.026748904867734787	1.6723460118900426	1.2524728006083636	0.04143624469089812	0.8679557065485433	1.4386734485303532	0.7612968674041503	0.7171720519299527	0.45823916549188265	0.54208635542769	2.1758222584832048	0.6674898528527896	0.5697890881314777	0.953330074502439
0.3091889153023344	-0.07737141964360728	0.42846388943357644	0.2120818690783321	0.051792457033542655	2.2012140374050224	0.33763391872650156	0.009726829210692556	1.3829763921032272	1.3193366925646504	1.6552975728439103	1.8798770166964327	0.730314413376604	-0.1336534505350738	1.8704693802769101	0.09602955656368715	1.0525365894747478	1.1820860673954965	0.6367738897417939	0.8155898674694113	1.402059023103633	0.5013266571642707	1.1556805195203397	-0.18067402365671997	0.40155840397679227	1.3044908034333738	0.38110877682628697	-0.34778685790615144	-0.038472834806938444	1.8391734543976288	1.8357680195850319	2.1715925414737436	0.7644838952629125	1.0833786562727168	1.5208519025400615	1.2883809664107209	-0.06627463898042867	1.9558910652070958	0.8481134849817543	0.4584530513645774	1.587932322366621	1.3693162859338204	0.3014847629207496	0.981397985056822	0.6474092420349968	1.1759485473035933	1.9467934284353339	0.6079053647165504	0.2597231765417714	0.17556832960372423
0.2674455606263885	-0.7140110227828438	0.36661008760856445	-0.3815749345449933	-0.27417962148936054	1.55141982795677	-0.4964058635663748	-0.3873342720154517	0.5585936817993519	0.356592602841797	1.3852493457777195	1.762268199353836	0.05165932592294798	0.6906905608649728	0.6635706991992109	0.18425834466884944	0.0038412996268047026	1.3093295087620498	0.5191969973160471	-0.5621831927398523	1.084444395338412	-0.2817782336890416	0.556732975753942	-0.9496117260407505	-0.08200903757714707	0.8307354063456944	0.24777240096797587	-0.6102234261369952	-0.12569124005168889	1.5690539962716616	0.7744172385483318	1.6966464838408637	0.09665716857054055	0.15417672252270695	0.3852541640565153	0.8370362840092763	-0.35963954542645654	1.3161094920700143	-0.3318432467284555	0.41035960308099934	1.4629696383451645	0.7627923232947454	-0.7884342767322836	0.327310695182527	0.3451392984678235	1.6539770449974636	0.724054919096608	0.06733984035751424	-0.7961152653331864	-1.4392858900867689
0.3186712297457911	-0.41485079432688743	0.3546565871777012	-0.5118392174806932	-0.007961296184580993	0.9341397376025423	-1.5693865934661992	-0.49159314415678346	-0.2058854530316959	-0.5850066663305895	0.5404511918771604	1.1231863962946662	-0.05210480822595132	1.052089453104494	-0.7258817027629982	0.0194126600592039	-0.6704063959127389	0.7929831673405149	0.16635523751797698	-1.5277469652248516	0.7970355289012759	-1.3988996145438248	0.06913868405765408	-1.2126786067076007	-0.37864421581561614	0.7890078620810235	0.19347417211044202	-0.6321493155389644	-0.1480755869771263	0.8540795680501877	-0.6361755217893168	0.8274057969019737	-0.8244642809637233	-0.6248530048478443	-1.0410243411368365	0.03686941998725517	-0.7227260939725503	0.39398568026951225	-1.4356296436746916	0.2521254600428917	0.7246228273016958	0.05130186337230343	-1.619688869885021	-0.5048115276017636	-0.08200416572183791	1.3963930920896177	-0.45901586472931666	-0.38736155701326747	-1.7217067838379814	-2.6937876883175256
0.33963950140559707	0.768581801972978	0.42337109424020386	-0.13386303160972954	0.1107346197638512	0.6580638437511139	-2.1175294014067054	-0.45391906437754087	-0.2658603887489528	-0.7470107791692677	-0.32935312734428374	0.11693543466494288	0.19116946080151292	0.553028268254704	-1.3517806413260207	0.05868766218862412	-0.4577908335501175	-0.14062203365886186	-0.22292803073867976	-1.4847981035968398	0.37824406187284143	-2.2103358775177706	-0.05035015564773944	-0.5522863407537129	-0.5878472753313875	1.130253288933685	0.28636637691249794	-0.5451824496062734	0.05455900255737205	-0.06328313557531287	-1.4722721216282313	0.24536327906089686	-1.3349649523743363	-0.7675687104692956	-1.47512804857264	-0.8146309730009382	-0.943784218893198	-0.02117512314641136	-1.6569540967776337	0.46066093642158373	0.1383296024830894	-0.35347401954860214	-1.432545234731452	-0.5145116970434069	-0.3198118239191594	0.3000865861297568	-0.7082213467004662	-0.3290169548362959	-1.710972659652128	-2.589478641376435
0.20634539136897348	1.744519024568061	0.4703388564065984	0.27615465193230465	-0.49577252894318896	0.42931654423663895	-1.7003221741003682	-0.4057788420074224	0.1853845159104585	-0.23984004310237075	-0.8433045445013064	-0.9971224742594844	0.15235856490869834	-0.39562884042926566	-0.9699939504937696	0.5217729288250009	0.25398243211661453	-0.9761426254529804	-0.6194612267960564	-0.6928870649494209	-0.271888865393795	-2.2869893900909304	-0.044916366568992366	0.5816369882927296	-0.9749242515986805	1.130959754377585	0.3734944718997203	-0.5553370618222822	0.3063934126021887	-0.9156117109997277	-1.4665146488165006	0.060079947488686676	-1.1275835150840523	-0.42574551107107766	-0.677524983699237	-1.4521227900373868	-0.9533182281799493	0.1250348558410825	-0.9284613477315186	0.9732456448018887	0.21684894824745468	-0.3900458398394773	-0.35192978880833525	0.37381235615849745	-0.4397977869825108	-0.9872588192394017	-0.09750496675023138	0.11612082487440023	-0.8165903702172469	-1.2551279997495663
-0.08726372389280447	1.4406549663054595	0.3625478235419897	0.23064399899573487	-1.4629300547840383	-0.09924931889378061	-0.7198682996570291	-0.36406403818460675	0.42595464407241823	0.12360018654396591	-0.9551128425289982	-1.8575645736942572	-0.483641121290887	-0.985778234658792	-0.22709536707143152	1.0178369001227165	0.6624169980688603	-1.3938783713277785	-1.1355613788715422	0.1129553929296637	-1.0110825915329678	-1.762940989624483	-0.3583058514588378	1.2799116058232973	-1.5630519530981175	0.4292551467423371	0.3356394911306614	-0.6454865032553038	0.29804086491605475	-1.4190743517927629	-1.0688875306006844	-0.13069438005937634	-0.5173961274027643	-0.14390845700816152	0.36000179150116396	-1.7021089476035305	-0.8079399295117567	0.20638610543890112	0.07327785254963448	1.1978979868032287	0.7350694079384021	-0.320625656300141	0.7433428084962822	1.1924068703420176	-0.6751395120102581	-1.6292773949800983	0.5525096230308726	0.46093198024845866	0.18956989834771457	0.26311515749947073
-0.45741143647616445	-0.04606075582791468	0.06428082670913102	-0.3067266243302375	-1.8750322745404642	-0.7852010742851389	-0.09541842498223238	-0.2950838868274082	0.0640566222553433	-0.23954621484588737	-0.7779635853355176	-2.094764175819514	-1.3337423730070948	-0.861772869054594	0.02898136709987927	0.8994120205334575	0.39743636548700134	-1.4439904397587913	-1.7103795835098594	0.4342283623428817	-1.4985788436041432	-1.1387993996716095	-1.0145889686393257	1.049578264730047	-1.9604242953454871	-0.4122514164713692	0.26943051160547143	-0.5884717403643165	-0.022363669674447598	-1.3601570936908671	-0.7858334000889944	-0.6162323003290253	-0.11268693924711407	-0.2650192183405449	0.4654655938391088	-1.4857066763469287	-0.5929625503675323	-0.22789221903158066	0.5849182755479432	0.7006705423236694	1.0734390520492785	-0.44277533169812505	1.1005450667536192	1.043591939075565	-0.971477918025276	-1.4193119798685832	0.579075881586546	0.38505402538071776	0.6255703105849749	1.0539054731333324
-0.7974953065026491	-1.4446665827202425	-0.3567241373850523	-0.9406668231663436	-1.3405521517964276	-1.1331730122082135	-0.33403951545822597	-0.18458452825375182	-0.5235201874985769	-1.0165224361935885	-0.4032904082134295	-1.5842279363125946	-1.657565597398649	-0.4539217023952535	-0.4030136880284393	0.01923053859491503	-0.20306096314107766	-1.3103671682195195	-1.955069666686769	0.3332137963705565	-1.4775819492678226	-0.7574255614343298	-1.4739234376279673	0.21292365645120917	-1.6951056569850305	-0.5655082614538687	0.27844158679896786	-0.23837256465904885	-0.37763293553618615	-0.7928640975655848	-0.6389756944795528	-1.1870519267802226	-0.22915107552873432	-0.6094728420880842	-0.5576171431623319	-0.8877414266571014	-0.38668500876308465	-0.8679749404253447	0.42134248717275063	-0.24294530766449937	0.9570858686348662	-0.8352728193429786	0.7807678129344513	0.13458223065732194	-0.942080467953609	-0.9059725990939457	0.05095012279080966	0.007138113912409638	0.4546408603320327	1.0830356917179058
-0.9815534758416576	-1.5304917066337551	-0.7939089819549688	-1.2373896052419935	-0.3963831507454867	-0.8721180007462984	-0.9793854720494785	-0.02697520802849122	-0.6021394570893158	-1.3163607533692907	0.09414349885321732	-0.6277393818635632	-1.0730661754952229	-0.4277628787482891	-0.9301567659512344	-0.9682766547699752	-0.5825071382059925	-1.0511640581274726	-1.4289990802837762	0.18513476458975853	-1.0260966081413718	-0.5104118123803834	-1.1939518609524462	-0.5269709525479955	-0.7182131925531952	0.04459045385948197	0.19167991568983278	0.30622911366569566	-0.4632973191111933	-0.09378916241909309	-0.2970444108515629	-1.4152486491733756	-0.6079528389851967	-0.715007184545262	-1.807304082938884	-0.18583085852294853	-0.2771478469727961	-0.9995744412369548	0.05149124238686224	-0.8732525440313457	0.7161707882078417	-1.304819639217823	0.46724170551064564	-0.4755417098310044	-0.3304150811665758	-0.6828670728810576	-0.46191956703751597	-0.3145671886509738	0.10948512247951166	0.9464544143212117
-0.8636208933759179	-0.3313388943977294	-1.0969972587226973	-1.0536677113641948	0.23113339953647238	-0.22967685203894553	-1.093681289293645	0.1883850557298543	0.1687528511059904	-0.6043548637516926	0.5998116147789712	0.22873229394216765	0.0651054131470513	-0.8880762697582433	-0.8208840034046768	-1.1892760911263656	-0.5405136590184918	-0.6259440351882611	-0.0961864852661111	0.24548980686655222	-0.4808991895312353	-0.07359824164768478	-0.24275200724359808	-0.7701487165638007	0.4918254151240979	0.6757157987737854	-0.27213488284509524	0.8531659372526926	-0.2115642833038657	0.3137792701378421	0.4135699076254452	-1.165150321099032	-0.6797326612660082	-0.3265592403383312	-2.205133077832779	0.33048957476584906	-0.33212724972925084	-0.32936231050849046	0.08671154256258076	-0.6886408176184665	0.7990492042057343	-1.5061894159482092	0.6764257771338571	-0.088695817906555	0.5852358334813832	-0.7082345157914727	-0.4903018281043982	-0.33826737225784603	-0.03264828362499426	1.0873508434435473
-0.37801924503136614	0.9411949491768284	-1.0435515434777023	-0.5433399355385945	0.49242081653951375	0.3588303637333785	-0.29282586403203487	0.42801882911826655	1.4200917695409354	0.7362938393860011	1.0059497821250263	0.6469019193022438	0.9675104610631714	-1.2378059243205244	0.04695533419838039	-0.45781302698286336	-0.25446205823558465	-0.07632927517122623	1.5084286529442918	0.45857899087315435	-0.0950734400968655	0.6134706835329427	0.7517521185466414	-0.6057648358886784	1.3374278974362153	0.6990971600126811	-1.0105105314726133	1.3011897767132543	0.2451533208539774	0.33677496121058903	1.2607182774571315	-0.6707096903901127	-0.10906149412653773	0.3766202231228419	-1.4725051359552501	0.6248939529535249	-0.5171613983483203	0.6715931789289808	0.6879771598977482	0.09362321091944244	1.174201040823293	-1.163846882051579	1.2276418888086553	0.8863495404683268	1.169063257728176	-0.46529211258819625	-0.0005188548829398602	-0.07773733152144927	0.08398270829568757	1.3874928904342685
0.318171686545913	1.1429922447461514	-0.4817600383217109	0.03534665583458201	0.8633698380358322	0.6474927843010705	0.8123065618548556	0.5859359602285933	2.4088868838562414	1.7501153214344536	1.273136113693917	0.7436591424713209	1.067805029312243	-0.8327540920498718	1.0833278479141004	0.48405881459814754	0.09594204662749656	0.448924476300607	2.5772627449964056	0.5812645394193663	0.1719250139031189	1.1846949548449843	1.216503583938068	-0.2741783595937723	1.5636707055183356	0.28922254881314	-1.4330561443480048	1.5701671182834642	0.7166901492119786	0.25301691832766615	1.8244181364850525	-0.1670967559134125	0.8710256432265616	0.976162403039864	-0.2532626200155202	0.9107587631677616	-0.6747755605959213	1.2203819811728591	1.3979580757230987	0.7798955222954667	1.3545335083756667	-0.3150996396609298	1.453787297058778	1.4585699151042215	1.0194317211332702	0.2825633869119685	0.6792505701417697	0.2916856089756524	0.30628921504408274	1.4432417822094978
0.8621129758759956	0.2846714661261544	0.38733036736307064	0.45891391970431783	1.440773576187799	0.6185802786685446	1.2811373320188673	0.5716357067382768	2.5831451712553775	1.754238341109928	1.3626961223497247	0.8360509309448627	0.43276768308557156	0.3066728290159885	1.5557745931683622	0.706567386138192	0.48493145385725595	0.8536290220484817	2.5502386149021166	0.4281141342045285	0.4789402786045549	1.213973710637329	1.0847455309276175	0.10867666747300694	1.3175495693264245	0.026831024542542745	-1.0710090845466944	1.4535037923343967	0.9623949398545437	0.33744020912101563	1.8446511712807416	0.3320750112649202	1.6132642983098158	1.1520995391996052	0.5955794993282341	1.305563210214314	-0.6304229242471485	0.9162787669811647	1.5144707167744818	0.8215368312019585	0.9791918168778164	0.6078564897833706	0.855294011216121	1.142254361645238	0.32773671182341774	1.1170938409344435	1.0881694977487149	0.5495769427840207	0.4607233481592674	1.0539015364572182
0.9412455630827943	-0.6569476277523522	0.9737707951454103	0.5620248912949938	1.6066400870775943	0.29105922190883365	0.8656893122164051	0.4254343170951259	1.8909934798367694	0.8586377120707872	1.1422107299116202	0.9824653828283629	-0.3721272751355412	1.484050781745127	1.210158808929592	0.040596171979022364	0.8026948814368554	1.1815126028083272	1.4872752007792487	0.03959758968971301	0.7894900656395978	0.7151338973091167	0.6621991801056296	0.4358262119283251	0.8652047748480002	0.048028758075031944	-0.22123975500540802	0.7711497778703813	0.7070236483825015	0.5098801269422434	1.3504396816113355	0.7930923882654498	1.5594382110526936	0.8388188596154288	0.7582443898417219	1.5668114094973096	-0.3329307375816086	-0.001022926872179128	0.7042746370699945	0.21717238676264064	0.21238201868950052	1.0511966837588724	-0.43683809165003734	0.3397717217058812	-0.3521397729155674	1.4399710568662472	0.8672934381098139	0.49711106432691265	0.43111871548429875	0.3823926528290052
0.5779693852323116	-0.879063909497733	0.7739874329642595	0.27182063975101445	0.8278792228852742	-0.2977742966549456	0.22146897210376126	0.274906795023047	0.7182438900327732	-0.23818746102308744	0.497548981676082	0.8944596724118228	-0.7637839253734339	1.9819351187173517	0.3712219610615111	-0.7992015725902648	0.7100281522494823	1.4889984793280817	0.06916403299233463	-0.32864943637229427	0.8688028066493271	0.1889525410577359	0.22630290422952837	0.44756569609175373	0.3708159569320424	-0.07223858132034346	0.28110251857321944	-0.2542992773283659	-0.0837306130346295	0.4351892976744874	0.5705699762340197	0.8867092452600999	0.6794251203735744	0.17048731293246452	0.5655148589428931	1.3250322505534604	0.11309913193297082	-0.9386699846116635	-0.6297419766886497	-0.562156430287523	-0.5052939328097499	0.8495489790423811	-1.724918879160826	-0.28753613906989023	-0.6204201822034688	1.1838197377294066	0.020390946697624694	0.06982277210165447	0.22140818846599195	-0.23534857455678182
0.13174987376954464	-0.5249190655682172	-0.02149994084054701	-0.2853767368656496	-0.44609590957737877	-0.930257924404569	0.08962769747352553	0.1420578199098201	-0.3852565676161227	-0.8797691254004786	-0.3990373849862162	0.34846636866078834	-0.556031420087401	1.676476999439312	-0.4553047241859992	-1.0448189997707966	-0.019107742133496988	1.685151673637114	-0.7998311399104121	-0.4103200392202687	0.6256679677938989	0.11352232343087257	-0.1270836802645048	-0.04354410230145746	-0.07344414752474886	-0.5932257767526157	0.031086550036834318	-0.9689757673048315	-0.8921307513937575	-0.04267568033101959	-0.2033660623535622	0.24381894077975663	-0.5014186314445522	-0.6090618599443669	0.48184129984813073	0.597118241631076	0.540765069218562	-1.4076862663529834	-1.5706861652445223	-0.9530935119201287	-0.9831409263963303	0.46192521315373636	-2.212520274945508	-0.5715446887529643	-0.49103896387732454	0.8611687773958361	-0.9421080663169538	-0.5287277194366143	0.04085869125534759	-0.5231013183683787
-0.0301462045659941	-0.3038041701992876	-0.5452982115818777	-0.74174411637696	-1.0972022097371092	-1.2484904109304535	0.44665871418881625	-0.13529964813075193	-1.0217244219817716	-0.9216428784457383	-1.0540202284384903	-0.4178508746936435	-0.03378817279957994	1.0358095822007203	-0.9972248683553555	-0.7144841200724988	-1.0304858009221394	1.5767520662008379	-0.6117513929953055	-0.19989153155189482	0.3204594234644444	0.42580389574427563	-0.3574287036172758	-0.7518823382670944	-0.3645820417127846	-1.1223671601422869	-0.41026414665043337	-0.8795552143519462	-0.8798377824930383	-0.6557020773054346	-0.7471578594742052	-0.9433240742875882	-1.297822040591367	-1.1934404166981036	0.5876527965748081	-0.0966023446846899	0.8294269775401126	-1.295499327971595	-1.4038486814915028	-0.6913552881256176	-1.3991928850599185	0.5388308432236694	-1.5447492482348657	-0.829572866523674	-0.2277815929024138	0.9014056151388885	-1.2846778628262605	-0.893149592473832	0.216426421014032	-0.38312710711488907
0.12186291239474137	-0.5408856759276978	-0.09193646429323214	-0.6715979718133259	-0.6327400796918842	-1.1053381012679362	0.636682980975247	-0.6888400588750182	-1.1691782045129788	-0.7065721581944799	-1.0620857400856583	-0.8583265879307455	0.3189607016374261	0.6015967115763192	-1.2669456259720457	-0.50733375873923	-1.513819815447173	1.0734587864517682	0.3094015358912573	-0.017444119107144156	0.2795069137299571	0.6073152454976515	-0.42154852044504876	-0.9877327180269893	-0.45480958585752906	-1.1085555399403344	-0.17964679904866693	-0.2763543265677668	0.2731577229755193	-0.9380002906271724	-1.0329952972256922	-1.7976445998625332	-1.3529082824091931	-1.3037176189758504	0.5832112567307977	-0.2697375488143666	0.9432633373716455	-0.8618099289941843	-0.26223479930773586	-0.001838311646491957	-1.9022416351830436	1.1505311860147822	-0.10096485126051975	-1.2618909207543654	-0.044900213358550566	1.1132452432622972	-0.7095005241671508	-0.7600083483747451	0.846348840228275	0.03991316735260474
0.27856279532117545	-0.8182864330802423	1.0368842997633978	0.06835543704562813	0.15443946632189942	-0.778575666151771	0.2898487177318797	-1.3255999833746286	-1.1504114803588288	-0.6537358128222497	-0.5746266240238846	-0.6855609869327123	0.2320284257890066	0.5082671651038142	-1.3232806009253324	-0.8855174940169487	-0.9755385694902984	0.29828582908287166	0.9998015798807608	-0.19697689032564483	0.42937860774352904	0.3223939188203855	-0.3937999955994143	-0.33713745557082914	-0.44329643223067633	-0.6467664469906719	0.7598712277316105	-0.03404955720089067	1.7748883862227471	-0.6511408221057894	-1.2350492227845808	-1.494180833948409	-0.8216254579440838	-0.8568596843654313	0.2461118435581481	-0.05493440331454007	0.9216829615100453	-0.511906333062629	0.9183014286739056	0.5448330811262463	-2.273688737677968	1.5564782039340468	1.186412325887083	-1.612327833604356	0.017198449934123557	0.9313870048043621	0.24098707984465775	-0.30866830646479104	1.5313937976887386	0.3731787487531237
0.14177930904043	-0.5587408197274231	1.7023082324885634	1.1417553445713562	0.10317892382481578	-0.6541508310134403	-0.14199145548477718	-1.5639780587184386	-1.2947680134105646	-0.8418487258929428	-0.2129043296838798	-0.1857582933920888	-0.10335631593094088	0.4520733323031326	-1.0987954798708284	-1.4216751388257558	0.18066400428321538	-0.5026270794890317	0.681164194729208	-0.6433360179472355	0.3052240481636665	-0.11950233354485985	-0.47488618824246365	0.7790240544247953	-0.46354702529197456	-0.42317563080259546	1.4560336862809684	-0.6273776056657674	2.258782402169566	0.03582742837644534	-1.4889342004365567	-0.1504846132993943	-0.13079943938034796	-0.06515368023121068	-0.20483054912355975	-0.05808937166884913	0.8603644665488771	-0.4636610570021939	1.1875059044785619	0.490935947204498	-2.1301624637108465	0.9470700447243369	1.4718990586785023	-1.4907774520154604	0.028534190795752885	0.12695803129209143	0.634621519466601	-0.012993312031138394	1.612057722372548	0.24991571404196133
-0.24432460651167717	0.236663322261446	1.0854783103704402	1.9139345660878258	-0.8661278745712726	-0.7027204968558499	0.066940913698314	-1.073900293893172	-1.5568336933890286	-0.9387987501664876	-0.39503586763021664	0.1044844208871256	-0.18605493691425415	0.06431308174100855	-0.4982334119867192	-1.199863516135277	1.0221980557393515	-1.0931084137716351	-0.4573163168119709	-0.7930489621853721	-0.35480102838860206	-0.07409723913792392	-0.7250882955715663	1.4317435248819805	-0.452957188422816	-0.7820281768243021	1.0757641466183374	-1.4618038808681817	1.1288169778002664	0.7098185505412855	-1.597703365668908	1.1862875895982643	0.41537352311892267	0.6868270647260557	-0.278172988465228	-0.5714160068571333	0.8542269394579943	-0.5414346224225466	0.4185953862442395	-0.05541650789736214	-1.419802935330374	-0.5441376676191761	0.6756865816188357	-0.8666097864865336	0.07807415954525875	-0.8786569761607219	0.12825080427774407	-0.11884944370013285	0.7981692808015332	-0.3198507208403032
-0.5309899776257394	0.9869771230153928	-0.3848000765901083	1.90958946577998	-1.5831627748889665	-0.4713584184637551	0.9360502035544657	-0.07806072802921692	-1.5208703199552018	-0.5506641128011165	-0.8162547591638138	-0.015044871419023473	0.31014557763895634	-0.6671973368007212	0.3772021628003802	0.14660564330485354	1.0603689296400578	-1.278506242577744	-1.356010093281002	-0.18612469002546073	-1.1289237996066466	0.6373006416398376	-0.8572876079363405	1.1465582865945627	-0.16186568490267564	-1.1644489229672956	-0.036371756812750955	-1.4307082774147626	-0.7199753012168125	0.9772035139353704	-1.1120532653108521	1.5538366915848238	0.7932413597339927	1.1054246226227666	0.23196838437128522	-1.106597651593171	0.8894923700226439	-0.34173080064311606	-0.6270400419749069	-0.45205604454839105	-0.5690284184079557	-1.7512159544298822	-0.4201191255946732	-0.09186318164416671	0.220325896350998	-1.435209111086925	-0.612280624526151	-0.3350486641099557	-0.4785410426794732	-0.8588143373621822
-0.4270628151115339	1.1943674911705362	-1.4130950897397754	1.1641006282863975	-1.0274578764623379	0.2832407035422036	1.590628740817846	0.7686887944334906	-0.8799797451813808	0.3055759336417011	-0.7626456683732504	-0.23847397162694176	1.138068485479991	-1.280368921697133	1.1742397448138513	1.9201624114225715	0.6969410212612718	-0.9305903048340199	-1.1139842129283761	0.884397183740044	-1.2415611731350462	1.3624640363056502	-0.49841322910368085	0.40363187674616763	0.4915839259336321	-0.7755616009176663	-0.7048283617695194	-0.19973597522499473	-1.7386640604818249	0.6415103162018818	0.1215456556006195	1.006005907636161	1.0696090694718312	1.133316465571057	0.9009642165321231	-0.9105635714971706	0.800323867369815	0.2989879163957741	-1.0805636735066069	-0.14880943242712438	-0.07924173809761537	-1.5860223601322954	-0.8606397927368633	0.501784657873138	0.42452931025858526	-1.2897578077059726	-0.6492833230254171	-0.16072460707242153	-1.4364976053361291	-0.8661817926416153
-0.00331591834447691	0.9239784511236103	-1.1724325378450435	0.15869620584195596	0.38308036156849035	1.0916941808075442	1.1612863959861717	0.9482524435631352	0.09720907208557746	1.0729840588239652	0.01693671897060892	-0.17209729973593332	1.6052924161764148	-1.1563088688107723	1.5038385387421682	2.9611848563550733	0.5999820515624785	-0.14622141991969365	0.03742049399186425	1.453409932988893	-0.4523415719523468	1.2051820158549045	0.272987973647467	0.04365711541585468	1.1278356688256101	0.29360759288029653	-0.3188216903802159	1.2596786802084161	-1.3103315206846606	-0.18011833112538644	1.5059212760760683	0.4271725033597644	1.1460055163924994	0.8581709706338272	0.980780588295006	0.07976758895655571	0.426887320557416	1.0063782911590753	-0.7740809604230824	0.6634510687827709	-0.06170149102217646	-0.21845450407581496	-0.3963779910283111	0.8547902419024171	0.557077841084025	-0.7331876792674825	0.08984268659135516	0.4757181021905363	-1.6594506878123474	-0.39504149988686915
0.366455571162773	0.5789704786131679	-0.1390684127789435	-0.5971817133020487	1.2094529662992084	1.1350849486560644	-0.2485835833274326	0.5075382779656123	0.6994611118836388	1.0790973007374698	0.8936666261535932	0.1747993670417878	1.1956790843023903	-0.08651431567962682	1.2344141552612355	2.735686833854333	0.7829492564212781	0.6018160616565847	0.8917692175763287	0.8019238363093688	0.518928107904526	-0.00028644101900086833	0.803290871222585	0.2625066646808498	1.1367254726099116	0.9769001747443972	0.42548027337979083	1.61192062736971	-0.3276125837824475	-1.0193699849133262	2.0038798034875653	0.4759272121644793	0.7869237639658538	0.35351391484012273	0.12926283993372792	1.0117298639286667	-0.11993511954013834	1.1483876130034258	-0.23772679068923191	1.1416881534370034	-0.24455319341150414	1.0156916737027757	0.3505992810967613	1.0041839012239075	0.4859863349377907	-0.22464407568200265	0.6334411285917577	1.0266701973777304	-1.3624364085801237	-0.04352636160798049
0.3485350485369171	0.36450048112256106	0.4771020464968581	-0.9543729789363945	0.636087498564916	0.1575020785901286	-1.6405245397550876	-0.08627679531785658	0.4651748818492117	0.18079542984783753	0.9605587002060957	0.38841175081578444	0.09989303665475906	1.3680867128594227	0.5852774189406147	1.7693937672053521	0.5703459227675435	0.6519837839985545	0.4854025540548305	-0.6922515203441028	0.6285233451712919	-1.4091754191397434	0.46085709489942583	0.4191902803251465	0.3032519931254685	0.428383191349781	0.3784238391921013	0.5880701631621427	-0.09902665422000714	-1.2814907910973854	1.1016127226616363	0.8924403194164436	-0.07041720677289673	-0.3234360833793736	-1.1644557658705863	0.9755892081258403	-0.4208867681775592	0.4845596061853789	0.03218181235810813	0.6603608028353705	-0.3643701444888984	0.9544610603225977	0.6390857795085871	0.8479657795796812	0.2533148319290436	-0.009815562926427138	0.06696603629746269	0.870364517304935	-0.9748138514830834	-0.2458482428719862
-0.06957739761395133	0.14706621805326628	0.03382880804618159	-1.1428897814099428	-0.6247613075575535	-1.1467550436318887	-2.1228157818993423	-0.4450833348844078	-0.29428497169039597	-1.0021085198127178	0.03231114366840536	0.10714495663869172	-0.9147536666870983	2.1517396001767577	-0.05212201786961747	1.0320370620791695	-0.45302820992653936	-0.2955243627947296	-0.8814635870580105	-1.772531520361577	-0.40672094135730685	-1.9446592928437345	-0.635644387372928	-0.09402998559089637	-0.8507889929333349	-0.906483728548755	-0.642847940706135	-0.7119542080894478	-0.8472789297682025	-0.744592406933204	-0.5505713603347271	0.9209668643318306	-1.096801663937582	-1.0046442652095013	-1.946055000534283	-0.007610299158210545	-0.11869805408518042	-0.5124966663143394	0.1348239307409414	-0.42763357029624216	-0.4022598290314173	-0.24608095291626905	0.45601693823570527	0.27892530332596055	0.0890464190379137	-0.09111572548518834	-1.3093436733786137	0.007141397323311021	-0.6315832756515734	-0.6630287079831911
-0.5995870188485587	-0.20006877286019117	-0.9477921639132816	-1.4385792298101614	-1.2048817660366904	-1.7760115027535792	-1.6672665059495504	-0.5356846663326416	-0.7601771394066118	-1.5593027218913813	-1.0914870947308515	-0.5851081733155631	-1.1982275197121397	1.5521772795328357	-0.3812089292390453	0.9910982756175902	-1.695475544970227	-1.7629153372331294	-1.9213609733814707	-1.490176405024838	-1.7568302348777967	-1.3148525627831869	-1.6118559113158897	-1.0031728353908693	-1.4597348413072644	-1.6863497380634354	-1.6102054645651516	-1.001800039016726	-1.5205887703756322	0.11533941409779372	-1.6174292227531286	0.2594688132829327	-1.748947536484834	-1.3950365480098625	-1.6530616866913694	-1.0136829966222782	0.6239292801039076	-1.0571465778713867	0.5099647606468947	-1.0386288782722262	-0.4122584717838106	-1.3887195722195607	0.47920848242767783	-0.4756179834305454	0.16282905411086196	-0.38955950701790676	-2.1607348260100063	-0.8898084613180449	-0.19340880211012337	-0.4906547951749538
-0.8992759596438389	-0.5299529192796705	-1.4450294992560793	-1.8223180153989282	-0.6149228443931798	-1.3653561496405084	-0.8443918702532742	-0.49873077988963316	-0.4210639717674464	-1.0628464583709243	-1.4222512266506402	-1.2137376416232926	-0.7628943192614189	-0.09410430835145799	-0.32944193428159424	1.3110431584683384	-2.04463629559748	-2.749465101705817	-1.6377359341267148	-0.1388013244217293	-2.2563340852930627	-0.17754967326149743	-1.6262411462512396	-1.4173393483691663	-1.0859994274122742	-1.1134267500022843	-1.503328510816366	-0.13942078071676017	-1.0677090360275074	0.4830293133826492	-1.2948801639422125	-0.6151443061566088	-1.701566804139606	-1.2746220629636018	-0.6300246760941438	-1.2110844329981474	1.148990367956704	-0.7578411694864244	1.235582365052612	-0.4448356152618923	-0.283263199840755	-1.5367286733703935	1.1790281187562448	-0.8642272135998175	0.3278954255511731	-0.790732126722507	-1.5136145896946998	-1.1375383485496453	0.3524137741540507	0.5702067325063013
-0.7977070705532369	-0.6228399251888457	-0.9947517645184433	-1.96393188527236	0.36885394743404765	-0.36928098028872736	-0.04247244243966719	-0.35702536056558165	0.4332246350579752	0.0913945921354618	-0.7609511393858049	-1.3012422544766866	-0.13117628747091598	-1.5856655177221028	0.0030880599134750475	1.3788934090878282	-1.1211994581629667	-2.5437482437245	-0.24225830458644138	1.0789266396679185	-1.4803175546999436	0.6511718555707741	-0.6167585485030751	-0.9144369349052993	-0.07947282933912206	0.26310762727907444	-0.47865752960330876	0.8528906980844608	0.3655402462640406	0.05448440364151158	-0.018868153434697797	-1.0565544762351597	-1.0844676884719686	-0.7136637825615737	0.21704375620044075	-0.6610115395877104	0.9268977635358903	0.1199473825242277	1.787024685330982	0.9433143172425705	0.1500849009010783	-0.8405095466474153	2.1165154557949237	-0.523732152086679	0.22553117418929866	-1.0872688376527495	0.19370464523223235	-0.6807404913325025	0.758074936001317	1.8279093243203621
-0.3493693227026634	-0.532097245809211	-0.005736259744661154	-1.5362732366815568	0.7621141344656904	0.5952089081960077	0.7811215318605129	-0.03595087118941199	1.0521738761760595	1.0760616285765718	0.1924559998625436	-0.7123544141993422	0.2754193312230008	-1.8978259937272564	0.44379251919874657	0.9627761274131739	0.1900796872762038	-1.3306983896342068	1.1798514203583004	1.2840294870102076	-0.025145703015332397	0.9659057949136727	0.7478245156602835	-0.08968899903346937	0.8078665409572854	1.251057768484689	0.4133762107803085	0.9862584144721913	1.656561968055578	-0.5461282159797831	1.0584430944301946	-0.9631791594582138	-0.2918535557641869	-0.03142515063527964	0.2814593975015394	-0.06740181400067248	0.14593807235340725	1.026093589632962	1.5777079155165197	1.9493705514189212	0.7720817151707697	-0.07953967580215657	2.3037047778927056	0.25858291399057987	-0.27255014515336906	-1.0513248593615112	1.5861662863490988	-0.03198785711309434	0.8532745830430651	2.261461210648972
0.24329087101776256	-0.5210218340465127	0.8194421907593915	-0.5494055391462177	0.44932798359838666	1.3163730031254008	1.6014424942637142	0.36916110788580453	0.9823586853172924	1.3310297251450336	0.630517312755143	0.26583047121643105	0.47757310622737553	-1.1138722087793538	0.7917600505014948	0.30756815137125393	0.6529582753112763	0.019469008646272885	1.741048288633676	0.6968226819661918	1.1631172570191688	1.0613017570786072	1.728591301132206	0.1645905500871347	1.0841761578941183	1.286799253641893	0.5240150478890615	0.2859590794212714	1.9322876334872094	-0.411537201048665	1.2047484731766296	-0.7306182703580687	0.38350063908547244	0.47618790875731265	-0.22471418585351294	0.08606111550163684	-0.4707821294684118	1.5880795608984082	0.629049898989464	1.7433461235126804	1.1439734707546791	0.3300711187644194	1.2529361174293911	0.7383731006685522	-0.7862860982008706	-0.6483841932750941	1.7749335626812706	0.3314895352481327	0.8250370587142654	1.6046720320016439
0.7380633121934755	-0.6251718426725651	1.1346642085693692	0.6108839347349914	0.0412348790905296	1.8108431168185757	1.9325176421844648	0.5223040884467776	0.4119121838171611	0.9030919445379406	0.3891905328487065	1.0857342063935647	0.6731401012379141	-0.270198714092619	0.8525773439049545	-0.28449035682034857	0.04433989060540102	0.7486726567273266	1.3630700577855912	0.1669646682342455	1.5925150009540348	1.0421907282347826	2.0025973486276154	-0.20990905675608706	0.7829957022431069	0.7886312488328441	0.26164553696035386	-0.46796073985224595	1.2998444636216373	0.5418336436361846	0.6273632398506861	-0.6050070263096802	0.8763633623194049	0.7365257328349494	-0.5697474790527922	-0.06643911486212632	-0.5176204452950081	1.648697333233535	-0.4308572683072364	0.5098867703865495	0.9374945122647262	0.6118020760783343	-0.47495818940733525	0.43126213956224985	-0.7338101474742846	-0.10630688798997266	1.1126119383240878	0.3901049153579053	0.9577516305636348	0.5656427820655744
0.953603711944956	-0.4698975079757102	1.0196850050425836	1.4668542901950403	-0.06101322274858711	1.8666817871916246	1.261190570477255	0.17001806550727033	-0.17749969867706014	0.22268345697233027	-0.10143326385372681	1.2439134368765545	0.8047777020500401	-0.2401502347959306	0.5478956169912369	-0.7874605723100454	-0.6157580550856581	0.7731470111461791	0.4716927890718002	0.11868796683335994	1.3965812195283607	0.5830507088671556	1.5990876807438348	-0.3234564589284514	0.210233432616678	0.3883830667658581	0.3648690584817506	-0.7301411107116413	0.3923660750167676	1.3241904857889362	-0.03987093202668509	-0.3413248821147691	1.1729169762747291	0.8304497275695322	-0.2501401806891399	-0.18511908989792342	-0.4428129909704623	1.0642918523439877	-1.0092694601746979	-0.9210210212241691	0.36644168987774706	1.0099185574125014	-1.823999759535794	-0.41649756138431004	0.018329709741606928	0.31598491807309864	0.5450176508006426	0.4175137490136573	1.1531625062063227	-0.0685738501172097
0.8575298369410636	0.29383900283029935	0.6616870656921586	1.7898187182573237	-0.06601644584185135	1.1599516267715213	-0.14948974156430486	-0.496559367333363	-0.5318953481083527	-0.3122352350630784	-0.425296285128096	0.6161212735163375	0.5804594532895715	-0.8491389780244464	0.033449167445889876	-1.3294533226485965	-0.26572323633339534	0.518250617659809	-0.5717042726425781	0.18015298570142219	0.9437558453648252	-0.47817686293370776	0.6655573837115962	0.543542815690385	-0.3834433455109074	0.19492380368403817	0.8434790085507408	-0.6547091084443358	-0.44187556508915055	0.9375167567163667	-0.49843693156755975	0.3849819039885674	1.169071656273898	0.8060934255689816	0.5859227219421704	-0.2338255349677571	-1.0167765696490048	-0.20355149576213025	-1.0548623884098114	-1.8962779300296722	0.04050151049741856	1.2646190335481948	-2.224821511692124	-1.1125382175835128	0.884881923592815	0.5942822169230881	0.480180247308892	0.5535377037952997	0.958178924429313	-0.3071858994835562
0.5902448325770212	1.4142085199897694	0.19283292171734795	1.7065475012782676	-0.24568138374001605	-0.10503487928305577	-1.2105363130817453	-0.9202394704165776	-0.711254595008482	-0.5229122366670982	-0.5474900942487867	-0.38301046332724525	-0.06866518108748565	-1.1889637380569467	-0.36272310603456387	-1.8703182865626173	0.9414338793417898	0.35642511513661645	-1.5466617701434977	-0.15210376797877645	0.47819838468765313	-1.531574584123274	-0.49856352004444604	1.9151367480113453	-0.8423102595454406	-0.021323248382769597	0.9919500075384949	-0.6139571798052952	-1.2225894085475835	-0.3833607779194621	-0.8726396598724049	1.3743648336866647	0.8129940206355212	0.6526993959326968	1.3870529990362774	-0.3759426825024074	-2.2374122919975488	-1.7030729769283584	-0.896662038749406	-2.282607244012267	0.3248980211911733	0.9368349361231304	-1.913530309292743	-1.2111181209312503	1.0563174709458918	0.8753886751380479	0.5205381690198	0.6673260439456052	0.18078065814397654	-0.7165560616797392
0.36368920320344805	2.1003133499338307	-0.22034543890521585	1.511391174092705	-0.37631183855947037	-1.009608395964228	-1.0168426537152389	-0.68101339728981	-0.7743935971469758	-0.38778859292044343	-0.6085763157933534	-1.0326643697166147	-0.7304301091723889	-0.7452885756932789	-0.42775308879736884	-2.1548871975342982	1.7740119700695585	0.3188850627295562	-2.0825333096976815	-0.7374940923978045	0.09762202006927194	-1.5619655337096625	-1.3213927135029424	2.473013868203918	-0.9912535888693571	-0.1968468678473257	0.40610243368905047	-0.5676065329051725	-1.7899237361304754	-1.2692618621156897	-1.1929508246168372	1.9275174930678787	0.3217335849310432	0.4436164976755373	1.745273502266422	-0.5095641849255882	-3.0086665842764004	-2.47177857709995	-0.7391577772525155	-2.172158146706837	0.9157979926789025	0.10708231301932829	-1.3816276349686598	-0.844286555310275	0.29761536705121333	1.1487352844897496	0.20386603794653482	0.5988843421675406	-0.6985555571562134	-1.4311006789278957
0.28610976560802415	1.7746535132632761	-0.3741299933994185	1.3790248734926658	-0.03216625389818734	-0.7275672585298929	0.14098144746340527	0.10290093768320174	-0.5958597928494753	0.01761265149304734	-0.5831191511043652	-0.8575141413311524	-0.8719218432165318	-0.00978999012370498	-0.317294072798495	-2.007885456415377	1.2811123964559075	0.28440067410725545	-1.6932047912912358	-0.900935622549237	-0.14280799017374804	-0.2793702340773078	-1.2266066717210717	1.460778568168405	-0.6914813109986309	0.06979179284181511	-0.3880771810421615	-0.14561681788950523	-1.6287960322615562	-0.6840371252968364	-1.13194909881612	1.5280665856628795	0.07398768798774934	0.37765941500480316	1.649748643205644	-0.2363894814210362	-2.18523998653458	-1.7699613860467882	-0.4862232128975458	-1.5818433242342442	1.1398301142892708	-0.5619849669504385	-0.7775373737464119	-0.40672992622917414	-0.7909264743424542	1.117793213324708	-0.3265660304175167	0.3869273436070376	-0.9562406913572762	-1.7852745445544593
0.27949309603362743	0.6868096090940625	-0.22831231494563703	1.231423097696759	0.6978024210421224	0.4895331922632715	0.9962244124600129	0.8993923906770318	-0.09019521666182394	0.4891628850111139	-0.31352351973338194	-0.0365974801564581	-0.4329987890288311	0.13896030572742782	-0.43775222539753605	-1.5669153660725328	-0.18084596669286912	0.24564500242976997	-0.30984661786215245	-0.26597342071151303	-0.24311076869140266	1.3121851687986665	-0.21779696508179677	-0.4444092606057384	-0.05575175055850785	0.8746641475916483	-0.5392786397890578	0.7287847828896415	-0.471228680188472	0.8819222648237908	-0.4293966471386395	0.400360439241504	0.18851806019266565	0.5689046169862301	1.2982887618849446	0.5789305946420632	0.04843488271863231	0.06029971804472805	-0.03171016719943103	-0.5884999081083281	0.6676182024729449	-0.5430302463761797	0.013692162430915658	-0.06966439034861391	-1.3382692027881264	0.5221472905196777	-0.5574744336927195	0.19276840402566342	-0.44163090608217476	-1.1406171179900064
0.19268542742426986	-0.34345723221041047	0.01568329030248809	0.8578595814986131	1.156159827587159	1.4163075185255678	0.6345215489290955	1.2502904243679216	0.49860190143398975	0.7379850502109135	0.1796551750389134	0.7660188261386948	0.0818768742774661	-0.4761815784558215	-0.9769238514249792	-1.1262368865073613	-1.3692337292157242	0.2710700103781838	1.3675975141750998	0.7513325615944405	-0.2918284664505365	1.7643987727980464	0.9275126356670607	-1.7760347244138768	0.5164850123886199	1.6294201330935922	0.08526895469312439	1.5613709777088187	1.1277569222481996	1.9138897700219364	0.5757729795501004	-0.6836813760711896	0.30486026435364577	0.8210015542421795	0.8215207128241909	1.4227842817631284	2.0840257014538195	1.6742965396315488	0.4735865809123486	0.43073313144035147	-0.13682611381658347	-0.01716186856002424	0.8756050592920712	0.2831303446405319	-1.0017570108923268	-0.44486706226046296	-0.3235341178291019	0.08508685073011177	0.2562425448200244	0.13702771929967947
-0.0042641049567896895	-0.7690460632590511	0.17176890303215073	0.16971682917295342	0.9009839217588905	1.1031677210616155	-0.5168176171874008	1.10044219417348	0.7166360082853119	0.6015124147267561	0.610357684606385	1.0213210735980944	0.1623148969926128	-1.1032167988784158	-1.5626215835971575	-0.7785885194968261	-1.4590882523565132	0.3003997254238689	2.319668504307306	1.3878191691188493	-0.3455575832082718	0.6681965320067805	1.279780250465297	-1.703374854004169	0.6450420108785712	1.5892058009338494	0.7669320726187802	1.745668207910574	2.1389790645301363	1.5223952077490837	1.1188118571873922	-1.1016772899763714	-0.04199036336392636	0.7357661560560276	0.261359602922686	1.563292357276143	2.377194790296028	1.8919211263493148	0.7542795420979408	0.9846622440094797	-0.588335880360723	0.4316952797096852	1.3505145181268763	0.7054346446847428	-0.19524120370214998	-1.183025881143694	-0.0035256170316369908	0.003943231652177922	0.5321270363534822	0.9054059050077424
-0.174508587706981	-0.7661445677819335	0.31856815693227564	-0.6386282363382989	0.29393311001318206	-0.11469974373802858	-1.1675246845854839	0.6982246525268376	0.3690571868101874	0.2157720532936593	0.7258638046451483	0.7690926616351472	-0.15419287424290576	-0.968174659305063	-1.5187276456189465	-0.329723152520477	-0.746843769261939	0.1673805386459976	2.0939419734156592	1.3319115559767167	-0.29312721823670024	-0.8780270441432281	0.6358813092781663	-0.6974079341146145	0.31801646710104536	0.6854218121357639	0.8389815915299529	1.1826857266755653	2.028314973836176	0.318719824172058	0.8037739190345432	-0.8326499835244313	-0.790147831445408	0.12945756476060688	-0.2735046611099321	0.8643518502971231	0.9840879120500462	0.8023231260107666	0.7002671426675984	0.9539372153462179	-0.3424316796725277	0.5494702779406088	1.1217182020286982	0.9570566238843695	0.40627176809880094	-1.236122807966322	0.02402839459571542	-0.090177083387065	0.43433340411936533	0.5309486890181446
-0.18551827953172872	-0.8129388100376521	0.594202308589235	-1.1804058946394678	0.05894753071675855	-1.0375366328484203	-0.5908990717432362	0.2930622922840861	-0.21974725213627774	-0.09974091413613477	0.5914712850239762	0.422027095867436	-0.3895667998597333	-0.1908654323384235	-0.5840885479849163	0.36464791927794765	-0.0994626816398244	-0.11856504433038823	1.1404573188794458	0.9003948412608497	0.010973113757877575	-1.4101271615902755	-0.32773928034568056	0.14083355836457662	-0.1185739904293263	-0.39829976067198963	0.41280262929372513	0.3224832722217531	1.1751237699855348	-0.46875880799209674	0.07424064732950968	-0.3025670502774296	-1.247674519678397	-0.6936402246037646	-0.5875262628668279	-0.04351016806318246	-0.5577529187442978	-0.4080063631128308	0.3729791444486873	0.7053644098659775	0.33801899533949326	0.5661049808869665	0.42644253723755665	0.7317556230302499	0.4953639299483793	-0.7547186767759051	-0.13440928554960835	-0.15567011266560618	0.3831704120196587	-0.348338487656102
-0.09086657812805636	-0.9889757574435929	0.7471032365469481	-1.1692236316087523	0.36206557348485713	-0.9483920620010194	0.5945164707163342	-0.00808432202026013	-0.5122146675484329	-0.15193843557986342	0.4674634158935215	0.2289089634445146	-0.23396998455554788	0.4233398091821184	0.6388633224691078	1.0463416640208685	0.04500060176688003	-0.24776202573245776	0.2205308079017645	0.4748285896636812	0.4301395971084441	-0.6193437734154094	-0.8172549343002742	0.1915473260726562	-0.31720231079906397	-0.9984030811103674	0.032282750550266026	-0.3368545262859533	0.2558546579495556	-0.4835260788030481	-0.2589177412303655	0.05632325301843808	-0.791217566271316	-1.1650730975875965	-0.5896225157745322	-0.500336015114398	-0.890672080197533	-0.7271475895817685	-0.221265313852901	0.5910447805801993	0.901183232063272	0.616727795684041	-0.2009340895686342	0.06790680645875961	0.27723200433213624	-0.33210811776731675	-0.1369869870931045	-0.20335449057897995	0.3503965207784408	-0.6082919423528127
-0.07507283775577611	-0.895242592204862	0.18476816045436212	-0.6713476740895201	0.6469629957356204	-0.28404048394960135	1.1361689561471016	-0.1649189064986073	-0.3132603488025762	-0.012603656196133056	0.45002225642078786	0.0767950164513741	0.10934868208056592	0.4315384376926426	1.09965898190931	1.184194490950473	-0.03290644044819724	0.08247990774928744	-0.36785429990374446	0.026274165394447675	0.5275312743391462	0.4298477468494312	-0.704901437476027	-0.3082552566528104	-0.21532446891750884	-1.0917698251920471	-0.1449603650920125	-0.6253804782459219	-0.5388863543812112	-0.47571039610778626	0.09379377285559805	0.062224547495776314	0.34574365410836294	-0.9729998043552258	-0.4228539586013369	-0.5441127939643059	-0.1759476522168507	-0.2678057760693334	-1.1240600654572637	0.46852210526418225	1.0003788105090552	0.3599534446371591	-0.5411789017562948	-0.5834297907986192	0.12283819726883313	-0.37507377747730225	-0.004992651565251281	-0.3803127931727022	-0.25890475556230236	-0.051166009404254774
-0.1963945260366956	-0.26850254497923265	-1.2533730378499846	-0.07269226853525347	0.46497111249620215	0.09790261475169675	0.5188299685255935	-0.12647610633705483	0.06021357259132819	0.17238501731406583	0.3831136903325874	-0.1503308702464868	0.24499270312490293	0.2869151998617687	0.30684040240438737	0.5420480716451099	0.10327499519286792	0.7508949683311137	-0.8168190100406737	-0.6349634218044506	0.05922078322806184	0.5803132687978894	-0.4386068110184564	-0.7628476507555543	0.03835209366661089	-1.0220607929033705	-0.42929262173308813	-0.5852333095667897	-1.4014365168091492	-1.0434631201527265	0.6464899418683653	-0.2216521590130921	1.1658224790743217	-0.324827533432856	-0.30149133189181887	-0.6823493484325579	0.3612384724667876	0.11823772441157859	-2.0694056752770402	-0.044252853921255365	0.6957259931529101	-0.5097122903655064	-0.8319376426532198	-0.7442746176883455	0.20303556306852205	-0.6849993292106955	-0.16443009752542848	-0.77986437392044	-1.672284322621354	0.35096581250366177
-0.24685481156459432	0.5354509813082324	-2.6556650206384735	0.24311113652839667	0.1656678115610204	0.035381284687833726	-0.5237133641406646	0.11528339319278444	0.1956600723700877	0.4144546787864546	0.17652841404360944	-0.19501846535086279	0.11858263916274459	0.6550292110582357	-1.0631936683569128	-0.42893035759702364	0.4901862556295108	1.2524087949805722	-1.1629678193691604	-1.2907314272024368	-0.5432140267179699	-0.13977740626994586	-0.29517567551699414	-0.79638442128393	0.3394111506957936	-0.8292890683792873	-0.8436175929126954	-0.21550669691268604	-2.137194614488739	-1.5719686780008089	0.795516990430969	-0.5513430203388372	0.9252567218089817	0.3116102949996393	-0.22621939647541936	-1.0067000743581496	0.04129700447421862	-0.012321312330651035	-2.3357519589302163	-0.8317231491882743	0.2987914523761347	-1.482462432953655	-1.2394170337688946	-0.3206204948422142	0.4447132705522722	-0.664783764975016	-0.7831568535187148	-1.1701415448432548	-2.9658685964305334	-0.23354731907744594
0.04020198534329453	0.8483666631142014	-2.5631711151136316	0.21480327056608498	0.4424414734283838	0.1329909061215527	-0.8506339400394842	0.4588068616744224	0.10646743367486379	0.800114568363508	0.07836255509694595	0.36168828961306204	0.06001698692814418	1.3940198273855031	-1.6683109592157244	-0.8911266212581905	0.8723433811064623	1.2478660487720454	-0.9508974129159701	-1.3195910378254785	-0.42957102910957884	-0.6710763447253982	-0.00854697987865569	-0.3388469197896312	0.696712441060535	-0.19669169623067073	-0.7251927852956884	0.45390506203060904	-1.9595169239208843	-0.8563220964663201	0.5518278746528588	-0.5759856280897381	-0.007420874701073525	0.6585933820821416	0.030916066782430803	-0.8755787139561435	-0.4748566379974873	-0.20849578111348116	-1.3025551066411392	-1.0878253429857991	0.10964434274108888	-1.416309410515919	-1.411176415501683	0.3961702607049145	0.7024068261878282	0.1137377505060379	-1.2913715679509705	-1.064875185823864	-2.7149204397716074	-1.2532215189769969
0.6158769427629881	0.43754725640108605	-0.43992448540126067	0.09628054070981663	1.263776207811117	0.7745049949202549	-0.11335754507419993	0.7558680860072431	0.24812630732551164	1.193437104094538	0.45768048918686116	1.4590371191552705	0.29843496599312946	1.578240895584046	-0.7308557248755899	-0.4021895962450082	1.152743114648325	0.9977160709140575	0.21076044289024795	-0.41986484140834757	0.7379056721119719	-0.23147019779700495	0.7308444553520451	0.5340677104618945	1.06001368759735	0.8890502296794424	0.5002345781878621	1.0949507572229067	-0.38691198031291124	1.243644515215426	0.4475186493375582	-0.06351332525838253	-0.4871430936295064	0.7644947956704584	0.5829855718038337	0.2791169567706979	-0.12937877220243296	0.16779422604982733	0.713648752892795	-0.1353184814533191	0.24477834504641216	0.1991491158042922	-0.8235396350622931	1.0713663413684433	0.8633491890424995	1.5513229844288408	-0.8595123552043699	-0.20567808577018426	-0.6186786644811169	-1.2572964738257222
1.0169158250192303	-0.21838970792982396	2.4448445397951173	0.12067053700061214	1.6460420884356488	1.4488898123819947	0.9680558802077612	0.9312768105770604	0.9828954331979477	1.194052512962807	1.2915485324369644	2.3013196830865574	0.6123290394637779	0.6546237301257316	1.1862215067343846	0.6137076973596383	1.463901274848885	1.1018657953918867	1.8510018668344559	0.8272987582794514	2.183226574805104	0.7958032463467809	1.6046283575748908	1.5517121624659331	1.21593607451382	1.7541733290434083	2.227070927020019	1.1611356672284956	1.7992133702269408	3.18906786188226	0.7719631922696866	0.7795428979469802	0.14935396646112015	0.7515480667761639	1.1258218297979232	1.966504717091058	1.0737577782980707	1.0058144982455286	2.3945373546291675	1.6034738307258738	0.5771350116808756	2.3127289950258554	0.4234118262221753	1.5748513051940136	0.826003571015675	3.1145609908313863	0.598839535308673	1.0322603437045708	1.8142815001722545	0.33444149252602573
0.74231174696771	-0.46073988287692735	3.904277196483323	0.20861494436548728	0.7355863609086223	1.326691215063463	1.421608845621284	0.9821664072704579	2.0648788048806495	0.5493433088585505	2.004389063205653	1.9675950737188062	0.600626386071355	-0.6814763670115574	2.6523320104045487	1.2416667142525561	1.7778279867807105	1.7704506171126584	2.723100096532121	1.3692817117320835	2.585496825995288	1.3713394139335275	1.8103919055573279	2.117827157786038	0.9738105486811132	1.6366854872076229	2.83698877035616	0.42224507822907836	2.9275283546333006	3.1389927436672727	1.1372102974644895	1.2836527178048809	1.2887073938931743	0.5769617215016278	1.116293693782163	2.822461457274553	1.9455606737431956	1.492846192610661	2.5016910617589443	2.7462277350106024	0.7863110726679013	3.0364340511796994	1.422345730410947	1.8885383652663996	0.5138643402726326	4.164524139594415	2.1064963040160456	1.832816208754967	2.587648564554567	2.3003332057756243
-0.22258234852598602	-0.14736978551694457	2.8089146352042285	0.07557071158250153	-1.0430573561282237	0.35304364540075506	0.9557160502760104	0.8638161336769492	2.7166524683439404	-0.41880982173813713	1.954022312936466	0.355383968150644	0.2324435631253658	-1.0837932164191435	2.6534088380994194	0.9598266319885986	1.7026081643982807	2.46345722455263	1.9264468311399905	0.7301562957988247	1.387954280145094	1.0006674240127895	0.9735375323351487	1.598348469729541	0.4415274653342099	0.6267009228625814	1.3102104383917494	-0.6529404051516059	2.0188396892885185	0.8963116304617064	0.9483910468091856	0.8312375126711822	1.6603398693056128	0.13194715425570425	0.33472001270249185	1.979426648534274	1.5128796156610196	1.0875556814532823	1.1118649957885318	2.263482621711183	0.5606296123172303	1.5008302654470282	1.2950519718491877	1.8967537443062654	-0.008561351068024735	4.232125504732722	2.4857156697289566	1.63324106652406	1.2647084914611766	2.768946099085867
-1.287954809616028	0.2849175067083772	0.16414388696645374	-0.3636636548752816	-2.242210745545175	-0.5937824849811126	0.07030665297762735	0.4690741939653248	2.2701963347748877	-0.9740223633445861	1.086235785415058	-1.563722660396005	-0.06327504252549802	-0.04509202217414081	1.437520153976182	0.12727407291056325	0.8933513088529558	2.3763823353054763	-0.08758453227295585	-0.4728434250725494	-0.5309957133256236	0.1895575630024849	-0.27579889143549596	0.002595597150368779	0.009783746803512655	-0.29649217953144696	-1.442743612612501	-1.2494644574019915	-0.12196665150781617	-1.767876537974978	0.1984897685913118	-0.4781218211402663	0.7349756169258624	-0.49257920772808045	-0.7754484356188165	0.11461147818746137	0.22591046343155932	0.19246185453455594	-0.37925048650027526	0.5797116327249305	-0.1235250700486601	-1.1366534101997712	0.17142547823069093	1.422927610342078	-0.48500030587702736	3.179653442783993	1.5169314421229365	0.6421706523546695	-0.559981513270081	1.2340536060311098
-1.7296733987855533	0.3846532537973666	-1.849694251508208	-0.7896199736958196	-1.8839695665840546	-0.7450959420322525	-0.5907691609790289	-0.20445827743208989	0.7818084465345329	-0.6816827120303033	0.026202805170280407	-2.5363120408938364	0.06447779723354845	1.4689538298515483	0.13396619446971114	-0.43526182983166495	-0.38299081338661356	1.2832498180556162	-1.7990872633939987	-1.1619421319553962	-1.6293070299764343	-0.28231559517348764	-0.8620299304847965	-1.7147113181458005	-0.015440258066279721	-0.33017137068332025	-3.2193509897111707	-1.0285689614726001	-1.6203268106661977	-2.8200070289277246	-0.4331875179762034	-1.7526485634748363	-0.6663800123564623	-0.9881124079515833	-1.4381386729578438	-1.1214001619217324	-0.5366369707506546	-0.32497010297094797	-0.6263588442188629	-0.8181743174124207	-0.907895998994532	-2.7282985308645578	-0.8630490315543271	0.5165479000386202	-0.6436395619446997	1.2906590182671858	0.11833582631501852	-0.3510414052632204	-0.9729337146584048	-0.8690019982010401
-1.3251500028925476	0.1473383612249685	-1.8877387490017912	-0.7862995272218326	-0.5160438804103405	-0.38778218486325344	-0.8408061134558045	-0.9100998303579285	-0.9490086674055408	0.06786747010990916	-0.5277872567919888	-2.1198402647558647	0.38282797463247004	2.0502683425188533	-0.39330573840845356	-0.3195479681412751	-1.324913817505643	-0.19677068053438437	-2.001290713011118	-0.8925535804487752	-1.174814947146745	-0.285939087201537	-0.4128304388282872	-2.3220008734933915	0.24424574928345943	0.20956567660660658	-2.6628740370303103	-0.5114666322469427	-1.364130662589847	-1.8643842243419475	-0.36341389784884776	-2.0486119212340106	-1.2698195104719174	-1.138302054464376	-1.2729872081060696	-0.7868500767017979	-0.09358233261559752	-0.1824453270782878	0.3317740975578851	-0.8969065001515331	-1.3289528655007878	-2.190508381585624	-0.8756390499667657	-0.39610716817761804	-0.47899765379514336	-0.7901986651368973	-0.6301047112295388	-0.6824782508096205	0.25082146164446123	-1.6915156387927477
-0.539233836731114	-0.12300763168419175	-0.4752687600506087	-0.35522486927130553	0.3685728713153923	-0.49512917735122475	-0.9354083673193639	-1.2923621114439614	-1.979228522251806	0.3712851734276192	-0.4759020970627357	-1.0063713147373297	0.2772368771626992	1.3774632990143565	-0.2698683737436068	0.08567845324365915	-1.368826601142304	-1.220765400033822	-0.8829587899677236	-0.21347786530599072	0.09800530143899697	-0.35511021707220125	0.3062050549762933	-1.4433037693885469	0.31136184727260807	0.24667203965194492	-0.6285677295110741	-0.535188012329354	0.0027070739509191593	-0.27491858735137786	0.14455316877655922	-1.241641967578452	-0.7551808307264383	-1.0704297747118119	-0.6654917124846268	0.3817848489271509	0.7464874426126749	-0.018585221880359253	1.2070668611443216	-0.06428894945214378	-1.2564646195521205	-0.4319306072179853	-0.029928397057020113	-0.7895533515288294	-0.3213503930223007	-2.36784198749748	-0.5165654975772916	-0.34144532978609143	1.5643424920402609	-0.8621854524018414
-0.08091340359759151	-0.2526004271934411	0.8086282587448729	0.0010441396565187893	-0.1285950669238069	-1.468438153384321	-1.1305899246907587	-1.2289857318499176	-1.9221381813959137	-0.2951375512575209	-0.3572978554998547	-0.3049840215187816	-0.5137228183165523	0.46379866980702006	-0.24758413094078982	0.1046132891254572	-0.7949441175294428	-1.5521385906508718	0.26694886845217464	0.030341602105323735	0.7874196279189487	-0.8779022738411314	0.20023295490457643	0.04542723630436454	-0.20238990534902132	-0.7652081518463192	0.7382215825142937	-1.3338245745475585	0.9152612988299761	0.38484179472717306	0.19328011747957494	-0.11597938176589297	-0.07230368690141425	-1.09802783400936	-0.3591279251724162	0.7890315285916979	0.6812083834064936	-0.5967077904208714	0.890187825918825	0.4189074762482031	-1.0228590913461941	0.7237431216817856	0.678771832409708	-0.5345372427933597	-0.5516561391005731	-3.1064451197086114	-0.20443498704488233	0.13551002617389085	1.4694169125568288	0.3375040832013554
-0.2668412693858	-0.33208729956103894	0.9263794045320176	-0.18066118239081044	-1.5079797851098882	-2.5454840436641706	-1.3792444817968263	-0.9746947867051465	-1.1689630895822931	-1.5288151550279914	-0.7501412715561001	-0.5337065844424397	-1.489758555107434	0.3665243397273005	-0.7547824393812118	-0.4116096279404513	-0.41563673579699845	-1.6935114069300308	0.354629369052261	-0.4037852206249485	0.186090018086038	-1.5399982852734195	-0.9747676199690991	0.8651913067373868	-1.2039447957549814	-2.141983026735449	0.21780389176622988	-2.244213091932666	0.5160069237584463	-0.16831980857219964	-0.7479918243817202	0.43405818004022606	-0.304779732448197	-1.3204684939869336	-0.6766191232996163	-0.31067639892329146	-0.5176003500220894	-1.8194170225680966	-0.4143867649773108	-0.13578769193000545	-1.0502236757685441	0.3474968614601775	0.5425213584238057	-0.08127694734797172	-1.2019952031459054	-3.172723106935789	-0.3557052437170092	0.20819047056021128	0.0878949701735989	0.5424053628406668
-0.7923966995475284	-0.45350386046851776	0.10120383754186119	-0.7380224562598214	-2.5419219918778797	-2.62307505524141	-1.4374322433844329	-0.880731845275131	-0.4895538954430228	-2.378887633162836	-1.6748121344614773	-1.265838446144522	-1.8285302562526176	0.9291472594928679	-1.418458006400625	-0.8985068217466164	-0.6641098061795069	-2.2057723944221723	-0.5687872565736447	-1.0305398630715723	-1.178043433264849	-1.6951538130986146	-2.332467129887404	0.5639728389257124	-2.145399180362847	-2.6905705849469888	-1.3559446910809594	-2.3589429179168198	-0.6824020008225734	-1.0099544198810377	-2.1627879730600323	0.23483159175496904	-1.3895593655362077	-1.4792212280480912	-1.1902374546846604	-2.062335357061205	-1.7481636368568834	-2.7164237157977364	-1.5337361100100113	-1.192926813636682	-1.3616259796057621	-0.9361847981578949	-0.17950303127845818	-0.07333406548573473	-1.8429198282856165	-2.94920781905714	-0.9374852197697703	-0.23488836581681602	-1.2119983361994224	-0.2847509741568452
-1.0838486687436522	-0.5177280191942797	-0.7890469166839669	-0.987448247711154	-2.501447312783435	-1.5129286725982427	-1.1676025848849267	-0.980687723586236	-0.39412083625849237	-2.2423411042901766	-2.5802344785409135	-1.652604842796877	-1.224216457778638	1.0515744904810325	-1.5263416612283998	-0.7386987066753103	-1.133865287644522	-2.996594679795588	-1.5550594040684005	-1.2781281938093123	-2.217345803628678	-1.1569254386699042	-2.7358515913472536	-0.17541104095245566	-2.4399610762290878	-2.000284202623904	-2.154298793340899	-1.431470939149535	-1.58930443196684	-1.220817095002622	-2.913334979262264	-0.16334422506113946	-2.1700554171532165	-1.2698343844627136	-1.190647410485409	-2.956702078696793	-1.8935874157743537	-2.4306412843450618	-1.6419872821241357	-1.7314269506642745	-1.5480306730115871	-1.8793264844415203	-0.7113815440121152	-0.734944136455449	-1.908884164979023	-2.6166558383055323	-1.4075260337339932	-0.8793671102719584	-1.4693729719337363	-1.1032870501975427
-0.8485443764964006	-0.420810885258322	-1.18494985535754	-0.49750012197783955	-1.622338814140862	-0.1452173474272423	-0.6901442339184859	-0.9483583183019243	-0.7994807175354796	-1.358272794590818	-2.8592505594625712	-1.2316615930938473	-0.21357560140216078	0.11269628813636882	-0.8594432235468563	-0.01363282949857073	-1.10086747752625	-3.369739912730404	-1.7782748575550094	-1.0582184704700932	-2.321543382452821	-0.4270036751723712	-1.8728414444461958	-0.4099879919917671	-1.917168967290893	-0.8178640913774673	-1.298046613298817	-0.10686952406614655	-1.667779317059875	-0.7607548194671753	-2.3507175600753096	-0.21644079701243055	-1.7230319921643653	-0.7337082964903422	-0.4545295242280429	-2.368149374896842	-1.0764530595351327	-1.106284440911026	-1.0279513420664552	-1.3926160899839948	-1.2592119203194658	-1.8866264951584175	-0.6852454599638426	-1.644063681987337	-1.1970464977398894	-2.062035068165549	-1.3954887749920608	-1.3018546907992685	-1.033406417350549	-1.1562252163841855
-0.30149403814799103	-0.31724106491457743	-1.1495269224595783	0.33545167041873614	-0.5833088731954625	0.4715834847013209	-0.27054842472772705	-0.5198149050030283	-1.227474924390885	-0.4708765399949768	-2.349271969900438	-0.28499713029804213	0.35093564154860646	-1.207258076634298	0.03257065313296576	0.5323505722318108	-0.40448426931175846	-2.7688756190337194	-1.240831856565424	-0.6729501281165334	-1.7243270901175893	-0.11556082577132085	-0.4614543200122122	0.04913493527670662	-0.9644748958489682	-0.15350398326856393	0.4067724588553395	0.7061449871066259	-1.1886294938135586	-0.22297020569153506	-0.9507376808552143	0.035066946657008616	-0.4309322832329383	-0.23513588538760088	0.49649230445701226	-1.0557770892886547	-0.37413114306051104	0.2598753701351486	-0.564967851058728	-0.731775354782707	-0.6529801328025348	-1.31993787923126	-0.43012527358304287	-2.1280714728373313	-0.09581135691408338	-1.1822255486257875	-1.0342934030549689	-1.2804391574033513	-0.8207765094661726	-0.7291707878777506
0.0934531274582532	-0.49520585125290495	-0.9831153185487557	0.6534009461719511	0.16703876273379492	0.2718839089436912	-0.09213850827723752	0.10834131201960999	-1.2814780895242213	-0.1086984994072378	-1.3838445801778843	0.4851689736223382	0.1027649610234487	-1.6907553690455275	0.3906342254540555	0.3049798792056007	0.34043263422024084	-1.4012074458914463	-0.5866901914805805	-0.34648812072735996	-1.045030614002939	-0.2801645472152968	0.4954975415618271	0.5780319783363378	-0.24719601399428393	-0.22895194815730363	1.5086771631911418	0.6546326834729048	-0.635956045804765	-0.042876404583678474	0.16315344781083743	0.1584500170669086	0.43388405873611574	-0.03587997788691374	0.9007546066349765	-0.2424016250574536	-0.44817756345990734	0.7834441851704824	-0.6512440036712039	-0.44926091480439734	-0.2521845099036637	-0.82405630995513	-0.40317706204040815	-1.886204140103786	0.6823202175803115	-0.17634761663396237	-0.6717365465478524	-0.898947019972858	-1.0761954636209135	-0.5588369430396498
0.07431246420039761	-0.9469973038504331	-0.8373662349041708	0.12039279873299827	0.5506508657401715	0.0013586730736795272	-0.1183870793752983	0.41358966749322035	-0.945888419465556	-0.2174214100651837	-0.4486222361417251	0.6022021497186633	-0.5740782264561791	-0.9896630146756131	0.01790575886649595	-0.45758080827286884	0.41795022441866114	-0.08546362656313185	-0.3870914069909206	-0.03752554924663709	-0.6590373895741221	-0.4404441382959178	0.5770751543517134	0.5528571888032443	-0.19655218938435098	-0.43536880811983253	1.3735886914266788	0.1841944641620969	-0.1985056633792135	-0.13393030843275308	0.28741912017309074	-0.03763589879934373	0.13800441795588644	0.012608170865515763	0.484362777504221	-0.3833340437192687	-0.8209486360191531	0.44194481545817166	-0.8655294161095514	-0.6321355154905564	-0.3504215595612026	-0.6529354848569607	-0.5802773519901474	-1.222246455383567	0.6691779324957172	0.5551163477172532	-0.45451168243519796	-0.44067622958494357	-1.2012931658167374	-0.8350661560843616
-0.19462874936445299	-1.2213782698481643	-0.717093788281247	-0.6033514129280916	0.643162216200451	0.23457252394287478	-0.13853839291352504	0.11010952276656748	-0.4912306080036449	-0.38148424222027627	0.17775228952820288	0.21519041362036664	-0.9945627655469735	0.005082802063321199	-0.5443955583569814	-0.9098587325202778	-0.23352596199307907	0.49323024477396465	-0.6476526546517329	0.3179260001880589	-0.49870466802892005	-0.1749995008881822	0.1511931705926612	0.0013726515175821303	-0.6443191358344974	-0.18576398030323354	0.5326847938784799	0.0621967238503896	0.13552608574189665	-0.17480682039772316	-0.27765937545174557	-0.2368324718999653	-0.6967826277039685	0.2713228858897881	-0.3213763576040359	-0.8839432816294855	-0.6237358791699317	-0.074912633384673	-0.6019459845825047	-0.8369995794432665	-0.6599481255904548	-0.6441619194717215	-0.5502172903364475	-0.6878139979228938	0.04459036738170774	0.7905029897136046	-0.2958871887004404	-0.16812524228034176	-0.6918515542613574	-1.0576994246505835
-0.2872100920837767	-0.8582656853016383	-0.6241183633503263	-0.5385971163843429	0.5890805163407707	0.7736272131608368	0.04946426821847154	-0.49647144848756763	-0.16635899085403025	-0.25725243131333053	0.5110512610641135	-0.06944133628824223	-0.7928549049547562	0.21603735547953154	-0.5803244777881277	-0.48756459080334713	-1.0211040989282554	0.35007084953523754	-0.8997944613079901	0.5938555205955613	-0.28981093508511546	0.4356271984933553	-0.10969535366091944	-0.5885993216262563	-0.9293942014744818	0.43747443244337464	-0.15624891250935363	0.6825774646148922	0.29254011648451206	-0.01568525348098476	-0.6340658508863419	-0.015124228832760793	-0.8056962046268388	0.842370592143991	-0.838029455169113	-0.870014238724719	0.2280162784153786	-0.1208104910001792	0.18878538360060465	-0.7211373285001246	-0.625728951061986	-0.5679654953050691	-0.0882498400578213	-0.5364416133751835	-0.4866477726683791	0.69000293715464	-0.13677982400771746	-0.12408485847233856	0.1588532002900868	-0.7650850795954395
0.11293085294710335	0.054942264627903054	-0.5307317515123164	0.46237587620812953	0.6620269269370179	1.0452360221118773	0.4633380622843086	-0.7901065823511804	-0.008488281145195816	0.2228114429107869	0.7064540387965801	0.22589370531259229	-0.12190367995235744	-0.4461224727031324	0.1090629551519371	0.5274657906726564	-1.3651794795077534	0.06134618494943302	-0.6565483065321407	0.6485479350362593	0.13705374828143171	0.9764007647782733	0.15299342808781713	-0.9026259299346965	-0.4568982655389694	0.9225206677910792	-0.37278617565419625	1.7557165291433834	0.18939842698841797	0.25231590733867576	-0.18476809522116738	0.614414914858635	0.29096931291861816	1.4006410173539094	-0.7609125730763255	-0.06496906509803468	0.9409325296903341	0.3562410409870261	1.001365130991356	-0.35461581308457824	-0.04270077169359449	-0.2960992693137378	0.5830760489260978	-0.5425080090478313	-0.28271560859159467	0.5918730245941125	-0.052653990032213424	-0.10204648016645329	0.6771358252533466	-0.07833188773881837
0.9495884136054062	0.8968768382050208	-0.29373913166738663	1.4091161853962695	1.1209415192139123	0.8645203654671291	0.9222892806289289	-0.4646341385519317	0.10175915331105005	0.9222600526134229	0.8814261391684404	0.9673985399125297	0.61988915900984	-1.1340859020712077	1.0609699374866306	1.3671956588615517	-1.2224144536519657	0.13671890774510992	0.20334702351160172	0.6259246631416854	0.7082422185443774	1.1830231142672696	0.7543076283915856	-1.0379748749564033	0.7393911194747825	1.0037742362749247	-0.3521887142913587	2.587527620708605	0.026630911607285042	0.4751231588890675	0.8709152488722267	1.1749907063809943	1.7336616300874776	1.5447074746935083	-0.34132432359791637	1.0710811191550356	0.8898993654885174	0.9189005299616009	1.389354525281191	0.07191287264470252	0.7444442829455451	0.2659951363483444	1.1365937723588861	-0.3189557929194248	0.6642984206044539	0.6588057663735137	-0.06598257088828924	0.1555601124753667	0.7036432564960409	0.589862827156121
1.8260231408712888	1.1291671564182504	0.2238251179507537	1.1624005591666235	1.8643630683843329	0.6067774387844678	1.2216446911637675	0.19968537656657473	0.28385216028928145	1.619600770955271	1.0684695919741833	1.5091884647950198	1.1437136938063919	-1.1497399861299584	1.6177008895251086	1.6077527149536024	-0.9369490244232265	0.5641971603838398	1.3737440109614847	0.881462408325243	1.1576316106315228	1.1615725715402676	1.218867158346352	-1.1564671573268592	1.9717977708949812	0.9040808640756044	-0.34106176248145625	2.6641668992433223	0.2299614956909057	0.56262992254606	1.8295932200750882	1.2309456267759427	2.2264454115413397	1.2557532439433206	-0.03884012866085816	1.8838168512624707	0.4105525879937736	1.1533012071933562	1.3961352036293697	0.5910871056018596	1.272727977984145	1.1523783046216618	1.5541481547773128	0.24512759575498386	1.6942166876205045	0.7695747268709796	0.006519450516699988	0.6784501592670176	0.7606661655035889	1.1322131648497435
2.279098030863716	0.8110623858921424	0.9128767074358828	-0.28994488944413627	2.3671908358228295	0.6812195098445155	1.3289292334224854	0.678734768490134	0.5763328917407395	2.0556328288377475	1.2635390810634364	1.3379489108129323	1.3852881774131218	-0.6923592119874685	1.4834759949066214	1.5166253367776725	-0.7321206497915861	0.9305350274440578	2.349172117865884	1.523051095894885	1.2147098280143103	1.1734558946834552	1.2340511369179716	-1.1421987808064076	2.492180454121298	0.9464613299747408	-0.2961359484449406	2.044442878926022	0.9582242801232383	0.5119849924500195	2.1549650825690376	0.8225513111265841	1.3794890482508655	0.920865398929565	-0.06241588121181213	2.078005011822188	0.32669730141321784	1.0343404531349463	1.3701527785807806	1.320570712520972	1.4810810896377	2.146742900659436	2.0317726330435186	0.8749623694961575	2.0543470035532403	0.7152534625442037	0.37951919982434673	1.184810502518085	1.31992772054451	1.7765867678467822
2.0826745572745966	0.4329241600814381	1.429684348942844	-1.6764399316072274	2.1524286620566198	1.043689024704123	1.3820011898010118	0.7340878218937368	0.9399803077648733	2.0038155034422704	1.4467458479977628	0.6451364532289203	1.4069069895947246	-0.4505083633982416	0.8641667194587916	1.5760609026070176	-0.4968300633072067	0.9074772912442093	2.747877241941063	2.1355972091819693	0.8549138405738487	1.3264061896749595	0.9166494357465487	-0.7591369571487259	2.1533872676119574	1.1192386742561482	-0.08399007365605766	1.2407885503028162	1.7909197482886934	0.44420457643215655	1.8487186525444557	0.3586396017338619	0.05940815366625645	0.8942359968905192	-0.23330848968492257	1.8076603652892127	0.8611201044601754	0.8505084327426077	1.5084769425701932	2.069930911992729	1.6887274786545694	2.7731099208804353	2.536522655587985	1.1846893062139865	1.580840200382185	0.4178976730117985	0.9826267632408447	1.3158627088461494	2.1683160731664657	2.5434154926858095
1.3731354170576295	0.32891007231818625	1.5368650690762546	-1.6413940894555725	1.3169137249213394	1.3120402913442746	1.4776231833875835	0.5314044548288398	1.2603811753890513	1.425166493730824	1.533266461763807	0.1872005544316934	1.2877716194556428	-0.6856757854046815	0.1770904350991063	1.8147182169092544	-0.042820468093842066	0.5740958110331609	2.515871457351703	2.120822324336123	0.4171506207586655	1.5191104193058178	0.6718279159675585	-0.05097501820751006	1.4704541362693289	1.1218982721843889	0.25787012200130555	0.7113735791436488	2.086223167251652	0.6065897664464421	1.262197779786352	0.14694271075606433	-0.5449095398153196	1.1090876255643698	-0.2167167116233081	1.3986400547224151	1.3522304749125154	0.849625269571984	1.6869469010211744	2.3334046936504897	2.080569000728765	2.664640948130804	2.6731008586225697	1.008662151852575	0.8358263084053343	-0.050103470930242984	1.435988388853825	0.9788364145481417	2.666525041091737	2.9570788073032093
0.5318176023858128	0.40848504529573104	1.3657261421449334	-0.07884490658528441	0.4400737953947872	1.2320543929798837	1.5054812219316778	0.2940461919899161	1.3582058459646875	0.5667324334462986	1.3482338216363279	0.49397860466529653	1.0940853973070368	-0.9829485860612114	-0.2904665766418094	1.7642378419347495	0.5865115249630255	0.28434869841227683	1.891106690808342	1.3428524084574558	0.3778207734494232	1.6048025889403237	0.7613528592918491	0.6203905728358378	1.0235227632858648	0.750268910298023	0.5866814020047202	0.44960341462903725	1.6568306359494591	1.171838333339257	0.6733786979052087	0.11858834113208346	-0.08263782617594807	1.1790610033376618	0.1555093129723544	1.0690714094874934	1.1230825187031326	0.982833545858197	1.66530109569591	1.8036832876141888	2.3601087709121864	1.9583788586443927	2.105935511656167	0.4801210600026209	0.5448837940824663	-0.5667797578807441	1.4167065970591157	0.44384187993483265	2.497937330435826	2.5043163242894724
-0.06916879339666032	0.46896273187739534	1.2336041323675042	1.7604277159708581	-0.06055672767314958	0.8803640450944585	1.2641930209464942	0.0025974049990457547	1.0963888024782082	-0.16642170528871267	0.7341855841863294	1.239217999741311	0.8767856969852471	-0.8863864915211883	-0.4692829575226319	1.0709572643678635	1.1501561701834753	0.274025034568321	1.180849790208037	0.34063673407039585	0.8796791111946907	1.51218894324138	0.9906983387040431	0.9866883995669413	0.8603957844971155	0.11920187171051051	0.8701992863380298	0.084438778986629	0.9572863822964173	1.9234184206378646	0.10410922541702942	0.014462735110748304	0.7478023562990876	0.8522082103270411	0.7413613090857049	0.8466102191119178	0.35643799684779137	0.9800853618252936	1.3203636027885854	0.7999977974866682	2.03002804367608	1.2100419004573446	1.0189795985731664	-0.1308007675253591	0.8732636876071709	-0.9987047380437101	1.0170358009507845	0.08533931846139815	1.9340668744882037	1.3045708679419328
-0.27056219134148835	0.571558875159977	1.2278994050633825	2.4491296227850055	-0.32748393977764556	0.444677749185884	0.7546918344574304	-0.45557297127203555	0.5528006593534163	-0.4993248718569312	-0.25191025867577044	1.5092528258880002	0.6575258129912639	-0.5156477804923212	-0.38677283282686414	0.002450963720026119	1.4739027954594113	0.4305677367557636	0.5517420105809145	-0.1806798403659965	1.4874498509122587	1.2172683026500686	0.8721729798100153	1.179196158684608	0.5574234983419237	-0.4692499706556978	1.167584095811717	-0.6104996466599819	0.5452383207143784	2.233980354196996	-0.5019134720072687	-0.24264929467754812	1.0132971557575765	0.2939856577124822	1.1864730923095461	0.632721810097989	-0.14938586592286413	0.6617160875862861	0.6699319212605889	0.02972413562771	0.9953354748295966	0.8585401949969448	0.0029379575196390503	-0.590828592953556	1.263771430902024	-1.1785338381636543	0.6720313200714627	0.04159381184998749	1.3708629820655378	0.11752981355919988
-0.15669941346846133	0.919194254798596	1.1045454691883305	1.6229424345491792	-0.7056469963988294	-0.021154997364372017	0.28017595850314403	-0.9073878284851666	0.05007967732957771	-0.46315166268391184	-1.2542235900210879	0.7566913985889787	0.44043323684863467	-0.37837120585099426	-0.07233932490688116	-0.7710195733459254	1.5657941352997244	0.4394856060334788	0.0039973728350457954	-0.04196227041242454	1.5384403130698125	0.6974701240852066	0.16338351673804552	1.4924746750484683	-0.15682941788487587	-0.7602966350488434	1.3972209527554726	-1.3650401195842403	0.4674239568716817	1.5561347698538741	-1.0348606078450464	-0.4301372905557152	0.44099727695213287	-0.09539268442997074	1.16709239235679	0.30920535516369596	0.0028239150275605725	0.16315664092995313	-0.19117438309687898	-0.10256594002605134	-0.2207664251289064	0.8305004278263364	-0.5291857209932319	-0.7533300405064616	1.0078211883790065	-0.9622129863861328	0.7214170246671182	0.1472625210456477	0.8487754920464483	-0.3846309509120587
0.06177257397151818	1.41112438913595	0.6470513717559923	0.12126542439676802	-1.1201610276279688	-0.534042194240412	0.16476879428576674	-0.8534539775534626	-0.09012934926687473	-0.29082314081101884	-1.802622745868233	-0.5785565468119187	0.26484704982861335	-0.685761624008582	0.39949053531831386	-0.8697299289557193	1.481945993719609	0.13136867989205347	-0.49661137684198736	0.2921186920473576	0.8243619254669827	-0.01453670293279594	-0.7681497101050095	1.90378723170886	-0.9638372714800089	-0.6315784041251659	1.295857883938029	-1.6473060807335358	0.30087274650291695	0.031054739278907537	-1.2347354965681625	-0.26858169793717473	-0.4662725240761245	-0.09081795255940117	0.6356701894647508	-0.15535800025512592	0.356309572613974	-0.1732363315608106	-1.0685314060954632	0.1410315194866039	-0.922539994674816	0.7194920704516287	-0.7015211981936981	-0.5534767529811145	-0.018515074171722812	-0.369579988499733	1.0772657585751177	0.17777394729057952	0.18552290452410872	-0.24649172200280808
0.1915529601621151	1.5571619783491921	0.0051541941010258925	-0.9193030604660798	-1.068593252857357	-0.9745897768653738	0.3700736022115293	0.05275917772564894	0.1268600820855806	-0.16352945622215626	-1.6621499932843837	-1.4878882857079792	0.2246020878663685	-1.0837612345744208	0.8362971924379992	-0.5745359658346165	1.2084492910522926	-0.32408394929274087	-0.9124058089575092	0.2765842795984352	-0.12613235615936969	-0.7548281805484932	-1.2013379073443151	2.0044403832598547	-1.2342667468680917	-0.08593075610514048	0.7428573897111143	-1.2521248352111043	-0.24231444239766728	-1.4636216083314466	-0.9552423337072026	0.25946470169015673	-1.036803098331092	0.1703444953436175	-0.08496118146456302	-0.6379976723163541	0.2810533154116767	-0.1485755192140852	-1.6478114615426094	0.198304371047884	-0.8719950505585766	0.28635829097823634	-0.898217682063146	-0.04567930477863054	-1.1835351734165542	0.37746206094056034	1.3285155972466314	0.10064329243726093	-0.5652543639347298	-0.060716271977743375
0.13245000486118227	0.9924517881732761	-0.46191528318407316	-1.0043918507558478	-0.3100254072138576	-1.1010414470618386	0.47097911311608315	1.4950910253206648	0.3364392456468824	-0.07954658155908576	-1.029843461909903	-1.4117550809993913	0.38529248896464097	-1.104707317495541	0.9717476646179455	-0.4753559907169996	0.7555328518414679	-0.5556598714215906	-1.1708055631560976	-0.12358336956585557	-0.5456299967175002	-1.2747819845177706	-0.7425385868560913	1.4806019463838143	-0.7147154830288635	0.6971269732103527	0.06889905147384913	-0.5613852959875278	-0.9176580391149591	-1.9934860671877692	-0.36173802583337455	0.8383227782431353	-1.0296941575893066	0.37118321519301567	-0.47807764800852365	-0.9076082998646966	-0.14205093676819122	0.06961899281312561	-1.6665505784270793	-0.14667515436114162	-0.4368659388819572	-0.321742563938675	-1.2325133572131104	0.5656978236557023	-1.6489110082490823	1.019580891561708	1.12922474723151	0.05353783789432718	-1.0579976645187896	-0.26927917169219556
-0.1151876946647115	-0.005129688744637119	-0.6473881402054515	-0.44362940579626436	0.6400881278079287	-0.8106203577816353	0.07526534778771123	2.580163763951618	0.17603726694225516	0.05053452270007658	-0.3642266723354688	-0.737265222028256	0.6613679915708991	-0.6997636683639712	0.623805920644935	-0.8306889555445947	0.29198258212591843	-0.3158734424108306	-1.2627450747266609	-0.4677609557099113	-0.21861107740113594	-1.4040423551857732	0.26487016865063234	0.5501319895127017	0.16174167105654066	1.3258067804378204	-0.13373889126506613	-0.14078163919448855	-1.2340074045635143	-1.3508111441889572	0.17845008745555604	1.0443129243461826	-0.6859109759676011	0.31024149711787646	-0.22565425609713727	-0.7993465706582823	-0.23066107726026827	0.11872629652511994	-1.1930354703284476	-0.5818819814512343	-0.1493728554302176	-0.8294770223936418	-1.4354887920529462	1.015506878749851	-1.0950411297572509	1.4505589949384905	0.46229798690547796	0.11140806333349154	-1.1169490908798765	-0.772934445202387
-0.46591168073196576	-0.7013593837535433	-0.8330182423539647	0.1566558008163004	0.9388641814908045	-0.3060435601276138	-0.7510815721446056	2.5409360163848254	-0.32382460174733607	0.23253722116886133	0.00839400098707725	-0.2588478796067356	0.803125081183081	-0.1714708850173633	-0.16462178147697792	-1.3513633429651488	0.04823271045485103	0.30706308924860276	-1.2471123414967475	-0.4147877102003353	0.3050375115953051	-1.1740244255807903	1.0448266884734505	-0.21763250586212504	0.6860164835963067	1.3748991230711678	0.3815414643757943	-0.12751384180858605	-1.0391438723303357	-0.17509112687190273	0.40740196397981077	0.6598588629712833	-0.3488720779628474	0.002216070616548202	0.4824668896930365	-0.3846825560727415	0.31528245495754875	-0.15634812875189716	-0.6656802889745318	-0.7062512983013645	-0.19999174321674748	-1.163606161984276	-1.2745880590428273	1.1582805650339871	0.038355450640416476	1.6947950132808918	-0.4189995003865216	0.14802552615255768	-1.053518870125612	-1.2092253670751663
-0.7761864115662692	-0.6676591808854582	-1.272415766695472	0.41397254383651944	0.33935432700406915	0.06706559273241812	-1.525856586354384	1.399405613155092	-0.7638526544414923	0.3445629559694828	0.12937397856401825	-0.27588682154695976	0.5542379188472013	0.32473612600814844	-1.1116117169223445	-1.5809255607061325	0.05516593117623391	0.9622184210347603	-1.1503980941555363	-0.15274914129141787	0.3253420178725196	-0.7904801902223884	1.0855973044718448	-0.5043189860366686	0.5359184272955902	0.7303148708922875	1.1375571606694015	-0.145218384862929	-0.6817446763415811	0.6625164661393316	0.36317179706712616	-0.1610751056060214	-0.13670167847682485	-0.43322219056303357	1.0548654204012429	0.04285954571461624	0.8599021915114958	-0.5232325207812856	-0.5359326395819394	-0.5192687030050045	-0.3856567840098298	-1.4254555251966334	-0.9313635461899727	1.0565978240390295	0.9433889303965745	1.7198957748796542	-1.2128909861138735	-0.033159559399396306	-1.3314336575418095	-1.4241130629416703
-0.9071233365591154	-0.2424108716767787	-1.743552782844546	0.2990750656759606	-0.5056568091074758	0.13006771344817675	-1.813372119264972	-0.06329210974837289	-0.803614589173013	0.25400055350742645	0.26721255396578064	-0.37545846316854486	-0.13929900400513037	0.9737304691328315	-1.812770592220147	-1.3781558819817654	0.07917637259984567	1.3038987888055695	-0.9111934001263111	-0.19651990468300756	-0.24922217781002134	-0.49910605462476854	0.5056058894246706	-0.5349211781050706	-0.013036440724945147	-0.24886726054589833	1.2755516131269806	0.140668341041432	-0.581981020627707	0.751186802806067	0.2649146120654949	-0.9778115895510013	0.053880449020439	-0.8866119597174843	1.0084605911742925	0.18956729829468968	0.5087686779557072	-0.6338937727507303	-0.8326131179802156	-0.38656348853677913	-0.46580987617927755	-1.6056728106572011	-0.8316059046140614	0.8680649213701062	1.0514873061033856	1.3856362152692567	-1.7087140137599033	-0.450502535345978	-1.9574214703649102	-1.529132289811013
-0.8125010562782987	-0.1274613862997635	-1.6926008880128907	-0.009551499492559918	-0.7658447103711291	-0.01871397142692373	-1.5967992663486439	-0.9867193219992053	-0.507803314907966	-0.04143907189589312	0.5812510518754936	-0.08193608388144608	-1.053728753300221	1.9080928630203324	-1.9289390535653672	-0.9784314781743325	-0.0962924540551549	1.2182229952221457	-0.4701629046566642	-0.796348117898799	-0.8417194145240879	-0.45521694387156	-0.2183143923737686	-0.7121945669403794	-0.47083684389119884	-0.9867383148190233	0.352317387244021	0.5171350146925944	-0.7570068405669648	0.2825856929526923	0.2542419139858478	-1.3403106013352941	0.3320958710938592	-1.2533797692047977	0.4281195721669334	-0.00034131377764211703	-0.7572233642672973	-0.4476352509279739	-1.125187242733831	-0.5686928520339462	-0.4500501010972091	-1.4911256213426494	-1.127670391001172	0.6612399946614274	0.3588929800952466	0.660566919485642	-1.7973646543009116	-0.865950650098616	-2.3890297469508694	-1.5765948972825856
-0.5797775369567785	-0.5811502411498712	-0.8685517614976134	-0.2791488431149362	-0.34138904031669914	-0.17265943716698656	-1.1859768656711085	-1.0898318901533162	-0.22330273602712858	-0.38880263025206446	0.9571375325111129	0.48090821053653754	-1.8123701489772226	2.7860061745095996	-1.372668463121639	-0.6623710118029353	-0.36841160548727936	0.8458686929004446	0.09338095217378882	-1.6204864526881433	-0.8751003993764656	-0.65404048871295	-0.7512512334429394	-1.0659580337040147	-0.6091547559100986	-1.1496574854297088	-1.1910110706612151	0.4313350171171181	-0.8529764951149423	-0.3184683197442768	0.2828585032783829	-1.0869163137888864	0.6575774379106266	-1.3994183721018971	-0.10798267888160715	-0.3141843587637237	-1.906455311616393	-0.2959536438001791	-0.957643782739846	-0.9008016214125556	-0.5086282563783665	-0.9320932115904387	-1.4788159250620827	0.384927029141356	-0.6793679489452329	-0.16839817074179927	-1.470791440421307	-0.9738335284770838	-2.1213295164357096	-1.390515959418382
-0.36525565103268426	-1.1499680648788542	0.29584602268165927	-0.3235689358481338	0.10826782263719151	-0.2252440566720351	-0.8378809484822088	-0.7244222918883768	-0.16226897537714657	-0.5872093681282525	1.1565093170179657	0.7281052512886428	-2.108854498954926	2.9807936263857147	-0.399882227398461	-0.47965288033542025	-0.40608802828259233	0.42834529070881067	0.5594193512993474	-2.048161027909425	-0.38315296069300814	-0.9294401172936061	-1.0601962796112208	-1.2101094928861758	-0.5378447406565886	-0.8550572137227341	-2.3679403359702036	-0.29859362533338224	-0.594480636690672	-0.7661888588093577	0.23444884622750203	-0.45549248080914856	0.8682309161590506	-1.226302572295549	-0.10626453814925375	-0.4743976630733373	-1.923039669118814	-0.48539141059456725	-0.30671505427672313	-0.9865629060982909	-0.6870316498135769	-0.12758970986023158	-1.4115098839172722	0.020024391328256803	-1.4917564021621232	-0.643361186181896	-0.8637299968607498	-0.670255330752672	-1.2574833645044847	-0.8192280312416749
-0.26706584471433514	-1.225805719739693	1.0388408011991437	-0.11262393038332628	0.0028783378514702575	-0.2009508079158976	-0.5565681853360613	-0.3916602953539175	-0.2038437708267319	-0.534397071086864	1.0676760258477596	0.3442072815074941	-1.8691989657498806	2.2351882018221865	0.49338364740389906	-0.31060730014243554	-0.0717520297520225	0.1307906884886915	0.7286691194787875	-1.7476502576479094	0.0967890851138054	-1.0389926920690453	-1.1853079793526886	-0.8512692152443451	-0.43362213716362	-0.4590717103665737	-2.4729065142238276	-1.1411873766564276	-0.09712808913017311	-0.9685929090469211	0.09437442091991122	0.0969580193713712	0.8196694128068643	-0.7924990730437036	0.34293647791732396	-0.3795462387600006	-0.8906609521791132	-0.8997596246116879	0.4052312534286774	-0.6503523731168155	-0.8111061481788681	0.46746980974304325	-0.839106745626824	-0.3018163412683611	-1.7095838330223674	-0.5626257865238993	-0.24451200582077237	-0.14556284973518704	-0.3906491289903066	-0.053314586859547305
-0.2566964255316012	-0.7382863363388693	0.9834119112019574	0.1709474863801807	-0.4944471776942717	-0.15370234920736237	-0.24926773570890368	-0.2822742802397693	-0.1251860865413086	-0.30016303696243557	0.7746616675664415	-0.3162296243948833	-1.2650193152858058	1.002091734497497	0.8686497737781581	-0.09685847381828987	0.34261397867891874	-0.028274291439251354	0.5808769738085475	-0.9487896672884367	0.14796710771282948	-0.8295749242397835	-1.0564014236874042	-0.20274058190204652	-0.33370472699921533	-0.20601736975711069	-1.6197572359872343	-1.3486715034958676	0.28372799566607915	-0.9089463296247434	-0.0412594355939193	0.24603367168692086	0.5056567117495904	-0.3232609393522656	0.6773235895783697	-0.16314620189117987	0.15303382759222203	-1.092903346153975	0.7237470039698378	-0.12403491476414091	-0.690148908421239	0.5444022117037047	-0.14417322039150163	-0.3965318935870917	-1.324575340832435	-0.20344814676408557	0.12391414045434919	0.2734281847607687	0.025023914649878402	0.46341714038233345
[truncated: 72 more columns]
