# Supplementary material for: Diagnosis of autism spectrum disorder based on functional brain networks and machine learning
Source: Sci Rep. 2023 May 18;13:8072. doi: 10.1038/s41598-023-34650-6 (PMC10195805; doi:10.1038/s41598-023-34650-6)
Supplement: Supplementary file 1 — Supplementary Information. [file 41598_2023_34650_MOESM1_ESM.zip › matrices-bold-time-series/ASD/ASD84.csv]

-1.0851788516121255	-0.19387577064058864	-0.4262191400991047	-0.3967696731077893	-0.7565651697255207	-0.7136412750648986	-1.0782764424003488	-0.26192400440859115	-0.6335262938518511	-0.4250200857616075	-0.8438767108934515	-1.1034850563357328	-0.27974099700827454	-0.9285884691089302	1.6394970914882079	-0.8596049954092291	0.35395313906208575	-0.8606665194076579	-0.15292551905628227	-0.4459069601595307	-1.0287826855492388	-1.0489275114814207	-0.9649917714427662	-0.26167303270115255	-0.6738889047656533	-0.5455656381295511	-0.2464037952062723	-0.6317719071203722	0.04470428482038668	-0.39286316010591876	-0.4068245523459356	-0.7652228748197876	-0.9697357933786038	-0.801534428166495	-0.5518173601845572	-0.6744714285133675	-0.40583650444527547	-0.9766859833222649	-0.23300477537957315	-0.7979430990823646	-0.7342026297666486	-0.5061969609380637	-1.2475317230582232	-0.8953682305449728	-0.5031373391468488	0.22250489967612688	-0.26520769110887027	-0.40227298540617595	-1.1756754909466214	-0.8759219465852198
-1.5567612412889111	-0.7837483812656426	-0.4019586802747394	-0.6471381236298405	-1.4149685401060677	-1.2143968723124212	-1.2056579802655993	-1.8846211823396737	-0.362051638046876	-0.8764694105158825	-0.857202712525205	-1.0115988370276139	-0.7587382198387822	-0.3677409509786388	1.0871553130831817	-1.464201583047763	-0.750983270833339	-0.5090173983919745	-0.7921101122022649	-0.6394586309650413	-1.2919724967664417	-1.3771763621180568	-0.9281334191239442	-1.1234464829855633	-1.0265514098240214	-1.0141124466618994	-0.883497280070444	-1.0659969276055516	-0.025931421134186113	-0.8117335413208039	-0.9573027889830689	-1.237922278398989	-1.9948919928314137	-1.5521683840665979	-1.2565049988618264	-0.9295214951884353	-0.5587802752212278	-1.1831942096478183	-0.15166064054254536	-0.9106692149814454	-1.0685943240061238	0.11373963382897931	-1.606180384759207	-0.9807820886867805	-1.0878225356688598	0.6012754560329319	-0.8937100340700036	-0.19048998070666642	-0.9760571877419726	-0.7718713735088313
-1.2337673640491198	-1.4561205267248916	-0.03762156190506249	-0.9556245973285739	-1.5814729563914558	-1.1042112320484152	-0.8660784266935483	-3.0069602470338888	-0.013288730545188572	-0.8305270629693168	-0.747976791901413	-0.32215441847679704	-0.8335060741800805	0.09677422064440114	-0.20416749576782264	-1.680874581404826	-1.9304180602800607	-0.15117912755998797	-1.1284005509783095	-0.5413435189344055	-0.9027658539541649	-1.0600472776963077	-0.1568058544044176	-1.8505666267328928	-0.8814801439275791	-0.9453734773092021	-1.2925142858599903	-1.19782387300893	-0.01606679537721374	-0.6880555109097728	-0.9920906681166995	-1.4342668976219974	-2.050743039391566	-1.5514664574717862	-1.5828540487864888	-0.7101997783136685	-0.24956218281747714	-0.7981504486256994	-0.17867236077778595	-0.7684069012110707	-1.0593887330587244	0.1300489144522234	-1.482482934196862	-0.7848833519617541	-1.1385648744417958	0.39907172557267545	-1.4427390906467241	-0.23273304138848336	-0.20980534256640962	-0.2297773822619729
-0.49037591797715746	-1.8962549605866557	0.24156964298636596	-0.8569786748811411	-1.2967059870388362	-0.5259496398409749	-0.20988847899492996	-2.8664099708374793	-0.015692673646527117	-0.4331441179127961	-0.7442874374930936	0.4037361694114725	-0.6127319556018256	0.02051355472268544	-1.1990509595160934	-1.4386592576935853	-2.056264001153782	-0.3739836713203308	-1.0237042406732144	-0.48429558505996423	-0.13610225958594607	-0.16120724664798214	0.6799978369714533	-1.7202414333685918	-0.4874147942764206	-0.5497361270253082	-1.2960233030616337	-1.0427894403117581	-0.2122462477024854	0.028067816623989654	-0.5676679240525944	-1.1833488328192996	-0.9192844340822672	-0.7188159073684564	-1.2056986740939073	-0.2922333123910134	0.18957742060976362	-0.11331507183192858	-0.7120623663575537	-0.7100771939229298	-0.8879180087813938	-0.5668904496950609	-1.3356911240038292	-0.6709527827239182	-0.6211830889389878	-0.4235321581330205	-1.4526644050231632	-0.49285987057329766	0.3234062937084742	0.24433832925518653
0.054750075508131185	-1.6817304601982417	-0.008497163900964127	-0.08207150141423712	-0.8514341457907499	0.10248064510689835	0.45160868626163064	-1.7979279027150394	-0.23596869716399949	-0.05879516015624642	-0.8204650085252599	0.6388708996318166	-0.4493816492613582	-0.4333560697016209	-1.123824786668382	-0.8582359561301769	-0.9224976133163634	-1.0595131623305005	-0.7708403175459404	-0.7537915601026176	0.4711102580033379	0.8676410865562619	0.9018772806244428	-0.6340072969555356	-0.2065516899696062	-0.22541672620397485	-0.969201545909129	-0.7022429617777075	-0.7623046530937718	0.8021274712594357	-0.16166489264722878	-0.5323028821372167	0.5848545138480791	0.4063404551659429	-0.303362738088314	-0.14730620929678379	0.1563515157101421	0.39596645669964453	-1.581796649093911	-0.8961233329680484	-0.7784600201719232	-1.2526022650522315	-1.405410042448134	-0.8321658129483989	0.11190087506033615	-1.3791570166144274	-0.8365549551871903	-0.6024657108147491	0.05428285510497461	0.259037691724335
0.21768309357897064	-0.686279742131291	-0.7601296830489476	1.0112777775842614	-0.3962408185750565	0.48812513507405314	0.9315516374591001	-0.6876127397552876	-0.10060103528570268	0.136031538669128	-0.7521273804459493	0.41282856872613943	-0.4650625562504516	-0.7152906635695194	-0.23635296560274996	-0.1292189130761748	0.4131047678164222	-1.3763999873494028	-0.7707928898068659	-1.1447337795159684	0.6034842393184201	1.549943634187812	0.5437873640391216	0.6592890194730544	-0.10103788999222181	-0.08249203932143473	-0.4857151904516004	-0.21182647038293165	-1.400232134918118	1.030296941030059	-0.11796226428927607	0.2464799100337569	1.362079669033157	1.1850889173113333	0.4954635717601351	-0.42588442536099386	-0.48208289681255573	0.6166585676439905	-2.0331393407977	-1.0713414629809566	-0.7001229063535422	-1.1822505896415298	-1.3439406543730459	-0.9834082276904205	0.6710147710404702	-1.861709312699818	0.026026483245973	-0.39936572960857386	-0.7256190280189624	-0.0831410600784499
0.3199132634004088	0.649938632592317	-1.4609848052512024	1.666199314605028	0.14194409690132143	0.5745392807135365	1.2475867232159454	0.07275031326445745	0.6075867533195274	0.2989343858782212	-0.43031758554532185	0.18467258240325435	-0.4217831544619518	-0.4630520981122545	0.500262586081533	0.5124053389264585	0.6970995785619326	-0.667085793567174	-1.089152923588144	-1.1333380447891035	0.36848009627494405	1.7155920029984593	0.19721129662000095	1.208634086183603	0.0011260984650486082	0.05926080746308268	-0.002474045766926334	0.3779295446984829	-1.6506060559653404	0.6696743760061064	-0.3112068876412978	0.7955189585805561	1.0607933537890817	1.3797196430900178	0.6158321197667669	-0.8208522956612334	-1.1224890724329029	0.8560138246255036	-1.5309024062057985	-0.8363150107583303	-0.39650149640344773	-0.4165501920772877	-0.7157880462944181	-0.6598988039897645	0.90979326424513	-1.6061613432199058	0.6428982687276603	-0.1785299815397983	-1.2098903492367177	-0.3801129953702239
0.6005565101106886	1.5342386813965474	-1.5600928121803304	1.4305164157165717	0.7552161393520613	0.3777364841097829	1.4119575908009128	0.8108041001271225	1.2934285847494111	0.5238535436140662	-0.03676332372303434	0.25186546393436443	-0.1364944044635538	0.20015124766395057	0.45321000248781246	0.7659650414541952	-0.20091060065262575	0.7431971800001373	-1.4034881374766683	-0.5437903848951984	0.0621041820662169	1.4762101498221345	0.1977085802499516	0.7292317326976194	0.11362917345450031	0.25752021657645574	0.30706047141535847	0.8259332670513976	-1.3559216845941038	0.2518958613291984	-0.4022835660409557	0.8876783241576938	0.28529445555067784	1.1407254918330818	0.05360814168753172	-0.945367679728602	-1.0477918140347238	1.3081047824115681	-0.4937906573339728	-0.16508455077146	0.237498846388544	0.27828416038263426	0.22845364197709075	0.15083790577980433	0.8587921116296924	-0.8182432709848744	0.7977422659249531	-0.31775069327895245	-1.0086287666258928	-0.45369708409543075
0.7754201039175997	1.4190101382431264	-1.0832703781012145	0.572645829948085	1.1342811936944401	-0.08066659470967665	1.238317927910982	1.7710004709184626	1.1433692124641357	0.5877033983800873	0.13657603941122168	0.4303059669545212	0.13228568652026898	0.850617011215464	-0.10292101059620372	0.39888264645520444	-1.2206170257899804	1.780969382196888	-1.3826216725200644	0.10092310628852025	-0.166849511856599	0.9526676083636706	0.22653917967906315	-0.2187626450467971	-0.005469222221772621	0.2529743428231029	0.2459366944607682	0.7788315903216325	-0.9023544534813045	0.2527270009433208	-0.29232843855642704	0.5738329289413474	-0.1821650725822916	0.6506406773248025	-0.6163293529469703	-0.7395285605837186	-0.26296581462203955	1.6221074724458413	0.028477429587406625	0.44109782739895476	0.8656511918759447	0.2988527926920501	0.5826371878744605	0.8193884107242382	0.5198501964196217	0.03202125293295027	0.5804372810546372	-0.7753709012968413	-0.5578186695758438	-0.5631307913507145
0.3737821619871371	0.47805839142265927	-0.5912664519520925	-0.23931816526262042	0.919758467148216	-0.617311964581025	0.5006480752411312	2.4447031681104834	0.16692151151542664	0.2162281314039972	0.010883543995798607	0.3833677342630861	-0.06239447712797285	1.1201151869478414	-0.4523364847936592	-0.48661569295046897	-1.3482598961036432	1.703075898025729	-1.0291921592361177	0.07809520501068859	-0.35607670525486806	0.16021752915802268	-0.14699510041944136	-0.8789802666255739	-0.4502617840827915	-0.18112109769535034	-0.2314728459554508	0.14442061487548316	-0.7942844818613446	0.5657274297581132	-0.17085299067798118	0.14982346986099235	-0.1937099944369614	-0.03895218214382013	-0.7785147323722191	-0.4323162926387792	0.47118642003544775	1.220039508110811	-0.4698767484161144	0.4270122985929217	0.9302523223805096	-0.16083414595142945	-0.21408379043302594	0.6852105571349018	-0.10310950616703454	0.5224622338381731	0.15016754542540817	-1.1126916780573806	-0.5118564465928171	-1.0317268963783082
-0.5379139384737033	-0.48871231674707694	-0.5201587443410316	-0.6022302220140047	0.1725237128652715	-0.8348879775401016	-0.6604081994966955	2.0344108773228675	-0.6141544157012699	-0.42807626792320697	-0.185080131418399	0.14956375607287042	-0.6931173821229801	0.8902337544452614	-0.31316510342398557	-1.3565540744508333	-0.693234819900748	0.847415453607506	-0.6015024646961507	-0.6652530893541475	-0.48762734256428486	-0.7813962472232269	-0.714514831885466	-1.002816697377052	-0.8220531091956911	-0.8039898490763054	-0.8307323109756931	-0.6616726449158451	-1.0212581217213352	0.7000539541300618	-0.15102797472773047	-0.04689532282684783	-0.17656169422790352	-0.8062377484759324	-0.32990060375920943	-0.18298610074901803	0.5022227442130157	0.0767132188749707	-1.2477974570163972	-0.17343601795387745	0.25208458043514886	-0.36765193619417397	-1.5194877258516615	-0.13564466345481824	-0.7657730201985233	0.5121689030322115	-0.38262798266873094	-0.9979384210434117	-0.861488125069619	-1.72150496476852
-1.2083293417545633	-0.6921321314819951	-0.6592881626319047	-0.6399763420852773	-0.5483299851375495	-0.4418589522096028	-1.5956270980762783	0.5458194751951985	-0.22734474734081986	-0.7413759428658515	-0.14973731630017292	0.1537467987251113	-1.0757073819046408	0.30897261220459826	-0.08237370673315329	-1.5541899547162583	-0.18294158133932253	0.24213014213887737	-0.2769264024542949	-1.3008298235041587	-0.350347218847297	-1.4461953663569476	-0.7368100756097757	-0.8610975302461884	-0.5409471933475157	-1.0338052778823419	-1.0383508263826133	-0.9859034940266902	-1.0105721596873483	0.42281680698146246	-0.0608823222259121	0.12567949095614078	-0.4034899623230025	-1.2882133015323802	0.3002802540667965	0.08706403635294094	0.03515278189743134	-1.0155564541157274	-1.017001493227674	-0.6614609863428518	-0.6301937221358823	0.15727995371862366	-1.9105471682511153	-0.7172121435573892	-0.9830662873741253	0.21376702509571252	-0.8352605256254946	-0.5493627336784295	-0.8824559025185656	-2.017952108782562
-0.9355600752294215	-0.01743207059160118	-0.4231416623860885	-0.6543337517770882	-0.6806291084728994	0.34673334227665253	-1.5967773001566263	-0.9124999094657911	1.060300382423231	-0.3095047273965538	0.18544098270321135	0.6394098841166133	-0.5704470020026143	-0.2649162562966715	-0.23904578387805442	-0.8248672378938996	-0.3457306740967358	0.5217589406744754	-0.00916068428157549	-0.9323946891099933	0.2432684704484922	-1.332734536737403	0.11357109056396646	-0.701348997821498	0.4321916046577289	-0.5739635991694839	-0.5664306514467005	-0.5307118765209757	-0.32378765726023084	0.022326440171165217	0.28090939372235424	0.5119653418862146	-0.5822061033874454	-1.1201785165089315	0.6320709770951239	0.4742590841471082	-0.15326351840344857	-1.1693752735476548	0.6116734928617342	-0.3483625821529004	-0.8540010273302033	1.1639516285523352	-0.6119109287725413	-0.25116439174094873	-0.4808745266033714	0.044686064292184045	-0.8950261614301548	-0.1321104494343036	-0.03502842322321954	-1.4339608864388689
0.12304419229527436	0.8637695798508959	0.3642156951642914	-0.6866468813188072	-0.1992722342897175	0.8898269569797438	-0.5926398470305846	-1.1439262687781058	1.839068248616347	0.5377850657049573	0.587476406918889	1.2334228545158747	0.5770911829280062	-0.4318832004714843	-0.6961058991255633	0.43383253283544054	-0.7071000760898793	1.313984858570572	0.2888940071343216	0.3871958293414608	1.1190931991426187	-0.41830515648180433	1.1596946619008777	-0.4218132679347406	1.3665553355720321	0.2164384258336975	0.3080083419019909	0.3586417658267849	0.6925183095225841	-0.11959521986867978	0.6989178095713624	0.772201135819027	-0.2754852545949897	-0.37676552114916584	0.5645070671621876	0.843839705025276	0.29307334595660123	-0.3841148346608371	2.5380937743057905	0.679269496138134	-0.06690939146543083	1.9203134170579257	1.5834210933780466	1.0124187189752116	0.3620485018981377	0.28443318409761476	-0.37693282202552836	0.06954452487797774	1.2403589198837641	-0.20992083898503822
1.041352092222133	1.0715742924660059	1.1342831481943179	-0.5383261628282983	0.41132225010443724	0.7412057018380921	0.6574274846749436	-0.09473620415682375	0.9690028684008931	0.992924112435055	0.736770510175827	1.2612556471104441	1.3404230714303378	-0.07609164315405488	-0.8802487005718558	1.4714078879080652	-0.4823432358072199	1.6784750259959746	0.5661716564770254	1.5869383631802199	1.7391938106649563	0.611085488169284	1.3435504211421254	0.1444665183063438	1.4512151315340505	0.7008861605540648	0.9287001802664666	1.0479194916980943	1.1634415098804196	-0.047058778637438715	0.7827366426980135	0.6412283369156059	0.4312407517876892	0.36634086591183146	0.32978067431714786	0.942396688416403	0.8315734557358545	0.37521913608365365	3.1691164859185452	1.5515073530467494	1.1449713128176833	1.8497779885341543	2.9729745229170996	1.9035423769151179	0.7391895264211062	0.7860702660564006	0.4476346209042353	0.1717632827367022	1.8325231251752514	0.7880845898634942
1.0571688626427278	0.31417449245714907	1.1744169964627516	-0.146789264798479	0.6961721817714264	0.15331228380920617	1.196017694864972	1.111923257587204	-1.1730677060742496	0.6443773204872077	0.5093681777856017	0.5264501300688473	0.9970134782603817	0.4156998112669126	-0.40030763134129516	1.7761147793335066	0.384289453014605	1.0514739578004588	0.7454023142415285	1.6231095648822242	1.6410730641545814	0.889416108916979	0.4310755773982818	0.7982468139212849	0.6997662811677537	0.6582849447835264	0.8548415638757012	1.216986541560427	0.6803811588092518	-0.12783912384425233	0.4158915756682193	0.14813281183216492	0.9153719992979139	0.5428934218935398	0.14164928143801092	0.7351590906976683	0.6813969685089583	0.19780165162639854	1.982034166674153	1.455294623353715	1.7455715342931495	0.9847059104066574	2.558455285731936	1.510679556130205	0.24658303132160836	1.0724270048040552	0.9460361976252988	0.3501642215702207	1.1187362451090868	0.8573967386089297
0.2983919132115891	-0.8210295724201366	0.5006978818649809	0.24122116409846975	0.6322760861365183	-0.16829723267373367	0.7628852234152099	1.3625191231080114	-2.966948402030245	-0.053795852901908955	0.08643090868104501	-0.3643163993122775	-0.01927025034217807	0.42527715316972536	0.5031321207503835	1.4250776637645093	1.158836409878106	-0.26583985848009756	0.9368161293275286	0.566280016271248	0.8859182839670233	0.23353268305663513	-0.6533489421875576	1.0659960664869161	-0.009532597130052426	0.4500881559562817	0.2779250827950088	1.0457391236386266	-0.10476862516724708	-0.4671205673740164	0.008873488629151688	-0.3790447416613093	0.7146535954532581	0.16370888627606667	0.0236008625576644	0.4884605347060894	-0.1565928746339339	-0.7583847302386152	0.009555320907276803	0.4846272740755395	1.2224468855751833	-0.05837775957090936	0.9514438604923131	0.16850740932462557	-0.587625044386173	0.8229278248049651	0.7034752527494801	0.6286464565511625	-0.2894977697631556	0.16363150670230933
-0.48087388785668617	-1.3991088048293256	-0.07714425299404991	0.345359504945965	0.4685926474000972	0.15155131121265783	0.024040692419840803	0.6026354961074546	-3.0640026973311763	-0.31691695873757225	-0.17998516636956205	-0.5947600604415076	-0.562832480148173	-0.2177221916696737	1.2029454172457144	0.9172505123128768	1.2622563353143796	-1.4328925505476815	1.3540827155949626	-0.4381447133380962	0.013259932045489198	-0.6011179458465151	-0.845396050388442	0.7724345121903724	0.10912936113436912	0.47828537958582634	-0.170239486727299	0.839573092324134	-0.09022164958642835	-0.6678296693611757	0.04730481875186778	-0.5491661844346317	0.08109165845431955	-0.20922791676809335	-0.02652611653837928	0.45148551491532646	-0.7912543614707482	-1.4274823269543302	-1.2025617539308053	-0.4087196700231641	0.06859192197535044	-0.5186575174608506	-0.3105397377397119	-0.8401385311457832	-0.8051909711044981	0.2770719516503843	-0.0004602141248117149	0.9242680439343878	-1.0672550665985532	-0.38534477938366696
-0.7559191517188886	-1.0279929744142047	0.1383576146787974	0.19820138937829163	0.30713093428208565	0.7166705553575407	-0.1460474890751464	-0.33652024539628844	-1.5700153596761102	0.03337041302373847	-0.03370150617934269	-0.047352565937472994	-0.08153064633783288	-0.8596196261401775	1.277209068343385	0.7025998849530837	0.9711260788772034	-1.7616204668349102	1.9426110700107944	-0.3203810550588017	-0.47559060367536204	-0.6604194186348002	-0.1548612007285539	0.35166812572458744	0.8542311936762589	0.6426378230758586	-0.02145932497003142	0.6239219134582041	1.0351415375013064	-0.34014146749819385	0.47340863158692675	-0.2107882704442946	-0.29708553072658095	-0.08124291925787436	0.12198982062529498	0.5513503196694355	-0.44915205881736103	-1.022724485440383	-0.9963750701439079	-0.35162018077621865	-0.7182171361758735	-0.07501459272126189	-0.24045606161608002	-0.5827148630212049	-0.10731100248212598	0.05419564510122374	-0.4137070780780156	1.15357504729069	-0.45201550376828753	-0.020524098799741427
-0.6445718894132161	-0.22709227947263425	0.8976092502896766	0.09187955858511607	0.019102210193825016	0.7858052463821624	0.40839995708547266	-0.7406921816226999	0.2323074971062303	0.36163514503077077	0.4804121098008075	0.5090114553447703	0.7353142838799404	-0.5574655258064615	0.7928405291156017	0.8410369040763344	0.9840024065253294	-1.153096658008813	2.2261561219666324	0.8406819349165231	-0.5527397985918598	0.19490589928357688	0.370439831940419	0.413545526450114	1.2468652861770566	0.4919100042301804	0.6148803184821082	0.22050722127695468	2.3251477226055766	0.27409530815302313	0.7149453359328007	0.43040373578626606	-0.07146893632791182	0.4462012708844546	0.5654686714981435	0.5179372728611373	0.5634341652138365	0.08719656970985995	0.04020674494856516	0.5840332739811935	-0.5877822953775659	0.8225014337774887	0.8340956786745134	0.6061792315828031	0.723290928506712	0.491283053062854	-0.076963954166353	1.1936644197802162	1.0319022656207397	1.112820449719403
-0.4968631376562621	0.1426208556853572	1.270679699402952	0.2035121462612476	-0.4168076017551524	0.0984911757365491	0.9837379107133205	-0.6179718775330937	1.1685575546756979	0.022186204833519994	1.0302527050787513	0.228079852929694	0.7695740053599505	0.8436114886257	0.09535172028859318	1.0300407492488592	1.4513829797090754	-0.06704365174943028	1.718964136478055	1.9104187598030344	-0.5569071473767081	1.1143775193961225	-0.0933950809176423	1.0191227374305527	0.6317786368205139	-0.1329536329615174	1.1952131732760574	-0.3472715966279567	2.4989048155439093	0.4557331683925514	0.39304220597554046	0.9861024227904943	0.4169713679682059	0.8180608866747517	1.0767584095011755	0.2734626745123023	1.1159379556143214	0.7975819125812901	0.8936830113193014	1.4766425374204086	0.13433845624450225	1.2343713588799723	1.8090874636471088	1.5417140264373839	0.6649268060271833	1.199224782690696	0.6832111482265634	0.8529968301430326	2.097915040494416	2.0701934545821437
-0.3332447701686719	-0.17631758336363568	0.746352661468144	0.4112214751957691	-0.6770377291898062	-0.819196660676791	0.8193194095069939	-0.3823328653693425	1.0845751148811087	-0.7821209430727486	1.2394978728586987	-0.855830928320484	-0.17441527663095985	2.2564394590414696	-0.5238798059908122	0.9052435057651353	1.752682732845004	0.8033313327603903	0.5328874885815513	1.8212059728698722	-0.7052800014798118	1.158309496846198	-1.1484143470263566	1.5504499516248693	-0.5678719551527571	-0.7921943711073445	1.2448904985103613	-0.7134661973837516	1.2894123020774049	-0.12240960233611668	-0.15655896651020154	1.1925162231071398	0.5896164561415997	0.6583281676858179	1.1829965745824418	0.05175555956696486	0.49785572316724835	0.48256458058116675	1.06380000532161	1.4870135866017402	0.7091722114635335	0.5600792641499069	1.8772892915704726	1.4257687024048433	-0.3255921378221745	1.378387478397576	1.0954229949329137	0.08856350391069265	1.8858525736379386	2.0140111847063404
0.0936978001907154	-0.5470060554698799	-0.13994475321877442	0.5339547910608089	-0.3659571224488155	-1.1795713878836431	-0.03806583685634868	-0.2536039692413519	0.6177642422245372	-1.147970836837965	0.9798883169654153	-1.7774751473510957	-1.0705672819516425	2.218669549054683	-0.9218598053397928	0.35236041049831257	1.3196101471352806	0.9273286927814645	-0.5591299691125213	0.5720315801623909	-0.8111593998469121	0.3031991072851624	-1.610976308676769	1.3905805679371046	-1.2711232162577992	-0.872343041766974	0.739558344145261	-0.5298493952365142	-0.2734685725155537	-0.8717751276928036	-0.23682930879944808	1.0646545556810243	0.2938661607757388	0.17806710804762624	0.67238868058415	0.08173352806859267	-0.7463385706985827	-0.37292634470727803	0.7183347212562331	0.6417653461388584	0.7458091251840341	-0.7800805619541502	1.0534554362443578	0.5506217759220976	-1.1542097966440794	0.6142124000397349	0.7574322908481546	-0.7172533056115347	0.6492788038867892	1.0133384585994287
0.7603262461183888	-0.17135322874245856	-0.41740909590824504	0.6197699031589348	0.4902647417225127	-0.6819669988721855	-0.7641114232328546	-0.15429905782327583	0.3406885771545105	-0.4970352978651684	0.46026177735620716	-1.5878136790481465	-0.7923340033095642	0.36196905714969607	-1.0162613217741467	-0.38038921621732485	0.4380921056175389	0.24855201047676084	-0.79481263618969	-0.8332903235376578	-0.527854185370569	-0.5608330770489122	-0.8446082626960473	0.6423280458330987	-0.8342771631145727	-0.22501051034281447	0.08899977529607295	0.11642278879483237	-0.9498340932112368	-0.8626988103726895	0.37859435122648594	0.7769312466363478	-0.09830361355306513	-0.06844860070197145	-0.04721801472976517	0.28224416846487366	-1.352188123539408	-0.7762149727734485	0.2298821395647553	-0.298709888657111	0.43949158547546785	-1.595317362799503	-0.10268378491360947	-0.19102618773270055	-0.7612316386481099	-0.67925965577635	0.03462748792104561	-0.900603936290619	-0.6051024863423423	-0.04976092205158105
1.1839269293300743	0.9389848520037576	0.19596431318351712	0.8238594136977739	1.3682078841070109	0.2852926611521141	-0.647826162498899	-0.025565671791707757	0.28738186383200637	0.7138131064001171	0.02456244846809441	-0.3125435237208767	0.636617762040952	-2.038595468237572	-0.772241899346518	-0.8361915180367986	-0.02770944263264682	-0.7567864109502606	-0.14811832105524878	-1.3353688971089226	0.19277294788404895	-0.6234531993540943	0.5685856734272714	0.028682869054191148	0.3705217635509882	0.7248636187905705	-0.1825372300191042	0.7709523621718157	-0.5091037418605754	0.08845437381008353	1.1512241747228904	0.4430262199071853	-0.18614566996535387	0.2254047083997234	-0.2785813612362911	0.4066080884824312	-0.6614328601372823	-0.2993464076750227	-0.16128423179000226	-0.644172825044202	0.15774508464856207	-1.0483588535292137	-1.0008806890235318	-0.2973161344306109	0.6738170815784361	-1.625563742268369	-0.3624914236623115	-0.1398097027928569	-1.0357372465865975	-0.34390698566425476
0.9354507730111452	1.8782990369538428	1.0025353222816422	1.0161357037773837	1.7369774176345694	1.0789576969529415	0.14360733486978516	0.06534858395990956	0.21838689440967343	1.4349686944782507	-0.1459998180351977	1.067274066408911	2.071818758450734	-3.121887165879685	-0.2963825090416764	-0.6806481924389428	0.3249118912790082	-1.3916838232560875	0.6919607414047013	-0.6788190140032798	0.9780161312043786	-0.006558301194304849	1.5205576681881705	0.07328425582439954	1.411243099784483	1.4465892376471405	0.20033442906116858	1.0870152533599773	0.24729643304586182	1.1216037625211293	1.3804894569919703	0.05853413788334903	0.029432547694477066	0.8220963492055605	0.2045622456211512	0.4259234084235163	0.7115098558534743	0.5828639946672944	-0.2792001407919741	-0.3508187685824004	-0.011157988614959298	0.4366304113195289	-1.2631423854901411	-0.017265223107186665	1.8819055380473606	-1.650351443224912	-0.1110409496864222	1.0849966441763086	-0.5597765734042031	0.16897700082653022
0.20850641009088097	1.8040050597555473	1.1804628871412088	0.7315218287549129	1.5424672736018514	1.3194133241659118	0.761625012014407	0.18331991196060357	0.10070947814840696	1.110113534363199	-0.13262227309711497	1.5542550602126122	2.4473079813566265	-2.124635524701963	0.16585544485033724	0.014732871803106303	0.9257180741290623	-1.2569522528465622	1.052173737782751	0.5498633271502206	1.3769742556622815	0.4631979754397225	1.5212059919025596	0.5153890918629664	1.6643410062346602	1.7196997156795526	1.0617105039015866	1.1042690949417284	0.5492671395387241	1.2484514264460378	0.9520891997344044	-0.358194844094941	0.24872575577033154	1.202563517944551	0.8361320280753098	0.5595342420975813	1.5666603676802258	1.133480849403858	0.06640611813263432	0.149269275803938	-0.21089695340925052	1.521158712142458	-0.7547119340799402	0.16875370448738922	1.84464949110167	-0.874213605671656	0.4776107318193177	1.8291459308643923	0.27935673823043633	0.833027269231985
-0.3501706448331994	0.8628890352071142	0.6974872123479414	-0.2939981073918983	1.1137473746261763	1.0297105266409017	0.5943704701428731	0.6203025856878851	0.16402808924045598	0.17461029332609887	-0.1102640905974486	1.0018202758525638	1.738126646644151	-0.028635606889113777	0.41005193929746	0.7793055861321303	0.8900030213425161	-0.5476997660921639	0.8744488109177496	1.5548228031690277	1.2499612614522408	0.2384847725616235	0.9753557819320764	0.6357213930376485	1.1848655467744718	1.569884898622962	1.84133489662949	1.0040570417129804	0.46566710747681783	0.4428952786963334	0.3342393239161053	-0.6628646864612576	0.2608711735230674	1.056761361927846	0.8260987611819599	0.8434837344079305	1.3683439089088487	1.106299840785635	0.849277871601172	0.49922413694299866	-0.45314481924350153	1.281261228278834	0.33379049700085944	0.15058246609705328	0.7941396907008875	0.13588884880109042	0.8728720512645844	1.5650725206125964	0.8666427517008775	1.0516297902749692
-0.3941072359443613	-0.0009105299150803152	0.1806241103266348	-1.5831909183052482	0.6564144939927969	0.4605841563258031	-0.11674110763432174	1.4830792334284824	0.5203002836789207	-0.530481979485831	-0.14231446366532027	0.07967251220786417	0.7062417186885573	1.4281400273792761	0.4280648040269613	1.085679638271968	0.04559277457045528	0.15800015667889572	0.5515325542211881	1.9258238329475408	0.7799055019736467	-0.3724598218802236	0.45909955604153346	0.0934463442819645	0.39608034146746024	1.0086669351392643	1.9398339348421465	0.7289096890744288	0.544724730129218	-0.3757390264296677	-0.08768476613005918	-0.7128446081106184	0.092456237762059	0.5059427873686918	0.028848595563688434	0.8573353259500994	0.7114384677386064	0.7841346148076966	1.5918435947629916	0.6521146625559392	-0.5206377171180153	0.09195320800340956	1.425045653689464	0.12412128340607737	-0.21087251352072206	0.8488677473383868	0.8438245093751786	0.6506348857125651	0.9449042201147662	0.8449235775320871
-0.24853394489393069	-0.14197542368453564	0.00660007369063181	-2.145576345364615	0.02246392175987937	-0.08927732597492183	-0.6105915620340022	2.2636080708974102	0.8791371422361078	-0.6654477662384628	-0.18196972024501532	-0.49407424202359634	-0.0521814905504788	1.327151306408966	0.338434636782918	0.7664266874912087	-0.8998154607976018	0.4106271727328519	0.31734532696864065	1.7180017502477891	0.18283987942799054	-0.6582526877513359	0.055530243273094686	-0.7069719557823817	-0.35300218227371083	0.06997078943603592	1.165840831351399	0.04311464860137943	0.8766949291561776	-0.4345036186945665	-0.4244908579414795	-0.5877626933080699	-0.1652814587177142	-0.08900075357817679	-0.8847040945956814	0.1415043822068656	0.5688671259181973	0.4612796339670886	1.6240773595872544	0.6305927142523038	-0.3019034975958054	-0.9075552431576429	1.8120331897498072	0.08790277640659554	-0.5194132188005491	1.011522753210891	0.5263168525157762	-0.1403074769377275	0.6526892930378262	0.6513130454673182
-0.3848322848092501	0.09843344873970153	-0.14251355557306716	-1.4165318513202043	-0.9351514107886563	-0.36629412852750004	-0.4669333925542545	2.122378516891249	0.761643964552121	-0.5776248824655636	-0.22738583498650006	-0.5808119706452387	-0.5508868091955756	0.20247887753014185	0.20059947148420335	0.13301904123126276	-1.196452447381839	0.2000446721621529	0.011886453807578093	1.1516768657528829	-0.45938577077462717	-0.3746499027152031	-0.4504960170452546	-1.111140874109041	-0.8949736712829969	-0.9177609333996617	-0.06739788817871259	-1.0061279816242399	0.8620545198763321	0.03883526969560639	-0.9354016438700605	-0.5737357071383792	-0.4769259529919659	-0.46929719176721046	-1.161738464454347	-1.0899909838249986	1.188762687860834	0.14293462310111016	0.7321348599907499	0.30120088058814326	-0.06963826140908604	-1.102358894468225	1.196649751614616	-0.2843640866779753	-0.43985772357249786	0.6352827283188653	0.11226260771451753	-0.44532704290637326	0.29100945913658577	0.6959995070347585
-0.6739356726071786	-0.05335634256950733	-0.6842690874076671	0.07470654725485358	-1.9152703706833278	-0.2780476820713121	-0.022386994024592384	0.7730829074176517	0.026178519490994485	-0.6747221390837439	-0.36422871074813484	-0.5288968177416252	-0.9859714452095527	-0.7117463019210054	-0.009134809724543636	-0.3182379946444846	-0.8400462724794917	-0.17343600493503447	-0.5178809687055361	0.37445722400887965	-1.0618897786284023	0.01785031885286137	-0.9607559375948672	-0.9432587975518204	-1.1242616315717293	-1.3623610540080116	-1.0370394494564614	-1.8769111264089833	0.018223539436971043	0.19203604858842843	-1.4712155369388564	-0.8347423098691389	-0.7289715311723174	-0.6398816588140077	-0.7500180074115416	-1.9017563392789403	1.8142937795518164	-0.22131656428619678	-0.5186306948258639	-0.4284371869545157	-0.2312336840165942	-0.9063770455968206	0.0008702838232033056	-1.1347357997660206	-0.5681315191642198	-0.02725387445876693	-0.34709410468084223	-0.5244759012360394	0.08086191313253255	0.7137860196779989
-0.4592535771092671	-0.7092009199176235	-1.35606946945844	1.133951350370364	-2.2845397657774855	0.0008965408018257831	0.07769048595906825	-1.0244097023111662	-0.8614487801623896	-0.8483786442994782	-0.6007962709191011	-0.6282700975357218	-1.2234708237487237	-0.6895266585831663	-0.22278915894219087	-0.33175406115357037	-0.40399286423325287	-0.4213142352558763	-0.9923343349778344	-0.496415951921934	-1.3843348416384478	-0.023005671108078066	-1.0104636184939728	-0.6096500716023886	-0.984988652983284	-0.9264974376461825	-1.2945595528496354	-1.9666189811623078	-1.2139484583279925	-0.3612302599318933	-1.5404376532940034	-1.1304310645610676	-0.6302683540785189	-0.7586148409582438	-0.22571516825659282	-1.5299121079802174	1.4833133939731944	-0.4439280907851442	-1.2474894995011923	-1.2514697649615882	-0.7859712771522308	-0.9568453898640635	-0.9563460175751606	-1.96329431013103	-0.8818528301203323	-0.510935325364014	-0.8004073021981355	-0.7017339771983265	0.06789930688554485	0.34382666785157107
0.5417771144932982	-1.0954021006594554	-1.3896417828180008	1.0706095904826018	-1.6976548678397734	0.14599802561151556	-0.3611038039988491	-2.0461721634061436	-1.1610260652251385	-0.6398310503554923	-0.7391363312679893	-0.7963369591638741	-0.9597304880063703	0.0034171889945835473	-0.19996424754386238	-0.0523340677968755	-0.23838171551477225	-0.4214685685052875	-0.9045816246075352	-1.2262098770573846	-1.1911747395553225	-0.4406504872204753	-0.4041443800259181	-0.5116110646888814	-0.5814516492195894	0.03443849635206205	-0.986479039132602	-1.24234083302648	-1.757783089227893	-1.0844366942134944	-0.9504432880087933	-0.9872505410904362	0.03815777918420192	-0.9052052329142558	-0.018141364186995662	-0.2765473175527241	0.06328516327873973	-0.2533001812675876	-1.0792843942018433	-1.5372175117589155	-1.19334928982568	-1.1382514544512452	-1.1566036780349236	-1.9664878083407633	-0.7844802129559204	-0.3985747795582139	-1.010762979205869	-0.8538413053239023	0.1690817993024916	-0.3143186894883654
1.6565362986879493	-0.5445230902712653	-0.5025545450012354	0.36937735813719447	-0.4840018932742021	0.033034575160999696	-0.8577873723821086	-1.7172102149917272	-0.541256883779969	0.13360981320188864	-0.5425306291606511	-0.7786593249247297	-0.2700100598298107	0.6111101225456069	0.23865816950866883	0.18660862450225435	-0.08642682575141025	-0.17019833934874293	-0.16493279803725758	-1.4900522789807134	-0.5831715036178876	-0.6492154717731617	0.3628400960237717	-0.5233488721998949	-0.15237516933202988	0.7540736503115301	-0.5780542047215997	-0.286003958541426	-1.0340246230529355	-1.203086350159121	-0.1365074572532103	-0.232996965462738	1.0479316935225165	-0.9468649867778689	0.06528448598074862	0.7156263712537341	-1.5151642561732765	0.30599669853154315	-0.4482327428775887	-0.9284798736614498	-0.9144520547792784	-0.7702809119545069	-0.7527854227239715	-0.9289107683942551	0.02090773729170325	0.23940424987063333	-0.6772028745648806	-0.6261355631038948	0.2720970998500434	-0.693407175650928
1.874669590670328	0.5239110744195663	0.5974642204400937	0.11675270036705936	0.679885360222402	-0.058415914627011185	-0.7691038211340205	-0.5699511867235928	0.5394827158932839	1.0929034765354733	-0.06506687796766542	-0.506670844013302	0.31047497836875204	0.6793367342599363	0.8814311127707456	0.18264164611797273	0.4498542232760813	0.25054771191279684	0.6431567328747578	-1.1129842766682736	-0.024934524551735275	-0.21661700399894088	0.5885860467517109	-0.17064545511481205	0.1403358091197808	0.8468018196161062	-0.29392252559111315	0.34415569993141987	0.37797859819394336	-0.6258832798466482	0.3321122639708318	0.689325814145114	1.772082388663732	-0.6268524745331129	0.4270335746034137	0.680872206936309	-2.053512407409552	0.8365898487965523	-0.07795083643527903	0.18522684234108816	-0.03424118237268203	0.2755673964683413	-0.26512867564975023	0.380182112676428	1.0222265000414732	0.7320912240332391	0.2277235976616725	-0.02808942065036493	0.3038526306306888	-0.3500382834724012
1.0493415011684177	0.9419372032225679	0.9579863116263952	0.7899140158913938	1.4043625507572404	0.2621806952356893	0.04935445541592914	0.383585983036465	1.1893007214888414	1.6480656078613825	0.29506670492595966	-0.14595109502587783	0.36126278659422595	0.3708689337819033	1.1489027103821434	-0.022144647823999896	1.2545236818571803	0.6347210293070318	0.7943076702775516	-0.28531613575046816	0.08970940939398134	0.6657562326418296	0.22459876264844977	0.7173052855958195	0.31412913031790946	0.6769836002097154	0.061160700675532975	0.6601741345271158	1.3326951457828797	0.026834154338370435	0.4495529618870393	1.0588996266511688	1.749084104842003	0.16206315348586484	0.9545253908092203	0.06804755751830723	-1.1696722149999614	1.0307941028168623	-0.242339516560214	0.9476752238850777	0.7971253870130993	1.082696381424673	-0.004529384507697592	0.8949907746213348	1.4252046814169017	0.378712122309961	1.3172740750459302	0.4567362895178847	0.23913697543840487	0.51643586145938
0.19948674485993803	0.1472888744202323	0.5099923213789977	1.7159552657238284	1.7478392136945613	0.9342758777217793	1.1021513999431314	0.5854499653941387	0.9111134175432042	1.4943943020755812	0.19686423114677587	0.1556198851720156	0.04167306019223295	0.17068318413913317	0.5790083424854735	-0.2756338045193993	1.696901092935866	0.7390983120437002	0.15960656072216184	0.48802515781279976	-0.1291212037080303	1.4046747617250344	-0.02544928264891215	1.6615309931328728	0.371040187034779	0.7938044817333748	0.668655894627204	1.0066232271258098	1.2645191596524958	0.23479713920959003	0.7046255750224443	0.5806551166710694	1.1379475016465141	1.1272393804150869	0.9839886304639598	-0.029781925364548427	0.3151785831831953	0.9947876004687535	-0.5997443860309257	0.8528433614931524	1.0700860503242469	0.6493542028945205	0.11861867327275263	0.35179363953536785	1.0102269727343685	-0.7395026135973123	2.0351223478204474	0.4274450569652178	0.07723214857140431	1.209733696488004
0.3935729987731792	-1.0871790361908151	0.11961844591465033	1.7686270279313772	1.7735558512209626	1.2875306186882796	1.6905700516737816	0.18704049839106468	0.10351606534654142	0.7014239375584809	-0.19706363495897322	0.41306453886314004	-0.21193542797619608	0.3942602533597952	-0.6702484476886509	-0.49500255334037424	1.2663883696080906	0.5542973782471043	-0.7128358246991988	0.6967755097703837	-0.20063828770040001	1.552897753768694	0.38856786656325887	1.8983011238585106	0.08349598737852003	1.0789262245306823	1.1879858848579559	1.3527095517814192	0.5779524091630891	0.1393718983324356	1.262016913213223	-0.29728426246513656	0.46903000185599275	1.617236998292677	0.0847473236329997	0.7583097750608621	1.0409999285017577	0.9654079256558113	-0.6892480204429565	0.20795924319510872	0.932143088460211	-0.7951791027483854	0.261228627907894	-0.43148999314164066	0.21406778078837016	-1.6394620515595768	2.022095096546315	0.035102730851587154	-0.1707368869698256	1.1723996598765893
1.435327328240671	-1.5107696285173784	0.4219474671106711	0.5351106998733438	1.203932415418547	0.6159178890502958	1.4377759176305447	-0.4188032967643772	-0.334469224199614	-0.5252992465223226	-0.30845292538735025	0.6286375468725672	-0.35532554373020275	0.9301651985176388	-1.84014365606	-0.7146777207861412	0.07389076136696913	0.43382017317430055	-1.2499398864756752	0.1538397012288105	0.11000923321334741	1.0541891107571895	1.035039154778588	1.0655197110511345	-0.825021579884588	0.7138835953769324	0.8907256658587436	1.0974483946924072	-0.0528599102087691	0.17092953921343895	1.4838546371276384	-0.8264278117305696	-0.03935767690124194	1.0443326213245891	-1.285880110678909	1.5281673186651168	0.25536365182716414	0.7887128994915469	-0.45668471122325843	-0.2841655437871675	0.8944101194900514	-1.8438800521245207	0.29009083726119606	-0.4449184933904277	-0.5822744319292408	-1.332561136353739	1.2562403098290984	-0.27907055500579164	-0.47456487104501405	0.4137874413935374
1.948322960466772	-0.8514517061766771	0.9019013709624025	-1.266577903334338	-0.22992387911203013	-1.027189944167352	0.4682792395010442	-1.0292084015499887	0.028203022304590118	-1.9328063307824768	0.2205524206224698	0.5846559929651298	-0.8073686242421476	1.3410206255933481	-2.140523589650543	-1.0096877234378359	-1.2975518317913834	0.7616108129257207	-1.4313527593929556	-0.897402372127186	0.42010115002841	0.08452792630829081	0.8696124022662844	-0.4778937668279203	-2.190232377957305	-0.8427865222674845	-0.5628725624386335	-0.21714235346131314	-0.49859381825117405	0.3222132453627857	0.5700799481082474	-0.6961881067214587	-0.7090386939785347	-0.5783771703463851	-2.118144123132819	1.0714752360610043	-1.5484980251438984	-0.0331637139570787	-0.24481358824675392	-0.3309703696422004	1.1091548200722434	-1.4432696402940335	-0.11110387106864449	0.42984712278854537	-1.4915293741944178	0.10834540875265529	-0.04351246517119249	-0.40665032489536423	-0.7828624232390613	-0.6512507789216605
0.884160364104691	-0.08320138818610218	0.47268233183057834	-2.4815856841665034	-2.117864932757603	-2.678134097122523	-0.7598322723724926	-1.5540308946869044	0.6148550082757647	-3.050007248649495	1.0238120174342848	0.007138100433188883	-1.729704622383922	1.1872529244876355	-1.348303338044811	-1.3938605100106756	-2.3046493399783343	1.4106265177790915	-1.618884060873718	-1.9442839365952749	0.12340494325826225	-1.106957576349702	-0.496007794359642	-1.943108340408526	-3.2270723033935216	-2.9492086127706325	-2.532916200617332	-2.0834662157259753	-1.0967017889372357	0.10418605461397024	-1.3283157008436783	-0.2714635509961916	-1.8090904764316496	-2.4656384334265793	-1.8545496476904306	-0.7012734039147497	-3.0539993784516932	-1.6119071594237946	-0.352383079540387	-0.2995263658058573	1.1385669359719357	-0.11049105324839835	-0.9945807054142585	1.3341596873935202	-2.6259650482529655	1.4968908063280792	-1.5101171777570883	-0.6742945087257559	-1.039613259205696	-1.6315739526617612
-1.234986108850367	-0.14693559261573028	-1.0757671687328	-2.5386329116223503	-3.341121790281532	-3.204438620896407	-1.7195487675920893	-1.7793003105362033	0.3868185223807434	-3.2003584219740073	1.274176623590369	-0.9849170653923521	-2.4659285875041377	0.34491784977128004	0.07500072732153532	-1.7561115577897017	-2.7275020945602346	1.6759751990019396	-1.9310478381571858	-2.496006978327385	-0.8334149986839214	-2.137869162151483	-2.1071806794378247	-2.665427729554965	-3.067433130782094	-4.09481037109801	-3.7514977688286604	-3.1945249706253813	-1.897558243834334	-0.7131362617874065	-2.918444456916124	-0.11000171613669932	-2.881906336458815	-3.510922716743248	-0.9225144559519881	-2.516372386332052	-3.224304128992994	-3.153764600372521	-0.7072179820061133	-0.6477703161228551	0.5156392190366482	0.6785031222581098	-1.9303839794049449	1.3898223630735025	-3.401065884368601	1.649732155899367	-2.6491018716537162	-1.2679104448340244	-1.2000267935227955	-2.3304931849403294
-2.799630875332932	-0.7160958269232063	-2.5780927493288583	-1.7973326552083222	-2.987704730783704	-2.2553973829791896	-2.028105376541058	-1.4853463292826719	-1.0090716554857138	-2.009930468595275	0.5180632183000282	-1.7181684167385016	-2.045279226679941	-0.8895884938452766	1.3584152684504103	-1.870184561221617	-2.5881336933188472	0.9432842953821179	-2.018657326066422	-2.3261962290869844	-1.7094242250924987	-2.4959452635666035	-2.490265914550631	-2.456096099124139	-1.5932969487445816	-3.269805761695075	-3.3915861949475397	-2.6189997211806526	-2.3338136497530235	-1.5635311347883583	-2.91510425564204	-0.348824395106505	-2.9763841334134375	-3.0735473289445636	-0.20913519476433096	-2.968953083098427	-2.1029673341992488	-3.490288206348869	-0.97261582152144	-1.2725910527242716	-0.611713824010754	0.2246485641731368	-2.329477620077962	0.5848238378395813	-2.8221534629218326	0.5254508079994155	-2.987280248791777	-1.798640328819033	-1.231431638022745	-2.606241682317923
-2.804283084733592	-0.6013878442816036	-2.6798648390789133	-1.0279112129351644	-1.3185459459476985	-0.526133191586329	-1.610610880734508	-0.7832683391356577	-2.708802226790853	0.017890017505581987	-0.7974595163855119	-1.462460762399966	-0.3369719905094466	-1.983792007548985	1.902238782151988	-1.5229157865186684	-2.026347847895863	-0.5619201709932584	-1.5415926770122357	-1.5619248384779783	-1.6382908217827004	-1.8875705735943535	-1.1866985231392637	-1.6009633358108957	0.324216491065314	-0.9959642434671261	-1.808032071583009	-0.7694186084399269	-1.8334438131177127	-1.5489438696429803	-1.3427456688554735	-0.6400749903620878	-1.7014007802398625	-1.4612108226654126	-0.12904155381177182	-1.873508143537995	-0.6242869134145029	-2.2650549814671934	-0.895282691938686	-1.595120629681278	-1.5768745658361996	-0.6445269108008044	-1.9847812424879288	-0.358424422096131	-0.6981595411373841	-0.8109095291234538	-2.4226709268469615	-1.6821473299122967	-1.1213702652397908	-2.314803401199023
-1.8208165061495123	0.6488564339943781	-1.3532189838097108	-0.6735534539934289	0.35732429113522446	0.8556355380212898	-0.7683218685598497	-0.095221675676	-3.3601745035132073	1.6441436333596	-1.6963711920826963	-0.18906075922003615	1.5257413026701439	-2.4978023580663895	1.5401622747666315	-0.7294440853783798	-1.3119714329323193	-1.850715982958004	-0.7001652812967817	-0.5974860875847225	-0.532897636409886	-0.644940919269781	0.6931626594634231	-0.6333765143723346	1.5281696656582844	1.088895295534902	-0.19416218012843023	0.9401273582933461	-0.6200516596787197	-0.44247163908242676	0.4728724536282082	-0.6190249704376042	0.12655312571940974	0.3127354125050246	-0.3439203099339275	-0.3048401158151499	0.31294421382615945	-0.4396464676055251	-0.5126087056040035	-1.2699162787405243	-1.9151893520075567	-0.7012457379354012	-1.2485442866734353	-0.8462226856651932	1.686427036312603	-1.3015349173792545	-1.4363217011389562	-0.8790776960964287	-0.9093164310863731	-1.5273135880855966
-1.1739858048875753	1.9698333612636612	0.08944090450961756	-0.5922822905139701	0.9031409594745022	1.1975739932849723	-0.022597054729613847	0.3227597546467918	-2.4072027651550405	1.8773191211793354	-1.5669362288077362	1.2488195094912597	2.1300680373082925	-2.286573251026016	0.554953657420496	0.15916530171761564	-0.7810391032553021	-2.1013757640877606	-0.07525243821483686	0.12973666906608858	0.7768462204606158	0.3977395779411716	1.5541490726407334	-0.02934142543346116	1.5660191319604762	1.693708762634636	0.4951395495321769	1.4368350275178587	0.3732438871154394	0.9685989670537356	1.2347286574027803	-0.28077436379833204	1.1604511411119087	1.2963276183334567	-0.33280099037682254	0.5836559589586803	0.5758230119511222	0.5896488876929599	-0.07464474898510057	-0.6168100429466389	-1.7975890816851194	0.13303241478702948	-0.6677903331988128	-0.9315520827639412	2.5487012305704377	-0.8445122624741862	-0.768944533350086	0.013838356799586397	-0.6972140389582251	-0.6872847029715619
-1.34581187408055	1.9153714980574768	0.5131841783237839	-0.36841387563134137	0.4110942788471014	0.6348707856792326	0.2481094386804545	0.6900316179667464	-0.5915159422212423	0.9073211161802847	-0.6511737908378887	1.8370971973887984	1.2071813819256392	-1.4537440153752812	-0.4570722342587489	0.6573210628275762	-0.5454357771635092	-1.4401221195240759	0.0689317104069613	0.39549393831024054	1.3535277257808271	0.6212328931272493	0.8915428464558112	0.07052300744016178	0.9824022296021732	0.9197054180518429	0.28357155565686654	0.913716001127272	0.4696615386338929	1.6578687273561368	0.857966913833196	0.14966270633751672	0.8959199155434463	1.2503509281808223	-0.013772838159987	0.59058907018557	0.6650842771805203	0.38102202437847127	0.17225076826552457	-0.22516097971020416	-1.646024534187373	0.7701316464347935	-0.481918366853688	-0.9611160773033423	1.4114746831779923	-0.1341636787929095	-0.7270789029438728	0.4947423401116573	-0.5793137774980943	-0.32576710284398114
-1.5032854129089925	0.4237577330759598	0.16736441864873658	0.2278194858936712	-0.046352162250613324	-0.13957876092620658	0.09007499472554152	1.3380242572843697	0.8245700939453953	-0.03470201684808548	0.3104214154570297	1.3526869202536613	-0.09248013089020658	-0.2221401051075652	-0.8575988190209959	0.5579097255486218	-0.2902025105491087	-0.6886406981503185	0.12083870685605504	0.3118633696063413	1.037899053455003	0.21303177255997607	-0.31889961243519216	-0.047469262303081794	0.6617950373627233	-0.07548275213954116	-0.07400133476828363	0.39604062892782643	-0.04038082715051598	1.3876577523142632	0.2663768360265839	0.5745166583689006	0.16734864108691908	0.6852672476248467	0.3056817364005191	0.3244442507792846	0.9794540810891335	-0.2036952484910408	0.14406573600686157	-0.23431388967752922	-1.4756670441472985	0.4419998062039205	-0.4961337334980453	-0.9536811181476119	-0.280084688718371	0.2342935413194047	-0.8446976043065146	0.7395258733837404	-0.5338954518185615	-0.5362818519272292
-0.6615744010053016	-0.9609013474877419	0.14248208512922292	1.0387181207426703	0.3204624391722184	-0.4626858376463416	-0.1197616506276271	2.083327479395288	1.2242041977977387	0.13440042643828368	0.7983119350125312	0.5330424492842507	-0.4276104717944124	1.0631381549094314	-0.34793372104043835	0.1409860948681836	0.42787853192667313	-0.40540995091720833	0.6037110617562333	0.2020515238841692	0.4676285883213378	-0.0700565736383185	-0.7692281466846197	0.08815940483452267	0.9438508684405393	-0.31575642631641887	0.05965036566354831	0.521562326674047	-0.3128705976233405	0.8316896855059654	0.1820238029944317	1.071594312319198	0.11728312295850006	0.3338983995452354	0.43376549946130816	0.28248779893216597	1.3336757001213821	-0.08722116914184602	-0.05561798131996237	-0.21435676176178514	-0.8778077551558663	-0.26779146940577275	-0.39852523819012353	-0.5889709067437718	-0.5895270362664888	0.2818628211553826	-0.38236532688817043	1.215300362830093	-0.4218737496366206	-0.8458223651345464
0.9609975827904806	-0.8004076715371156	0.8300155102734896	1.6529391889877685	1.1557432977814313	-0.16393336864142893	-0.06926813561227492	2.2181301445906425	0.9629271751135863	1.2764498267663398	0.8227228706767215	0.24428529352287764	0.33868560093854305	1.8743989812799053	0.761545311038003	-0.11214995649038835	1.5625513387257304	-0.37906921963637913	1.4060340212436353	0.3058335572662218	0.27277360267152034	0.24803842742142374	-0.1977418592714314	0.6771169439527476	1.39854589014523	0.1505983085090931	0.6564114898382334	0.9172550946654127	0.0074818425529853795	0.7108296258842968	0.36611388304761544	1.5897060765527506	0.7982439012242567	0.5461203630786922	0.5066092988850549	0.315727164912299	1.230188256635202	0.7613937533501143	-0.22687643255286888	0.1945422189911813	0.29266014444322197	-0.20310429273820257	-0.11676483389519067	0.1935261978325728	0.8824920195672147	0.3036385518486278	0.7837568270105972	1.8322539142620093	-0.1532366111743193	-0.7257654864760928
2.0400751945002153	0.5604333969565003	1.3730854958249654	1.7088439827778388	1.431417491035959	0.35061078613857377	0.20715022004455255	1.282355775159142	0.6846120295359236	2.1815887823830122	0.6397749905438753	0.5392080583112994	1.097511687151365	1.688551888467876	1.694314817501494	-0.03622626205212345	2.388277663399265	-0.12838109184698707	1.7620808974084157	0.5768559961884806	0.39603950430289747	0.8581505090393373	0.47577930883422204	1.3919857672528282	1.3941527563818394	0.5347086730209629	1.2148770378633098	0.7869090401300414	0.3917151624188938	0.987489032390994	0.10636879755911287	1.790593939775013	1.0853459798841785	1.0754780296489346	0.6684457373235899	0.00605514571966713	0.5080862863359034	1.3496041505141279	-0.22654084451471415	0.7196504722771998	1.4470535616061162	0.7881812724866898	0.17636817764894216	0.8542232203257236	2.590659402840392	0.2949541849000736	1.8798749378977706	1.864869395048766	0.1499802339625682	-0.1810140856061781
1.587627978941469	1.358415449153944	0.8163182360012636	1.1568708340916312	0.6676438751354545	0.4348618469161892	0.4482977064643352	-0.27411376866642995	0.5951372359817174	1.799448604771966	0.3774674967734369	0.6563353974506004	0.7939400843078018	0.4709092541586962	1.7601310345757109	0.07420729765738807	2.1421351316228803	0.32383349619106705	1.1183041668762401	0.7773805901458979	0.2868481492401032	1.0781548016338673	0.30047433168286564	1.6405479881050185	0.792276168120151	0.2508205117621173	1.3249418169467249	-0.06846480976973984	0.16353079942491083	1.0191058126045602	-0.7569856293196783	1.3662303117340684	0.07816761238013953	1.359256404184981	0.7580266367236247	-0.6422513079243237	-0.40217612731053404	0.9007122381009954	-0.07864521913910529	0.7448162091217623	1.7387788257451384	1.5623834612310088	0.3600762555801036	0.7506178566199192	2.718666652949491	-0.03521340569874424	1.9671738810546417	0.9051380013421297	0.24219003232173453	0.30738675407017524
0.05243886568627248	0.43788523237566845	-0.5202068790308194	0.3153967301698653	-0.5009370440504666	-0.22391249444580233	0.5039824034545547	-1.4167992119855721	0.5272622805985804	0.2973344174303442	0.03683817210263878	-0.025654393349729843	-0.4160135519072709	-1.0180644882958112	0.874303433210738	-0.08866902005763157	0.9001940699222819	0.45588252114194533	-0.09942018543398463	0.7779703482533268	-0.31482620443754367	0.6692228570207898	-0.6081100911926351	1.1406196142514462	0.07175510134165045	-0.49968225240943304	0.981250187123463	-0.9867611545140312	-0.5497626408383809	0.4027235023740543	-1.5230416639624818	0.4812594175285735	-1.635073696710256	1.0188214750221436	0.5085775295598854	-1.071354336549161	-0.88826181470087	-0.18714303224134	0.07229469140545366	0.14264899166833936	1.0170732933350137	1.1158449674170483	0.5687730318248331	-0.05405551339252501	1.088287122234531	-0.719976619146911	0.9482161215560961	-0.35931621336651554	0.07342806610544136	0.4306099339444967
-1.1661472269656035	-1.407910921101726	-1.2418502509590148	-0.34340570818114363	-1.0171269271645256	-1.2249001826219572	0.46933864531715735	-1.5465622719081833	0.4908218406267062	-1.107954008375432	-0.2695439215444982	-1.1605121489372003	-1.3905651946726192	-1.633127028870232	-0.43921645623218253	-0.3385939865109892	-0.33774061728280513	0.017904923805123645	-0.7854079256133975	0.7299827604518034	-0.9512531202953638	0.08460798712760431	-1.210361643676568	0.2208821353636679	-0.1680149503279375	-1.0020756073013022	0.45192125979356573	-1.173518046473727	-0.8579114339157687	-0.5196234856799744	-1.3610247677242149	-0.27043441109542127	-2.409771201923835	0.18317974584931415	0.0017273986736946047	-0.7280758221984077	-0.7297378909592533	-0.7878718179880055	0.14662564035814063	-0.4105587893654623	0.0965678291745817	-0.06773234677795595	1.0318593615801954	-0.7029493343863992	-0.7566959111487555	-1.2626587306198571	-0.2657515667166963	-0.7125235672439092	-0.030014564839175455	0.462827743282008
-1.1735220639511448	-2.3162508943381384	-0.48920552041275295	-0.5436170473282821	-0.5184443074974565	-1.6904054785915825	0.48667133053901823	-1.0383832130785673	0.7824073330202204	-1.3285381107990952	-0.3027216675401478	-1.706500837205554	-1.256097314543998	-0.8219363696298619	-1.5468041528071421	-0.12169122356602825	-0.5736502011618677	-0.5025724521921312	-0.2792082782151766	0.8955538930798536	-0.8850276895449505	-0.09742395738830663	-0.701001900076188	-0.48163367313390015	0.2171274357726192	-0.7589374349804265	-0.0008851493316591983	-0.530673215386608	-0.14334307321853293	-1.04039197855321	-0.20262537033300307	-0.4391964662760348	-1.2883848613695972	-0.6016176160710643	-0.29807640303287847	0.3408368889766392	-0.2000469760980809	-0.33033493020069093	0.25152959920208773	-0.12497798809119136	-0.07086185664263064	-0.527502460819244	1.7234213652169936	-0.412693818790316	-1.2699312856966645	-1.0939667663778843	-0.6387260253710113	0.17842940999269713	0.36114347389414164	0.8731149575270777
-0.3440037042688532	-1.3972229355403427	1.0024001777311549	-0.388398960358835	0.3704061309059482	-1.0465889444410073	0.5241171576566538	-0.6772482245894068	1.4285793696081648	-0.39205723924558095	-0.0016638101297399425	-1.03610016126504	-0.2560102351376298	0.7436296287130275	-2.1783036985768787	0.7711075540321419	0.2100682277504557	-0.42026896043482603	0.9211996366785731	1.3061048339478978	0.08368822796383414	0.18207587567064337	0.6124004357873278	-0.6036525089936873	0.7998444877261218	0.07754793730578892	-0.23926821065108814	0.32769312863428274	1.1395871220496314	-0.8436609458242622	1.172503921071515	-0.17232020320217162	0.8941999402468382	-0.8005785627029812	-0.062311668780570935	1.4792754380850446	0.3349898306162968	0.6144694511941695	0.5596375162880243	0.962552987638405	0.5874438889571029	0.3785814680248891	2.2468734615476738	0.6439355343203219	-0.44968638134526145	-0.24699684775461814	0.008247466125730471	1.225225337611503	1.25169406148418	1.6120212219039909
0.33707556465349536	0.4003753229142058	1.715086192677871	-0.17890222180764964	0.8086870251630605	0.35643948595864927	0.4471085776867074	-0.7016136533783502	1.7901202544836607	0.6911106463808416	0.31733447032186635	0.34710225773317677	0.6577925997060848	1.654144854661892	-2.415411036835729	1.7603076971769946	1.0939165038057455	0.2531558567716166	1.6771558138378149	1.6448975044969736	1.3269341670748982	0.5069750505320851	1.630636609562241	-0.30210158338195076	0.9877462544617188	0.9169717034954491	-0.2196841136029072	0.7882278718842706	1.8881022382963701	-0.2712408584001273	1.8646251755174201	0.0029035257699949473	2.318147994524871	-0.3140376757633179	0.47286975916620777	1.9651666847444487	0.7789492449622534	1.0793522078844533	1.0458324126751055	1.9296102967803812	1.232829840435728	1.6291589290590973	2.1453779125937373	1.4773499851220309	0.4111640308564998	0.5934451287720308	0.9495236641745937	1.0571158757171644	2.0431506142113673	2.0275605724043606
0.4166023519422601	1.4640318944059054	1.0676174815785875	-0.04883542720843109	0.617622264115599	1.4909150022157431	0.26998123446129696	-0.6143146678352257	1.0885231948652172	0.9496171220380679	0.22624807003654152	1.2970384886358173	0.8958439617188191	1.048115833225798	-2.3213369079625075	1.9620296993335864	1.2189742809688886	0.7550066094391646	1.3982190591963386	1.524686402116519	1.9472753898499036	0.5723160413878357	1.586610347760461	0.034403431382174866	0.5610355863238077	1.2873632021584154	0.013151649308001279	0.8111300208360799	1.5383313675020955	0.11955882431761765	1.5911868075051039	-0.19994304896000142	2.022239876956232	0.457942613162506	0.7535885029922237	1.5737203910064	1.2171887040730394	0.8134035171340244	1.4057196843813942	1.9189678836830828	1.0906970580418165	1.732271945591161	1.3537229768245018	1.326229777947722	0.29404173371059666	0.7778332830681085	1.392116734283441	-0.401126603204712	2.0258942746254935	1.6083281809988108
0.2608437928205197	1.23579310196366	-0.016862524474812898	0.16231443489342381	0.2979235800737862	1.6234439328055017	0.2006558988246627	0.06328383258849536	-0.5880928505932649	0.31265419976905096	-0.3231088248078329	1.18697204717585	0.7333796146163597	-0.5366468569143066	-1.7468940819927743	1.1653321125576073	0.6072164434566442	0.5096399998071984	0.5935605739476205	0.8873602605158601	1.6033467201818254	0.5146814153018673	0.7646981302519914	0.2020365775557769	-0.13058579662981784	1.1840840868727502	0.29766496838984635	0.7771783997827227	0.6468491723401889	0.1288787459461547	0.7842033922998923	-0.5616656058763937	0.7683848330223938	0.9751285898981683	0.5577935794155312	0.7032423251507558	1.587370578506612	0.43504536928398213	1.31507216184982	1.0314700666380336	0.2858295298137836	0.5069376535171168	0.3176756675448044	0.43993884232171654	-0.5090865751528713	0.3418701142950996	1.1993809717599324	-1.781301179120605	1.1082170169196572	0.6667348946802523
0.3424109842061956	0.5273380386439722	-0.31488077379768487	0.6207341356574191	0.3025580544448775	1.0210572412067394	0.36706044863670495	1.081697655720958	-2.0435239189889116	-0.463594179633956	-0.8736770143552408	0.47021291035105506	0.7915059880333797	-1.6378232970725561	-0.5889159168411172	0.1722778942974657	-0.052594211524909534	-0.11148211593707917	0.21681795605484802	0.0987107689438229	0.7710092091019646	0.604888363107113	0.10643621914059564	0.2577489209576098	-0.48367665179700997	0.9398744767120328	0.4366536979153391	0.917870938878789	0.2110382688413732	0.004171507363344856	0.12911209089567502	-0.7338360322964428	0.06561940162623794	1.0183540975820997	0.2366111584724252	0.023824866846961567	1.6142180537417394	0.5455761938528496	0.7786984246798094	0.15522273996928374	-0.3898414576731149	-0.7238877075948724	-0.366701979818872	-0.26307735560348466	-0.9352547313460485	-0.10566311608772402	0.7721198451393088	-1.772965412771249	-0.013762085466343159	0.07069270181855157
0.5848427762169547	0.3061458514679925	0.2575114805033517	1.1357837839075728	0.5128462295939101	0.5956654072330089	0.5839439235017612	1.6828887992123607	-1.997743981715485	-0.6106957647080382	-0.9082429446082594	0.06478048014454058	1.2171544875235982	-1.2349202939424655	0.833681521719423	0.012654321077562014	-0.2675592668520174	-0.2234175657572251	0.5930703847487042	-0.3642915871526748	0.21852467876413192	0.7952633087526905	0.1858544141295814	0.28958647946002875	-0.2051185360080423	0.8208485125256555	0.3981726366124946	1.05016876312952	0.549349990668214	0.06168699693639499	0.05329126628227912	-0.7081714202643175	0.5428393070941215	0.8165314344752789	0.24596232927030906	-0.049223053735236125	1.1334097793047477	0.9719709468408397	0.16273318861152603	-0.025961349213730018	-0.4069495390653428	-0.7288529333298037	-0.43843081704582537	-0.2214843314268949	-0.45196697972825445	-0.08449857299829787	0.42590714118658984	-0.5341273786993767	-0.4970928182360227	0.2862024879325235
0.5806151729160591	0.5789357038497283	0.7123351233737809	1.221513412585605	0.5056920283989101	0.852618221494705	0.5238229545862685	1.4482683608273095	-0.38274201237160826	-0.05505711162894728	-0.38947643132694537	0.3085435047586037	1.517695241781408	0.3379613198970228	1.8274228952399265	0.8536556838424005	-0.17980992423169814	0.4398617717105412	1.1332835420778833	-0.3061079468631718	0.25798039624263097	0.7696931749595244	0.6518144150280228	0.2866409499303098	0.381374068698843	0.7757777094354595	0.40346577876469836	0.8668939218887534	1.0408935354651185	0.3338885684687483	0.5117334079396134	-0.7378125640836515	1.4529740195757916	0.7232543726062803	0.5734614472696145	0.3335069144984082	0.38111512890910054	1.0457419128448644	-0.15789066161450857	0.3232579681982975	0.009222964946176578	0.22963836898482237	-0.10151724242435546	0.24665649286411637	0.41436994833562807	0.2887358163448611	0.12083943760121708	0.6007853069963445	-0.1576224806997564	0.8761088524394869
0.26746719240220357	0.641076683682722	0.37166768351169427	0.6061437009507752	0.18087832702149756	1.3339617616980424	0.13295238406387572	0.7281046872307658	1.5143428805815888	0.60906904268766	0.21363617572422725	0.6629203388827551	1.166719670561472	1.7919053339514135	1.8632526544577452	1.831041600138089	-0.15781460570465325	1.1329752767987564	1.0862753554384785	0.09019173187280274	0.5068562207806955	0.40982987833168427	0.6842588910194942	0.27720308354957945	0.6052949204049485	0.5662401102951004	0.7133698786068752	0.3485093331639325	0.9638409280807468	0.5862221504406785	1.0840142819711438	-0.8475165420108516	1.6769790146707024	0.7934915182712327	0.7873720774443012	0.603491382810684	-0.17244037372564025	0.4784546272980429	-0.15493046259463872	0.5704108830133292	0.3129072678857281	0.8498133335846391	0.2829262400765387	0.45477679270876054	0.7874368291718914	0.5494078817893465	-0.20734150677605884	0.6858931048030934	0.41505028274254174	1.064348062162467
0.07637706741631789	0.15839098780356553	-0.24603852273815568	-0.37100482457906137	-0.08686394277620722	1.2079198043645287	-0.2430617676504434	0.1870076292615118	2.2601117920828417	0.746982866263729	0.4334351797003082	0.43374144102194095	0.23377867945557168	2.1133678889498824	1.0720467881197415	1.9883856152789725	-0.20231923283302677	0.9962175315362761	0.40212987681395007	0.48259170060754597	0.3478143885141366	-0.002113302939881191	-0.06632730665359912	0.43999730456586866	0.0900207778290907	0.10282747926915498	1.283748185747989	-0.21176460186026969	0.3740184425938695	0.5847495704502467	1.2654361053852603	-0.673086852213231	0.9401011879302938	0.7278262602197939	0.6155082372263697	0.2953034497498463	-0.3016441748941863	-0.30146419855327683	-0.11297798243278623	0.44333282672130975	0.3288078947467243	0.4274045596898205	0.5548860130491642	0.19414999752200526	0.4228506038406579	0.47784414219493104	-0.32197060835684105	0.12136752061453697	0.5279001031796104	0.658938111521578
0.34167126181092633	-0.3793625819477381	-0.1475296249449554	-0.991421453737987	0.048873733669014784	0.3186018259260827	-0.2441567561248072	0.09245476177887844	1.5613320582102188	0.2572502507583418	0.2634333152397172	-0.37815704685070145	-0.6583428341446967	1.3803801862268685	0.15267228516315906	1.2418129292424454	0.020298292705904067	0.15002247262169707	-0.27170514736130846	0.619786143434939	-0.4038752580570513	-0.15377034858024202	-1.06250538542069	0.9003746113988473	-0.8441555577448585	-0.3930716900376962	1.6958062332787924	-0.5418962940325666	-0.02448845363237944	0.2966698143149098	0.8213470223691757	0.05209961211366385	-0.07459973663503362	0.2550915820385008	0.27981923640596956	-0.4885543745979074	-0.25140712161552387	-0.7158500073941793	-0.2656808048732944	0.2619050319694465	0.3229792101458178	-0.38672761023745145	0.7739768313652194	-0.10125734649146345	-0.14891881517654776	0.3197045000999128	0.06740253116290916	-0.02917777429308552	0.07490888672632134	0.19073748066272053
0.7968898895217951	-0.3314346961487837	0.7652845572084237	-0.839039002896808	0.4144952026856987	-0.5492918446533285	0.04683253710237703	0.1908042569204852	0.333650318381576	-0.412627090630912	0.07977849901059336	-1.065669980826781	-0.952156309194519	0.4663301271167295	-0.2364627094927661	0.3113048151963133	0.6055269330370369	-0.40158466680366833	-0.38179339158995323	0.40822378320032543	-1.2839033414446372	-0.13541425714847444	-1.412049806790671	1.425633669163705	-1.4476826993328904	-0.5848697417009866	1.5199264460234967	-0.6343889687902029	0.194776449643952	-0.11411098097599935	-0.0047795423134924285	0.9745150410117779	-0.6123277451247664	-0.47808140473180677	0.1562279047854196	-1.1272378147127624	-0.41380888079171146	-0.7078313418422669	-0.5269833766862051	0.3697831359538554	0.48297026875051857	-0.5486899885878959	0.9599058046101703	0.01545097576950401	-0.32768909426455195	0.42707061552478953	0.7770480730082345	0.6022770668149302	-0.4780923649369255	0.13398115764032212
0.8812751935808826	0.2561234432674212	1.4525655671071607	-0.20417791488346618	0.4839828781435884	-0.5213062192094311	0.16204626663941896	0.18452909650577956	-0.3561463144358607	-0.7353289133769787	0.17326286221022635	-0.9992143064235431	-0.6582911786398701	0.0924087634307149	0.008819476299912957	-0.17910734981654464	1.1177129357765945	0.02385309898267556	-0.07812648039319464	-0.13315643549679912	-1.61275674035599	-0.302837889085599	-0.7773416278044044	1.5067470782674661	-1.2492976911230742	-0.3615018408931222	0.7688822825779359	-0.6327841780822002	0.6270347854684725	-0.4100776232693744	-0.6497720064418114	1.342827367263519	-0.5694531818276701	-0.9803060854463271	0.23197966891902763	-1.0585635008902372	-0.8173231789794908	-0.6596765418565175	-0.5946665185287785	0.5905411978866877	0.5997648796851195	0.027058493106081136	0.9582764260542291	0.42521892417960544	-0.07946781985242528	0.8000502426639524	1.1243565973126424	1.3018964293577484	-0.6857908899961732	0.24739202454292894
0.48607332607729187	0.7148039948510245	0.9590257319850797	0.24071122126757455	0.017654244779029694	0.3853736609089285	-0.19949448222961907	0.0995530682229404	-0.2491508514548655	-0.5620819945791281	0.4504564290851043	-0.28010627886654293	-0.2521929275568615	0.22742996255731346	0.4943843874558038	-0.295940342979298	1.0172237583963446	0.952649962705929	0.042683529225680035	-0.871719781257872	-1.1503047586220372	-0.7211168147941601	0.28453775376666374	0.8807875731472423	-0.4900236670587204	0.052799653128187025	-0.06544183378885574	-0.5786438609543725	0.5347511813071363	-0.4154545504174526	-0.7050833059557181	0.8392917618397209	-0.3308485681783398	-0.9133936492330671	0.09822493174830035	-0.33891262913965836	-1.0447643081002846	-0.75208129905675	-0.26388921807561205	0.44654900396077535	0.38635908369243827	0.43233973082348054	0.6381283953201607	0.615300914788822	0.1667881357124102	1.0704847405620226	0.6022254155206939	1.1894330470631858	-0.5462624121269303	-0.09282822020973937
0.13976202134770713	0.5566565697382944	-0.41193769317785006	0.13562665557412076	-0.6131784740091555	1.2822009366351472	-0.7798533888712157	0.11001184811560678	0.13637545380603652	-0.162145802726567	0.5995644670823055	0.428713555867931	-0.15089787608053476	0.32279643749827747	0.8019885754460231	-0.4538390464999704	0.29395633197395765	1.3180666624572068	-0.3069710985435639	-1.5354922213420878	-0.3332206475062501	-0.9682454384342436	0.8843799860957213	-0.08785273626019154	0.16556618347326674	0.33749547427798304	-0.4725828880752797	-0.38012232274864177	-0.22774538289709967	-0.13079310703213848	-0.2896093458420694	0.019389905045953233	-0.1691883477855587	-0.472960167342123	-0.4984775618738855	0.4010119586917829	-0.7149495489419453	-0.6886849753895192	0.3937324004704431	-0.16337591499770057	-0.055928709239639	-0.015903600111445763	0.14758593660018363	0.3175322786281586	0.09611266455362032	0.9124679203641287	-0.49585220766341237	0.21477305331431917	-0.33071567242807803	-0.9927645816172594
0.3314211654786852	-0.037824848476776744	-1.4304651289794432	-0.2591674110906536	-0.8235171311651477	1.3801803937137016	-1.0221406487400937	0.18326297876229994	0.2137162583664657	0.11770411763154948	0.46307185666525735	0.6104006415680461	-0.34597448204636555	-0.005943261353479804	0.8364903510376734	-0.7293404780320646	-0.4843902557467586	0.7118461086763688	-0.7719636853666477	-1.811504430604174	0.13619585928157288	-0.6459052492627647	0.659797727862282	-0.7023915736581516	0.3160621233691022	0.38753833208611566	-0.401424503587894	-0.020549481980170994	-1.0079180053103274	0.22322932792709083	0.08094119185711587	-0.2685162880318293	-0.044009315626519455	-0.19630165654021323	-1.2639102373318036	0.5774651194971988	0.011007638345063367	-0.16796448233432373	1.0954417979980167	-0.7531629584233956	-0.31904488612070236	-0.925017135950838	-0.17002848137204082	-0.21843962095871752	-0.16570296681001256	0.3910741423887841	-1.2977501456043279	-0.8974127352364292	-0.17187808346212044	-1.7533366493325817
0.819183728782153	-0.5776723226270862	-1.3690150589022063	-0.4335533027629772	-0.46580370915956537	0.7761310995174598	-0.6843757251757369	0.10780803996505518	-0.17894244951848814	0.1831995706683495	0.18160799275380624	0.31705140241642876	-0.520960995081085	-0.5806854763816417	0.7414312883229851	-0.7846118135358313	-0.7675698369611546	-0.2138764189079207	-0.8100110007175196	-1.5621303154738435	-0.0557931971051972	0.02733699446477184	0.04412574175590699	-0.6510521021358393	0.15532463929097656	0.34985707754208323	-0.23571425688762315	0.315825289409236	-1.122569593762252	0.32633849305246077	0.024564072889847462	0.13674202406933914	0.07869728056539979	-0.36742410382925794	-1.6364877909177031	0.19642508059620342	0.511338445724935	0.566714788981619	1.497807612416365	-0.8231520475499521	-0.23243602074278097	-1.38379848643106	-0.1655455350013692	-0.6073562548218389	-0.2731248421150175	-0.1174105742616942	-1.2354004084356276	-1.4897903374024322	0.015178468206006381	-1.6114249057643333
0.8582117637670618	-0.8770912801025396	-0.7785263843164848	-0.20739744529441764	0.03246525953800544	0.20165270068451574	-0.0735062695843271	-0.14592479975848233	-0.8544651912965489	0.18628364780886608	0.006154472128346157	-0.06564712255933818	-0.4456043186756337	-0.8835249334212487	0.6043323992134482	-0.44759189538314204	-0.545889086496566	-0.6291939001574589	-0.35583896554332556	-0.9366192532576869	-0.5833157992855131	0.3648398564353151	-0.28524944126181095	-0.32271025654785007	0.11953877074053298	0.3734367009789973	-0.307455489889995	0.4093439186097957	-0.6584546596550047	0.02670085676402777	-0.336971311812188	0.5173681281085913	-0.0037971709335759087	-0.6714790700764179	-1.3864231205097481	-0.2441972573420446	0.34083682150687644	0.9018935827930531	1.3122102943905345	-0.492709305162312	-0.10642403402068804	-1.121962275054039	-0.0978885205138812	-0.7940893983105363	-0.07461477866461225	-0.3030564638619873	-0.5890324868819712	-1.4981476319610916	0.2543926766439023	-0.618332419341103
0.13651590337105166	-1.1109263501751723	-0.6930555956407909	0.1219843228031022	0.1856438902851853	0.126293329411619	0.3575555574343213	-0.29820202403554	-1.5344884960999121	0.24182724554875581	0.04592209878140089	-0.29518002458929626	-0.1980142743322405	-0.6241250716416789	0.35444841297238694	-0.07895550380403221	-0.23669307296965472	-0.5238334580695277	0.10269551529211464	-0.22795377830335767	-0.8623404882245468	0.00826749933285108	-0.1355571792724815	-0.32546750468608704	0.3132107069103003	0.403523948736946	-0.5176080436810173	0.26505219772514416	-0.3244691209586603	-0.469928613670597	-0.5641612939502691	0.15663307110517868	-0.47489670187154404	-0.5217404408596874	-0.7950201687083007	-0.32687432836103475	-0.2587093107055	0.584751880594806	0.4471324458786326	-0.35410082517717734	-0.29502351624402	-0.7681763801711009	-0.346856516309703	-0.9808312426974068	0.25411131570574796	-0.1846100532182952	-0.08586056361025829	-1.1950571393500382	0.36229093138581314	0.4137711309646693
-0.740097394750868	-1.344904036179174	-1.2811057354508497	0.1571349270896761	-0.008659245892532022	0.29763701751898025	0.5181116820440008	-0.11405763091665484	-1.9116640629928947	0.22799470037781275	0.2081468976952025	-0.4013504353348156	-0.015888197619970332	-0.09941507516653776	-0.06268138961098438	-0.16109974203611543	-0.1763794572103556	-0.5731977740732747	0.1066356358286208	0.36413417045813384	-0.6348706850810061	-0.6020873955839346	0.0912805397864493	-0.7721409406022995	0.41354950905543336	0.28090626081867354	-0.505984183202377	0.12310621698817224	-0.5358318121034812	-0.7334860709772028	-0.4056529328936791	-0.7451192241284079	-1.122385327200441	0.2534251656320673	-0.2511772602546688	-0.09105238098693598	-0.5652446385778691	0.06304117449876899	-0.8081112977791809	-0.6986770975669145	-0.651519611865252	-0.9485337653727741	-0.9223270078000071	-1.178543991865634	0.42405386042704324	-0.03193187805239619	-0.07300903638162892	-0.7409540084500962	0.19805078606303053	0.8040155692034848
-0.8811815935877697	-1.2860847985774817	-1.6140299341563498	-0.1715996429960125	-0.12347031842571873	0.18168675515825827	0.6641263862069257	0.21956590622956712	-1.6661163443165148	-0.06809735797323886	0.3125534797460161	-0.4283641436080221	0.005623910866123567	0.00042556184032280984	-0.5179612507249003	-0.6406181215708202	-0.3537009812224519	-1.119872732754623	-0.2363769707021209	0.7834212522779369	-0.13222459750655485	-0.7106264217237841	-0.01604395311206102	-1.1871070400079817	0.15122389190776464	0.013250466829364036	-0.1566701029208487	0.1887235034645045	-0.8580340349346616	-0.5086113733519942	-0.037505729444155624	-1.2415089482770019	-1.4250234785743985	1.1190387431418152	0.1566972758861627	0.15114735164390872	-0.12549771859139572	-0.03878387136285995	-1.7828945162560892	-1.0962402564643978	-0.6626562613528654	-1.4461052913415111	-1.3773856676292198	-1.0790415671694036	0.30535643495074943	-0.09533426478293718	-0.24874554008798988	-0.1869252211700044	-0.049818607750252035	0.636822418300093
-0.1554282957491369	-0.6403787832426521	-0.8275783602867159	-0.5595653703023128	0.16481341487757492	-0.3227201188863533	0.9368125034877258	0.24708933917667755	-0.7141308955004495	-0.6033492505557185	0.21875441495056622	-0.2502815727033869	0.015306937608892934	-0.7811445867864582	-0.7849531483212365	-0.9412856732245077	-0.575484120244153	-1.6329092019121012	-0.38168757013582366	0.9708252069187365	0.304956275858045	-0.12224548353546473	-0.30710001148978383	-1.1144701694697587	-0.249949594365844	-0.14409244971716778	0.19138327012604472	0.41565822633690913	-0.515958861530742	0.0028059190235428474	0.19974412299806063	-0.7203726920757527	-1.069705557588294	1.3143513569316916	0.5455576817961655	0.22989291328060488	0.7368974677346477	0.34206236641537424	-1.8223006414053684	-0.8964512241493657	-0.1629564077934928	-1.4756267775536613	-1.2819366164523058	-0.48987610622758493	0.00973954014956522	-0.42838116507688323	-0.18343003999495697	0.2591525392458477	-0.015675049969453406	0.4484253416497232
0.6184565477383442	0.40495008152751527	0.745446137048095	-0.6172466162299755	0.7197926304559927	-0.7698298091309866	1.1115316388819894	-0.20536924465963818	0.5109786757627895	-0.9546018336930877	-0.10014333340179751	0.24362681845218537	0.2032952275592018	-2.1203768674258234	-0.771669214063894	-0.6875225429891808	-0.6834698933741145	-1.3444282485108774	0.024465996349889396	0.8080511826201298	0.6377942278443245	0.6015295948702226	-0.20217233050454805	-0.6376887741815516	-0.2580802930911097	0.06094062323222871	0.12103465725072718	0.6057489131707939	0.6141013162437168	0.3013139381001714	0.19628709074240444	0.3887240135656276	-0.2793536613315	0.6424716597625247	0.8678290825142974	0.2258737195750499	1.2069105074523678	0.6906540445062638	-0.8653439651037999	-0.059635874068259376	0.31224928045398403	-0.6569513981560876	-0.71649660887409	0.259298754243503	-0.22267021987741611	-0.9170177770158257	0.12142502155857754	0.30341483875296316	0.37395237491216843	0.4980821708826219
0.6049932100148206	1.2396083882138613	1.8430545241578666	-0.16469329419682746	1.1361317000735554	-0.7371153166025509	0.9021328401976678	-0.7766003184820617	1.2444621555303395	-0.6591797058993039	-0.5106000170677285	0.847321155616213	0.5323494491449943	-2.9825128599441126	-0.5977350445177237	-0.20094047395483317	-0.529082169110214	-0.23265450757030218	0.7412211247604297	0.3072602433914138	1.047254603155601	0.8427936716767854	0.5882246126029377	-0.17437330275821114	0.32293286905265917	0.5569829403988321	-0.3275000015420136	0.6640328553878474	1.7154277228404244	0.07367462090571929	0.11829071787813863	1.1041248528231113	0.43221524882581047	-0.28736525939772006	0.8629072409854681	0.22255355524569376	0.7709112605441214	0.6124838178818358	0.37924613617615954	0.7214480499439515	0.10723324764347231	0.5485211287798429	-0.1860140125440168	0.5827901591260153	-0.2108374784046945	-1.397499837602524	0.35060895515272233	-0.014644985543900875	0.7331763196084028	0.5843129038406052
-0.07853283711555857	1.3852820277743536	1.6319401279475494	0.6559541940280352	1.1639547122561327	-0.36266490053301265	0.38627629323184487	-0.9696078463174033	1.0624038424506466	0.24653919236349542	-0.7366354298139793	1.0711794157633172	0.7107205700651924	-2.388942454851718	-0.42617255535304543	-0.09210729701696516	0.06905442367178685	0.8973225324255156	1.1789351046086964	-0.21782287216364132	1.4868654000406125	0.6045761006370061	1.5677167159494139	0.11327279500537835	0.9949419903193334	0.9240059220191338	-0.6330130652412463	0.6400133445254674	1.8244116852922145	-0.48389491367796966	0.1057328716746483	0.9562656116449735	0.7397236816068841	-0.6840636147183106	0.4297192984767612	0.13598447439289416	-0.3072594739526539	0.3001599174153846	0.9706982310188388	0.7919552093361929	-0.6697716972141087	1.3852362790270534	-0.050843622334997125	0.34466084929246266	0.010666074451778704	-1.7093165993706807	0.42189659924794887	-0.20447432692948306	0.6369295894560368	0.5151766136498103
-0.5110974743230442	0.8853208595021708	0.581876756316771	1.4133429522501209	0.8410384467925416	-0.2347116683400446	-0.07041230475974769	-0.7299249029941859	0.3480278960604765	1.0639904819976918	-0.5322280546915132	0.5614805272278164	0.45651167408456694	-0.3116429097549807	-0.2813060831516637	-0.4647937763267958	1.0771092866924632	1.3051236242653235	0.9766339653840689	-0.3568776105593968	1.5194425301515275	0.31026197523781096	1.7938308950582331	0.4467359423309508	0.9594390370794865	0.7165109939069323	-0.38079226176348213	0.49641447769737324	0.8292418396760032	-0.8517027682706715	0.06083163036724232	0.36091092013697834	0.6462226969578405	-0.4396498161987924	-0.12660402053365213	-0.11229576635222552	-1.2957167418611224	0.14805019327278546	0.5513857313992595	0.27473096477845066	-1.093468501026153	1.5478873836733187	-0.17239000099386237	0.09725598209239722	0.1604584596255497	-1.6766294054238924	0.62776931437067	0.15654432261435153	0.13711564820878874	0.4387069615114998
-0.06894544747031096	0.134302947403171	-0.10350372212688562	1.5456113541405088	0.2781697995784729	-0.7878623625591971	-0.3251794779277733	-0.47995999424986346	-0.06947433693549804	0.9357093090721161	0.06215024190598956	-0.5232108780986411	-0.20205243662223463	2.1300054685988234	-0.09302245237863409	-0.7938780552414839	1.9467289993687193	1.0433254267263798	0.2782596799635272	-0.0660953147834791	0.7778572870007967	0.062414586784691514	0.7719477724346147	0.9127989438557643	-0.09104720495545217	-0.16430972362867077	0.1898639994804378	-0.018562919211931768	-0.4316831706864348	-0.7078044199232301	-0.19354861167938214	-0.04403361472300821	0.2370195763318728	-0.28138044154948566	-0.38881346179888404	-0.35890367419894315	-1.705276027648462	0.070093953484984	-0.3698380762288372	-0.11879606779300794	-0.41054874680617787	1.2537299640455788	-0.19976091085955666	0.4368948672231284	-0.11295487462107395	-1.136681050517484	1.118193579726245	0.852444434789861	-0.2933003595541275	0.5232267520396724
0.8112849259892968	-0.5285695029415926	0.21332371152077625	0.7011366335654587	-0.4889210377661813	-1.8583139092650691	-0.6866104940317559	-0.5574160218666727	0.20081031574414615	-0.3592748296065625	0.6558363987559721	-1.5849243598317593	-0.8894566267830606	3.4685557846489017	0.10672923808517248	-0.663427885769656	1.8488987452352958	0.6803746988615829	-0.5102721866371768	0.1887540613157329	-0.44075001870593494	-0.5559310674812595	-0.9978049248189694	1.0692879349000073	-1.5875646961744991	-1.3696501505854926	0.35506437605248153	-1.0828098678711846	-1.0387632912479106	-0.252634034041978	-0.6159016067882586	-0.16806228631101003	-0.4765529684857796	-0.9710973683657337	-0.32061770844562953	-0.3077621804735852	-1.6211848521621937	-0.47254101736653553	-0.960892950301806	0.02907619338178103	1.0082561348606571	0.7784044286743016	-0.10081490578439109	1.1922171722305368	-0.9071819731183217	-0.08097959757251022	1.4452514576716164	1.2019818078710864	-0.34083587532974047	0.508461073769889
1.088355437947576	-0.9513696969899251	1.0326444398188024	-0.8669747162723175	-1.338170107710161	-2.802903234797414	-1.4560393189855254	-0.758493976398192	0.687496366130028	-2.0746020612823335	0.8112854391963397	-2.040009218106415	-1.1594237214016367	3.0491696648056386	0.1304088462062889	-0.3826327844518819	0.48144571868617236	0.5008591234858853	-1.1169974494552588	-0.07663259701703776	-1.2507597290676091	-1.7806447603407314	-2.395732305618812	0.36850926609347845	-2.5109220383710955	-2.321863078363972	-0.32245819339199816	-2.3542581734858317	-0.8364041125539546	0.00039768953091490216	-0.9224578219572863	-0.387558657859866	-1.3590794113974762	-2.361268042070973	-0.2869067528043117	0.09388535225215068	-1.3706944311158176	-1.6597336514959555	-0.8574590794758078	0.34544201369963434	1.8934636961542777	0.21881467009052674	-0.2185116828748284	1.4889993230344751	-1.8682339123158673	1.200155578962699	0.9196727823697345	0.865422207097904	-0.21417606845652593	-0.07401114820448203
0.24918829950405313	-1.0262160783251892	1.390658526243893	-2.2624710471185026	-1.8897310747033365	-3.004139049300396	-2.320659450548164	-0.5715832643541069	0.603844282876503	-3.0277767756653886	0.4750570289400576	-1.7228125534040053	-0.8487224891655869	1.4995892371807609	-0.15492442004202073	-0.6086619457303447	-1.3805562636971231	0.2611819688402657	-1.5140258037842347	-0.7258666115360427	-1.019553448353816	-2.990973550314425	-2.627463361242887	-1.0147863815822271	-2.239025399729156	-2.560747394044613	-1.4581039434179524	-2.991584258967847	-0.39065634305255	-0.24295986458634106	-0.8885838990515907	-0.8412835105181145	-1.9541323294865742	-3.356695755908431	-0.5311823543547227	0.5138961235337342	-1.030888630299357	-2.7711495504453914	-0.3895205447644827	0.1493409564106823	1.3118420148907428	-0.2824451642533352	-0.7537800231396987	0.7355272452484577	-2.3832212611445103	2.170183862360494	-0.5137515818215581	0.30039875011111294	-0.31390791733264656	-1.1578858183428402
-1.1638151611594367	-0.6685100123213488	0.8888870142006705	-2.5308809504688177	-1.7349173853224271	-2.3035289261210883	-2.468300179158535	0.1589641530772774	-0.24516534998300435	-2.5721506613817384	0.057907471758140816	-0.9212980737171333	-0.20969226942373045	0.07518367203846474	-0.5942061178200545	-1.4149221962279948	-2.399560516788388	-0.26772405471835486	-1.7370768651948763	-1.029725410894091	-0.10173639741102329	-3.099576880091209	-1.8325423495285085	-2.061873613378785	-1.0447865008366157	-1.9997690298677326	-2.172343818004543	-2.3484398334845413	-0.26421448089448296	-0.7474642093212702	-0.6070702603505166	-1.135772016838848	-1.7497815873912503	-2.92297951817175	-0.7960387608027407	0.5656417156291321	-0.42131802974161325	-2.7625129801426542	-0.09914982249873917	-0.6944419346664744	-0.40923562548441256	-0.4059078136477316	-1.3603453249302193	-0.5959818797844743	-2.0741358720986045	2.3579370992859587	-1.96712959112226	0.24576785606710147	-0.651325443590971	-1.9110793749294914
-2.1554319128275745	-0.02493879450575555	-0.05102589215580699	-1.491432127361864	-0.927982454414731	-1.0729351761044577	-1.4678091837985703	0.9387621612083421	-1.231580405959691	-1.1200341082443246	0.007654383641373927	-0.1062027605605669	0.2832476200466686	-0.4634612180455988	-0.8100268559781645	-2.044790866741329	-1.9228715120823194	-0.8200982623850154	-1.7495319129032867	-0.4720533802302415	0.4325937342022769	-1.7346943000169175	-0.8242483921860819	-1.8629467772135602	0.1701329383755003	-0.9719141540288239	-1.956523777427214	-0.7168472372109819	-0.5100693982557257	-0.979598243594816	-0.39316222361381203	-0.8855334253289516	-0.7387525624000226	-1.145867844788504	-0.6338278609950972	0.22278748210621932	0.446364397299558	-1.4197841166026215	-0.17049715653115755	-1.5936587239224578	-2.0366099077298956	-0.018404430218869224	-1.4481398090244249	-1.3772212238125023	-1.139754204808313	1.715487828827467	-2.394190023278738	0.82232938988847	-0.8128001592489376	-1.5498033381510696
-2.2540524043799945	0.47857701145090176	-0.8063025480569349	0.009314372718444389	-0.11357980526769505	0.05820202588223457	0.0694475600538944	1.0817525075384398	-1.5910223301725999	0.27354528838569264	0.3094431977485891	0.3713514601056359	0.2952500093082077	-0.35239511835515425	-0.557816615583499	-1.7683609613064781	-0.6548337020341597	-0.9309107627780372	-1.5327805591614723	0.5476747909302829	-0.10618175663106767	0.1746861790123113	-0.2996898398359655	-0.643140656643353	0.6319452986170363	-0.03763341958880988	-1.1435790037819273	0.7491982976001538	-0.8559714006206471	-0.648528439794443	-0.45711353644405567	-0.33189404182696114	0.42046335196690837	0.7769308007311225	-0.042318427584889594	-0.20061355327356958	1.1289942247925524	0.2765855259616286	-0.3765147195133962	-1.914893426212075	-2.615888859650898	0.43705942094186023	-0.8883006047114658	-1.030991076606585	-0.17909265127360058	0.6850882963996237	-1.6774877771970698	1.3545870363100767	-0.5463607860236871	-0.34663946074968616
-1.8002823544788087	0.5155044266123148	-1.1825660057015603	0.8140766903236561	0.026162676378390783	0.6132026935220165	0.9311692537268634	0.43545904614236813	-1.2127990135062463	0.8523590223350515	0.4934890693395982	0.4262731999792474	-0.12016854122138403	-0.3123066511024449	0.0009300245661444399	-0.8100351452376714	0.06779182393783925	-0.6014968554904626	-1.2115596587660642	1.0156955969208996	-1.2756709739494214	1.229998217489775	-0.3176513114211561	0.39219832446728975	0.2804723809792433	0.36621158794874464	-0.49101061636320675	1.0208549120818198	-1.1532156840933856	-0.006335386558219676	-0.7136134348989331	-0.12973893381987758	0.9713715588553727	1.643062279920872	0.4284169897072115	-0.4556802223117376	1.1562907118364185	1.0939722698953815	-0.457064908173928	-1.6734823361760776	-2.2053322947707605	0.2457619776996193	-0.23415081522504488	-0.16144759606955544	0.3494089291349802	-0.1431837807141377	-0.7665083014141445	1.1476313181807074	-0.17813300480352062	0.4718411602872611
-1.3857378124996549	0.2778821265226261	-1.372436011243479	0.5239276079618723	-0.5143602078107451	0.558133190697341	0.4992722103898457	-0.4201895458779518	-0.6535769357280297	0.7182119520544167	0.17827418692462726	0.2185800375441157	-0.5758643061028356	-0.685797525077214	0.42720355670199506	-0.12819107428769963	-0.3224082226453	-0.3799283948572588	-0.963179587640548	0.3859615626098768	-1.954908087843424	0.9709239286084934	-0.4675534464836805	0.3320898813559788	-0.28093186107580126	0.21785115091334029	-0.3728478266844316	0.15818458757378187	-1.4438563131414028	0.4055619371736347	-0.894668724651691	-0.4974544917244083	0.8025431258990223	1.3259884122918364	0.31339360360697244	-0.5948909332968837	0.6478706216454339	0.766041902818747	-0.37850506971284076	-1.393786124303484	-1.5120173164325381	-0.7325950929583073	-0.10837504972919967	0.14053163500689644	0.4863706487457906	-0.4999633111448882	-0.650381124692172	0.28046604480938087	-0.2350862684406769	0.010028190507654584
-1.2094351577958673	0.320500754368398	-1.4884978907393522	-0.16392553700604862	-1.021298805730867	0.27593517532015055	-0.5870454512681296	-0.7183456635101988	-0.4438403829867212	0.5293169590147502	-0.4640619395797906	0.02361597218961228	-0.6689322661617245	-1.1577604531549857	0.4264977847352566	-0.23310666518092757	-1.0807018280320473	-0.6788884337325349	-0.7885799805472972	-0.7607158191965457	-1.5336932217695325	0.2838158000575996	-0.41272330272470537	-0.4599995142879353	-0.3763678922382697	-0.10392336587260323	-0.4738848124230705	-0.765164182994276	-1.6461920927392064	0.31603975415109903	-0.7907726001563101	-0.8364728334147665	0.5240751733186076	0.7374164874964836	-0.15825645948477626	-0.7431386137738389	0.31559890134819685	0.11895633233937838	-0.20965148439873407	-1.3591595429216203	-1.0253512954116546	-1.7020722394231362	-0.4456014489134546	-0.4727242850459496	0.6035814113501072	-0.5827593939565369	-1.292587599883803	-0.5242070130988021	-0.7055522857562782	-1.2486225212061184
-1.033068055217377	0.8786855153039161	-1.3774149975794268	-0.22438005850197443	-0.8164601445318889	0.23562458364097255	-1.0649808465266153	-0.22947200130631448	-0.5436732197915529	0.747870796027316	-0.8769166603902047	0.05204447414417772	-0.3086106882323221	-1.2447910885350284	0.13297424070699354	-0.4892055252645013	-1.0626119678541914	-1.2097353302939922	-0.47263655450217024	-1.2809245078791067	-0.5300697810414052	0.3561011622505907	-0.1811104091744746	-0.7896443836016246	0.15416944682285436	-0.1619095854268595	-0.2530202167236134	-0.734215251654247	-1.4335286228675985	0.01811249156389424	-0.3818800794846765	-0.4005409450904639	0.7644332339692779	0.7808817700525191	-0.29317581757152283	-0.7865496548250536	0.6964287284937414	0.037112294940354645	0.08581538450111519	-1.2218119444031859	-0.6481499951959445	-1.6652552938332208	-0.5230467019148993	-1.251691409361454	0.944588665290909	-0.7351953702202075	-1.7105065592075863	-0.7444820679712219	-0.9351190623941672	-1.9013975130896854
-0.6022612580181973	1.4704305645939797	-0.9313665642594879	0.6185233477234313	0.007858812505163383	0.6231115468769511	-0.3186709447873656	0.5527849196384861	-0.5291417968250451	1.245062485778074	-0.7445048456146224	0.30927314342847895	0.22492497681762405	-0.8835558040572862	-0.032435274623675944	0.16857850321656437	-0.03601458299781606	-1.3071867099086552	0.1437344463126042	-0.6630949716870157	0.02901107171148341	1.3770864901783924	0.03480313492936049	0.012288634758636962	0.883374403245202	0.16869396840802808	0.4301803171253208	0.24643070324586233	-0.601815362066164	0.07508637073935824	0.1798418427565572	0.7464314238070235	1.4678963112424603	1.4521028925177033	0.21745060712507452	-0.5016953946844113	1.4567591179095223	0.535694444100827	0.571203781725066	-0.4732742667014289	-0.07728339612131536	-0.5335061053108732	0.19712110647633443	-1.247157720362754	1.394169520470471	-1.0115485933856287	-1.0807423028064864	-0.5708198941628637	-0.409951845507717	-1.141533247142317
0.06213210878885029	1.369173465211009	-0.40137175804970343	1.6301360792831086	0.7142220171039597	1.243998590677012	1.0623474665487516	0.9058725379452071	-0.17866219647976517	1.5872959598700112	-0.3438671938424929	0.6017256820290817	0.5492049739637485	-0.44166484042419285	0.22212669251503347	1.890948620997589	1.0950560900776922	-0.762148002971052	0.8800948199753041	0.48142544704275353	-0.26588905724846457	2.414013224410559	0.21785421087858967	1.3733478791107168	1.2664100101534068	0.6477571460279029	1.226655870291189	1.2776678431073132	0.5192941031488747	0.7112673227556099	0.6423973493795843	1.6812864118024902	1.9568754946512972	1.9949591221866176	0.8678098463592608	-0.00380533804296608	1.6605274383876056	0.9597562698821894	1.0791782666307448	0.8102173355184465	0.6869695919304902	0.6876328422831183	1.3761033848336934	-0.38378853860757006	1.675521370390041	-1.1182129963420622	0.377215854658894	-0.5262869793498504	0.49785367521969753	0.37550713450437845
0.7576134856674533	0.4668044800506605	-0.21382763275600652	1.8507737034582765	0.7557786740860564	1.7360414710406924	1.9649112139450675	0.5394820888509626	0.2863546664447376	1.5565008999950816	-0.2071080471758535	0.7007979368469014	0.5244714656714194	-0.22815034969686868	0.7785704799606552	3.539224684339363	1.3542890288719611	-0.09283313715623832	1.3022671788154685	1.1444934624184198	-0.8378278718416354	2.486356786301307	0.5382276219549117	2.1640480933614623	1.1574094676323767	0.9487135447259537	1.7302408760848793	1.5548691030441475	1.2291277597123063	1.5063099857149584	0.7578151136447008	1.6060156965156094	1.6422399798314153	1.8117689254528715	0.8983169534038984	0.1630548917447939	0.8055075493867866	0.8886164622443434	1.2042750643181437	1.888759998359927	1.3211600757702682	0.9316594038711704	2.078297512946034	0.515787634184533	1.6657106330888116	-0.8044641381848339	1.6636250977624671	-0.7654752186758487	0.8239457372112237	1.2746193001366386
1.3017348738409877	-0.5270434077702105	-0.46559426130766596	1.0571813094853741	0.3412822863836009	1.8277713884469968	1.8559405126421684	-0.1902811414728415	0.540468908027156	1.2846301755472262	-0.4964306272966493	0.5235214701399571	0.33147249585016947	-0.1474780165034872	1.2044922381845986	3.7670655312674097	0.7692679795389163	0.11032687834845618	1.1422881810008638	0.9754931306970208	-0.8589467181452092	1.5495410420984606	1.0273464004906365	1.907993501945243	0.8489589388001703	0.9338145537539033	1.8267757336124186	1.0996660043465418	1.1222233642957817	1.7398934278900966	0.4464417899327962	0.7234119469811336	0.5889031455558189	1.0525503993495564	0.20660057934608436	-0.4034216701455386	-0.5404581494178284	0.5412876282801246	0.6765728000398145	2.0853737800218486	1.564825156060385	0.1838299703177065	1.7272395690337539	0.7046817856795968	1.4450869506312867	-0.24040887507628492	2.017946748232524	-0.9504481615872888	0.11458085772366891	0.9230879711457263
1.5602267719511342	-0.8564032934610033	-0.7379409885824672	-0.07637123436573046	0.0925488920173548	1.41641702331268	1.1448374006179556	-0.6547786919644611	0.5797660342505758	0.9476942756343699	-0.8333693230729561	0.16911172708686048	0.21029005089811145	0.10966081456224909	1.1012829475456856	2.361134964011413	0.24181812197634167	-0.06553349249350622	0.5933781985034157	0.470487557586593	-0.17599236928751757	0.3738345097948877	1.3701108187099753	1.1280233422794332	0.6418313002698656	0.6556804518943127	1.5957161881064263	0.5136559239227882	0.5052543771102771	1.0848768650401612	-0.0742061994600746	-0.02037230442606724	-0.5883170820421316	0.30392332647175707	-0.4898284556065267	-1.3417317565626206	-1.2898129323467802	0.2779996418037682	-0.2818542286944968	1.486077192881617	1.4762306763810624	-0.5757892391349089	0.6775498656207714	0.29358533612878374	1.1002349321327245	0.099183983285925	1.5526091693322437	-0.7875108476135999	-0.9467581251546158	-0.029087149131942474
1.4103631948643536	-0.5569965894421586	-0.5230115280665767	-0.6781893947184457	0.263318527111938	0.5407079013691689	0.5763984069071025	-0.5144457853941187	0.6880365920744023	0.5214958861537361	-0.7698840198579278	-0.18989573451476102	0.17279069294532257	0.6263660064251962	0.3968030012075519	0.3915187305258396	0.44514267123013634	0.02351183609502648	0.12814194302069598	0.21362585641799026	0.6258981513488733	-0.3334950616036881	1.1705273697213558	0.5731584713277545	0.48892057145181694	0.1977329693929361	1.060317624932076	0.20127329427995574	0.046389330545352644	-0.030463056027302565	-0.3930891505412379	0.003541307904653249	-1.2566077351628757	-0.11070837706660323	-0.45303675515756625	-1.7005971361808099	-0.9839594989187653	0.03151401492257844	-1.0617000347848309	0.8111509183736736	1.2916915600177827	-0.4878465670371955	-0.1891168072368984	-0.023073318745040795	0.6215661054322613	-0.039327561079576585	0.9331732967266154	-0.46319210663762167	-1.1994259299637644	-0.5091867888549745
0.8638384034555874	-0.32749842054373096	0.1891207961495386	-0.4526659201850898	0.49577860042928984	-0.5627523580338704	0.4610160941401905	0.05080400924191861	1.0127854685585236	-0.04880850049800661	-0.3187687737248867	-0.4172521501817559	0.047271863772902774	1.122167409082829	-0.6126610968914912	-0.8752662731552651	1.0689196101704521	0.729896211837783	0.032341898733688736	0.20140464913812992	0.9964065785669926	-0.474409462551112	0.4608213259696341	0.37874463206821435	0.16058409075875074	-0.35253645621716295	0.2384350841508805	0.040541898847003516	0.050533128653114316	-0.7726066218888258	-0.24929513647598311	0.4924766761430106	-1.1588435330311517	-0.3427961078333263	0.25218817156583995	-0.8794914093911074	-0.22041582123554895	-0.477147870857251	-1.158757817636406	0.6275995214508776	1.1436671493803634	0.31312989390915613	-0.33534411520984486	0.14463772967900282	0.054059980459661365	-0.3538629277883137	0.6259782619191163	-0.40816449854238435	-0.26136097517842993	-0.1686623705571117
0.23326201070742167	-0.5917472258802294	0.8536246591426069	0.1809860756637116	0.3809033833210764	-1.3923409147224346	0.5453931987814635	0.5982840201519105	1.3065253574997007	-0.5444275060637199	0.08939846402746572	-0.42889494946353546	-0.192526788060957	1.255763191855829	-1.4480879573570866	-1.0336143355127758	1.2352977482964205	1.6100637452013191	0.18356058285403395	0.048422572982731386	1.0441631058977034	-0.3176312548002149	-0.16004643953210632	0.13060279019546936	-0.2917214362530584	-0.7736515009069812	-0.5897581933651651	-0.19968577458328948	0.21574638950518776	-0.647257785122143	0.20960439574168238	0.6924291620981774	-0.4504602723549793	-0.5883326312943131	0.8685567285347859	0.6735822524408099	0.11765059090576688	-1.0636576814873384	-0.5491626052233293	0.8156812781996393	0.9927062345187838	0.9985212526973735	0.04146409517916613	0.49169388362342953	-0.356510760092829	-0.2790337544726764	0.5673474683527516	-0.7236022787779032	1.0400951973572785	0.45076417597478785
-0.0026449070177811925	-0.9485081013740317	0.9587844376528953	0.5581592059450307	0.06407221551280376	-1.3930918364743288	0.4747835365465097	0.8508127619141069	1.1775022992473694	-0.561392835771374	0.1409045908018958	-0.17913805274234149	-0.26354918906452085	0.9784359028853444	-1.7184784214422475	-0.5516639263620124	0.5238451757635374	1.902353697918518	0.3163909220685708	-0.31742901923963773	1.2908687215997001	-0.02335435450081223	-0.042767950665207825	-0.414060656744129	-0.43505302967462434	-0.7235212382283913	-0.9109339416571934	-0.3703676479921481	0.1426672676720364	0.08037858630050145	0.5896506189705347	0.30788197812261836	0.44046504330163583	-0.6925867025592796	0.8291261875389871	1.8423245713900835	-0.12508939099872945	-1.0085947805266084	0.3852268623921085	0.8614791677279652	0.7838964651678971	1.0484961106399564	0.40276297083857776	0.5306214598921053	-0.3304150671361425	0.36641563062441285	0.466005316081787	-1.0245199781425198	1.5482938938275936	0.7138391786031647
0.35337830240320095	-0.7358370850356696	0.6280026140561727	0.3156317302031731	0.09147113035846294	-0.4560054134448957	0.19777173697610825	0.8547477226329316	0.578515054666439	-0.0050930025010317796	-0.005379966433340199	0.2913685578108897	0.12294994838385971	0.5392593420013171	-1.3312147836075285	-0.028114467239237592	-0.5740453570795256	1.3974595942290553	0.4327823506586079	-0.4539113102181472	1.9243019235156862	0.4033144172218427	0.8051321549540496	-0.9488447758074822	0.033148953778637295	-0.05504076714631669	-0.4661123672216927	-0.09086631842638036	-0.054946563876370313	0.6927933781926034	0.7144551988799713	-0.23672430047989373	0.9889246901712095	-0.35638592164650207	0.36227211160221684	1.9284047540452764	-0.3375326114664835	0.11182972441598696	1.2029475570601371	0.5703024575026504	0.5697736723355564	0.7601561358295035	0.48033423198567143	0.2845581250377031	0.08622971588461187	1.0980877653176455	0.23701341703548887	-0.8902848738580322	0.9656564676240208	0.582196749885369
0.9464240355387118	0.0013343849667339744	0.5427061321136811	-0.39513483250998055	0.6772090613370186	0.7991018497131492	-0.08389922795265707	0.759711420985882	-0.029482738530719747	0.6264874263947856	0.0388372651462639	0.7986395788723675	0.7940154322467349	0.1939906879817289	-0.5352088959533104	0.32458172059422935	-1.1952676621660112	0.6434874836668508	0.8333973174786158	0.0346414344757682	2.490457094477856	0.8217031853476504	1.6063480821410507	-1.0135054691262286	0.7485581908519993	0.8865618340314991	0.35157636922904867	0.6553243936702853	0.18332487751000612	0.7357911826510006	0.854044182310134	-0.3781586752646515	0.8425687472623826	0.3449551223926676	0.14403054923874933	1.2556728336247742	-0.05608525803992255	1.6838225305983745	1.6347320658710673	0.3383082413024623	0.4555454794673411	0.770853137807707	0.43770587687713153	0.2760381782424505	0.4367322865621957	1.2112101798502473	0.07159930786350076	-0.3442595456457263	0.05384564804126739	0.47715534157656425
1.18322237827471	0.42933889951359727	1.2071621485749748	-1.0635294720257498	1.3307694725463657	1.4416097270020487	-0.20911662091185038	0.546776771313399	-0.06311151556267841	0.6538425430188949	0.3805417680451787	1.0867050604460224	1.1140074083977445	-0.008875584884219669	0.23901680553207766	0.564186505127097	-0.9525276972223046	0.2754680684686558	1.6943857047317699	0.9298499175309197	2.383502359078475	0.8963626282009536	1.5224217531773603	-0.5714826615990991	0.8918542652544659	1.4419936600869838	0.7898969715272878	1.307570467954478	1.1699359219210828	0.42277060590263493	1.3794803671521207	-0.0470655482749602	0.12418391463911102	0.8730210271037858	0.45506277290259145	0.6685986001353037	0.3844897746431695	2.45759911178784	1.5841474206233994	0.672008097851056	0.47786203139470973	1.2660223424411687	0.5454605358031404	0.8465255349485639	0.26196402197382124	0.5127616734678032	0.1752456581669971	0.21133349542514446	-0.270751245259232	0.6812238860071509
0.8503087903046095	-0.06629592546853508	2.306395868350366	-1.185913971992736	1.350871746279194	1.085670668673718	-0.19867414049970306	0.07466368797342032	0.6034949857964796	-0.03693030161306811	0.7083655078469656	1.022849529271028	0.6124897851691694	-0.15401004038701777	0.6529700519747602	0.7245316490250028	-0.20129799700454235	0.320292011528361	2.6771317767382996	1.5708832979562957	1.5284642625403773	0.43389150379549796	0.5094680395506674	-0.032742173157913494	0.07863583964495682	1.2346996259356389	0.5112498339054501	1.2612999654970227	2.4647345899358295	0.3341988681354035	2.187024830469868	0.35338230295259493	-0.5719799087453493	0.7649439360559518	0.8320899119389726	0.569779640211355	0.31196874949719644	1.7846975565703744	1.078723659777473	1.5207709570143868	0.569316366556476	1.7784298930831155	0.8450561878025753	1.6548065250717598	-0.38852977187849713	-0.44367664598459344	0.5328060976459846	0.4726662299732571	0.14168971714852785	1.0599078793373662
0.3187154821671734	-1.0072872440370053	2.8675908913649977	-0.6479827769746614	0.6117804765482465	0.28552548099627884	-0.1665089881690963	-0.6092204677235481	1.4376599669452943	-0.7879660366279777	0.678666626599053	0.7155353758498743	-0.4003553012846159	-0.26566230383441897	0.6550557710980373	0.8132878701107747	0.40660777883798555	0.29255612810249365	3.0731545683118466	1.5350999599875232	0.4639247134885267	-0.34152722845426214	-0.5920501075659657	0.22424243769639365	-1.0670241173886243	0.5530403495393874	-0.04143943163806034	0.5371451012823883	3.169901645651946	0.7401866653816853	2.601462465324836	0.44670912904358734	-0.6773903038315308	0.16509977365811734	0.5817964714489673	0.6049315972496002	-0.3275254968441771	0.2904262197022549	0.293916312007816	2.188921394776598	0.6062264101675289	1.6925932389711476	1.1377979878311213	1.9517586533511557	-0.9398931350919756	-0.8873300529246058	0.9076079354908205	0.5180834255738906	0.6937674865966647	1.2978023553844027
0.06842322556595484	-1.2439771689388108	2.142806819374276	0.13216649971170455	-0.2968040864377466	-0.04219836210344799	-0.20146001080668838	-1.1357255483120148	1.6572548343066396	-0.8389164059349741	0.32643660236502053	0.39982884427395615	-1.0081907913854102	-0.273417324958397	0.4545436616787299	0.9402179235724313	0.5065917751458104	-0.11717186318283718	2.4144140991920655	0.9759905635573939	-0.22603068346619978	-0.9692628421298084	-0.8770587454112596	0.18208634204222512	-1.4395648127126972	0.04079569618953707	-0.16844080888817947	-0.23864890424334936	2.7255280212178525	1.2599309267624146	1.9941746591954608	0.19923958476316933	-0.22204791863947662	-0.3136517477271045	-0.44500342529546305	0.26426472748172586	-0.8107452654347295	-0.8103464437066488	-0.4614018401531837	1.9474439649205784	0.4616057053882588	0.8221896917984087	1.192996538835748	1.3081185052418611	-0.850365478195792	-0.5732568184459668	1.0053482722763565	0.6061065261574703	0.8014965079766956	1.2074026175272776
0.1083112107139961	-0.26721876490393726	0.38353972051663204	0.5113466295067487	-0.7185834284604016	0.4177031303885869	-0.33477437041476976	-1.1325560670078136	0.914049561620228	-0.16511017148429402	0.006237133510310642	0.210535286221386	-0.5916140354063419	-0.1617640491801688	0.3246249544188145	1.1905287166179543	0.2135019736743716	-0.6456028203709987	0.9513506792730938	0.28309185093349426	-0.4498244765054321	-1.1634595023441245	-0.26319858411271496	0.0386324064564849	-0.6135317754783356	0.015940091246528565	0.2715437498087692	-0.5270049351045667	1.3806662968319057	1.2298598755529822	0.5096227140936663	-0.19986965610111695	0.20214396396287684	-0.24548223980399989	-1.642865494353055	-0.4056834430831026	-0.5472358853055614	-0.9457851797917836	-0.9062186045934186	0.7271391989584938	0.06502250173938821	-0.47582254885592107	0.9150838185091724	0.011625121603805143	-0.15679222249189312	0.031733658991990335	0.6711433992358786	0.8167628828096948	0.45322722646896335	0.7743675340919017
0.02416422001303228	1.14767476219047	-1.2667766863660508	0.22071270215129232	-0.5700672304971233	1.1125267713140525	-0.5234237600854402	-0.6767875281755457	-0.35977953625441567	0.49172573229879096	-0.022188817853904075	0.11170781246104367	0.4996833650442392	-0.06783432335568713	0.419996632020061	1.3576132406498103	-0.0939735432790645	-0.7929402077254643	-0.49882455088086936	-0.37608571159018306	-0.5471663022313576	-0.9517242217935137	0.492789785457844	-0.07897589214490836	0.6571854523962959	0.20378724386760985	0.7443522181846565	-0.3986910344324286	-0.07564963405308303	0.42042927632756333	-0.9265854045504817	-0.5624479834781865	0.14809644064401473	0.2073292980267605	-2.172844788910928	-0.8274630949475853	0.09924194866579515	-0.5541944879517041	-0.9647633385303137	-0.781342597585639	-0.4964382054327053	-1.5951268203965034	0.3932075585597929	-1.201919223700247	0.5897107416379314	0.2839247416471072	0.03993915920406254	0.9946384260929685	0.04979668758650382	0.08662050229322021
-0.3995416007066984	1.785947961924443	-1.7140913327400347	-0.3251161192192019	-0.25268564635228846	1.333336085179792	-0.6233636309762677	-0.2870762861005465	-1.2818349390468118	0.4673012317932615	0.1678584594259129	0.048029955552331874	1.2962236910826894	-0.15563815785923957	0.7251705633994309	1.0329067923670667	-0.1078445674955518	-0.4102130671832783	-1.2072933276268005	-1.0156576457095776	-0.790002738281561	-0.47337227160941703	0.6440351388541167	-0.14222048107034863	1.2196673598446004	0.1749904931502529	0.750937158312868	-0.2847576693796514	-0.9594510476306134	-0.6445411889239608	-1.4135827132427072	-0.7321606430979709	-0.12475628096855164	0.5665612857136255	-1.6657027512495812	-0.5625022218664761	0.20164037126802056	-0.29470471567276807	-0.751072612626045	-1.6875007606678292	-0.9234844567084568	-2.0334611261598132	-0.11648400761695428	-1.7165608587783685	0.9020975155426758	0.025208556774766088	-0.4736668723802624	1.0001791047207136	-0.1004865281144471	-0.6349008392892008
-0.7972277322426587	1.3600860469136582	-0.8406958908863595	-0.4448737268271638	-0.06131842286502703	1.0128863156808054	-0.4680617549205667	-0.3476791067503939	-1.263453989214153	-0.08199210686072791	0.357863151627317	0.08054461345597076	1.2241281544167826	-0.39253063819015843	1.0878875249535203	0.11855910087561777	0.179508888002621	0.18100731129971862	-1.076446577527419	-1.472897678081492	-1.0598314301303848	0.15892526890211803	0.21556054801495675	-0.0995008845896122	0.7252713005881184	-0.09023182275035917	0.4376241058409801	-0.34255331326551636	-1.0900239556637843	-1.1426286893001574	-0.8911585434259313	-0.570499933546142	0.008124260554114448	0.5704671090681496	-0.486218075899796	0.19798974448427709	-0.5290195584044992	-0.21367164428654695	-0.39719854173237107	-1.586873588938784	-0.8551274462750221	-1.6267177960416632	-0.307120805725547	-1.380852335318631	0.7770991035419269	-0.31395204577661157	-0.45820490522291235	0.8885249739744321	-0.005493463278447086	-1.0384047394646345
-0.6240159151694205	0.7730066274640446	0.43450962858014075	0.02153724188801268	0.1123467917502878	0.6488374030688875	-0.07384357388807312	-0.5976237736645976	-0.5018711521468923	-0.41023970412561656	0.481501518128645	0.28838560951467707	0.6388519546035336	-0.5137293604216738	1.2638991430998954	-0.8716454013246623	0.45133557367452976	0.6010162014086121	-0.5916379118466416	-1.3952185043455039	-1.02972809908499	0.7232869946006454	-0.14624960160029404	0.0630677195587522	-0.1051115934077613	-0.22389732030997775	0.3070068463339593	-0.28353687074916634	-0.7254674181548683	-0.7693120538047494	-0.12092374907319425	-0.11905383183976533	0.6389822267284786	0.3169145182990742	0.5846189658935934	0.8500918106176217	-1.2325488466604986	0.09791342929555863	0.02339749347370113	-0.7964447168173097	-0.19669589046951635	-0.6535607560986056	-0.07422144271494918	-0.48986452939111047	0.515999102554701	-0.22842776006274512	0.07854986433576072	0.7910241378340374	0.18117344126610754	-0.8938303771654388
0.11890403933996133	0.9626490461038452	1.0087400369314963	0.4705409881753804	0.4643034132059594	0.5372564724702772	0.2645868662126756	-0.3640876654145031	0.24130709315890597	-0.10049828654871854	0.6178178151560313	0.5624147390199007	0.2861802684666698	-0.2783648620217516	1.0128711814697506	-1.251650980794221	0.3075105198325045	0.781423455875383	-0.2955646588491117	-0.7060461464011152	-0.5835651645532732	0.8119797262003039	-0.0042462852787394575	0.1484256734557207	-0.40215052369300486	-0.006400231307966659	0.4297425632345056	0.14061324995163796	-0.2780697167224544	-0.08239993350425966	0.12288138365922419	0.25954386065034113	1.0369092772948778	-0.03255720462494291	0.9295480106021108	0.9833276359205947	-0.8050016002615668	0.6992887423194514	0.39091583397873114	-0.0172525846947703	0.6791077501449707	0.2714938759066521	0.28457591262973425	0.4190510133266345	0.2534951770589698	0.3158257091828018	0.5925116220965428	0.7012753472952066	0.36162438253409124	-0.3940317526725169
0.7655825085449548	1.7213071472775237	0.5543932918915311	0.2382405905297625	0.8682704131516628	0.38685753403755885	0.21013992386272853	0.6188477379059012	0.3653133337439272	0.4389678259960883	0.7351272287312933	0.6172479592398551	0.3783494884313722	0.21780620112368107	0.30087428841590974	-0.9366464147110091	-0.3240759589469072	0.8684522752910353	-0.33219448561817017	0.10220286324848893	0.0072970615692758796	0.16108041991091657	0.355785146371037	-0.1294553880591797	-0.10923482175146236	0.3291258961083809	0.26838377627817495	0.6830747547617686	-0.07843946526852298	0.03790956484852172	-0.22370984509934738	0.13795825953588006	0.4792796673739185	-0.4668167096662378	0.50409085841595	0.6906945544146622	0.7900477724034373	1.0322234656084666	0.4895860708266284	0.22668329199352744	1.1394112204181308	0.5941249380701396	0.24005754493263415	0.8264352613366751	-0.16697482414142004	0.870054815010118	0.45791644992855063	0.47895798447202276	0.48463861156082466	-0.04232486331633925
0.6930008582026094	1.9162423271161726	-0.3044564676501418	-0.5117887996291748	0.9658541957679821	-0.1646572702611884	-0.23278183226252935	1.7368017875236563	-0.051117904448969874	0.4854219150914051	0.6116527785877215	0.2867782832661883	0.4172446966805927	0.5304568439904103	-0.5300837552165417	-0.5933117574267903	-0.9749538902819406	0.8852940790458369	-0.4708343748606388	0.37697937329151515	0.308917637805227	-0.9060312461327069	0.3122341419193978	-0.7020815136603823	0.13559294579228784	0.434174555968467	-0.554275182559282	0.8204523479536817	-0.23658490497397802	-0.6808225482866211	-0.6112846193673268	-0.4488646691185792	-0.7351309584281285	-0.9575909613455701	-0.18675988107065927	0.3337924377695716	2.3536771978806006	0.6005654019299098	0.2125698129550129	-0.0856265670811781	0.7924940010192619	0.2693445164443982	-0.4460623537089808	0.5219689146282449	-0.8265064627534409	0.985664107640548	-0.36799552884925696	0.06659044853476605	0.46981330087977796	-0.11580477998321372
0.036846650340990515	0.8537533641120697	-0.7154626014909815	-0.8519136895015921	0.6212677412782734	-0.8784883311481666	-0.6580585571909087	2.0028888702964394	-0.43908959098251044	-0.12379814678679937	0.11322554813526824	-0.24365960562689842	-0.05768987083612317	0.25127039808360935	-0.9047793820460734	-0.8875034397618511	-0.9738574381119484	0.651402126340952	-0.4971036614986647	0.003293393375351697	0.09660432901277033	-1.5883585654526247	-0.3052206838758735	-0.9795646830490728	-0.06906084540745025	0.33535222289965216	-1.5279107026626457	0.37918087997746147	-0.5900729741452442	-1.551556129533045	-0.5990216878036152	-0.8754838540350536	-1.43843070483368	-1.25099097393211	-0.5166848838252213	0.12095873816171969	2.6341334400557868	-0.3157929760323956	-0.20055611115285396	-0.5818694767723096	-0.17620362053347569	-0.20951405413173074	-1.372861147898129	-0.21520293759545295	-1.4079590497442567	0.6455879971579644	-1.218050713872492	-0.37914812675338083	0.2590511984308407	-0.33874270500745834
-0.4568264356006186	-0.8364323084008561	-0.4631688629827623	-0.1704023835320651	0.0978350189562444	-1.0981720373122055	-0.6777551338558486	1.0663335253340838	-0.39939625429398085	-0.8143400777051089	-0.5246987537865554	-0.6033657971684365	-0.7879917464138609	-0.5380508555323069	-0.5075287126684538	-1.6901068642879482	-0.14078700936042507	0.05859009998375191	-0.49702985033172525	-0.49585615619346207	-0.4660423097142042	-1.3593632197755618	-0.9888546723269994	-0.40259040290720316	-0.39116412623176644	0.3616441692412823	-1.645210361939187	-0.2504916400566123	-0.8228531953294587	-1.5965571309050366	-0.34936371774666247	-0.5478867701337768	-0.9119173419972261	-1.059422136577531	-0.2508035719603048	-0.046759329466208345	1.5032417668960387	-0.913907593470412	-0.3095875640094293	-0.8785757371772772	-1.1612586312903588	-0.33588510561615853	-1.8183740365785417	-0.7921610956104926	-1.4291781980243872	0.21042057724362742	-1.3817895244733196	-0.625423528008915	-0.08750872725632293	-0.25929280757372036
-0.2828100736798933	-1.836388846141917	-0.10526936818180198	0.9974213394626842	-0.2841358495709396	-0.6379904861202657	-0.36140436081178473	-0.38681020760128587	-0.10793299990300688	-0.9691087031428435	-0.8423851849566266	-0.6485915633668299	-1.0766545712900313	-1.2229035818621323	0.3061275846046199	-2.2199125132447675	0.9022764839343441	-0.6847248719794606	-0.718173700063065	-0.6207984670385589	-0.9570043614714137	-0.5564228563816257	-1.1469464223468662	0.7976707689030882	-0.30636948626209193	0.5835728631087598	-0.5940572359320407	-0.5923150900280576	-0.7581058689430612	-0.6041291344020038	-0.36415380362301525	0.33737659940809717	0.17019504676514632	-0.4799230877616051	0.29212231862336585	-0.38254092335533163	-0.11951863000277083	-0.8134085218859545	0.018530338624255308	-0.8842110723006067	-1.6263334299444632	-0.1374697954514706	-1.4906300024514778	-0.8102466313943386	-0.8160193930016701	0.0002458719415388475	-0.878859388084904	-0.6035852074746342	-0.43951339138312623	0.0892909933705572
0.2813429319447826	-1.5383110890808374	-0.2780361997381925	1.5068633771104178	-0.5167991849130603	-0.17093170796990514	-0.12998772359709485	-1.2923614484191694	-0.04946807912948943	-0.6065112722107793	-0.6324794652987988	-0.6189273574645191	-0.6775016325329951	-1.1639293897914291	0.7091160139382824	-1.9630682691151624	1.291198330005267	-1.1815840901766466	-1.1836948777816074	-0.47438804817405306	-1.006038348959847	-0.03182777826046599	-0.7850285162552519	1.6408131039926868	0.11265513724200493	0.5808363320792536	0.7104945922153285	-0.61911749916958	-0.5629397975112889	0.5552222879570612	-0.8193918950117753	0.8684244458972082	0.4334178726654978	-0.02231849996435706	0.6006947689440553	-0.9288217028402062	-1.2983922626237339	-0.47576754732319376	0.33632920186229365	-0.7827426712404711	-1.4609781165781004	-0.08407296942100544	-0.8732019612894497	-0.44200355051553764	-0.09186814442719161	0.00025664681766115696	-0.4149414839573744	-0.45825462896984137	-0.7358067952706682	0.1522636444704705
0.5650608267098968	-0.5994704035662269	-0.9392039184835066	0.984852015741745	-0.7804467232183585	-0.46371634472230683	-0.19109272277864797	-1.1852731496143756	-0.42309513237220386	-0.24069168615551187	-0.18825306504485498	-0.820292864548095	-0.13665016157634755	-0.32607061759996536	0.17364315439275352	-1.2320776585945934	0.8565665801967443	-1.2122322691004535	-1.5333170206523032	-0.4996321329208008	-0.5643696778923768	-0.18230088210047002	-0.4573729210033629	1.410495646682164	0.2581417616899065	-0.02952632311396729	1.0454286258288452	-0.651152446671299	-0.5736319653960008	0.7703638982685956	-1.294311420594966	0.40033376066925924	-0.5562370407126591	-0.07332566639993544	0.5122126853847033	-1.4431621708531523	-1.7746611293997039	-0.541182526828918	0.04219236631068788	-0.7643430491376563	-0.936632035308681	-0.4213007086538433	-0.6896685203425682	-0.2249585829115239	0.13197021132116152	-0.017389921076071974	-0.5052688547292278	-0.35614349219047176	-0.9844292819630724	-0.3844000623469316
0.3086776478629241	-0.10070339374384851	-1.3800103157252617	0.35742799840959266	-1.0254053162388677	-1.3506654111843994	-0.22949077234874254	-0.44860317641962927	-0.908293064136411	-0.19218459472811159	0.006383931952825546	-1.2184406350795534	-0.12128355547118401	0.6186911892185483	-0.929959884984269	-0.688488704771224	0.3599582556700865	-0.9217653794573828	-1.3352831585263205	-0.7462308093037615	0.047686430701675726	-0.5067151380052328	-0.5768256783226751	0.5227138599469378	-0.16856745271538692	-0.9465994488684372	0.25556768862632784	-0.8016098179716009	-0.864666126334679	-0.14791141439776298	-1.2145761564709607	-0.6467381090402208	-1.667402133309358	-0.42211171362068767	0.35074147379438436	-1.5384359543319182	-1.7146752791207558	-0.9499287849246462	-0.8702519014191515	-0.8028710571222842	-0.4130635060917233	-0.7573858902414716	-1.0454078186032743	-0.4398003170107349	-0.1856644662967243	-0.15805302536424082	-0.7990162533522652	-0.29847378628431026	-1.1065813561159044	-0.9847112016280665
-0.10393344843814704	-0.3757519410727811	-1.0085270828820303	0.7356776112501124	-0.9150958448160675	-1.8214251079520378	0.19206985081859002	0.29635205031048284	-1.0293520038632027	-0.2724402999457697	-0.19583779852461297	-1.4649471530349842	-0.5843685966542109	0.9039904525091658	-1.6113284576971374	-0.4847104166771905	0.634805446146506	-0.6393178387716346	-0.5777120715867942	-0.7091648044940234	0.3708907278843154	-0.2683592286653046	-0.9392686719828465	0.10866888234773535	-0.6835786614162642	-1.3604295774192665	-0.5764292289654536	-0.7771415367991681	-1.0793701113792151	-1.2450062927054615	-0.5092060241869899	-1.1782787829068813	-1.4618984758660154	-0.5036240325343162	0.48649442452877373	-0.9933684546387087	-1.1925598332771428	-1.0194701775332753	-1.6441947662566885	-0.7123196929428591	-0.10941503243420095	-0.49764738650994095	-1.2698831504328254	-0.776685883992358	-0.49877732348577	-0.2781943411305236	-0.4859456997246367	-0.16296916147895185	-0.9071621452897266	-0.7332438186673851
-0.2076627251480686	-0.8399413473827981	-0.05318807173353291	1.9176498963865585	-0.29578154444324467	-1.2420509904768022	0.9767459132188943	0.8143779313687983	-0.6648339401475191	-0.19132191796191325	-0.47489906410093097	-1.3328561378250632	-0.844543882526033	0.4317041209724644	-1.2248172491632947	-0.15778937720857786	1.5429830546631091	-0.5498662345653125	0.21256195586449905	-0.03310404937979572	0.1746401233449281	0.5288665612625639	-1.0205241346731857	0.6710144972445377	-0.6073364057962783	-0.8805845364524068	-0.42858343258319437	-0.34314486061074706	-0.8132648907914547	-1.430005932435662	0.26048829999106293	-0.62882683140278	0.07014208620417288	-0.12064179103303915	0.8273816926802974	-0.019859799517833555	-0.2387911055775977	-0.4011230269280509	-1.4966320671739903	-0.4018043619884199	-0.06191626911532558	0.3409313204092639	-0.7088673384332743	-0.7116083879659976	-0.3457015140539588	-0.20372956616496768	0.6290955027188703	0.0884871669698287	-0.32611374680988187	0.5212625431670569
-0.04056509144344911	-0.8545791610674233	0.6086623795665497	2.4041105076753735	0.4347556059342411	-0.2061118801577775	1.4454716037529112	1.1968147491578691	-0.13194365836597655	-0.04413729614206707	-0.4455166679502421	-0.9965950723106267	-0.48433419919976234	-0.12411505843047291	-0.1280103723697062	0.6033261734391007	2.0061227293200226	-0.5598975235244337	0.42793373401615903	0.8473770443276438	-0.33429106014601795	1.0828667372055234	-0.6395916737642383	1.410748704900433	0.022203775274910624	-0.08513066056077977	0.44077852599824996	0.19983406192496272	-0.15036849492855164	-0.6322051738750749	0.45587435049741537	0.42021509021727915	1.384087129394046	0.2734693459430935	0.8904920515730115	0.7803315228523993	0.7559931946664704	0.34487097477787537	-0.4814074901276273	-0.020510217566841325	-0.1709108196715247	0.9823729066601014	0.44080548415684495	-0.1628119429851724	0.08907787360799582	0.005568013496413889	1.693370565378402	0.30397258281077977	0.32937427006712916	1.7567745261933234
-0.008011040007443699	-0.4726415416074147	0.35151647150083165	1.0864172786884247	0.6550991374630015	0.13380581197611197	1.0608112080729442	1.3981645367819937	0.18048381394851454	-0.16235970980000877	-0.09301416628415397	-0.7791687867007278	0.0993220513677086	-0.04160257181770832	0.690084439791263	1.3749773811760502	1.1860768072602001	-0.4553623556838625	-0.013573346885543429	1.0839762431430637	-0.6802125833828633	0.7694179433450815	-0.15750459146021678	1.1304496530955934	0.4340876354544777	0.09580956597169288	0.8439973195218813	0.27374860579237176	0.33361511732236465	0.1801705727527707	0.007345228496728588	0.9437423888894455	1.097690749997326	0.14431752952800048	0.4226963394264171	0.8552642240393484	1.1313904273655169	0.3674192827256731	0.5462030894160748	0.19086680598124417	-0.25429482068227155	0.721643271596399	1.272888598582829	0.3819525828383661	0.21186493240870205	0.10010208846315172	1.6394550451126189	0.284216534203688	0.5804292439446503	1.767465086822012
-0.2627842932919957	-0.21663799959506921	-0.5314076027669714	-1.3385917502371396	0.23239454057619233	-0.5060808415430452	0.09135335925697753	1.1343277168279255	0.15704171721394913	-0.5403975236048093	0.26114860878714313	-0.6964596253341401	0.21541784022498756	0.642888489051636	0.6150241574365874	1.4363361250612419	-0.5084013438687804	-0.15889662464347165	-0.5650394185897921	0.4433065301462385	-0.5498355280742884	-0.05180658229549835	0.004257895710677701	-0.30112847687125527	0.08951131585096532	-0.5044835258887737	0.1547962972224615	-0.2201095023917772	0.19486495831465242	0.1372096815689975	-0.5341910377011112	0.6388815354632099	-0.4238367303999931	-0.40168690770957843	-0.18711928496060767	0.22086329292240797	0.6636287027861184	-0.39514508976152857	0.8604912686688676	0.171327839210369	-0.14588202962677324	-0.1977013738151739	1.1630902050196494	0.4489849916706857	-0.22418954497003277	-0.045583738144154694	0.38237585788173206	0.02118383959224279	0.2898289870107536	0.5002250510123991
-0.4717682615601805	-0.32152942410407603	-1.1329916196786627	-2.9856609455259675	-0.2871472879493873	-1.1553775340275605	-0.6258981624880211	0.3046229913409011	-0.06877612836532496	-0.6952866459331243	0.3644692922045311	-0.42490985524984926	-0.2069507733679947	1.1521977065837583	-0.05156998193015189	0.7015546318080017	-1.7957944076804333	0.17011943936307422	-0.6074990811106639	-0.32730295334644627	-0.08387688705162531	-0.4360711334049636	-0.11038443016288188	-1.710386575421561	-0.5960559772675428	-1.0604416082569026	-0.9115255236123483	-0.6454599161508752	-0.34386481556122517	-0.5499079725842161	-0.5821345210312683	0.14701423038470401	-1.469180382157594	-0.7004357603165257	-0.2882850790531817	-0.4785471981870348	-0.039898009821700685	-1.0507577208298509	0.5956682220253057	0.09694694625174803	0.1519520457728305	-0.7663369037289234	0.44398924255403843	0.15750567940407284	-0.7729644979738779	-0.24823032567480474	-1.0301465112522656	-0.25194879416667343	-0.12890087484025506	-0.8544399035002573
-0.3060988739015971	-0.47842277918119547	-0.8898938502935358	-2.7930677061215103	-0.3264482450158394	-0.7925105888167102	-0.5985378510586836	-0.7020639379199264	-0.35174895569580994	-0.2581616764041675	0.27823689423851405	0.22578832827974735	-0.5181402509209196	0.835610392112962	-0.5631633220214401	-0.0878976215537828	-1.8892776463979535	0.2850451230278318	-0.10105836739726418	-0.358613287712694	0.2721735838481196	0.004265010912615248	-0.08214262335634663	-1.948277508794913	-0.7347797408865596	-0.7621133598759696	-1.1970982154025591	-0.330097762601328	-0.6322829857866465	-0.891713105037258	-0.10515876490804742	0.1253332905849274	-0.8889154585578428	-0.36041032800426687	0.23818769746289248	-0.5411261604874376	-0.16032517347362374	-0.7681814423495309	0.4121201423891177	0.13609479621226114	0.40351076738972913	-0.3413279105198736	-0.038574048650402384	0.054715597536518605	-0.7996634943874893	-0.22498601134462573	-1.528463957061886	-0.28839679882410435	-0.16181996841613158	-1.1781014928669276
0.0033106936797856106	-0.3571090916077154	-0.14754886645144696	-1.5775522074273496	0.004728586576389774	0.3478599468141086	-0.190886011425295	-1.3257909123075895	-0.6275669628943036	0.446028665866112	0.19761696420686803	0.9517520548005941	-0.2127263657414217	-0.07260437868809332	-0.5976391706196038	-0.22340661116037772	-1.2802931900499976	0.11698577622608941	0.3766735173017204	0.27613858831021953	0.2161817449007945	0.6271077340683792	0.3167146154048645	-1.192804368101301	-0.07649736821184408	0.15447405118882745	-0.5441648692265333	0.5703226858942615	-0.36069799494722704	-0.32218076009896485	0.38667766326647496	0.39914773884872323	0.7067716157464389	0.22327090298950666	0.740469102366701	0.10351078356340945	0.34361898050015766	0.2484075880159299	0.5616091683417436	0.1997719402973037	0.3048588167116357	0.5715384097794998	0.06506576326860429	0.39527475646073396	-0.2323676564908745	0.03438210320639563	-1.1142826730741795	-0.10189912857244217	0.1729021067543549	-0.6036326813198322
-0.15822047059061958	-0.133187711314395	0.27817461389515824	-0.9151528354109825	0.04813107490071315	1.0343923810190265	-0.1199789565801774	-1.4076555528769559	-0.8086932644383259	0.6658924231249966	0.15394440339216495	1.228335548035144	0.3674013588704446	-0.6894759566907273	-0.5112623614026403	0.13135883558590822	-1.0460057235075908	-0.10436154233151418	0.2615094243343647	0.6577801653989449	-0.12616168786764675	0.5530188311453579	0.8086598094049655	-0.6408457187184139	0.6557677110012967	0.6579397898035959	0.03744746708213653	1.15206897235994	0.07945735319445052	0.6482821399318255	0.4061955106311728	0.2739748451398441	1.7562357027149518	0.37260986434509974	0.48318836698337125	0.8210294596290924	0.6627675138473001	1.0092759699755014	0.5740810865349427	0.02524614789622746	-0.2198562074126646	0.8471521765007706	0.2678479277798672	0.7775752845830443	0.3520216373418156	0.20704381271212893	-0.6877040326872299	0.02977435617397223	0.3172777430404525	-0.1774570536955578
-1.0167406752700363	-0.26900396963361123	0.025817787091516546	-1.2694738214274164	-0.5413748091927096	0.567187364238765	-0.5572754588656292	-1.2588183214836495	-0.7465304367499107	0.10239494418100033	0.020107252717118294	0.9200371189867435	0.4329940854513641	-0.47309587383977264	-0.7674389487866521	0.21627746538041184	-1.5465604941458415	-0.0449399741254613	-0.38446535389322084	0.2114765555177144	-0.3700959907987896	-0.2569181239081597	0.9348017175974611	-1.0002449312065438	0.6333326591778826	0.17804725705586677	-0.31380249287792933	0.7770124627920424	0.10728304225093598	1.087924151481478	-0.026031607691678497	-0.4480440797772769	1.4719273527130512	0.022413827858400508	-0.498403989279674	0.9251650011048179	0.1786070395495952	0.8887694607375723	-0.01971269609512125	-0.4643858492574039	-0.8896069989036474	0.011911600936530315	-0.03505809096914758	0.6249745059382001	0.4046792819822544	0.010794428361944167	-0.8818867621832964	-0.128140221400688	-0.11816372364983126	-0.4909111595889969
-1.9945828586880727	-0.8245278759439191	-0.4575442443435392	-1.6563729733561707	-1.2955802614761147	-0.35942661739257903	-0.9355910847011459	-1.1497273327439725	-0.39288373771251356	-0.6940045546107929	-0.2230134554874508	0.44393974100943984	-0.2421925042436855	0.17431144986725977	-1.313601418853313	-0.26839373810460415	-2.071480215999356	0.35155376194038146	-0.9507255167769892	-0.5041093576207166	-0.2937412335253501	-0.9649202892132813	0.5919367687419442	-1.6739072192807594	-0.10487543684576799	-0.6892030317294651	-1.181009821162563	-0.18227218230415035	-0.29803006249678415	0.757030860466049	-0.4759207661624833	-1.1239913379731252	0.4581401976205953	-0.17973984163163134	-1.4041562185053826	0.34925390592546296	-0.678323549334162	0.2712192758748913	-0.8907192463860185	-0.9551984662518135	-1.271366676544079	-1.2133447538789708	-0.7213489609159204	-0.06973123730040151	0.012095841258239091	-0.4217649509295385	-1.3337532670972176	-0.4754322885791717	-0.7789679818364447	-1.0075514751160786
-2.236135511725804	-1.2376526348371542	-0.5130767240314871	-1.1389475380907832	-1.4625690368813473	-0.563931934608466	-0.6755567656686483	-0.9576652105797537	0.06239254095567238	-0.9590787872460765	-0.3809844887916878	0.2405446967690694	-1.006230384989188	0.40254038643333084	-1.650914256031836	-0.7049100180592177	-1.7896475757084667	0.6901922970336924	-0.9404820677146378	-0.4512409397912027	-0.05251692091144606	-0.876067677171029	0.11780493805974765	-1.615027650223328	-0.7765839895720156	-0.9168349857639713	-1.3614503861629532	-0.7897963437057841	-0.5700551052882212	0.289453095006234	-0.606597056472479	-1.0778932756176094	-0.2827711113628469	0.25023439818878884	-1.5609036580913607	-0.391993534398987	-0.9202852870128201	-0.028785064750662857	-1.1542274921614937	-0.99272500520209	-1.1343621656733942	-1.726436406519166	-1.0525584847839056	-0.6784977260933066	-0.28639394838304627	-0.658072542756541	-1.217885456003537	-0.655473131745359	-0.9008890081055244	-0.8712349090940583
-1.5192360941542613	-0.9364775505112235	-0.08312221960363886	-0.12172121791720338	-0.9278461301031283	0.1092735639769894	0.09168938251357264	-0.4905256815034691	0.3280788153073308	-0.6196947246585846	-0.28949572151793745	0.2162718627808484	-1.1253308358390175	-0.07698605929197269	-1.4216853487599033	-0.34749927920667545	-0.769165205723144	0.4475303850036663	-0.4602484361169212	0.5699237153299175	0.022307882380798356	-0.22535609170174414	-0.14361775018919395	-0.6959790471427842	-0.8515821653860056	-0.3039668474273617	-0.3713757398757484	-0.6485961157315536	-0.299350133101352	0.2633598886122918	-0.5023233721455265	-0.49553305113552387	-0.5126240083462758	0.9115777067115222	-1.1447329428966873	-0.8324732255400863	-0.28378492421242985	0.23454968626247252	-0.43818387166112394	-0.4624733056656121	-0.6107554488112897	-1.254255872376037	-0.6074236164285989	-0.6598539321650564	-0.19155943267367465	-0.48129314012254815	-0.3076200945951436	-0.46062183637354553	-0.22451505463675991	-0.0760794091660508
-0.49733642083536306	-0.061209645866365	0.23673924096885196	0.26319329666584956	-0.3600057572907149	0.6211702075759346	0.6930738341191099	-0.0037513698441015214	0.2986286006126301	-0.3203465236458504	-0.07384301114102268	-0.0966000547843372	-0.6661407668772275	-0.6755881231027696	-0.7442911103033879	0.6184359660422757	0.17387769415217114	-0.4392756330590053	-0.013776629865622697	1.598864463591128	-0.2126259648888461	0.2109741216486707	-0.2244020023396821	0.1818902930493937	-0.6090943929809763	0.3189796438241621	0.9179880167239258	-0.3046631128223967	0.21020893615651376	0.4144803011235636	-0.4663782322037666	-0.1912472758340474	-0.6764789801647161	0.9500200225594176	-0.8695258707742674	-0.9746892888616602	0.3681924684822291	0.5619072825957517	0.5687973920960366	0.2334542019605434	-0.03956513661401671	-0.5684274977256029	0.14695643467082575	-0.18716677048668887	0.045794426582064146	-0.1849563863298369	0.7526902868910061	-0.11060854727137327	0.6246832840292814	0.5403343936915757
0.010314957058012159	0.6240763990543822	-0.041752228808959756	-0.17765823266057465	-0.378286422801345	0.12823669771185217	0.7203788987222454	-0.05592644837315603	0.12490948484077441	-0.5300403002814367	-0.022279507952423002	-0.835903667781001	-0.3353807317447994	-0.6766481845612584	0.036988388306220886	1.1470584795029195	0.5141319053586928	-1.3565495094552507	0.09607684367188099	1.6153093425874439	-0.58763229640307	0.11175442043050449	-0.40628133346670636	0.3251652289658667	-0.604116346799373	0.1706938314443728	1.2920516421400843	-0.4768375874342199	0.31537548492216594	0.0502418756154642	-0.5897135365193215	-0.5100624531648519	-0.9436647296195689	0.15287829428334732	-1.047368065847776	-1.038075805024294	0.12986087082984824	0.4632321014753685	0.8613009666374533	0.5348664980616937	0.30450521033340194	-0.5245337581918003	0.39022705540252084	0.08911582078332436	0.05210430306117603	-0.2356306810619641	1.2246871638114798	-0.0395603160872973	0.8166511661556771	0.43636339877120195
-0.14558380867218096	0.5796642251445623	-0.6646325405334523	-0.29700936885892393	-0.786868068045259	-0.8813041796465592	0.44081175867601996	-0.7320174540885298	-0.02808697382202257	-0.8910549575949278	-0.19071654515057224	-1.4891112006033633	-0.5211667540165742	-0.11933996531321968	0.7294688701919643	0.5494181630012801	0.5700378240036897	-1.5338481319385553	0.03295770667943235	0.7005839739310942	-0.8312590384166889	-0.08009368461313608	-0.7999853763610475	0.14695614191587936	-0.8592739443524036	-0.506178929601778	0.5764092328471406	-1.1098246162376653	-0.12372050871731367	-0.8787202486777193	-0.6382170164042889	-0.8116864606072477	-0.8443544328175798	-0.7065519739782254	-1.2081034593107958	-0.9874014811847244	-0.7271489160662893	0.07582421198590039	0.2993298732888589	0.25657087954596003	0.3413199524959384	-1.1060254039559207	-0.052159059721958556	-0.15984419318729445	-0.12378408211106573	-0.6630357363619515	1.0701188345034023	-0.38890437357137836	0.2768631022439576	0.09086479996687577
-0.41618775356414117	0.10591652234689021	-0.9158498234187893	0.8384938111052692	-0.8428126769537959	-1.1950713765544771	0.33249319675515504	-1.2634927556239635	-0.19715290649765924	-0.6833733934337987	-0.2713529013656928	-1.443190307975909	-0.8146218838621677	0.277771460277169	1.2823360998338535	-0.6049752290116298	0.9040477891487942	-0.84496159115721	0.10644563367967401	-0.16501374173444866	-0.8403704521281725	0.12532509240730036	-1.1839279927373514	0.513745398722818	-0.900475810205393	-0.8005125661449171	-0.2898655203639686	-1.4456135778037968	-0.5303117266198458	-1.521179743208485	-0.3818978821852679	-0.27765863991973805	-0.022922481164219702	-0.7813737875150343	-0.7619664821285985	-0.5624207027268237	-1.0255957734386534	-0.13759727380342177	-0.23706654630433902	-0.26204957007584495	0.1427134540101667	-1.5509556275110667	-0.4828151661753574	-0.5723311736436183	-0.09713046982205797	-0.935516387326058	0.8130062989170161	-0.7994875288825462	-0.24438673651704104	0.31808562643812627
-0.2779457020513269	-0.0076834948679684	-0.47674008021982295	2.4224583403401736	-0.20338683642267183	-0.4424605156203044	0.4095402595453301	-0.7385047240988429	-0.4898041493757275	0.18124949689286676	0.035681142167383245	-0.754407816169358	-0.6167966393016322	0.04781505664456122	1.5531077424667328	-1.0519877418717063	1.4392769426450913	0.006891262186311414	0.35218465413139916	-0.3476974104079678	-0.7064987509937328	0.5373755262654294	-1.2663761343847262	1.4285089912158409	-0.5183844050777723	-0.31790625242574394	-0.4707499826630905	-0.9893476925323741	-0.3296341685750081	-1.1290091983347463	0.08185326777032324	0.952114737670852	1.0052946920427162	-0.19018057990662393	0.1422298033608838	0.21880458774624711	-0.19105308586369457	-0.10812085395706493	0.05603082363010463	-0.5207058915965335	-0.1384238449435468	-1.285244441539639	-0.17027315549752994	-0.5839379412302652	0.26630710921451345	-0.5507528849045906	0.7740064161773867	-0.7935974869491949	-0.09321121016575995	1.070545006772401
0.20620564714161438	0.6148071648339428	0.20088762487923253	2.588700480241205	0.6670094991336899	0.43629574506225194	0.24671650369030135	0.8056028719203658	-0.7743307429018189	0.9644176864508741	0.5795229687837519	-0.12546019668531858	0.03606027903926968	-0.4267310839837471	1.3787148738812713	-0.24763450865596676	1.5165473145927815	0.22715594080172563	0.5688716548658183	-0.22556643605789806	-0.5113282997056559	0.5466471971235165	-0.9828641222943657	1.8804696925969473	-0.09725336350355293	0.35284343346457064	-0.13022005407894136	-0.11081446936836621	0.3241373552952161	-0.059970756582927186	0.45805881661275993	1.8140256613434793	1.2809153395156723	0.17427767355974919	0.6929215138534416	0.8563052653785855	0.9257375606448299	-0.24722541502447837	0.9099446458395483	-0.3120368880795632	-0.2947557592244325	-0.483869625438932	0.7679906685996971	-0.12163695685942322	0.6085005747323669	0.3094446252904377	0.7360476851101071	-0.3249814150462741	0.5055497143076412	1.365880496835854
0.6161896914830578	1.535769657757367	0.48737602785695144	0.7265416826745332	1.1347641888786515	0.45602076791964086	-0.33811674153822374	2.2683841236063276	-0.657162259694229	1.0341122936972393	0.8402576732354	-0.03924407183192615	0.5763166632627664	-0.4299850219690284	0.9533697338006516	1.0258732774386583	0.8404214064232928	-0.17868505837197282	0.7066655350523452	-0.46466991352580606	-0.17281976318872652	0.03235676180905667	-0.4553528718677276	1.171907848181326	0.021498187825712358	0.4708807942712293	0.06480194921380183	0.47430664803766226	0.7765739504304551	0.6027480132570964	0.6902977041772983	1.5761062012160563	0.5915749632971471	-0.1361446422672216	0.3962717784214613	0.8987776359418669	1.0518312214520418	-0.7544956181012195	1.3360554281643209	0.20098409323432104	-0.12458384030229756	0.3244308146373635	1.5056344311568843	0.36629951416426854	0.5827701022202423	0.8680034914178304	0.427553471655698	0.17885308244156692	0.7695664624399526	0.5410873703059187
0.8121873783664154	2.032216322786038	0.4032697507348587	-1.4168508298989089	1.2143686634763744	-0.061038058012389346	-0.8774941846110128	2.617321125748636	0.12447010935599255	0.7491504758258358	0.510449581724555	-0.11443662911213073	0.7800887331826255	0.09762213621965775	0.8716340481071827	1.5591417863809731	0.04067858345545168	-0.4125273483471926	1.005045219789126	-0.9442264426141742	0.45227112560434185	-0.32292934791014943	0.2512935482818139	0.005525790736892647	0.2220984152316323	0.14880453664813317	0.025890629015086677	0.6298690034946208	0.7736122132733707	0.436080851500744	1.1082161594339288	0.7670867557842054	-0.12817148423005414	-0.45820497358487366	-0.24190751900978655	0.5907038368308882	0.11945120354185909	-1.1205779111219727	0.8854382828512044	0.7731515058940228	0.42677657272728675	0.9571139248365562	1.47955969931258	0.5286487251227676	0.4490471444045375	0.5650910526521801	0.07535301888648771	0.36388052917259606	0.3693830552629249	-0.7410743809417815
1.1289279478827845	1.8769016906237523	0.6220352879387036	-1.464646900170437	1.467856423180261	0.13853745869020523	-0.7217698772247231	1.9622703406063233	1.3294121576545197	1.0821327294975767	-0.10300736985495515	0.4449796948128474	1.1397936212492852	0.38541508494026705	1.4993898712930585	1.0351584196644132	0.02445609521475818	0.14767580484323645	1.6257990489127854	-0.8253643252539808	1.3177060361110229	0.18824141766293528	1.1675871654627272	-0.207711969597297	1.211166955023158	0.19576720672554626	0.3649785043224408	0.9008772609984114	0.8292301284374836	0.2776811168365853	1.9971667778305375	0.5651921206951732	0.16193575853884037	0.15494980274215686	-0.23513612850957807	0.6908623684424315	-0.5777213329591885	-0.6112053106201496	0.21638362567962866	1.3205061645613116	1.1685374666190091	1.6392468621211145	1.0020678790731876	0.5386276587583514	0.8671226558591413	-0.29347085655477595	0.20554772527818216	0.4069805841873208	-0.15246285481504335	-1.101127909121664
1.8831705991041214	1.461220420932215	1.5907930454703578	0.8510773044204143	2.114619943382549	1.5415339996617667	0.1547360362098381	1.2659909798658906	2.331167766157367	2.3423995770399912	-0.3738113931614185	1.7857131303111264	2.1100294365732513	-0.21940700834312596	2.3387217544169663	0.25068337141940644	0.8586616795387718	1.1344826316393717	2.2670029948587747	0.27792466892115575	2.0917926327505536	1.3538114887427504	2.180025325727699	0.9064745403344414	2.865775519354633	0.9986527943188757	1.3715019157482586	1.6646462325932654	1.5137649152179333	1.137453627967418	3.048592299664702	1.3436092993631126	1.318534660479071	1.5905709627777613	0.7166284878287016	1.505839297910991	0.008293093790653218	0.7722316371794515	0.23583941752113352	1.84932148531977	1.7691086104222964	2.432517843114857	0.7975282244032318	0.7835852586785966	1.9963382574440145	-0.7995253698247582	0.9222738717133182	0.766048781556392	-0.08457385394701036	-0.03396026177951332
2.8314060224187956	1.2105697403993654	2.839697561052416	3.188032243503418	2.563858968995504	3.020434011180145	1.015528287117673	1.0643262385313734	2.633530732173825	3.580503722231157	-0.03942216146839305	3.043869915804311	3.211039635611473	-1.308157148537933	2.346350882991513	0.09250988863749927	1.5852542415759097	1.5544497525900445	2.359470840863994	1.5762631987126963	2.379070091980865	2.134462040201959	2.8968823313218213	2.0775466983689417	3.8971635924624275	1.9101359938114566	2.2823660085204676	2.4770322541759153	2.5554702659710102	2.720546331506258	3.420125572777865	2.1640434188079576	2.076390026648062	2.556518332772035	1.8015002071361281	2.303392989786905	1.293751852929328	2.071951165142148	0.8983151623003661	2.2521447372537433	2.0172943628108113	2.9202261144761383	1.078717325350934	1.262337643694319	3.0198105897210192	-0.35024115074792106	1.6391622782483857	1.5010750790922542	0.5231535607850009	1.4298853765138209
3.2811060781289196	1.0910968862176305	3.3790625663209606	3.0788721120305524	2.0748041314652372	3.008204133873161	1.102405102411473	0.8418022860615242	2.2340320116555716	3.513416988031887	0.5169868399344165	3.213013337743215	3.3353543583332237	-1.683590797503638	1.093717996296761	0.5622805917812213	1.2577488209881267	0.9712796832068329	1.7110785984110435	1.8632732093075954	2.084225223334589	1.7483896715992584	2.9135441705664062	1.7988985524883512	3.0756948566017974	1.9615862977039757	1.981993733506048	2.523625182242163	2.980966828564618	3.539476920270494	2.508160473878994	1.8746668410606084	1.4547223690197213	1.973249473276019	1.9674656742117917	1.988444513267484	1.6959505954184022	2.274709905509986	1.2098280893430582	2.3173646376057313	1.9867477910234572	2.6770373641528367	1.3117093520160428	1.5154204063292598	2.8483852773304403	0.7761699183656173	1.675086818828121	2.0622277584857183	0.8931747616059628	1.822163414189009
2.767497042978128	0.8052714144941181	2.7686900221364357	0.6230799738549597	0.7648448471226199	1.3304883554682763	0.40640580399932	-0.11298019307928323	1.5053731899625749	1.9523620301677267	0.7074018916829061	2.2609646983897562	2.0781862658048027	-0.6353508299626496	-0.5568531282677741	0.9427291497103666	-0.010261187444620946	0.10363118404934997	0.8076198159286896	0.884025626895532	1.5491555106072767	0.4968321791172042	2.225968754658441	0.11773741446545374	0.7432782207717346	1.0112929142016591	0.3872173992820648	1.6364912783720216	2.231452836841924	2.6777165019862577	0.6717732239638866	0.49264844951855064	-0.13283965710018594	0.2644641426189074	1.1147742391880981	0.4071589011980287	0.5751457255208006	1.3462568784338118	0.47804627002302974	1.978324949868295	1.9239359513596586	1.9337461982454596	0.9312116193186787	1.1973629272321022	1.3320301580987064	1.7455771173601913	1.0014767380621592	1.9088382855854134	0.4908776152284075	0.8121396299606669
1.5428863653383666	0.3374575559163131	1.5915271918095275	-1.6933064238029212	-0.3519770128029178	-0.5338926508011269	-0.392873279760889	-1.4882900689483118	0.8309237632466425	0.046800609486932404	0.3755929027811946	1.158720570180608	0.42992630010164473	1.2209023978843687	-1.2465637394582394	0.7430338463011854	-1.1990520186309523	0.055101185030917814	0.31666224016877764	-0.37987516686645595	1.267268113856621	-0.6004925066832869	1.2775219269198765	-1.3732985106771831	-1.2823525286170012	-0.10556255280048828	-1.240264405326903	0.5645981233101567	0.8910537445688789	1.0577738643531698	-0.9294643235730842	-0.802855093845301	-1.344189382702593	-1.0251640467540406	0.2307441465771836	-1.2677086699734617	-0.913179207465496	0.21547654029438174	-0.7443135145214044	1.4625735898405328	1.9712181961938857	1.474890729617756	0.09338361823662848	0.5449396895157156	-0.44024370049200684	1.9617164693021878	0.22535534345688082	1.2254289276921908	-0.2874092217743033	-0.5537230672487761
0.3548541237140151	0.06250889533290027	0.7602251517464688	-1.7924423038113917	-0.4513121185146189	-1.0859780183212637	-0.6817500018799167	-2.0457083910458613	0.40513673262216604	-0.9526697379905421	-0.0953371774455988	0.7688029924416124	-0.2147417050281441	2.5085896054713923	-0.6304403026849569	0.20944393561065586	-1.4908155991785188	1.0270695291013783	0.33118442167564605	-0.8621129723086827	1.396103034842198	-0.8802740813724432	0.5371521744884655	-1.3541651238188785	-1.5252590337048382	-0.5661505198888717	-1.5734872360729726	0.11465053109858081	0.06524378960184825	0.4720390014470759	-1.332636638033917	-1.0358193275884848	-1.3492451744695315	-0.8766191032113855	0.2995215287054794	-1.6702263677555034	-1.1523121130919542	-0.24961905404478651	-1.236887049200449	1.0903249248667226	2.0094346955574687	1.7417284569611136	-0.46762291262883	0.12381140784459085	-1.2068126667039136	1.4794784652088835	-0.13434884060762003	0.7662658480512283	-0.5836780025929289	-1.1092125937664745
-0.2181928656234315	0.23545665867499072	0.5053811936669549	-0.16166280445633346	0.1645401173063047	-0.37400231150627183	-0.4691123110031146	-1.0774105917777288	0.2573237876149905	-0.9532918257172472	-0.26645673881301496	0.9135211982505242	0.3304601957225698	2.422720012534905	0.1935537090629663	-0.11416444656247211	-1.0003780602837034	2.039443502764324	0.2825445008740602	-0.5658689545244245	1.5530125091670801	-0.5844941501853258	0.08711237632156317	-0.21966628446514602	-0.3841299634553692	-0.4123684784676348	-0.6384028784493967	0.22352865375231443	0.11882762575989353	1.3798201513126598	-0.6401127736258314	-0.4881406856006079	-0.5673259410228623	0.1943788247404677	1.216534096024554	-0.7016596646329035	0.020356871103223297	-0.08597966088934364	-0.5504288897107966	0.9194019753680017	1.7686158877097071	2.2011319957141904	-0.29771833016436483	0.16817424433449626	-0.8144361362329803	0.7482026305327792	-0.15305595133414007	0.9197256826939741	-0.1288853970416793	-0.7497115312570615
-0.1874581277241962	0.5404100459181427	0.2764330205121548	1.003551686860029	0.4288318939831801	0.29938093466834126	-0.20350244919427393	0.5476705979441107	0.2707074835751495	-0.8684102413552747	-0.10077646005747343	0.7157040215145881	0.7997268733143064	1.37041263035735	-0.013008941939475827	-0.07836511966232343	-0.3861767626251816	2.0197265949273118	-0.3242434999634222	-0.33546446913622796	1.1689283901711836	-0.3821429387906333	-0.311709618970647	0.5373125615304537	0.4154642851935214	-0.26291945304261266	0.297314841194799	0.11993334134946733	0.3187384912716407	2.1873657988543567	0.11976560290468731	-0.2158509631498168	0.014028953630733264	0.8628888242470308	1.9082101195813124	0.3525060135431679	1.1436697415973187	-0.0001688158961473986	0.4318351129519344	0.6668611423607967	1.0840102548505897	1.8484685512574883	0.24420895329087056	0.34099072980926776	-0.2601363606991441	0.14448082246849672	-0.2133898036109801	1.1590462694311878	0.43012074124477306	-0.2362233694662835
0.002025918730906346	0.3594915201422567	-0.3697463718736072	0.45878678950541074	-0.2403748891654608	0.014663642117921243	-0.20986718289911568	1.1637739231729172	0.15699804601122175	-1.361128184851746	0.10636788520534561	-0.2465295815012695	0.013126674354808514	0.3416352408855335	-1.073952226683754	0.005824423222623819	-0.007671720718292591	0.9861937580191323	-1.2334188141169595	-0.648630529828865	0.11397208254245075	-0.5713499758054907	-0.8089479442267244	0.14721910113763453	-0.17068846660133308	-0.4035209853098516	0.19967255825916727	-0.646058582865557	-0.17709692417423958	1.0882777699735415	0.0017706283170797383	-0.7099256089212086	-0.038093621750925115	0.49094797613177177	1.4847799556580579	0.22711428739878353	0.8814556681936441	-0.44719545130526067	0.49339625927342273	0.03429522420902222	0.06173351402672401	0.3718067789781762	0.3993747727239374	0.1852252456206091	-0.4691012147873102	-0.19503143288164154	-0.4036989944174548	0.6757084981176522	0.32914265223913913	-0.10134013801897378
-0.07774868846654326	-0.4860533697994923	-1.0762352329054132	-0.8124215700430931	-1.2868002846053241	-0.8205338385814075	-0.42512822026063907	0.1314434039587253	-0.37771518754844446	-2.067997478130378	0.1367035263946987	-1.3941505198235613	-1.6195399730969386	-0.12249763784822079	-1.5390971532587756	-0.12653626421796824	0.28229073859179465	-0.057795501193559834	-1.6797426912549023	-1.0333213289559204	-1.0538930233334454	-0.8840921253880291	-1.2554562344740923	-0.6588839621902983	-1.383158858931031	-0.5057456423254691	-0.6577508065426932	-1.6105045648306524	-1.228151067410102	-1.6255664864602106	-0.9837091108851774	-1.3704447830699036	-0.3579073808056278	-0.3567477687423962	0.14190920968733703	-0.9610741978100259	-0.46227229370027345	-1.1312041290616102	-0.5510357070283131	-0.9209140045142578	-0.9663025095347677	-1.3707309977447222	-0.14395076891840475	-0.33715300385133773	-1.256083501035228	-0.26787563616400484	-0.43784769409928015	-0.5061841347101568	-0.3810234622337341	-0.12101264946134353
-0.5507596883477208	-1.42734834450024	-1.129469703577741	-1.033452642373411	-1.703434467632784	-1.2056589287468833	-0.5956457201217552	-1.4192366710261501	-1.248175929440824	-2.1746984657459327	0.04800612897074681	-1.8447383303417808	-2.5041108840422064	-0.2092375986256331	-0.4988308485324837	-0.3837103366687372	0.6082482504382448	-0.33469662026482044	-1.296974881733754	-0.811746260543671	-1.5666155877756487	-0.9440988349796628	-1.4377060207348815	-0.7504459278054746	-1.6898678983008744	-0.26128813748036667	-1.2046642996806074	-1.9587944145656433	-1.8900720659467374	-3.643631489894171	-1.9608976430912506	-1.3638906303278873	-0.48419572369367914	-0.7967554861362695	-1.1130509822699992	-1.899668749165564	-1.4391571936315148	-1.4139510380293794	-1.718547403645327	-1.7950031640309274	-1.643262349890513	-2.1889629826414247	-0.9493208377754504	-0.8765856034153268	-1.6607221551187206	-0.15802455086214579	-0.1621575155444636	-1.380822469687035	-0.9062222910471709	0.1140666355838779
-1.2542440021339862	-1.7149143533556568	-0.5008929339827453	0.14291895400861673	-1.191926369502364	-0.8231494076180221	-0.5486928782404581	-1.8270769757943748	-1.843296857111764	-1.497461189992068	-0.021475337115660752	-1.4537056737427279	-1.7535187870811095	-0.2734794418453856	1.0768305049533216	-0.5713410393478773	0.6964988615880369	-0.10662170274617128	-0.593192679695244	-0.10717840100500645	-1.235809220192485	-0.6888168657935461	-1.388909272959044	-0.06542097476676112	-0.6619874283323265	0.061449393778621735	-0.8956635734382915	-1.4897929710908393	-1.6276505556084644	-3.1979420787932176	-2.0801609580145697	-0.7100124859797248	-0.44986048683682095	-0.6591727447033576	-1.514543204443731	-1.5448386753112229	-1.2246876901813093	-1.0415396367884946	-2.024436500032863	-2.2139835825805565	-1.8040759747926958	-1.8143020378922345	-1.359274910665714	-1.1691082386769274	-1.1803151528390612	-0.09438392831878341	0.10334988320414125	-1.1216292907258834	-0.6688333276889386	0.46850863779754104
-1.8842911166774852	-1.2458935148881876	-0.10229879456285473	1.2884534587014045	-0.417658791772405	-0.23572032523585074	-0.2383700333133715	-0.6931364240854331	-1.52631193136993	-0.6777627322795209	-0.0911797232077817	-0.9215872642499573	-0.28615784323505333	-0.3301132377428984	1.2271941953308954	-0.7307355779269703	0.24007589836444812	-0.14237972835110044	-0.3858642794291508	0.2609001907232929	-0.70742621940233	-0.30707577957379734	-1.3163140420709805	0.39987899634528096	0.5566174710186055	-0.02193363589472829	-0.19850925119086338	-0.7644227244215862	-1.010513956772162	-1.1408972220693971	-1.3029241720694709	-0.245138868129327	-0.5519059398902441	-0.448141920073486	-1.2103235454998706	-0.197744995346673	-0.4493727234495668	-0.3574468730913232	-1.5063110609228132	-2.1445207451487223	-1.572075741911256	-1.1434768926583831	-1.1789557162771316	-1.2724849597804568	-0.3766185701418598	-0.3435950880761163	-0.09291069452588414	-0.19810440873009394	0.029535692436717574	0.40663796022482196
-2.1195113667625023	-0.679570772977451	-0.7884292033770295	0.9650928577342476	-0.14295492038241722	0.03789847397618864	0.30535376708764445	0.8097444803586473	-0.41169734453262696	-0.3254109464333126	-0.2753248482710377	-0.8880162813331065	0.2267472243492954	-0.21774993146739274	-0.74944188329987	-0.9999354448993872	-0.5172457512469109	-0.6009477955580927	-0.8526770733526593	-0.14439796779937356	-0.8100827220158	0.04831208648600787	-1.23717289204424	-0.04570170051119801	0.6599440725136813	-0.4350034942017027	0.19921032125727456	-0.3240651162407233	-0.9941241651652218	-0.015654890682016608	-0.3677932558850009	-0.577144377566418	-0.7818319685448378	-0.50400555870293	-0.9280257699473053	0.9219667561264943	-0.20367358359092833	0.11376948525799238	-0.9576105634343217	-1.8123536289353395	-1.2561758910847602	-1.1856475316365398	-0.7589292445078477	-1.2880462011707063	-0.15505286625009798	-0.883451912409432	-0.738285365366177	0.020651533021223564	0.4118687934336858	-0.23220629288302444
-1.7532123913671565	-0.686840436686905	-2.2420749897451775	-0.6315555435446033	-0.3560855669309674	0.1817414672017404	0.924582569981505	1.34737521864502	0.5224984655446399	-0.2934181991274543	-0.5523028478113465	-1.1742284992345717	-0.6876833058162602	-0.039825812546474104	-3.2888855937079753	-1.2059883578059816	-0.8663652767763093	-0.8062157927302077	-1.3357642316197822	-0.7688726674361007	-1.6173980960277772	0.3365885629088094	-0.8668262629517268	-0.8779883359432614	-0.31137887533252573	-0.49872487661621245	0.29300411527669706	-0.05800464669902181	-1.6880517747848454	-1.1338777401033697	-0.058134078481332514	-1.3659709386704812	-0.7835456869664144	-0.5762346102350272	-1.1237238494983661	0.9887729582746186	-0.631669009785528	0.14787363357009603	-0.8550342119975838	-1.3846352899896268	-1.0959321909073059	-1.9194687224809552	-0.5014404667440152	-1.0525077631563073	-0.6551502089242364	-1.2646793021670388	-1.3032635958648229	-1.1450287347124615	0.14238877371462944	-0.9282453098055975
-0.8612246578376888	-1.2073800076588743	-3.149216938918046	-2.0090626215498784	-0.4153308182350905	0.622339561539816	1.3029284375919017	0.8138030479575188	0.3503015565311567	-0.019918033720489534	-0.742790719420534	-1.093583205197285	-1.8004994060829738	-0.14036693487399796	-4.071496429656146	-0.8864886211694752	-0.39745260410280875	-0.20742658960445076	-1.1326546883661024	-0.7533858137897185	-2.26710835149769	0.509976324678115	-0.00839960187563055	-1.026219468511408	-1.1441738544408921	0.1989307915661392	0.6062549252375179	0.45946238274880097	-2.175414165291953	-3.080908290662223	-0.5002810189693677	-1.761269443153231	-0.3792437422885968	-0.293527731294972	-1.5489744366211544	0.28603858827864964	-0.896571031112745	-0.09718885262708882	-0.8637687288054493	-0.8355668383361156	-1.0603799133592406	-2.3664137323525494	-0.45103882198825224	-0.3346996503999449	-1.1278202720804478	-1.0021036396364555	-1.3248870441055456	-2.7804219147607836	-0.3652093404665745	-1.0755049114881912
0.13638769831232178	-1.581742422658187	-2.5867918151224085	-2.080238463334292	0.069320723327445	1.2094661999689205	1.1843931439979822	0.1569415820303519	-0.7485857435844993	0.5735246106729597	-0.748698549932742	-0.3905257758231583	-1.7030571781952228	-0.5985868715220569	-2.4194722043143937	0.10759792951212017	0.4845976291376054	0.7405945123388098	-0.32289984046575915	-0.03099663388005771	-1.8440777523539187	0.5122126709302097	1.004062263503068	-0.20892362601364764	-0.9629990456912721	1.1418232891136513	1.2933034558798444	1.1686404661613756	-1.6320731972139884	-3.4019827034637595	-1.1027740149586691	-1.3684307788392223	0.11271741587772753	0.2337667142116115	-1.6066735441093083	-0.3056650861677883	-0.41838087982063726	-0.31666737404188317	-0.4455593210928073	-0.14759632713683893	-0.9200727913840381	-1.7751331204675296	-0.40594538424365145	0.6715699183433078	-0.9132607275148792	-0.16480186565524477	-0.895821850035457	-3.330019736249318	-0.5410956920703813	-0.6855712009279612
0.6811998491322253	-1.3776838807446736	-1.0636361248767923	-1.1648449689315872	0.7337002564135984	1.2595026858782241	0.6878651655869082	0.07199008044975569	-1.5637189375614207	0.8653742263786403	-0.6973242831945785	0.3816498843638593	-0.4850365250615213	-0.9769422497598517	0.08836651896804136	1.1611168458267755	0.9580214266717276	0.979593466623956	0.3398547301416136	0.5859041848822237	-0.4434907603176746	0.41672384544088553	1.436923340701287	0.7382484956643295	-0.1729225022172169	1.3775226178226911	1.771861145758493	1.3950626339027	-0.3650497795380445	-1.4639547799379773	-1.1296990644471705	-0.5697681559144793	0.2391792952769134	0.5291244751198446	-1.0257837439398727	-0.28221853652778006	0.32012850469255394	-0.2889709952675752	0.32105291671312747	0.44684234039190057	-0.5640029042833113	-0.5365602753982235	-0.29242365148277394	1.2778014092949905	-0.27320758608648876	0.5680899264524634	-0.4769298456121238	-2.3487900329030795	-0.3376777756423479	-0.29514528935588136
0.46205125522615736	-0.8979684040512701	0.002146493655082853	-0.33501383623679226	0.8872919043384163	0.4394034620202639	0.26405431735840257	0.24993161749101908	-1.138173955637798	0.3238267870338044	-0.7476162296178994	0.48706058489967646	0.4390500985957119	-0.7766945665393855	1.3912993643189282	1.3108539901098408	0.6335784995995727	0.10250974054530167	0.29892448753698564	0.4239246569188616	0.776486685262223	0.3871080646635475	0.8463621545857215	0.861061846171827	0.21873398772135538	0.6230266957776603	1.3894864338996724	0.6351913214836441	0.5084010246809993	0.8549606817941251	-0.3744493545723345	0.04115016331837077	-0.026791956419127967	0.36206491494648624	-0.14825819308132054	0.12978195167360201	0.4223261072486685	0.017125150382732133	0.7834526788598571	0.5456835135634708	-0.2275448120033487	0.2187324075999744	-0.27684395325232297	0.9027224297284946	-0.044230827662553936	0.5799716426759416	-0.3396690707485845	-0.9558940128125408	-0.16758410378588284	-0.26000327392319156
-0.3436971496367965	-0.7483230503285672	-0.21135861777617532	-0.1538898379328165	0.28500976415170504	-0.7146060299577985	0.20376182802793513	-0.01685026373805248	0.13012635221265956	-0.7077895729956205	-0.8104839473852378	-0.16069710695057238	0.07780316052310439	-0.09828391713781462	1.023285060873613	0.22105904902995274	-0.1314328510068925	-1.1028418673760394	-0.22545882431258282	-0.25863757707495927	0.7120954095260058	0.3856477419551079	-0.40484627307278254	0.11418631156527241	-0.08991278174775144	-0.39609600584313215	0.24429644770268977	-0.726278432287278	0.3388048172875986	1.3626133097625743	0.6439231334660627	0.27520214338335114	-0.2747152792160115	-0.03061660450170564	0.40038830343588183	0.41856654894593276	-0.23501949519169923	0.4024113624539221	0.5244464818757498	-0.04910804978051831	-0.3212544019815427	-0.13504464837305932	-0.5084530155230776	-0.2893656307348464	-0.5555332809225991	-0.00769242316320517	-0.36877697253175834	-0.4287100422681505	-0.28529359207406596	-0.3995736822544211
-1.2020675309479507	-0.9959654997255557	-1.1382361676491628	-0.2992741640476844	-0.6445196981244911	-1.3628594998999068	0.2584647467482594	-0.8052569688462352	0.8851632530842913	-1.2654851023823535	-0.6084531508848912	-0.9479795227900034	-0.9647607257755063	0.3490344762815214	0.23293402623714335	-1.3613606281956339	-0.726003552288764	-1.5513381737656649	-0.577736587274883	-0.6970765396247901	-0.5396611754774591	0.06701383548715834	-1.4173713382197581	-0.7458255128344055	-0.4131057221648417	-0.8050442566958117	-0.8891278006706788	-1.706664087028626	-0.3673501441900804	-0.02244669031644263	1.126504249611273	0.30506647458588504	-0.1897414411170617	-0.3721814330904657	0.28248968409892	0.3405664535381202	-0.8328195169231142	0.5141939659460701	-0.11924262910853442	-1.0635759888069227	-0.9777530339967936	-1.0501103627684356	-0.8773525826507368	-1.482367304970391	-1.1517077708853303	-0.48452113287355464	-0.38634349373967186	-0.6598600819099308	-0.4773816494631615	-0.4034154737933396
-1.6067638499687933	-0.975855543212831	-1.5712873580898985	-0.22614811056076262	-1.252672227801947	-1.2761231592351208	-0.06618313648493755	-1.4381876323859022	0.3261419823581627	-0.7958164299732502	-0.06342941356404429	-1.26886962381848	-1.2671056643805991	-0.013399521382362268	0.2910263035896284	-2.2503738588349975	-0.8841295914641131	-1.1382107194175781	-0.4257420759241888	-0.6349060671192409	-1.7461071390116036	-0.792799981978706	-1.5676600832140262	-1.060033103314956	-0.06614143433932153	-0.5467925850866721	-1.3853808859624852	-1.7074553681102975	-0.6201212566173564	-1.3866200531706554	0.707198111615084	0.24553109690618444	0.09535705363782168	-0.7199548884645972	-0.2733946661770861	-0.0025987437405044275	-0.6263758213847516	0.13854257476821905	-0.45904837425169065	-1.8981425332827204	-1.8121389638675214	-1.4366607242740015	-1.1120832454741727	-1.9659577792373333	-0.9089926832600723	-0.3893019864816767	-0.434033225231358	-0.399009153826337	-0.441849112859593	-0.3396100338721465
-1.3802053306826993	-0.054160717630354925	-0.9977124912433405	0.17391263077921498	-1.206153300112622	-0.9259398349874995	-0.8105252343034958	-1.326648831356484	-0.8903749064166547	0.2564145879465317	0.481506610452169	-1.0900123248292835	-0.3147888362772195	-0.9764978151860568	1.125815023795207	-1.9122885885021785	-0.7052225443074508	-0.8275484084784753	-0.010130800974643613	-0.5563561667743392	-1.775224768718253	-1.7484235412018112	-1.0155968578306915	-0.7812918558186592	0.7135760186890954	-0.26199282742669544	-1.280375993066843	-1.0281071695742663	-0.0925453002722783	-1.1314605204170645	-0.19447548314211474	0.06702429630309507	0.2664326129566133	-1.1968129280136124	-0.6961196300691683	-0.4381028820069143	0.19249562979062887	-0.4787576576712257	-0.23143221386107768	-2.0645508377405513	-2.2203613633817167	-0.8438552866974184	-1.0713506618936401	-1.7173654079205027	0.2984092899905359	-0.03139556560868706	-0.5856440872486908	0.9973789620988475	-0.2872771255328509	-0.5051405007359965
-0.6922239888666988	1.49758166566477	-0.007993955038386505	0.6378466476263015	-0.6110052628604229	-0.7217780422612022	-1.3551898619216254	-0.6457371055189018	-1.412742103358753	0.9626378253353159	0.5524937875109575	-0.7735923503224195	0.8997842743335424	-1.7303267640025457	1.7364087649191764	-0.86082510531391	-0.2830514822754367	-1.420664256469555	0.30420219322831626	-0.8633611433549644	-0.6957809050204763	-1.849974051019859	-0.4148340094944716	-0.18390199378687774	1.0574908406030872	-0.32937984076456156	-0.9282914096049328	-0.37120569233613454	0.6212887374799051	0.34245265664961994	-0.7269142620740828	-0.09131586081053691	0.28668902450702716	-1.510367160581365	-0.5604316005182199	-0.8848474653462618	0.8272419736196097	-0.7198472378064601	0.20202545267965308	-1.5121757683739079	-1.939238764933794	0.12220122369456565	-0.8502970737651148	-1.2180372028105229	1.6056054855753585	-0.055672147860581674	-0.6313728540053666	2.4957946292083806	-0.42805272661676375	-0.8427958210364688
0.11647975740366591	2.566575794864418	0.5315972832671613	0.9583852544134212	0.17915521742993665	-0.4953833226569701	-1.1011589576113887	-0.04952079502721982	-0.7262014567979422	0.8695898520710081	0.05816014996070947	-0.5334662411945947	1.0489071476570928	-1.6745377668836583	1.5587754693254436	-0.0215927778970378	0.3936336100461907	-2.496910642591846	0.4878293704789425	-1.1692483908539415	0.40448831485656006	-0.6292516802904412	-0.20993083461247858	0.5471418051280598	0.5360833267478144	-0.3885418952964059	-0.43053929283718534	-0.038653803956441087	0.8118939814141093	1.39007775606825	-0.37531002692204707	0.16250399578770233	0.387769056572451	-1.1095120514913939	0.08995161963754439	-1.2609513710465898	0.8612204669875341	-0.20323537339052147	0.3909961733809416	-0.5919528877944846	-1.25696674419194	0.5328616049357363	-0.5996589804836722	-0.8375836474530463	2.014579090674308	-0.6079687834697802	-0.23329884837986997	2.415035025544293	-0.9729415979088718	-0.82140786192177
0.7146786531298603	2.236610322497576	0.4327609189972574	1.102604629191947	0.7575110109338001	0.07938087009088578	-0.27558937877201384	0.11060361859655028	0.32867563136278166	0.3154554033948033	-0.5731845120501347	-0.2617093829561966	-0.01925215088107066	-0.9428078863064676	0.9849289051590214	0.15443638780013566	1.1397593910502832	-2.8268932361110246	0.7270348080981194	-0.7302233814729384	0.6224988047765507	1.1294182790629812	-0.28700459169861214	1.2356207224403133	-0.33403950424284534	0.040163925714023434	0.32660839038070555	0.20696002926615975	0.43896316512782496	1.1291478708767122	0.5727741963765202	1.0072119477805492	0.6325669315392387	0.051331628608687514	0.8402671918611665	-1.3831811275759607	0.6155476997910837	0.6689035394812805	0.3337295555832423	0.24123579841906648	-0.6406368861674975	0.1360245185515436	-0.33337723720344037	-0.5416483315208996	1.3250464484083884	-1.1657055751581533	0.5355722179219988	0.4238020876348612	-1.4111109172769243	-0.06679475178797908
0.8955622394875095	0.7405215991669352	0.19394276575849856	1.0199320709388737	0.8189419238446213	0.7912570658874187	0.20652867158497742	0.08007609125989698	0.5967635224360978	-0.10510993009972722	-0.7973918295661706	0.1524357953386739	-1.1376470098728524	-0.12985176159062595	0.5781706878743232	-0.08041864745394305	1.452649757307891	-1.7844027095112176	0.986614288668655	0.5151613612336643	0.1322035386743562	1.9133105635791632	-0.256736860646699	1.484733074269994	-0.6949934805046506	0.7413917852109053	1.1601736929597515	0.5945970793733074	0.008432905068868532	0.24226738517652108	1.3255739523467747	1.9621426186060396	0.7246586391478563	1.167663620514391	1.3023582160491385	-1.0602836376429303	0.558335986310214	0.9622492075109526	0.387699398515097	0.7152872726246544	-0.22504599458004326	-0.4626799352380343	0.02801420489261191	-0.1462296398546399	0.2065837842338825	-1.2334138729364397	1.039922166390826	-1.8539500574913519	-1.068774568514163	1.0515267587002197
0.66397852072635	-0.6853346405957957	0.2618046409252989	0.6239959022195892	0.37506000633708214	0.9829347153356419	-0.1963962624219192	0.26690386613984285	-0.08600760158930186	-0.15800344906249508	-0.4302169794334461	0.5583856379248994	-1.0889790095114447	0.3628139522044376	0.24855805791807795	-0.2371595899014151	0.9598461632013412	-0.09227272503924672	0.9447282513608323	1.7013220088609093	-0.14526060165065657	0.985655540309132	0.05986357985003874	0.9422021359852871	-0.2609533745172296	0.9712045169811954	1.4807983885914495	0.9495329646357598	-0.11186135713291454	-0.1319735645470979	1.3477576017975348	2.1939553529963782	0.40271611017010717	1.3159859415555202	1.4269354705696888	-0.2796323545062036	0.6853574888759166	0.1868542743310452	0.7744671643112023	0.8472088748882133	0.23774667314817285	-0.5257857289544775	0.48803586310181124	0.3628259031324443	-0.5011622889418402	-0.9655469747899608	0.7154090432587713	-2.3942075412284916	0.14374494542020938	1.7219318353158963
0.2716142939265644	-0.9273332287179785	0.5686837235224648	0.03644174336530564	-0.13834379887803328	0.380135948360487	-0.9193066837611498	0.7314449639795716	-0.8362178039903467	-0.00390775518784553	0.3094079085541244	0.7174451458806517	0.18471405497331522	0.6137686725014809	-0.46384165603037575	-0.0673262144725898	-0.0455301485664954	0.9517239324649099	0.4361774778687934	1.9880989564458094	0.36602280910871865	-0.7327995227443698	0.4847434652808728	-0.13404232212479786	0.49252544238402884	0.42610544221720553	0.908593868620908	0.9600079487764211	0.010739570089165557	0.20584296046898	0.7985348290288938	1.387492678691358	-0.10129084417719039	0.5066284627045677	1.4362016931364858	0.7175312415270562	0.6751701836912386	-1.026593833814557	1.340492800493666	0.8685007543509968	0.9445453697486121	0.05941363166686125	0.9559747606207224	0.8784400410932102	-0.45790093067268495	-0.8697215795310057	-0.1805645763006509	-0.7692731901829674	1.556048351292841	1.5967047185724978
0.09311979703299256	0.006011961388786359	0.8211919333173002	-0.3770924998933498	-0.1767767994055621	-0.48011640092435226	-0.8864910229158738	1.1841592195890913	-0.8467937916854812	0.15132441671759142	1.1211040976449564	0.6160877772501429	1.6271329012838314	0.9036104033447601	-1.4791928819044993	0.410004477501905	-0.761732613978987	0.836062865439127	-0.2122374228427465	1.5303052249135645	1.2652011803430705	-1.5187234371460105	0.7200574011439906	-0.8952863500881578	0.9030901037967297	-0.312094927237767	-0.15431265811391334	0.6424336074231426	0.2143491321444269	0.5172066367845851	0.22160243858705542	0.1650038386882231	-0.2361813222652677	-0.28178708049227214	1.469240445971227	1.5236716742379808	0.456741228771764	-1.4360935058890387	1.7879690835421107	1.0376444571582626	1.6992709049697774	0.7675065389866459	1.4025980202977717	1.3954829139128628	0.07122913642566416	-0.9816102983273707	-0.6983921992243636	1.5688719115692704	2.342648153681633	1.1805519000628544
0.3439979955336596	1.0574859497739593	0.9768473874655146	-0.40937328311872295	0.30471457357858295	-0.8869810657401594	0.15000161083198918	1.3342071809945684	-0.24978407560209326	0.1994088116006044	1.836142569862744	0.4278009334556254	2.105010772566729	1.3239674518757494	-2.0024368296214714	1.103057320162958	-0.6980872209390365	0.23752918091752362	-0.4782912536046659	1.2134493063122531	1.618785077599708	-0.6435008093803067	0.6009372693183908	-0.760904267466373	0.6746686788243734	-0.5309010000188669	-0.8458862562279206	0.2958414773818237	0.5630101399846045	0.24217620805406678	-0.09964947213564203	-0.5253653650739954	0.18225741323429182	-0.2590693102209129	1.34634338579302	1.7480693754837218	0.3018238364366733	-0.4909724807507433	1.9689581637950446	1.428422253525329	2.108414060645857	1.0397848311509417	1.9143005355554361	1.9638233764550692	0.5280961110155213	-0.6657989327323844	-0.2128312900364673	2.8558889132688643	2.242609538922306	1.1790755017100594
0.8647737598367566	1.1399455754882755	1.2107240165822473	-0.34631897328790795	0.6399190234738006	-0.8694663883138385	1.1380810611973173	1.0957843740701698	0.247091455625693	-0.017584189470228526	2.3141890094100295	0.18618046495725016	1.3083744926130763	1.7138356210584311	-1.4279653992288084	1.8556093409245271	-0.21536097970634427	0.12472643661110727	-0.2569909212251366	1.4781251085799525	0.9150512830393068	0.8380940247599065	0.12555627042896458	-0.1486944422207462	-0.09460494778184786	-0.379547782976858	-0.7809746614188693	0.023159876152723045	1.1279034186623547	-0.3485671466992996	-0.35141838032176925	-0.3878967831611377	0.640152315061581	0.1969156516545279	0.750971207166529	1.2482684732759277	0.3400970464623445	0.9698543174157976	1.874243714681382	1.8334466906498594	2.0597723903016534	0.7862650342269073	2.487430359310294	2.4097606134862115	0.41884938028980817	0.5763230580729275	0.8202622785760151	2.591370157754382	1.657033868248239	1.5982415405219883
1.2245984059258666	0.11035405501088416	1.5049176536649311	-0.6511861092659679	0.0905412069503	-1.1335736953868663	0.8183511645254294	0.5418205098286208	0.32491281249008286	-0.6874107949254578	2.3267012760242296	-0.2916943478670805	-0.1681861832504753	1.8644807526853808	-0.17153430529700073	2.3269296358604046	-0.08709158943704091	0.7092036582291436	-0.003596624812917746	1.7426451710108344	-0.4706623156476686	1.2214917853184055	-0.6034417633567571	-0.04640686620846609	-1.1367289005799128	-0.717045574324061	-0.456754070183547	-0.42967229583614924	1.6124665919463264	-0.6731028072041616	-0.756937587986858	0.01775137176609461	0.4556349378211976	0.0033528525410525287	-0.3309013549603622	0.3256425353355006	0.28622597388241866	1.485830294255807	1.4774265616529159	1.9089265697499025	1.8577615725647678	0.34440715534605015	2.8176199203330943	2.33366648677309	-0.4123111620865383	2.2715188613242385	1.3197123516381553	1.5687192626190722	1.1309310680488112	1.7251235651714847
1.1029586786958756	-1.1572289165974132	1.5556290403000368	-1.275222365887586	-1.214177955995908	-2.0078363871263134	-0.7869832398776537	-0.1347497121810729	0.340786627680986	-1.660908145207822	1.7388730051521	-1.0265274773838593	-1.3524871560392633	1.6687180311024727	0.692227384281158	2.1243033298441034	-0.5696608701477044	1.4069745569813943	-0.17869564903033838	1.1789966061215862	-1.6556869687191638	-0.010079314180142351	-1.3381671582024823	-0.797316519135475	-2.0658492706377753	-1.8891852137188823	-0.5858129203616947	-1.1956987908803047	1.5173228603807882	-0.6154494320751144	-1.1107654471469683	0.05369077057002821	-0.3999353891082211	-1.2060820844491102	-1.403938229490079	-0.33544217337345406	-0.14349319666475044	0.47263772274057064	0.7861456142925716	1.4931904742144355	1.8256292378328889	0.10760127311432234	2.462225986257833	1.5725784161112537	-1.5972183177213586	3.2492913566068338	0.7805448913690649	0.7270627214910954	0.8547538117024964	1.0259538772789805
0.5822326862478533	-1.5799731895429108	1.2021972973740769	-1.5228780430843687	-2.1587061443875117	-2.7480331874974406	-2.2348223713896944	-0.5889927515297444	0.6683790442532536	-2.2497948290581338	0.7942769252239632	-1.5553332241106714	-1.5083984891607625	1.113792778317577	0.5921562097199329	1.2141406508958705	-1.1064620347975018	1.659069193501306	-0.6625214993003633	-0.14324259740210027	-1.9704370995076503	-1.6513896819048064	-1.652637480559152	-1.5846916019276445	-2.3621827633776995	-2.994712378615951	-1.1728652287172945	-1.8184480596389092	0.7706508170896906	-0.47455050988039255	-0.9399763071718511	-0.22849540696859053	-1.1848031225555335	-2.4348839245117455	-1.7858605952663427	-0.13509910334622982	-0.7063325051535959	-1.1485236214928691	0.04136594847216556	0.7993636907036773	1.8743646035286594	0.2628344211340312	1.3255695561102443	0.5774167962830254	-2.330262642686186	2.8234924486584987	-0.17412417323575327	0.32586199263967863	0.6592649740689431	-0.15017504187039146
0.03278909987972869	-0.7928830333134209	0.7624117590370403	-0.8137805097982782	-1.6905726570884394	-2.213591127535691	-2.1198745896320856	-0.4814826401229904	1.073546684695384	-1.7134768595088483	0.033169554390823634	-1.2422151999403006	-0.5517062694358741	0.28152288097787603	0.014694576518176704	0.10962465924067984	-1.0245213462022864	1.5085064877963281	-0.8797963268115118	-1.2167692082696617	-1.3462475635414746	-2.0847910602691044	-1.1625997311703737	-1.3527661371590003	-1.6547828337915045	-2.7216870871268743	-1.5033904331809451	-1.570065569888181	-0.025619204521433053	-0.3129146043629742	-0.1430403459058634	-0.26264431797848414	-1.1601181494455461	-2.3153526051190982	-1.202619163082262	0.8486293279314965	-0.8277427870182341	-1.8800779970600365	-0.34527267421385854	0.23239396414912275	1.59272770011603	0.7663120474264122	-0.07341269562959139	0.07942251933762759	-1.9052944852258396	1.5080604632681782	-0.5378351340846003	0.15331424247991712	0.3511582026782701	-0.9266565907178435
-0.296438417576659	0.5820008452364447	0.7069390172144853	0.5124059759813573	0.003264230579647882	-0.22384266656965632	-0.5279059311335305	0.13358515825728612	0.9836874000834158	-0.09569218943872895	-0.20033507539211423	-0.001332485692371645	0.8587704997308748	-0.5813207853358184	-0.1764913699310176	-0.535221712630154	-0.35077670686089374	1.3188642408765443	-0.5030753786758981	-1.2346657470375584	-0.19288767102742832	-0.943955299109748	0.07103656314320766	-0.10475502626663481	-0.187561163795414	-0.8834929440319278	-1.0648228761661618	-0.32844113218789844	-0.2015734938117956	0.2201330482662069	0.712196869623786	0.20384486100410887	-0.3724031942200817	-0.6251267810367005	-0.07340555300436673	1.7652217391209768	-0.35010978850438856	-1.1355342672746767	-0.2148173999121102	-0.028499568410133617	0.7606064791297077	1.3916465225809438	-0.9651101708011718	0.2823238653095378	-0.39574325837901525	0.41219299216276434	-0.06236650745897363	0.09482027122463706	-0.06335261401177628	-0.8664156108761264
-0.5217301056211537	1.4928492223845236	1.0165297242716658	1.4151672963736084	1.5530535968819692	2.0292343929385903	1.129188216828631	0.6629564062567413	0.27234134180472075	1.5715041732196342	-0.10946492715304179	1.4352974875721844	1.7062175632179724	-1.1037548004969564	0.24684312856496404	-0.5582807790674157	0.25957041473238096	1.1717748397070917	0.1283636996818632	-0.48974935421610477	0.9495467168701646	0.6524125576718333	1.4032760374263886	1.038677825300218	1.155117778532306	1.1944053511258514	-0.2256884519050394	1.0683655693772098	0.18528996559951652	1.2832529992005757	0.8982455324940902	0.7348566192993219	0.44785329247804223	1.4376134196287658	0.8217838903208858	1.6842900158200844	0.1892657889164721	0.28694176271485844	0.0498515184681852	-0.2176372121961463	-0.3370787177589657	1.7753758740086683	-1.032547523779205	0.5517186400915385	1.2366563307349534	0.056377962449778066	0.5580325710339756	0.1995269631959207	-0.44270689453924855	-0.3818784132834911
-0.905021374104166	1.3406810507948348	1.0969168210368034	1.2641136869627236	1.7535457141089965	3.0783155320865747	1.6565860289771286	0.4694016529900492	-0.4930434204101425	2.1233407977670877	-0.17916112799929224	2.145402945222436	1.3926379452185007	-1.0518468145663327	0.7564896134425181	-0.4022060986671677	0.35813355973779776	0.801303252641072	0.3990278840620413	0.06828682388614889	1.6900700059989708	1.4033303316124834	2.038716893320639	1.145104725806944	1.5417085055361708	1.9917114910902831	0.20354332866073452	1.5690908605941485	0.3929898154943824	2.3592234211946734	0.31821864798760485	0.7666774265358497	0.7128370093771416	2.5120991401258945	0.9897672301277106	0.5117984724823109	0.22305908035078192	1.158689484204695	-0.1455274842951113	-0.6692859509409036	-1.1587653477949114	1.582992192071297	-0.6929528176187292	0.10970480401014568	1.9149342557112496	0.021781044794078285	0.6252864663649781	0.35248781334833923	-0.6614499613385925	-0.15128735140909735
-1.4062714929210491	0.45178919039330967	0.47899476353810816	0.5456556661124479	0.7677196795476493	2.580822910514549	1.2289981224963016	-0.3982591582491402	-0.6626845250406419	1.3753400275245171	-0.5658083408197093	1.9098972750703689	0.31215344895509345	-0.5739499870103998	0.8531273402893892	-0.5309155447673636	0.22552495368019754	0.1050632751049861	0.14725971697647905	0.02229894424766959	1.9209758563151311	1.1189880063141522	1.7231483237499032	0.5504189694366951	0.9803207317397592	1.3429860540976686	-0.01882625685908765	0.9973021534297376	-0.0871537183769205	2.6905659430807507	-0.358517039898306	0.35330517264758216	0.5447094264688092	2.3756592509723182	0.5748680384141677	-0.835163716925584	-0.06905801962062877	1.077427289458758	-0.9148268637699094	-1.3137977951005615	-1.392935140810094	0.8058213182344812	-0.6017242999274608	-0.9903692128641763	1.4369446527887217	-0.24676175463724576	0.3077046268347501	0.2553354247781442	-0.6496800951225155	-0.317228467323105
-1.5505950174995204	-0.2511152863633223	-0.51612437029827	0.2737453654482619	-0.13906199447862852	1.4834277437161654	0.9349877061524376	-1.1415917904047388	-0.19369212109305767	0.2820809987323369	-0.8914610435424365	1.3584429246081702	-0.4481989153470329	-0.09696595770173622	0.6616487730555568	-0.8438118435646662	0.4353078285415237	-0.5309557952586915	-0.1537248710929132	-0.08530704237713384	1.8138283274902876	0.65185740790382	0.9887053210042761	0.37627318248121133	0.29905215669210394	0.4683629976651473	-0.26244001551451357	0.21964488373887206	-0.8430439126541038	2.1421126106229322	-0.41731457452067294	0.10177968057638406	0.4701857512498521	1.8571234969593475	0.10731498829319025	-1.2806349485237556	0.03907067469976915	0.6905030223444499	-1.6549182770470179	-1.597479402836623	-1.1257055410349661	-0.10723279234201975	-0.9103853739971209	-1.798962263841079	0.6256755808636207	-0.611665125842926	0.380789490531702	-0.15106315171394305	-0.3792684219957266	-0.43044819870554984
-0.8479396133506434	-0.10129528863480106	-1.0283679132300343	0.7734768077474917	-0.00942070007910139	0.880833774467369	1.3893554188052877	-1.0502094814363805	0.4020841105506185	-0.06473482389574076	-0.7291878587822685	1.1961301598769185	-0.15796984781440704	0.07556778300291685	0.6150731994418064	-0.8256385476632357	1.049771630392766	-0.5997020193816357	0.017726011726498642	0.40975531043179253	1.6550330783600227	0.748669469368335	0.6355122959940058	1.0902668780851206	0.26721167147777164	0.5283866391741496	0.18226545351738818	0.16912589658092536	-0.9823986306996185	1.3406234261010554	0.1397514188215903	0.36219128052322636	0.6898298223361128	1.6617971560415097	-0.060228536768282485	-0.6336394119877214	0.8055633671281228	0.789431144033627	-1.6464650817665722	-1.0224205291371993	-0.6000878398516828	-0.5608523214099079	-1.1351992395104673	-1.4972308768669966	0.4174935925224671	-0.47466032215517784	1.1896319435218863	-0.47480260546046027	0.06956556179231496	-0.11920774526050906
0.6201473954037242	0.690795077298571	-0.6157727119652494	1.296364698706252	0.8521660188481269	0.9455570483461719	2.0660210648688273	-0.32113329341240127	0.6823667416312936	0.48917523478462793	-0.19525321087358477	1.4196164675357947	0.794100228627376	0.015409970727591574	0.7608521076615943	-0.2605690956002654	1.488443771621397	-0.10108616839844564	0.5885166976454412	1.3004719428272389	1.5855906272374023	1.22438204545433	0.9435006528569135	1.9056350541390923	0.8149453540044386	1.4173563848873363	1.2024245254193515	0.8454874888109577	-0.22283558409678975	0.8769285426969093	0.6644506761113205	0.7212581815224907	0.8266745240869378	1.6208944650558585	-0.05868610013283462	0.27800427784581966	1.510651897743956	1.3898648195859862	-0.8775294177462158	0.23199459857088828	0.02201055906965522	-0.36618380496892905	-0.805433830826098	-0.3625702339148147	0.8746216095130682	0.2808215714747508	2.118680299187842	-0.3097970555500339	0.43263106888212943	0.39706840461941584
2.0858773110153965	1.2428107718098584	0.1989119308266948	0.9319150321893855	1.3926919556283235	1.050705944928448	2.0179388495349575	0.18016345777591838	0.645231422487985	1.161756152718551	0.10841864056205505	1.4265149732604319	1.3125465611925307	-0.023472011021623575	0.6732402989973646	0.4024985799012282	1.2283083975984235	0.37930709430040643	0.9619266841623332	1.6437428384083952	1.4732144005833336	1.3037676143116306	1.4329750989776662	1.7544518973631822	1.222247883632615	2.092240399549191	1.96460038391067	1.4254713073410963	0.6894189421305081	0.627908150471044	0.6511711723485402	0.4827811133421544	0.4247432370660726	1.1700488813085983	-0.27461374500685237	0.5112841659390226	1.2245552012832321	1.7834845765767906	-0.13421744473804104	1.3309754824922244	0.6044543890629536	0.048987076857557134	-0.12259024731627306	0.4831198131246938	1.2373260691515997	0.9370166924266856	2.207023548068922	0.1858246701036224	0.37725733162843816	0.5506158677615333
2.6560024432339078	0.880986533966674	0.4683038391721651	-0.28479814719640884	1.081489807178503	0.7187542951960435	1.0114587464504925	0.00458512340527349	0.49351049120161716	1.2159611573888864	-0.22645196469270054	0.835654274990771	0.8113177852442992	0.019053427582252803	0.07748861483586406	0.5444838357756033	0.4414389246348733	0.2872992971413003	0.7148039772808541	0.8682270708549978	1.0894668529714326	0.5890042857724085	1.4223594246102054	0.6044547285166992	1.0206784479857516	1.8652088776535132	1.8758566900969222	1.2811090276484172	0.7777174967701861	0.10322391014832101	0.2926884599977879	-0.43581003581192107	-0.4301822713822758	0.27120574620590454	-0.8547850647712771	-0.05290546228790286	-0.017497544547098644	1.382383967784041	-0.1995776574695021	1.5162992274551805	0.9039805762416036	0.07346993651070105	0.19475852653993708	0.28868835394295506	0.9331152471525862	0.7119054701096541	1.175138959989116	0.38671927199826955	-0.19622090553791272	0.07105875437408839
2.0565585705817813	-0.14387260472329966	-0.1540518183793011	-1.379255029466241	0.429876187965855	0.17300899680045334	-0.24658646394276887	-0.28850795740639334	0.2818620688276968	0.7484351917489384	-0.9199014711210891	-0.0012074827316857363	-0.11003909504432552	-0.050078921479114094	-0.678764402193442	0.15013266392186064	-0.2132509124209683	-0.29727471389057153	0.10020484064391985	-0.510565531605859	0.4337009380496115	-0.476661389760945	0.773058118573124	-0.5028430599854183	0.5306691180223514	1.0791815983395459	1.2210199177133616	0.6618920842778936	-0.06809860575016718	-0.6846015070729239	0.17146575174881976	-1.3094930065241435	-1.1022200897257943	-0.45488243818259283	-1.464714596557858	-0.7204893290860573	-1.1210960772739529	0.3608218293210496	-1.0264115545265857	0.8136960486129248	0.7082814831558671	-0.4306782551651584	-0.24678031554197374	-0.5438950353610122	0.3200752098864534	-0.2888098017446651	-0.2992202586798627	-0.052106680626289224	-0.9696905836435045	-0.7309703110616942
0.8527686855235025	-0.8540443259348571	-1.065642650538675	-1.4993319645067777	0.24992564709958656	-0.056012888325571726	-0.9198326293966671	0.1495797633662808	-0.02319055383534302	0.432016535915992	-1.293580050719457	-0.3999072221578075	-0.33101391974280814	-0.3430963787078413	-0.9577043124424935	-0.1267551693327186	-0.3457658647781267	-0.7682934281316391	-0.2199161499984425	-1.4265962063381745	-0.17754656559216525	-1.069611105845488	0.01968348033900422	-0.6883154330320205	0.4253806286238164	0.5202015703384328	0.7426052604488732	0.2842118624720925	-0.9734242550453204	-1.0760073883611976	0.5108009692913075	-1.3826972451094244	-1.0151965621784576	-0.4911254920682448	-1.5605649450110395	-0.8215503636605213	-1.1205636282302627	-0.5476471182208883	-1.785347258066116	-0.03171615833000252	0.14847668195104194	-0.9740997972956001	-0.9727827994967779	-0.9893959473177393	0.25171302080055524	-1.1447983375539068	-1.2825707656254552	-0.7194596374347298	-1.4031507462561608	-1.2834385080444564
-0.06208166869307358	-0.5182534654155093	-1.3941818205371204	-0.7508281535280055	0.6470011086072794	0.17039433157362954	-0.8501329931045142	1.2572745289816005	-0.2608332760779379	0.6228525958764574	-1.0048746797916879	-0.1416967151765711	0.5062901743624352	-0.6314615068161155	-0.5585766659998169	0.24531532307688117	-0.19470270758877486	-0.6652269252827866	0.10431781749943955	-1.3854016260299666	-0.4074690197629252	-0.7731271312070861	-0.22833346778359193	-0.18934245540411568	0.8806848457353884	0.4642443973131026	0.7411449214332613	0.42106004369757366	-1.0487956369400737	-0.6242484136476564	0.9028712841452176	-0.7048093842753387	-0.21679029822081525	-0.045057999210395175	-0.9224524805431779	-0.3772519027127328	-0.24525981892074505	-0.7756889053466467	-1.7020513907130543	-0.31311145867546913	-0.2838751293261307	-0.9779202942288885	-1.0939938682881525	-0.5724540782318883	0.9767284628081279	-1.1484126930729521	-1.4111375263392816	-0.8852388493764362	-1.1809283252372151	-1.2388095176501142
-0.2119668935558748	0.5690247909724602	-0.8855923241366541	0.0933525319604759	0.9485599155409287	0.46730015204009484	-0.5045851963698946	1.924833929800366	-0.13499061141148874	0.9318484513525209	-0.37524667370480846	0.29005637667642953	1.54987778002455	-0.5576838567734863	0.06296735222707578	0.9629191981457552	-0.21329966909394768	-0.13197487976721284	0.7410448740901685	-0.867390879326888	-0.26963050998091115	0.11224774110996358	0.06520709816597421	0.08160869378372784	1.3320201273120602	0.5127168369117037	0.796721375718993	0.6221262854633083	-0.30539103054045086	0.1765233160293562	0.8020819593352386	-0.05347842893358128	0.6659999214000245	0.23827218325484686	0.07429094656048857	0.07184441267005041	0.412883211093118	-0.38455598664219154	-0.7599840394500954	0.00134835640328872	-0.18948656613052822	-0.40412930845659184	-0.29639337134565386	0.18786137568640782	1.7168709355033807	-0.5408253112982628	-1.0066005061194694	-0.35105259619830204	-0.48155887628018673	-0.6600123513649782
0.16381204280340395	1.3376814468507279	-0.04336173967767874	0.5092757923562073	0.5556899687986242	0.41277214318959893	-0.31969953120869093	1.223496270172975	0.35569683999759283	0.7272126703645835	0.01588270693770526	0.2725339706445772	1.6384625322608775	-0.09199293226472709	0.3214615228084135	1.1551802595801168	-0.4817606100591407	0.31263099480912254	1.0355333513585439	-0.6510903416501714	-0.13423769643789332	0.9129971286112737	0.36598720030723353	-0.2900301835919031	1.1060591074500203	0.2335014618557733	0.37378491452435114	0.3357855428573177	0.4786770302588609	0.3522891481381508	0.15185412118467884	-0.07087615447444746	0.9881309981897806	0.037733816419146915	0.7423807786483253	0.12772837474060703	0.19017111964281136	0.11044489959440323	0.4062927273457183	0.3823802414803438	0.2788897369800544	0.22443682335862203	0.7585686030141394	0.4875507697170491	1.480560661200159	-0.1166522789553687	-0.5664475653644144	0.3146341469963381	0.19100089513568339	0.10053450762518325
0.45668958111953134	1.0105198978307006	0.49119954986638	0.6235678058954992	-0.36601241848151717	-0.00826264216483819	-0.30413946422247484	-0.4230925411892081	0.7400758452725742	-0.08078880194373213	-0.06289889578721844	-0.29654276082633046	0.5353054327181372	0.3574955886583838	0.10706043444997684	0.3741640858196331	-0.6793594884462036	0.3598363239299903	0.6779548150019383	-0.9544561531049237	-0.3386460077520305	1.1398946900657851	0.17998717403992023	-0.8042800205804622	0.17689398659551211	-0.32052328490222465	-0.49668561550247964	-0.3998836298738295	0.662278056834777	-0.3860460426447958	-0.5765024725531899	-0.6236475908427234	0.6077436713580362	-0.3708635506517184	0.682966849325776	-0.11438768148036263	-0.4804098800709408	0.2480062008879217	1.1608605980130189	0.3769892777540602	0.5276401381344954	0.4052472714872217	1.1108322776323671	0.15416897412145572	0.19886321690079503	-0.26931439712246225	-0.3240220583819099	0.42185448095555184	0.43450020718583354	0.5929546553839716
0.26551013816654656	-0.10483991292752563	0.5188586889484864	0.7684410563598025	-1.1208747988850905	-0.4624322170621435	-0.25113705586861546	-1.5854485507363876	0.5375333985234886	-0.898132350019826	-0.37096106788626193	-0.9733686269923416	-0.8577316505269382	0.36932780276788235	-0.20823164739882172	-0.838560912295252	-0.5568847535368942	0.17444033608519674	-0.018164038585903552	-1.351367109658548	-0.8334460868959487	0.7821809253512007	-0.4251866306211671	-0.794572534442394	-0.7983810513970377	-0.7884742812466032	-1.2542951447549069	-1.0262974032091179	0.32365874123835875	-1.2467482084155423	-0.8916243227691915	-1.0503486918486185	-0.06453586052455307	-0.5649900731843576	0.13762451612747809	-0.30356416506660516	-0.7558072284533114	-0.05049482372894882	1.3047697548177848	0.022487385461140444	0.1439568424242676	0.15317794790652306	0.5139560968182334	-0.30417204449916035	-1.128623596654759	-0.6568092980865802	-0.258817500904032	-0.11396333837138317	0.2278025600702204	0.4679016007833244
-0.33354872371140043	-0.9395036636947551	0.25492319150444187	0.9409681892079619	-1.2442039160653373	-0.6272056641289827	-0.11433101030731813	-1.3581822697288617	-0.1295983308998714	-1.0746823799088714	-0.5742453941439041	-1.2954977504914702	-1.471647593687016	-0.02208254231966271	-0.25742779433754376	-1.4848018610684606	-0.23264453902458057	0.10935296534206589	-0.460381509634494	-1.3762127885776108	-1.2507596144545408	0.21855387336767731	-0.9405522292339402	-0.2696236637463115	-1.1551728091295694	-0.9697889147223885	-1.416660781770509	-1.1263431891516147	-0.033267639581979834	-1.2844819677743164	-0.6943532413461918	-0.9032953884708662	-0.45416881327961317	-0.47067110573539184	-0.25866670589120977	-0.23524089208428797	-0.45633933959385675	-0.5278325119872398	0.980399130069673	-0.34050008410997756	-0.6575041797274914	-0.11856871328806379	-0.3414705862031848	-0.4278422938927213	-1.4539320302359529	-0.7774215874138451	-0.3027663140784081	-0.7895292990542849	-0.1418435946725335	-0.26770804556212846
-0.9635311834487212	-0.7721585948420563	-0.0618283954802825	0.8876225366788856	-0.8688116606897297	-0.4218598348627759	-0.0352211649955042	-0.2935218511498829	-0.5797075600935928	-0.5646609213634889	-0.5808866465614674	-1.1917659351333385	-1.1104329889847389	-0.3802294142614839	-0.032237912690178575	-1.1422982367630479	0.034451002926115255	0.2751060136309327	-0.3465098505296502	-0.985916539302286	-1.2923604212607047	-0.10011678932258426	-0.9954615563144225	0.2067744417810231	-0.8446995140059627	-0.9300565800930617	-0.9895163535220783	-0.8350130588202876	-0.12440330628259434	-0.5258753408780426	-0.20831507265687274	-0.3245460284862809	-0.2833636554446221	-0.30716375635086285	-0.09162583258924178	0.030188707157566406	-0.17428743545446343	-0.8478706390102186	0.38937228245466354	-0.5028527694222611	-1.2614161176720666	-0.11473324504948662	-0.6071042841155346	-0.30608716838847194	-0.7298633662879012	-0.5994830142517155	-0.3871811338539543	-1.1370506939928164	-0.3586999272833056	-1.10515574647368
-1.288144595472863	0.04218926664991066	-0.36050909407902504	0.572992264241185	-0.4126583514079636	-0.006434263541412934	-0.0984326370330372	0.3347434902624265	-0.31130875934893054	0.07458041346030102	-0.48491466379049847	-0.8945165340651918	-0.49521049109405935	-0.3712205696711273	0.21580919749397617	-0.340965632589829	0.196910953744742	0.45382450026891336	0.09243294908912499	-0.432447410927215	-1.0016759052266304	0.015262653653928496	-0.7363228114487165	0.3016804328178789	-0.3956229636158911	-0.7528572913656286	-0.31092856390232304	-0.5780879237658981	-0.08291047952149459	0.09631758095138472	0.3037125739770906	0.23775945320677266	0.2462332949524851	-0.21256754585581522	0.4593484645565136	0.29072312973108405	-0.4018728376066629	-0.832121148682609	-0.2666668899402088	-0.5216506056129208	-1.2681773910904284	0.06383314147732069	-0.14776221138273885	-0.27786262818221924	0.12453235323903222	-0.45477364243741314	-0.38296717696591237	-1.1408451716383334	-0.2999973463757267	-1.3174697349572222
-1.2048945873542072	0.4784689094179449	-0.6103442909228611	0.2751919584932827	-0.13718884193184275	0.291150033295363	-0.23834332538424377	0.007433022194073976	0.4183174112198347	0.2571898869352401	-0.3443908456695778	-0.6323417059029952	-0.4248152815147394	-0.10010311911357488	0.2656560065116902	0.07753336308956117	0.3749281533062151	0.38660455216826295	0.34547159948447426	0.08129571965928722	-0.673257474461152	0.3377969480717702	-0.6202374827161943	0.2408844853053998	-0.35953631115176726	-0.4512219150448031	0.2962362437087257	-0.578178222425557	-0.12407590739863848	-0.11324257064426627	0.619903247775776	0.49569172074980683	0.6461558562774368	-0.15252442052769433	0.8570976137929286	0.2969119871360714	-0.9078584749371389	-0.5701516653778302	-0.697549775318135	-0.498685394951701	-0.803922104480415	0.13911701923927253	0.44014927904574147	-0.36675763434261316	0.20485234250217596	-0.4730336459684872	-0.19369347533475975	-1.0413143128223354	-0.07815490391696578	-0.6167332501468854
-0.8365440206836312	-0.07501648384912057	-0.7196654401306477	0.14952577854443433	-0.10118410473750805	0.08981107906743026	-0.40510582701101655	-0.5887457148074206	0.8750150047223195	-0.13671272920578723	-0.160676497787301	-0.5256116446475237	-1.0353810984021865	0.10241416542815754	0.05641306766428173	-0.177012328275221	0.5162539087721981	0.06090277905863762	0.08378701087100866	0.45327055152767515	-0.5703908647686956	0.39083078311156233	-0.8998258660421232	0.2931445746824701	-0.8444240909796916	-0.18569434194011009	0.6056467061269526	-0.7422776895835341	-0.2512586447501322	-0.8380872764074234	0.4817134064099489	0.44433921042284197	0.5333042202645142	-0.1792137923648693	0.7836747694671923	-0.19246400339359107	-1.1505610858766673	-0.3727199092104278	-0.6262472543461577	-0.41127179214271997	-0.26061614984682174	0.007871369032168396	0.5694658649061632	-0.2733161861560618	-0.5631636959929119	-0.4126568621772123	0.039261357381891175	-0.9446064861399813	0.05579003948786869	0.44103417784596266
-0.43825571472712804	-1.2101071734954512	-0.6626508725978579	-0.07661777953251868	-0.35149427166143427	-0.7756596207249133	-0.6682063767996961	-0.575520873147203	0.6491136163673628	-0.783337554843795	-0.01841814385992602	-0.666209136764016	-1.8301593713915743	0.12049564891348716	-0.3464206374324809	-0.7025822109661658	0.3180795205962243	-0.2980800541515099	-0.5761357190828694	0.5219774017216853	-0.7502490166321186	-0.1322967117811302	-1.3669146636318674	0.2343616795196457	-1.5069230568998344	-0.324319569628612	0.3986091633311645	-0.9258412127514077	-0.367173705823368	-1.2568937824646982	-0.28173248274504015	0.1775782628383899	-0.08023745511170265	-0.5232400734754786	0.4338186469739974	-1.2077358608252529	-1.0674397462624248	-0.5547412436340834	-0.08840283650894674	-0.24186283405660708	0.11881823132264406	-0.2164450917615915	0.23836795073778685	0.09752420531445857	-1.5414761126027217	-0.10134721839498739	-0.03799642934824003	-0.7880132330634152	-0.11908487354866283	0.8731515556944699
-0.27646160018161947	-1.968786998085912	-0.592416721683702	-0.7503439414286817	-0.8900256321671214	-1.9480322961660173	-1.0449325922868562	-0.01265896445626768	0.03017090218997292	-1.280820230054593	-0.061199790149692276	-1.0696767012759087	-2.2341280683489986	0.140066652669603	-0.7757145997354884	-0.9965982607515417	-0.38751605011922274	-0.46200115034033534	-1.185375512254815	0.13226215114989925	-1.0730731830062443	-1.0379114208743514	-1.5792289270584037	-0.37372155234235677	-1.8707308143376045	-1.0247757453113424	-0.4098686374699803	-1.0860797269184381	-0.5041267747381669	-1.0857297874817273	-1.4127984041606316	-0.22451430321030483	-0.8077316128743026	-1.2498007672278357	0.2264887097072648	-2.313086735777751	-1.1021327483617496	-1.1391518985594875	0.47462529296471273	-0.15202817269107147	0.3223409567628668	-0.4293268973554397	-0.1566554770222554	0.37525225200889906	-2.100179350727767	0.20142878538802977	-0.6215573367066407	-0.5915493514203193	-0.6087411671236694	0.23329806331912334
-0.4593990794146852	-1.8268427229261697	-0.6733367125665242	-1.6878788254607824	-1.427995955892331	-2.6109622888563737	-1.3106694475358565	0.250698417970091	-0.41748806308251707	-1.4171264018481766	-0.2550698766311426	-1.4799637514998605	-2.0169200261441826	0.30319711581241204	-0.9944561066230971	-0.9739850580071652	-1.2665894940060585	-0.388693186241012	-1.315268028069977	-0.5415188483091412	-1.2818662998257624	-1.7432626270247555	-1.2735924341201568	-1.4318597370207227	-1.6386076602270596	-1.796660640290778	-1.465369389342392	-1.126465049849224	-0.7499564008901134	-0.7972714350540309	-2.1607569928615726	-0.6153678277298756	-1.1789158403888902	-1.9367569602460022	0.29306994777725487	-2.7182372437722324	-1.4344484826331807	-1.7271811915010868	0.5793138126652927	-0.34754200359831955	0.3626612433212524	-0.6437242168225114	-0.3880877729287919	0.1704805839492405	-2.084040828089841	0.10213802366202646	-1.4220773451404498	-0.5116875909433899	-1.1185140179078532	-0.8711758804126539
-0.7970662299047719	-1.1321931909382035	-0.8083894197647515	-2.1714820779623745	-1.423416137483879	-2.0980587895323404	-1.1533243163351687	-0.27510276341326234	-0.4790621461306963	-1.168366302565028	-0.3003751599756531	-1.402862088747561	-1.304026250904904	0.43586664182795504	-0.8596299869122106	-0.8514670625063964	-1.6755138198445	-0.21374889785472048	-0.8634068275093967	-0.9232492934391723	-1.1082339043633986	-1.7813486826333944	-0.5507715854469446	-2.1520393890479967	-0.8309318829869476	-1.770107571083616	-2.0034780949048416	-0.7963218177693978	-0.9708164772092599	-0.8296520131236577	-1.8296073698102402	-0.7552895824556698	-0.961470347513302	-1.9482635823521168	0.34338075931811324	-1.901417578896619	-1.5343672383739275	-1.744051811740777	0.18924992985974315	-0.745468782460546	0.1899348632584354	-0.8407063885203955	-0.5761175553750361	-0.3361067249764897	-1.6777027278008727	-0.3402919519721467	-1.8285172798024045	-0.573304360043965	-1.2056697583446438	-1.3351121159165082
-0.882597592244367	-0.5996544864721168	-0.6748778396380914	-1.6937260047130391	-0.6005717057659389	-0.5662500476043636	-0.5661212254892609	-1.0760985224394306	-0.3761537478367831	-0.6090191583547803	0.07053918905940916	-0.5570648802939637	-0.39235323558869345	0.2503446789063827	-0.5025840276433842	-0.7082981399914857	-1.2707104684725492	-0.10826072347038644	-0.10057121460069232	-0.5237484313110531	-0.45703634416734984	-1.2164575031470464	0.2599922107013033	-1.8409704043499233	0.22938242268212558	-0.6021749302406183	-1.4577893253657954	0.029679503779090732	-0.8128592833204329	-0.9381559807820278	-0.5046164038484764	-0.4983041368559323	-0.28913930943430727	-1.12037925184111	0.056063618570844624	-0.20117722081538256	-0.7690747865782834	-0.9434043406288622	-0.2387828429811416	-0.925663768985744	-0.14144740326666908	-0.8517271384255226	-0.8311476199734817	-0.5000895469655056	-1.0663121282697772	-0.5717410397424267	-1.4642282763775987	-0.509013939732147	-0.6403290696862618	-0.6590638280666552
-0.44090067237576386	-0.4977173678238787	-0.10851723316171649	-0.6014829551206617	0.5932830051758093	1.0092858630433146	0.03196487623955806	-1.2775885442158144	-0.35100845058333846	0.08474569960520777	0.7215673159847645	0.6879459475741957	0.3860101731006941	-0.2269234470161498	-0.2241708694007555	-0.3767025005642504	-0.34995249714277993	-0.1442896627421199	0.5469495243159026	0.46800125110655993	0.41297433007292406	-0.543765850855819	0.8350905557087935	-0.7027742949331752	1.0570008237675164	0.9754818417589194	-0.10201201660107022	0.9917435207165809	-0.11312198746699399	-0.5791077671167203	0.8787355515221463	0.025262490914125225	0.44220886922815844	-0.03660287513445254	-0.4807063969500023	1.3410430469205938	0.6566362397562963	0.27620804617465883	-0.2459652011787382	-0.5507876805777588	-0.3681252645447086	-0.5305762860473605	-0.9525311323090907	0.02417418461139402	-0.35947038552945193	-0.18233959943970693	-0.5439493981278748	-0.03667957515727218	0.31559435072303776	0.5603506951852718
0.34584416705849064	-0.4359254418762821	0.6264746471066407	0.18329645512322104	1.266777989975619	1.642865372396047	0.18867396904532815	-0.6928318974210433	-0.3786436817737145	0.6150050887391876	1.1750112360607636	1.4994084982246036	0.7693426724055579	-0.5842108166222172	-0.11405233510077543	0.23329679798866193	0.4609215601773944	-0.25251984564391644	0.7978251001774465	1.2439936389954014	0.9723268571532613	-0.19218698921201588	0.9910614698259596	0.3518511430085936	1.264875692020581	1.7419025601910711	1.0658689849483716	1.3984317020819879	0.7711688379657673	0.239204397251235	1.345238370744368	0.5142083740630604	0.8028056547328782	0.5243159665055117	-0.8083710267068716	1.8630265041915017	1.707979456107246	1.1141215641549054	0.14060715161416099	0.1976998182948052	-0.23879475516923337	-0.013817242111626986	-0.6555709246832332	0.7990388505092217	0.2691926773341264	0.5605816045413285	0.3559547828898522	0.7275463866446659	1.0292259703693907	1.2602289250293148
0.9223616981477764	0.06429635983529909	1.0561433382335934	0.11420159791377604	0.9561397171103344	1.1878013406820327	-0.0908743257352332	0.062131094266852135	-0.32587462107130283	0.6991572729700065	1.1046378286886072	1.3498273693732143	0.7122565341214042	-0.45861797929489057	0.12428394730332136	0.8953185884403643	0.8008907647547343	-0.28692189151671865	0.6747293114763933	1.1516071872189808	0.8514198957952711	-0.17586111435451565	0.7261556165000239	0.6872508183061072	0.8346749691553398	1.2034707048792683	1.225054165998498	0.9124644423194221	1.2104842459849534	0.8529251552558392	0.7838846925807637	0.7935951213818058	0.5651153597373225	0.37669383689716224	-0.5798665591082067	1.4084241982348253	1.6154115770022879	1.0312914031489424	0.46876860086276606	0.7383323023557359	0.16608641570181545	0.33953339293440327	-0.02218160302286509	1.0471715430587063	0.5819773032385841	0.9792806476442749	0.8349228318615346	1.284176984273988	0.9934110272478351	0.9570211907424971
0.8599014910635396	0.9065762531310929	0.9678508259708165	-0.4281972630184899	0.14370102402842033	0.36635910432850655	-0.3529666695478911	0.456918368108497	-0.20844892369733417	0.31978143756836874	0.6769806946613818	0.5600634477347609	0.4489986645462565	0.028650358742823828	0.7871065305389939	1.289233494897966	0.795388303744631	-0.16148025379512523	0.4221666071639951	0.3651980737517156	0.24522890663575558	-0.2397067140335093	0.22942009725626147	0.5386579037312995	0.1668747113929792	0.11257460703792631	0.5096826096862391	0.014070554331083923	0.9296495696907118	0.7702126687115884	-0.022464731374517027	0.9226672168393233	-0.14356741076598908	0.034690933859368875	0.06256875117465338	0.7341139574140859	0.7771709934317741	0.2348045634292524	0.3756258290931095	0.6952643848155177	0.45581286329690646	0.33656471765873014	0.48263973316027264	0.5294547189722253	0.495336193401326	0.737231406719925	0.9209956918676719	1.2403581264234624	0.27340377452348835	0.11311253959848866
0.2856796879497252	1.4284933736910415	0.5664943451996944	-0.6083938051389927	-0.2384570639358359	-0.018645467273700825	-0.22082378150686774	0.7076434450281784	-0.13594242265498593	-0.19131324324526447	0.31600085125262456	-0.04550797275045232	0.31132851400744593	0.3750471654456393	1.611040728748968	1.3829499866031931	0.7543578345806826	0.03858233460879671	0.2722387636157114	-0.3133491880205717	-0.21515445388928162	-0.253771445625876	-0.19643688132203788	0.5509065192518955	-0.21267693675347696	-0.3402898524909452	-0.18892926533086155	-0.41358354551420273	0.2974118353009501	0.31586606559987324	-0.2691472164427144	0.9805329382904729	-0.886751722966344	0.03428017297793301	0.6210573255423468	0.45939253851533407	0.3350166791645501	-0.5091199262472681	-0.04707846602726066	0.29526245804807	0.3253076312967262	0.18169906229608884	0.5195511257286626	-0.1930132190864971	0.20793977510292566	0.16190301654309042	0.8428502312088934	0.7074720667417846	-0.5289649709704533	-0.4528516373043365
-0.23728168506919312	1.0871116084276284	0.15676297467221836	-0.07907706224810099	0.16697826252547115	0.16672985876197963	0.18736525267343954	1.326613797559146	-0.08695742091901007	-0.4098751659534157	0.20200757325814445	-0.03466167896917673	0.4159761441550404	0.24089027582950504	1.826350298632328	1.422959703310469	0.7911045067217172	0.09481634875538862	0.2546231230026193	-0.305487401097431	-0.10205812142184557	-0.34147035005169174	-0.3522614463601654	0.9063517362763324	-0.09416982846513161	0.1995982210660062	-0.1830763199010056	-0.02978884022642888	-0.08030835788006714	0.19280642414835875	0.06783220205573975	0.8571181590845641	-1.224233708330823	0.3174430350890383	0.7086884540630801	0.5329740474836115	0.875302820064427	-0.5848451874877179	-0.4174556938752823	0.0715367420399415	-0.132556579630577	0.20296859410443238	0.2697975600990324	-0.4173303930559066	0.014562508637503774	-0.20142211128462734	0.6976993882875038	0.1522222007517433	-0.7786905454177923	-0.36985376361435374
-0.2777748444011545	0.08506242723690753	-0.1953018785971311	0.6688237939355439	0.7417720911985795	0.42085434546800227	0.4538592293552385	2.184480133240268	0.06025477588707207	-0.2138892633910805	0.1564057788509711	0.2062158293501178	0.563337919145016	-0.18420763800703846	0.9584724417037238	1.521463789311606	0.7902905893513196	-0.14138681202865763	0.20059278279214054	0.2082831880335974	0.33682033297146724	-0.5966635031936183	-0.34122167204081366	1.144590345517347	0.22857101401504665	0.916593509693572	0.3472512364316626	0.5561686584211767	-0.0011281667018718032	0.5214180226759667	0.3572088090491085	0.39206037300248436	-1.0947630639689647	0.4167268557973794	0.34725621158967607	0.5394226366748739	1.7747182998824835	-0.0690513975976518	-0.5004237340541093	0.22743442251566554	-0.556357210661975	0.39045665600455565	0.18530374016861675	-0.07019523809208937	0.01424922654981659	-0.18600517334257505	0.43485349491405456	-0.07395175147716807	-0.31423615109264186	0.09509198454085657
0.06375779505965917	-0.7413332936518883	-0.5743962954681573	0.8998585570447334	0.6019478977747296	0.26728736866387814	0.4195692498044882	2.3988657882095588	0.2434642268379719	0.09966672926626646	0.028956407140161157	0.019802419139357434	0.4915209626490759	-0.39627988642503054	-0.4994714703464464	1.4175699141134244	0.6538689648332716	-0.5565564876651697	-0.06473979651282497	0.6328531449272182	0.4686491364075157	-0.7879560830179733	-0.4748151252144135	0.8431846745185521	0.2440332627386273	0.7820523887533941	0.6823147498196069	0.45766899836502567	0.19384128288669397	0.6573018847496646	0.13947864687015876	-0.2909864737716283	-0.8802711349269862	0.1552617862090376	-0.13900613674355938	0.3382639830606402	1.9398543246913642	0.4354129569145967	-0.39202289080726727	0.43546977676654897	-0.6872507178575542	0.3760249789928912	0.4003446030833356	0.3093334818071201	0.07971287869615801	-0.033163805074111284	0.09822654251470153	0.03663020299600814	0.48745814640033513	0.4892513477434242
0.3525471179984336	-0.6858647183483161	-0.8729501361917162	0.46382456230016267	-0.36371979684810374	-0.23858180933444875	0.39610868148815553	1.3283299647221543	0.15405566788964525	0.1390662365442113	0.003080529293701677	-0.6505504783455401	0.20363003719719175	-0.11224399595645343	-1.4423784389792156	0.7969844344631725	0.4563390716282534	-0.821206697401926	-0.5041740861638936	0.6960607788395675	0.05248279415266213	-0.4911132950396231	-0.8845286381680832	0.2392861220429651	-0.24867595915656934	-0.2828013876702879	0.43952976457922155	-0.4442288430266131	0.10337764760952144	0.07675923560523147	-0.3443411532493084	-0.7451563976519474	-0.9663850920906264	-0.0633678823308233	-0.4185402522318687	0.20881633465288718	1.042534335916056	0.48139106550836636	-0.30068469173057416	0.29989651523240135	-0.5248636432090313	-0.05176379527688939	0.5731716578414677	0.2758668737607257	0.10465805221385766	0.050423307344155115	-0.07253171458404199	0.3247985072978701	1.0842640775668837	0.641065586111708
0.34671866028050863	0.1623164001622617	-0.748553125282222	-0.0504165348480052	-1.306203795753577	-0.6470581038137926	0.7450384821817865	-0.5038474081417138	-0.385688127353292	-0.14155311712846155	0.3409367174740888	-1.1247880347581534	-0.023034444722487227	0.4548485066016732	-1.2582573591258535	-0.2052553942964489	0.34926813984296345	-0.6851061461113549	-0.8338946754463191	0.6732357960992664	-0.42142265474799323	0.4275598197882363	-1.2566702658240445	-0.011061879375486722	-0.8816010749464985	-1.3146569156938217	-0.023467710118163655	-1.2888403137361475	-0.24072756223511757	-0.824236394951617	-0.5038600740838254	-0.6188507212393337	-1.1987602268372541	0.2371893119717803	-0.33540024604847096	0.3948979203927384	-0.17122460894694305	0.23252111318667773	-0.2653621920500504	-0.12814589882379965	-0.17636351079607365	-0.550595092800113	0.373119634138968	-0.03867132325354753	0.1673388018877063	0.13280400885222923	0.12979930501428583	0.6830346183492699	1.1892331151359516	0.6793902145973507
0.21382251347680653	1.0031016902702543	-0.03947887467178041	0.03993789957820028	-1.3077185525407207	-0.6294990865080777	1.3326589773019055	-1.7548836004983335	-1.0723637786752331	-0.38055872435954624	0.8944142563613884	-0.7799137588731533	0.03806719192475531	0.8197685699497789	-0.431844912231668	-1.0045371362429047	0.38938423097319796	-0.24388724791523944	-0.7549309725212637	0.8867930799882834	-0.3034246712410466	1.51461077704968	-1.090099416785516	0.3696297746650982	-1.0301917576321322	-1.3384721810945068	-0.09010641341789621	-1.1511494719837068	-0.4521240975590247	-1.1129642849531842	-0.1494500329220344	-0.08014734594566193	-0.9219807679129309	0.9364449146256371	0.05682014812387976	0.7159158571702392	-0.7597916398364659	0.2004134417000891	-0.1551551983436331	-0.4488416166048596	0.26762826021896163	-0.542686370311103	-0.03224991212667316	-0.2115541750014414	0.3732260275115298	0.3113833914036868	0.5898816077749874	1.0161638587643163	0.8922854274229379	0.752217330218325
0.2099643535194097	1.0732270102769017	0.8732910389568354	0.7812474592404227	-0.3650841073149335	-0.272912308832681	1.558955926750434	-1.5972044844742757	-1.3552639595404294	-0.2260805186821597	1.108562286422149	0.15902047598791352	0.29339466145547255	0.658113303316068	0.0695412515414338	-1.1482843639841318	0.4876124986616229	0.11779070322850967	-0.27935740542441817	1.1839069172608159	0.37091796074432654	2.0105814385046457	-0.28635590100251623	0.9093487364487962	-0.4388754312677304	-0.3599400747175926	0.3704961433981303	-0.07341139029669308	-0.29682201892623106	-0.45201312968490753	0.27595445827407317	0.2919636405518028	0.26239149800402667	1.3458807677076066	0.492893949634845	0.757952934859119	-0.5464831266911738	0.5854640329598227	0.11533156087553759	-0.47720702920011826	0.6353470602502505	0.04832832893573788	-0.15583845588568335	-0.12980790616085677	0.6097763235990842	0.4347495561381336	0.8929134055576047	1.1249976832760153	0.4862197018901288	0.8543018868932563
0.2823370410185848	0.3377639823979728	1.297847467191833	1.5036270647088272	0.6195138576392238	0.08883755901459943	0.9953754396618353	-0.564111065923442	-1.0582477355963944	0.229955854761861	0.6307753187512799	0.7939638148505844	0.4409872672397985	0.034298548299578624	-0.1205207563716914	-0.7877199697807066	0.4708447941975254	0.07807213108940748	0.18672999825212447	1.096111600718756	0.8203896660675547	1.498327723892309	0.6228033292390318	0.8787957287267616	0.4662687821922771	0.7193921765121896	0.8652265808740741	0.9660748525178762	0.02006297552733928	0.45658760418901034	0.24134668007434562	0.07976093482133002	1.806224026900793	0.9545438686773925	0.556725977817262	0.3646723177661744	-0.0955816267310532	1.0129552925527008	0.4727129193553761	-0.49344470841227783	0.6228875217544043	0.5658465804764201	0.17741602854678645	-0.10321529607945219	0.6112733781437261	0.26557976311129283	0.6820973775797102	0.8310820341886884	0.23775209566650296	0.8991470579003156
0.1423012469528637	-0.517990128313781	0.8910852830847807	1.4351315695476676	0.8132865186764644	0.2334051348571884	-0.0720661523190078	0.05384178097670834	-0.5950027708226555	0.5311514109762852	-0.21282641909021943	0.5334768721132075	0.3359650223511888	-0.6912923744465446	-0.5168528279499345	-0.43845292957001	0.1697620039092572	-0.32582817759363486	0.1820173585654251	0.49224591517900423	0.41283244406449243	0.3056160864176907	0.9964767480959215	0.062372854484460866	0.9578544233232834	1.083945153897171	0.8603722900990892	1.125709639929478	0.12641305554106905	0.6970499160203365	-0.21889892440877873	-0.5705853651421458	2.526827027895017	0.039990046693876964	-0.0566064421964396	-0.2046170786520941	0.10440491235620274	1.0073386713557442	0.7934038087896894	-0.8032689721214179	0.07707385038464637	0.2973200890697174	0.5845202762268195	-0.3845350287385819	0.32544560261282107	-0.13218733606735628	0.0007451341107030676	0.24696406400460688	0.2748782257495501	0.8488657179947605
-0.28059438829005406	-0.7554813452453484	0.0194541294053411	0.41432731427726277	0.3108234930053321	0.2133936667414942	-0.837529600355002	-0.398792630055772	-0.4464069991624777	0.401216962067827	-0.7273033076046382	-0.24012299474904641	0.18661908902169225	-1.1110654877121855	-0.5727038040526262	-0.32025229486711093	-0.46247571601123255	-0.7549077228591426	-0.31272684046313376	-0.12502077797423042	-0.5065922979195753	-0.7359570984896466	0.8329530885708989	-1.0342770823904404	0.7563720817085595	0.7810704538677247	0.37942477544401493	0.5968544821009127	-0.04953559754344476	0.19914343333513124	-0.5173011316253687	-1.1498041805318215	1.7990205216906283	-0.5678111888905129	-1.1815735186004754	-0.5866646443847902	0.1795085649703246	0.6480235797716573	1.0354984296988665	-1.1781292308178042	-0.6566442462835063	-0.66111182126152	0.616202952952908	-0.7705692720997379	0.10658618565131475	-0.37620295297665945	-0.709207922219321	-0.22394173649075375	0.5725399196984519	0.7391201974170039
-0.632481028070088	-0.253656192252568	-0.5970179110179162	-0.9262196244561738	-0.04656699713469074	0.22593282022823818	-0.7491517901074158	-1.2730691063904125	-0.5614331948544988	0.10943178380099894	-0.609922927307367	-0.5895672704440161	0.3491555377959081	-1.0031270719472285	-0.38295374963718093	-0.12877627089634397	-1.2079935014008474	-0.8984820224040809	-0.7662234353668533	-0.12723440677452053	-0.8964026726675418	-0.9726698508721947	0.8082161614900614	-1.6802079663726	0.35831842437633055	0.5113613519678615	-0.0550192840493544	0.3021653629984486	-0.20286685349727274	-0.2829503487282104	-0.17879873738820762	-1.3047661549335599	0.34992772107007547	-0.3274637981903305	-2.134573707105731	-0.6341993529783995	0.5386250541960496	0.5607126977549879	1.203891272894791	-0.9904652030724306	-0.9057440318477735	-1.4068631599960753	0.3486608511688951	-0.8186873916062164	0.3838721064230977	-0.20836883303662487	-0.9442666419603124	-0.2657674001430874	0.9671982881216574	0.6378345336074164
-0.5174261087111851	0.43631738021616384	-0.5626341159912291	-1.6451673266144973	0.3445021570222396	0.37452442005908554	-0.058463104091744336	-1.348055533261557	-0.5010276253404993	0.1515374829397111	-0.21832813233108192	-0.059916041328324565	0.9255290198931064	-0.473739272319095	-0.359092119848336	0.4389753888006163	-1.5942079383039265	-0.7212306697408157	-0.6182192559400725	0.4711633225185561	-0.17796410264208828	-0.4464671516258871	1.4139087584937402	-1.5268658583398773	0.5046226316265263	0.7530751249331694	-0.028160096071078142	0.75090666942745	-0.051517821603886994	-0.1738874174086508	0.595079510059814	-1.0548316822811008	-0.3834008862746893	0.4654229706322228	-2.2075930182494434	-0.3829627912696789	1.1898592828260195	1.1473713604946596	1.2443529809311173	-0.00447347790951439	-0.38931980328960514	-1.1898671500056706	0.2652889309856435	-0.3913385446251436	1.096523395623166	0.18894296673619565	-0.5252339260281824	0.025142887215730006	1.214657576444214	0.6136927756911223
-0.023453643205735043	0.656153047761422	-0.08144385764869766	-1.239456470993209	1.158469285956274	0.5502981567931352	0.43866373895435573	-0.13311444292501065	-0.1516282424699058	0.5592814247700774	-0.021512762368019467	0.8309472421187599	1.573827320541499	0.06959497260577203	-0.4046785887321312	1.0775697554491195	-1.2205269458887338	-0.401986608474919	0.045067645378322	0.9117034886705565	1.0453968044347657	0.20497719636966016	2.164302571979171	-0.7678591754618901	1.2792037924614523	1.2083986448189787	0.31214859331323735	1.3852209558684843	0.29133815215890396	0.27882365063515296	1.0944840985975917	-0.5326963921069039	0.2251322924445961	0.9806229036806866	-1.31158760574853	0.13133012533894287	1.5936690713454842	1.9350347161685193	1.084164828943534	1.1349849837902126	0.3207326337069129	-0.2570463654012301	0.548707519179295	0.17157134316227168	1.5773165951907424	0.44995396683230143	0.26342487439016143	0.2850122943417347	1.129056845403081	0.685498435760375
0.3140517674917206	0.25445511533990933	0.3824798764225781	-0.04175287610307832	1.4958797070004715	0.5271557333235503	0.21739160329415078	1.6209037336751635	0.008641116776550953	0.7087796334587911	0.02096909763510656	1.1843622096901907	1.738943402335083	0.19090643062673043	0.12391968560979792	1.0365956374248613	-0.19849537413042964	-0.09510120716729902	0.4685966164068232	0.4717806923205691	1.5880825831016365	0.372653214859672	1.9615047286924576	0.13796851961207449	1.8561520156323195	1.1511225010555033	0.4380443357436471	1.2044162646948142	0.4399246220789273	0.5160686030037356	0.8308125204564507	0.2974741331912964	1.2990019920667155	0.6744909266874779	-0.07008334161494152	0.8380834452635826	1.2315992524998518	1.9268497438363357	0.80397641366923	1.4391818596475585	0.31645214427942653	0.42087441600473846	0.7393007478579978	0.45534823556660253	1.1558722402255976	0.5073112863821523	0.8848312710995866	0.3127139064199176	0.7343538961166669	0.7427838352263916
0.151952743985475	-0.3117988136584218	0.5922195930938952	1.0701908747094004	0.8948057050869829	0.20030926042656755	-0.42612370970466706	2.6535338362276257	-0.4276869931648568	0.014385856755045055	0.31809313400900163	0.7228294803409426	1.1326628524983327	-0.17773099071108558	1.4493499624601336	-0.02212580932556291	0.802517785531581	0.19970643393994597	0.05593627538559871	-0.6792676114600467	0.97127657403039	0.06215845722090045	0.4189732575586936	0.8079821078466193	1.326518308000758	0.2801706923759241	0.03400508110058174	-0.00878302253306518	0.22246805867030695	0.5490022403974963	0.06751047037044218	1.5077336023861274	1.4832341501829847	-0.18383564165670882	0.8067622341482276	1.459204577434239	0.22221860578983113	0.7205895193513684	0.6732602099668743	0.6532603685181869	-0.5672884358125933	0.2618294882701651	0.30546754287384925	0.4331730659689296	-0.07007252059415152	0.6214378937753183	0.9743492280481725	0.23858370235392218	0.28182485198735435	0.5713333294299777
-0.17791866898929742	-0.42047249852797863	0.6544678215696154	1.4161950569220225	-0.09864423934620484	-0.23395109290535562	-0.6473753016189868	2.35590783220336	-1.0394696116343594	-1.2036518197527484	0.9607755418917694	0.10478295796830846	0.06407060965926337	-0.5798162470500902	2.688193499593162	-1.4688778526004898	1.113485458099992	0.5647812535792808	-0.7900288086983335	-1.5117003161022502	-0.044408259803360675	-0.11253320617389312	-1.351454564471235	1.0969004799999285	-0.18664482180244787	-0.8391091349459909	-0.6426152054059144	-1.261492950983001	-0.04553294256378817	0.9342324094387877	-0.3944724651504873	2.8410706858720935	0.5643941866164012	-0.7561959560548567	1.1954538307934874	1.6084741457508007	-0.705056134010856	-0.846141180757727	0.9033908769225582	-0.35133094640270673	-1.3724766812958258	-0.24991655396418	-0.5379838756877329	0.44832885136611983	-1.149951815213023	0.9219193389957985	0.6584391108311807	0.2719414140629195	0.0843557852732084	0.078102555248726
0.003795153091873565	0.18254985901008394	0.7703450206433898	1.0462077390906375	-0.43778112332483865	-0.3706560765245818	0.10383654154569225	1.2231739730221696	-0.8632812147827368	-1.7919388908464893	1.4860632098722295	0.2339892473374864	-0.699447640897124	-0.3781115644030479	2.5832526834421285	-2.184762749644973	0.7246087035505077	1.046155061756986	-0.881975959693442	-1.107100473931062	-0.28287669066768534	0.43439410653993776	-1.6206959697920038	1.090249919009561	-1.4151751410749334	-1.2391942863853769	-0.996696395821656	-1.2800870634395414	0.14445526395530292	1.8339090223259973	0.022775458322817604	3.6775945638654735	-0.24311904359004802	-0.3957469593645	1.506201622100972	1.2068349709245532	-0.8514261643446065	-1.3941673160237174	1.3531122155655422	-0.40560555403746196	-0.943295293763942	-0.11013031454450345	-0.8711045928324467	0.8019976942079597	-1.100319589406353	1.1547303127353958	0.46074707405006676	0.4469339160852023	0.2965583785322169	-0.4881155943374752
0.896593235984179	1.2094103024791345	1.0005931266433608	0.5609827736053663	0.3360087021313958	0.03862528192057826	1.4813900824813266	0.26199410197279155	0.42361555118655214	-0.9311650526148154	1.4855813512465639	1.3110704413538106	-0.5162106285034397	0.6351747755981674	0.9748147869437443	-1.6222672982014201	0.29000309240496575	1.6354667907738047	0.48342621927804846	0.38800494851469675	0.5917894898867666	1.5712603141658679	0.12947711805433726	0.9989374599502266	-1.1561871666448857	-0.4908864990159228	-0.6710806714262422	0.14475642734524072	0.9154657590756167	2.4882885736202414	1.0915148921695794	3.5120590762559707	0.23383753028265283	0.757396389195347	1.9939551219217575	0.6839955011495711	-0.17297267664678936	-0.43293737865288234	1.5584091403662188	0.7511363093346538	0.7762621041459794	1.0520258786805279	-0.08308452584183634	1.459594087330765	0.11300181186643492	1.0689165872742792	0.7984308416809563	0.7153469177038696	0.811986659273972	-0.6719894458857304
1.8670179408573682	2.0686948910390726	1.2583421532535666	0.4128177465136043	1.5513464012597327	0.7703216010893387	2.4768458070852617	0.02726395638133062	1.878739726375943	0.8093861393107917	1.21948476743959	2.5867423254517052	0.5281552853173878	1.9594741640931959	-0.8165793884287422	-0.29801374202812153	0.3940370984777818	2.2892711494672775	2.5200348483406514	1.8109506867798377	1.7576585146995973	2.42261786801748	2.427411039983995	0.9859547382705255	0.3934555861049621	0.8158202133011946	0.11251097806760835	1.8403790108754328	1.7684519704221484	1.9893720829923949	1.9288855942547218	2.4460731522157135	1.6145294168072035	1.8529259889662077	2.3266376438668317	0.5603523678275021	0.6747085855580742	1.02703604434819	1.1260536296013317	2.192360859297198	2.565249268494466	2.511750153645013	1.2905527432334662	2.12825032685965	1.4339638504635652	0.9143719874516371	1.5036510272969097	1.1285967108707657	1.3141786324469669	-0.30059704566538004
2.0489200228835576	2.2447786680773714	1.3995197899215215	0.4383939354574253	2.0109882259201113	1.2461047059225654	2.3028385270916343	0.21894851673833268	2.2003701815662264	1.8457062555684562	1.2551144921354238	3.0078338756118317	1.5599560185234593	2.768908528669042	-1.35025600053921	0.7955652939484318	0.8840027458518427	2.8548815761261714	3.4795502541393555	2.019820810137131	2.127795744715926	2.1458158019884777	3.129834204599369	1.025118854252828	1.70108718916505	1.5664345561226007	0.7653709001053678	2.347110664693506	1.985078284875255	0.5094830114815079	1.7628480558172883	1.1069471699122517	2.271453606378577	2.019347532147559	1.992290610966206	0.8019878277888511	0.8832727298858918	1.4441491259760144	0.10294954506049528	2.7401922715231333	3.1327976822997026	3.163228039918177	1.9766770105823002	2.4707704041365783	1.6441863501892369	1.2209718189100918	1.8972442637424807	1.6642214532442683	1.3966984927172688	0.19738293850338606
1.2606967595832563	1.5623559278676311	1.2599728608462115	0.14406076605129656	1.1714131360758344	1.0584691653318399	1.1096886193859243	0.14452724634617078	1.2633398390406056	1.1920713977854134	1.4540154363379463	2.0880379765794723	1.577110553550816	2.601747785254902	-0.6445767537014632	1.1592822224786272	1.060172630556378	2.9717464735551378	2.3706498150956063	0.9093096105937515	1.4072515964231922	0.8150250170357476	1.5804131243882054	0.9484874888881393	1.4417581710219192	1.1437962250585225	0.868151803467877	1.3196715759844602	1.30510259491998	-0.63301197627706	0.6299891805791946	0.04780290365277196	1.1823646343631034	1.0919946507494396	1.0272314790879669	0.7616471559730156	0.1581750670778428	0.3237789456553123	-1.065952712608903	2.0818453923588645	2.3578855049155174	2.580269769416041	1.258551235920825	2.1873672023803103	0.5143994902186317	1.9550724831528723	1.4412667145977425	1.8647037900549253	0.7039342340465258	0.12544672445017782
0.1979789256759418	0.26965444099794933	0.7115929895803028	-0.5906924426702647	-0.2986560614980788	0.3773586448429326	-0.16369496417169904	-0.4870883193759951	0.4300050173969497	-0.3943496491482102	0.7195981110412443	0.22989842881999506	0.3277580003713045	1.667663280463712	-0.04880493251778624	1.0764513345784694	0.5122748105767094	2.1934040041244685	0.07002711190342642	-0.5786075309335644	0.21140207525635923	-0.5233681677976527	-0.7152342617334848	0.6654442303881769	-0.10529012303900791	-0.030704928749111543	0.5002233304913545	-0.20316751362774715	0.202377465592123	-0.37176058785706884	-0.6385193880537514	-0.7153726430146815	-0.8475022652195857	-0.25561139334317395	0.06832853978986392	-0.11619532784861161	-1.0418565594450058	-1.3017490256648399	-1.937120980100787	0.9064774546511649	1.1833431348096768	1.2904208132942805	-0.2856360518957146	1.0600141561762426	-0.9488579078063462	2.152277210187989	0.33076193310177365	0.9859374108699616	-0.8736687125912441	-0.7381332708784489
-0.3242412534111011	-1.0482944351630372	-0.1726172930307496	-1.2478928545315484	-1.1868314915833853	-0.24859740008432743	-0.7028445880906411	-1.2517561871934928	1.0905179010165165	-1.1212828717165255	-1.8137494042953972	-1.665789593835836	-1.4211200593505517	0.5164355618606369	-0.5195632824200129	1.0283997554885644	-0.4057298304330321	0.39846239132727285	-1.4874649769245054	-1.420681963728363	-0.7124777790741773	-0.8151565243378198	-1.6954884079997317	0.2848206473333422	-1.3958973427761119	-0.9892561237202411	0.053266392217303477	-0.9189811887386858	-0.5448194647694778	0.8049972465546117	-1.1568558228253574	-1.5403029466369784	-2.0749307119248126	-1.1226220526315434	-0.4212879661679142	-1.6122389178359844	-1.9048018168788978	-2.0203132010073284	-2.402273382701405	0.05074918729336101	0.41091883977403265	0.10116752208301966	-1.434173546215745	-0.8280265619292816	-1.4496821735558336	0.7598454951007663	-0.6602489485897436	-1.1611828708054297	-2.98697869782916	-1.820092739175315
-0.21870803972180441	-1.7460061492963765	-1.0148812067417528	-1.2164009678816499	-0.9822541081220159	-0.5159709891398919	-0.6247004364381312	-1.4789192826558812	3.00725235162245	-0.09335970572747591	-5.3373614692036515	-2.8478282650467124	-2.5526128969673167	-0.48655622830667433	-1.4199196349472056	1.0466629045144902	-1.0342104152783256	-1.8464969044944326	-1.268572585321477	-1.4572035266000696	-1.1768717643503281	-0.08584378884180585	-0.9115169824522174	-0.05620606874018989	-1.3727988170500096	-1.2295837753523362	-0.2467656252985601	-0.5886575099817553	-0.5910870531507595	1.2624068483413284	-0.7826473623236864	-2.5972302938492535	-1.7812106578952922	-1.1902648736508747	-0.7538207153486058	-2.88816446951153	-1.992097361540545	-1.5400917142016957	-2.644636623070961	-0.30805842969621067	-0.07467527974256664	-0.6514658487278285	-1.5988030565010485	-2.8495422119035356	-0.655624964421727	-2.0584903321531764	-0.9867925855148647	-3.570558531080126	-4.808875752778323	-2.3063356538663204
-0.11721834735289491	-1.5206497503251106	-1.348661398136483	-0.5332395539055913	-0.4041425143608799	-0.6847832722847429	-0.8394466477536385	-1.002555405739951	4.391847780562786	1.640412226251428	-7.520828681199653	-3.0817245374143383	-2.585515613535419	-1.2911936737507461	-1.3596667447070048	0.7741375524250262	-1.2002510054760596	-3.438892911471441	-0.125988283459458	-1.3721639787560749	-1.4529830615268657	0.5114133624613856	0.11425516236637251	-0.4429027850978218	-0.6416213254596516	-1.160483549171124	-0.5712126296167274	-0.1953480125776674	-0.33771662033185157	0.010719254500978631	-0.2109817900497385	-3.5524341298288853	-0.9686441350578564	-0.9419179905623717	-1.5423644991171328	-3.2916961129434528	-1.6380454113077851	-0.8892662471426703	-2.82887298354328	-0.5766758193115117	-0.7679442113145282	-1.1336037973696602	-1.275297379852193	-4.005306428419966	0.47646369870469196	-4.680994188772258	-0.9108024407503251	-4.6235468495824446	-5.402875448760719	-1.9993882028234724
-0.5606383560583132	-0.665398238469342	-1.0566477059851136	0.09533044799354029	-0.6139593722843955	-1.1651459141046003	-2.0246750103769866	-0.3838425937917628	3.7113494136321172	2.1736101575706517	-6.4892676486935414	-2.573949745973543	-1.9753180244667956	-1.8715811790405499	-0.0458167135151368	0.06555395675389326	-1.3178211754657232	-3.4547483895843203	0.2838525506006482	-1.7833909300497313	-1.6847121950255812	-0.13807546150197578	-0.2964250854317504	-1.099386652595559	-0.6721129481095985	-1.4884214587838036	-1.1908344015312828	-0.8024645295647574	-0.4902485793260226	-2.1086529264179776	-0.24839835820397715	-3.8129017599033848	-0.9861448033802372	-1.0504889229216134	-2.6282680787147275	-2.85220553101173	-1.5806703134312148	-1.1467221533584688	-2.8793629584831657	-1.0473568275890455	-1.531560284963126	-1.48051515908815	-1.2390644385617895	-3.599090411305937	0.6605504133934612	-5.335200502512689	-1.1407010904313086	-3.593081742717453	-4.33890647919327	-1.4747245774143207
-1.3406000011031123	0.13026106038727142	-0.5497730811156487	0.08529123213090475	-1.8937427510176945	-1.8436414214702899	-3.7141749158608164	-0.33048726381092114	1.25280726600885	0.8412558045240592	-2.6900496258476405	-1.6766804641705817	-1.4423161039960692	-2.0176256972493714	1.206396855558356	-0.6882811275018049	-1.669883287626767	-1.8759098652866961	-0.5952558405860344	-2.4519251141540455	-1.6248973815758372	-1.8653740336005917	-2.048795770656824	-1.9577226210459404	-1.914098886866604	-2.2390170851007842	-1.9705612057377968	-2.3345824068351715	-1.291981877946808	-3.214664284832511	-0.9687665152368932	-3.03633944785411	-1.7970713850979256	-1.567417717163386	-2.847979380704908	-1.9742065771294817	-2.1127396789117543	-2.1799879541291958	-2.5485366472789983	-1.4874081012270808	-1.550730835340938	-1.486102937321657	-1.533976705977527	-1.847018265771042	-0.3945055943987446	-3.6912329068199043	-1.8931214887299774	-1.4769743371225794	-2.0712880311871267	-1.3210748268791397
-1.7251433953605804	0.36051708099203694	-0.39278156322550656	-0.33599829856698604	-3.2030293740704647	-2.0264720685501083	-4.506864957836323	-0.9149458472180565	-1.2202974362340484	-1.0006217897696197	1.385103171203337	-0.6784652382719447	-1.1274629056180525	-1.5485032984457032	1.0210568380309377	-0.9315702700683626	-1.8466215944412765	0.3359560348922919	-1.6719470688915334	-2.4936986234908316	-0.9933006796274251	-3.2321723236904525	-3.380586515384325	-2.435607314677099	-3.064209819919729	-2.5743959616692074	-2.2876476590359145	-3.563331495674457	-2.2224793048720657	-2.3235937028818254	-1.6165472191519177	-1.414812208025747	-2.0266913980812036	-1.8202804719118622	-1.2352996163679022	-0.90047062161294	-2.632541236213336	-2.8017037959234896	-1.671978623426828	-1.4600859331917786	-0.3996051176996449	-0.9113395556383309	-1.4741678717663143	0.23849459513108603	-1.632285649854175	-1.094364165009133	-2.487187204465717	-0.07207727743416019	0.3098002188661265	-1.3810956541546466
-1.2766277948158584	0.13323200610127992	-0.7279496942207511	-0.3980844562015495	-3.1645516761196886	-1.1958914756069938	-3.334515376420212	-1.4680595652707473	-2.226591879391736	-1.428972930317075	3.412851713036866	0.20317762901126526	-0.5751516990526081	-0.662667181758339	-0.30803039196208976	-0.5533267553598599	-1.168512180633546	1.9249913239551255	-1.5917047682645997	-1.3980961060246166	0.03571786039949665	-2.8969296277450516	-2.8264365141229844	-1.8919958758740167	-2.456630638801519	-1.7102125765589724	-1.6007335187394502	-3.307068160047404	-2.492987950343797	-0.34713475691324613	-1.3934568570108457	0.43634668346722955	-0.737191985658339	-1.1913155015157877	1.5626781905562956	0.26828771521443057	-2.1897963283677826	-2.1097026858607077	-0.3773884673481113	-0.9098810990408127	1.1503483126204048	0.026480313197196268	-0.6026102794812228	1.632710255999634	-1.676973669382789	0.7417672121013139	-2.0447945144762456	-0.1638340730085131	1.798061630109658	-0.965968347598117
-0.34098611062129075	-0.02858077446991621	-1.153787638619599	0.25892185783678395	-1.508309270200583	0.25158484310427387	-0.5966724472794572	-1.314296781499834	-1.791014388148685	-0.055785224632800536	3.109186986961092	0.7432432726468293	0.4554961470861776	0.10557823803919347	-1.0802657956170802	-0.010539851802130436	0.3496455191985554	2.200932077398367	-0.3607322722049173	0.2500889550672343	0.8375575732391223	-0.9812755800820407	-0.8075701261718599	-0.41201081685450214	-0.05816386482710211	0.05515657226021099	-0.13412325406416098	-1.6005765414181654	-1.83705653180509	0.8588001292561284	-0.3379488590888048	1.7996754392983045	1.2435018117320327	0.06426988116031396	3.441629177831215	1.1323770732079583	-0.57211928900353	-0.4751384680274133	0.9024525552254719	-0.2873973619124445	1.7234180746104424	0.6622568201597991	0.5970621804608326	1.9794481951873146	-0.2563746385763441	1.1531051328483028	-0.5702477882424872	-0.8285498612209735	2.0595106729639734	0.1659735756427466
0.2942846366300014	0.15823093696993795	-1.2156263924209925	1.075960975872232	0.5553155747978008	1.221082465932405	2.0197198621383254	-0.5432550302286503	-1.0079832799903985	1.5459840052437899	1.9525337288362394	0.7328317056846807	1.397242514324207	0.36926407424019747	-0.19795378978394657	0.15687745907071343	1.7288879187324802	1.3676561964248024	0.7143087187710532	1.1954791862328273	0.8583528227026915	0.9870149451256774	0.8731337115515073	1.0100525075579543	2.2563781069084192	1.4273728783619262	1.1267301425978125	0.3455574778925994	-0.7683990879547432	0.3114453669435934	0.6352241626937664	2.177649696577931	2.0857911798601814	0.9317569300876019	2.7430510725975528	1.0091110883774748	1.2465639671978592	0.8709408839021123	1.6334368377713984	-0.09237721823166287	0.7576426925993256	0.4655547627651836	1.1137822141571865	1.5630472557203623	1.421435481714245	0.6971519942263911	0.8590064267152566	-0.6432830666895925	1.438716579459182	1.2888008967931226
0.16996668743564583	0.35924829640984535	-0.9248406818427326	1.1567260510393513	1.4867707867388622	0.9758873184232004	2.964119170584213	0.090425141529286	-0.738887935680701	1.541524270169049	1.3536998614376299	0.1525298159608166	1.3408146697188774	0.2581674392326459	1.4870837169944457	-0.1478858549138766	1.922089791395773	0.15915399029699703	0.624259989032169	0.731560873984725	0.1065323761905067	1.5304421582797154	0.9558325525607311	1.2983933168506092	2.5685344795574703	1.361807078826419	1.2843823880073761	1.3060609522330977	-0.04349062526138648	-1.282276715226841	0.6184039389275057	1.5374915291394076	0.9548638498672053	0.6550133469303613	0.0029627268109017825	-0.2939989765377429	1.9282626020508924	1.0988544140045589	1.5178281564227238	-0.3827610184706732	-0.8867084554609778	-0.4203817244841164	0.48371973845127175	0.8001173466098244	1.7733889207871516	0.2244297151082291	1.1159087313797804	0.6103185396717843	0.5227451732244544	1.4006070796949985
-0.4378775809840879	0.00279940954034686	-0.6829818158200465	0.29156940583317553	0.924594127264397	-0.09064710644291862	2.1447500503061496	0.06492364559216567	-0.9656238315464276	-0.23809606585022874	1.3957229505891908	-0.6793721155408377	0.10915459810474734	0.20239463340443326	2.120156109534847	-0.5576731104954191	0.9116178322101387	-0.7694633299816225	-0.19899982592514695	-0.5337180211842666	-0.8669979910859892	0.597810573924867	-0.10056603196979569	0.3676091408310423	0.8903923684629829	0.17343199439841062	0.4229853149050382	1.1116637861581522	0.07170716641741913	-2.369340535211133	-0.37564400929666447	0.38474207302961705	-1.0659810698822658	-0.42202162436637947	-2.423653613612407	-1.8613509306642486	1.113170085322446	0.49012625829761663	0.7622836327963509	-0.7776742466408829	-1.8332316413434615	-1.2838807820694302	-0.6889059720206903	-0.065920811798138	0.36917389658255617	0.065057754342294	0.18432220890015413	1.729310709244014	-0.23478983861798103	0.40538052995607915
-0.8215610943890058	-0.9797591621959546	-0.7329683179428924	-0.775074661212927	-0.035002997676103584	-0.8409136512711612	0.8568754817465514	-0.26271547260176153	-1.2449063744300612	-2.2051498460231	1.2972110001169197	-1.223249606254617	-1.3475818642572097	0.3644490639312218	0.9522193361785718	-0.6646664680588461	-0.2745831958858054	-1.1715617122728998	-0.5607279116115602	-1.2123010516515234	-1.4448378439545104	-0.5261252352079744	-0.8535790774382308	-0.7552375751385382	-0.9280982158525612	-0.73062352107196	-0.43216395495589144	0.5921597116580565	-0.06194612439108973	-2.024778581754213	-1.4162978996044162	-0.498109667429273	-2.136627193529531	-1.1513887040711193	-2.6207786112836975	-2.2457751598337707	-0.16020521183667844	-0.04127693870652774	0.010124493599058808	-0.8948174283808676	-1.557251882001234	-1.5141674445603337	-1.3246478180090269	-0.8349617121406901	-1.633337091616453	0.06790591308907759	-0.8399229954137577	1.551684350735808	-0.568758968125616	-0.6352642867641956
-0.506802384017181	-1.9378671016254545	-0.8532488606013747	-1.157587939363891	-0.07816677443052895	-0.5372831014909869	0.4116742345462562	-0.07923776377284775	-1.390997031118089	-2.721635594513416	0.6644488531130006	-1.1097753293489478	-1.8171711525069327	0.4118196566603216	-0.8763135471996191	-0.39458807100161974	-0.6666127942774449	-1.1470072516550904	-0.07434876349053662	-0.4827239456225615	-1.4139785277493757	-0.6212048403141252	-0.5026391216329474	-0.9815299066834405	-1.2018504094327014	-0.27319922944236014	-0.3397534260568432	0.5726571004705987	-0.002155840746259362	-0.626160573551072	-1.5689828851746892	-0.6144302281640095	-1.5253905134771335	-0.7483468625726961	-0.9281598558012164	-0.8992592333756712	-0.4922143979523275	0.07781295687067592	-0.13362582197129247	-0.7222188524560854	-0.7157253224093607	-1.1661757868597487	-0.9078602293438705	-1.2219407745300028	-2.575959984931678	0.06995148677847664	-0.9278957288164479	0.3071982906929071	-0.34465554097393736	-0.58801972641586
0.3332139092323855	-2.1306636586986465	-0.6792774934050912	-0.77896220043599	0.9084615708444924	0.48409759529246865	0.8718362967388978	0.8418663251956897	-1.5227848111138487	-1.6534047560821008	-0.08188685598173925	-0.4759554343516805	-1.048291123055015	-0.06668009153387704	-1.7098828259337777	-0.0006165338090166996	-0.3011153519867918	-0.9371263350647253	0.403483372448059	1.108332091364132	-1.0398428309599745	0.252116990409969	0.44187518142014887	-0.2712704600080318	-0.061190353785149455	1.2107117698708056	0.592754856476097	1.044561100286389	0.2538227718201564	0.6864811854674971	-0.7711037513658251	-0.18365959603733026	-0.13772174013946678	0.4112968618143957	0.5789105567777943	1.121241329876892	0.44740143084922124	0.6735475175717722	0.362861363014567	-0.5583938400559262	-0.24660213720148402	-0.8571132830085542	0.10810821118353438	-1.1010373924479493	-1.8175076904256036	0.05202495716758964	-0.1691661696231553	-0.7146456400822092	0.345487153851117	0.5103216700226771
1.0364861872696578	-1.5076323560914735	-0.20274638811972953	-0.36516732259332035	1.774076406749001	1.2787856941244857	1.1624473700501319	1.7401628294653038	-1.6438891025007498	-0.20114628432740914	-0.408269972910247	0.14175534391351596	0.05429136151749791	-0.9831630600985406	-1.1827840884050052	0.21678507990795964	0.04158833471044037	-0.7854799196369567	0.029536062705192025	2.206877338606054	-0.7352973913592734	0.9493147061314011	0.9950505634024072	0.427430166313646	0.9921956765798329	2.371268483103975	1.3600311022850546	1.339833389164856	0.40699012535556656	1.0450554729078867	0.21047597496770512	0.06079322451403377	0.6595740104320381	1.2149437848201718	0.3329830913075522	2.14116016871929	1.6404293177404126	1.2236482731900438	0.9149403678409347	-0.6252461814374839	-0.41157483758356916	-1.0911324260561277	0.8589407711050199	-0.7979932740505313	-0.19385776551243483	-0.0537829539980358	0.45564211379629993	-0.6666105728633303	1.0669076081865763	1.4942278100722797
1.0223154869674027	-0.7151983530958088	0.23669037082765546	-0.5270353288600157	1.4436629918623627	1.2994332253466712	0.37624912579211733	1.6796852348301985	-1.4951686051346496	0.534140628052997	-0.3620345048667147	0.3395953097896064	0.4918273688334992	-1.716004993830884	-0.3650274608125234	0.16058185813728387	-0.10104290400934363	-0.8396692207743874	-0.7212990991520846	1.9881777752830199	-0.6472989788598	0.5501562961331087	0.8644815974003784	0.32256135196589436	0.922862775743993	2.2588602950753667	1.1902645535646283	1.0033731740358751	0.42674025617333994	0.4622390454922332	0.6308219435727307	-0.36440557679977664	0.42320081159076783	0.9815031266261215	-1.1812633290798957	1.5842648638597978	1.8838723211201414	1.4203512081159078	0.92017330626726	-0.7631166253298618	-0.7843076293732473	-1.6688703579233026	0.9285554068604802	-0.8396147324956256	0.9408467625121159	-0.38041686972568156	0.2710987788275667	0.041943884254313654	1.269689378343651	1.3832992373555777
0.30436450975208845	-0.3098727449010542	0.45746519586456025	-1.0301699023664	0.16654474534021044	0.8276791790030285	-1.1460588332783659	0.6751808163843086	-0.8978033332422388	0.5361836689395805	-0.34068328707978174	0.28126855801224276	0.2592009133651059	-1.697363828550839	-0.2833240341311997	-0.016165017053563966	-0.3438589940320436	-1.0338370872067055	-0.48412829236867466	0.895840954486976	-0.5327386712061146	-0.6547527311353142	0.6010665625476354	-0.3245849100267494	0.2085820547932892	1.2251160860476142	0.40788413140281304	0.33759040230626475	0.7352393719238544	-0.319408402128161	0.48487651855419195	-1.12182860360479	-0.21722479713360507	0.11399092692037904	-2.141407795609795	0.502775897766988	1.0841010462650449	1.2953159136499568	0.42704462104689356	-0.5264005355089485	-0.9155056425306882	-1.7815000234493363	0.6433905569375182	-1.2601947182655173	1.0192723840268207	-0.8226547054035026	-0.3224823670101067	0.4884194687932435	0.8348769090332571	0.4722589012796325
-0.49423302069372455	-0.14277418001156614	0.717754855749693	-1.0970948766080595	-0.724749666317232	0.4708091837989788	-2.1114807554614385	-0.2349010427083913	-0.07055959154414987	0.4899114555651184	-0.4017022133815625	0.5121223015466138	0.20343961710707215	-0.9756641622417954	-0.7410010212148745	-0.05823302366487086	-0.06364792425547056	-1.0694267227760472	1.2174398574846381	0.06748431080278774	-0.04985854340103957	-1.5103384828463646	0.7449015916816292	-0.5800793339644911	0.016796516840978715	0.4000606311817648	0.03410514047695581	0.02631759485458745	1.6455470628495674	-0.4710859339400015	0.3528671897145491	-1.363559217355548	-0.4921167561979445	-0.41843939351807347	-1.4294756559348731	0.3010516309961558	0.24906760916847848	0.9787497757742865	0.09410849544546315	0.3579655215865138	-0.7376170196516887	-0.7659345395290439	0.5922030438466641	-1.3495541055104363	0.5917038848498319	-0.9290550053234932	-0.37522961545694744	0.4423171294523442	0.3394288095465928	-0.06128243489156385
-0.6967139538488657	0.30487329566887195	1.30709192968457	-0.36103573366181235	-0.2992365895133838	0.4198426431354562	-1.624937680051628	-0.1478241498168545	0.5298331408756544	0.7691993399488286	-0.1830586435313492	1.267254698106391	0.8601047069769752	-0.14060272199935325	-0.7821019092928664	0.1456066309858738	0.6697765572264035	-0.646576196046369	3.0274838134609303	0.11426117893590623	0.7871259968556453	-1.2387534837962437	1.1165111473302647	-0.020582956365154274	0.670886952191853	0.4089077937231065	0.5478047143730396	0.3020680799053772	2.695729242454828	0.27078351632956266	0.615230190299396	-0.6836672562584338	-0.2682485941297347	-0.14592524632413334	0.2615090885251643	1.1190386770498006	0.2505509118219124	0.5320978667218517	0.381347420818351	1.5555587358495984	-0.3868631283404497	1.1464823752450302	0.922306165371705	-0.403803543596146	0.4856331374097738	-0.35650915784010057	0.42001903332068546	0.48307886097556113	0.5378412570476654	0.4212731228606205
-0.2493438191888647	1.057209844778309	1.9357417414923057	0.6467629240184763	0.8814871602301437	0.32463201093788224	-0.15895309426679138	0.6323062848105961	0.6306611111306585	1.0624275131947745	0.43050343088922804	2.0275873489452803	1.6888858902630814	0.27046948050953373	-0.026658020449629755	0.3849592928080706	1.0364108213177672	0.1840624113996856	2.9829510044169	0.5556369195264915	1.4589155300755543	-0.22846223916381642	1.0674082648090373	0.6995639602942286	1.2800722494779873	0.7612219471584112	1.231211411099648	0.6284757953356341	2.8162955779561374	1.3736819125409259	0.9592666744989224	0.33018163646892645	0.05804689111745554	0.4509152079692307	1.3356605936534642	1.7387254566986219	0.8203807343576576	0.016360649828533688	0.8686149192533519	2.182263658907472	0.043693564499502194	2.8307798936661377	1.1280309414678433	1.2285105296532286	0.8243632815178608	0.5838192611147474	1.2575318003878933	1.0016323167255943	1.4402705145010366	1.219314054490062
0.16674956998225482	1.4124536665643095	1.810266723616358	1.0268928509380584	1.3067552149293737	-0.16116388689214925	0.8873886383756979	0.9160042891266973	0.31782138679498145	0.9030471863973766	0.8892121311352394	1.9313015053544984	1.6543327262868641	0.2190688804070441	0.8493054088361945	0.2330795067951096	0.3917130948779219	0.9447767068895844	0.6730204806279092	0.45711333553178246	1.3531679005075463	0.4371076518398882	0.2947032163695246	0.5901554369787425	0.8902325138450546	0.523405540712034	0.9245887019095329	0.2913318309131188	1.3763661360137345	1.9037714241249257	0.7548799436875432	0.6574243816671145	0.1337802134398591	0.5405626972052929	1.0635859052149077	1.0901692692459566	0.9309505189064141	-0.42176520984280097	0.6104942683669011	1.4858347011291548	0.4174200889882713	3.1313299100665146	0.5570862978714665	2.154582752450004	0.9708604326377277	1.0835546962936247	1.0396188276529497	1.5086772335822807	2.043421555144793	1.0609763654546065
-0.16547903699335234	0.776839077006085	0.5084454885355079	0.45639045844553827	0.16558130593181275	-0.8649390692881684	0.5938085238571351	0.039975724792696156	-0.1424815585285795	0.27762123747959716	0.538544306926192	0.7314279913205994	0.49813667339783413	0.045333184956268924	0.9767325151056382	-0.5217086202934974	-0.9078508253474177	1.132700780461313	-2.1173918576406376	-0.4707230413539168	0.4317128847852655	0.16573787177293514	-0.7604444092812981	-0.4687735095812711	-0.30104178847306223	-0.5398108611409407	-0.5832030362511149	-0.7272774238104286	-0.9548153002100231	1.3245018718067723	-0.10761561553284268	-0.005558232594542761	-0.04891562281929804	-0.1041406364147835	0.2577548764076351	-0.4210875921309065	0.0863418977357473	-0.6197210081000114	-0.7027240792333705	-0.33176104654768857	0.4513100753345775	1.8729308919925205	-0.8184400093322362	1.3144622587791195	0.3684500424908232	0.6975153979224444	-0.38590628458402587	1.2100991674800927	1.2545289146092922	-0.40584288510251226
-1.1107627826642807	-0.3978512681404525	-1.2996612847397278	-0.47247150444198227	-1.6598505127271577	-1.2000475786287508	-0.5566110885651672	-1.2632979730655276	-0.5048926446830214	-0.4143530243911457	-0.457677404545105	-0.7330038532607518	-0.7893175340118241	0.03479058833211963	0.3063253685645188	-1.46831837253749	-1.746746701634569	0.7532111140115859	-3.0955437305673437	-1.499816805477219	-0.5377322499616413	-0.5187121984059448	-1.3237019965055041	-1.4572583015045957	-1.1089597820553574	-1.6277523768793511	-2.102759603035918	-1.5697336806005506	-2.5744220979461088	0.04578977832637904	-0.8840862824033334	-0.7955621000727066	-0.26304157208533074	-0.8212189080829223	0.24369201143091793	-1.296544508417979	-0.9940917214037269	-0.5135159033068262	-2.082541380944783	-1.9816964601319218	0.02132232613077165	0.07232266878561591	-2.1249768805879223	-0.6626566866390282	-0.7195241565939107	-0.05897092295198723	-1.9142518662171308	0.11130480236478894	-0.8021115030515239	-2.072057195518605
-1.6127327432893224	-0.8402600908101026	-2.2369910407921894	-0.8344630303198316	-2.37045445599358	-0.7555710152090036	-1.1781171190678261	-1.6035747828150824	-0.5689778446650696	-0.8387509925720216	-1.074512361440952	-1.2106524430164092	-0.8985971312249134	0.20232512198706806	-0.44370295801087223	-1.7162362331867305	-1.3077302919491536	0.37343641369801556	-1.693582613360587	-1.6083776528966571	-0.5729275466506528	-0.5687470048972451	-0.9968853572855627	-1.2294547290069073	-0.6700820058199083	-1.7157866158406248	-2.1441550957502367	-1.2935207873074361	-2.3297934064820023	-0.8631300505294405	-0.6261168636557636	-0.5472878529469998	-0.235060629701873	-0.7308730338464158	1.3665924951095334	-0.5745586360728708	-1.1066993692765916	-0.14500668981409814	-2.0273998942856837	-2.0259071049615547	-0.43836833354628324	-0.9142935944867487	-2.199423577016231	-1.7985251143541272	-1.3939708958518373	-0.16936240355272464	-2.1612560939752052	-0.8002730143473114	-2.5677171653410773	-2.397604956087403
-0.7238684351737434	0.19595177053146517	-1.472247492072498	-0.2305323558741409	-1.0581260418996774	0.2546151611332043	-0.3931845094396673	-0.4872804540291691	-0.20402677061584185	-0.9669837111686731	-0.5007101784271882	-0.3021983103310098	0.44301379585426043	0.44571739310981306	-0.6645396153681313	-0.6698325469578681	0.1757904324694024	0.5304789153495292	0.5134718998549661	-0.5125894418598673	0.5547071102341461	0.41212018569595477	-0.05969796628446884	0.28017226213555035	0.6246737262107318	-0.6296729968385252	-0.4662130737449603	0.1262951634857959	-0.5709504391490678	-0.6455663500142524	0.7713983440052079	0.8808990909970286	0.2376268229397697	0.33365852231472864	2.6342869320972664	1.1322323186619394	0.09675483491518216	0.3717057466913599	-0.11360072131649177	-0.2124620377215014	-0.1799017338566397	-0.5525138655434222	-0.6633409890067419	-0.725743500474606	-1.0125649670987704	0.7941706639339688	-0.7563417085835827	-0.5926805168147844	-2.4026615811197582	-0.9232426588559262
1.242889559928246	1.9532427037770153	0.4346693010879195	0.9108664861216791	1.300257141178796	1.119285732538651	1.274780971038003	1.080979065387909	0.4810486446523664	-0.883687564235424	0.8625713097345761	1.0008403144291753	2.1354305911273275	0.7469783083557224	-0.37946587924024094	1.243933818739092	1.688980351899652	1.0757173758139564	1.5238505280100005	1.0577408421510515	1.943391101262075	1.6667978432262014	0.8072220249601763	1.9562729939603518	1.563781092200776	0.7390201630375032	1.5910639336504127	1.624838396785036	1.2007015502364957	0.40090552534805596	2.2408466010793555	2.291243798256101	1.111378146648391	1.576462791962374	2.768443470657767	2.277702818087961	1.6450952980155258	0.8072347554236315	2.3226387718459343	2.0931195891724674	0.9718164307003961	0.4904545661231751	1.5461729047063049	1.7472838114792038	0.16225866357887384	2.1652211436874733	1.3212235970320045	0.5666759459907398	-0.2609347690936492	1.3040864615739274
2.773967905178625	2.8010437838732263	2.014496506382242	1.7778593493759152	2.7070210562638457	1.2074303408113396	2.4105562101731812	1.6501413377232232	1.0655385151897265	-0.583171331478249	1.707369097285965	1.1926089763681218	2.7274295486283626	1.1272914259996565	0.08973004027492006	2.7428074792943495	2.3512608421481795	1.2150742213486327	0.8248334175689451	2.072565930478792	2.2816377012103666	2.0193584105834246	1.0309559684283642	2.5956293594168742	1.3417868505683894	1.274008276792479	2.3945960910092237	1.9601679827096965	1.728487637018908	1.2074706745653514	2.420293365913727	2.2954685820434135	1.9376983181299339	1.9368344076147603	1.4826822655340022	1.9147129723717546	2.171523727372627	0.8186922567520664	3.316433940984782	3.0115277033547523	2.133553922259529	1.0825758559041068	2.8499430355638977	3.2830625443108055	1.20879907808484	2.833014967485067	2.6518699553482996	1.567478318300583	2.0978007492228783	2.75784970829629
2.5774603037393105	1.9219309025397258	2.229408731847626	1.8531697185949076	2.030088207222013	0.494308245053935	2.083553287574134	0.8458482495711835	1.1299700424883001	-0.07589692956690569	1.1754541256056636	-0.23421381361812316	1.7299255844936292	1.4769685738900473	0.6215308494513773	2.7727299306709545	2.0551379002343992	0.30963154863213044	-0.42165583204964885	2.128755917271395	1.073323641640542	1.1161350443822369	0.5047550579310245	2.02822399370509	0.24403151205557536	0.6706021324294397	1.594037041429296	0.8750670094925715	1.0386712389372281	1.0002432964563162	0.9891702622224566	0.7796873185345036	2.082892021024244	1.0883214522181286	-0.29226707557505444	0.4960314190320904	1.2448579969067939	0.20983710611139908	2.1679524981409815	1.8849362494419153	2.115788642313823	0.7076217578284304	2.4219380360402822	2.3591388234670645	1.3974170286524232	2.3070040737239186	2.6099728863322134	1.4911173679493899	2.714966515403189	2.784350528957526
0.9487502333972543	0.20139505680400346	1.3237820937017681	1.2283349676243838	0.048014952597537686	-0.4021343467054887	0.7126936512786527	-0.3274942051333911	0.7219460565083519	0.43309277365256804	-0.22568662563099373	-2.1751803683170685	-0.05085299513222431	1.5767723292058953	1.2016159327128348	1.486824983190287	1.3424371375189479	-1.3583583771396561	-0.8305252576500258	1.6692418562451088	-0.8239950209699708	-0.1276711829741542	-0.3562063541227926	1.1368884096978327	-0.7934765987895676	-0.3363478559391035	0.3434325956646463	-0.6246992339529074	0.1613269648772388	0.04031606755131794	-0.8848205965965115	-0.8808320551861123	1.3565328113423532	-0.21213954147732747	-1.346267742198219	-0.7254444836595694	-0.25989655179689347	-0.698810410458389	0.11888585552999359	-0.07553270531191403	0.7675128572368292	-0.18102132322808315	0.9666683024576248	-0.1352418159834222	0.794372367356602	1.0525365111097968	1.756459418663794	0.44765118557723077	1.2784209729018705	1.9548601297525374
-0.46158144467524226	-0.7244678285426702	0.4019692896811965	0.4017444638818778	-1.3530739329977886	-0.7260140818986566	-0.4029981908851412	-0.6744354251927521	0.37174176529942154	0.6695108693481435	-1.154818442149083	-2.8942886073279506	-1.3527206542474053	1.3391804299214727	1.5058274222846737	0.07505332819215368	0.8087537148694756	-2.6918735136113736	-0.15732624806004794	1.3652742532672444	-1.9248363598402307	-0.3996137155556164	-0.8686269317743398	0.8454987245956034	-1.1097404987484463	-0.7249197793296422	-0.011976438222106551	-1.1819952104808358	-0.03544748936825072	-0.7430633166487819	-1.5621378850304017	-1.1422103533169057	0.3926702469118337	-0.7951777242680879	-1.275439110692339	-0.8995119122302593	-1.0663446805644277	-1.1122285713502624	-0.9289630281760975	-0.984329542306114	-0.6742942438859307	-0.7816450384555386	0.011205845832700307	-1.7868063107898164	0.08379778398885912	-0.12221164325938706	1.1084562435816554	-0.6753944239450416	-0.6762823127123673	1.250534479528649
-0.3481631587792996	-0.2356782359896684	0.27616975359070617	-0.1532895023761268	-0.9944880701694506	-0.24112399120602027	-0.3604167458754144	-0.08289302700150622	0.5007670743891984	0.6084329694787379	-0.8030687613668701	-1.6670639296750733	-1.5393249808177811	0.9477838770535866	0.9971826332038217	-0.4231516120846908	0.637446153166139	-2.711165617040129	0.7338410094282063	1.3835862231572997	-1.430074932531354	0.6646963862343542	-0.5576102881903698	1.1825447344409632	-0.7621726570080795	-0.15550463775903636	0.6659637386184656	-0.3369432916602363	0.35771319628490406	-0.7850866831484777	-0.5043238366635077	0.19002795188593175	0.14269697694578568	-0.17931095108500833	-0.6853903202189073	-0.18925451228930512	-0.6943570775183037	-0.4412186967930628	-0.29185328760962914	-0.16514242107416652	-0.8293344739696328	-0.7678148844255214	0.356004169847263	-1.1112330668874855	-0.13794654458549127	-0.7960612931040314	1.0943322599919671	-1.0957742504895596	-1.364798804726902	1.077044368015756
0.887771675207778	0.6693199475813272	0.7708840639013089	-0.2836402525901906	0.5632965060995313	0.533741725526948	0.5535020987622379	0.5221375095425413	0.8762463589562511	0.5109199646623923	0.38637905133262174	0.5450783446532776	-0.9310354585615543	0.6698756581918721	-0.36371087955091796	-0.07203056724014201	0.5871447202747203	-1.3961022886497312	0.9429342599717581	1.3014437256036686	0.13214445702468225	2.0523653502591195	0.4274803841705928	1.3590688198705996	-0.22930394575521865	0.7633646916860569	1.3021622639669292	1.0825845722968328	0.5848076194767448	-0.4101914609996228	1.1794924493795138	1.798646963783892	0.8452000816772309	0.9507259350067084	-0.4323216522078306	0.592271652693385	0.23209385041785424	0.9740725954722583	0.9985684301441637	1.230277530173835	0.30060839557279134	-0.4420536692810396	1.2996604102900033	1.0248399171028593	0.1133240345550638	-1.0117763371017603	1.2405795184208979	-0.6972723044936076	-0.4328209509455888	1.088504536296241
1.6301163499386038	0.5996397284118515	1.0608701741345539	-0.15403731795535838	1.7144901439969766	0.791292272505311	1.275117456387569	0.3705312727230578	0.8350105857187571	0.5504419367996854	1.3136116430044875	2.0388585253469254	-0.2637002225353814	0.5535904171885189	-1.7178608587941864	0.23912532746121082	0.32473617233519275	0.37453627804878165	0.3581784841498508	0.6883553819241478	1.5000802995367617	2.3489433643974262	1.3539111978852212	0.6997445674275228	0.11530872781561663	1.118829305778207	0.9046268828931052	1.7867442489423504	0.13684008510325973	-0.2937287152946996	1.8365254896228693	2.184694082971284	1.655533335370024	1.4010187183875162	-0.732753502111426	0.7733208748811566	0.7557118200711205	2.0006692083163755	1.4914327897028792	1.5219581673866618	1.3146624503467546	-0.20537617576162548	1.489054559529459	2.4495640391354487	0.32220549239673896	-0.869432102421786	0.8380146805773903	0.08615554701907936	0.9743779581549238	0.8003337788598335
0.8559971013666344	-0.5957704848340062	0.5513651548255961	-0.029798266292642615	1.426325897240999	0.23052741934962653	1.064121756727812	-0.26586796220229875	0.08996794547159387	0.5110422546629269	1.351427996943208	1.9432795896848287	0.038527893510316935	0.40313993894905953	-1.9515498447827744	-0.08599170464297054	-0.2247279804897165	1.6484549808515756	-0.4707442593693255	-0.33252563485885717	1.8337513280728304	1.1455763189325932	1.4929599188592189	-0.5873167635954434	0.20822409924803495	0.5793029050567984	-0.3322767262392847	1.228909575906366	-0.7372928172099348	-0.5585780531521529	0.9295595656673908	1.1040206393074268	1.518601093862566	0.6601755250903454	-1.0155970077279994	0.3180887404668351	0.5457042122804607	1.7808518245616585	0.8605829618037231	0.3048498158869574	0.9917076260574927	-0.08714351021280756	0.4594409192015113	1.9598255234912687	0.044897970507567435	-0.3427619033386228	-0.17716949021429762	0.6933625617709375	1.6060444453442873	0.1730298476063842
-0.7692683343976154	-1.6557709673844847	-0.595146231797685	-0.04824362666909113	0.1304412554707012	-0.6131458530115358	0.14514796589210238	-0.47838024485751257	-0.8514254864197683	0.024342539519292106	0.7910731606540755	0.8566408215298963	0.08114671052205939	0.07681526641738778	-0.8292030709945557	-0.7115806526624917	-0.7995489118988073	2.107151972205078	-1.0000848352753726	-1.165979870585682	1.286744267540236	-0.5777472448453845	0.7671836327554122	-1.591270460672082	0.1381341670680894	-0.349682245597917	-1.3214095717031393	0.006706756932477411	-1.3789775061054883	-0.6164967496844781	-0.49738172678421333	-0.31113482935790165	0.37180201623114095	-0.5794998480348921	-0.6103069794048523	-0.2679037585501741	0.07253822740786131	0.6460330558861063	0.01028784602361042	-1.2039803733347056	-0.35179651794216577	0.12482003016874867	-0.8733818367885738	0.3656435524580742	-0.6373584197795484	0.4533022579076361	-1.093965678022402	0.7546603314880166	1.2962090326497173	-0.45106168069449254
-1.7157793245699848	-1.3616122555809176	-1.6758836489909017	-0.1493488977070867	-0.9108132799684482	-0.9209100090286172	-0.6670229230459637	0.14669858937755748	-1.2154646052707	-0.8896069865945248	0.2995656030986099	0.02256006508958065	0.14126666518388786	-0.28661875919400204	0.6849159108592872	-0.9039238456264294	-1.0607129421900354	2.019918732222363	-1.1241461984782604	-1.363887816625896	0.5660623989308328	-1.4859085951269426	-0.2062151749883699	-1.6120289707068451	-0.05454699109572986	-0.9175025326865572	-1.363497829169075	-0.8680398384835168	-1.4427411824484437	0.05114447894067395	-1.0596065912082262	-0.7558643138517611	-0.7678711737446847	-1.1556957724795607	0.46303995880864085	-0.44714126192708886	-0.07849143846961529	-0.22717274068959217	-0.18971581935641352	-1.6013631370109171	-1.3046609801819933	0.4374019030675536	-1.3194281388970688	-0.654993838239153	-1.1966804783911618	1.0484359055519312	-1.195586621038403	0.24999554632421628	0.7376600711436878	-0.8484974242347098
-1.3247637200043676	0.06900329921248435	-2.0674579855876605	-0.18800466499836596	-0.9620895980142598	-0.5027517501583348	-0.8272702154718115	1.0271602895549998	-0.8266420939464165	-1.6804580209315336	0.16001899258260208	0.028310784883479972	0.2300809372689004	-0.4377910375595216	1.3716571283569283	-0.514432767229871	-0.9549609358420793	1.692486975003593	-1.0895074536507465	-1.0852929604300448	0.11046939519617249	-1.2251369440444104	-0.7564950097805091	-0.8470178147659664	-0.3896416196950864	-0.9177716890948877	-0.9062582668939717	-0.9925158369519345	-1.1957330604499568	1.127433060181811	-0.6069880643134117	0.019927223899276522	-1.00879572855341	-0.6875980011686096	1.4289811881270498	-0.1618535240495306	0.06860704375137856	-0.14990968031494667	0.07358745009639608	-0.8548516234785776	-1.0379888350014173	0.5486140802889263	-0.8041115226193539	-0.43377328062415155	-1.1613416789034485	0.9232822543784812	-0.5796991292190984	-0.4572571064701778	0.3828694248386773	-1.1742071900028805
-0.43526183610957014	1.2160851585564938	-1.662560723327053	-0.09514923705597414	-0.43379671351871024	-0.043694805854574234	-0.46798057146742855	1.2555655119063145	-0.2535649732997834	-1.7800426287402091	0.1259552932225435	0.3901310868615145	0.06957646704738082	-0.38084827759178563	0.9523191356015562	-0.17965597301106592	-0.7949610372010446	1.1432385168886525	-1.152928651930763	-0.8843253935791996	-0.20894973403417605	-0.6355936607724427	-0.7959860041707322	-0.150316068942819	-0.8194873852933319	-0.8233617379980539	-0.9144694435180474	-0.8070628180442104	-1.1311196947930402	1.6729811700348762	-0.33188108886984385	1.1432844895456784	-0.6438749746712166	0.01716165861298489	1.5088125359642761	0.08252863110201651	-0.06793722888437027	0.26615392429144763	-0.04186292866426032	-0.2259048714834045	-0.19537550581312554	0.23992695022685723	-0.3841165859869317	0.16928894333251862	-0.5483549336795116	0.07031286755134324	-0.0908793873679093	-0.8259280680648793	-0.05527328141798885	-1.6658592343410343
-0.24441877523675207	0.9965725598872812	-0.8392351629645725	0.0685980277337122	-0.20842605813544687	-0.3096602512859362	-0.05252323925684301	0.6093443334796467	-0.07332395362975445	-1.1877361145955256	-0.11113081907090962	0.32838890268534704	-0.5088718235271181	-0.4288076119517802	0.2167320971537005	-0.5025607376768674	-0.9071738001508178	0.3294992950739022	-1.3149346064732443	-1.068545000096007	-0.6642654711854639	-0.6669418170486413	-0.7452456849846407	-0.13824544774949576	-1.1405869326132871	-1.1239563632166258	-1.6120085076677277	-0.8801489919408291	-1.3635073309651873	1.1330017822846647	-1.233285397516863	1.6030695719331867	-0.7291246367002716	-0.09988614347526764	0.7250000108291835	-0.278563304165723	-0.8601710130476017	-0.1497694470729098	-0.8180249859274764	-0.7034076833347316	0.016797125173877003	-0.2692329563601898	-0.8758961619517939	-0.002287458104271383	0.17818335389571954	-0.8795627441396967	-0.39119338572044166	-0.5814748151891488	-0.9494154026559727	-2.191132092306682
-0.8412628405149144	-0.2500048118595311	-0.10155018576548584	0.18909663610523705	-0.5511495373543219	-1.1532255450866664	0.16541788787123984	-0.25634513106911927	-0.20097093867193092	-0.4148373267674759	-0.49923260458241436	-0.24733940693074782	-1.2080286909206108	-0.8111423699574435	0.013176379005212506	-1.2423494079807356	-1.197220675517817	-0.4898823395660444	-1.2726135083616894	-1.363323153396878	-1.1415538748414247	-1.2663894292377207	-0.8788638300794887	-0.5975157695350003	-1.0615850829793239	-1.6234792019997366	-2.105319085404085	-1.144936641547742	-1.4594090662998038	-0.0035708072751459634	-2.694517963995055	1.163446921078788	-1.662475534780128	-1.0762569658940913	-0.10411553917562397	-1.1706974147041551	-1.8582670537519281	-1.6033126930849304	-1.5174608385890553	-1.7900867329075545	-0.654912274292961	-0.5030046093359973	-1.7761057579210233	-0.9931822107046298	0.5581400590473629	-1.1942743585194862	-1.1925795401070538	-0.01125336484948687	-1.9290101802194468	-2.2545987100393994
-1.1833895735703075	-1.2678978036880604	0.2769683966792387	0.18915545051723007	-0.8657055505252235	-1.524356925805863	0.22111300868688527	-0.582961657740235	-0.12443573459327772	0.13802138017166804	-0.7205659476428172	-0.6543863493761084	-1.4103612730589703	-1.3036218785847447	0.3173170730817964	-1.5274144477256992	-1.1832844398947207	-0.8284060432818982	-0.6258201122602421	-1.281992831345713	-1.1778888954167839	-1.5122677439209002	-0.9356465953107345	-0.8215932206179183	-0.4175684096376739	-1.552714947220209	-1.3977399398533803	-1.0022396507491065	-0.8820627100725469	-0.6742251147924292	-2.9256051612969	0.33928871176106296	-2.545729132519568	-1.7923807380818046	-0.21808743190393023	-1.7475923337537944	-2.0874843536975116	-2.8378535639626503	-1.2663028511769268	-2.044427978236542	-1.26636755286678	-0.24961160266154256	-1.8318114444392801	-1.760499683494438	0.5367151065786122	-0.7096169855746584	-1.557123843643319	0.29764887395169665	-2.081378526846265	-1.5513096280920886
-0.49350310804580805	-1.2805080269048315	0.35532459303240843	0.04098062113474532	-0.5216031697927033	-0.6222460805479203	0.09783031531300372	-0.31148544298456543	0.30654802876588977	0.5808059082419307	-0.6167111970937074	-0.2905695221015868	-0.777027225117795	-1.4058889077189167	0.4117498741010593	-0.8539175520498516	-0.5764682387359084	-0.47552719742957283	0.7237437610437522	-0.7834757918121248	-0.5351760715163453	-0.8117719403054906	-0.5105581661470326	-0.48801737780852356	0.6051056945794079	-0.463588485279831	0.3229851438433226	-0.1605598058045836	0.39111490331628374	-0.3555996042375482	-0.9439156026205159	-0.33459472237140464	-2.204414478337356	-1.2153868524625506	0.269429811181475	-1.166403498026496	-1.0433819680345557	-2.397619602373821	-0.19288159292150708	-0.7474500560841257	-0.9419470763663135	0.2156425044004179	-0.6184850427033249	-1.475461039428805	0.42511538179929903	0.040513475392200744	-0.9849628214992644	0.0776402182141111	-1.0501021728933	-0.4697560812091565
0.669532381831504	-0.6743102242935501	0.34583562224853553	-0.2561202356885497	0.2706806509235569	1.0543623498895798	-0.42839782923202674	-0.034488029434077944	0.6128061709401508	1.2118078048441383	-0.41869919216611096	0.5828924964756461	0.2867842333031345	-0.9435265151543966	-0.14871032473940898	0.3172940074710338	0.2218932895020737	0.16463354114395554	2.2682936442498756	-0.42060395212976515	0.35759318920074556	0.2683871617198136	0.2646784230198325	-0.07810447167621487	1.4510838871462737	1.0709378444182387	1.6376538622098347	0.8165173656751142	1.7021787996911923	0.3945135386845596	2.0813168211901654	-0.8276358941542733	-0.6751118303538705	0.33720297712695063	0.4888443294637652	0.39737572617147	0.6412664115689115	-0.3272183471176138	0.5901637092868386	1.207169628021764	-0.014114744891259958	0.46261067528543254	0.7910667803855201	-0.5105253393748517	0.4934229470564956	0.31186364342889894	-0.06018514313027997	-0.36166144423905244	0.32015773516926416	0.10203710193113688
0.9964278214403337	-0.34044683872308773	0.3507404705463614	-0.648567198383107	0.6044076944696204	2.0332487781968562	-1.4379526545651342	-0.24779313416631218	0.3190390301297234	1.9154604560140787	-0.527797252845806	1.0267876251673245	0.866716567776331	-0.382360936581741	-0.9764212717752001	1.061417046879922	0.389113814454009	0.3696935375898518	3.0827349184316217	-0.7237534389011696	0.6542386397316897	0.5577674154358677	0.6785368820159747	-0.33147532161989557	1.5175773177740448	1.8272591528767175	1.2714979094602532	0.9833861866591816	2.210742284114558	0.5529816108993204	3.7335947832858234	-1.4126468310988887	0.6793694465582977	1.3918525360615739	-0.22473630768257688	1.655711041384606	1.6398358973235432	1.6470687127787595	0.18808412973650399	2.1920676559957695	0.39523042491418037	0.3620299618188552	0.952077563396763	0.008827429075002611	0.6495368733919334	-0.246972713530602	0.14718040416891942	-0.5812012727262889	0.705216129541385	-0.393594171381497
-0.011633478727798999	-0.6004147678439418	0.27787327334072753	-0.9872433044299419	-0.08722038505078067	1.3482775402580442	-2.45074123610071	-0.8051899461016429	-0.33905286107347216	2.1069053683565544	-1.0848733456120914	0.39052211619361854	0.3715278887339925	-0.3904845380923192	-1.301327690508941	0.9827171563068863	-0.4346435337771844	-0.20298843273062672	2.5368485464492205	-1.4711122524270044	-0.129141963680176	-0.37449619566221604	0.21155381759027875	-1.3232227658576396	0.6470480176544389	1.1110363491302946	-0.5300478802284819	0.04802608276829177	1.6376019950243597	-0.2662598819269881	2.665912948374156	-2.116951193484416	0.6373873943016782	0.8464100930314121	-1.5620982008851312	1.361852275226339	1.1368926668728536	1.782223958159522	-1.068407500911741	1.5028458222065628	-0.1903817707470399	0.12276195375682912	-0.290384478844485	-0.48980699851169596	0.5512895387439968	-1.3639396940377577	-0.6818928166563365	-0.5970499671047034	-0.30772582228222906	-1.5222806893214937
-1.3628783725814724	-0.9657638397587113	0.016301913227458362	-1.0926651295724013	-1.2889909383274052	-0.41230817710386003	-2.612924855237238	-1.148964258143813	-0.5920686772190219	1.36719364047723	-1.7659071749624498	-0.9748524779747797	-0.8266388763398937	-1.0590462544657038	-0.8221768692182391	0.5572163810635975	-1.611517662298862	-1.1283328654906168	0.937382830709348	-1.731748495758195	-1.5524671705775202	-1.6372477315634482	-0.7550086377557329	-2.22754269109843	-0.6442348397978179	-0.47032720935757744	-2.1301073576453016	-1.1947344684288814	0.5571158302097092	-1.3937542943213554	-0.1056910115828645	-2.5529665834895443	-0.5444788119749407	-0.8304879156098646	-2.515951440028887	-0.3889615043194492	-0.4004419020461633	0.08053285057879543	-1.9583737196488178	0.0028531777003508087	-0.9492556629603737	-0.05558262019264483	-1.5493244871529896	-1.3729708430612924	0.018693654517640827	-2.3570327282273467	-1.6398818457239297	-0.7974121852082471	-1.7165771671259227	-2.117303423780565
-1.5919658567300736	-0.8541039988161688	-0.3410100392327847	-0.9210129748354793	-1.8404693573914266	-1.6720098292476282	-1.484655471009248	-0.9652813318308874	-0.028134567529427352	0.01914979346602756	-2.015423712797949	-2.0102487613021363	-1.6544339754435249	-1.6726974693451595	0.0320997135042535	0.49658902954902234	-2.021971211411477	-1.5606763644168145	-0.6136238188761051	-0.7778181630069445	-2.5065204601793294	-1.9042625365663972	-1.2057481322596189	-2.099226792442295	-1.50301779196546	-1.518496427410699	-2.062791544899679	-1.5810619067091192	-0.08694791760819062	-1.7791405762930288	-2.2761047765205507	-2.3328314728414687	-1.4816659489220783	-2.065776921830506	-2.406606428598977	-2.1600865802586924	-1.6896546288500853	-1.746849896959396	-1.6533715301238041	-0.8418974744491919	-0.7046372061747976	-0.20492082829764544	-1.3883154722739526	-1.5053305809589563	-0.7133035123775608	-2.57236444710701	-1.4868443262081688	-1.2620838011275102	-2.1049813514395654	-1.329182942913761
-0.3214406524572775	-0.2789013085183702	-0.5225152890797978	-0.6330250250653615	-1.1140880337704364	-1.452818215528609	0.37550228119893847	-0.4916140623138215	0.898945531778059	-1.0775737407048214	-1.5277953346253983	-1.9400024211781945	-1.3280076683864046	-1.374815198463164	0.6309751954495837	0.9302083773379289	-1.1630713841530342	-1.0025443410311017	-1.1364525404650845	1.041877260937189	-2.1294066804735703	-0.8067935612773376	-0.5366996551419325	-0.8483454413767052	-1.4152056065154086	-1.169881328848121	-0.4287599478688549	-0.7261010719355219	0.16368936806187318	-1.0229412284189308	-2.4768727068699707	-1.553032672431254	-1.226749843246758	-1.798972084603633	-1.5250454705575665	-2.581235307881977	-1.8674329823527231	-2.0484344246676907	-0.5268286298915301	-0.40621526180777096	0.6742926231116256	-0.41501591143685346	0.11889782476223949	-0.4893806858314463	-1.1764152792227804	-1.8050348554686946	0.01623631640420965	-1.4388705018137349	-1.0912208290018504	0.515634636031154
1.364767818199731	0.28003381343548245	-0.36725167247533197	-0.4209297117276206	0.3416734381728579	-0.2635551033616688	1.7540359553617622	-0.18890222594964665	1.370086232881503	-1.3124018396099442	-0.5503992744715406	-0.9552120440723895	-0.09897784938996364	-0.06880182883941835	0.7588089988574209	1.318533540584881	0.3631421601583693	0.23108890302630977	-0.6003575332436197	2.4535407226067796	-0.580265011079382	0.7076794692957314	0.7680870463063505	0.6677309449770111	-0.6016946926903335	0.12187171462741558	1.2976160974643827	0.6090063968840006	0.8653289258812246	0.279373651763993	-1.2963773293265541	-0.7585299574468014	-0.18307864474285687	-0.47101299011905207	-0.7065279767815814	-1.6674090068600713	-1.2178602311530162	-0.8187182893020518	0.3166917723351258	0.662274109781387	2.072386841977661	-0.5809713189199885	1.4961693006146148	0.9059876560504966	-1.0822017350410245	-0.4858271879835198	1.7948262172522638	-0.7593197135863743	0.32294568074032476	2.1272053734077914
2.0711238244353165	0.5302251943665109	-0.04267362314379113	-0.25947874552950445	1.378129301967576	0.6091430351407785	1.8158545293737451	-0.2286195190223719	1.0853306166550523	-0.8187135465916819	0.29251284235757025	0.05462981657075962	1.0193294172996952	1.4141939604600247	0.6488921409255468	1.0942890791114706	1.5092853425590844	1.271253669069113	0.17803299189825167	2.395861802454796	1.0527931610722379	1.4160653473469336	1.6088188290263465	1.5294184714434929	0.252101110088978	1.13657162509347	1.789083414758225	1.299407019787103	1.126401884083189	1.1528599255062064	-0.22592735538689027	-0.4103144644419866	0.5984551276170522	0.6299132340783761	-0.3724527404873509	-0.6070037864967809	-0.6825855254495218	0.5120355812839787	0.17021975533231923	1.2818111339793112	2.3228941108950356	-0.49785402632298315	1.4588480550034197	1.527354043443402	-0.5351400672776887	0.560669524804582	2.5152797214332008	0.4997504137684576	0.8321312306199777	2.3920430709739002
1.4386053194459263	0.6688011722175445	0.11575476303987639	0.08224495354036823	1.3878398727082744	0.5147248967216451	0.813174633810395	-0.3810928804464496	0.47999013120715817	-0.18665357413009623	0.5399363595560694	0.3833954006728238	1.2639930819046405	2.080612506498116	0.5468471538217133	0.2451315285982007	1.8167658065805374	1.4161776359123959	0.4248716057435177	1.0352085450121185	1.6626397488908224	1.07072132251816	1.3832026893990843	1.6140795887088994	0.6441858988837081	1.1460859409839694	1.0979657923455353	0.9344256455031341	0.5102840871483837	1.126054004933512	0.03466131770322279	-0.44864360832398203	0.7210313947948421	0.8139209677241481	-0.16061033152208753	-0.32329863872489134	-0.7618043599211369	0.6956025076885822	-0.700305447370477	1.0007039818423933	1.3875491388427401	-0.20357183256035705	0.19220787999617747	0.9514508523886532	0.13035899885302826	0.7419842802464066	1.8564634386699805	1.300139840171895	0.1393048489974722	1.3622883061397253
0.306398322429394	1.0137028982591547	0.007881953054123345	0.7064396464269188	0.785045696443394	-0.026195861826106854	-0.23339623005153357	-0.35677478629638465	0.11023292539830046	0.17921417796236194	0.3115357631687266	0.09948030127974485	0.8108218073563028	1.6738014246391926	0.42241906421288883	-0.743075537984314	1.6573337477261403	0.6704353614494267	0.11497722228501826	-0.38320988996206096	1.0412869459584362	0.5056806564717559	0.5254562822307101	1.4962827345406844	0.61374636089044	0.547232998287595	0.3820102450503704	0.0862961600896214	-0.5141525792593569	0.5217780072016279	-0.0011819143526961326	-0.42382997562333785	0.7272750987343726	0.5744959386273721	0.46796082232610337	-0.5169495650958535	-1.031669766968637	-0.11776583230344405	-1.4756151512256626	0.2324601865358255	0.2513769371408478	-0.05177158412022011	-1.0024579955780983	-0.19088736901921313	0.6523468827838923	0.2379180881264824	0.6672005959986185	0.9671908603396439	-0.8551007659583613	0.1445177605294414
-0.2799168761667765	1.5187298887331406	-0.06404741171791764	1.3127363210585927	0.39140906902018985	-0.12468827287823608	-0.5182920302757084	-0.14055787257547328	0.052747433993005334	0.3083597614626988	0.17385618067939076	-0.17938430634772964	0.448140694532176	0.7972172836189805	0.13703802886029426	-1.3772063210993732	1.5236779681878614	-0.32658359991590585	-0.20583334643266324	-0.7133501588763962	-0.025445081543703157	0.5865791133153532	-0.06469116089711284	1.606348192394954	0.4964941457149785	0.2791284599777786	0.5504260583746532	-0.40083130406754147	-1.040071670378516	-0.011986772273802189	0.34119295482709994	-0.02473930546496567	1.1637772996231766	0.7747729386861145	1.4232587661618454	-0.2646632559877497	-0.7498479547401598	-0.74884587568266	-1.5655453557270922	-0.3443571452518515	-0.1874626177400078	-0.30944667386000213	-1.1311165849904659	-0.8970742342070914	0.9548427998203317	-0.12358031398883441	-0.033476920473750366	0.050444223964059585	-1.0662557142080484	-0.17568529879923236
-0.027363341392183348	1.8071793938795306	0.27830121210666625	1.3896516803542758	0.5009900856256193	0.40391629135094625	-0.09482674921096887	0.05421096182723655	0.01606668922803988	0.36234819029681314	0.547265108418943	0.0008104510978443617	0.6581351334293052	0.22125975118751887	-0.2502659890143209	-1.5013529054274743	1.3653022920719293	-0.8612913530541094	-0.1492473095203604	0.06556293083183705	-0.5468170319356437	1.2521289516756666	0.0030221524108666156	1.713270922854451	0.4439993168129823	0.753473990736551	1.3353653122986353	-0.2528357012900989	-0.6334449905727189	-0.15183779196692593	0.8904310353009541	0.5866460807096083	1.7467396297344124	1.5208685951832914	1.9757395617904416	0.6584429847559345	0.21459706961058347	-0.3507626450000961	-0.9504940859137021	-0.4283482639177364	0.0820623425964852	-0.7475181473393563	-0.3823707103581596	-0.7048713605462876	1.0317383655101515	0.33054542529760683	-0.026309763684427976	-0.23038297581370162	-0.2912189258821791	0.4973083180213573
0.5693430697807186	1.6321398525629502	0.9968613855211805	0.7461589734041754	0.6623671587530877	0.9272881171682961	0.3764007994290266	0.08522368839122502	-0.1395946709499793	0.3092260590109307	1.2457381243900467	0.4919541885943521	1.1313336346284681	0.1755750484684525	-0.49067969092907804	-1.2573117539447025	0.8214800877408028	-0.6939036315168408	0.12538127165631388	0.9639033140682165	-0.22306411623218536	1.6725490141820014	0.3085200200746491	1.3329535678583542	0.2878269746950556	1.4616325032717	1.7080064169344564	0.11733014411795385	0.24694099283042037	-0.08750524987637448	0.9107675152879112	0.9752409074481793	1.6996785225971953	2.0469774139964954	1.5661771745323914	1.4168493843086414	1.1999996833135647	0.7520403321408181	0.02733751858038957	-0.19204944917422861	0.43540358187260364	-0.8065946164000305	0.3336698549731054	0.030121929102270257	0.8356785391953808	1.389808784616664	0.15666977798062412	0.5807829459662683	0.7253823844444502	1.3125687198220628
0.8751143523070222	1.1353005804986498	1.5564760715089974	-0.21279170854715834	0.3226642770031152	0.8288643944090367	0.3687269164321277	0.03224013441052708	-0.2515588949559819	0.024172568616148766	1.650949443893127	0.7746869667749188	1.186804523221495	0.3272788435482366	-0.4611008847767664	-0.886894995603253	-0.0340122407564408	-0.16236899818977288	0.22662772183418992	1.0311263664853465	0.4012223155301317	1.2242557987096874	0.22582486825401765	0.4807286174959182	-0.1403924928003171	1.5848995973603077	1.061859687052602	0.18911641227764556	0.7306787033751704	-0.1745062821258469	0.17861244755649083	0.9057693277661814	0.7644114976361177	1.6424346281998925	0.48241396958534905	1.159624331292346	1.476980811950601	1.49948391505448	0.9694547618949108	0.03703072137702781	0.39036837763254295	-0.23736284969634874	0.43644046564810357	0.6133312251699383	0.34229459240255067	2.1086685688358555	0.02946036058309394	1.562296911213568	1.1341291607050612	1.3822279601490628
0.6308592816115323	0.5969529522057281	1.4045882404765297	-0.8374533109645372	-0.48057016614357895	0.2075357321578737	-0.08361019972673274	0.04247997292622299	-0.22285325756346988	-0.383606907338498	1.358471121629114	0.541761709211731	0.5485397064446564	0.31072769910661063	-0.359760137071601	-0.6120312028817935	-0.5353686771966308	0.1859055483304544	0.04557497509936601	0.22779997355303278	0.6061557840736648	0.1341458218430795	-0.3429663203429985	-0.23632517648276222	-0.678681377805278	0.8511999174259675	-0.15802799754166486	-0.12026400923483885	0.38623641935496494	-0.5058455623586572	-0.6049881178023195	0.5596446571429025	-0.43166313058036143	0.4606522802464884	-0.3851667894968281	0.14624860383528637	1.0095124599422618	1.1787559188090078	1.5309652448311255	0.05511747766825642	-0.022556856830724396	0.5349019487161024	0.11790053203837439	0.6621917591855354	-0.3149190977003162	1.7474779019959332	-0.3388196047092084	1.427154024160446	0.7695170027297075	0.5915721789213998
-0.03619896768092108	0.06636050387305648	0.5212372752319052	-0.8556346762837922	-1.152281614071985	-0.3213796949172743	-0.5826485934465104	0.11840203285656944	-0.2777693090147778	-0.5413884915892376	0.6004345516228263	0.008049571963481283	-0.3893330394901899	0.11684436118203333	-0.4933444096266047	-0.5556336099591052	-0.18894947338764315	0.080021687324769	-0.18243698274896383	-0.6927272768776088	0.24677748861771212	-0.8378581410650767	-0.9121916313466862	-0.3346990697127278	-0.9203676740490344	-0.26391071252097936	-0.9795365655278432	-0.47888297694705334	-0.4336295263278465	-0.8393426034094221	-0.6006490873551354	0.29765915665056136	-1.0707069375500005	-0.6805114782083251	-0.42314437202734934	-0.475746960511296	0.4158152055716986	0.03195477151688856	1.4819927398050377	-0.16905149269884237	-0.5138977466726931	0.820120271543751	-0.10068298784783983	0.32775373745169767	-0.8528204239925827	0.5297842177507686	-0.601854156267537	0.022442397407904602	0.15604250117452148	-0.4350738744916552
-0.8333948294468886	-0.6019133040995835	-0.5470265622344074	-0.5610753533529622	-1.1839355626515984	-0.35000249652066123	-0.8038893616251708	0.14286995326274687	-0.6497933886318573	-0.19362780953869987	-0.01963526206834982	-0.33007627677571794	-1.0099977111042355	-0.04591262736524854	-0.8743559480437141	-0.6229267953743702	0.581011485981542	-0.28761270174426856	-0.25374696335421687	-1.0224712304389385	-0.18006831556856906	-1.1820583006734	-0.9899505347354696	-0.07321299091922531	-0.6154670981532739	-1.0772338040366984	-0.9100625279856298	-0.5550540662426349	-1.032625324381279	-0.877528439978286	0.18646464712480867	0.2800145544295589	-0.976937957446743	-1.1517943916912183	0.1705681957714496	0.00605964559069214	0.26077060325595797	-1.055038067791902	0.8856057072116416	-0.5370208924600491	-0.8855330555651552	0.4293497751365741	0.019563906169843867	0.011940463615519535	-1.0205014827356806	-0.5937033658378809	-0.6715944748062984	-1.4421539507051	-0.10375891518726078	-1.0289643192349818
-1.4259871975350418	-1.3627941594487645	-1.1893797379378568	-0.36577157358667184	-0.6439111540203483	-0.027842351154652754	-0.6807689020875619	0.09393277150658823	-1.1186177928566845	0.46518804520365925	-0.1704088749258931	-0.18647035108168264	-1.04866033030739	-0.11472665497625459	-1.1057682175937602	-0.4884018945810384	0.7500427923333483	-0.5015610946898392	-0.2461493045085041	-0.7209339715119799	-0.1464958792025954	-0.9917834735101244	-0.5713982791270243	-0.16031402626881047	0.07813618194651463	-1.301524076544782	-0.33567293843187945	-0.2992026361732455	-1.0508630552293852	-0.5554927261007797	0.9375716231184138	0.3663208489484389	-0.5973606890723395	-1.001149569618681	0.7193835358367686	1.0486795154240223	0.5269642311522678	-1.3180027413915896	0.19509422588797115	-0.8431342196722412	-1.060291743764938	-0.09196348678625535	0.3298706432772167	-0.03879592759172823	-0.7697121671030265	-0.8946566269997043	-0.7675463894602157	-1.6998478738586673	0.14021788156321943	-1.0428107323692233
-1.5094270885878929	-1.8125374129758467	-1.2229626856477793	-0.2855004259218111	-0.022234854788199154	0.2597540465341285	-0.2913264551889482	0.13288570097566657	-1.1235090152744935	0.9369513716336809	-0.07920474199383899	0.2769257583766386	-0.6946772280268658	-0.24321700409496075	-0.7375855455690413	0.1324453986537395	-0.16470701029809087	-0.33524188544637606	-0.3293121122544843	-0.2661922039901418	0.3321337200000177	-0.6414854124998508	-0.05170667539608089	-0.8685038964181686	0.7509065317605407	-1.1230181151662848	0.006729735327070416	0.126993402791115	-0.6800341176438021	-0.06388442818458767	0.9806416928004268	0.353264871107204	-0.3120451906019312	-0.6550407983199101	0.7971964985122367	1.5097624645039842	0.791423353029012	-0.6327129806493347	-0.022217937040603094	-0.8543831163068812	-0.9601596069320099	-0.06439965373653321	0.6028209442628795	0.11428131010837718	-0.2548501360240849	-0.48733840385941485	-0.9903914703896299	-0.7370253946217006	0.5819102988795238	-0.7855378044791391
-0.9934628886169331	-1.550890959243528	-0.9029988512898484	-0.002298249919254216	0.2973046557611935	0.3541480646864542	0.25621723831288934	0.4097459696921152	-0.4351284266435337	0.8969427771487968	-0.1604117855357462	0.655136457284696	-0.2621623422841928	-0.5215646424243969	0.2374409544365443	1.1019763453976998	-1.4659444986468573	0.0573988873070141	-0.4578934533413757	-0.05620235448623571	0.7641969937349459	-0.3294437450392316	0.2248157310802309	-1.6362277994316072	1.0904295355839209	-0.8392533859947349	-0.1898315538627217	0.5483451296026344	-0.31044389711308257	0.3465333043785883	0.4858305927224683	0.22833701649303786	-0.05100379241354263	-0.36896826968294166	0.5338671912038777	0.9581672185158546	0.7738148787241725	0.5074231580281615	0.4031610148848317	-0.4953668195237622	-0.5631640617342155	0.5620986949658338	0.7477810804646327	0.25415237958447817	0.2930456259199209	-0.016477359143000192	-1.0805085028698673	0.35092660257088754	0.8343277479750244	-0.5612434904449722
-0.168316295038613	-0.6846576996158823	-0.5520462109571831	0.5933391128747209	0.32566145613323255	0.36492106222805293	0.7903074263125179	0.8159724519642862	0.44945491280078015	0.4655466345341183	-0.4674858208752372	0.6865575848881711	0.08796546480007858	-0.7684325599271457	1.2642775035492844	1.8300563177027773	-1.954328542549071	0.32827396566611267	-0.4086835277679085	-0.06297577509580757	0.7450541714302115	-0.023441450748356886	0.2349977054677592	-1.6667269126244408	1.0528946164133959	-0.5601970063945684	-0.591242070949074	0.8409781774408931	-0.10953912163841927	0.5434638233689421	0.119677328067113	0.15077526240637065	0.36005959179680586	-0.10445926927167666	0.28261985904081066	0.08095512827139296	0.5786113921737471	1.3915212048686556	1.0383596891157039	0.02978916854890559	-0.06576038628909292	1.1488955043608589	0.7476397856355981	0.24337027770741848	0.6724640316447387	0.10970355100470879	-0.7304508416638742	0.6492084859882211	0.7555317438694312	-0.388158585584363
0.4423262191733413	0.1616246100415111	-0.2789797395307442	1.1090052997018667	0.29166217307996767	0.37825327721103524	1.0634054565373199	1.022744169230649	0.7668447817538587	0.009121704273560825	-0.637731721053131	0.4349376626143459	0.3158729974610682	-0.7060485554140711	1.648622124793259	1.7662988105623187	-1.1930788006882413	0.28351643894879497	-0.11285511065228973	-0.02156239721129469	0.3542447576157633	0.2769853808153799	0.15535607198683266	-0.8286247876237208	0.767389557294838	-0.24815055388620003	-0.6847656835518313	0.8984647472926822	0.019093408369779626	0.5347576193605196	0.19626081441173282	0.22655060482724282	0.7422234798921699	0.17829724733073754	0.17149165648803394	-0.20826418243018543	0.4425598715144175	1.5536225838591535	1.2524373570953502	0.3752313972684348	0.18961758214188706	1.067619581165809	0.571142580588444	0.12029000682329966	0.7516958402678825	0.03635215679090789	-0.03680072620579425	0.28743906633381167	0.4818529227059734	-0.13442190344452676
[truncated: 72 more columns]
