# Supplementary material for: Diagnosis of autism spectrum disorder based on functional brain networks and machine learning
Source: Sci Rep. 2023 May 18;13:8072. doi: 10.1038/s41598-023-34650-6 (PMC10195805; doi:10.1038/s41598-023-34650-6)
Supplement: Supplementary file 1 — Supplementary Information. [file 41598_2023_34650_MOESM1_ESM.zip › matrices-bold-time-series/ASD/ASD85.csv]

-1.1301946107530276	-1.06485824524608	-0.38324034854137556	-0.7641994208623842	-0.8800913485232912	-0.6396664512601357	-0.482112093526449	-0.9205813727513424	-0.8837684606259502	0.4473610281563691	-0.5792857932695675	0.08632822711211507	-0.7326935707856357	1.1647548305130808	-0.5825470276004168	-0.5916855406384555	-0.8466641375427948	-1.0759443136170475	-0.6208414821472921	0.15343614866115585	-0.6081275985961524	-0.3154338720958187	-0.5923959837856204	-0.6219354269715787	-0.6028772562554695	-0.7091242155741213	-0.6591575071538296	-0.5117867874912853	-0.7484545218814183	-0.7397043191913518	-0.4348251239289574	-0.4967019117634305	-0.7166544982630769	-0.11068652561249263	-1.0093623837453534	-0.01308537550924764	0.40861251098242884	-0.7323982159850722	-1.5991200044703835	-0.9306986990349141	-0.6708556681983279	0.33660291809181253	-1.2870904457338763	-0.7912872947845798	-1.3764014689861217	-1.168591622613412	-0.9393872153792779	-0.8711231460998714	-0.36489316626303614	-0.9488996346502288
-1.4649290553405985	-1.3151293172504186	-0.7763294824077467	-1.1146594764735822	-1.3500804841342955	-0.8707891622036866	-0.4377636343068611	-1.1329415637018987	-0.984784708611089	1.361959609623817	-0.7451885020748434	-0.1533263530718782	-0.7241520126990161	1.1180996356642106	-0.5874108841506657	-0.3740088415550235	-0.9517968472833918	-1.4030797829329846	-0.3765055661991697	0.5013905434899846	-0.7575487465022394	-0.4386174098385191	-0.604561739310683	-1.0053173432972062	-0.10298509005172635	-1.1775459716892598	-0.9817385501783156	-0.6837279554214751	-0.6442401261016191	-1.2243041829868093	-0.13617488836044686	-0.30744686798254806	-0.6149916584775745	-0.042772693444222236	-1.6207818546247834	0.3682125055039441	-0.04956848259771847	-0.9753345618367675	-1.6965931708565236	-0.9102417172327757	-1.1609681580906357	0.4755356493903448	-1.3887994163552526	-0.8593542882155755	-1.3399672405615846	-1.8279413472913006	-1.0284952876846698	-0.9087810704157261	-0.4756329274321212	-1.37456556827818
-0.5525246904409872	-0.32470213393039093	-0.33271846282418793	-0.9910950557637247	-0.8475415066268077	-0.5397449674706765	-0.08346393108143119	-0.422678254884369	-0.2935487564080656	1.620606337319372	-0.373701529085407	-0.15627368356257385	0.17289226107601582	0.1969599591856523	-0.37473892959814104	0.21098484481554358	-0.6124020920784449	-1.0802722000600715	0.25080055281640234	0.6684269113604343	-0.15665733744268337	-0.1199270254977086	-0.1627846278338673	-0.6863895888630738	0.9998582735336587	-0.7152774947896712	-0.872624129746818	-0.2979170356510207	0.210858802973239	-1.1135447663945035	0.41355832823393807	-0.033897813205302614	-0.10535219341528737	0.1837692527403512	-1.4733298586493677	0.8221114618553785	-0.28733836684424435	-0.6881975459509041	-0.4676800729173423	-0.1368278040797849	-1.1931853845280607	0.514337770840858	-0.3291007308348908	-0.12242745609549625	-0.31138767109718934	-1.7648335677484055	-0.5566446283541652	-0.1117055672416159	-0.10121952349355726	-0.9175433967315689
0.7944670272260873	0.8836860508787187	0.984059063849337	-0.30930864615068837	0.3341643560246641	0.09781349619981869	0.27369913605314333	0.7556641053107895	0.8138011046288907	0.8987613697243675	0.2398700257666202	0.2351452213794169	1.3064648652871105	-0.7134012232436416	-0.1145845079618198	0.5500607847313667	0.04348668460029054	-0.4397801208478686	0.7887818691543474	0.5389641567229637	0.7495328441011818	0.554420236766745	0.3623320090808378	0.31501674195723595	1.9238390457009455	0.5179971132552903	-0.3209920660183379	0.37005659599572216	1.2517380521055663	-0.4222153125291201	0.8290488505549617	0.2219497613517387	0.3751362939225531	0.35889940130700043	-0.6052049711051329	1.1679680040272744	0.2432576521923524	-0.07902361673990264	0.8917753802975158	0.8166137981086126	-0.6921863075039328	0.6640342401387286	0.9029368243780366	1.0567336427040332	0.6721295053417577	-0.9795238594179387	0.2587854465265421	1.1142002695446709	0.4661062413655848	0.07706433920412081
1.3197993702875965	1.0362364167807536	2.3988082794533465	0.7263331499896204	1.282827365115144	0.6177574219091362	0.5325129692424082	1.5298458615517805	1.4958051142218873	-0.16096756901220277	0.6022080191730798	0.7638070285378014	1.811482634858822	-0.8653231081156655	0.132904598063801	0.3775892739845207	0.7574045906155928	-0.012488454549874631	0.9280559082861761	0.3741247616020868	1.1853269480972655	1.342409906603789	0.5314586910462482	1.39737250738861	1.997040831016738	1.5707582482599924	0.46992669458797015	0.8057865362564746	1.6825637352886982	0.4665675821802443	0.8404568501276715	0.5458436445517127	0.5039247543403519	0.4658003788519662	0.4406418714174479	1.2816759085228242	1.3232463507881742	0.5202904330697001	0.946138568715227	1.235976371240953	0.036839348477848685	1.0620950269606095	1.082087925002076	1.85989481275557	0.8433744532812363	0.006529444454214958	1.0313290750610158	1.9699853182037121	0.7020422754122472	0.8304757941621749
0.7882060037923879	0.13810630004437593	2.960715952151637	1.643887252544919	1.4302303690332692	0.8753321640258185	0.8727888934582989	1.5677194701932389	1.272677730561466	-0.6292893049409396	0.5902872919433639	1.0221675480444097	1.5526987116790245	-0.36733473311931186	0.4944679880368193	0.10018424353864477	1.2431350338898397	0.09648643440893583	0.7624351993363851	0.5214656061500086	0.8755423026742872	1.9300400950793275	0.3647248389973328	1.842297211573567	1.3050870005237964	1.6487094082480995	1.2332121883182632	0.8263485855390077	1.3200328793560958	1.2085006565692393	0.5451673074951313	0.9852991118316754	0.3629368408477713	0.6408365812151718	1.126444524363839	1.1435892205807008	2.085899455428309	1.0317989792897475	-0.2504284769436935	1.0266265896497233	0.6494337798724691	1.5485291822462766	0.18740016674966367	1.8330716836575898	0.638802342159628	0.6817867785878159	1.416885573530569	2.0302995073066437	0.5110457920014103	0.9529334155695683
0.20321334163859917	-0.5357227011409624	2.3180844413847317	1.9252291533012562	1.0016212971051033	1.003216605967548	1.3441961853274498	1.319061345017937	0.49597937613308646	-0.33195806637486514	0.5430614463380092	0.9108009562203062	1.146589508952158	0.15135293347595993	1.069533042003657	0.250652488330631	1.2943647426010207	0.27145105767365224	0.5462484043011951	0.9506634143745225	0.3163098659482921	1.9443943616703425	0.3227036206958335	1.4105804366003059	0.5174473346847112	0.8772888840615537	1.7369511794324746	0.6715901386576794	0.7514121496209794	1.7199684782473081	0.25651301944908456	1.320142151401002	0.2467636823266285	0.8442672568373388	1.3141384046992237	0.8265506486394769	1.8539260691543813	1.551375278029383	-1.0736720813820566	0.7313754231382942	1.0565745495286838	1.7784763105281913	-0.5233666168103707	1.2697049310269206	1.0233951858874935	0.9859688910878627	1.2495044926176322	1.5414586310983844	0.4069480739527845	0.7719145032446754
0.5092362091896863	-0.03535293282259182	0.8852644547705727	1.359364608138889	0.5351492390512125	1.0343581191723268	1.5504075685803216	1.2562236172990302	-0.06647560844757473	-0.04678587280335212	0.7538117238562688	0.7307209616467143	1.0445581337137597	0.3769396170164272	1.6490764962333009	0.7417676860354825	0.9069620078597788	0.8074146596504695	0.3106546789596395	1.1835405107294028	0.1530552264030832	1.1129848748624498	0.7110427345249997	0.4956490936977029	0.11157079164237843	0.05290839496974432	1.8188556913782634	0.5627736596385061	0.5662597059041352	2.0048200820394917	0.13739954327828113	1.2052031027305212	0.2558325170934198	0.7485281285344494	1.17864094527219	0.44114548501470846	0.77968082962305	1.9567858377344909	-0.2000393149796437	0.7869462233656984	1.3486712661765308	1.5378989851347704	-0.011505759473551433	0.747916663080595	2.0067397738552604	1.205221549635656	0.6096085224313161	0.9835493609028115	0.8682670741024312	0.7966968094764635
1.4041100719898874	1.0433885846086324	-0.6247908784460793	0.2561799482899183	0.24519825230672188	0.7408092038963122	0.9826259432845981	1.160896558691451	-0.034573456357753565	-0.5839768103214925	1.0153650289383254	0.7822045205710214	0.889568165157863	0.5416785939429531	1.7502623850964993	0.8922756747662453	0.320324272928101	1.432802132316198	-0.16575500878998517	0.78061404005987	0.40995690968224774	-0.3802700783484379	1.2214512871398362	-0.2869568709873704	-0.08996501696341172	-0.24112117455610124	1.434280854768707	0.39048024466641346	0.5830090679520723	1.9257965619328872	0.0648160735799287	0.5776585322784515	0.18542345244438568	0.11583093223700217	0.8712093997239875	0.07510743607709333	-0.36739156445381016	1.8332024969574374	1.6928245681981389	0.9491889683323882	1.5236047990613426	0.8946157881264397	1.2180705840598032	0.4556689794382799	2.320640013123388	1.5104700387618364	-0.18171674137846114	0.519903368881322	1.5904416061562054	1.0037892011364689
1.7510034413982305	1.2589043330071754	-1.7101447731254495	-0.7288275044624106	0.06115599697593412	-0.030934587551929127	-0.27943925864673164	0.4807931267747962	0.3100464221635826	-1.7737825677567889	0.8403495710700143	0.9635358785768918	0.04326005907802491	0.8489726644064098	1.050854855739686	0.2552638206833768	-0.1348404750622849	1.5816573814397197	-0.9884436002672224	-0.11370474770084674	0.5028530670587656	-1.7377964016616443	1.2217351555949534	-0.6274165190471424	-0.5454442446689123	-0.10632958813108088	0.7195550038284294	-0.013774578624487372	0.07846395451311573	1.313284575063346	-0.11997835966623054	-0.1714096082809576	-0.16653730116698362	-0.7614351636353655	0.4009855453600187	-0.2267735656847759	-0.947817257233764	0.9515261626691984	2.509961316436473	0.6253545340174402	1.430420195670977	0.05760845355501926	1.6174379652527147	0.15119969358211943	0.8799272182015301	1.7210260451323154	-0.7126828299521344	0.01141777648831879	1.6362935376123178	0.8471775422542884
1.0582005482979973	0.10784926353756935	-2.192423769427208	-1.0820053007917794	0.09648796762167487	-0.9705729555057554	-1.3889906583950937	-0.6699963699003786	0.5143729638888822	-2.5317870005466903	0.1326309484048656	0.8863248789176029	-1.3578597466699878	1.008896825631077	-0.18364571878783548	-0.74924307595948	-0.3069820326657438	1.118924762319616	-1.8369326187828796	-0.8056437259270232	0.010860940133608235	-2.0149310483735654	0.5164061181161536	-0.6582648889116405	-1.2743960547285138	0.03701886103595235	-0.026140310316916535	-0.42563913773097023	-1.17777225645589	0.2910032428182219	-0.3178087332167996	-0.5312466285084412	-0.6855105870172123	-1.2040081134413816	-0.179201316418128	-0.43205322295731424	-0.9099034680657726	-0.26750688901656067	1.0869694726753378	-0.2790123335653177	1.0120355145934607	-0.8084113814108356	0.42310492622739326	-0.2735415429524086	-1.6645641633474653	1.5674807497472163	-0.7582457626148583	-0.5349690964497466	0.4784473632680135	-0.004568808346328185
0.1388549822903276	-1.3177705331427865	-2.073930421345125	-0.8240033028211551	0.655272841149342	-1.4486104063376797	-1.4740252030022953	-1.2904896381785589	0.523268480149248	-1.9781610179415325	-0.5365082327742493	0.3853965709298729	-2.254460589655134	0.6215331349843971	-1.1982153613598256	-1.2049133660246911	-0.3496948514773588	0.6006709611935832	-2.126321743189836	-0.7086982512557239	-0.7511057860499348	-0.979521550804725	-0.3223474997869842	-0.6663838074148803	-1.7032074717370311	0.03950952885275859	-0.49158546999211805	-0.32210221971380937	-2.3535261198221926	-0.673811064429514	-0.25054181212572213	-0.3833819948637925	-1.0424839195501667	-0.8550967123464737	-0.6469215718442863	-0.49658662064927217	-0.6060015336192691	-0.9926000445565414	-1.3908915733216198	-1.0689365377136517	0.4884153264446566	-1.5687248095634139	-1.334359056635535	-0.4686337694925418	-3.305839164060835	1.104348568409725	-0.47293815608110684	-0.7938976411039609	-1.2305196889882066	-1.1189262732737468
0.09539012336002639	-1.6262785420068644	-1.4930406536154817	-0.4448905017025787	1.6181357413066988	-1.1193454021139841	-0.5834815282168453	-0.5829936412006953	0.6265050458305813	-0.40931209454247564	-0.4775846566836545	-0.21976881990150118	-1.7976363236105375	-0.0894858616076028	-1.3916065809038738	-0.6819043356020119	-0.539036646355828	0.6731094529854115	-1.5295620563910033	0.03618310615394022	-1.0730058123167372	0.5023105394466959	-0.508342948593712	-0.7811111123305525	-1.306395665689984	0.07987421226284347	-0.5435335015260689	0.46505233503556964	-2.278744719971344	-1.1767310734997742	0.144982234779982	-0.1292331731992455	-1.097975596510903	-0.16081199307909871	-0.808505186817618	-0.41219260829337057	-0.35917522449177586	-0.7894661704923339	-2.6076813738382527	-0.9586302981448774	0.17296085253424204	-2.0145240917914404	-1.8854593967179483	-0.04908230447230837	-2.7721903581049436	0.7332464720633584	-0.2684106215175496	-0.5229161702365408	-2.1572758225211213	-1.6466706618809708
0.8960056115680666	-0.7788109391049327	-0.7953726859246821	-0.4412058557072678	2.1366622867024407	-0.29147557708861876	0.26082956003068053	0.8893031987762061	0.9361649689876086	0.9211002668627771	0.3121752195605355	-0.4836412242046365	-0.4671654743378554	-0.29712092557621006	-0.8930615133531843	0.29305479291376346	-0.9514528736447241	1.2807579381065135	-0.34465257302119084	0.6509878042973877	-0.6966803210987365	1.1287871113906618	0.09805686094263825	-0.9558156349440236	-0.3071481106770869	0.25313121018824836	-0.30279499972377416	1.3562915252633068	-0.7668455644298319	-1.297261803702397	0.5096600553950965	-0.28952317402710925	-1.0840581558326337	0.024613533341966753	-0.779048560257849	-0.29177208501749524	-0.28517915232677615	-0.09012601491400002	-1.6190838493984232	0.005310836048165015	0.10833586123404343	-1.953506540285244	-0.6712778276948895	0.7684255074648619	-0.9518243761089007	0.7666796334083046	-0.4308079341676979	-0.0009189983648762251	-1.6230635526671533	-1.1952809361323875
1.3409237785938497	-0.07717112909359489	-0.44137682426022407	-0.8898918115536272	1.3649792425131118	0.37526411003374094	0.08050653111020944	1.5518986738238791	1.1387738171520874	0.9745848589963555	1.0304138455469514	-0.41414685281186414	0.2637777469756249	0.47217655771003547	-0.4313361265806141	0.7902901016690147	-1.3529265230862189	1.6459428302498034	0.6703357604663963	0.4723483637374081	-0.14399522096662265	0.35342322035956264	0.7978017719284924	-1.1389991335052931	0.4058321769032125	0.3616683296395608	-0.050003133784176985	1.5040196906202052	0.9741348768279847	-1.490643934880266	0.37196110603573157	-1.0007074145340753	-1.292007202978766	-0.6512922873716493	-0.9063342768906584	-0.35791508135018546	-0.3880066670220285	0.26896777754865064	0.21728891979619563	0.8737999387587319	-0.011601416671722653	-1.4832717365435255	1.0363416577128917	1.2066631975530746	0.07706800044196299	1.0309427449440962	-0.8417237779006586	0.14836665538735955	-0.31077067680529125	-0.22803629284997096
0.48736167441297423	-0.5442985632448843	-0.6780996137187194	-1.4330228307081156	-0.448458881266706	0.4879929928110943	-1.0270408796460455	0.5059105706878771	0.8555342152895393	-0.14831019616345917	0.8364413910777485	-0.5459157836914159	-0.522789807348164	1.572445890374469	-0.5659173435738881	0.39050910271536027	-1.4299571617241509	1.1010520793615248	0.8681917273731473	-0.38540411769414096	-0.13164015005498592	-1.0991223807867838	0.7704971952858529	-1.33230116550237	0.11485559398587261	0.2016888132133785	-0.03972115411622692	0.681882719517673	1.412398697381501	-2.0193877622215526	-0.3201971158067785	-1.9026355602430105	-1.61981895644731	-1.6362944265322448	-1.3384962134398597	-0.7630422425503864	-0.6254663818846087	-0.05840805614949538	0.8775141415051201	0.704192010935384	-0.49418075359320396	-1.065998961966595	1.516348768502188	0.7056954962622929	-0.6514196088770677	0.9941848392431044	-1.1041383848114985	-0.3853905266945302	0.4665309794229706	0.4406114606997912
-1.203816352184849	-1.7068700313077498	-1.3023131400840686	-1.6277438215377105	-1.9262324412106715	0.1664560757771454	-1.970250292957472	-1.367653323055036	0.12029352858590224	-1.3914650709975747	-0.30366388778538084	-1.3380223221390415	-2.159731098187574	1.7381485049059837	-1.0748525600174617	-0.5244040823086092	-1.106117013303285	-0.15290490333500764	0.20672555735380768	-1.134078613164816	-0.7672749023122987	-1.9670370905012158	-0.07939688743355251	-1.4702487737862506	-1.0061397715666212	-0.11415754598606813	-0.3434765547565477	-0.45665444857448007	0.1705448826165385	-2.5802915887367037	-1.0633333535948772	-2.459700562759395	-1.5598983684949215	-2.053651676029103	-1.7542273302495899	-1.3769777586902525	-0.8581178320086298	-0.628581739418627	-0.1073842718247509	-0.5138210346512408	-1.2670190760347109	-1.1556450788891812	0.37843953520061974	-0.462091028927623	-2.002914023308772	0.3145713555795108	-0.9507093898559622	-1.2452373791285145	0.12100397676396572	0.4390278415340491
-2.3701659760510783	-2.2094469445870626	-1.8200456089562846	-1.2907143388416842	-1.8856637905385458	-0.24440056906574562	-1.7778262440084407	-2.2832565492263535	-0.6510715897963267	-1.7322609554684458	-1.5903120437226164	-2.542068390311143	-3.069951045369972	0.43955138733459503	-1.1888400558941574	-1.2686860542160496	-0.5930136584932386	-1.2105627544519315	-0.7320897957147777	-1.0867811523272533	-1.4511982191470718	-1.6746316129423524	-1.0560919643118096	-1.3571941899786168	-2.0287826174092074	-0.29597162771293717	-0.799487039011605	-1.0735508634816755	-1.6308277909770195	-2.586792024084094	-1.2627117782009136	-2.3478161343887463	-0.7209828948362124	-1.6016176895530796	-1.6495094697959578	-1.7922365964590017	-0.8914642122039044	-0.8111447118916196	-1.3699059207858348	-1.8603625522613272	-1.9078823289527866	-1.6929590341755958	-1.195699310759516	-1.4697903355238289	-2.1597997159257605	-0.7822094257885318	-0.493971080357614	-1.7866830028358531	-0.7285925401873542	0.05263722275050502
-2.2381485808416177	-1.4026332508252484	-1.8477831941531075	-0.5518313812225544	-0.5986524752693055	-0.5203756776874481	-0.5445895573645888	-1.4829069100137295	-1.1296180071241524	-0.9770724060506647	-2.163700566265208	-3.2863146898107796	-2.3789501366752845	-1.433248538741476	-0.4620763941379215	-1.4532302414726201	-0.13952978398384622	-1.3448190516301073	-1.20190513840002	-0.3356055748222617	-1.549866379414475	-0.7589376877526118	-1.4087533540541217	-0.8323573901411678	-2.107413877777722	-0.27506389884791776	-1.0979482368392939	-0.9711584360016711	-2.4769471660954627	-1.796862781165014	-0.8107743717643007	-1.588665438197045	0.6643906578791527	-0.7571964097765871	-0.8956141947345218	-1.6256791464838285	-0.6830693607960482	-0.5150536555527568	-1.4745040725177772	-2.337132792730921	-2.03232238006643	-2.0632697033533693	-1.82656987107461	-1.7516924324690615	-0.7145395696858244	-1.702109044844376	-0.054508402010084854	-1.7118563999436875	-1.093100336129985	-0.2471587866668094
-1.3095020302706724	0.04243497825242123	-1.326215849238741	0.3237448048067646	0.5246838770484799	-0.568619192484107	0.7477928016528789	0.005984984367229692	-1.349656011144434	0.26308574560497483	-1.8224632892021493	-2.855505572651307	-0.6782715312628751	-2.3946330372564035	0.65673421367679	-1.1057369195881384	0.20986577379857846	-0.6415437787379378	-0.867043743759479	0.33044304848584005	-1.0384973749901278	-0.1314604461642615	-1.0410164416007694	0.002550882624295273	-1.1924696511954485	-0.2590224981371184	-0.982406618166668	-0.6017144222660181	-1.822064827155331	-0.571197627162501	-0.1493448026797339	-0.4449100398590474	1.8282562120542427	-0.13435063089296204	0.09486751506153317	-0.8724326102873056	-0.43947100139129724	-0.16580982894990728	-0.4922505350195747	-1.6719269516041002	-1.5819875260584775	-1.6613131606312588	-1.2599553573202764	-1.4016358895441137	0.9847849075339868	-2.025538767446504	0.2107219165475725	-1.2102537919086929	-0.7066293587240173	-0.2955238027187721
-0.5607833398526298	1.0798391430849985	-0.4063841186546143	1.0899672745414137	0.508081591008699	-0.29732058286207025	1.2205777229303347	0.6405760744357328	-1.481603920211203	1.1857662013578387	-1.0072236082676675	-1.378108164122143	0.766871262252071	-1.8097588665279667	1.20300933084172	-0.44832275863805	0.5707214110328735	0.202087122068719	-0.04281954163193595	0.17544279885083278	-0.4329583711967546	-0.10532336398594089	-0.48515621648792606	0.7931964390813047	-0.004085519552347799	-0.3472527069300858	-0.4605136951220136	-0.37355013203839327	-0.39203356447340304	0.500634786587322	0.22601296939785795	0.7308442530812148	2.0998522876473027	0.15419628101644	0.8053841941773113	0.04306309857448578	-0.38199877248616304	-0.06381652074270326	0.38022605932346387	-0.39174629507878544	-0.7495145810136286	-0.5015192264001107	-0.30057205797077224	-0.8203833003525359	1.4815974791046398	-1.8088045372663935	0.4316369077296708	-0.5603449224436211	-0.14653293888512528	-0.22073003155151102
-0.31513254182735195	1.4443407164623807	0.7005677158708581	1.529965513569566	-0.2208325702764614	0.2732617641663291	0.786694209609915	0.09276344356564555	-1.5083470674048187	1.3600294953598768	-0.24891813704476268	0.2713394575256071	1.2926570303270017	-0.38613864441819723	0.6506059867402847	0.2279117884287412	0.9701038153322525	0.5480767868818818	0.5982643724038771	-0.7929243380644284	-0.1934093811712723	-0.280473030174418	-0.2896847405354803	1.2100037545012379	0.611714686441048	-0.30237882011332623	0.1534265481671012	-0.22339951809381445	0.6673249335682072	1.1269740376335295	0.23723146020730057	1.599690024464629	1.453212483738136	0.38343544157086834	1.1204395989718878	0.6030315625061575	-0.4356724107272891	-0.03838099064518292	0.4137549926626734	0.7018438209647951	0.23212374806833086	0.782359193412691	0.24341409058140667	-0.23748290743070175	0.7740701151818	-1.3846434503870506	0.7614282740905517	0.15698890634928003	-0.012814489493809306	-0.1314942331665202
-0.1823212692447185	1.6063481406469335	1.6735931662671546	1.4444625334978858	-0.5843854920209149	0.7737169822883008	-0.05452541695010778	-0.6117900478474397	-1.3070099280290106	0.8779648834837008	0.21852326665783872	1.2192818915813266	1.1773347671626289	0.7143739477244989	-0.5621290199828808	0.5554198386576616	1.2176143824791745	0.22253254114933574	0.6210202594248465	-1.832201625957741	-0.30746059497815226	-0.26539920970963066	-0.5319196574184959	1.194551771194488	0.3394526935793439	0.09733217523257293	0.4591355016375815	0.03169243618372451	0.7829591566265329	1.3963954523190483	0.16691038223517954	1.9303969137206245	0.45639063928372237	0.6271989231354624	1.2806337529393759	0.6128796551661608	-0.3014268609841149	0.14722989116635984	0.06928919714436174	1.0725653644851803	1.103444597825545	1.5296441216896872	0.25277824615357963	0.25737093425678975	0.024550210834838604	-0.9874222360874411	1.067720054829579	0.8448273794062936	-0.2751314586194273	-0.025336119339657216
0.07301406870732144	1.824443170324475	2.044768926985691	0.7669649612166735	-0.30889870289857346	0.6387277505999324	-0.8365335176066515	-0.5621414580719766	-0.9860716446267559	0.18305474356605753	0.37003334905209206	1.2322462586165575	0.9514038377980076	1.0052316677686992	-1.4696944491330333	0.2621325174700205	1.0630519048234603	-0.564981805745328	0.2011234237257193	-2.1321121058266836	-0.41966981882556326	-0.2189813923622454	-0.8786999639863678	0.918708869044253	-0.4220314759150643	0.5716832168812942	0.30702705649722684	0.1799380033249495	0.20084144230500633	1.4309628661601856	0.22711242600672923	1.6897389074105909	-0.25554417384832673	0.5724205362536973	1.3898539859924688	0.30656136874404893	0.09899833429075819	0.26719799065317223	0.10922718051899397	0.6593254464734575	1.4723761048278756	1.5724999505017465	0.04383158757976282	0.4135222332472835	0.017881126222516506	-0.6615449171369794	0.9893203035637699	1.1186317503578316	-0.5115257428026031	0.016191006704335573
0.07769178454401458	1.717828391424091	1.5049524041157187	-0.26693069055590796	-0.20659728822801438	-0.26278114718681644	-1.371194859583493	-0.0801499746443203	-0.8880608429593762	-0.20468715277581204	0.16985988645612285	0.7097835000785033	0.7658427126158376	0.8026957596483455	-1.482982092504652	-0.47705823047911866	0.4614700446862865	-1.43540404607365	-0.08735820186858834	-1.5017371870846166	-0.2249506675576536	-0.5238923393652917	-0.9648163308982939	0.5522999031825121	-0.9006120288964613	0.4979818266215686	-0.06551281730179162	-0.20191398787430392	-0.46152184663796403	1.1598365425435724	0.32288539338812294	1.0491198712966192	-0.43562209727426837	0.02204418228911405	1.1783178812182062	0.06841939512500957	0.39178355864547293	-0.1648035727363023	0.4676675565959811	-0.18595807270197195	0.9621926326413585	1.1750395381991423	-0.1803927187196335	-0.062062658758927844	0.38063636447663457	-0.46285305621843953	0.33348198500680715	0.5927319990510725	-0.5489677250501289	-0.22663089123688698
-0.5351957458867274	0.9140049848764231	0.36649845912385665	-1.139599645130415	-0.9605293250340634	-1.227997819785919	-1.5255151313877469	-0.09803494025930036	-1.1300648122698367	0.03215936063501085	-0.37669172241318377	0.2051252413143941	0.5393745023561506	0.46484900481176705	-0.8199761263406549	-1.0010297834864998	-0.3517411477250244	-1.9309380096395314	0.11175827763854285	-0.468643424385301	0.3172711811083951	-1.0846629244144856	-0.6385156092504037	0.13742798812702545	-0.5359923951536509	-0.31364803646888506	-0.2689064857090403	-1.02944466047561	-0.7295214001899696	0.5387441954627794	0.2642049173383211	0.2723423096830043	-0.2507025905415647	-0.616460105986525	0.39538884335496083	0.07522007531866791	0.14580434752945964	-1.1125104496210356	0.4144255403684757	-0.8994942053952081	-0.33943985025411993	0.6136464405766919	-0.40613249800137	-0.9588429624079067	0.38601195967411933	-0.5456732684521761	-0.6358350063803332	-0.48521449038472575	-0.5850745971165937	-0.8048469251293758
-1.3615007319690833	-0.2233211183567104	-0.46631868079801797	-1.36748690883971	-2.051988916392639	-1.2483923555020724	-1.093666741876668	-0.7337543777470759	-1.3067354236056234	0.7868192884546351	-1.0206410556265098	0.025235584791082864	0.39803753471017383	-0.09943451135926276	-0.1147940339532146	-0.7281513547098919	-1.0439710520869616	-1.6614693257676298	0.5392317269213498	0.2431146997316892	1.0288680814197313	-1.2528334691977363	0.04359485031685563	-0.3186749002913073	0.5782446132893098	-1.2029419343353218	-0.16225151270199148	-1.5156948252810927	-0.47054462654782775	-0.12430230368653108	0.07732577831273324	-0.41891482732133045	-0.003255320419234433	-0.6155736179141282	-0.6660270510781006	0.1995572442479366	-0.5174768384663022	-1.7294051859231434	-0.2920684028277591	-1.0228658100926111	-1.6540817209480776	-0.012274718953841215	-0.5301400006395359	-1.4294696827835045	0.08013389407027563	-0.9166212550455242	-1.3683431230522372	-1.1683180180204056	-0.7045141118977345	-1.3303962995124279
-1.510699161451044	-0.8780377482745595	-0.2731025044663377	-0.8851780075735662	-2.2971574689156085	-0.10460669293948702	-0.08229372683406552	-1.0491182853810421	-0.8986200352891871	1.5248142544373515	-1.3395400861989297	0.19094333314471418	0.5912906567907777	-1.0289086288910196	0.25710629095074816	0.18200068076199616	-1.412104864258803	-0.6605286042142281	0.5904462104863868	0.336235052263678	1.618287197974293	-0.5676781059979947	0.8726648868679674	-0.7133704365205645	1.7121663732058916	-1.2880751505398687	-0.004517311621890311	-0.9993077203771783	0.1355133788743665	-0.28715391911673066	-0.03392819651205164	-0.8846866612448178	0.11650961493001936	0.24964499852047226	-1.2752981980104123	0.21241377183758728	-0.9118424205196506	-1.165760452710847	-0.9025128821265863	-0.5353546117424455	-1.999854358801622	-0.5772650679432311	-0.3457635646495297	-0.778375081590283	0.17650345711858142	-1.1955045153368673	-1.491048032613006	-0.6952114750430047	-0.5925089570045146	-1.240783503769385
-0.7094990728572609	-0.7378558578189326	0.6698224465391543	-0.11693836079668793	-1.342374497082793	1.2073494110511043	1.010047397197688	-0.367417964375206	0.01686161621931802	1.6218861699162594	-1.1289434556112192	0.5831221912397597	0.9858600186201453	-1.9048387361821912	0.41190275762400147	0.9019274160171705	-1.4274551188749949	0.40407296304460405	0.004996967058309634	0.10801350394197146	1.7672950108315655	0.5936216537692438	1.497910636563002	-0.8712611974569212	2.0341733374959743	-0.5052360104754638	-0.16763466937771285	0.12550457408558194	0.7000076549853457	0.27215149699721475	-0.012074426111122687	-1.0244671161592644	0.09764603298808983	1.3431184281426112	-0.9971072924664427	0.035002071681821144	-0.5161010540141142	0.34829520674943987	-0.5683503754145779	0.09100133196357095	-1.0927258338043668	-0.77154472734812	0.11429730515360738	0.5941975480111068	0.9219424988834753	-0.8631471566203582	-1.0742869072472614	0.5606437173646536	0.04053009635465056	-0.4326470018673445
0.22966113511087313	-0.3304685824468858	1.2474274518310415	0.39089948189839063	-0.15611691962928015	1.3948870686199533	1.4779677896425976	0.6297745906401093	0.7094338108521844	0.8682100633761437	-0.6341811242286625	1.0217860511103112	0.9999306221506262	-1.9500106600577982	0.6347478690654759	0.8051268476023387	-1.1143664884931885	0.6607057816207986	-0.7711527851084132	0.07007624992615083	1.3052532986082408	1.3252590454264208	1.5446525608931712	-0.6695525532232048	1.3097844516039618	0.2468803978983624	-0.6855117481230049	0.672925162039705	0.8374242585127721	1.1052644483139789	-0.06740879889434305	-0.7656902524060503	0.06522309586372711	1.7865206712858577	-0.19078774915307362	-0.1986732425373059	0.3900363563781396	1.5164935031018187	0.5130232096831927	0.28763329184319847	0.28487105019552733	-0.35764909448034565	0.4494395694432495	1.3686948921637618	1.547312984390144	0.11398854899000037	-0.45180264446458857	1.3042022934868716	0.8732764508091849	0.4883295891220409
0.33040218978946695	-0.2811491659672314	0.6671438167086443	0.4605958374726187	0.1885864627879313	0.2670860015625203	1.0971839291388106	0.63098043840142	0.6270467935513896	-0.2983942618288364	-0.2512971378606976	1.287051115532128	0.2860880505804464	-0.9378044547220309	0.9920939352450834	0.17553522002403704	-0.4659915484683438	-0.09043071525558123	-0.9952849329412352	0.4289579582558525	0.4348146182827319	1.1709881169081984	0.9161118606719398	-0.09716823585409108	0.15867693518730708	0.16272270658356036	-1.1157328267807731	0.03945827788074515	0.4718675597079053	1.454958011906357	-0.36985891907699175	-0.13051464560136664	0.190939182830447	1.3846804389778964	0.3877058536995013	-0.27636040177826593	1.0124650808116988	1.283004413276642	1.2177337578221945	-0.0622892633628324	0.9853064264585809	0.43802761353795205	0.30637921656304173	0.6879886929040114	1.136455077605755	1.024153112259357	0.14182932820904734	0.6728705781533685	1.1289795117425774	0.7517317285106375
-0.291457214129242	-0.5001032747276237	-0.5881755480420421	0.4152853921408747	-0.10132378426071341	-0.9626505192697522	0.4203482742032843	-0.5336691181977622	0.14869965600697363	-1.1100873012623886	-0.015899703371350323	1.2268636079775477	-0.6668837625396093	0.346394137068647	1.3010447222277748	-0.12068227091263167	0.475562221405431	-0.9990679359202053	-0.41046594887280197	0.9200601474383142	-0.28550621964605977	0.6312944238717839	0.007343025686952925	0.7679118934485402	-0.45262200063241087	-0.4493253180244862	-0.8956983088436481	-0.9170553096105849	-0.03564331512012826	1.0236602081299846	-0.702991374662269	0.6987657067779561	0.5403785473571228	0.7819460286204579	0.44931345625091135	-0.07724598975554701	0.970194297419632	0.02983304937486495	0.79097144348683	-0.49339777371218124	0.6426189879884506	0.9981430401096	-0.1483993265446007	-0.7568317549279022	-0.157799172047945	1.0222665820192547	0.68427842536243	-0.7361964869239823	0.4551462879128945	0.2270939501899323
-0.45630571227834865	-0.3939538944037128	-1.1719826231601453	0.7019782886949419	0.16919397177883624	-0.9249390738296591	0.245362201129169	-1.3835641532074026	0.22805867815804076	-1.1017351358271013	0.4428357090211519	0.9083384668478668	-0.9236216192521303	0.824033531761858	1.365824690903373	0.3356019974304229	1.4800514196242847	-0.9061025758358511	0.453574948767397	1.1134511983669708	-0.3652464140140373	0.5868140996151452	-0.5181968127586569	1.7353978881346759	-0.08667238263731952	-0.504314220144359	0.12108240005801761	-0.7273290599777763	-0.18021490934748452	0.31024414677982176	-0.6041181770684373	1.4111512084818683	0.9259281782363701	0.6735357814415135	0.44070140826312043	0.35863461006190034	0.728927340332526	-0.767116276252235	-0.267776583517295	-0.43279762546750056	0.044726693414231716	0.9238973471188472	-0.3682138142413233	-1.3358231547461832	-1.138115360506714	0.10663184819400888	1.1572887208531437	-1.422483912097563	-0.5145251387650109	-0.4232658093276312
0.6746003647853482	0.21736084058831032	-0.3140509524287967	1.3775385689350725	1.5046309796445487	0.4192795484486106	0.8003465858152924	-0.4135878973991569	1.2283947610086543	-0.4749913173631476	1.3458775695673355	0.5882943417782579	-0.15759948729941137	0.29472038152061486	1.1370399163699496	1.0147815913004288	2.1478529664322106	0.43092977028631413	0.8246646658136847	0.858549547083144	0.12853618287450794	1.2998645112329599	-0.3034382182056137	2.437580415148317	0.7696233029047824	0.47192230119924483	1.4508914454171662	0.9196562941079458	0.19751149700696266	0.10033956334195973	0.0848307438719927	1.6971460918579753	0.9753290801614877	1.010063915404795	0.8632275522880593	0.8760604847973538	0.9603238532349141	-0.13499931428561027	-0.7979112793047771	0.2102384160710627	0.27456637376993365	0.5103695379216333	-0.06167749956220868	-0.2617883048364966	-0.8673987289652274	-0.6655930101618495	1.3728461681931516	-0.5856405823245203	-0.6989740849533218	-0.4395317012043269
2.484832790854311	0.7732800183984596	1.3021258120036387	1.9983134511493643	2.8119669012034683	1.7113868836577666	1.562952891513816	1.9849875104203958	2.3641411596612723	0.15506089654221397	2.29104027870853	0.4497567052304437	0.9139695301434121	-0.3312083286338288	0.6836047551490557	1.092343539954861	2.1596909681862106	1.9824869238239344	0.5086595052727167	0.4290667630134735	0.5837592049026316	2.1370282558505895	0.33440829603792077	2.433709691986771	1.2319843575223637	1.5964301339641205	2.2946495735782064	2.573597342822262	0.7707329490053972	0.6363276731993557	0.922209703444444	1.4121039652906282	0.4932480747122042	1.1136755494901442	1.5067535466736912	1.3060466156418071	1.5993686874951138	1.3224654672520468	-0.28881000107969357	0.9843916577856009	1.514891604261633	0.46267200060831964	0.4851350633895677	1.4758338972359173	0.3188065126112523	-0.16901214153289654	1.1396081519769587	1.0373951346517298	0.3134352291491714	0.2722540020403049
3.481033711336213	0.7196559976302089	2.262203553834077	2.054575512378244	2.560277199784549	1.6434813076876844	1.8919450714777795	3.699685298696145	2.5402769506533507	0.3643664510364182	2.5564549031205077	0.391180309563372	1.3276771311664417	-0.08827667729006318	0.14557268572685012	0.4697824739028963	1.5702265588099373	2.459841840021033	0.0911035523212236	0.24380713997369502	0.44693531886604887	2.2872864101057675	0.6753811360996632	1.574436494937898	0.9476477307405045	1.542063396764166	2.1206107075564966	2.4687363849828214	1.1286332430020674	1.3715232441373426	1.2662038706825043	0.7039596001400985	-0.19714954430681086	0.5239380332306248	1.6355922230506073	1.5530136196424145	1.817536942219809	2.0988342563554947	0.6648377051101327	1.4070528256385535	2.8156408175746805	1.103685597674138	0.8188788865884197	2.1755212963111776	1.2855675964188198	1.5287821558263233	0.5988714175740416	2.0627271396024014	1.827030684320836	1.1419543410887552
2.9264779765285773	0.3083631958463849	1.9509541100743681	1.5116724381549316	0.692852638423654	0.32141994214944597	1.692434939236186	3.1176459589765204	1.6500197691265657	0.2581911754267525	1.9337849863175394	0.16447473905533552	0.9677921595291815	0.8951693446568845	-0.24797461928860984	-0.09865115270194087	0.8490748792448425	1.6253000771464192	0.2948058078086829	0.45185751605539226	-0.19572421688144914	1.608676327431177	0.2736992146779297	0.3090150158944192	0.42540262469659995	0.11199464932520133	1.0484535796897507	0.4885402675058704	1.2446576242509189	1.5711570632119602	0.9637191140829435	0.01794012052581009	-0.3999361256462733	-0.44148573175834027	0.9747896521029196	1.6093934068688314	1.0265706454597179	1.4314592944350755	1.1913265045264403	1.4336732385221567	3.0740376986783473	1.9728180651812366	0.8994672732963163	1.3009136071933791	1.399164700664584	3.0531995113080455	0.2582033364338296	2.0024367761015975	2.7582088396349955	1.6140227153118472
1.5900476291973087	0.2977791381710383	1.1302957801435818	0.8766909395997066	-1.0886333403262647	-0.9356066460896377	1.3471524405492223	0.8488874652432429	0.7195108147179627	0.2265513457820152	1.0844891903403435	-0.26537179370428876	0.5939297403047095	1.5154505587744176	-0.25011140545456484	0.0639663084027377	0.5537196119440898	0.4277567751692292	1.1931379975638368	0.7886941704765599	-0.7195180230039737	0.6708985216790326	-0.6466016983951007	-0.5189393881508284	0.3860080204890923	-1.4113793752899313	-0.24217663319246693	-1.6125287733659783	1.4206285011890811	1.0767398018820704	0.5059485309609556	-0.12649248190184043	0.29227141886075925	-1.031542447392198	0.2414246261236083	1.4856971929496974	-0.29648762793818056	0.0462714591457766	1.1229867695725322	1.36724555589793	2.142651302593495	2.2939561647392885	1.0602728680918834	-0.012504761284990893	1.0435178611513305	3.0304864899191775	0.5487673412050955	1.6219757107607478	2.6527664192659577	1.659367139261207
0.7442396313241271	0.8842975906403144	0.9114192873889607	0.6868495573366753	-1.1410627766520463	-1.056714283325855	1.0934560572550247	-1.0385283542352997	0.649042548869458	0.4356914958054061	0.8721222007060061	-0.6019929834112449	0.76405547110341	0.9746571049676654	0.15832381917394223	0.7275405446646707	0.8603880194328105	-0.16116709878773994	2.12401749536624	0.8374867265804757	-0.64933883597056	0.06407109565913852	-1.4563637674913577	-0.36652500117523995	0.8582512678806458	-1.6257787286437753	-0.9881701909374438	-2.047507562220948	1.7802039559004224	0.37994381330681826	0.42401539860665466	0.44690081989032493	1.444507791086969	-0.859439209240246	0.41065851310433965	1.1358292213567251	-1.0321950434183704	-0.7830282751550838	0.9699264831818437	1.3975737170024038	0.8735351374659965	1.7752935534542784	1.4224473918432943	-0.3842637013265429	0.8426732364986228	1.4913688281765258	1.3240810161233814	1.7447191290860267	1.8852933626436195	1.5809320983466728
0.6781512603140276	1.3125423440449167	1.3736543893572108	0.9328532175936042	0.303869647100579	-0.27538584248197046	0.7022392312785629	-1.3050178172798366	1.0874246001016432	0.6490112098058582	1.3622168177419773	-0.5554583038663552	1.0432032006031737	-0.2596108606413547	0.6058152684452556	1.0626303800154115	1.3687960055676396	-0.20515626121065	2.3677929620167766	0.44112395832001516	-0.1511255900126896	-0.1507327370805363	-1.708479125054815	0.46716180793566	1.081861700414707	-0.52143605240258	-0.8593666402170568	-0.8269521819336058	1.9975079250304264	-0.04179270548812606	0.6323882346764034	1.2776986687255376	2.0156075958621607	-0.24511026391536048	1.4752860506086962	0.49878793238769986	-0.6585438148658909	-0.6802734515646556	1.107421171171407	1.3841638143404413	0.12853345750016315	0.8321489149588362	1.6194474134739643	0.2012232323557386	0.7481235367470622	-0.162809075150718	1.8889772592115261	2.059325662118164	1.0007484198950474	1.487989934559895
0.5371454790527491	0.8002372508034755	1.501977154730094	1.028079723001386	1.4698545751915228	0.31459423433506234	-0.12367482374041706	-0.6383111601276611	0.8983662570426922	0.5733854821962532	1.6901380149169336	-0.2566182916305584	0.5631396854502609	-0.9491010753471855	0.5786863651553529	0.6959811370660998	1.4095552513159548	-0.508619388363614	1.8353303326433132	-0.12745128199478511	0.22880892548303772	-0.2802352947622803	-1.4180636652782057	1.0702647547754118	0.39086157462440646	0.5957541798508029	-0.1623975221254671	0.4689577120056591	1.6691872968888901	-0.3149596122090308	0.5361790817915945	1.5016809487022256	1.2998189047157964	0.19651840695537484	2.229155705628176	-0.34221872320505775	0.1529024964753778	-0.42589575583837547	1.3231481598197197	1.1217676739568851	-0.0837171880788246	0.04575114819388554	1.2776813846959718	0.5318547050739032	0.23279840476340613	-0.6268899911285467	1.6246159623710124	1.4806556221679528	0.15530067976552264	1.1674925614605982
-0.3987975264138297	-0.3405289065937277	0.5138456956004005	0.38746523670232985	1.0924901017164657	0.05703464576003079	-1.1805241464101266	-0.42319523824937827	-0.2986315006939856	0.29821641292712564	1.0448310765815696	-0.1866883489433131	-0.7302740075355236	-0.48326322129762783	-0.045792400862084956	0.17861280961707818	0.6310433554715771	-1.4054694831349535	1.0545989020053463	-0.3982495157472324	0.2377257233093113	-0.4775417088053429	-0.8424293637138601	0.755655561362449	-0.9003097947586419	0.6205830232285118	0.410240123034862	0.6036775885279948	0.8774992353204625	-0.9566829737974906	-0.1930608421976126	0.5933340336328458	-0.3315543327141492	0.1743709261371054	1.5064864311592114	-1.075112652847888	0.310967698570278	-0.8293341590522277	1.232038377443907	0.6750168244726475	-0.41677188789071634	-0.4247035755130155	0.6151769004641852	-0.1948702448938697	-0.716625581064711	0.006425964324404892	0.6031798869225837	-0.34258724048958294	-0.6953747815463858	0.4820064957631879
-1.6802090035476205	-0.890135750974045	-1.054342889759852	-0.9487526831976826	-0.24418627211222135	-0.624625887306592	-1.815257426421427	-0.9051462766207083	-1.472058362125515	0.2596243278891363	-0.33592804383476355	-0.6100590002905959	-1.7542606268483754	0.4216837097027048	-0.7706509177758483	0.26245070707786095	-0.6590879057008849	-2.2033580306900764	0.5447339252878332	-0.1271590352291962	0.18305153250553247	-0.5689366815693548	-0.15407944923376177	-0.33227200494972203	-1.664877934979554	-0.20357886313346998	0.3180573181018026	-0.018292284239614237	0.17729602259516247	-2.0857864875136642	-1.1129202327414895	-1.0215806356313033	-1.6942458230972166	-0.10722721770442997	-0.44960854786267174	-1.3392555887249638	-0.44858982105521517	-1.6593130595687158	0.8600918125389607	0.30074572946511063	-1.2709743125430182	-0.7900864101412013	0.265035220054302	-1.3181963660036853	-1.2393783655413624	0.5192755635628876	-0.4597832663641458	-2.2785526479158342	-1.315835142547672	-0.2918006653426291
-2.219038673322085	-0.13624636498311288	-1.8599015394359104	-2.2659149223008552	-0.9769993777502313	-0.8499235463638988	-1.5982418914644696	-1.0689157447470217	-1.3601312552831741	0.7091704826852377	-1.3556786784174828	-1.1610577125638375	-1.4191760927840649	0.5276988572917723	-0.92496348143279	0.8825359401546743	-1.7341244744207382	-2.0159023854972293	0.30362942459083436	0.4781310208068934	0.4855783022662431	-0.3789793250954874	0.5769791524806855	-1.437626285564997	-1.0946640989223362	-0.7594995339233941	-0.3983771998744497	-0.11729737622608674	-0.052818040505917596	-3.018256489330681	-1.430248179300372	-2.1950708597485473	-1.851659764291674	-0.27278989416148836	-2.1019565272699823	-1.068561187731684	-1.285654438755217	-1.9198200447428766	0.5601983934932085	0.0661664125143939	-2.269476047266722	-1.1296031248659026	0.4434139229037016	-1.5509960255635307	-0.5168619555388319	0.04205860874551862	-0.8857778902886628	-2.773380136702218	-1.259206344006503	-0.6729546181867994
-1.6777004975598102	1.1584121968557515	-1.2931591742477138	-2.7524782925070155	-0.44326821816758266	-0.3079253242734234	-0.8117330622143963	-0.23754808262997357	-0.11483717142035266	1.2909063909746912	-1.2602435249696369	-1.1527881911419777	0.07134980745774107	-0.521717339169607	-0.3795763461092501	1.1357189207683205	-2.0580306722710993	-0.9329082964716219	-0.061924363126533814	0.9351791344768984	1.087169574374298	-0.042344630130419156	1.1783697935071913	-1.9322430894398	0.4054652575682485	-0.4187739458950773	-1.1471952416863478	0.7238809858410533	-0.09770393289878959	-2.834721121748751	-0.884389493486304	-2.0622309143140214	-0.9177317322013585	-0.14489453001702082	-2.1879858823831695	-0.6184185733288727	-1.2222047088218249	-1.0772153475907165	0.44024425915118925	-0.28454397396455805	-2.69205499010999	-1.1945689648118212	0.5517979395945242	-0.6179382517946462	1.0860373161189318	-0.9747728442341865	-0.6428774590056126	-1.564698197811175	-0.4926190296555715	-0.48457452269024914
-0.9023906843641998	1.4696420318109165	-0.21455660375301394	-2.161524156314263	0.509735851267453	0.49404636876929847	-0.15774429814821003	0.8199989644018556	0.7022797580103807	1.2854379556683753	-0.4497628083094237	-0.3474692894396554	1.3165459205582855	-1.764646446729588	0.27760018516571344	0.33544931148317314	-1.6865447837015046	-0.001576706625120282	-0.775847474881518	0.9058857414254065	1.4466810480296048	0.12774260485741054	1.3621736058767042	-1.7622947870897405	1.5543157096658708	0.38640278383919974	-1.2737094711111245	1.5496280037532442	-0.567063908513101	-1.3942997330904736	-0.04231668447393872	-0.8671111541483978	0.17395698673880533	0.1785267727430838	-1.0196692752898604	-0.4437577107426388	-0.19810412902424554	0.2777804468197616	0.1850430767039313	-0.9735691936813791	-2.281010158250999	-0.8051597591295077	-0.13786459245378016	0.39301551979987326	2.131337894986224	-1.3492653224743083	-0.2689511299082914	-0.021933257541634995	0.3020534381811498	-0.02405356906858317
-0.8183651564417724	0.15627397223193804	-0.0005173428087097299	-0.9764449351635516	0.7424986093831955	0.8985888042321724	-0.040313599452168565	0.7927786574799891	-0.049327796510330674	0.3497316974358183	0.05928561306509016	0.686144718165447	1.1553611650048783	-1.9115349072155199	0.36414518779845684	-1.1025149008819246	-1.1010068342659818	0.03500810979693667	-1.555936266750511	0.4768934006669401	1.1334206390913533	0.009551701916155111	1.030104446543825	-1.2443568847355493	1.434816826334331	0.9072012405383125	-0.6086034502787123	1.3205485519983389	-1.5890467507635009	0.3303770601109902	0.3601424483452199	0.2800752796559934	0.6123248247166436	0.4701051759267653	-0.06496413389487835	-0.6073097604559337	0.9368776893063648	1.0970786358411058	-0.42893666681262665	-1.7718867358076495	-1.4597138643327905	-0.2697891442866128	-1.4641437839979183	0.4086122185920881	1.5099800524226472	-0.5556450312956103	-0.24743695240863892	0.3386668075110661	0.324087110703859	0.29112241477986517
-1.2081127532719562	-1.8220254430239815	-1.006399469358194	0.0022978820736435385	0.18322279270145891	0.7834631740707907	-0.2659294094590112	-0.40306207292759716	-1.5839894320693055	-1.0315957862045029	-0.14150977321671404	1.105713004175154	-0.17062704204776963	-0.6577809764011975	-0.14982894222280382	-2.009707564006955	-0.7058893014403578	-0.31074836639109715	-1.8601475842204627	0.04815405383773934	0.3155805371881676	-0.22802047914935022	0.5142423171490181	-0.6387404514430111	0.3374476433018279	1.0071880880404491	0.396658306618051	0.2962991112150005	-2.523915521890493	1.0674828251545836	0.24504312537646286	0.50113830351153	0.3500392734638417	0.5271257431970997	-0.3172362848040735	-0.6871339845952279	1.336900446760552	1.0114724079222202	-1.0582093481102504	-2.092051670660044	-0.7814586875375314	-0.16825702305506243	-2.3298295359433565	-0.278021030333057	-0.38634453637568744	0.7051680604476788	-0.5448928760057291	-0.5284825739794656	-0.4536514233161367	0.3268075510992006
-0.9954972706990504	-2.882243020671078	-2.212877169492322	0.2394560421945517	-0.3331656432175991	0.5127031764004057	-0.4431023584801355	-1.3330992166718483	-1.952765127540618	-1.925104063111087	-0.44529428895621953	0.6792839756182836	-1.3794173294608243	1.0663288879566069	-0.6264778642833856	-1.6692755669862072	-0.5390312989943675	0.11948310154684406	-1.432113660403019	-0.06189035591528422	-0.4084515095667268	-0.4055943462592915	0.34959332309106295	-0.06156784563819998	-0.6425880949721935	1.0872816425026048	1.0567744146427147	-0.27707893568524217	-2.58887420925101	0.4337914563416087	0.19001756130279263	-0.058386193934484604	-0.12060362312003206	0.2716950315224354	-1.3134001937368573	-0.27589591123736895	0.8642735449505264	0.5794574284827813	-1.1067298048471166	-1.559481391395846	-0.3462938862575928	-0.6725244007642999	-1.8320402526903399	-0.4067725874239701	-2.03608963820809	1.3250986755166878	-0.7782103386072237	-1.28620497339903	-1.198441325504011	0.20577117149160312
0.24895865432920639	-2.344396781385442	-2.397669416200897	-0.24372988022298062	-0.3331960658545513	0.3848737446739911	-0.5006581416580833	-0.7418106190574031	-0.34637361752822005	-1.8105620131669609	-0.13523995366542857	0.03143749969271133	-1.5123601258667025	2.0655614729626315	-0.4966310292553163	-0.5262535548255943	-0.4428884394257471	1.6135848153697459	-0.5731335735118218	0.07811535758231822	-0.6052261528718459	-0.5810159687635312	0.7314171422993277	0.2989663223499619	-0.7551470831691337	1.2813632660632985	0.9988937868471902	0.2155911738310138	-1.6807125560891623	-0.7344801059017586	0.6047922040089921	-0.5676620325486004	-0.4294261997590505	-0.17780531978024075	-1.8428746441617088	0.43983644979934855	-0.06898098414170792	0.4517928365899649	-0.5114702806017098	-0.43151463593222145	0.1172288670536184	-1.2562970299884326	-0.31022505518656046	0.5941697032134229	-2.289364417952823	0.9546679576151665	-0.73938930960016	-0.8356427343864166	-1.140895988674412	-0.015472834317893688
1.4944219763207278	-0.8878464019739172	-1.4261556864643987	-1.0017281732689287	-0.2994227768660115	0.3448591000743018	-0.6748960184062086	0.8114927419225674	1.7559057129201585	-1.0304966436095473	0.5500024040834731	-0.046684093729783716	-0.7472983121570307	1.9487983878541406	0.10818925158091798	0.33166744723450603	-0.39356323832411305	3.0004843291716456	0.11243508292202933	0.08608856486187377	-0.3501558216159359	-0.9221304652725227	1.2608779982312706	0.1470343673395675	-0.25295435512055725	1.1597079531463574	0.3857536291910368	0.9083156507957655	-0.45290044917109495	-1.251101369449503	1.1002706984522161	-0.5197213717029276	-0.6234889016370583	-0.5410187347210634	-1.4079437828101837	0.7254478057423177	-1.058483761424963	0.5690201373729596	0.03933318354209146	0.6069688316877768	0.6892214595205415	-1.2435636341986123	0.9317049537997221	1.7922365417977626	-1.3805114224289912	0.19197881985119924	-0.6362119600928836	0.44902436377260185	-0.4708693493159624	-0.45682785274989496
1.2841175684434392	0.3232180039315143	-0.24217427511464332	-1.5262335118826877	-0.8434596956333098	0.24204271129531432	-1.0664945947516657	1.4648254411091517	2.0750296236919326	-0.3697168675814513	0.5811382987039699	0.5375562214075789	0.06372344208470004	1.2308156919255755	0.5426662979356668	0.2703841731056607	-0.5405358483589221	2.791925534776086	0.21592901295045092	-0.34841597359644877	-0.017727924798201452	-1.3980002988885036	1.3208569040413218	-0.6020131070526424	0.04711965848254647	0.38902563941758267	-0.3248034005824262	0.5006940608051432	0.3753755432348084	-0.7182059555242771	0.8451823916668382	-0.22336772685524262	-0.874145355743834	-0.6015842813634888	-0.7034212536350458	0.026117906051189823	-1.8865652353626874	0.3733385805355059	-0.15815879519073084	1.0278633055847521	0.9943722918433702	-0.611398509512674	0.9445629377270377	1.8259925792978084	-0.474360427710869	-0.26433892443839224	-0.8034665722739444	1.2376212516918523	-0.13839969816244818	-1.1531633869933273
-0.5072612263710243	0.6923392633710601	0.252347206280111	-1.5593697172611343	-1.6641964030121368	0.15620030574172572	-1.418648333078545	0.21113401398227716	0.06828578098888484	-0.25681201671920306	-0.5927952939019339	1.0956541093740495	0.35406469570711885	0.5731630302319263	0.3882237389460881	-0.4032859768514804	-0.9267345285060604	0.8163970881519566	-0.21098339474254046	-1.1316097782231007	0.12771387929086853	-1.7328999342111464	0.709895379842189	-1.5730442959014945	-0.3097651535745263	-0.6051107279267508	-0.7879396200414261	-1.0584859335811152	0.6111637390700375	0.24347355483769845	-0.473579020073568	-0.27456923074359546	-1.1102461578171976	-0.46451348637664547	-0.6492081171130669	-1.3723184159422124	-2.285345396068236	-0.31584714715203366	-0.9796011235379773	0.7947832426848096	0.6122427675757394	-0.08236045311502277	0.012931199399562039	0.5541014895189884	-0.3974176032148056	-0.37455189482042844	-1.2805498424798705	0.7834410238519536	-0.7550330266213594	-1.8256526266462347
-2.3105854219134736	0.3863270137208284	0.03502207895315032	-1.1867348787137622	-1.7740284406120341	0.2752900621091484	-1.415842050367122	-1.8402425520535084	-2.383736406543193	-0.45834799248763647	-2.2176989715268354	0.9223259453690783	0.17574180071214673	0.14490167416198022	-0.13902319231035892	-0.9387566787350395	-1.2937168709871447	-1.5003525267836642	-0.8139943211065929	-1.8006505598459859	0.06025503113805342	-1.6946485349008853	-0.15740406352582267	-2.175030233377604	-1.032408780887714	-0.9987484171055868	-0.9591018518020178	-2.355201939060977	0.46060776521910746	0.805334839590827	-2.1872077874179525	-0.7449114590825379	-1.0853308796469214	-0.5059527352202637	-1.2367708142367089	-2.4974526551714735	-1.8932697740065623	-0.9355144072888406	-1.5750241010751096	0.19388800264893605	-0.32967737883366766	-0.3345498671794523	-0.8223935196817077	-0.7579515917768745	-0.94042665508914	-0.5794051098349641	-1.7629800726068383	-0.34184806765463116	-1.8442111347887753	-2.070285365930219
-2.429187313052571	-0.1645132836173558	-0.3160628488280821	-0.688087292951815	-0.7566366861014266	0.4901758218748563	-1.067201519353043	-2.6194116126992952	-2.9654613707741446	-0.5209354329781121	-2.9276197380104354	0.03677950728988293	-0.20434935434533494	-0.2544639277136846	-0.5342651093923632	-0.9254548730232718	-1.2730915091090187	-2.514172277474963	-1.2786070959117624	-1.8975874008919855	-0.17532877712523853	-1.3210723654817431	-0.6968299770023257	-2.113558485995919	-1.5292095924754519	-0.5873036942209591	-0.9645723479021241	-2.0919639461955803	0.05121450950850036	0.7901918548997471	-3.195305186261024	-1.0987071296483317	-0.7420741551410698	-0.9435329553859365	-1.5740966753580257	-2.535437086741873	-0.6673663202413712	-0.8114942336994819	-1.336467419415406	-0.49418170232134795	-1.1237521952103138	-1.1998577814406919	-0.928095898846348	-0.9278703907494524	-1.2958853545388764	-1.0680727485246693	-1.9324205113238142	-1.0401109876237933	-2.287202623727306	-1.7666441950551195
-0.7880560839677881	-0.6469140208686672	-0.4161308189402441	-0.264450146707932	0.5887417026402764	0.3323642939374203	-0.6316265044543586	-1.3479070136575295	-1.3600800623096592	-0.35287642347515286	-2.1999816894167563	-0.8812657758883532	-0.660897419499647	-0.6614275289867396	-0.6004410677326674	-0.535419244915398	-0.7597313523459078	-1.8628091575255337	-1.497256229358149	-1.3457437050317889	-0.5690530378051979	-0.783479936196803	-0.7344074117305422	-1.5525567878550433	-1.5333988550680464	-0.11611625087133298	-0.8787838763520656	-0.5919947604995731	-0.6387203008012204	0.6561215499763176	-2.905666256915686	-0.8715314676755922	-0.3389464798427202	-1.4602713365806772	-0.9859797359564468	-1.4894377537370707	0.7851207484243672	0.0011176776132149316	-0.5791100056059213	-1.071003241837245	-1.0998873655898445	-1.7670780718627028	-0.5779224295429196	-0.17938839782248364	-0.9473519592430044	-1.4808689135783526	-1.7205943628819083	-0.9026992242783006	-1.4587397035301357	-1.175570359809564
1.104966053171093	-0.8232185798016559	-0.32208250685351075	0.13602808588654558	1.100386987946892	-0.5144328400604857	-0.201160804688128	0.6816006138909954	0.5737996011461605	-0.24856568169484208	-0.8626011887503819	-1.2016608631774666	-1.0593431359186203	-0.7767473432483273	-0.5592451135006233	-0.15627511132409136	-0.013120272640707517	-0.5327352808785413	-1.4648714565543004	-0.5055150564279206	-1.025450451959598	-0.11502279270399889	-0.5837126160090249	-0.7546943903504335	-1.2040415730065452	-0.3900382988509664	-0.6543416659240096	0.5673791449527522	-1.3862024944179565	0.78762585885058	-1.5944197801268853	-0.19876180350903075	-0.14783445198789746	-1.3967878555601514	0.22134677656348048	-0.020520745237557973	1.5581533811913733	0.7266110466725327	-0.12902234505270568	-1.3040358077289689	-0.2303116178293205	-1.2970739595979976	-0.37708004977393045	0.27993907415864616	-0.05365238077734317	-1.363017269955756	-1.219576346677961	-0.41871736605623455	0.17077642171344803	-0.5896402670407492
1.8534024340149735	-0.47547544731914476	-0.12028945834261535	0.7133627055652809	0.5615437611613511	-1.677402969522912	0.43367085530138655	1.5962133160853278	0.9614257684177333	-0.40715711312538133	-0.07512122940149457	-0.8828468888734691	-1.0415230867208847	-0.3622282965730177	-0.6267612633561558	0.028219269961642455	0.6306411028491732	0.3596840264513837	-1.131562727345307	0.11682491832182763	-1.2777142190237878	0.757230736957077	-0.5957953086336816	0.25823695083732046	-0.759265359413213	-1.2314507978951283	-0.22520247605895752	0.3317905846299861	-1.5861618560302977	1.0494678602511067	0.019804998015310486	0.4387464253552245	-0.12312677323167855	-0.4379401204040426	1.2065981808059139	1.2227435081537354	1.2468775887518437	0.7313441057714802	-0.34251527108043306	-0.9740718249627403	0.9047225921164406	0.030950254493259145	-0.4795900928813833	-0.19586665957913307	0.8632380074019962	-0.7235419813947654	-0.46004290866311065	-0.1439461942298332	1.5235821871154724	-0.005497598531912478
1.5078762512667676	0.3677588342880196	0.330340606151128	1.4992461163410113	-0.15890498409256362	-2.2506911230371824	1.3844028471253405	0.9105951949619507	-0.12704005561178572	-0.6237368043146724	-0.04974726235567245	-0.348970465305314	-0.3161877743764605	0.34707142283685005	-0.6794791876240245	0.09374549724759586	1.066116245419456	0.584189229832896	-0.4572618725027802	0.24643288115423767	-1.102757892480138	1.6795707945898795	-0.7576616658953894	1.5144031257676343	-0.24602100485221828	-1.638075846163548	0.3735154084355566	-0.7529621656983357	-0.8097700410658654	1.0955202567785924	1.3498451146908441	0.8169221507509706	0.009955635214297057	0.9198151717452515	1.5864728650122106	1.9884874259414003	0.3186222121543791	0.20472450176917698	-0.7466950924694243	-0.1516692485349144	1.6837851703376805	1.2993378364960138	-0.5392939246895526	-0.9848003104309602	1.3875204878117566	-0.01830981608246004	0.5606443222184563	-0.0484220833893511	1.8768226543005193	0.7304308417330553
1.0989078152052414	1.2485001221798895	1.037082517372549	2.157970489744095	-0.24966872748338081	-1.6346047044932643	2.2578946883898605	-0.20116832882980404	-1.052693777396405	-0.562427880411117	-0.05002053297586432	-0.007481211058523392	0.8039661435601662	0.7800181332836078	-0.4550506922461437	0.1710989990593395	1.3724734134575007	0.6130567135899507	0.38853615336564096	0.005567234821111904	-0.648261052890111	2.1486134694171937	-0.797644849873835	2.6498961630087865	0.268524909227965	-1.0051392631475118	0.9871752166684638	-1.344525420603002	0.5292877937988599	0.8945848527228288	2.08980063016126	1.0716937592560771	0.35050899611718883	1.712054836336507	1.6977944740719426	2.2287509287162113	-0.38041461789979997	-0.1349612781717632	-0.6931310055168165	0.6792480957744806	1.900614812588841	1.7036524608387986	-0.290906420614023	-1.1339676533137881	1.367994675573529	0.32505446097117285	1.6205684134851288	0.1638678478922008	1.3263291771009178	1.4982467785687328
1.1537282262370687	1.5672747920396697	1.4926795380921922	2.1866683074899322	0.11340598376888424	-0.2194865411238661	2.383259439251068	-0.4109276226395683	-0.6672460167255968	-0.23295368531358648	0.42672719823855093	0.0147759262904629	1.435696293780385	0.5865054315031215	0.008260307448610744	0.29019433171893994	1.5259564861386081	0.7614532475362149	0.9872479913149018	-0.23284183697608532	-0.40485488949727927	1.7301237192488097	-0.6002964404927928	2.9602792449710913	0.478507466678704	0.10618025807881884	1.405010832396737	-0.8858713441197366	1.348749034625852	0.6999589800080657	2.0818714624244143	1.2242185644935053	0.6242147812213351	1.399646950697141	1.8750299773770063	1.8266416782496722	-0.4145244414599738	0.08552826518403017	-0.18110782532388317	0.9533362820619591	1.7059061688893153	1.1857803922690575	0.07638931688627618	-0.6331876308340693	0.8320054924734299	0.21403711228675779	2.2094043101058185	0.3686880900670489	0.46892707912420467	1.8153404048374908
1.1125806435190382	1.1398727274498803	1.0594222036881167	1.392261963289515	0.19662450119698058	0.8752553809513923	1.530413220882326	0.35268056043264806	0.4404861636636935	-0.016099311939834195	0.8689676843954874	-0.21460678938421182	0.9397160731057256	-0.025528104354963544	0.3014038092841369	0.3730716101178359	1.311268414323123	0.8250538404200877	0.9584454337780268	-0.16729425352167554	-0.7158679113387113	0.6251930982490511	-0.36608748066803326	2.0973881531595975	0.06794469473621009	0.6437590547663938	1.4385329367387154	-0.04815407718743536	0.9313256313661645	0.537959935314384	1.356816353236866	0.9113689399661467	0.46395339419057346	0.40434600403237164	1.7922568490624542	0.7615674567213747	0.023033811381424022	0.5022404143706218	0.15093104264435037	0.541611282364407	1.2653903494880692	0.3144908872500828	0.17498425059613582	-0.35207120995614877	-0.05543762506759505	-0.22733045499957616	1.8994436345145387	0.052166924213692144	-0.18240154167066192	1.2954472395679824
0.2811876854872844	0.3695974479553098	-0.1623289446021045	0.166235265527036	-0.1691829225161874	0.8429212419514212	0.27754594846804065	1.0856160779192596	0.8503969380292792	-0.17550495721347534	0.4250716785342603	-0.5523151930217312	-0.33339916743011083	-0.5387060584138833	0.06386501562094056	0.2898993326988624	0.6017240694950939	0.5415517584672691	0.334942666120719	0.18302323804504061	-1.3271464466606542	-0.34721787986959834	-0.3156216900785563	0.6180253720016963	-0.7973659269969265	0.3563336490684303	1.0037862236193265	0.3316724520348864	-0.2875924138784459	0.04414427649730784	0.34332026961848333	-0.1571394718125768	-0.154303371595914	-0.2907860320318047	0.8325968299088575	-0.5169614879429857	0.5698324259356087	0.5344708272250076	-0.18295041161396497	-0.1300085714718432	0.6104625562821563	-0.30559461230614454	-0.12429314096639667	-0.7608115700856551	-0.9566862972970442	-0.8558585976819743	0.8127006111203634	-0.9006824380599476	-0.468871031011353	0.14691791098566478
-1.02707967837735	-0.19845036562070656	-1.1398337864572607	-0.7791705435890083	-0.3196786514984472	-0.014385718710907141	-0.48393051028728	1.0003726995081617	0.1109640905174703	-0.4783921555514817	-0.8120243891449902	-0.7505405770874145	-1.3032330971218071	-0.6474650365148388	-0.6020615259163944	-0.05239254846064633	-0.3409082916206327	0.10295576334495614	-0.39991470772059695	0.49544616966322313	-1.5470144643125583	-0.48808185606956783	-0.35241663234239595	-0.40210352646986586	-1.4029445379003416	0.07518707866533286	0.215324351684519	0.3183758587349171	-1.1303689229550111	-0.9606070902489577	-0.23241326358782516	-1.557427172974523	-0.828143662020081	-0.08089541747198616	-0.9124211755014595	-1.1916070924315254	1.1272550112930464	0.13935203696422416	-0.9149098444434532	-0.5293643281666657	-0.20126185326172058	-0.45901937558370043	-0.6074588840800742	-1.1620901808901527	-1.4572869856914321	-1.4619200029197021	-0.37339609291505976	-1.751123681506435	-0.46635460049276733	-0.9039320198939081
-1.6931987253648528	-0.41156559240829205	-0.8932010219602031	-0.9926360632008894	0.2930079795825751	-0.5816888270200206	-0.4015734955513087	0.3201596653028624	-0.7516794966989315	-0.4291750217116994	-1.6115279567430425	-0.5021923299434411	-1.237200448965955	-0.47811507577384643	-1.184342223741626	-0.5677016799301504	-0.9720251951517602	-0.019419415275414666	-0.7217180596115044	0.43491194007915757	-0.9335223690163857	0.07136588580246961	-0.16783896141757718	-0.3827192801205388	-1.119641460758905	0.6177241564228366	-0.5764018767919478	0.5963598419561926	-0.8824910507643904	-1.8794084293835531	0.0703645987235683	-2.270312845896079	-1.077041054795766	0.7233466489749544	-2.318880852824513	-0.7910438506323868	1.7245632586875852	-0.12172224790973395	-1.2986406141686624	-0.529422581005365	-0.9255902526947066	-0.2837775858205237	-0.9767541370573549	-0.5133654519496204	-1.3400815054405935	-1.673305924652027	-0.9595304524068388	-1.5487126690949218	-0.2715881899816622	-1.2136188278373854
-1.101157847824656	-0.5185583910713566	0.35705612117794866	-0.602320047934523	1.2247255499693173	-0.07393681234316368	0.07961106949114775	-0.17689273652886983	-0.5209300430711494	0.15368640223874797	-0.8985805019151156	0.2547517181342604	-0.4606806514765342	-0.3380126125102697	-1.1808114329008192	-0.9207556583040424	-0.9152449971947301	0.31160759389409404	-0.5253234014830142	-0.002239326371981923	0.21332300593425982	0.50497290111556	0.30660874458444026	0.25737846126854247	-0.10629238097027789	1.6855144540692726	-0.9202236401967808	1.3313142062065477	0.04413683269728226	-1.7098677749062325	0.9110231613087341	-1.6137679904283864	-0.7227812118770228	1.24904410778929	-2.1684223222226415	0.24970247173063287	2.127398999424552	0.231792337827677	-0.8927068915460807	-0.4060773813736267	-1.242564486444841	0.013924736466240002	-1.0299260110116397	1.1460384951538933	-0.7796174056274716	-1.166531741176595	-0.7579563010731949	-0.2158483779866934	0.08165211921698842	-0.7033322370462509
0.11061445239979409	-0.7341669419725206	1.314367621320587	-0.06992703540091935	1.4678714685382772	1.1137064913499772	0.3014868139402243	-0.0913097547004351	0.7460337778636782	0.9174375212886052	0.9460802564261875	1.074606349729093	0.0965746517550778	-0.34468088806623415	-0.4438997433023992	-0.7437367798985468	-0.2709926332187527	0.6806570600965292	-0.14905467122426497	-0.41642221532368695	1.1142096153895193	0.17044034196798383	0.688615028295405	0.6881974648147584	0.7898725533893297	2.147126832742203	-0.5699834168452742	1.777753137923218	0.6814410685668425	-0.2028971941899095	1.436364585858402	0.03254699340235495	0.05787277227030791	0.8822440931166329	-0.4217835930664674	0.9590635444535209	1.873063524773388	0.985094226167531	0.03606365237393385	-0.39193949207697026	-1.024787757601142	0.35478079690431563	-0.6426216841559673	2.485894882287388	-0.2101491844505185	-0.058278825061059546	-0.09958077260789032	1.2522834446421263	0.5762156119904109	0.21451540369345004
0.7980866300644259	-0.9657574819222193	1.0189489143102384	0.2992936454994257	0.6979681578713417	1.7398385553544595	0.08299832546257763	0.30023157715510546	1.7765776961827011	1.354663782565836	2.3641994177865895	1.2643245328192203	-0.029345532847032132	-0.33074710435073207	0.7691090636605619	-0.0695775905654024	0.5311906027583742	0.596090200691291	0.045313003027463446	-0.34589988844329606	1.262143434635479	-0.7287666468428265	0.5177940110217681	0.611837546700968	0.9398359123527157	1.3670837928228674	0.2569679678557218	1.2044310215657466	0.5620482139185732	1.5470173696416536	1.1513936060370054	1.5673727855024957	0.941681344179718	-0.2514545180520083	1.5892946415710294	0.8492791686677853	0.805259958912865	1.3907728926160283	0.8392166178355361	-0.4019996866482845	-0.4536848515097927	0.7743121302131312	0.1626604956550377	2.252038099392773	0.03417452434579351	1.0555875448066625	0.5863877754921127	1.798177811338786	1.1132065660219008	1.0266161892756565
0.6009244344519902	-0.9970204039416387	-0.053061813679830254	0.5347083525253788	-0.2663236234882263	0.9485465524674163	-0.26961604058961847	0.5186443913424497	1.4964184990592053	1.2928223033850326	2.2204130237503397	0.5837238540268664	-0.38536785960827635	-0.0502627745489974	1.9180959333040908	0.49647154323691023	1.1143750895434708	0.06717285823747557	0.04027450492886637	0.24150225458404043	0.8529942254619272	-1.416101457291848	-0.173574292638592	0.41861952203721425	0.6419849384470748	-0.049660770831878934	0.9522094204828228	-0.06563358592544141	0.04080263396902366	2.013776217649613	0.43394537139587336	2.1843093212237346	1.630965741628778	-1.5005243040819447	2.3334511030888216	0.43538109229477834	-0.5710265382223821	0.9113598571459491	1.0744895882453944	-0.2787852380566485	0.11876868621334358	1.2970914157467752	0.99465439467008	0.6341690210205022	-0.039299228357574094	1.5952371960739007	1.0765351085661574	1.3768976362956529	1.4381843291116039	1.3470399683860868
0.17410439517156134	-0.7744881018829106	-0.5577619602014126	0.7396023386514718	-0.4276660673207018	-0.8164952176251369	-0.5056892962709992	0.38783570057940187	0.1385561179549046	0.9350319374840128	0.9183492547860052	-0.37565224303103606	-0.2333169753037671	0.5656460043764681	2.3679180551214203	0.2523987480287142	1.340781564839425	-0.4172725827446213	0.07042434328147862	0.8147452653374903	0.46009345728247963	-1.390309130541294	-0.7897251151619451	0.462001612561441	0.751356881763957	-0.9740461015791945	0.9651844259216664	-0.8969853598638513	-0.33328974252641846	0.8353926219680198	0.06389405083374951	1.922054597171631	1.888210769737625	-2.2511562834498795	1.4350539693054687	0.5824512553885174	-1.4532993271356471	-0.262197029104144	0.7530448047088741	-0.16306730128119906	0.38654775037619254	1.8180113642997648	1.1518832323383286	-0.9462197307685387	-0.16180729915288358	1.5047991609705051	1.2728065849044858	0.8496046503106268	1.2139441718177115	0.9310136298863643
0.1704484705997582	-0.3794805385019189	0.08977626310942102	0.8191654572253968	0.18857498988634946	-2.151656458623304	-0.7216150507772157	0.046785168909478064	-1.094701323187823	0.5220481144732572	-0.17427255945554096	-0.7084642372327139	0.5414659612530359	1.2945696048803252	1.716309617614655	-0.8014116567754256	1.2149203566164235	-0.4538870932675958	0.24810813543595042	0.7464383079778694	0.37444633763500473	-0.8607452360107495	-0.7624967108738124	0.5069263259219937	1.5841687602148171	-0.9971051387727777	0.2951540172772135	-0.6260197993723075	-0.45601469606147693	-0.7176031181992522	0.29388401441524586	1.2731023258604486	1.584865680624784	-2.2852842364997574	-0.11817726773465116	1.3869774934880763	-1.4794469181732397	-1.404077716296102	0.1773892336768967	-0.37968463117576196	0.21486480721874743	2.0703883704204933	0.2527736541958754	-1.3252785070985182	-0.0734713754504454	1.177459224307428	1.0454223730222554	0.8729229566543987	0.31342251239926705	-0.20768624231579794
0.37965860570133625	0.17960785989857755	0.9694483214413363	0.6026905009008575	0.6067761508194484	-1.987603907699884	-1.0213037440164923	-0.31000099565966766	-1.26767290843504	0.13186225710075802	-0.22454999658858607	-0.1684719891455002	1.3071583489326235	1.6775576764626905	0.20016025835993687	-1.7181238929482074	0.7865420683298991	-0.15256372559992173	0.42660174091662517	-0.0077964720777621965	0.37164062427797306	-0.3374888259863884	-0.177289896681753	0.13216135452300265	2.383340726643188	-0.6929015411423249	-0.44624864192649893	0.1963526046186272	-0.5267581294339543	-1.0694068265885577	0.564386345356007	0.5432091012121676	0.8349585638464615	-1.7313377222370208	-1.001893025882296	1.9232162913361823	-1.0094691093493748	-1.8817314641811391	-0.2939060227723876	-0.8878053091017098	-0.3071293630820487	1.7405224647973359	-1.1081446596898983	-0.6342924971508552	0.28396669456941087	0.9268485924305915	0.3727312245843749	1.1560363790719141	-0.8737155200714029	-1.5478375310168053
0.1509157813533582	0.9232482635038184	0.7358786131796051	0.19391733425789973	0.14534311799026897	-0.5807263029646192	-1.1009374192906662	-0.5395938909282654	-0.46538495112134254	-0.17520149483736733	0.3654508357431821	0.5016879150027451	1.421263481813647	1.2464901550783936	-1.2368925159544428	-1.3828262351062608	0.22645841477786405	0.026215476698364458	0.46909299824763395	-0.7438981505174344	0.1168627815739685	0.02163477554474553	0.2909980918502443	-0.4865020758943437	2.0715955069106786	-0.7092823910009151	-0.5495230858545807	0.5130213225331125	-0.49014517270875185	-0.04897162501651416	0.20280567138094904	-0.2028136771318783	0.02628721486394169	-0.8252886374585002	-0.700917528994275	1.2287146946860916	-0.6636320628901857	-1.5956305698485413	-0.3695803718831547	-1.0504778220771307	-0.8428440866355292	0.7108009768428855	-1.6180343864696087	0.14853701324674365	0.7692441763379574	0.7027775597276036	-0.3855654086384178	0.9560392804819587	-1.5487774957907936	-2.1576072449470414
-0.5300358672046166	1.609708819172775	-0.7231093743984146	0.012026224244816967	-0.7514793892644482	0.7647822262818157	-0.4786136498081861	-0.5178930599114847	0.5395835685899611	-0.21958641154617675	0.6794857715260443	0.3575521829008074	0.9108928770819806	-0.09273109927794998	-1.5531880183603464	0.333445327581876	-0.13340328694488357	-0.22496713833495496	0.507679976491018	-0.6445041049756893	-0.33734240904020524	0.46989070599842936	0.1047153141804586	-0.59448908709629	0.5205530449208514	-0.9559729624291265	0.11361024300767529	0.013932785125007958	0.009784506014266848	0.9636495710751707	-0.7471121298398882	-0.7467763098747692	-0.4210118818510316	0.23133650642214168	0.2664585773125911	-0.5574093034356584	-0.7036357187563946	-0.9253350098044539	0.05332366725061509	-0.22561343951601423	-0.926128157713948	-0.7439413440873928	-0.4847366561269691	0.36269874761554555	1.1627017260760337	0.37266088312885165	-0.6016634649205458	0.12971762237512854	-1.1576255146814867	-1.4235915362097027
-0.841875123218605	1.7184366673975704	-2.033807497970385	0.3415349354647002	-1.1279600627805548	0.9551343409842015	0.7893857422795206	-0.23428008226888122	1.0982049349206795	0.09987122385171823	0.3788211099467071	-0.6601445586089587	0.3428231376279847	-1.7559844193510887	-0.5198786384783703	2.2693939430896513	-0.03784901734955614	-0.7739070694862407	0.7674121973536021	0.36504217225490593	-0.5710207217805551	1.1226188576485656	-0.5310692669753114	0.1746246153881677	-1.1284755784981662	-0.9071356370560306	0.9068637683481715	-0.6068974685975348	1.0152471599134332	0.6407712939070588	-1.564932364657537	-0.6812822080640828	-0.39309233757724443	1.2487405596979693	1.0211244297059103	-2.2129384955737676	-0.9474336726789947	-0.36327539900773925	0.7410139120413999	1.360983061901712	-0.313651817665084	-2.0323937452180862	1.5735791587803707	0.12857088613161236	1.2968418700352715	0.07747524443530007	0.023211295969769147	-0.6061258981141818	-0.03668228615971536	0.17823832371398096
-0.17609177256121755	0.9661052303949584	-1.8248631997860443	0.8864217336089195	-0.7454437526875336	0.0991222459383082	1.846090668114667	0.04904360157607753	1.1034793928542046	0.5295934936899444	-0.10764447052640047	-1.579943113645698	0.1371468852764935	-2.674803550504621	0.9896889003579816	2.980857546064355	0.3620038895861245	-1.200358772499234	1.1574757480405846	1.4604098612338228	-0.28124471438664606	1.5977056618547396	-0.8563691672518058	1.1076818984157621	-1.5523493500252137	-0.4904335918990385	0.9973985909926416	-0.6188511876001347	1.8759994750827607	-0.7825804892285113	-1.680237680211917	0.0481153250666792	-0.1409334319132865	1.9868477946627998	1.0752096046895825	-2.611392031952237	-1.1679466653806019	-0.17553097765423922	1.1946385118162381	2.5531115991734668	0.6684538775684101	-2.6077140499338975	2.8472978163733638	-0.1805193875454865	1.1485403037980029	0.07524099507281415	1.006436950552303	-0.5296555587001335	0.7465409052514111	1.2721713233812513
0.9160578747265534	-0.18905418772144836	-0.22912589185933982	0.9440660426004672	-0.32335780790774954	-0.7143715181111635	1.7492629181366517	-0.054942855714036704	0.8333735889539013	0.6112335375428066	-0.28110482463551323	-1.410028360791522	0.1764911681136195	-2.098328324008452	1.7746986108703455	2.1197206400408373	0.5507046526395919	-1.1515536673301006	1.2482859323299242	1.7059867764454215	0.37718423835880593	1.3968213822867839	-0.34764100799420766	1.0476981288437681	-0.5969909275803628	-0.27432760312255056	0.17732010072076662	-0.14492476506623048	1.8198403868457804	-1.813571862532685	-1.257981060318806	0.7967093017430753	0.03312666822114037	2.184444349516124	0.5365765213305735	-1.7633255261239804	-1.3485716334155111	-0.27907267805913116	1.0867294633517681	2.3263416195645608	1.2451635686668698	-2.3251689616881266	2.3353095704825253	-0.48602412703185427	0.8595738299692599	0.2775295911833669	1.426464691638759	0.19536066677366615	0.41801440837836634	0.8590543245967608
1.209451480727713	-0.8069156964552814	1.3199135994734827	0.13566904227266666	-0.5043582121395088	-0.5708345125847522	0.4872746124714811	-0.5784718892713187	0.6195128370867898	0.21643057149826905	-0.12193619103464716	-0.19902279740355314	0.10439795874618799	-0.3959518707655342	1.426230764723818	0.7549136056759095	0.15591814641055848	-0.5911126783802683	0.8044632502121626	0.9950761921635326	0.984986538024287	0.5849292222592632	0.7224075925901742	-0.24388325155365637	0.5984534670437599	-0.6707022452049802	-0.8977552535254343	0.12659000938033443	0.9158808318429118	-1.4101040788945092	-0.8754657281404206	0.7576420832993921	0.097910182629536	1.698654660716313	-0.16552350937067473	-0.6357583621074053	-1.4851374175740748	-0.35828234276562704	0.6921191461575458	0.9395201048715616	0.8750165714986525	-1.4796596841077452	0.8287986328375037	-0.8255391982973402	0.6418792063686376	0.23624079331950093	0.8373013770103405	0.7017013095455377	-0.6128850160403689	-0.5466709134993909
0.24183585566532578	-0.3902470207029249	1.6798262013219658	-1.083216771471793	-0.9374983377209376	0.3743888936631163	-0.8783772567824636	-0.9684886377434668	0.6429526257478999	-0.20718184355899716	0.10464884058804194	1.017044069021061	-0.14811470680318656	1.0468365455939466	0.5995578677010821	0.26630511731379136	-0.6083424296546349	0.1682262860210398	0.23376461658560263	0.130606182010153	1.2995655025452966	-0.133107426353895	1.5249593956544125	-1.6560347919763183	0.8382579937436603	-1.2572464895972353	-1.358178598052755	-0.07825097984110904	0.18451439040454037	-0.08701684508806805	-0.7862135478752007	-0.11007923547379832	0.24105897764340734	0.6643839022736956	-0.6204682918112076	-0.07880285449880665	-1.3374515328434384	-0.14908611946188038	0.7243138990194075	-0.1670661071874642	-0.11353779254216133	-0.5235752523764197	0.09067208325675652	-0.9167191110407599	0.6016366422789252	-0.2341012991643098	-0.2250082894056938	0.4328747532233908	-1.0701679855642157	-1.2778278333756947
-1.0723442638532228	0.5409561500091348	1.08635398126999	-1.7658201016429163	-0.7256532456314168	1.1367155126003077	-1.2047545182362993	-0.5845106142531122	0.8314410426213635	-0.10711247629110049	0.29135423638320157	1.2792017459103717	-0.27388958092930843	1.0041108795903693	0.1677114770840422	0.9558160278367507	-1.1238834968078961	0.6326637712061419	0.2584887585173952	-0.045503046191929214	1.3914080766272925	-0.13490392316348804	1.442889449903235	-1.8825883879802259	0.09045832017059963	-1.2068368711660746	-1.0161776496731298	-0.29430182736208926	0.5311478211709739	0.7777361826336985	-0.7216219918735547	-0.9383879499879447	0.5363310441470999	-0.4705545471694231	-0.6259699045025897	-0.10296968199388479	-0.6250049975085048	0.29789741552270815	1.5615021611434232	0.20496814418027676	-0.7071691204015095	0.23078603634005457	0.9428829665916453	-0.34041695240654357	0.638981040305968	-0.6087036887503628	-0.7631459987295997	-0.2652255891474411	-0.16103056844653038	-0.19976928862624166
-1.4706607706471626	0.9705022182445613	0.5829960514689252	-1.389832386563273	0.3191255887832008	0.9780944012999316	-0.35992762981151394	0.49598828004177	0.8497103862599915	0.4891884789238086	0.4867264527692724	0.5890578986243532	-0.001259558680058356	-0.3788473245266808	0.2792642806044074	1.8245786098537184	-1.0239715542840435	0.4596427587943105	1.0524828302133615	0.4893435595329531	1.3778499562483018	0.4188133680762979	0.6035942429308583	-0.881807300114697	-0.6200983920152938	-0.3223984384426047	-0.5270952814279013	-0.036980027496622284	1.6689800948722917	0.4893244383709836	-0.3896006677410893	-0.8994384449383737	0.7899578640083198	-1.1369444723382058	-0.2667172186703616	-0.17258543505556317	0.5101093715199939	0.63453145815031	2.658996516241835	1.7207105275928773	-0.2037218299737915	0.6819088251867871	2.374389951065694	0.7612854447225257	0.5563683941913268	-0.1577830578813127	-0.3363272138923678	-0.6576270488004274	1.4695639903740005	2.0245208426146877
-0.7824700341019901	0.4805227174698889	0.6784563748096304	-0.395748822295318	1.2802455279807317	0.18705949848483344	0.7467304158604915	1.3620782076047475	0.34093936395868024	0.9640091119394649	0.5828157542364697	-0.2615424531724231	0.5374875202268005	-1.642122841019436	0.4137692918081473	1.70523285797031	-0.5656958864454952	-0.21045725296656845	1.8863276375435556	1.0209715472992722	1.2021055153300493	0.7640602965617145	-0.27440732224115827	0.09413626903095106	-0.4249892644761406	0.6889530033666487	-0.5889586416334296	0.47752175565402794	2.3521910413732208	-0.38357133846069624	0.10191472839656422	-0.1522182864139764	0.7800462806240668	-0.9993392322250582	0.11248657611009877	0.04895600391975343	1.4414701877942444	0.5746300211015141	2.9326831078180753	2.7939203651321485	0.972168729618579	0.8515387977584246	2.682580161972086	1.517504821308656	0.2908295292873998	1.0436766613230795	0.5381670461063189	-0.5279359645475367	2.3179015002051298	3.5259111702331416
-0.012300315955537157	-0.32928568386362167	0.9182817718341513	0.24075718429222825	1.202189363737024	-0.23119661932431593	1.1575825987754238	1.172247958436902	-0.6279960959269623	0.8623274935265361	0.35040607767585397	-0.5520295743374791	0.9237328366081666	-1.4278962415613976	0.24324187170385825	0.49425646854741684	-0.273188550506416	-0.7540552632389923	1.8512845707148702	0.9494959069111778	0.8025295015472239	0.4133842178283524	-0.4956302327286028	-0.039418941634885636	0.4863901742141761	1.1031112678134447	-1.063981962625921	0.6267524558052161	1.7422103615796418	-0.881513587699415	0.48445213059000725	0.3908813993659993	0.5576715527005488	-0.21913031481071232	0.13531404566857685	0.4333506765541083	1.630023437401898	0.25519095316908036	1.8668000509506524	2.2163580272598633	1.600354136097742	0.8418082048909283	1.3583172018592558	1.1889472922736068	0.01281770507714269	1.9117679807600287	1.0028053362952802	-0.326543336971061	1.5919561009432914	3.1031609229408743
-0.000974339962305924	-0.5715653125953793	0.7414433350123222	-0.026760857144587414	0.3047780287002859	0.3773005138456508	0.7387976774093798	0.138080814946643	-1.4009618953589085	0.4683074393520913	-0.11140606350351841	-0.18331597780016531	0.8944579560422221	0.14932513783909723	0.08667879512163264	-0.8199616236300751	-0.29904311287912144	-0.5622735577957344	0.912723997963828	0.3727837397335172	0.4040701970205884	-0.3020803693596866	0.0937592962383833	-0.9751515573945585	1.2146720618163014	1.0683008273568904	-1.0894564589527553	0.27631558141320095	0.34709573073996564	-0.7247661818139425	0.8096954846646173	0.20270660173293178	0.3735417653886318	0.6359409479057816	-0.24152246023916105	0.740101613912289	1.2052214612436032	0.13365966618547068	0.16847771584186327	0.4007128647193113	0.916890864618561	0.8488657956744903	-0.4095304484253565	0.12146063968868918	-0.04363380132561342	1.4492980864285927	0.736861364691649	-0.4365330762824211	0.04922182928619484	1.3538803996164321
-0.39036995035669053	-0.05530690272667326	0.34171250760844696	-0.8032401855476337	-0.24193814034550168	1.5886407115327288	0.05371737519922255	-0.6199453217090913	-1.253205605095274	0.41007294669400196	-0.2467419629645922	0.5000138151149498	0.5937297735790286	1.6332756662325507	0.33078206764791207	-1.2749601576842375	-0.30414925443621404	0.3301380296745155	0.009626642127658031	-0.22965972145478758	0.4021841327737428	-0.6686683352764075	1.02952591915085	-1.4539462608664033	1.1933903699458588	1.2815658476302794	-0.15258048694803947	-0.003464189225629505	-0.5702278397893175	-0.3120025803699837	1.3585605234904345	-0.24855051036060707	0.30409980221086685	1.0211632052354642	-0.5738515472167985	0.9339047564244928	0.8075110283325542	0.42707296313828463	-0.849309321065836	-1.1071361271175282	-0.5296265149050571	1.0612428318495326	-1.1196513493020401	-0.5004785210626655	0.1592616228323015	-0.02703601901444457	0.11229313147772944	-0.584201681935038	-0.8506386478760016	-0.1267036661702723
-0.20308698308486933	0.6374275247155547	0.3614217266633183	-1.1873492333744606	0.22397621740569718	2.266131218821584	-0.41197602446478615	-0.3123536839980429	-0.21964322372602135	0.7535659271398114	0.32779358144989174	1.135931182158325	0.38125856316675494	1.7171522877111247	0.6480717324719775	-0.9061173565892611	0.008812666502993149	1.1645639587933456	-0.02247164062714513	-0.6925776845395876	0.8359564121816394	-0.4575895975470854	1.560013381272444	-0.7803367230646718	0.6676613171174779	1.8482267106096901	1.1002255301522372	0.24339695293674438	-0.4198876169330262	0.08473259149431839	2.003889134631046	-0.18517474068836756	0.10241704681426195	0.8334978281227807	-0.26809108006953475	1.0289883800312596	0.8168404420812606	0.7275424691705108	-0.5850230887838757	-1.2842851584108157	-1.3997269768020626	1.4223876854212003	-0.5810235690059866	-0.0005507226631807685	0.4167940945494718	-1.0764056541812859	-0.4088964517035523	-0.21107666250873508	-0.5185348886973666	-0.4777736219106935
0.7525683399977847	0.973264936225615	0.8735707480401765	-0.6679923908319902	0.9882060037033422	1.6679853956541955	-0.6611506082245997	0.5759501869900246	0.7342422278504045	0.8049322203434949	1.139072773053177	1.4709555924459363	0.4435159564659202	0.47622602684810283	0.21855535469968873	-0.5283166980359906	0.4231789349316603	1.1487589173689479	0.534536694307903	-1.2754617933668522	1.1160220511531391	-0.15537168222012057	1.1475434004064997	0.42326397173006264	0.17612510831951667	1.9044531794490225	1.3926469892240145	0.6259068347094483	0.12658574246956014	0.6743148826162939	1.9845428015082116	0.4050873947479663	-0.45695269774642766	0.4393260226097026	0.8008725347879998	0.8236777181256515	0.9015342339357411	0.3787252021131143	0.259083737287014	-0.6105957372774776	-0.9489749363749316	1.5370185066411919	0.06519719650308382	0.9162117625296732	0.5053218271436276	-0.6955271705548075	-0.7808258090100629	0.6619461798256544	0.24884071464252894	-0.2518672941880783
1.52258443115952	1.0595889957178122	1.0851928513735005	0.42278011784445163	0.8398378517997886	0.19617039116709606	-0.8540626471407744	0.8011186075219162	0.6089346691167044	-0.0005367819347914869	1.1702253432527245	1.2839547887248175	0.6149238100450412	-0.9257964995224566	-1.1556133035791847	-0.6750208745703852	0.4415260720405284	0.26826240471823004	0.5901537398328541	-2.0524107418992434	0.5253497498019063	-0.28469068883490944	-0.12976113473996992	1.046439442085548	-0.16265440911572757	0.6849558178097105	0.24907691999667994	0.3650587562838138	0.03703526458142949	1.58150578268539	0.6770555186960051	0.7244083808284563	-1.1525224248299988	0.28810915261521647	2.0028505351460675	0.08538619613376369	0.49014218423967965	-0.6714871553839528	0.48447510528713655	-0.3332981211596689	0.22178270015151957	0.9680494811325645	-0.18150590833885344	0.9247636353939449	0.39938641852535617	0.516802102518107	-1.1826585938397731	1.2424726327339108	0.33376763772978363	-0.4115866727974478
1.206007087643783	1.2408416054793883	0.25501027810849647	1.281697532099646	-0.3374383532725156	-0.971224329244084	-0.8688507721707981	-0.18463040177976095	-0.5220101346171608	-1.2107822811711566	0.04743635228720945	0.5134472899432997	0.5429138224732053	-1.5539061878674574	-2.4892160564955996	-0.9764580162196864	-0.05707442689932749	-0.6829640289207806	-0.43320035310888083	-2.479162988923745	-0.9261214330304406	-0.6812045145775006	-1.5394629560501645	0.7845993782077163	-0.6370784808041449	-1.2255009069061054	-1.2899993046765528	-0.5557256353250634	-0.8228105782269549	2.2733605945143776	-1.4123302680078038	0.22743440653636438	-1.4226207247545666	0.48699656207886	2.374547855518734	-0.9565747048845344	-0.377294623145144	-1.5528981609382027	-0.2924274270854738	-0.9451474999094699	0.8585355277322555	-0.2758012289817805	-1.038745082908584	-0.31959290084631914	0.21432681462356445	1.0160161583612006	-1.5253556485869768	0.798947403486449	-0.3870422184520715	-1.0294733991344223
0.1661845261712759	1.3077976958904036	-1.2956808957048482	1.3753073259228366	-1.2737965014196009	-1.0130685636494046	-0.45402864163034445	-1.524201560115258	-1.4952325307791887	-1.7126382328690588	-1.314948349790417	-0.4754962691965092	-0.0036400750199691383	-1.4554204660541215	-2.5424275155028533	-0.6958379910037711	-0.6017500019517245	-0.9446220582818232	-1.8521115109843094	-1.886540860855997	-2.3043243419743047	-0.6612624288060669	-2.153025635381855	0.3195704335068345	-1.3174037978699995	-2.1760783849183647	-1.6361508627608528	-1.1232165876081	-1.5833999567687114	1.9500068677052558	-2.777105496080896	-0.5978922199051743	-0.988197049665675	0.7344981869939733	1.4291094194914606	-1.5504120720055337	-0.9095084473865623	-1.263199431944466	-1.2993483352096755	-1.66375995266542	0.3858245069364857	-1.5914268269715814	-1.4422559656262375	-1.6515999461112312	-0.03221333795251033	0.07776129251299255	-1.4450068762168193	-0.4403861207729268	-1.0332985288618055	-1.3111920739501766
-0.3689103423501188	0.5186115023922986	-2.3857646547963647	0.8152202829400857	-0.790315056852397	-0.2361088386770944	0.23366608746283565	-1.8700039782981452	-1.3015587634076475	-1.0537891920304716	-1.5988308119945263	-1.0054461034079922	-0.9456796722725841	-1.1201115165688946	-1.2843927149983452	0.2369058663191813	-0.6782340618140967	-0.5802521284238018	-2.48329141656115	-0.4228994466102038	-2.598170066047	0.08689794432681418	-1.565184614341785	0.3026785901776766	-1.739430257803054	-1.1937814899811652	-0.36900390686234275	-0.4670175810623828	-1.483836478814879	0.5366664852318314	-2.3172892061629535	-0.7836805169562578	-0.266978299651163	0.6415573994345577	-0.3933487031896731	-1.1006131090546305	-0.4218848405989393	0.15689874632997491	-1.5851600573381104	-1.4736417786122307	-0.5994902677883441	-2.2223362979370638	-0.9675535591959711	-1.6489235331438363	-0.48747965864901865	-1.3923611362610357	-0.8508356086338182	-1.4310956571698232	-0.9318338865270188	-0.8009027376531032
0.1246003897848388	-1.393131637708817	-2.207881706264466	0.10238135494839552	0.6999796217982659	0.2939932071677659	0.5377925473853494	-0.900467128039802	-0.24415597300525654	-0.11869575850811702	-0.6174596753302848	-0.7144182813193447	-1.921435364047012	-0.5777282867494151	-0.06766642932173447	0.9530493194512852	-0.36425783458848504	-0.30583971435453255	-2.0056182877257704	0.7813029184061054	-1.7604571580819404	0.9815198442713496	-0.28068805935740043	0.5286263674994512	-1.3795031335269752	0.7993983829872283	1.2214249874849914	0.8997172548109678	-0.799366211617288	-1.0031186825614935	-0.5503978178131991	-0.0955454818731925	-0.007452503404343429	0.10305518236274838	-2.0536126019194776	0.10205229909912518	0.7672748354796086	1.4363589709966933	-1.1289508744822794	-0.4412121106538016	-1.1309262351528173	-1.8953779811134457	-0.37931295258738973	-0.2466061480112166	-1.212231401886137	-1.9419919521219022	-0.25034729410373086	-1.3836660053255316	-0.47621167721010565	-0.11811167132780417
0.7418259416466214	-3.4364309987019546	-1.1406829341802405	-0.38634155992713476	1.540133298914099	-0.11718012988273528	-0.04136115219540082	0.32075748875440363	0.3740577389914109	-0.19053543191571892	0.36712415854376407	-0.02410832726662503	-2.4710878280898387	0.5741729271833588	-0.1281365995958248	0.5229856080484058	-0.22280078959290803	-0.5631793628379785	-1.2606491018658192	0.6558577022596865	-0.7424700735680511	1.0881332465256126	0.6799128039727423	0.3194343624048341	-0.3356219056814249	1.8493418741861891	1.4792552986467087	1.4468197607404487	-0.46538953170665026	-1.545174386301916	0.836788609440154	0.6443416155569984	-0.484811415502043	-0.6181230255749739	-2.7010960616008344	1.0257700546856603	1.5185551192284035	1.2907789387187771	-0.7704743009625284	0.2854187937129334	-0.9489410635389531	-1.0074213804411878	-0.6510602585740285	1.1748054969167505	-1.909923617114114	-1.2208753195418036	-0.2819392195527552	-0.5429258248373298	-0.5547981812408244	-0.21197526136036618
0.282429505330094	-3.969154821301273	-0.22539391503267642	-0.635774662676678	0.7077916894415825	-1.0757336483914655	-1.1651380445605561	0.5668242292972145	-0.23796684156422573	-1.4040608781276156	0.08166788826351219	0.24918242884636835	-2.2793873089795347	2.2706949215392505	-1.1264079898875479	-0.9703349400147626	-0.5553511756092473	-0.9575527557235408	-1.1446404047177094	-0.6188961558849083	-0.420909317044556	0.15229639091907884	0.6881931783440288	-0.47694687319659423	0.6704249837170261	1.0521417577779322	0.1880239687452898	0.36959110874521295	-0.910847400713502	-0.902725311424511	0.7217301532122923	0.5506071203578261	-1.1760513386036577	-1.1222780145224753	-2.2195427180830665	0.8919263085228529	1.0436409294417217	-0.17164979088763507	-1.093103007496011	-0.20272895308903885	-0.6196065102948746	-0.19385304867519415	-1.6947681804258299	1.3170804399662226	-2.049175151664488	-0.24372269504334793	-0.9320511678668556	0.18583604304402215	-1.297370399334183	-1.072819117345581
-1.1189368247472666	-2.284192848730659	-0.015840754117414174	-0.8043265248641077	-0.9703149908056666	-1.5525703497169296	-1.840037799069662	-0.17395775718199366	-1.3820814715050282	-2.4596653578608425	-1.2043693010840624	-0.1737849327311788	-1.3752585584306676	3.535106003117383	-1.5412148237099426	-2.3884819131939548	-0.958848378396025	-0.7553529004951213	-1.5056654453975966	-1.6756582902526966	-0.6443543774197991	-1.0572250023539949	0.05870975402192068	-1.210059426705793	1.009610142334509	-0.5127677077902973	-1.1865382657189116	-1.3401205908030946	-1.5581307003699807	0.10778685806105766	-0.3455567601639141	-0.2662056812010699	-1.31900161281355	-1.1753489723544204	-1.1404845090634188	-0.04536758689281084	-0.20657288745920854	-1.4567630871702957	-1.6670689350307895	-1.4980196045344698	-0.6907862676712399	0.22606420673772656	-2.3865148640881872	0.3100957442852939	-1.3648159328598088	-0.06752826217127571	-1.4299771274258053	0.2654977027607076	-1.7685875381443463	-1.6062690164255338
-1.9603571020579822	0.49713632488961385	-0.1754362669888168	-0.9142183592576083	-1.7241997461856695	-1.0248387084727029	-1.3780478342025493	-0.7600086771297476	-1.6205171626545132	-2.045407091914203	-1.9327962018701141	-0.682386877093972	-0.17166826948330055	3.3028124228255553	-0.5291447203279565	-2.6242929748173305	-0.7833947415875688	0.15198590988701527	-1.437299880609938	-1.3329425282127787	-0.5464736450122195	-1.5034017145620697	-0.3557563215457394	-1.201754792977354	0.7245957734568317	-1.0771198797382213	-1.1147167273495895	-1.8980325799118785	-1.5773497898076625	0.6211458037390314	-0.8987725709261412	-0.8910537743399356	-0.7344666713378983	-0.8391550014591883	-0.1402038635168989	-0.815197324417171	-0.9632209307607952	-1.2223134077076045	-1.612675616546849	-2.306935353708134	-1.0030765235596275	0.360061126461868	-1.8851211809053838	-0.6283778602974035	-0.22517298375792177	-0.5948054899969819	-1.0563337324019024	0.0017199381372873755	-1.0623860883225085	-0.9391813958733545
-1.1158069220164681	2.296800352679178	-0.15201568019879716	-0.7916762830505589	-0.8314361468322644	-0.06710216490096076	-0.09643803712321884	-0.29209805298178176	-0.43895552035124014	-0.3594451222708377	-1.1144854462868343	-0.5366888836506752	0.7297816810424851	1.6477591114501222	0.9819888512181644	-1.659802947549348	0.042473222380220894	1.003751447256437	-0.5654921868627231	0.18394965028643726	0.23359991280445128	-0.9044746917805545	-0.12307271544586598	-0.5429206942537811	0.3061755233770773	-0.18644988335758653	0.3283643242679295	-0.7448370773248798	-0.9259864177070941	0.5135286195011031	-0.2634097498269569	-0.754069813026042	0.018037416431994323	-0.37801705318783985	0.3883155700464303	-0.7791285111278133	-0.451481882726615	0.2894975407677269	-0.7937933892510795	-1.8711564304920012	-0.9675473603584589	0.41225154294325805	-0.6636025014567659	-0.6721837739457259	0.5926876689043695	-0.9237248282099498	0.03214084775862075	-0.0033203234613996785	0.5167422325847875	0.4254247869241108
0.7049204471358052	1.9250460310254693	0.06975602399786049	-0.30273790414020235	0.6064512772474085	0.26961282162397443	1.0214512964868785	0.8157037734263446	1.103715357995935	1.046021686018328	0.42091855405057843	0.1338231977020387	0.8940325147893602	-0.1216846064947479	1.3448090928515888	-0.47198510485693124	0.844548152076098	0.9830433216330634	0.35900573353898724	1.5117586759797477	0.9427008496655608	0.06817045723511958	0.30698146705796087	0.0800167662298796	0.016374692572149113	0.9039075541388635	1.6013876038312058	0.7807108582574824	-0.3866886504869182	0.2083684946147718	0.7686158870254051	-0.2589395642156663	0.29747720187597765	-0.055131606108208955	0.4228976264400251	-0.22613891318230092	0.8195762245053517	1.5249246826897913	-0.12004784345232451	-0.728319280644414	-0.3694684476097757	0.4000784378070206	-0.0029353850322672943	-0.1903493881050017	0.5666884641039269	-0.6361304902875301	0.9377190047760592	0.3381929521027641	1.6588650969228809	1.0930770165370995
1.5968270834429488	0.06092503615795672	0.08516072625551684	0.4107687424190871	0.9525522392543874	-0.37434705550746455	1.311309669354566	1.3302485882464223	1.5187948895435779	0.9269200895127545	0.9486612066955362	0.40327691989295633	0.33699863963942317	-0.744904413506714	0.16672794310411646	0.053578642495018036	0.9361094265020585	0.15135740332091435	0.36375117105548327	1.586681674235784	0.5670519663515687	0.5532554762872688	0.1767609532196929	0.23693464030191255	-0.35539429640080494	0.8091802547656483	1.4295225103106621	0.9418095507217844	-0.5815852521227705	-0.015417563500999562	0.9983149717232157	-0.1488066709234494	0.06881331912548248	0.03374778792873243	0.16284954378129846	0.10096255230452941	1.6172795388967762	1.3128491192566691	-0.48978016328068186	0.00729144543321915	0.34887696645422367	0.24173110548406399	-0.5211164246582548	-0.045385355978515826	-0.1176638864314682	-0.2776502234031956	0.9801208069874563	0.5115325496561813	1.4522416624534988	0.4000793080452296
0.5414749435747167	-1.544817702290383	-0.2356483289669564	0.9917031685774694	-0.153958001717687	-1.2396030922641659	0.97830839378394	0.6482895798949939	0.5202416201420645	-0.3783182910451022	-0.10060721718932705	-0.25871598196441903	-0.47766660853319626	-0.23869231172143077	-1.1750016096376383	-0.029726632177422004	0.39731420105447823	-0.587054366104019	-0.4852217809064127	0.659299327315634	-0.7993107397347871	0.33787223226326324	-0.6109738773055455	0.18379191744003207	-1.0205224931706327	-0.37227321385685663	0.14552455967945133	-0.44926949937326	-1.1921377441677137	-0.22572764275052398	0.2543529888507491	-0.5124651487625735	-0.13927489726763587	-0.004843660574756632	-0.1327933321173661	-0.0934616526606449	1.2441016586139537	0.09790453111744817	-1.6080465403500168	-0.08191591022731674	0.6412538958066963	0.0012973644597997667	-1.4509177033827647	-0.44162706561610615	-0.7768172627970613	-0.44793851082260094	0.38812135163205674	0.07747691235387885	0.3514479300894378	-0.7681554419253541
-1.44818892797437	-1.7243822200110934	-0.4971045870885338	1.189889102142544	-1.5133178951541075	-1.2430282593156465	0.7022979327251552	-0.494745238808929	-0.7135851616661577	-1.418069171526732	-1.4150654773929399	-1.12226317935519	-0.9401357911822893	0.31621116982028835	-1.1076505816368976	-0.008689650663991908	-0.012439535582759486	-0.44361312459364105	-1.0994745151584877	-0.13971223286110726	-1.776933684930358	-0.07202718848481131	-1.2660674297932153	0.4135718932350777	-1.670560559604392	-1.2813774366702664	-0.795035532130087	-1.8664029027026556	-1.3293183452939725	-0.42227608611243933	-0.5014165380054993	-0.7313903154385023	0.12344271380246234	0.028234566809138134	-0.23589515809686437	-0.3962793353060896	0.1414738883277401	-0.6270088627434315	-2.168390965568031	-0.3831661416333628	0.49821323056843686	-0.10475947798912806	-1.5047577240681944	-0.7916421258194879	-0.8626434816470896	-0.8010749687688086	-0.015356056928369489	-0.7412250004670521	-0.3965246007266001	-0.9803323884955619
-2.404975850256865	-0.7388818504768141	-0.3111184440582223	1.099795115761203	-1.7897550779339049	-0.12696473731100644	0.8615314789541227	-0.8430723463676456	-0.8929090149378919	-1.1571369787675139	-1.2961348472242358	-0.8793042112062796	-0.6819034557241713	0.09508277581745846	0.36974710389083715	0.5176009100664006	0.30773285527258304	0.4689318966741523	-0.6790127988993383	-0.0503412153835265	-1.1110464141802132	-0.07306996363822739	-0.941715970198293	1.0071413423061004	-1.6534351647816652	-0.9545349937324101	-0.4309598385379308	-1.7945127981886886	-0.5840134650395767	-0.3009952748135399	-0.40045836791138756	-0.36653764129522254	0.7654845930452311	0.24503077610033508	-0.023111065017718698	-0.279961163052784	-0.712125682981443	0.018844159753043186	-1.3004950698068345	-0.13897152101496868	0.3792569374138826	0.036333630587768874	-0.3273062925054748	-0.6226242664084256	-0.3731119183707063	-0.3837212021994204	0.3031953091932919	-1.2393487144212514	-0.14416411272364016	0.0852205030972538
-1.4457696353668672	0.32940403346518915	0.14470994578104737	1.0243091819767398	-0.8998914079140075	1.281340676810695	1.24041778087864	0.009312950695629523	0.01676181945908027	0.16748298510519474	0.3801838504771257	0.75814868361434	0.2109771192825519	-0.6467839566677576	1.809447944321581	1.1589615916673066	1.1745753111631654	1.3498252361766268	0.3278594339929964	0.6732416996872173	0.8478345552234551	0.46172277587464616	0.28855637905152026	1.5957749011695157	-0.7057713869582024	0.13101866426220174	0.8149871728520203	-0.30066791963264444	0.5045715797079063	0.31585747186205865	0.35485625175389707	0.24196417376788149	1.326438261598691	0.5523617346562097	0.4420083256802734	0.25009906409212607	-0.8392501748839593	1.4257605553908692	0.3761027461338933	0.6169775162241078	0.5890223956687739	0.2754203620119165	1.118102093591216	-0.20962960342575035	0.29826441721269553	1.0448063346192342	1.1332650035375724	-0.9227936809260033	0.5733709835374462	1.282788040852092
0.4685210653786405	0.7574555501652557	0.32456986881419053	1.0783383011235435	0.14126883871960333	1.9261657052314658	1.3854980734400313	1.2278121931457282	0.9272574520314844	1.5696210527828731	2.0224205423804293	2.436638264384614	1.2749660845638942	-1.1159268093111323	2.0597923035528876	1.2716880299002409	1.8483432550039176	1.5675772221868336	0.8230565035721145	1.2681781516618593	2.3324815637391363	1.1554186131419877	1.4252187484452807	1.836333647786458	0.6306459477888766	0.7700665095232214	1.794497335975919	1.243814225887915	1.0767188636322553	0.9692876519464833	0.8958463024606426	0.43978264868591166	1.4536777465255657	0.6938281330361731	0.8948648930378996	0.7201700726233047	-0.6105556773777766	2.2643710414560654	1.372063375881785	1.1859003984584089	0.926199089276481	0.3702120766401143	1.6331707475719779	-0.10137910287769943	0.7877658344153587	2.42787705958583	1.852862333587202	0.052325857030424756	0.8327810425433958	1.322462581492946
1.69648088328284	0.6696476571438148	0.011889003457653265	0.9767379114860616	0.5003944064773219	1.5039569879187813	1.04963403379951	1.6632664187037225	0.9549560123994766	2.3098421182890987	2.10541902595381	2.4227002055856457	1.959221215000142	-1.031943611678305	1.433021689121688	0.789770929379507	1.7524199619606182	1.1655268748290035	0.4307446909841278	1.3188995261501872	1.9252800598455526	1.4844686540555305	1.5451413580883777	1.6757722231548182	1.4452467377814868	0.4692409418579881	1.8476566233572427	1.7301869787032675	0.8821822543006357	0.8324568978178861	0.8165367735515728	0.11303524581092336	1.100771377478066	0.4319849102074851	0.9994994911660223	0.7844618758668152	-0.6618570661770662	1.8782201048335503	0.9611899606252184	1.1197530066670938	1.0070207042779211	0.26201857154162184	1.0741650242090204	-0.26385671330949495	0.968203335394058	2.43187834091623	1.992388310088203	1.0688872632293067	0.4194611021786384	0.1761934478865119
1.528746047125092	0.5464591936718551	-0.4066287112778628	0.307966601985175	0.31638243964502705	0.5519871258761188	0.2668848171976121	0.9806054972476419	0.3209248764147891	2.24149015442458	0.7598667970147499	0.4616536756715452	1.9446966598909161	-0.8187701969492989	0.9664713338811598	0.3006157480559942	0.8813107993516502	0.5926898660762189	-0.11840971302678135	0.972819279339072	0.013024021221348462	1.107987675690972	0.721605805905109	1.1431059130212309	1.2994399822840965	-0.15749708893693554	1.183096847461274	1.2598507557679215	0.43667497979579245	-0.37237142968339365	0.545846393102036	-0.22584640961361716	0.36588108346558823	-0.2548101963272282	0.574668340193038	0.5600370025543526	-1.1589491479329526	0.7311926047781463	-0.046837535102606624	0.7209852657417696	0.7721046720427182	0.10182843338213288	0.4060028695061469	-0.08840224450652577	0.8333374101373413	0.9384949169879787	1.4183310116982981	1.5537566231505848	-0.07874237466289491	-1.0344263844419053
0.5599733887077244	0.5474765322866845	-0.4320167112389365	-0.9353363829584547	0.21944342751356283	-0.26219299628112364	-0.7885956244049417	-0.18964020052480138	-0.11816739202507165	1.5143500942249446	-0.5748222096936293	-1.845018313019419	1.31350832457356	-0.8292737354312943	0.9250527785040925	0.28031735260319757	-0.37416412068101773	0.175645142815223	-0.04389662565152277	0.5116755134444079	-1.6299801646452798	0.025341157931367986	-0.11314038784551665	0.1736297175011904	0.573821157369486	-0.34448341635757307	0.29952829415078563	0.5989299373831449	0.32514894621743	-1.8936182258931138	0.5876708950543962	-0.18739747200937842	-0.6287238824407501	-1.092504720256217	-0.24470685301476952	0.3417870948257681	-1.709826196271632	-0.3604154826310204	-0.2829090650173484	0.550441657148898	0.5109499315749136	0.01932095909222787	0.5318179606425155	0.6910283551681649	0.3822245212575414	-0.7561709370174242	0.21312736501467125	1.3101881662525348	-0.14019269902755477	-1.3806526370096668
-0.236748577314953	0.45057554131698135	-0.042404958197863316	-2.1521858266952156	0.4177241721195057	-0.7090801723432969	-1.8061712453540202	-1.035676923287607	0.044963640882359046	0.3929775018058689	-0.8261160296813365	-2.608220990911348	0.4720863023969072	-0.7907501469643557	0.5819675384869795	0.46407461292318497	-1.5667136268350037	-0.020883933814596013	0.426025401947136	0.0369287643906204	-1.6213416030876582	-1.3561197251240857	-0.15090018744158748	-1.124474134298266	0.004764426253888854	-0.11423922779614315	-0.5466022045058107	0.14353099822261126	0.5583258990085621	-2.5817380903317595	0.7548550306748198	-0.016423118621170383	-1.6021953304233918	-1.6093490789772993	-1.0540573380457732	0.16789831736005914	-1.8781772767136509	-1.0761374002091064	0.6032996466923283	0.6683217331502751	0.44261062188937306	-0.02939358351343113	1.2778282534315677	1.4237079450542518	-0.2683221664359969	-1.2798473174985154	-1.3121984591699671	0.5341507307841794	0.056313814968920205	-1.0086558388622766
-0.45259653649020265	0.12125555572683105	0.3622927040942853	-2.56648351012955	0.5530475549167839	-0.8690241685497921	-2.274523339257572	-1.2758214244069292	0.4256044029571149	-0.5991402626116804	-0.2664738881627824	-1.4662018451239736	-0.13580483699738286	-0.27766801364218624	-0.4826863972812735	0.1777493361258095	-2.300088584055428	0.02034560051465237	0.4272082371398655	-0.3556949050356869	-0.18600881244446377	-2.295338333400571	0.548344738863907	-2.16189084942233	-0.030121229816697386	-0.04151566284110434	-1.2071354344378495	-0.26183246405266325	0.7048092677438453	-1.988556017151332	0.45928334485175143	-0.15671433512226612	-2.034627210258096	-1.3935968878755878	-1.432076888902757	-0.16008065043809477	-1.6150078516580553	-1.550098053715977	1.590562916307516	0.6228811815500375	0.4690676889623822	-0.14185614236696667	1.663070167554832	1.1890072641894882	-0.7587932266832238	-0.5260567824639731	-2.4798260455719676	-0.34059297725462834	-0.005819190514024161	-0.6161885238723801
-0.2933509530838799	-0.20779502463888957	0.49958822449823764	-1.9307806621901533	0.35658618316604357	-0.7450716318204605	-1.7241832934584593	-1.1111001443152	0.515728960864767	-0.7891194381117309	0.15276672122285403	0.25938428594619173	-0.3444677700605407	0.4705106683482915	-1.418957563066558	-0.7325373814257915	-2.23472319296113	0.33649850974606577	-0.2233831971321003	-0.37536104853461566	1.335494890387591	-2.1105912449214386	1.256311008228819	-2.1897243140942577	0.25424873573089446	-0.32990225177978755	-1.359738645706084	-0.6936509219996508	0.5136729107585858	-0.7269600503648918	-0.35719595559740924	-0.5031226872983335	-1.4911348877410437	-0.40865136225102366	-1.2327593203127771	-0.6704291126531116	-1.1727182982332627	-1.7865715803287359	1.5208864406584444	0.16483023556489046	0.40715578168482125	-0.29108130556327017	1.0805852816933212	-0.057509721094584396	-0.6938529419089242	0.4374621166875619	-2.4687411519147244	-0.8656409919708389	-0.4067944442262034	-0.40236414020666283
-0.06673255831374789	-0.23559837792444718	0.45846490159291103	-0.7833681789256328	0.08821940795692682	-0.29817069759611825	-0.25971819136923635	-0.7474942381712938	0.35992142193863463	0.007238257852411061	0.03720046871221037	1.0570702960444291	-0.36855120200111513	0.6176985845786802	-0.9510131897979905	-1.5174282438638482	-1.292627608381663	0.7625461243274344	-0.5752458754105244	0.18031186129322727	1.9012439610876615	-0.7704845308070674	1.3495588402313918	-1.1108072201782382	0.41166704019845735	-0.5410306207800423	-0.7857543310935524	-0.8323094532906969	0.20796134862634238	0.23163845971859717	-0.961446339521576	-0.43399658032143873	-0.1282049568396156	0.8406954590458098	-0.6893698927073174	-1.0322394921715978	-0.7530151853521698	-1.530141275513775	0.43916689733798087	-0.3032620709965832	0.29846006323484003	-0.376560981735284	0.015749065038938914	-1.291961159815383	-0.08590112228301001	0.6094240129664701	-1.032219513049209	-0.8440546185221882	-0.673787881595464	0.07398439751411438
0.1097411703923335	-0.05552103632427551	0.39547513362768516	0.04144480200960284	0.14960129883699957	0.18780837152378022	1.2343050598974694	-0.2140246398301364	0.3686151329929219	1.0433298891955654	-0.17853488362010145	0.6217876204107461	-0.5789571755447986	-0.25053481588742366	0.9059516576273414	-1.2351000294346801	0.07793253057538369	0.8536748886004084	0.3032353004589347	0.9509534597485509	1.5126008895880603	0.8702237060909616	0.7840087944840305	0.20126440201254137	0.22786963046433814	-0.3158116250258762	0.08430233650611214	-0.46368502843012493	0.1518667195176788	0.4553009885587332	-0.6711812085959405	0.3546314558707031	1.2490337685823905	1.5172839391737871	-0.2198846796211256	-0.8827424040896642	-0.3804140717192279	-0.7887108047052502	-0.4951797094711051	-0.1741992195795599	0.31083610647843246	-0.41765076298117904	-0.48052579909653	-1.4988937409013885	0.5084949237813394	-0.03254434374939439	0.9901128973519601	-0.4855776352091653	-0.4472322006165519	1.0217895336969405
0.2159745690744068	-0.11581092264633483	0.23918370188760674	0.17260247561377903	0.45842173675661235	0.13525431761991472	1.693161466628308	0.37819222668028823	0.626423320792271	1.2140292139106301	-0.027229137350803567	-0.2259201761524676	-1.1131027202651578	-1.4384668190482055	2.492291242677938	0.1878986537924481	1.0588087500160144	0.2716920430945641	1.9681408624554229	1.1122668784288878	0.7527107526300927	1.6186883250063289	-0.08155982057038266	0.6615855258851165	-0.16552851169231575	-0.011373443732258322	0.31486024596314316	0.006828961680753135	0.4044534793401168	0.2246106655135725	0.25056052034160275	1.336207645475553	1.8079306226963912	1.0366328094578803	-0.06522762542296613	-0.25976565528736717	-0.07707718257679974	-0.15906201723465946	-0.33081064467494325	0.5815575934761771	0.3877649028425903	-0.5403233851968419	0.07950092880146892	-0.7465810040598849	0.4797275542948585	-0.7941145176934278	2.1600664765835633	-0.223385395502727	0.0073944817106582385	1.825640354731988
0.24959189747756885	-0.6331486380547474	-0.080874872183233	-0.03343071842725599	0.505277527893489	-0.6758309010047725	0.8459985347110113	0.6585131746455558	0.7017031767736861	0.23145172470563846	0.33378581441401334	-0.6703571027160053	-1.670942006638486	-1.7600101234888368	2.1757521459738576	1.7471807280914362	1.1261159698054015	-0.7474390396893361	2.860284136234262	0.17566083149809442	0.004717282521924583	0.9350137255156961	-0.9056110583821668	0.09204413735044902	-0.49884349776756726	-0.2834016322694725	-0.540020741626796	-0.07516097520408689	0.7328856297741764	0.04071166960990697	0.8264496821011795	1.7157754442019013	1.413354861868788	-0.37030397691752953	-0.07045524905970031	0.42518747529455914	0.023507367497467905	-0.3048548459737336	0.7019442136638265	1.317704862609233	0.22566196731020657	-0.6969445028131583	1.1499085157122324	0.01676136692381221	-0.1488652299865509	-1.1093428817757711	1.693629213268148	-0.26425298819787824	0.15208296604124102	1.6546705400006536
0.31213217754555334	-1.1564490467453843	-0.2401199360748003	0.04513266357556961	0.0601555711591205	-1.6145648610306267	-0.46598178481429814	0.2922130756297073	0.22943357015089252	-0.9832113146800839	0.41820998144486854	-0.6430336745650022	-1.7304929320474352	-0.8239856955764909	0.17011190296412348	2.2810481070328703	0.5916996381603412	-1.506611067374489	2.046087392287873	-1.36258366414165	-0.680837410225007	-0.5652207020603117	-1.5247852099024466	-0.5908440638604121	-0.5856873872360383	-1.1191628806158884	-1.723774920237727	-0.7343506012179729	0.9821598532904817	0.18938502889760275	0.4801351840788573	1.3897242302094095	0.6830540178959534	-1.6793248768211226	0.16303688769353825	0.8376171413527328	-0.1402941292341939	-1.1374480607299324	1.6012865801443195	1.4451115278763407	-0.29107128861314846	-0.5319197385102958	1.782650289382275	0.13883597710580736	-0.643355683205812	-0.9311593390532793	0.23532030611519572	-0.34614930174853	-0.08259713367253627	0.5554091009379227
0.559597174688841	-0.9101684311778353	0.2864786592151428	0.637416770540454	-0.4296004537797735	-1.6938390296890427	-1.070235053607612	-0.55592924726516	-0.5316936491991077	-1.3074154510760976	0.11713366453842548	-0.5297800529414309	-1.0355658093762523	0.5268784832460166	-1.6696277616458235	1.5599347800828351	0.33894425937945016	-1.5484409917410449	0.38060120433230454	-2.3615587262885596	-1.1944990500943815	-1.6501039722448922	-1.8547097923221707	-0.3996157707485688	-0.3940774638761518	-1.6588812052644646	-1.915314504596772	-1.1890912320899227	1.2375611606098407	0.706719832540626	-0.33769537186757287	1.047665684739381	0.31636721493773695	-1.8314907807042582	0.8574279205306057	1.0125746751312314	-0.3236257476025518	-1.7892625838877294	1.7344920594496644	1.0790289538381643	-0.7890398309116567	0.26419097702670374	1.5761205973672416	-0.05994212577802982	-0.3054454130561935	-0.46994422664488844	-0.7452556190317384	-0.06384325958594105	-0.18659878976990435	-0.4203241251739695
0.9042212480365805	0.3326377978816954	1.4692746035737436	1.406148852711987	-0.3384472216189346	-0.6846241502082299	-0.5748963532808898	-1.2006642332332993	-0.9391186930748436	-0.704713301700983	-0.1833778954300975	-0.5291866251409377	0.09207624740059299	1.1287922604499412	-1.8588135314067504	0.4260403303050296	0.9087203532317811	-1.1467339039726936	-0.38302969927672315	-2.09294864373607	-1.25575133999089	-1.5590710331487496	-1.8484788591709524	0.6346646978688225	-0.036231720897431804	-1.163097068434912	-0.6918423264924909	-0.7412679178085128	1.561220225603573	1.4444952507822477	-0.7676054491938409	1.2471617348965376	0.4418956176190837	-0.6491097266130195	1.7629399253049625	1.1385504774218886	-0.08434176640580111	-1.5303805233503844	1.320438574256843	0.8017595194996829	-0.75919986350344	1.4253973782548233	0.9106262804253282	0.12457709856292314	0.7085280739213855	0.10890399612227954	-0.3761208912861612	0.5470018070500053	0.22867362650184864	-0.33278522123221277
0.9080696728529282	1.8021725121361758	2.3880779749518575	1.8529451492640912	0.34385685885027656	0.4841828801805203	0.3618974019953879	-0.9817604061385741	-0.7135938597139015	-0.21324143321034594	-0.16389744094773062	-0.536381041685882	0.953156408416755	0.6634299389690881	-0.7503477954735506	-0.09061430417415696	1.8795644594545888	-0.9427589999707706	0.43989145699529913	-0.8768523304791096	-0.811085758733669	-0.5772376824256896	-1.5933506760573866	1.5399109559099158	0.2572968306147513	0.051738772580009855	0.8815490999098011	0.35058966682095966	1.7200271074752116	2.000393535306314	-0.5892764246149451	1.6400307177356477	0.6596108687210317	0.958984836195829	2.3061375258639494	1.1741633140367194	0.7851069302202108	-0.5450914374148069	0.8583711307686929	0.8757496742119908	-0.2102218565049048	2.120550915755507	0.35076663259094987	0.7792331524826176	1.4410708895619102	0.6358075456184398	0.8474713421775775	0.90455198946309	0.8475824425917767	0.5945503416986888
0.238927240813505	2.3214648520712484	1.9955841809601023	1.7876082243805955	0.9593841804872091	0.6981285374786851	0.8417837780251719	0.1582161407091124	-0.23565707395168586	-0.6135569979208417	0.013451112209581303	-0.484676937381703	1.0497117301852985	-0.22108739886281956	0.16057227405701072	0.28180699663016884	2.240289213708035	-1.1132137570248273	1.7217270816828114	0.3638199889439633	-0.2898738695206387	0.40552514158569575	-1.2999876690576107	1.502175175134867	0.24019777542352216	0.9325244956400995	1.3517043564969475	1.166683326859399	1.3623329393086403	1.8101473997961792	-0.3755139923191077	1.3631662498389892	0.6174663050488222	1.7751030419524418	2.0823296983551507	0.8629248336053733	1.9767140933357195	0.3886957021290858	0.4363879494867376	0.9229692041078504	0.24451809408332487	1.7014099330900279	0.019188259973819306	1.2684888886178272	1.092497256389826	0.8359732561558375	1.6965911877561677	0.5075994173667896	1.0052997961376773	1.268479329818045
-0.745392621411348	1.4377500092290205	0.28959774538539945	1.385250078659412	0.9770371589343416	-0.021153318734325098	0.6508546922009375	1.6281767104109977	-0.028611168452333566	-1.4236771564628352	-0.022286097534859193	-0.4599323318684422	0.5184722748221561	-0.7784214601409478	0.07716796743296098	0.9498913261182393	1.3951533465746133	-1.0980223839559216	1.8541664115158765	1.041582082149283	-0.1871985985172744	0.7977522859899828	-1.0705136487621738	0.6844831858776012	-0.14791960690009662	0.9173573152138161	0.4732737777215204	1.2479739717079779	0.48083788402754846	0.6673885234478415	-0.6097485793625056	0.12652310331805922	0.3891412664813705	1.3339046266961478	1.2324387632247933	0.15963537428152286	2.8921034228295968	0.8844184837869632	-0.15998126738547697	0.45809588320211414	0.08862800360930834	0.45121266366256635	-0.3556713618759543	1.100661496279232	-0.11470528797851774	0.5412776880439167	1.4686153478660382	-0.3824179501519129	0.5682220293487968	1.002161336450429
-1.1354846586404606	-0.07052521249009613	-1.5011490911944914	0.9007796634959467	0.6374146374055978	-0.4591956691281537	0.28840340170729023	2.657940261265074	-0.11786350161560073	-1.4828359229223858	-0.32112368627976307	-0.40635527276564654	-0.0019128709092356775	-0.849918758218864	-0.3868159728907501	1.142502899450963	-0.23239466810396384	-0.290827473677072	0.5600731297455558	1.2582634112462823	-0.42411874288284945	0.7354972968401768	-0.7323231883126305	-0.09976669783293945	-0.6477992911753787	0.5478913207804864	-0.5578342831361341	1.0933198476918287	-0.44570248896428083	-0.795929858159806	-0.9567265033561737	-1.3518964639350564	0.2631466055703956	0.2505791952768807	0.33459633197398464	-0.518887507714521	3.1510443356863016	1.3045947841145331	-0.8220384044787297	-0.43454765406237955	-0.43786521275715684	-0.5789622105552404	-0.904447060284806	0.5782869273293004	-1.1125820822504064	-0.015112532263548917	0.5229603437458483	-0.8813604742349623	0.17904985356903363	0.22682590484787263
-0.4157478197420122	-0.9008866257283159	-2.0874644718727193	0.4543306504409477	0.6077431289821238	0.3819616361080115	0.20952664867257279	2.7961545291164986	-0.08621974776488159	-0.3839153856916067	-0.5450740938184943	-0.00043148896548980117	0.040348868508564055	-0.6628369659590424	-0.3183072199125538	0.6171868257717664	-1.5797606547293495	1.093860868489984	-0.9036594719823977	1.3172301777386728	-0.3799114803625234	0.7261034017972661	-0.04800187598268313	-0.32708942422363974	-0.8176765685035586	0.700019345189657	-0.5072503192981013	1.3706498620769	-0.886740579466581	-1.4524254554743512	-0.6601649450230546	-2.0831184032126315	0.31136571382356937	-0.46612834352687854	-0.08864309159906233	-0.6416780884647291	2.830113875371472	2.030418111507019	-0.9832942300616384	-1.1453649707962636	-0.6062536562634655	-0.601810881656681	-1.3361388112610695	0.3838334560568354	-1.0284413530295309	-0.32290087902360165	-0.31173424891425905	-0.40470427393212544	0.4693248961846954	-0.16373838381172973
0.8158904645975003	-0.46825021815021717	-1.3944908289591824	0.0797162573912617	1.058989695560549	2.019240981417524	0.2842981673625326	2.067364795326877	0.28624502611077857	1.0403428678715478	-0.388404854459512	0.9130743340346912	0.6181441764936093	-0.28777236608748885	0.16979593249241617	-0.2352942810170375	-1.871769486758616	2.0457412095742344	-1.2661875732662	1.1692947215912228	0.31326036750252456	1.0260803791272375	0.8779581682877053	-0.1811138138568346	-0.39301262763532735	1.4172514332968078	0.5227387689346513	1.8902071994517173	-0.7976170585381348	-0.7734511403828146	0.4192722520266857	-1.7964667526079883	0.31127830379204213	-0.3743252620744643	0.01948834140333519	-0.17188566967166505	2.2110714344355857	2.6543713928818096	-0.281699543764487	-1.2262462668616936	-0.14257399753688232	0.09478193348536715	-1.2595658613421947	0.6865710534634185	0.012373169865163942	-0.1053398926166825	-0.6202100867999872	0.6573028528756852	1.1874381500925344	0.060329242968827745
1.3254934471403335	0.5877532129227795	-0.49367506080225165	-0.17240742181205593	1.341677186405937	2.92247629275562	0.08634475519199811	0.8373824188393016	0.6597786963499187	1.7251666309576392	0.11302331169203356	1.8371702724480483	1.1866307339981985	0.38409851205087486	0.13242344729032313	-0.831131019341556	-1.1956379116530138	1.7249583872139231	-0.6172470376699832	0.5245034334212515	1.171569277185043	1.4080039263797115	1.5339941041086915	-0.12231680568589938	0.45031388207699863	1.836236426608825	1.3264628687587718	1.7585727186108278	-0.6194337329410747	0.49535829229530476	1.4464129706867357	-1.044430258519654	0.05969699441519402	0.12029438444678724	0.2759659633579982	0.30117830549046276	1.407514427112067	2.2766833230466608	0.8271026609191363	-0.8485032047475235	0.32746411584404683	0.48849093830426044	-0.6777308571444195	0.9689277962758247	1.1110377047696969	0.40176591871527545	-0.6205890777573027	1.337458085840965	1.378242126316673	0.27378846976229504
0.5197814002019507	1.1299134802338797	-0.3055477819694616	-0.3026517367047578	0.7274006817233499	2.2151356810508513	-0.47183142665039257	-0.38971085970371594	0.5238723141926354	1.524260051196615	0.7074184610213581	1.8955500915424748	1.212549243508934	1.2081162620177581	-0.8406968111722137	-0.8896439159164203	-0.3025114245794505	0.30856195224823396	-0.10524953290094702	-0.6014454041728982	1.284715399424281	1.4320741797465624	1.4776078727083803	-0.3329585652043258	1.1998602440637454	1.3005247393716743	1.0446246838102915	0.6046249770956234	-0.7315674612078993	1.0169507791375565	1.4287887162903252	-0.4653781329222321	-0.3955676903394226	0.3304707310224626	0.23110652434661635	0.1396832006972918	0.35458624545535244	0.6614216412307128	1.3851979076452672	-0.5126624257865847	-0.030737848209412628	-0.02987940261650984	-0.03561267416550186	0.7767119648388469	1.4956882296904346	0.7704530340417585	-0.7113332642865923	1.1411925111993289	0.47574127849163683	-0.11136059565024624
-0.9109853174877268	0.6821474719312476	-0.6256847324269698	-0.4833095086980289	-0.6403863255016445	0.6643969439214069	-1.0204750031187668	-1.1665716844019764	-0.1649176724257578	1.0839363085766942	1.1668471095645083	0.7737221694818478	0.6495873921903196	1.6997987469687204	-1.9515277438738428	-0.598816412122902	0.03736119471243584	-1.2039637118714928	-0.4989535709569996	-1.7064462033808585	0.3540670150823391	0.856025908540204	0.86051994499072	-0.7124809865971052	1.405414235079741	0.2434604793155007	0.041325682739073166	-0.70931253345015	-1.008054354731369	0.28849644443025435	0.2803792758561125	-0.2151085198816929	-0.8976944380368082	0.005115417385699379	-0.2859910418051002	-0.6528900831843816	-0.8521142018515925	-1.2005093183460211	0.8966628741611582	-0.4596526597715046	-1.2085597732720261	-0.9868782566186625	0.22291523090192433	0.3519250326865524	1.1102139340371733	0.8780745886476318	-1.0426234994309864	0.5313346769929076	-0.9923745773856373	-0.8824147612729815
-1.7422689506960691	-0.19484171483279372	-0.5760765034015688	-0.945173403261421	-1.7477851107148983	-0.20302702734333353	-1.2310739933878945	-1.3138137898338549	-0.8885493223089631	0.8040716019829678	1.2923901080512528	-0.739724956615583	-0.06648248568895232	1.5692023777392887	-2.116622092275996	-0.40429946858674887	-0.44507299342561557	-1.9459033119726405	-1.376953595509857	-2.2527512579274793	-0.8731777499664585	-0.1580670718576666	0.3530137988081135	-1.1981714872316356	1.0246912883952002	-0.28882212619893083	-0.7279954896378782	-0.9364609256180555	-1.0017242445728767	-0.8181334238353493	-1.0675604849757192	-0.14763270745043655	-1.4172933391452178	-0.5142734143645117	-1.096688101501461	-1.3937584405934769	-1.7675485561498967	-1.9546850573489092	-0.18645114689783435	-0.5357490202428247	-2.2327766325642595	-1.390366268984019	0.052196085174545104	0.27607500702841903	0.41820976540078386	0.930983191109512	-1.517386236611556	0.29759424782698574	-1.9556552210674922	-1.3478968568291583
-1.48219567331391	-0.6195850600561239	0.17826449670501354	-1.6469953464277054	-1.728759681391748	0.19777688645241293	-1.1936563995786948	-1.0433032883794215	-1.0950500565108972	0.42695065729104503	0.8759325942560102	-1.3824874899913935	-0.4368002576585721	1.143960651938078	-1.2774470283132036	-0.618929496145429	-1.3993355467276842	-1.8190952670996183	-1.7602846403696517	-2.159872819192726	-1.3183527907940695	-1.1053022976841105	0.47401665672819837	-1.774418981998915	0.4278473746013221	0.11150177980475123	-0.8819627575444531	0.06273546627371115	-0.5217698277899478	-1.0818508395100175	-1.5771290981725088	-0.23793837076284333	-1.9712172264875478	-0.7067824382094805	-1.8148765962975688	-1.393007636665111	-1.9061547289627767	-1.2618096438158042	-1.0134399519944124	-0.5718143655831986	-2.179476347319158	-0.8689211807252845	-0.2687143235276325	0.6014754415157362	-0.13497598339802908	1.0355857964374335	-1.9569558759306804	0.600702333873831	-1.9516615242419826	-1.2447397857606572
-0.7057416321436413	-0.3306242825363098	0.9874669429969161	-2.1278248103051833	-0.7792109291006017	0.9806112436016484	-1.147304774497714	-0.8061069780906223	-0.6903607693633077	-0.2234474745366686	-0.046572703288354854	-0.6444292410418798	-0.3020904508200117	0.9825088513149752	-0.4011638163525953	-1.1352276260811005	-2.090865996690933	-1.2422026499418963	-1.2559188587486931	-1.731807503138953	-0.6364587035979041	-1.4057736568743864	1.0486977893100153	-2.1495779260274355	0.07683415935112745	0.737042432066945	-0.815236028690735	1.0156294725183594	0.09293600632535612	-0.3255655261802273	-1.0054581136457925	-0.5319927288129545	-2.31912718664491	-0.32745717785713774	-2.029251640550949	-0.6277297716346312	-1.2689230420843134	-0.09262068651012904	-1.2209098786227268	-0.6501077748472943	-1.1478858994045547	-0.07641907385103149	-0.5046935492049817	0.6676675837917941	-0.35785607022540666	0.9726408449873307	-2.0997985058757274	0.8465464117590376	-1.5013294910388568	-1.0065127129689604
-0.19612541841509332	0.1579268612172223	1.043759879452268	-1.8432869769239637	0.04073269101323983	0.9580903315801709	-0.9873814444019857	-0.904966748290745	0.008222455037148997	-0.5845461680899245	-0.9000365283499122	0.7447038428951237	0.10482149090574838	1.1041874931943882	-0.20491915961873272	-1.479915337343367	-1.8521372870675283	-0.5365430301557144	-0.3662254662376572	-1.2004275120450196	0.5378783642539349	-0.8007787430229366	1.4074002121100373	-1.7491969660800804	0.1523684938929413	0.6317087665857289	-0.8586545914004107	0.5969519999446725	0.32525933054544715	0.48841256905948527	0.061547079901673324	-0.7774174145590782	-1.9639187423939253	0.47308085859992555	-1.4819867214995703	0.2642449855296176	-0.4684461252240461	0.3969768956706972	-1.1129742454906275	-0.8740854996703515	-0.06528493493152523	0.08230074285557677	-0.6442572906032834	-0.08517804215912338	-0.2004645594777312	0.5220043832644444	-1.596015751617914	0.4908005409851977	-1.3148471795392846	-1.079953181773278
-0.06307343898792536	0.23431884596597544	0.3811466858619196	-0.7365909161171502	-0.1147638318803347	0.020486479354369973	-0.3339350317847138	-1.2252082908683453	0.6387277777608498	0.023179722928447832	-0.8681967985071941	1.5975138099787507	0.4127957857296273	0.9102514310676951	-0.28943866334844054	-1.2239941838325148	-0.5697118708200625	0.23194872737072209	0.19618634077367236	-0.5449065873001759	1.3309977976715666	0.3434141917052283	1.1086379196475777	-0.33066579264585916	0.4252379881159981	-0.2810957049901126	-0.7063379542496021	-1.0690101460010006	0.03832966365150804	0.520842968496893	0.8602230905113529	-0.48610393762900184	-0.6656773366280828	1.2940516120952392	-0.27382536753398024	0.6117939319630767	-0.2242261705960476	0.07700649509765775	-1.0509285803504744	-1.0354942657205903	0.38669814879823466	-0.510158482976237	-0.7313953259209331	-1.327075399017597	0.28696594558230154	-0.13692288196766364	-0.3161812187958202	-0.2690998682979585	-1.3794833953239825	-1.2621768761117198
0.11517828804247153	-0.14981806338317794	-0.19081969148396577	0.5593709641921697	-1.0707810808115912	-0.8858893053955583	0.8259182719722961	-1.3816441971978248	0.9832772239949977	1.1921265114812996	0.2258984496103113	1.428106548929222	0.39295715578943935	0.022098161932931314	0.20519103576011816	-0.419459982150843	1.1041988057675092	0.9123314474714059	0.21997801467727604	0.22539393144498154	1.4300367792125797	1.1783254285816138	0.38991385328273004	1.4416560071421165	0.47654367415610877	-1.1552566003197764	0.05298855705637292	-2.4929475476308998	-0.3944719583120668	0.049132473146496845	1.008303942734622	0.4273545233248289	1.0561568795401899	1.688467764793054	1.0217261515559721	0.289498392903534	-0.7039510904491528	-0.22687905587628773	-0.9459383110192084	-0.761337185151926	0.4125532985391443	-1.0690580798866118	-0.6682062396534361	-2.112696241776285	0.7954898823768486	-0.5707750007051806	1.2410297600288327	-0.764832759727692	-1.0782721975792418	-0.9772962069683248
0.49948711097148696	-0.5358532262458982	-0.06875331202204757	1.17961287358119	-1.8819506938566057	-0.9864762257767117	1.7984363546259203	-1.1323857784808258	0.9134421043723002	1.4520912369339412	1.4488790878732591	0.7440957239783353	0.06795806272095697	-1.028985094572362	1.3252608031595028	0.3863469259526908	2.103707623715066	1.1165727601118491	-0.016055015522048948	0.8471782644951842	1.118237751992961	1.0396785587826782	-0.11654265507264895	2.335308373020931	0.09530291337930191	-1.2385408820626052	1.0822559995112455	-2.39237429967733	-0.5067980653199771	-0.04498229127500281	0.5717299896824893	1.2639878880436655	2.1376524869739804	1.3930430086410843	1.5795452691929748	-0.28551643320613107	-1.3937385861722362	0.13323062389437776	-0.5049356685411721	-0.03590832326492946	0.6182126062447733	-0.8157136970635295	-0.3087105482105069	-1.9194025791630984	0.7897389045531996	-0.6273901038460504	2.0891987345316663	-0.6955142926760659	-0.13806649012927452	-0.11837583843669175
0.722709416190918	-0.5399844323488951	0.49384354800062424	0.7598159941282058	-1.7907729180875194	-0.5175603038721005	1.7686452080327144	-0.6039774855819806	0.41632638632758273	-0.09570794782612023	1.5236292070636805	0.3009656140786622	-0.3460106160855831	-1.2706215212315053	2.1245071230343253	0.6419108932021663	1.7406907517590815	0.6337645774801743	-0.21603196039783276	1.0668707224961342	0.7392343645131191	0.10124150513777322	-0.04878728601608351	1.6728053529227354	-0.49456091367863303	-0.6851662323565869	1.4263499772519146	-0.9893819708662742	-0.2195124440644483	0.4450310914954784	-0.1397765501609451	1.1272534642288616	1.872237936714253	0.5714874060554016	0.9056368544437171	-0.6328490243039263	-1.6368336393050023	0.8602314507918324	0.18854134431695582	0.6108872892002455	1.1308153683669129	0.1446537486042388	0.27334441780955865	-1.1844398823456823	-0.012668732861423752	-0.600350543167381	1.5984988625695924	-0.4459986532986536	0.8631345323928996	0.7036561415644527
0.4910794240033021	-0.2394276608834587	0.7906751417803368	-0.24118099354042088	-0.9057501648961807	-0.2501813009729346	0.7451236250576753	-0.10961304605360637	-0.2314297042596682	-2.427441252411354	0.21592316066160216	0.2893246130617831	-0.5788788269449097	-0.4571732862213164	1.8476532175895402	0.3117762187296992	0.31165975830267734	-0.11475186426357412	-0.3238978028215579	1.0413340835734706	0.36440515674615964	-0.7296561323974117	0.3502174519509354	0.07193044129363588	-0.8224252777465484	-0.2698216436283089	0.6184937797641258	0.3171404400777801	0.11338178392493622	0.7391448195178264	-0.7484001878506877	-0.036159131757062916	0.6210840172810781	-0.16843271244134214	-0.6414886449383065	-0.6293910550629963	-1.2773068683832216	1.150998108329385	0.6213239201551556	0.5978952852697853	1.4661103966661675	0.9427804663976923	0.72893050739399	-0.7235248852689895	-1.1680430608579655	-0.7498574111718616	0.2376615824370521	-0.5155319838956237	1.1284703340365878	0.8814127338490463
0.13211473712340707	-0.0026820734171277955	0.5043562147226754	-0.9247611475467159	-0.015223693920481198	-0.4849422299565167	-0.30389464993459625	0.16836958685932038	-0.5219310408778071	-3.4208021732701357	-1.2638313520912139	0.3219834725824749	-0.472109942382953	0.5194708727775689	0.9391568287806777	-0.14257902089687796	-1.079176759176081	-0.3255843027252201	-0.396899889350716	1.2100464060266507	-0.03603752205964918	-0.7239339816181707	0.5110801217341147	-1.0725141979068833	-0.6373359391516253	-0.4772936562875307	-0.6382737188898507	0.40229516431069073	0.08233223693298798	0.165285872508438	-0.9594831959093435	-1.2000060019414498	-0.4635845090420149	-0.21713177503674486	-1.9556109908630714	-0.49397906384363954	-0.7483067216309364	0.6637153156924479	0.4448572263384276	-0.07141692251916372	1.2359408371109786	0.8829241823541865	0.7207616650969605	-0.8084363440695773	-1.748451499387207	-0.8553653997009407	-0.7310844091063724	-0.8444705418189132	0.6365678540494137	0.5719375866672001
0.22754420271676004	-0.07393536670135298	-0.04882431900754103	-0.685796115429957	0.1811915827969488	-0.8256527384818989	-0.4218271439522665	0.24900214192064757	-0.20295360036930013	-2.152314683518445	-1.4986077215610305	0.03885072611052185	-0.10356353231279515	0.5712129727106279	0.5365022551346366	-0.3039070640733853	-1.3996522813653978	0.34149717231855614	-0.45445707464098734	1.672078324083252	-0.34690159052719727	-0.12173284236472577	0.07809628234192852	-0.8729539652167669	-0.18179575028311942	-1.0625461814371657	-1.1743539384020056	-0.6014767404132618	-0.39187348976766156	-0.8032158372911233	-0.7454630452131342	-1.251683649445393	-0.48699638334022183	0.40543931622934554	-1.9917860727396164	-0.4388496163294669	-0.5457804902718322	-0.1826334250185088	-0.06431515884960781	-0.8021390628548657	0.6977992819852137	0.15361857290052325	0.24689893151060394	-1.0261542042866019	-1.2502562300329667	-0.5090792155488717	-0.4560853232300727	-0.9200873747708954	0.2245531495286362	0.48242337764681337
0.7749251981897893	-0.38179014901005026	-0.4081205638458591	0.32945042426114257	-0.31059177111734154	-0.8519693448229668	0.31904584698832217	0.18263621725815837	0.3046119223333527	0.028365372021519057	-0.43297160972194143	-0.48289239436719267	0.24351888857119228	-0.3886074153735117	1.0586906722101013	-0.2250759283880915	-0.506435300570509	1.297272597489634	-0.5068923878821248	1.9001344512995162	-0.4031036188871418	0.15704675372663396	-0.7973622868147311	0.3289269339506846	0.06731540822571296	-1.4334104396914058	-0.6406128911701885	-1.6346527128339312	-0.996304365116149	-1.012435912970504	-0.3756196188599542	-0.16366808621645879	0.4124109956311235	0.9367059047360492	-0.6395985581479423	-0.3893062554067848	-0.6713234041324124	-0.785371769256634	-0.3047855837995834	-1.0334256030878561	0.42165323841620433	-0.4062065427060046	-0.35792893107281015	-0.9583147216113201	-0.19340241925778826	0.18278888141322142	0.6593730573940729	-0.4902169380172888	0.6097287300021749	0.9390573585691134
1.0594984425103262	-0.6561155632363995	-0.43531034699897025	1.374395564654528	-0.8126412126203182	-0.6397759209556062	0.9592383692922444	-0.02530275775841223	0.2276097681763488	1.0352179285186407	0.5817426845208968	-0.8954064417266585	0.30803933780345344	-1.4299000974430902	1.6832570751269444	-0.23499919438365835	0.8160888903313748	1.5941268225556928	-0.5652575989084623	1.3270941099387497	-0.23645429689646263	-0.33927661693432015	-1.5827800638423473	1.4617498707855816	-0.04477284823522237	-1.230849642860542	0.2001157731726046	-1.755702731704156	-1.2699750617680212	-0.07705847966966793	-0.12257303655681018	0.9840749300723723	1.3152628397025916	0.6011657472634987	1.1505551617398164	-0.06158355788252961	-0.6379713715089669	-0.9467392274938424	-0.04699893432863162	-0.7319222399258073	0.5572281805542532	-0.16524904152924355	-0.7242796245217524	-0.6908209637110996	0.38618673301618556	0.5214415418798323	1.4358594197502443	0.07636898377696376	1.528331242191065	1.451458828744859
0.5184170504178675	-0.6258742512232435	-0.24598279686129385	1.6953579617284058	-0.588667464055173	-0.4642597127154355	0.8111845564673731	-0.2658610160616821	-0.6615647870135692	0.41345312840329823	0.3791613340422939	-0.9583008117932925	0.09834751734097791	-1.7333607461821012	1.3867472264236698	-0.39866235950005746	1.5669604494760503	0.9703416567654264	-0.5085818594447463	0.1824157050157662	-0.043791681402193895	-0.9166110847825235	-1.7364888463952672	1.7758723378823578	-0.14420795440976852	-0.48411467370637196	0.5010656646996677	-0.8213998093127942	-0.9299905701200815	1.0523455783352837	0.08133630258989184	1.1467732747326158	1.473332576864079	-0.48071716255270885	2.146712466073832	0.6729427818955593	-0.024963371741810268	-0.8039993484612107	0.34433415187672356	-0.22084836519849024	0.6961422481040972	0.7171767292683003	-0.7177577626821384	-0.5213704474039528	0.08225292045631474	0.046380717180170665	1.2030380593664411	0.24761037019976948	2.0339497145515453	1.3486525477468652
-0.48877007851165083	-0.16819803369061592	0.058779473950844846	1.1072437118732619	0.4747242275319429	-0.2821302313960618	0.2572479541978331	-0.2534887394475222	-1.606502975666079	-0.3123200758934881	-0.6765319915098204	-0.6695049407959152	-0.11728954044193922	-1.4190947093647308	0.23465303472224008	-0.3621759784317868	1.3098560198048284	0.15748236578281893	-0.08034908847526245	-0.5454571358378925	0.09133789854790457	-0.45647850058827916	-1.0790727359320602	1.3402109577042143	0.206386338613059	0.554420625537685	0.33034373699942343	0.5863830801672825	-0.08581586279926504	1.1917186951160839	0.539595460233183	0.3282072275151269	0.9532116061776513	-1.277301159496566	1.8197359319864128	1.4991928917299921	1.009481087732943	-0.4452780545829622	0.40459529401566546	0.29742067321836985	0.4865659290319593	1.4893226225868657	-0.4481066884306688	-0.40475772792852555	-0.4245763221963198	-0.7487072713874061	0.4417519436454456	-0.022892609604812986	1.5784947253430976	0.6592435615831439
-1.055255011388591	0.5537410406098887	0.35620147807962305	0.1384361995918038	1.6963128561474408	0.1225482142073498	0.21851990911463468	0.19383635277222327	-1.5775568105495317	0.3093847363153052	-1.2157413942401132	-0.17712484348784374	-0.11758034604914684	-1.1090768480361939	-0.7079859264026317	0.17434320376161536	0.4003785523865837	0.038448762115166825	0.7667309564675389	-0.16844607721459626	0.2676342087986833	1.1620048272466599	0.025344994547750622	0.6874794761150763	0.8600365473556529	1.4838132664491785	0.38016901027567507	1.631658473555766	0.7721766922472274	0.331327303633346	1.249219158940182	-0.5836736709125491	0.38372233284824364	-0.9174023497598791	0.6556131989002785	1.7855239422724114	1.8055847419169015	0.09707255474286311	0.1162661599162251	0.8332388820919854	0.13419590999294767	1.4931292416293591	-0.11263653677877299	-0.016811240246436064	-0.2042726363344837	-0.8881308141860063	0.09597953142839197	-0.31175982856445067	0.5737437908832257	0.08468118388653052
-0.8279218327028015	1.0453927506582334	0.3288052364400049	-0.37438695614537904	2.146061795784953	0.5271128752943556	0.9310871325630495	0.7843525921818556	-0.45863002947191295	1.7881702432138349	-0.5968888647507637	0.25556467581578796	-0.005068301750365163	-0.9461390209206323	-0.7190867594234237	0.9580352768745631	-0.3894977757877119	0.5990592532785668	1.5461734935841762	0.8146057468141984	0.4752841557670159	2.6066289482112377	0.8297361686390056	0.23675105884427292	1.080997420692783	1.7695467601252117	0.849898322484514	1.6996541753536818	1.0616270100481024	-0.43776255604386266	1.6233711679062044	-0.8039585168912701	0.1990037114435105	0.25972912240094975	-0.396746734609013	1.1124619503567421	1.811699185757126	0.52135168517437	-0.15866250907140933	1.2715411911621066	0.09617759108020812	0.6811464777024264	0.1227265403147637	0.6297402306554284	0.73637425632813	-0.1540998452498852	0.4294535072004751	-0.347650530613314	-0.1775203692772646	0.10323430479625202
-0.42427154749627394	0.75935211455527	-0.31044203140693677	0.02915057586160654	1.4947796239364743	0.23923291850331338	1.52585305220485	0.8661592014097274	0.6897561948735659	2.3197067576432326	0.3098726083709242	0.25706475447055327	-0.09693643078085352	-0.4543510680780825	-0.30583219793026944	1.352876311537187	-0.4509240058059168	0.9053461785950322	1.5333475406063661	1.1536549117087571	0.40543739617191676	2.2991657756008315	0.7152133619073606	0.1050349428009009	0.3331153747155194	1.0501684840697296	1.0525859462055487	0.7577034772332473	0.5613018345458253	-0.3697541059158124	1.025078182439024	-0.29429462981215115	0.2227772877255791	0.922420086145194	-0.7236124175883601	-0.23997294511797346	1.116901431393575	0.2949838266993934	-0.1863326067029507	1.2419114177792903	0.3941374986685789	-0.407839957934773	0.16887515662884967	0.9675270165334411	1.3599490970470072	0.484608965005044	0.7853633254068398	-0.3668003848642277	-0.40220614379420383	0.38141671761344353
-0.5973707938270342	-0.34991854878562006	-1.2840579925731892	1.006307207859926	0.3747589391046715	-1.0284359018396794	0.9630030033213262	0.1057723323841312	0.7243791034619744	1.0629965583184324	0.2523222784386012	-0.4159013226078982	-0.512596811303154	0.5891856935062687	-0.5170995622792562	1.0336410164408798	0.27679373475435276	0.16991759159391015	0.580025075515007	0.21804314406991593	-0.22363847070600434	0.07311397331534494	-0.2690613017258297	0.23784328592312892	-0.9908207292218724	-0.3647966833638222	0.3149722131586936	-0.5361604789961478	-0.32235109452709665	-0.00017126878286029861	-0.3692978776840428	0.4714126579624579	-0.03610454642687006	0.11752193319462328	-0.36341591266951806	-1.3744095050909726	0.3587171392090812	-0.7254331936660557	-0.10404599803923964	0.5487842755871504	0.5094058262147854	-1.0896741394751832	0.06571866648609284	0.5262759646318511	0.7756004048824044	-0.016316963786809965	0.4613399933014358	-0.7106857817023791	-0.5049034138566407	0.2566905744594317
-1.2063235884355188	-1.5527246853545675	-1.717237841092741	1.654872678766821	-0.18983707463938954	-2.442972759662054	-0.7464897665506195	-0.9829557587904526	-0.3174824782073195	-0.8155734382441313	-0.8016274277262524	-1.4902241694733174	-0.956937883591448	1.5315340513227842	-1.5590685715980257	0.3520124300095354	1.282854786005286	-1.3032164356321372	-0.499593666079778	-1.2739639282297004	-1.1608440375624378	-2.5410669248368154	-1.3552977496373895	0.47157320190761076	-1.830271090150379	-1.4805030079634376	-1.0062367462191149	-1.223611441155095	-0.8154145156710665	-0.3526928896010595	-1.4797645152239396	1.067886958566858	-0.7855514480706322	-1.6726879099691379	0.273335481219083	-1.4904975583133084	0.0843441924243417	-1.8501628881641703	-0.1376518388288559	-0.3750859002765307	0.04127557501098624	-1.0148837021794366	0.007483396267092823	-0.32967329430148756	-0.6841874784295143	-1.3755897203995537	-0.42532432168634554	-1.227040396649072	-0.8747277341951392	-0.36360257675574054
-1.3396588349544416	-1.8647526306463995	-0.9883421864878804	1.2884039579189095	0.19855289997183198	-2.6298184606688193	-2.4476114055679483	-1.3997783174520069	-1.2559054248822388	-1.5765658071758455	-1.6107075621094977	-2.1605289230165257	-1.0230156755765558	1.436483952388076	-2.459752936673803	-0.10011539144815225	1.8127217646725895	-2.381245172650246	-0.646262891890843	-2.046837364905164	-1.6853267316819813	-3.7469712235714483	-1.6735215260649188	0.5000090399781435	-1.5423700384285046	-1.4162807904897272	-1.7681477704017212	-0.8266277949088792	-0.45415364515505907	-1.4571552810801958	-1.3367040533860357	1.297861951296519	-1.6957037463450397	-2.9670934395823765	0.8142714765224975	-0.6261998391549068	0.21548546084041248	-2.0566258312043035	-0.26598009704509246	-0.7356673102648862	-0.7375089824063498	-0.3717269425714188	0.2063194889284457	-0.6491454635736397	-1.7843851193012148	-2.1145144062170615	-1.1136606003429355	-1.3314184471792836	-1.3297594419417162	-0.885862769471131
-0.47886072961895104	-1.026373296929465	0.40002939800450793	0.061438084368159535	0.8993763234564334	-1.1111813894410392	-2.972573405854358	-0.6755977216528781	-1.078392697159222	-0.9190927309296171	-1.2019131983826807	-1.724129203799245	-0.6946412093238674	0.2217736642715064	-2.2007318799972273	-0.18188010879049502	1.3971778501348031	-2.2728181806692325	0.2652519574875781	-1.6538580741445983	-1.340420829379325	-3.0834458606804174	-1.0206162888307093	0.0400133777581936	-0.5997587456031028	-0.2964012158076655	-1.2975861350666573	0.18451378179946434	0.4424190483589426	-2.1425656837718865	-0.14167173676341202	1.0361299063511447	-2.187334353352907	-2.737588894584586	1.0510536605121183	0.34291050450503213	0.1875375384990593	-1.041606611945667	-0.30651061312105493	-0.2172167926835995	-1.1792970532080977	0.2935579026478355	0.6349624393187729	0.012135078312489398	-1.7376355049893673	-1.2569137000176227	-1.1157000651272684	-0.7099048073549439	-1.400085508782238	-0.8387175749057459
0.7595453609015526	0.12646562984103557	1.143354313674066	-1.171026749973562	0.9443120258429912	1.0662288071934218	-2.2074947417634916	0.5646276513087283	0.010011798067675697	-0.05291129250305112	-0.039903580498357905	-0.3203588373754138	-0.40066478245487114	-1.1171155205128143	-0.911877680273636	-0.2598326002999414	0.2492477867281033	-1.2783102327581237	1.1836338181914883	-0.82436011082637	-0.4881048580706138	-1.5394540811148438	0.002075392034943536	-0.8041102015217241	-0.03147666690799331	0.8446911710714661	-0.09406777670657569	0.8557836873363476	1.0549487431389062	-1.4384446629155792	0.9192393476795913	0.2508532840007791	-1.911202823687006	-1.2956268185520292	0.8531548616074065	0.551676193919334	-0.3596199219207274	0.4115171652823668	-0.22730898112303352	0.6112778140801737	-1.0264582702845064	0.5070130185157763	0.9497071705537868	0.9828497769924808	-0.9738285868197455	0.39724160709926754	-0.7028356795253461	0.24231396482263226	-0.9936784041858191	-0.49905782290457185
1.2657545984690117	0.49652536498290634	0.5486439284318799	-1.643636653186724	0.1546018145081131	2.361221208573298	-0.97334684930973	1.223446744926393	0.9882326523540479	0.07545747007659091	0.6363402275953278	1.1050803315372968	-0.4616453939503477	-1.524553054456679	0.31704568171180647	-0.5663098422688616	-0.8447237998527674	-0.3096300262125743	1.020274254389449	-0.42712043962566254	0.08894715755850706	-0.2714312704104352	0.6599369967892293	-1.4493081636800493	-0.20000364837415097	1.1701919647816312	0.8665883981535715	0.7781359623732946	0.8987944675315874	0.17290270346556866	0.9992412848162995	-0.7303026681571376	-0.9706116835607028	0.24214822415294696	0.1871750573281743	0.03415964901559632	-1.0769891650590617	1.2788336885059732	-0.16019044986043107	0.9219388315361242	-0.6274911258943391	0.23078013141240794	0.7999351361868284	1.217104991669766	-0.4389594543945168	1.089276146681653	-0.4216983373749114	0.8505489497456292	-0.5078209097780702	-0.4684635813727439
0.7063518017163807	-0.021844877860206717	-0.559913652143237	-1.327609124596597	-0.5987038256042818	2.2853283133255062	-0.02767601068845753	0.9237081710318519	1.291052359162765	-0.050816567727578144	0.4169498381322388	1.7093599773481551	-0.5698276084123804	-0.9088621349643726	0.7188416712483554	-0.738973394496019	-1.1603699718708589	0.19572701351826946	-0.06812937869487709	-0.39801130892477504	0.13360700116625931	0.487779980866498	0.8398034553983927	-1.3210030623830993	-0.37131718932135416	0.9094685449484531	1.271325912931833	0.5229321036313515	0.3430584768568874	1.2578166916328706	0.5202732585702707	-1.2306279983965231	0.22350731876143023	1.1328212906319963	-0.7139483924369345	-0.3060858313421299	-1.1828257836492901	1.3938613752268414	-0.08674415360517512	0.6031299409619232	-0.3409748429660626	-0.14398638178401776	0.2625342042738278	0.5804770423593665	-0.34621115263354585	0.18122655364055026	-0.35203221104186483	0.9435148971971645	-0.24708917053727453	-0.7673457928889217
-0.10264558216343989	-0.33707922527758516	-0.6850921473679982	-0.7955577148734448	-0.36299888983983875	1.6721775521951383	0.5757312505315125	0.4177446904081065	1.357122506950343	0.5323155847920725	0.19330885256747074	1.564968582732131	-0.04070522603853296	0.01049780405954126	0.6263410677490936	-0.2218854002503616	-0.6727926127459866	0.6685090169876546	-0.8117238093710686	0.030197084204923584	0.20572160996578945	1.1929397584125898	1.0293796384381508	-0.488949589311115	0.3357147090336494	0.9197636547824571	1.5784954895074068	0.8853774295322232	0.19596809247383468	1.0790804770669564	0.5644581988202114	-0.788075541536899	1.2410109320418465	1.4683434658962695	-1.3427643445620612	0.30736894382166413	-0.295047335249243	1.4697570995072822	0.25657096653043837	0.37566377684846264	0.005460528606646215	-0.1893778420251195	-0.13077039512230484	0.09699891519336334	0.029989259751319962	-0.9811758799371246	-0.08743071487306352	0.9988306894588306	0.018398169927659764	-0.7211428921656764
-0.13406138804282175	0.586913000853066	0.5586999380108966	-0.5288594849599628	0.7515430514303622	1.436886027956553	1.136451797479645	0.6908110964518008	1.8376407562386514	1.6101003958635374	0.9077977704960586	1.4156960506331544	1.2951325400003473	0.6687679278896133	0.8504084565745956	0.9239032439559288	-0.055184429402952026	1.6636384182259638	-0.3205844230308155	1.1421923005587582	0.8530451118922295	1.9907369444778582	1.5472107145100997	0.3079856990671758	1.701468662800733	1.4596725864582711	2.0517341109965805	1.771605711042434	0.7523595178652512	0.3439340495660928	1.4338012027799811	0.2687561932644307	1.8108248357815224	1.6026001218063366	-1.2734780504299172	1.5871292395887615	1.053946389741973	2.029951484370805	0.9670997379387686	0.846132472054039	0.781103487453585	0.1332202281067221	0.07749359625477288	0.7598507887356353	1.2436576654797493	-0.5704098843335004	0.5774481406157803	1.459901610084628	0.6938317208782602	0.11032640415525381
0.7389158623751307	2.3514802394036107	1.8256281583549767	-0.48720347793512775	1.5874069587020518	1.4317106983155177	1.6050364279007627	1.750194834555577	2.5523223914375888	1.7973961933578049	2.200909724301246	1.6368227721931807	2.5724898928889917	1.1145272007186746	1.5218657323302018	1.8561952794275176	0.005138639820455793	2.8956058020235202	0.7959022319922859	2.1648088990484595	1.6651533623426564	2.3499812795469546	1.9615184452337198	0.37176299035233	2.3997268997742216	1.7339209442852912	2.13036705604228	2.1212974142685495	1.3634353916684543	0.16865544788957773	2.1472339411440426	0.9936021008458206	1.8289976010889053	1.4924364839659723	-0.5991546483614266	2.3541913229824614	1.8223235155880106	2.606143335969015	1.5746269906024806	1.6378212354448978	1.746573994621738	0.42710789809464983	0.716111780378776	2.2679092347923095	2.66035448399117	1.5294054474125762	1.1985833961371606	2.0837915572174635	1.6380481919673278	1.1573678672914955
1.6955870148627255	3.2855088953620166	1.4691899500176833	-0.3815323363335394	1.1600753215878228	0.8037643659043109	1.516768737901248	2.502236066765286	2.560898432625266	0.3358934176655943	2.6934752258171692	1.661724878749051	2.5191295189833087	1.4985219672175967	1.8653701069881499	1.7376836034861662	-0.525737764438937	3.259805468747252	1.0657110946026511	2.0823390499361696	1.5175915962250628	1.7446149722383522	1.4640806579333812	-0.272826782190373	1.3789606456164982	0.8595411865579191	1.0833502054905835	1.091010231663754	1.0782555750464489	0.6313859790733064	1.540652724344812	0.6957158358317798	1.299151382885563	0.8323671240696167	0.06495789067730905	1.7085863932522447	1.4178304031673739	2.2376675401496424	1.3408607698165271	1.7109099342407605	1.9493929059595618	0.24596762517680681	1.0721330563937035	3.2040381470231787	2.898685398917073	3.419979068101082	1.0947538462568616	2.1416886080575424	2.074665964852617	1.3367432184735708
1.8846175852309093	2.152045211380126	-0.5279629997683518	-0.20155440112564804	-0.2804085240540706	-0.6907777539864418	0.6377579356788677	1.8954167553779757	1.2725378243621457	-1.678949215217123	1.5645624870671666	0.639677810734236	0.7542029415476652	1.5359379563225393	1.1520704856849777	0.5907647650080838	-1.0887305172254633	1.9299491511987288	-0.13728452445761247	0.840982123222562	-0.09547583885728074	0.42676359153829047	-0.152180394709867	-0.9877601450221956	-0.8834258747032159	-0.9072355693081151	-0.876205062849748	-0.8509375722328191	-0.28479413787814967	0.7570677275281726	-0.331514272989213	-0.40034388849476654	0.3145265131762077	-0.302825402585999	0.12726426210130026	-0.02317537635920621	0.22350242700179526	0.6654339924907569	0.09313589616294404	0.5496348481567119	0.6890284262593995	-0.4702087076262754	0.6064000845985041	2.491258308050236	1.3416672668411456	3.194826912483908	0.12687969285751227	1.2371559603553466	1.3715106217573665	0.32837010833542746
1.1734921146551087	-0.43185432208565594	-2.3857468913107183	-0.2548739582807747	-1.5520324314444998	-2.154470329406072	-0.5489052223835369	0.060064907342043096	-0.7875538244946607	-2.376321991618366	-0.5081376529130813	-1.3905372566277647	-1.6061364441504968	0.8619802462783932	-0.37010955858431666	-0.7659584785637342	-1.2177201427134552	-0.629769233239552	-1.8095022717426057	-0.5648963158751916	-2.197416455902827	-0.7321727430858112	-2.0294611382005447	-1.2494726769729492	-2.7073501624413976	-2.260457966753083	-2.543287179629969	-2.2745131012389304	-1.8129525491366392	-0.0920262049027715	-2.187553335530948	-1.4170889498076122	-0.9021970425255993	-1.2691683811104988	-0.3966708486384018	-1.5850587031078411	-0.8459228462855864	-1.2631470253563826	-1.3972761544468602	-1.1856059226571911	-1.511691810289322	-1.3272127803248612	-0.46235039224995933	0.48092212203754237	-1.0150712525828705	0.9845284360696335	-1.1065280440100163	-0.22145580485129082	-0.19903361762643523	-0.9494653929212655
0.03064288648018876	-2.4929822485145725	-2.3929277799461484	-0.6529284021058773	-1.8328871646755056	-2.4850430093964224	-1.1938598347941936	-1.8039186189442347	-2.471417434668435	-1.2627438160004922	-2.116416935890907	-3.220250275022521	-2.814075575490827	-0.2004799429921619	-1.6737661598825573	-1.5719753780327763	-1.0282381315803146	-2.876693277108822	-2.3923957674090692	-1.2228002460309981	-3.106818647536725	-1.1199688024199987	-2.898698997682896	-1.1068484145732553	-2.8109395108113944	-2.236940323875757	-2.9258588807019437	-2.2562370938761966	-2.324048272099796	-1.2408993019901136	-2.9010059524725555	-1.669012823190698	-1.9738269174735152	-1.437119549097265	-0.8860784337111053	-2.016502515185692	-1.2399094976866658	-2.4635074732815525	-2.0813906922583354	-2.314679362531645	-3.1807388126693747	-1.803108915323534	-1.3618425801510705	-1.4879694410569462	-2.4134161075216602	-1.249485288323508	-1.8614341382652926	-1.3948520179911152	-1.640112143797414	-1.3380758448397558
-1.0409708138479374	-2.632712284430153	-0.7097085647469911	-0.9629513480305582	-1.435165547232134	-1.587242646209569	-0.9064309900131153	-2.6013394242915493	-3.1094381558532342	0.2265118516413191	-2.5531712496172383	-3.5204451088113733	-2.066455382189128	-0.701035730492669	-1.9755263711926925	-1.729339147358041	-0.9394693128182732	-3.4887423521570433	-1.4553688004510226	-1.224653434062295	-2.127921034127119	-0.8927518948519078	-2.222714824856685	-0.8858496631970559	-1.4608265990112086	-1.2534417449414683	-2.2397276368377543	-1.2780662344393023	-1.4952957359139412	-1.4165681580445486	-2.5895588576593442	-1.1536072099413448	-2.4532824267266435	-0.8336187435030263	-0.7362940720612129	-1.4925418560710544	-1.1411551188225244	-2.659984492091806	-1.6700325603604365	-2.312294578453938	-3.252172103274478	-1.6221040437827507	-1.5310530804679368	-2.424412786975767	-1.9959116425059409	-1.8404438980674633	-1.8838432029923544	-1.742143267674961	-2.154401063532331	-0.7410611297567478
-1.765941896085456	-1.2969680026078807	0.9132348100834974	-0.5950230849946148	-1.2176019712070385	-0.37764524965718077	-0.1164107124923294	-2.242878981901592	-2.907794134629771	0.47135151234480793	-2.198502859146469	-2.131189394871475	-0.21252397245543286	-0.12919610209773005	-1.3682348701789904	-1.5404083042109813	-1.0142912666718797	-2.471448122327644	-0.05249335571583045	-1.2612331771817817	-0.27175587602587103	-0.5756413732437085	-0.6540589558626874	-0.6397264052376023	0.0018533677751849532	-0.5269060922589826	-1.4614382263651269	-0.5279701160640953	-0.11642955756644091	-0.2830809827659861	-2.149061833292194	-0.28995243320309444	-2.043103362660893	-0.06718321776671664	0.02753759145820345	-0.9256765453030399	-0.9910717563964481	-2.3630098256305394	-0.8350237020220795	-1.6424464950122266	-2.0190303101087643	-0.8630107215740056	-1.0874553358133627	-2.373425908648109	-0.5045942582490877	-1.0009650233139884	-1.394795066527015	-1.3279426944649337	-1.7544635933788855	-0.13021538241563835
-1.9665241796760085	-0.07000911252904157	1.0961916009709094	0.45572082571629297	-1.4321061668665223	0.3155542871406086	0.412222295709129	-1.3839078401489233	-2.3350125244328197	-0.465450090629447	-1.6406532781455014	-0.20326742686287888	1.1320092818322693	0.8287658092478781	-0.4608887543261077	-1.1072168527810682	-0.7947444577982	-0.9982175625043964	0.5754807966013487	-1.4956318880135369	0.8277079126216442	-0.37383562244970914	0.6295504287399559	-0.12530189804210728	0.6081550323156275	-0.6007507644163433	-1.0525731272669512	-0.4805157140709401	0.7615594527955271	1.097002687915288	-1.9442147073744336	0.5884040799296254	-0.8350716880839089	0.3216263482723843	0.7692675277046739	-0.8582256074036881	-0.8506542917320788	-1.9588818931681655	-0.3338588667076651	-0.9828520889744206	-0.6375374946224996	0.18229281224612243	-0.5216454689066733	-1.8803929271791806	0.6397899069142251	-0.20441924504560036	-0.6278583120720612	-0.5584367494033411	-0.9584465038124894	-0.24325792254798626
-1.5114008719428724	0.08415748337734366	0.2017447988218147	1.4400643711643653	-1.426824181671569	0.5218262296451077	0.34375565935302305	-0.5148579324739514	-1.4625761196721196	-1.1054597688794625	-0.8877591896824607	0.9324659605355046	1.1433966312887234	0.9669703738388504	0.34466629171274216	-0.2683790553861812	0.09769348554756586	-0.2101189018210918	0.36000086321045793	-1.2529229251425518	0.5876300893581498	-0.06805769711489766	0.9858789795475379	0.6823508539749926	0.5612258150331352	-0.7915476970775724	-0.5237458267505003	-0.4649452473315759	0.8433790051149589	1.4378906512368728	-1.3855719751869626	1.3516065081270014	0.64345311941551	0.2939875325807807	0.8567684273936494	-0.9114310274931166	-0.40759761467761596	-1.2073449192981758	-0.13849624371406907	-0.4082505601515637	0.1696914183132179	1.1821541984731927	-0.07026334683799035	-1.1567527978713212	0.7671662625352209	-0.3150486240908367	0.3609252941063377	0.18683894371045387	-0.10973136790480235	-0.6128348348177534
-0.521035334720951	-0.3672780499342347	-0.32192199532474686	1.5744470860077453	-0.524897610832694	0.7216266895209846	0.002270157634977318	0.4334153463669686	-0.12811537991148397	-0.4816766192733735	0.319079028011474	0.9407390564884613	0.4321972575138368	-0.011774908494601706	1.0303010795347036	0.9026066404779547	1.3197098755248207	-0.2157720562459243	0.2736748048587527	0.0070614472587158545	-0.10623246829850595	0.5000787948199051	0.7174958619647008	1.3050790054883523	0.6705043482923171	-0.19629264302503543	0.6271098674432785	0.3197608363142603	0.7214720039875189	0.6349992632317726	0.08265986794936923	1.8473007507444943	1.7035639880344995	0.1396761429763988	0.24318296661507346	-0.35585402311676145	0.4335886915832081	0.19033884147577076	0.35712095290314666	0.46404293475873426	0.6777379986078572	1.8531560918041974	0.4445477355516908	-0.04578319046002845	0.37882900832476313	-0.7143868594424782	1.4011307081405713	0.6763099161591991	0.7863685367835278	-0.17842227523336354
0.5476208987402733	-0.401154650496266	0.32827565519028734	0.8827749645112376	1.035256912046061	1.0140558728142388	-0.07445301713106618	1.5987024909824532	1.4317441406677958	0.7508888841574027	1.7116256370299767	0.5335166816824184	0.19246093631473693	-1.078974056553842	1.5593291244869447	1.8494652632333406	1.9821186269526065	-0.23846331970045948	1.0042354289108153	1.6791588199770746	-0.08655400101587665	1.09907802142566	0.5497956305488497	1.2091135523643368	1.2699373790646422	1.0512016700426001	1.9171033771296646	1.6487211638731631	1.0756674564784139	-0.2156687420822295	1.919546433834189	1.8458837624532514	1.946563510046477	0.09311254841626831	-0.528024256702834	0.9154271120445193	1.2120622383049193	1.7895656726478038	1.3464024491037077	1.6644283127282127	1.4361001818049155	2.0187829340892383	1.164910780058661	1.3238000229562514	0.3046299524167442	-0.28753337697218667	1.998934388333324	0.8174823526856143	1.634348344506392	1.252282373595583
1.2144433835663582	0.24224028423316785	1.529035088925156	0.1784648737602162	2.2356722047389597	1.0452533588530009	0.2988376655766969	2.5925125254921784	2.48257603972091	1.284960195933127	2.482940213282815	0.5166937048963881	0.8473000058333928	-1.0634713341560695	1.634855764247945	2.0070735069134518	1.5565433949018999	0.36820740398781066	2.0862095810021737	2.3643504725451883	0.7634618580275806	1.3579874325287997	0.8290034077177493	0.49583391447062225	1.8779682223497147	1.860124920393859	2.255462498217234	2.4054524555422923	1.864458865419852	-0.10907452719823188	2.8120870128159265	1.318228734882288	1.5302624611576532	0.23708002291084232	-0.8275791176795929	2.130321780100279	1.3347344476476766	2.5640245134124524	2.1452711022253115	2.5357598994776254	2.2962814622898	1.6807903351963718	1.7877714981307495	2.2397095638021693	0.7022061862497572	1.0825565053383586	1.706154778773367	0.7005006661966545	1.9930126739818563	2.534491668443726
1.3568318850966474	0.8782116792495355	2.08825111836033	0.17275179981737032	2.295114002687264	0.6821057957664866	0.8218052009500066	2.6684418152044502	2.4686562004328656	0.7789128452345345	2.1680060249210142	0.9553647736226812	1.6286509072895854	-0.011247707010263668	1.032331205806478	1.4283212976974617	0.5018602975394734	1.3674837697608502	2.458663173508128	1.331424935551204	1.510337042531724	1.177870821408608	1.2373109631459207	-0.06962766963989671	1.8223068560037334	1.4739932508967488	1.3115117746196805	1.8319364867617256	2.3530213236465736	0.7995663899341484	2.08686529758828	0.611825010304924	0.9850131341431054	0.6126167939104121	-0.4385279087471493	2.357608123131188	0.7656046142326313	1.9635423511962644	1.9125728180874215	2.3618021522931665	2.4682514050909643	1.0226595918562946	1.7902558283240395	1.9920424576496552	0.9814332826944931	2.296951818839831	0.7108884692584249	0.5612381904273969	1.485417723503116	2.3724663391095886
1.1682591279679997	0.8722532492031172	1.5257496827161845	0.7101818388659834	1.3697862618084815	0.334856901514221	1.0191541227086094	1.5139120911831327	1.6157448292529055	0.03951671282598934	1.232008924948502	1.273540703812123	1.4573771620051392	0.9482366647516762	0.03199610648217157	0.7112252378070579	-0.16066479585883267	1.9152683854038401	1.6731190952066581	-0.5875405577799286	1.3320732912525464	0.7246447264429566	1.1938344915577215	0.15451681781370627	0.969013087504097	0.34876824828653835	0.09181563401127615	0.3920088663074153	1.8818183500878234	1.4638956764045643	0.5044936863458443	0.15902996072011802	0.7148971701844676	1.1525852873289348	0.3509152845216049	1.3956846534330734	0.09053569208689774	0.5748758157790427	0.702746683730105	1.199035773735229	1.5320690724155632	0.28502824911760105	1.0527044978197613	0.6697196081040651	0.5711973911979258	2.245557063195212	-0.1678159961521703	0.5069781308504803	0.3752411454550022	0.7914186084619627
0.7897285341515504	0.4358342342901443	0.3467030152179095	0.9813459893834988	0.23467839274475508	0.3836200817720385	0.6215299974931408	-0.277003839550932	0.6786178245220007	-0.2411628004780348	0.539340502251887	1.005273845769083	0.12080078478810195	1.012716874236761	-0.7226885381979568	0.2783669712967447	0.08462153892144951	1.5000683748353028	0.31569026119837024	-1.762005475438903	0.4022650716499926	0.10113000987931556	0.46311566799464554	0.9477393554190412	-0.22020310187590952	-0.43092653158239635	-0.1511208263053876	-0.7322746295555589	0.5397086411486238	1.086861747168943	-0.5355491442279313	0.012388246471753498	0.6506580879431199	1.484717534997858	1.0231003628056787	-0.07327055257514974	-0.16074129863079875	-0.4742925284187048	-0.46603464935330086	-0.10934208718554457	0.1122296298134055	-0.3756603942228651	0.09372339134270657	-0.8172554440660914	-0.42528542575565653	0.9741652305154216	-0.25431767376799536	0.283271212499192	-0.5290456238478207	-0.8533798392944948
0.1833865162112386	0.25820089108892114	-0.6943588080932336	0.4366833843589722	-0.5177903328089725	0.5338302347153598	-0.2665735985420168	-1.632335719964307	0.15963403375099436	-0.31538745534807894	0.3793788341443187	0.3033707043809449	-1.4813176462394797	0.577848940774494	-0.8552308304733713	-0.058670174720664055	0.7061965152475703	0.5026687658977016	-0.7173353614002093	-1.374188656623109	-0.42604511089188907	-0.725745154711819	-0.5937047165106475	1.4104568598770757	-1.1713271849468132	-0.40012063771913564	0.5737879258613744	-0.860637436153685	-0.9115091121167207	-0.15465497241548692	-0.42652567623458887	-0.18486860645016023	0.40764160735616467	1.0784243887096654	1.1822627941852395	-1.1145686849922043	-0.08858398879127355	-0.6761879973298192	-0.6644326092747527	-0.7592253872798604	-0.6683659192320063	-0.8825926049920304	-0.4310637900223129	-1.5451605555133754	-1.3490395410701477	-0.4356693854158137	0.2665895047216912	-0.46061499045364707	-0.6607252781062322	-1.3412316500635906
-0.5654718481033827	0.5655074183301045	-1.2464581320462684	-0.6348053046358516	-0.8081266438163452	0.13293117650160657	-1.2288637893041519	-1.8920113132376255	-0.03527479288417319	-0.6825957437141039	0.3087253771054448	-0.2685810584098763	-2.201786993221356	0.5091270691721214	-0.6061218628430672	-0.6812283135343432	0.7233766137626686	-0.21155363579025097	-1.10624719427539	-0.11310991460683444	-0.579374432980989	-1.599767679211317	-1.295653029686214	0.9028903517641955	-1.579929393676125	-0.07686449876807608	0.9621837715331483	-0.35946524748427405	-1.7164174532152037	-1.4021103592719284	0.23573058346435047	-0.7070876977787115	-0.20218154193182022	-0.161178512632966	0.765975075410867	-1.2521218419211264	-0.1592173530160102	-0.4945456256743502	-0.0065603555745366755	-0.7031064431569521	-0.3519853615946809	-1.1233203022226341	-0.41806726568628794	-1.3203859298843081	-1.624944406132675	-0.9919116785594255	0.5659523882930846	-1.541986969473832	-0.2655835333974244	-0.8091353608345216
-1.0447824602791411	0.8722115223842931	-1.2976461522946658	-1.4427704834054702	-0.7575769140779901	-0.8451113074706577	-1.7487589163773842	-1.2583184822416822	-0.18881467453360964	-1.0186936512138545	-0.053063224002564344	-0.3181065806378303	-1.6700631817798608	0.8666812395139342	-0.45830899348848947	-1.4737862624197429	-0.20120816116603446	-0.19323975076185743	-1.162953353366143	0.7150317032464141	-0.19942042431520032	-2.007689470540785	-1.1777475904205452	-0.283720877449877	-1.4069567348082772	-0.10621959175635753	-0.003711994652724602	-0.034318302058369485	-1.715221621972789	-1.9011342098737685	0.5937923649386506	-1.336036448801052	-0.852059532157545	-1.508916310756072	0.06892541976791808	-0.6527625253118698	-0.46092527402939654	-0.5719213004404816	0.5759214304515377	-0.5161285354644694	0.4088576405382548	-0.9456116315322326	-0.38701189745481285	-0.635068943937679	-1.2094337120518033	-0.6555202146703231	0.13126779779650005	-2.0750597016199466	-0.05647692976130447	-0.3730511670649693
-0.878696608817881	0.7042458456218718	-0.8499143435521028	-1.4808578434524258	-0.3802032239664904	-1.4904856537955216	-1.5077589069035984	-0.4551297499532743	-0.2972352908764118	-0.4325266467253842	-0.4202015634289056	0.06693577088115288	-0.4691671147813563	0.8193183418425181	-0.5162948124710854	-1.827876923800697	-1.3625126922422068	0.18498818125745903	-1.2004724294457074	0.5494869344036653	0.284365808994195	-1.5063580633944098	-0.3449993575369918	-1.2274768107848462	-0.7438759866296624	-0.38508732249025224	-1.7213502331832322	-0.21214025631309033	-1.3270919773619634	-1.478607986858999	0.5317513099568514	-1.5615283119892964	-0.9641837082199303	-1.9011772978146027	-0.41799611765110234	0.178094585990277	-0.5023251657448049	-0.8630750524328402	0.4106868803445499	-0.6803920638039122	0.6057730284395161	-0.35206417570223264	-0.8336588634775374	-0.058816493457042936	-0.48410707637059414	-0.16921761584802922	-0.6332503200593637	-1.2640733669320803	-0.36566247374190225	-0.7195015724008353
-0.26699372160214263	0.2889522482421691	0.03115419161850515	-0.897020767573746	0.27218531599322665	-0.9097174351256309	-0.6341336294500602	-0.05878192098703171	-0.1910083575169529	1.1645075186885305	-0.2701005092685875	0.5248136538659401	0.577539684008555	-0.1464597277745001	-0.4328588105757405	-1.3773446889802035	-1.7283476059363223	0.2331337819075566	-1.1285403877509388	-0.0804200554758416	0.7249249117636588	-0.31836446666678775	0.6391335052368962	-1.2758136068578592	0.20065879990586624	-0.27549146362038335	-2.5134485364015924	-0.5291196426437088	-1.0360452945980894	-0.4800672579435365	0.5489613075295215	-1.1589455714930486	-0.3352157723353603	-0.9524370878069506	-0.3257344459353052	0.7702502437139681	0.10911430689752614	-0.7661148208495475	-0.2518673392690721	-1.11773149300921	-0.049613809765661786	0.3446976355228594	-1.597576472032823	0.19657274496656565	0.16194211826233149	-0.22693064129187518	-0.8857624456932206	0.5581907411614623	-0.8166007880380545	-1.379019965695166
0.11916591730443926	0.2788298840691345	0.9484689855469691	-0.1890951093417037	0.8591843000414036	0.6378286111348358	0.3260195722349218	-0.14687236059005682	0.028819368478718927	2.5042216685015886	0.31381788680581585	0.8244746348251105	1.1601834937891602	-1.382398900163374	0.03262426949262155	-0.5001208651468723	-0.9877387011395977	-0.23747505346689657	-0.7259149798153685	-0.40474064291298756	1.2456013031484576	0.7283652942485952	1.2332155781667682	-0.5908722415184133	1.0989815337574818	0.46485145146618	-1.4633508834075997	-0.47670604773639486	-0.9278024429211802	0.5463187537330961	0.861493938351857	-0.4435564951918611	0.5339846354202965	0.5981238343110882	0.28498490649235153	0.8782766161044866	0.9694588990095794	0.0019089385626001418	-0.6501570083493726	-1.3727479381329388	-0.8895637117936234	0.6953734746172078	-1.9705234286784281	0.21518547650450112	0.6077434349420059	-0.8660629402946493	-0.3536230819572351	1.9619034340796715	-0.8653799780627723	-1.4437321457909704
-0.06611257211594385	0.8550844975026104	1.3001311633724042	0.2836868590797162	0.937901099616884	1.8608420913020631	0.7923492003735361	-0.4382294443322859	-0.0032924446925716865	2.2203047452589533	0.6035212968625054	1.0114192911260458	1.5092347477907178	-1.7959636585913554	0.5659285195954773	0.09089376016277817	0.16913038009453718	-0.7125523042882095	-0.10823933920460928	-0.3026733059270989	1.7946604551563394	0.997359479993962	1.3286786116260252	0.12899671571469115	1.6578129658447325	1.28849599468982	0.566474575368414	0.039073502953709566	-0.7175893709369644	1.1462085387080734	1.0241938956347638	0.07847438983902918	0.8242246593703181	1.5728641612023544	0.9123571851466514	0.5257942072600307	1.1566494789843504	0.9494559867091085	-0.3834115893773438	-1.1145881198633911	-1.0569110935377228	0.5198176515568055	-1.444572226366142	0.12228117884448744	0.9371052841007798	-1.5385856713537214	0.32207101576696423	1.7782063384018914	-0.4805791247994092	-0.7279598578130596
-0.34348099466944665	1.3710958411749683	0.8382987429954376	0.45718055563785664	0.4524639012009064	1.7558833238702902	0.6069017371134862	-0.6332129692672283	-0.3966105580731458	0.4860498087680513	0.11186052538981262	1.1785635303000674	1.8032785886351104	-1.2323326440687143	0.5806887389632374	0.14009264305621794	0.7810856877462762	-0.6100050577834845	0.27839380093825733	-0.24138332910669014	1.9607402586116458	0.6700438174591581	1.1876729083064115	0.3381817744375391	1.7907855635874206	1.4687891515724714	1.8535050636228156	0.6665076985445187	-0.20103862803065667	1.160214071160894	0.5520640450037217	0.204334020541759	0.18768605684950215	1.4399346580861871	1.0121557408986732	-0.03455607624044034	0.27692844234243086	1.329207758491643	0.25771108647660057	-0.43794272102088644	-0.3922547578202796	0.08588381431794134	-0.2976798320901557	-0.012307958949081715	1.1923753007173286	-1.6478828015235367	0.3220243576177975	0.38128734509199735	-0.11485581825849142	0.05487883098710248
0.0122740866986346	1.027350450354377	-0.03140749302665323	0.41659260586558494	-0.14969490905310098	0.5909067655815873	0.1321237187997927	-0.6386242574416134	-0.7474978591121743	-1.0715208820821147	-0.7741659192683816	1.1731829454936251	1.747530048664284	-0.6872108090668237	-0.06910724097488218	0.0029967760527310878	0.5407781329776957	-0.010578822203317611	0.1314382923355868	-0.5268001802826033	1.343736899967389	0.41874367895611714	0.988699740384613	0.03615127006546894	1.5591488373607458	0.877471987874575	1.5554658873802678	0.9532690829245625	0.37324270204203475	0.7635683115592946	-0.3588391067959394	0.10234978165620574	-0.8486692535222573	0.6196726375555556	0.5014038042827491	-0.49077987189528477	-0.9784428324310364	0.9388902420953199	0.7057620860066649	0.20547209462735888	0.4351457160740215	-0.20482869296105213	0.6077634178984554	-0.15321978533460462	1.2344793739396906	-1.0565270022620565	-0.38844232559872005	-0.6653170570574994	-0.0759652174924077	0.22149060050704766
0.9212176882707375	-0.2062416758474138	-0.6600849408353006	0.2870011043276873	-0.4214845710982642	-0.5463311912334214	-0.11750596917719094	-0.584134595486472	-0.6463171949615778	-1.1847610596948124	-1.2885309223447987	0.6403879943361555	0.8779074017997711	-1.017142631617898	-0.813462557384428	0.02795480570914979	-0.03154109796246202	0.3794331173965315	-0.3608756360685027	-0.8721466719084131	0.050570851829026535	0.5243189259382729	0.5383383624428314	-0.3843662671545739	0.9684078663840828	-0.014067686928233956	0.3413643387783945	0.6531385262231298	0.45928539667342144	0.2692418410566449	-1.0114673926155746	-0.02518295150272872	-1.3299723148354554	-0.1808012032907704	-0.14286921815613535	-0.7232358721046277	-1.5228839892239605	0.24152199331135113	0.6456070168884382	0.3061433594319124	0.5752070532400514	-0.28857557452805727	0.6163645418116099	-0.3416259220248717	0.8663641986941856	-0.1961320362885115	-0.9878035377831653	-0.3504529509106448	-0.16117052437506463	-0.05783719490149443
1.3687648436110202	-1.5011479366334732	-0.7966587186456807	0.2499949892703559	-0.4276600341610338	-0.9686504274474843	0.06458363253305406	-0.6720178409394927	-0.3325372893593304	-0.2926897725114251	-1.2621138499198117	-0.5494578148338904	-0.7276434726633967	-1.800799993671068	-0.8981838738703105	0.07737796594484155	-0.25119035432406317	0.023659798011737877	-0.6955158908888028	-0.7511207544987752	-1.258325514625218	0.5670943808211046	-0.43012027594320107	-0.5301462749863266	-0.011352079130093855	-0.750626890289948	-0.5823718456447129	-0.14938271868401093	-0.18996373253480364	-0.1626542410246688	-1.0453564019713482	-0.18302683303339234	-0.7776036557780012	-0.6637962939522973	-0.35010049197725707	-0.8860869875528561	-1.0539765857943928	-0.2192852002832462	0.1243458690480986	-0.33943836766430574	-0.24809800888792818	-0.4754574016276083	-0.12083297006230088	-0.719981364273454	0.1107296559687388	0.29625862432337285	-0.69989808394366	0.6267578078602253	-0.014290437394178976	-0.028624378450115753
0.5602391502205989	-1.9998191991285819	-0.6721591093591408	0.4760759941507311	-0.5754872872210182	-0.8875697938435506	0.4765149100018893	-0.9460627108563012	-0.5133093276328118	0.19623768357181123	-1.2549903213143463	-1.9212401871803615	-2.19117671675336	-1.8499020423327284	-0.15004359913882417	-0.1469761832844719	0.014827824140672378	-0.7890727950441514	-0.5290712445732209	-0.02221562801793046	-1.837328483439003	0.09264570008095017	-1.6772567083797356	-0.2615336355130641	-1.1384983143101721	-1.2310078153310715	-0.7333705415839096	-1.034634238284375	-1.107817191820254	-0.5780562236679524	-0.8118704152333795	-0.4499612321005122	0.3479713128910397	-0.8837350439041204	-0.03809728823305168	-1.1522943930103822	-0.32478550369869935	-0.3051591663243524	-0.6325009548276934	-1.377145424981477	-1.5015565539845503	-0.9572449271613108	-0.8100604740168248	-1.342707335514472	-0.6600337301268129	0.15228453512041004	0.35530937632155996	0.6998544069547611	0.3208391792254904	0.6772377414856904
-0.9711724345493641	-1.615788676547681	-0.5109980356060971	0.9123262406915038	-0.9667068472885045	-0.7819680527284073	0.7932805065746995	-1.1582404648153697	-1.408831820919541	-0.28224953330239727	-1.652306961438367	-2.5849599804566408	-2.470014415280214	-0.741684460173054	0.8545162093287074	-0.5028522586352772	0.33197369461806747	-1.2042526448929003	0.035009884181807935	0.9049584266324378	-1.4101374681790682	-0.636174851968409	-2.384774558849069	0.2891719873887493	-1.7818005090237574	-1.4400760916647328	-0.5160509271660997	-1.4165564792897296	-1.4327766446365504	-0.9600049644569588	-0.8168129410371461	-0.7371716774377163	1.1044334801475537	-0.7915921648465037	0.31686537475861676	-1.375406705250593	-0.19294520579448035	-0.1726908228797995	-1.3302261667027109	-2.0216136783389653	-2.243777093777968	-1.398099436295796	-0.7694350593516972	-1.9117723111336389	-0.95673660795918	-0.24585224260551108	1.2911098812234492	-0.6496143136037782	0.4251761617936662	1.5620927093799306
-1.7721567473334083	-0.9762434637823569	-0.22974074516853193	1.21331506113818	-1.159305813391766	-0.6852227393733972	0.8599122347478338	-0.938299497615633	-2.2379601871286288	-0.8623689670906133	-1.9729902604254208	-1.9934549915174775	-1.3432466017673628	0.5864177418366563	1.3505684565164389	-0.49360188476885214	0.310596863696697	-0.7230036670058277	0.5497693780311416	1.4513742745767702	-0.3734697507248802	-0.8444413010552652	-1.8930031234599518	0.8312522934627313	-1.3930049881867181	-1.1909631910585794	-0.4080879693375543	-0.9618772756333059	-0.770567903335638	-1.0247561535861383	-1.0216717162177316	-0.8127786744498804	0.9763807278487804	-0.23540094391949523	0.22000140793120773	-1.1413623059238622	-0.622674540412472	0.06173921544259642	-1.6270846590023975	-1.6577175431497508	-1.8320689541245354	-1.208371305921367	-0.052815890367794285	-1.8704312752003749	-0.614589817244021	-0.2228231010141616	1.3664935382448047	-2.1774115711621254	0.08643244512896041	1.808326646379233
-1.072345295854364	-0.690816769249622	0.2448098344182223	1.0406968144914885	-0.7312229885857853	-0.3523529086636225	0.704615816804085	-0.21128522788285412	-1.9694279484694555	-0.5298416293342892	-1.4133445495440575	-0.572138652064045	0.27594220774057565	0.9368581777676194	1.0325202626074472	-0.003073086732670455	0.0929512957289695	0.23915622357298624	0.5651818514254195	1.3131969258766494	0.4688869619361306	-0.20999844803757997	-0.5254216418346392	1.0798547951871253	-0.1931551949454348	-0.4167024307704772	-0.3765068622328224	0.004473785100624932	0.2912284529792146	-0.47561178506082036	-0.9575103536544192	-0.5526437253897128	0.29735523476708536	0.5532979856848682	-0.2764775230545921	-0.2809312748051547	-0.8429935231828376	0.32734237887034184	-1.2979150325119104	-0.47640757717767523	-0.4350640010302988	-0.2797215643066426	0.647563691642525	-0.9553041171312859	0.015083791863666592	0.4544184765746218	0.6589247519039257	-2.260067932342523	-0.34270824428825525	1.175988984650694
0.2957712539782007	-0.7936381211575783	0.5830163634146313	0.4630559276052369	0.052646826778850436	0.10140862223192952	0.3916467233265382	0.5671163501106286	-0.5608987218583792	0.49571484142133543	0.01604522697368117	0.5353139479925747	1.1167621540557175	0.23777491685235613	0.1696156327259212	0.4092577585276418	0.1514749302470576	0.7947047411589861	-0.02717337349615817	0.5940038613117098	0.46814821055993106	0.6521319602552477	0.5346761118126461	0.9302020634550101	0.7996298653977685	0.41168852152799823	-0.16852757709953944	0.6195103892555892	0.7007120001592829	0.510703672921583	-0.4684239131050936	-0.06542200816630553	-0.21661486766821378	0.8677976370035961	-0.6140863765969558	0.7256909120594089	-0.3961619914124039	0.3824731579463173	-0.47534873693164104	0.590366332134989	1.0500725883183353	0.7045165714078465	0.7316363059136562	0.35667314465223443	0.401361266666172	1.2312373733424367	-0.15797397140820002	-0.7613141128399498	-0.3054081391328682	0.25306256124161725
0.8245791454028795	-0.8617041182103207	0.322323894712503	-0.05774500995052271	0.40225365740659813	0.175676323107604	-0.008189212949323375	0.7484199312827876	0.8592386106138188	1.075577135002107	1.290838311292541	0.5198427105992803	0.7014958176007748	-0.5129578313797887	-0.7544170248754042	0.24886501870976918	0.6517398945739933	0.5384244265402162	-0.8202163635670264	-0.3121534556906248	-0.355682157063288	0.868616373687016	0.37853054809982845	0.5399771499357895	0.6648889779735395	0.5435984021431862	0.13252394888989272	0.22659599501718936	0.09169556409587581	1.242606243913182	-0.021889214615912637	0.45079860371132324	-0.255031499987688	0.27441022335053256	-0.335096817494767	1.0520852430488588	0.29036750681710655	-0.07978209594441354	0.40083709630510694	0.7828641279268254	1.693755384003652	0.8808613956561284	0.34481718540326983	1.1406816598815288	0.39247804769961786	1.2899263641765342	-0.5554937958448861	0.8317134632722409	0.3217469916360716	-0.14177348811970172
0.05030634668433684	-0.5309136098760368	-0.42601752715018204	-0.16509366703013875	-0.09159038447418963	-0.29139353651273664	-0.32359184184225404	0.18334371681941128	1.2114541989104024	0.6690678506797623	1.4945956472456297	-0.274965202422353	-0.28371962958391067	-0.5709773646048729	-1.3742924718133254	-0.05518635102685846	1.150452990423076	-0.057838011815382374	-1.0575481030993459	-0.8954749159015192	-1.248791410585872	0.34154837133606225	-0.6565617307061271	0.2102524043472746	-0.4682926216480458	-0.1978926516009545	0.15887512565858253	-0.9233530838781308	-0.6730873912513347	1.1444194901743878	-0.1061672829131913	0.8795166967790755	-0.13616615946724517	-0.655859852909125	0.4132936170929126	0.3595475052340932	0.5145003507630981	-0.957368314178324	1.0008307829243026	0.3854146149857809	1.320625729275289	0.1493007030118265	0.2639350145770389	0.8923173029984448	0.35547985509841745	0.4704939637665826	-0.5544799586198814	1.1370071776180066	1.1017004662564123	0.28332185010005095
-0.9827132705342978	0.16935994999969176	-0.8536759909535345	-0.02866095006766082	-0.8961277159623668	-0.7089516800793086	-0.3226305342623234	-0.4895384813727386	0.6672837744877723	0.00612813590522079	0.8964643784876525	-0.7142408241715127	-0.7686575341750854	-0.25890697945739016	-1.4861042314245205	0.49300639943503416	1.0275520983564523	-0.23776978972412371	-0.19202371028065854	-0.7591303225968685	-1.292107889760365	-0.16843591235441863	-1.3199461976178666	0.12591644344560118	-1.5067328990444528	-1.0304208384446139	-0.16215469038838987	-1.819165678387085	-0.3204822769432589	0.38594256671722615	-0.5053749048832671	1.1501988459142378	-0.27341424288809724	-0.7756867205653843	1.0126406087555675	-0.7398922268045386	0.24750126803437592	-1.565278428983494	1.3991440214667163	0.47492856286803015	0.6436109945720492	-0.6350010147741607	1.0483873346227406	0.05066283268296383	0.6749504557444632	-0.4500716119846096	-0.46534228587510773	0.3747487278817375	1.5298494909059375	1.0975708259870345
-1.0420082202034768	0.8927619097708314	-0.3202608419885624	-0.1491616811571054	-1.0727006959507714	-0.3716986901296578	0.027692748551293368	-0.415397727662304	0.3549985431039841	0.0553753107883259	0.5824080170875375	-0.12495974111168644	-0.39370227521634243	-0.2637160625043111	-1.0051229447976013	2.06241860006876	0.19685197093313608	0.1650191128267495	1.501317736643574	0.08170129846144397	-0.24430172226133898	-0.030969070833051518	-0.7950085165940348	0.1948632264887631	-1.50090566509196	-0.9671411522021925	-0.36916343791568595	-1.6418041143811222	1.3794858721255072	-0.30357919264795924	-0.4770746805590335	1.1193123552253743	-0.5913383934209753	0.29713915941672076	0.9596817456818176	-1.2095316138058065	0.1480646538939266	-1.2273907684787129	1.8080018536362472	1.6395923690225433	0.521029922991091	-0.5272779255968472	2.2885267958781363	-0.45075687166813566	1.1750926955859167	-0.5384359867984505	-0.42807668004185195	-0.12375563102190557	1.4852910342767502	1.5742809817986267
-0.17494361998645305	1.262170973836834	0.751404997766999	-0.7418356246387648	-0.33470081830808124	0.5752354028467479	0.38648302652153227	0.5532088351531325	0.9129853664083007	0.7066551085974199	1.049907785744128	0.9186798420213709	0.23029114067601408	-0.4772243602372918	-0.0693215732726338	3.333378318269451	-0.7254657335831975	0.583374170563874	2.8976959116405805	1.0724895877155642	1.1237877105165	0.44357147480455444	0.4345784532768536	0.15451862681299608	-0.5688829894770866	0.045433919019202205	0.005260443739894812	-0.5507510610502093	3.1183090650943623	-0.4919388911814163	0.3063069736718725	0.6436488477427579	-0.6317106049210451	1.533938138579774	0.2656160352352391	-0.6280075925321079	0.6195074564680882	-0.09115636632053785	2.0683811636725618	3.0831993762636722	1.02922533383393	0.4923664306244358	2.8181225635773615	-0.13718690476899204	1.2155050142781454	0.25667781488907176	-0.3344519186028876	0.3105749373484756	1.1266104927909049	1.2631631320362957
0.4439937079123794	1.1015646062044828	1.1736593374738757	-1.4387472256696487	0.6217010282288795	1.1587340304421134	0.27416530151795104	1.6097721838900894	1.6855378661565985	0.9284963340632635	1.5392329144693349	1.2171888917485183	0.3097245282021322	-0.03818569155831178	0.864738105045292	2.7288042206104532	-1.035294761871871	0.43976482599472955	2.8565517396256226	1.4589214831218225	1.6642591979944392	0.40806746660271975	1.1825081616345867	-0.16254995543642276	0.36956429083565445	0.9885150288051661	0.7692318042694644	0.5324266431603987	3.2209488636092964	-0.523988431387008	1.239615691792889	-0.17447716747206557	-0.20780887197646758	1.530225140573977	-0.6720207024545107	0.38142081617590856	1.1743108387660957	0.8522634192214648	1.6672765548657835	3.298203002230199	1.359263722357512	1.483123367040863	1.8339668541861536	0.6061233611642046	0.4457855438487333	0.9982233045187	-0.12799558566820834	0.8685042862244984	0.5241430511098369	0.260308066605261
0.02390881650186882	0.5232477760262281	0.323626503565565	-1.6846408378183417	0.9171756140547602	0.6910799509433126	-0.4325328030934054	1.7896265315270456	1.568035988481653	0.16749459546530085	0.995397425093332	0.3265112850186827	-0.22749732821863916	1.4148168632125666	1.2462380574128733	0.33789718730593116	-0.6751989915845547	-0.15214065108218544	1.2860732689564764	0.9326165794523935	0.9448888995202187	-0.41301670465968054	0.9030273429385618	-0.6722835966429702	0.6591547326228715	0.892183057302914	1.1532249483536305	0.8771152331547933	1.3667358793801188	-0.9761069441281143	1.4057883767383343	-0.9052455103383257	0.2563336191286209	0.13574855911739628	-1.4472658832098697	0.8288168761589847	0.997507331666696	0.7256437446367358	0.42868534066700076	1.7249993666040306	0.7321853453085203	1.5323246858324164	-0.16656860567584694	1.082881835680766	-0.65869411451277	0.7695411217757651	0.007873025992041899	0.387547991578732	-0.3580536221601379	-0.9237654818524502
-0.8715034143766044	-0.1299227567424929	-1.0380623630727948	-1.3489458068883267	0.4774679436749982	-0.3888602473717919	-1.2885432315945675	0.9869667296221835	0.4375587617487827	-0.8853589163966468	-0.5028150004402072	-0.8941861512923901	-0.7110237145774931	2.9596603023959474	0.9041895879819702	-1.840219334796436	-0.24666181882326915	-0.5521312244363248	-0.6521522784051708	-0.05649790544264651	-0.3188140360741833	-1.3218203175276864	0.19836792931236874	-1.1200846846869716	0.4891283347142149	-0.06998104530150641	0.6255547271760677	0.5814207777929388	-0.9894288278921134	-1.7441558270338393	0.6232528951460123	-1.0623022428886533	0.20186827119284845	-1.3129851463229179	-1.825679590362763	0.400326426579678	0.029786271235214528	-0.3169050784844939	-0.9722387685397609	-0.4709312237084948	-0.6372244986793294	0.6685326325529932	-1.6968355269386215	1.074529265935466	-1.2034457492762445	-0.3085603953193196	-0.13757724121660736	-1.0338845050488308	-1.3152259249155485	-1.7311427994056656
-1.0367213346148123	-0.4910135186500417	-1.5327330592629005	-0.8092196109331858	0.06148309557741603	-1.040877653476506	-1.6451164023327127	0.061120287915723236	-0.6334439799634776	-1.1704336477873367	-1.6445505114349883	-1.248406535443472	-0.5409606553159823	3.225878660322156	0.2608951562697684	-1.9275321614340852	-0.2666651034363416	-0.40851107129048936	-1.557504125852719	-0.7388280454300205	-1.0109305316887336	-1.4621424711682536	-0.05215839026903012	-1.276837035212304	0.38940051983402324	-0.8098977177456426	-0.48640643161634195	0.2788584840133577	-2.0223534369343423	-1.974559307131689	-0.3481358298274034	-0.4819156255728887	-0.3205625988101338	-1.5433624479250887	-1.679213212957154	-0.28225967109664996	-0.8345745272270454	-1.2672007472205968	-1.5048029392124385	-1.5069446865171616	-1.648697934032992	-0.280117915972697	-1.6673887495295918	0.9481849136790343	-0.8435023432231921	-1.1993367298881228	-0.4692648376738268	-1.9765978753289783	-1.8128766819464475	-1.9060552548134642
-0.06509658562241877	-0.43716974633292277	-0.6990263923201337	-0.42943293521904846	0.33515392247926	-0.8729250193040041	-1.2341232818076566	-0.09630798142918133	-0.644848145106503	-0.6080425172975806	-1.3023288026493338	-0.5735205178640499	0.14346101377894582	1.9180631914545583	-0.058498965889983254	-0.2724914652791681	-0.5337068126823851	-0.10513238304700198	-1.0777264832554476	-0.8052153333591124	-0.7713921485381829	-0.8198067257413277	0.19579693999610634	-1.0630259043565602	0.41961651536587324	-0.5847252832355565	-1.2912433498779134	0.37400850780286204	-1.3009164126470791	-1.037027853376709	-0.6748449372521432	0.572471049247704	-0.6077601970490951	-0.8205330174698606	-0.9793898391904753	-0.4167288270362999	-0.7492772052086618	-1.3360589366047524	-0.9007699855857092	-0.8193611932060625	-1.449568164849127	-0.6324549476277218	-0.4572436093937553	1.0593404020717887	-0.19003033820309448	-1.0637990983212682	-0.598860566218253	-1.303081338109139	-1.4872342751036998	-1.5990400437764298
1.2353144178867872	-0.1899147477225464	0.5093722418317153	-0.11860422081134434	1.0928761385963395	-0.5252213318138627	-0.3529121799869887	0.515264718730677	0.17751460247306233	-0.15096216087392372	0.2111970711021039	0.11952614333207888	0.6732275157584692	0.17221131250838156	0.12495130544378993	0.8986538090105313	-0.3792199363158424	-0.25986980243346003	-0.128058234859651	-0.6567650347066258	-0.28516476377836886	-0.16649733961942847	0.18927582241247454	-0.5537723495041205	0.1457111602803079	0.22519739374021647	-1.209626105669297	0.6901292180976244	-0.0346348199619497	0.6191998297033985	-0.3140213400211397	1.6306782343718504	-0.1214336375661028	-0.48795980350834195	0.037225765636803985	0.1294640899255282	0.09575594484285364	-0.6935053274059577	-0.06847421664047382	0.43726088318042833	-0.34611806373958814	-0.4784219595558444	0.5011209518899385	1.2665263531380198	-0.12783479071686782	-0.10500869026372635	-0.24415411973827986	0.49925454508184136	-0.6782684580647033	-1.1521732085920748
1.8235024127790262	-0.09187274723014004	0.8653944715855968	0.4586863515707429	1.4905014144861621	-0.7144133556039104	0.5023342196325009	1.1012113339894583	0.7595990754955395	-0.49887552024438464	1.5162420316115408	-0.07418209516913368	0.6141231411823466	-0.6827270976278828	0.3668898799213169	0.022336121492959257	0.45648116657892207	-0.8675068529513216	0.18932271341906806	-0.8159817172223848	-0.3908756816027521	-0.0693015877592454	-0.5187644336321539	0.06701209133687636	-0.6026549205683815	0.6815585841887577	-0.4681747900221988	0.793401253633865	0.3841281323834151	1.826117568220092	0.13486085471581494	2.2766388742816175	0.7840711813334408	-1.1203212552606074	0.8326021493766644	0.8213666535727319	0.7160413953168026	-0.09551250260037741	-0.15366360217445596	0.7801380779601488	0.5449800668003171	-0.3316700774153201	0.22748945296816128	1.1414338947254092	-0.8052989446233803	0.7572942483247933	0.43478629097933247	1.8158310539147153	-0.20660281955086057	-0.7658910365743322
1.4948734836448454	-0.2360490924463523	0.276141624221094	1.2946511516816537	0.9631518963270116	-1.2065954775006287	1.0807798791224767	0.9988782008789179	0.5449351941709677	-1.1716415972425795	1.6707438664343337	-0.7977561237825889	0.1784608783259706	-0.4497528741268459	0.1513186458384144	-1.9905880206119537	1.3695089740457167	-1.1700166918017372	-0.2438115383554395	-1.1910039496767832	-1.0607522635295406	-0.2517320512856771	-1.3340822080893089	0.567858090724231	-1.2611075203890862	0.4069224028665251	0.25766483764189796	0.48463151056607834	-0.15144093764091351	1.899285085079597	0.28799732248315424	2.2519804206166305	1.1722631622592639	-1.6541817616379144	0.9273486447339865	1.1802931695411782	0.4923795892359662	0.04575034192511662	-1.2262134403894829	0.03957487621093401	0.5081253951622509	-0.35983776413066704	-0.8312305566360123	0.5366866133505316	-1.472955075935508	0.9165677504724442	0.9590006044335155	1.6204518202467428	-0.4906111022832662	-0.3940730072378097
0.8248125169117659	-0.3459311266627507	-0.22600426859150885	1.8496988251188444	-0.19921496651273	-1.0770263186437863	1.4083192205885686	0.33522662345089943	0.08737180124470924	-1.1300758644981823	1.0221981175508548	-0.8319922924470916	-0.10835806698744703	0.033056386823149445	-0.428792837066358	-2.826246846968121	1.460046381167819	-0.5065179549024701	-0.6030223349253485	-1.105711664289732	-1.4446307175739546	-0.07941675696814075	-1.2221568980434216	0.7657037409370883	-1.05463930468337	-0.10218876662136148	0.5621830076866858	-0.06774886745010678	-0.5946131509482394	1.2565550026164887	0.39071071878964897	1.5001435883765601	0.5970686840121746	-0.7019656654562554	0.3828407500563045	1.267857363265996	-0.17469680671092574	0.021069764592045064	-2.144853552901186	-0.6351127403231496	-0.08073337300002302	-0.19582950738130894	-1.419577380270529	-0.22481153599494255	-1.3472627742817582	0.6106865887630543	0.9829858442863298	0.4304798678739687	-1.0258636282062163	0.02234462034964355
0.31551625928085286	-0.08221132326244526	0.15459676586381255	1.5578170349340505	-1.1485246540114669	0.07086107265477354	1.4943644270008636	-0.2614488621973968	0.16966218662106708	-0.11401769069747823	0.527389471958282	0.39529039761968815	0.010331426034955567	0.0841999208331304	-0.6834127336230477	-1.483773544265928	0.5154968011661142	0.8087461832139838	-0.26209418656841327	-0.11595053487729118	-0.8954327754046735	0.5318770034167161	0.06635151890319896	0.6245666163854476	0.07620225557422973	-0.20149739609673376	0.5935266170987401	-0.5225802107485695	-0.17675459428223717	0.756041401356195	0.7993410239647983	0.2627117995717895	-0.3336223701452281	1.5316647986436485	-0.1936336826301316	1.379639027958532	-0.4486568369035123	0.3039786625709764	-1.8342595479188133	-0.3040316215243922	-0.33007319169214216	0.4631887228418911	-0.9560365092213465	-0.7132220655074699	-0.4698923507854398	0.4439204096458187	0.5826995669021714	-0.4527166173985137	-0.9388926946117977	0.3033375706052115
-0.041174198014847806	0.5244638512512375	0.9633248078619518	0.46121507529884065	-1.2249047456883484	1.5064202550086125	1.2053705211722783	-0.4128097007959994	0.6720083579283366	1.0052039308796903	0.5262028272788305	2.010043904641645	0.36143382716663996	-0.12188651666372989	-0.09789352611996072	0.5663351412852031	-0.7328537002649015	1.661449624274447	0.3614697188238029	1.3359893057282068	0.26220820218152524	0.997617325406402	1.6376335178049997	0.26080437203109824	1.2952534378625313	0.17437044517196792	0.7003003639897752	-0.567085003715308	0.636288880503164	0.6483488111927769	1.304861280513345	-0.9260872932124053	-0.6457424516842197	3.1944096764304466	-0.2655612372653008	1.464593023128435	-0.05656744734752212	0.9223701870973106	-0.5181172174725378	0.6072934813676705	0.07410529336214777	1.2798072273808958	-0.16515216532777457	-0.7856837911026445	0.40980512758596627	0.587653688394655	0.10134960001833168	-0.36784529634475815	-0.03566855963912609	0.1565490896730672
-0.369940169135077	0.9984888408441163	1.0565626232924168	-0.7614398777955825	-0.41945236640038136	2.1637552068784176	0.5081678804638439	-0.2727347772092712	0.7057078168387532	1.2362732239090466	0.47430676402652444	2.5935742026570163	0.6402504271286407	-0.09404723654719777	0.9772943448239093	1.1271247353802374	-1.3941391893549433	1.277559870769599	0.2795385491581132	2.23687788307469	1.1029668597495783	0.865839022544501	2.38122360381776	-0.16342543437020932	1.6857954181979478	0.639526038491342	0.9489703178659629	-0.041406550755746355	0.7702651456394309	0.46320842010835844	1.2675959747180192	-1.5429187864484672	-0.16573403189702116	2.807580452893376	0.031892713604034735	1.120307215481127	0.5390271685358222	1.4905096122945036	0.5357702750609047	0.8873279168798696	0.5645121587561044	1.5099006105204713	-0.1430805826171909	-0.5618014802386441	0.6926086997022785	0.6209121125558014	-0.21822452500625214	0.24018744644127227	0.9150565034221995	-0.39538472634798477
-0.47818643450845094	0.8337631648946482	0.012517624410649708	-1.4009521217753993	0.7113692252386742	1.8097181946113763	-0.28270813282926377	-0.13143320886019183	-0.16329518816930513	0.5237642984642971	-0.18338000451426026	1.732103338231335	0.6835296174081438	0.13387762952407145	1.5559224090970736	-0.17755083972995386	-1.323513651890675	0.09334422061898544	-0.8375388505164985	1.9829725260997657	1.1035022079335428	0.4496138409426547	2.0506414792616576	-0.5311352403819113	1.1141437171170938	0.9593373015664404	1.0660334298846421	0.8928948750416443	-0.08246900303761769	-0.11681060744154888	0.43381370522136653	-1.4914008876351879	0.2656695785293084	0.956104067759785	0.04904045669157593	0.20325055914720874	0.8686106199094124	1.7262945415971689	0.45225105337644417	0.05742603291654464	0.4710600009963665	0.818432951917666	-0.9835727621984635	-0.16528097599538633	0.46277136512941885	0.11096352212489427	-0.3912987050404009	0.6034641560420781	1.0587216890849964	-0.842996688945864
-0.1110123907307028	0.013718134077934105	-1.3310976141314608	-1.283404430563814	1.4360413987629659	1.1429908608310178	-0.6820300778885233	-0.0005397951329102539	-1.2241655711707413	-0.3746317569359843	-1.2081175048395665	0.39499287808764794	0.4492038431158892	0.07213993543452729	1.0101238711144245	-1.5488102847779652	-1.0889058846312902	-0.6532949970355886	-2.1448294349329724	0.949407073462978	0.5722128038638088	0.43712084359785114	1.2714381931022687	-0.7373375713998721	0.19669548907422693	1.2009960207270571	0.8080859089144348	1.6530920191923466	-1.036146256768185	-0.6388755013593482	-0.6286293811567017	-1.1534959395562527	-0.13676125206509065	-0.43080676476984253	-0.5614973817456418	-0.78133738071792	1.0056514013447801	1.705033463929367	-0.32033548975711396	-1.0603520388891754	-0.1319948497599832	-0.2874117917746211	-1.6100960153498134	0.3260655440646389	0.16711009510430389	-0.8273636672532697	-0.5214435859012606	0.5255461355865627	0.47084821079262024	-0.623390540089365
0.503584224803178	-0.8750029847789741	-1.8102651432426144	-0.7441387515608247	1.2541649807212745	0.8115123795440868	-0.5088361250176094	0.26178386645721446	-1.4086718655499053	-0.8262359208158588	-1.8189415199487244	-0.2460463942396929	-0.056426884963277336	-0.40907144826298225	-0.21559995993963235	-1.1800690925030384	-1.0930773124701108	-0.21806477077257694	-2.445944415357416	0.05027769911891438	0.10291727947192457	0.9791241711632098	0.6381326370672751	-0.6258096545540052	-0.45174603077145	1.3128383747119488	0.3018216092901378	1.5412991017447657	-1.0310576168895151	-0.39946376581727333	-1.082999412217657	-0.9332479089355175	-1.0217283965444899	-0.34444425899806397	-1.3070621998438599	-1.1135479568173863	1.2261648874949096	1.5846592712786662	-0.6284187203893521	-1.3634715226051861	-0.5394523410994269	-0.934363367515338	-1.0291287309771726	0.7140156820573731	0.018732439986592044	-1.6280597207141554	-0.5786942248013529	0.3786647648349596	0.07625669998146441	0.2458988127780313
0.7291297493813024	-1.073466417391335	-1.1645038944372639	-0.17341279497169712	0.19559988926402322	0.6947835745802232	-0.08955485164640976	0.5615478329191497	-0.5854415579830305	-0.816284321768185	-1.5984258066372883	-0.09204183698239897	-0.6589975739407848	-0.7515637457562413	-0.9776439646847077	0.6743046705933063	-0.990957704039162	0.8662553571537608	-1.4178607094647073	-0.17208197536969588	-0.14015767872415003	1.4429204442384638	0.11862062937149565	-0.08279242351658553	-0.7293803718334343	0.9304405024260723	-0.02116591545817561	0.41901479791885876	-0.05097430760913627	0.5535835613140018	-0.7194813553204277	-0.7969891507445697	-1.1953924573268775	0.2551237439121735	-1.2990686346723668	-0.651694028241405	1.370859602308907	1.3042427415452547	0.022315158211888307	-0.7542607805251672	-0.2920078485758334	-0.7317567191207158	0.46670341032909685	0.70311313682083	-0.07399616270275654	-1.8375825405203445	-0.41252432923647936	0.4502342494046627	0.539721536920602	1.104221319737344
0.2655319169259216	-0.2792163029525594	-0.14482519682975903	0.29637802620969356	-1.1179657901349516	0.32198995286102305	0.09807107135979569	0.5693163452603904	0.2783001082153389	-0.5741902682718735	-0.9077207270247747	-0.0006434875856346782	-0.928895376212342	-0.41112307307553764	-0.5515741962674434	2.088443394767889	-0.17002854293941486	1.377881343095315	0.1281196894303748	0.06580927166259941	-0.40963478590597674	1.1637803543974132	-0.573613321847801	0.7428432136825741	-0.8316082886594272	-0.1229709772183536	0.17186073096183446	-0.9319599310873761	0.8944746885293501	1.2814449243700818	-0.11320073537362232	-0.39759108818000133	-0.047206949820677906	-0.15831417377083284	-0.24483847161025352	0.002542303711477756	0.9239374773414272	0.7297415082408215	0.9625830547721195	-0.1327758142050819	0.2934693218889759	-0.05542316030121084	1.5592837353939317	0.24312984508182495	-0.11171346314821054	-1.4844157964602185	0.046195644852011664	0.5799222481458441	1.4468159553618798	1.33029636438129
-0.4009707171840946	1.0407076351143438	0.46428580524203616	0.7035782007224798	-1.8188067736051836	-0.28687208731644287	-0.055988203075637455	0.1731464991498711	0.2932051097314838	-0.13249206249882028	-0.3886053537119705	-0.5526612393810949	-0.489086818884872	0.3376697582291886	0.6548348778727366	1.6899784734425798	1.2949638168997184	0.7277848585771984	1.1567058174791447	0.2269478325778196	-0.7868281582373132	0.253121191088105	-1.3076076369691196	1.39564581619205	-0.7984774168581884	-1.297104822261322	0.7600287443894712	-1.3777030979363254	0.9334150834265245	0.9528566855999421	0.10941508739425923	0.34462489540638747	1.5811495564798206	-1.6314664530750902	1.1513374927419298	0.20998225157229844	-0.21826096446956536	0.0008482059169553517	1.1998416863926709	-0.2169554896853792	0.5584517027493615	0.4670739958015233	1.3275338537127626	-0.2632138953588517	0.12662293931346386	-0.9308272858749833	0.6678982477282065	0.45298751913499535	1.7563755946009834	1.019872298524726
-0.5157587474736626	1.9271896133108815	0.6216109240616967	1.0325733913116633	-1.4367526841442542	-0.5938726128026192	-0.2255252916973379	-0.26600099838993596	-0.31530993481966096	0.4909311432026069	-0.2595523749531366	-1.2938211360180594	0.4693877474458002	0.6330810425262555	1.5171672558262597	0.06699400424688845	2.453721387518634	-0.4161939546995313	1.3861048926616564	0.08099032989201277	-0.9200780001758856	-0.530547439051998	-1.559664794937153	1.441219392455594	-0.4959818793615252	-1.655105036543516	1.1957305072837667	-0.5455415413646159	0.22812090395462206	-0.20103583358134636	-0.041173591633367077	0.9718644377965907	2.20876048231842	-2.607364658729165	1.883079359072283	0.016103104244632502	-1.3702585191987158	-0.5037974250484495	0.512664685845097	-0.7204153408622441	0.3082898118760564	0.5930386719812539	0.20269556672339228	-0.31580598978901	0.6765315295895005	-0.48248123063614284	1.2205389772973136	0.030754141995543213	0.9871363702693087	0.8289955316757485
0.04769323329763762	1.6358743378349947	0.7545447876162775	1.1794371523501723	-0.3105235183232185	-0.36299649522071914	-0.10069287310772954	-0.30740524589787627	-0.5792018253274522	0.9203908024338219	-0.23596572982629502	-1.3454095081857904	1.1510575712072688	0.0735626509816513	1.271571847505835	-1.0976386730236978	2.3950629034550994	-0.8579950597476105	1.286864867525716	-0.1988322314202019	-0.4806329196395849	-0.6531216433339907	-1.1015687676772274	0.8970523077695356	0.03493778110704644	-0.8980758968704522	0.9206103546787714	0.7102802101858643	-0.3765281664390327	-1.1353446419278312	-0.09299462326835939	0.9585867988750141	1.3390736009938045	-1.8508315638217534	1.6598753904200734	-0.009339499118631075	-1.7188081815823322	-0.6163218925777889	-0.4328606502925798	-0.8446673445255019	-0.013443310368233808	0.5135138081040667	-0.5782913211429904	0.07370817466402078	1.0740053554300983	-0.1792942609697607	1.5228370912087912	-0.44265897414228106	-0.2531480435893239	1.1251201240695996
0.6356248080553768	0.26186213325178787	0.9890966516486314	1.0785375360776017	0.7049871933074001	-0.12260949084003579	0.20015914522387185	-0.027797985184790184	-0.04539028586283471	0.6676691987699876	-0.026577702176352157	-0.538207266797496	0.8762727470390196	-0.7534229006665504	0.13750089303715377	-0.9011200723877837	1.227698195964362	-0.14478623741493968	1.293569556091296	-0.4346709442886729	0.2995886291963093	-0.3408548603722058	-0.3798314625222381	0.2541575593747307	0.47111066036595267	0.17308169413422736	-0.147676389305464	1.1405628135476402	-0.38878283265032104	-1.1394980933627967	0.160601422535785	0.37676263104270796	-0.009323861752635117	-0.008967183490327997	1.0817332078097361	0.39357719792148926	-1.2627863635434313	-0.624618027048206	-0.8908186778027044	-0.3381465291357519	0.05684632101045184	0.40480480756069104	-0.3161310950054913	0.30438377286934754	0.7582623899099481	0.12958498624618298	1.4649273579012894	-0.7479518475700089	-0.9692482357183007	1.4688855404733343
0.5940483154259392	-1.2502968538178902	0.9749149636097422	0.7490989049406204	1.0217494997514178	-0.5194157414921216	0.2569360565164302	-0.003424303785158867	0.6798976765275966	-0.1714338031431853	0.3040728843158023	0.3606440368792479	-0.142430316234891	-0.9615392293783697	-1.0641287028212436	0.0827845198824553	-0.04218309198055917	0.9760511414148221	1.2824675835734443	-0.7211352305259504	0.7858450424256687	-0.19996022984104111	-0.027551398493468833	-0.029453491789836028	0.5580217643776597	0.47642209620507403	-1.4681320524926365	0.4196884160741992	-0.10121117556700097	-0.5264436199024078	0.3681849896130897	-0.12538161673639778	-0.5150949121476124	1.1060614125856751	0.8057781013582942	0.7498856106654105	-0.7945383922455879	-0.9025989833961942	-0.7022617030696564	0.25587899345514264	0.4092110650110449	0.1590405657065405	0.5345609281379639	-0.12432743712647258	-0.19244156316237723	0.6046360020473024	0.9487394137410585	-0.8358145705140917	-0.8311563538594523	1.1058651788255567
-0.0037364061849459148	-1.8220887049793155	0.4828745647967646	0.2175757200520931	0.7986791201291858	-1.359896275637638	-0.1584702572823213	-0.5901199131229611	0.7368622617031448	-0.8025426788338561	0.5049115997324487	0.5532143726453878	-0.9320192675944665	-0.4143155984490711	-1.7538507185396168	0.7814970001966473	-0.600641451638141	1.3545417255590817	0.8885813217911476	-1.2268499419965593	0.6483889966940867	-0.4892315301421916	-0.1266316477582165	-0.034034382413740405	0.42627593852681617	-0.11652516057421403	-2.242005542970059	-0.5177103606970738	-0.01520954610896711	-0.13116739168468716	0.1303967510002561	-0.08163726349885296	-0.07226566337781745	0.590469161903266	0.7503687159887005	0.42268184000873704	-0.8716707809789329	-1.3591773140826624	-0.16273005488943942	0.38879874920413693	0.5205903932223471	-0.3595775330603079	1.0392843310860027	-0.911166305101434	-0.9900319684320514	1.2778894389807811	-0.05155266116906219	-0.6897496769062219	-0.3679235235852527	-0.07508993488459739
-0.5444204581052412	-1.148177115502704	-0.10969530637238585	-0.48899061779511	0.6198161720282115	-1.6632938462542046	-0.824056878606904	-1.363149022528648	0.09857479932371553	-0.5864349644074182	0.5096675167964855	0.08778133173454641	-0.7790666419773008	0.17534856158412448	-1.9623570013246299	0.8204117988265615	-0.5969178803637152	0.6025846513901316	0.13612684930091584	-1.840822344672947	0.23330970556831926	-0.9374534847443918	-0.177233714868165	-0.26495625505003617	0.40251186724057353	-0.619709381165142	-2.034431870397018	-0.5345380331727163	-0.12774727730329136	-0.32587147120388826	-0.3891266843892364	0.22949979272952784	0.20807087622757942	-0.6388280804214849	0.32125487187999135	-0.5057867927973736	-1.0813954488466786	-1.4618596377500086	0.48288410815933447	0.21503414596105022	0.1277658423424712	-0.941553946228784	0.8345591946841628	-1.1428943678338555	-0.9758181688071721	1.983047936288974	-1.299705984769403	-0.2339740278151773	-0.20158698806457878	-1.2767557299634589
-0.6367612128786945	0.03253748979915701	-0.1632987376877904	-1.2037964067543787	0.775688063313835	-0.7882682184345168	-1.3265698657005165	-1.4843433657551157	-0.4187044304267979	0.14469920335135547	0.5034127524229357	-0.31485549351510567	0.0017269940398827767	0.17255692894717772	-1.964832071336922	0.5863761626051135	-0.7279886169100355	-0.5781962049439295	-0.4746289730620691	-2.173027051465021	0.13400591638968876	-1.19248134748791	0.20885722324821487	-0.9901813190798664	0.5677205239045668	-0.10336974138536663	-1.125403076066991	0.44672533493717115	-0.012417490174618677	-0.7188448643559975	-0.5905695305140997	0.16377846187571743	-0.5023335193589165	-1.075253589121027	-0.6389848760834964	-1.1870616050940324	-0.60313291570091	-0.8877303410689824	1.1788326904911015	0.29256644020558675	-0.43804127642788265	-1.1269559027294087	0.37418409147105236	-0.27530246932332075	-0.3865175912222872	2.3883885579810857	-2.2543815658166717	0.5079725881759072	-0.3411914669345608	-1.5913234003670154
-0.4477351655620846	0.6357613942585705	0.44415539961492284	-1.5652235205316611	0.9884018592683946	0.7256600269614368	-1.4826902699834579	-0.6565997022784503	-0.17289463240336972	0.45805807059198966	0.6548000832641658	-0.15526847791069195	0.48036852576161587	-0.2345871227649495	-1.7940906472571514	0.45377914184848633	-1.2288750507813802	-1.163429152896211	-0.5216792940676287	-1.9300503137708236	0.5155138965930623	-1.210038908505392	0.8145888231248963	-1.7884472369711737	0.6892537992438489	1.1658095973958424	-0.25728315074520786	1.4010781356833883	0.4855727377507163	-0.7497011605601954	-0.18152089908816815	-0.4237277554500521	-1.61108725666283	-0.3636896471108715	-1.4163059789808394	-0.9434968589043982	0.5844358072226024	-0.008814417438080787	1.7908178740737353	0.7328462916572497	-0.6454482340255951	-0.7264122644087558	0.2641428044301977	1.1745688000316912	-0.03817235200987981	2.191832078558435	-2.3906039120305915	1.2445642606876626	-0.3524720577113273	-0.9603609347590171
-0.3023836673349499	0.27915157610234737	1.0834904016825573	-1.2643198933369368	0.8439936303893748	1.6645099142715631	-1.4182888482509355	0.4442757364395031	0.5551656544404526	0.02551492837022607	0.8928108113633072	0.3573926254099591	0.22470288964449578	-0.3803405741960016	-1.2826689198668157	0.3703500608950259	-1.5523968273050974	-0.8071462840451041	-0.14090875006201517	-1.2025280686871143	1.0151206423307975	-1.1216974112229687	1.1389504073127676	-1.8922848831905872	0.6134871483409683	1.9677311968221702	0.006921999617690149	1.365317013520396	0.914210073602964	-0.344508500193624	0.39986080238742566	-0.9577290382002572	-1.7726090078492078	0.5257777845599652	-1.1508241327951128	-0.0971878504532049	1.4169390806984699	0.4380611227593347	1.9979990187174859	0.9719385447501127	-0.38480814022318616	-0.12030595374257774	0.5804857198075418	2.0350461087143827	-0.27070236185488133	1.3889650506439082	-1.6750796159982817	1.546735767846358	-0.05667530442256815	-0.19218728616294775
-0.23737652891152447	-0.38171141540178927	1.0077041234570099	-0.4127619599797223	0.33040575133864136	1.4047817685179556	-1.2813175527290575	0.8141150213203749	0.944396567274467	-0.39415165317200346	0.9680879099332097	0.6957110009046547	-0.24947253650363216	-0.033796681186402236	-0.5089010547833757	0.1939446839722701	-1.113022221249092	-0.07888640319192973	0.14935397650884183	-0.33680759486012674	1.25759452018793	-0.9162417076069378	1.0444646226772099	-1.0042764851437738	0.5160837921529363	1.4601032201002526	-0.2796303571458416	0.42410196768385633	0.7039596798632525	0.09988141736387444	0.4503023028408255	-0.8989459701209128	-0.5836043475649475	0.6762534880819819	0.07937009072212645	0.33931212236293284	0.8697410529490683	0.14840466118397067	1.602300625309099	0.4790279359322488	-0.08576170584914926	0.0928083533514712	0.8868896850864042	1.5619670711085896	-0.508687455951452	0.3495673360252425	-0.6887610292251374	1.178227984989511	0.2053495000813053	-0.046188750928618925
-0.12995520932756977	-0.4090469254898432	0.13660573130411283	0.4164947764099795	-0.18824989790527277	0.45300725873308373	-1.0202252182374798	0.14930050269954648	0.5756088102027038	0.0746806941304174	0.6685683528359845	0.6423526722023148	-0.2350291937818733	0.3218082581604491	0.0506618200970154	0.0453172035041863	-0.12403456374347754	0.19646637223924396	0.028274545099777487	0.40568485421653033	1.2585411536201718	-0.4790219086513854	0.8464936762354762	0.3149820635222443	0.5909909516966227	0.04284695322792582	-0.6071651726617415	-0.551497325339852	-0.13708147290521494	0.21358521430928915	-0.17062404326901492	-0.5112387599926321	0.7833953876139426	0.285036150117875	1.1539179247683775	-0.19965907318886114	-0.7886922009032126	-0.42849396063592743	0.8288873997728523	-0.5280987332142579	-0.2294570757932795	-0.26780264527014447	0.7558476984713772	0.047081858748732996	-0.05951405057267641	-0.4463378996348194	-0.16422508363422494	0.25451896103213	0.06507663045773202	-0.4665967250910035
-0.08198678204926485	0.3666443025712347	-0.8734396569324343	0.6307513713018165	-0.4562834603529845	-0.2678581772583933	-0.5187500681322749	-0.8758477650432732	-0.21991654236837893	1.1908857782929354	-0.030243156873715087	0.3793055600049967	0.20019682496450936	0.14971757651869239	-0.010109135850568744	0.08008604888123191	0.547548005632167	-0.2499016896852692	-0.34087364165109735	0.9766726013549728	1.2307514508952884	0.0780318955607991	0.7754150305538648	1.1338496008563197	0.6121263193471096	-1.1686413745748891	-0.5570788690313233	-0.9486967727932221	-0.9900991025633118	-0.027823774042004475	-0.8384716501697466	-0.5827608583507483	0.8572644610380135	0.16797563340171404	1.0335003920181096	-1.185058399328893	-2.146727566528983	-0.6180768328973681	0.15531832966844467	-1.2883151424946806	-0.8274180207219265	-0.7881867141054796	0.14265118163476995	-1.5877048332065515	0.8577699111676854	-0.7922723021074285	-0.3274486751797019	-0.8910089528597487	-0.3116774528435631	-0.7985719146361365
-0.3491262286486876	1.159494679147677	-1.3000538476602392	0.14025754888806316	-0.5897561111317507	-0.4016470655105392	0.13166047127497382	-1.3481010996129599	-0.8789115887067015	1.7551259762760032	-0.9233670727357268	0.09971621193553676	0.3152984068365687	-0.4518256716419203	-0.4648567678433163	0.11031215418968406	0.3512080296001285	-0.950542758383292	-0.580743439292606	1.3671873045515635	1.1570004035226595	0.3593711687808088	0.6141721993586294	0.9910815659720853	0.09706990050102682	-1.5251169650399417	-0.1666660039306548	-0.9445271689305963	-1.2720394419930297	-0.40338053373209465	-0.8447396614007201	-1.3672457905493127	-0.418217632388027	0.5525121011076001	-0.10536327472067106	-1.5949604315934083	-2.0972386504901563	-0.2599792133159984	-0.14430645623566157	-1.3458526817297152	-1.4041818193996318	-0.9547890615182222	-0.6572278683133691	-2.616160667267901	1.249393572234007	-0.8634666776082087	-0.7042645382500229	-1.885881658481819	-0.3609892218100566	-0.6146974713381226
-0.8495875773411117	1.1140404142851248	-1.0119291791640839	-0.5742361645536701	-0.8007165971843742	-0.2710128787295607	0.6293453266658764	-1.0115297859850791	-1.2000793951639124	1.0749225695069016	-1.6128675702198216	-0.21821414110151358	-0.25350464868643735	-0.9068416271107206	-0.5626441239445317	-0.1977806223912418	-0.3208083126167291	-1.2303391867311635	-0.5102531278612513	1.4470786464641663	0.7725870504100514	0.103239835691865	0.03792967830852767	0.22082159033846457	-0.9910724727978435	-1.3033306381938918	0.2093156884553789	-1.0266631134886466	-0.9653664319090642	-0.6608622980036873	-0.1847690936809407	-2.0834011286519205	-1.582060218704998	0.7982003058472528	-1.0279515015982699	-1.0631587397472626	-0.9421516100306186	0.18514280359244698	-0.16701140874550238	-0.9634106965458562	-1.4390631173369917	-0.7322914582543032	-1.2296390366085572	-2.864582397360917	0.5802873020971433	-0.9473193889199788	-0.6083625724350586	-2.360826673605102	0.18084524317516648	-0.12524571768599
-1.0493393421448312	0.24987763366914106	-0.47919509694635726	-0.9072963541079935	-1.0289651397511541	-0.2200449547619322	0.7693589749313172	-0.3827560103484052	-1.3155536332852418	-0.10621360326197761	-1.6848128043975494	-0.6232131416888725	-0.9042071190638803	-0.8869057831339705	0.18569123910310512	-0.7249555475279615	-0.5817408562505658	-0.861992746619251	-0.21330491058859058	1.0773784607132635	-0.023566377095711827	-0.4393831202511757	-0.8367618605844238	-0.47972581962447736	-1.928744423834043	-1.0982721288896222	0.30627886425494427	-1.2896216715726208	-0.46405687585158056	-0.602774510828724	0.43489155887573905	-1.6993606547747746	-1.306196942159781	0.31938263974985154	-0.7558757132142385	-0.25116556884272195	0.06537726213121182	0.20601046609115833	-0.10664403718949732	-0.6408158935158439	-0.8072171898060457	-0.542153244565163	-1.218868966188333	-2.465153066424606	-0.452644119406193	-1.1251796848199969	0.1804817554438569	-2.0227619417257467	0.8764467657129399	0.2203020719155628
-0.5882462273633895	-0.6090114915938143	-0.2401030911164958	-0.6170727928189905	-1.0332711138490134	-0.19962775911261538	0.6761212119701737	-0.10021794042163341	-1.288286613701206	-0.47086953366629863	-1.0341333564502149	-0.9923844522467206	-0.8001271991481071	-0.6327326354821521	1.402938515095872	-0.8237640096974561	-0.013331563192139276	-0.2412866020699834	0.1849451653012998	0.350782389288587	-0.926296667756383	-0.7089547762119991	-1.506707694363475	-0.6735748562371355	-1.8915033175666844	-1.0758578953553926	0.16333507355750024	-1.4223521153201286	-0.056085767322222285	-0.1639657031868901	0.35572540641484485	-0.13389312821665253	0.15057147360613687	-0.594238980220771	0.4080505303920813	-0.05744773176591368	0.13299131501470232	-0.2277100633154495	0.012601468472221738	-0.45323393395596207	0.13177260811245461	-0.6903288677648242	-0.5161813959919593	-1.5851126855724689	-0.6831814992418249	-1.2603432433726023	1.229598541779337	-0.9286014648475739	0.9960980923650532	0.30497680685214473
0.10974536027599582	-0.7906619426910926	-0.4078529052284118	0.08717664836862038	-0.8076252772685107	-0.06836320311055684	0.6585587949743561	-0.31505310410023296	-1.0159233601909616	0.2495720915745353	-0.07127571007353495	-1.1737301528852595	-0.023064155249653558	-0.522994585863707	2.1690058848683362	-0.08475590538780309	0.9597236609111455	0.018899843121462142	0.6300163963337732	-0.378428805485377	-1.5006775499919014	-0.4231257756930597	-1.7059763499791445	-0.37670322418953156	-0.9216375670842721	-0.9767236169837431	-0.018978458858376845	-1.25750306314916	0.26871860818607907	0.4348986608948674	-0.35922862145148576	1.5657885935027487	1.3735254715394358	-1.1186476206892786	1.257590264791166	-0.6209688286077416	-0.33507471796056565	-0.7217501272145249	0.22404163439170507	-0.09557463012329806	0.7945485676915183	-0.9553285667476424	0.5319091889166323	-0.5041176888661976	0.09723939773223443	-1.239277894778114	1.9004489506124076	0.3077760376727463	0.28705100402086864	0.3426916079173189
0.18561107788654627	-0.4535570268429105	-0.6348822938666326	0.8152886552127674	-0.686597940918602	0.0012927983865321018	0.8593964208871876	-0.7111133842352348	-0.5341935966988101	0.960667358721117	0.5251284294616395	-1.2154211932344634	0.41396329551218436	-0.5563016337403014	1.972537590719793	0.9681485321343362	1.6026274698439489	-0.33091947203666705	1.0006226171583374	-0.7520612672142685	-1.600697566619993	0.1760251603778787	-1.726367254271684	0.17558280132107243	0.010708593703176165	-0.6633108209515409	-0.12395463439986278	-1.0221827649887072	0.5476797189042593	0.7258269151261859	-1.0380743756372988	2.299009005564719	1.511107286317335	-0.8706121734626668	0.9974377182760811	-1.2421697930016997	-0.39440779684372584	-0.8983194731627466	0.37384220907164334	0.491242941591188	0.7696651683498017	-0.8411531964119059	1.1863220425846521	0.2742599245291415	0.8554011567222268	-1.1124948809069375	1.9154219012363032	0.8308960351744366	-0.7538247149691678	0.41285789775182413
-0.6014059202855672	-0.21408494586682295	-0.4839562534827529	1.262912156843232	-0.9195478190908312	-0.2962156437525628	1.1244783048967122	-0.9413300685752641	-0.1567237015756204	0.6311976857863348	0.4104605352249689	-1.2513590925327476	-0.1518057916445396	-0.44979970649802303	1.2260210986900246	1.274671614432837	1.5823858159622197	-0.9349622068229092	1.027398244473802	-0.675415450556076	-1.3865043259966872	0.6988016488024213	-1.9436803944812584	0.7475821971793417	0.05521414102439138	-0.3706853766637298	-0.17475426551507336	-0.9550749387472475	0.6189604883123943	0.43223377028632876	-1.111165219077332	1.9687436212547151	1.161468274138121	-0.22927027646809975	0.024140505920841188	-1.2170457953627103	0.3015525103568076	-0.6740262192724388	0.20820915487260552	0.8469464493854797	0.11637105346534118	-0.1866087772062461	0.8550651747141207	0.3068235661976945	0.6121244122861743	-0.9713796380082039	1.4787225704027023	0.29532719363540294	-1.376334279771382	0.26927153485849187
-1.429851080407524	-0.27502538690642103	0.13703636889636286	1.2844266805779423	-1.273978603829478	-0.8904881430603597	1.233748917211971	-0.9023414414541769	-0.13575015303228852	-0.3678721784791049	-0.07593067067611978	-1.1738597836446394	-1.0530645589941954	-0.14584680341752862	0.7466467993117286	0.4158490133595459	1.085035051791821	-1.134277962893075	0.5229769657576612	-0.3228376108844399	-1.0059473479618204	1.0777502307083295	-2.185852047493077	1.1020584739138355	-0.5613797161296947	-0.3749173355778596	-0.21475477063751025	-0.9107940121970126	0.3149950662739114	-0.08761162097070815	-0.6379318333470462	1.325854902890348	1.3856435141886887	0.3053517055934597	-0.6214868872701286	-0.5629378160980303	1.195697052345788	-0.19791476883835538	-0.27082105007279567	0.5265158255319834	-0.6260417397835673	0.6046047225227539	-0.28340183867566715	-0.3067448191055776	-0.2661927766927109	-0.7848494959301868	0.9388657064031971	-0.7173664792796736	-1.2742521840607202	-0.2644082459150712
-1.2821266994319545	-0.20726909001459157	0.8178961964351714	0.8943465542815494	-1.264573971862334	-1.3023492926697684	1.184384766493431	-0.645021968611905	-0.29422119411351205	-0.7705397891212361	-0.2712903911246067	-0.661209956216568	-0.9812351512167231	0.04210696676325991	0.8050524736363283	-0.8340900421625842	0.4154887531083098	-0.5653374967625877	-0.3129588868741656	0.06717429989679294	-0.48253927849888223	1.506097123017444	-1.8785382397703336	1.0097114119053077	-0.8483392068607623	-0.6230137315726529	-0.2341990785305061	-0.5835704724563892	-0.21583354819034029	-0.06617002229946177	-0.15379120888874923	0.9268283555049356	2.143743791449077	0.7426769765128309	-0.4202493914697882	0.13173462106368175	1.548246463626598	0.29207711920748886	-0.7323479530844241	-0.23074406469603922	-0.7971361479432517	0.9837444267908646	-1.3098165507719675	-0.8864583028148108	-0.4503130488366563	-0.45442673709653353	0.45719826959157417	-1.2109364845593829	-0.7702901028926783	-0.8694959062121738
-0.1628532303258136	0.3428799061088383	0.9203476057971111	0.31196131120260984	-0.7741754920414042	-1.2177615466622842	1.1655628574200059	-0.2038813836475187	-0.20876913771678707	-0.14136274669684165	0.0750379043153532	0.32095957394979224	0.36234473935104755	-0.12995823956416597	0.8634890887301644	-1.3307504835684338	-0.27891852802454753	0.45784129196449336	-0.9703515871765158	0.35164569714988636	0.021346750933484197	1.976205303363736	-0.8698133341068486	0.4560410276622268	-0.2844108346929974	-0.8308844770679719	-0.23032838891903007	-0.044080556688849866	-0.5803528016770343	0.8026990996449032	-0.08714004335459603	0.5635009596175928	2.1721465840363146	1.375302651580155	0.15479694979487169	0.41272381748497805	1.2280888015100488	0.5206045376233474	-0.9339393367538951	-0.6341989357545065	-0.14913689675924627	0.8221612468852859	-1.4055083380884272	-0.7756104878693156	0.6791490382302982	0.002198550965035552	0.02400665018821246	-0.775578387304273	-0.3926473060987519	-0.9461797340326159
0.8555963273423628	0.9852555238370676	0.13542371208032977	-0.07999011884216407	-0.24088449778193394	-0.875762114824928	1.2627328431769436	0.3905392140109083	0.23109387579737306	0.4514207257510557	0.53560930032903	1.2094771046965471	1.6991123299138458	-0.4377302548355084	0.31557663265427777	-0.8249978984860116	-0.8870122591263871	1.1507829640191916	-1.1100860762115774	0.4801311286305631	0.07641634408379192	2.1166765191852184	0.17893125051875025	-0.19912829718064923	0.5447659489498291	-0.825707528166931	-0.2538827011881412	0.24418304961931617	-0.580714625273623	1.818617806855476	-0.37147794617565805	-0.19008763330823789	0.5417184096611786	2.108510972606699	0.28426781746763846	0.3428685902709925	0.7303620369188631	0.28251408668124495	-1.078508335239992	-0.2207450988822202	0.8898716492702651	0.4702732343047873	-0.6855088396539166	0.03262966394122893	2.115538816770165	0.4338467897442001	-0.3253407656890438	0.031920111258714974	-0.3624207851008324	-0.3051586413786664
0.901090419741885	0.9148537785019453	-1.1204882974527488	-0.0039803450333445916	-0.09705507884587203	-0.6757391889967891	1.2740392844144182	1.011261056390041	0.6474599652589229	-0.203464808114487	0.5544162192662186	1.319892826091042	1.5402774217488615	-0.4230687531350922	-0.6631139811556095	-0.15818299256478205	-1.1842493476902283	0.9352168301848723	-0.907209051320553	0.4442739315006045	-0.5773103161692442	1.6165053822100575	0.4934920952919394	-0.4606934734911741	0.7142803351113571	-0.6021293921964019	-0.3167384241829885	0.06693122822326268	-0.44035513147104266	1.875885806253703	-0.5785539743994121	-1.1401797978056143	-1.9682500218181234	2.3703404806586006	-0.27039901688359047	0.23462957418866373	0.5788428451559761	-0.30458339253319683	-1.5166807203613146	0.568479337493744	1.5380573098707246	0.2926934245406661	-0.060366472502268835	0.956867939313729	2.265085124931027	0.7455226973535554	-0.45618304613762495	0.3969933951236297	-0.4925463193006694	0.5140664385378775
0.35932805040111426	-0.082635603175003	-1.907227785379795	0.4095079885784739	-0.15667760774078937	-0.5196230354841035	0.8969123531410461	1.4695748536801385	0.6763542310231696	-1.7328622090403003	0.16829490205565276	0.6827648439419151	-0.03598110813905665	0.022446745525123376	-1.2011875904280023	-0.1782872268858949	-1.0098024893969544	0.001038948981228654	-0.7967643305101816	0.29659771765413007	-1.4619088886180298	0.6886654066230662	0.18596545592832717	-0.19735329421371212	0.18505290736385732	-0.08744704182431166	-0.278236373959916	-0.10275251140690711	-0.46869888203447446	0.7031686917411892	-0.35238091381624204	-1.5042509029891755	-3.4090925460494828	1.789077367640934	-0.9860015679291457	0.23291090514618007	0.8586994221745404	-0.7016827177368331	-2.087845758449374	0.8616288411169619	1.3432481411541117	0.2812603779303131	-0.20851061163530865	1.483869426630037	0.774193304498096	0.9980691737603153	-0.314681610007778	0.2265548680364912	-0.4925470931444077	0.7661135678018351
0.39476860331283503	-1.206076048857042	-1.5100595046724097	0.6828758611531509	0.19608327606129475	0.13284334377448886	0.10762965559559728	1.6672496324192927	0.49947399484538996	-2.3572681499657104	0.0020509776208738097	0.16216169893745072	-1.3370551440716207	0.5121098540944595	-0.6968898507518438	-0.734387213073547	-0.535950311230462	-0.8042994431497286	-0.8805178113688578	0.17619213507425477	-1.5370800834405944	-0.08109598198186875	0.22110792948321203	0.1880572765601374	-0.07168419245902857	0.8772864269085107	0.07705171254280428	0.40152670011546376	-0.5771832490227055	-0.6959306364071256	0.29708931723786386	-0.7996054084526107	-2.61240906484358	0.7330424397355424	-1.2148244982451148	0.30051872066793756	1.2655107972346888	-0.33478154825111905	-2.044728841818978	0.36821170151310884	0.586002206947943	0.20450629364824824	-0.8097126610194665	1.6297814241010202	-1.0038249537642203	1.233101346548754	-0.05423705163081827	0.22621037441835004	-0.2860339510841009	0.3154644178598983
1.4922408905679507	-1.4142538825527085	-0.09152131941343426	0.4773270737577028	1.163623612999023	1.4430130597683393	-0.6831022908248854	1.65341557615103	0.6443366552822273	-0.936965226477061	0.5054071028282884	0.5247711566023523	-0.8852225225791955	0.6705696408516898	0.4588434948745033	-0.9630168757654131	-0.15387842973873006	-0.7221406708443684	-0.7291445230992487	0.22978214748778122	-0.22016033931903856	-0.3540058235785902	1.2343529650846357	0.21261473154501256	0.732882715423128	2.1587385634201848	0.7863721281529195	1.5063563955500698	-0.3189620778760836	-1.0496486940189402	1.0549013812487515	0.5331548979816815	-0.3826039538753701	-0.039419551916028764	-0.8219541810999356	0.4899963999493332	1.431366176483989	0.7767527777754271	-0.8889463498649343	-0.25622460008950904	-0.0072980674967113015	0.05314492485558284	-0.9423926804229671	1.7099317192892483	-1.4486350445600569	1.2815827019285702	0.11592569123409895	0.9812725585851633	-0.024491908231181428	-0.19073037042902163
2.798453554817904	-0.552267039116593	1.4184291535042475	0.007926232157788378	2.094926755481288	2.6761143343385374	-0.9042159785979536	1.5200907364330285	1.247199002493756	1.5329271441066477	1.3526812643151598	1.4797492843049618	0.9583363436916461	0.6242448331513004	1.266364127026244	-0.4308519984998089	-0.013795891101442864	0.21622686448868136	0.10589244428798213	0.48389985710414396	1.808707069723756	-0.34226725196262914	2.601802400840584	-0.08779547785310052	2.132306635947185	3.094813936092585	1.5674694936235867	2.241080663165905	0.5207903123636302	-0.20186620994153198	1.5802403892025467	1.5428739896221269	1.3773484860290817	-0.19983919571659317	-0.16075522036820808	0.9803518895227842	1.1674106194726965	1.8682779972254133	0.8066201388974338	-0.13511082184031675	0.05239251334153923	0.16794777446786693	-0.18985727432240282	1.807591873467488	-0.3458873216841491	0.9214240170920678	0.1888867956417485	2.1623814391754226	0.16121747135635348	0.00031994479626828916
3.059986111791056	0.4958910148718182	2.1344912911562073	-0.14641598912605686	2.103026691950399	2.8062191637997027	-0.3112848390310596	1.3104816279041458	1.7544435868336448	2.8432206741254404	1.7600099286180644	1.9113877827059118	2.420770520867187	0.8127999171876843	1.180311038235477	0.3457004121783508	0.18480101494381923	1.227291293223563	1.4292998311481036	0.8379662102834181	3.0715311959587552	-0.41699475065366237	2.9978258304945884	-0.15863546000449502	2.7947876563147416	2.943434163790193	2.007648497023082	1.7308696371699779	1.508600873209782	0.7385355569037215	1.7328662912644244	1.6979010447428309	1.5836074643772422	-0.11441853655829834	0.41508358125238914	1.757500873260947	0.5467738745354636	2.081724870120282	1.7382409811508945	0.8394164405953999	0.6329392283144453	0.8465970918644345	0.8539314221641252	1.6658078171012185	1.0551490464825883	0.26718873971682505	0.37082298335499747	2.819680594125301	0.3769309458505533	0.9741581290178346
2.006432873084167	0.8147268001101461	1.9301508216193088	0.287314570192106	1.0944280513625764	1.6493472133181968	0.7414988622003805	1.0662656693826777	1.5443967798100684	1.908449125390863	1.3596170497621147	1.1541556249881562	2.240173445078443	1.357290066220405	0.6270180510320762	0.6215761510752257	0.7970010724691172	1.531676012756859	2.4066571319365364	1.1974783289668076	2.7022232486709092	-0.5649844880223958	1.9038383604813407	0.4082243336856902	1.9708331297215393	1.6841900305447683	1.9318936524918497	0.26430696445208846	1.9059467757290498	0.6811023506539821	1.6000874777197223	1.255474174937242	0.8286257753656991	-0.27152588853797127	0.8384742056896216	2.4194920271699987	-0.11413306317099983	1.311560294100414	1.215047617049674	1.8671252256024882	1.229260919607372	1.899115277160741	1.2767343298861795	1.1123340806424253	1.4841167309447065	-0.1674554735341468	0.7869078737914539	2.3965559343249723	0.9008659599378396	2.094071683600802
0.5470565171454294	0.43424984430740804	1.359256312018163	0.8738192882373428	-0.01754499539614675	0.16764952911430772	1.4986190530153072	0.8856811246352133	0.7465591219443363	-0.15683065860405984	0.5847843181756763	-0.1650175726783321	0.8650303846338606	1.8213005085326226	0.4000012782749192	0.38980108655163415	1.6718365849154897	1.0708748739985863	2.3244572980621587	1.5479725332228522	1.3016811472010004	-0.44033879932141745	0.30558390351071396	1.3146256731146022	0.3244238406684406	0.22135005859031795	1.5632185798175933	-0.8630926887294487	1.4422763057673116	-0.2351843673405711	1.3696670931199948	0.7817209841505754	0.40141243560486517	-0.6554519817705357	1.1516822244969744	2.5016309887433588	-0.4250768082462958	0.3070044930876361	0.0102001817149168	2.076704871570873	1.4809799508889858	2.71586553423453	0.8986792766991241	0.40844495019828264	0.8321236455846144	0.01574851946883205	1.23068978680309	1.252297859770696	1.8596496712773738	2.631773543276002
-0.3321114909835391	0.14794726819421364	0.9644000459444613	0.8596149138203234	-0.2312188182353658	-0.4814794534571703	1.340515647009801	0.8247802776886444	0.18988618149930492	-1.3817798903558653	0.12262478809342008	-0.7654579980204409	-0.29321364548988504	1.7053818854263092	0.676630672602636	0.31951597720422287	2.160497722023018	0.46663864194095345	1.297116957104321	1.8328466932829943	0.2632319344545147	0.056032075672522136	-0.2983510461804423	1.7975954568081955	-0.7912350162541113	-0.39260944400125364	1.2871776325195587	-0.6487003757601004	0.6222090587308767	-0.903107426414984	1.179897102847878	0.543994857159567	0.762957029632244	-0.8452793416770688	1.2425516541613304	2.0047817762546263	-0.2464858779949419	-0.11398579979307415	-0.3890701932973031	1.3873387226461704	1.3819547243578592	2.807558781289782	0.42320937563440425	0.028568127575148393	-0.12804996859210704	0.5497887797355443	1.2890473813862384	0.15262499125772075	2.9348896931977033	2.347621090382455
-0.5452537208875023	0.4518475559055088	0.7857656845975022	-0.013611896215446298	0.5086542637085388	-0.08343840496323021	0.25093682499106945	0.7494461744316738	0.4525064197779095	-1.045718126870666	0.1286934129508045	-0.132213967460802	-0.4701558328770248	1.0681688516836023	0.8214454865705186	0.7695474410376704	1.7602401316415852	0.31385342006282063	0.12829099510091896	1.8097004109002814	0.29850942149681853	0.47968141151812815	0.5201890941667758	1.4186776662646443	-0.7404417379433871	0.06053818986810641	1.253803532007119	0.601424257633714	0.18277362733996272	-0.5895189387975837	1.0403094859327269	0.4572946850525763	1.1953182969889513	-0.6272797886496952	0.921055370469831	1.4374077940979755	0.10993194540804233	0.13604259415143752	0.5829935085864073	0.4878174579992025	1.0678486713952637	2.215199072595058	0.5337187952120938	0.14111443348278918	-0.8353308260208745	0.6795316690572136	0.7351773262818214	-0.5388739929608067	3.43297473805022	1.4879345138150522
-0.6641063225687388	0.9165970599529957	0.547428459422891	-1.1747083752529646	1.31346925668824	0.569045368357634	-1.161474970966085	0.41517231001564936	1.1383398013484471	-0.16066482062765813	0.15067834545268888	0.9313995614524436	-0.12316773175022139	0.4961089505847569	0.18315454712038357	1.204755367814556	0.654860872762622	0.5974101505027924	-0.5199618881764012	1.1801125600523168	0.7890871442095453	0.29519738710798504	1.7261058230354565	0.4816276310399906	-0.10913108475230969	0.8425055172927367	1.2233721997499303	1.6498092263159243	0.30788591351784494	0.28562266352985544	0.8436092450939187	0.40694637899914243	0.8204640964475538	-0.28660984742747175	0.23106132895284814	1.2265207772884816	0.12927046120457783	0.4746773733517047	1.8844150574984657	0.04817623841033786	0.5778536273235247	1.353287112027198	1.0481036779253246	0.44775325033150326	-1.4029256822957759	0.021693650608515486	-0.24097711990470583	-0.9811379418361288	2.771915003344669	0.3977566392447806
-0.9883594475804542	0.7350336000483636	0.14864332931200622	-1.7697863449392228	1.336683838319769	0.63789229174213	-2.1228563737350172	-0.21619581242389793	1.2882863709182115	-0.014679074033912878	-0.20846382083664924	1.2349834320716997	-0.04649565286025828	0.45333629257177854	-1.0829704663611144	0.8267310537846404	-0.4835188400103172	0.8351496556761876	-0.716453587327648	-0.036043395283673514	0.6180626602851705	-0.4578771157669401	1.9961371720062047	-0.3820552315841233	0.1335341779937908	1.0856401731864715	0.8079436405993136	1.6171501769980305	0.486789621392401	0.7785435642240085	0.4504662130495048	0.3537887731393647	-0.3525670186649665	-0.2490321862851438	-0.466914862162222	1.1793854887056754	-0.3568119209308547	0.410184441871175	1.9605158449319007	0.06951208023599523	-0.08603707216581558	0.5286248967605075	1.1419186465086024	0.5615753777039546	-2.0620648774789934	-0.867374038947061	-1.2049249929126062	-1.3064882277958294	1.0216680387302002	-0.7174665940131426
-1.224027832547464	-0.24418841379071538	-0.20925101069109103	-1.5029059004614644	0.6024999141370723	0.04520559218193543	-2.2662478471927545	-0.80613333939389	0.4692211999005546	-0.683156913842922	-0.7627905348063334	0.486609181807368	-0.35221396035795965	0.7884611695548431	-2.1342385905137524	-0.34884889224744103	-1.1660182409806985	0.7001331289393936	-0.9781293848129644	-1.3149166540475352	-0.53751145758497	-1.1495634048684906	1.0686725860811992	-0.902411329596852	-0.2751579631693723	0.6040338649741996	-0.13042969879121732	0.7455312809094464	0.1475916749767493	0.5429013574868702	-0.18647312822915962	0.14763793741229334	-1.5147788286915718	-0.6010591230005012	-0.8147026434418659	0.7020162535399858	-0.9332054292156496	0.05196904203582362	0.43531420734267967	0.019372046057402646	-0.7658123316273264	-0.2680294508287324	0.34732612025700316	0.4235148432439986	-2.550998140803063	-1.0029848940885404	-1.8326334595771716	-1.2918651107177568	-1.0179743902565361	-1.7021054234355495
-1.0814144459191268	-1.2445134347932374	-0.35893780889428906	-0.8562304773923047	-0.17718517478140056	-0.6833749194303173	-1.8291797929410545	-0.9240761264118226	-0.7419681834594337	-1.1878084712276882	-0.9974117080399846	-0.5341305855223434	-0.5505807325670862	0.9428339536287438	-2.332039291269615	-1.3458034739251494	-1.4214785944879782	0.3573638293239863	-1.5103206887887297	-1.9704263763403842	-1.896034334874181	-1.2487384331532074	-0.18441608188169967	-1.281682131251206	-0.7701787227053827	-0.14044116774248414	-1.2927206158310063	-0.07197177756280233	-0.6785702729585951	0.04491624520666995	-0.9252753766262305	-0.4596086876834546	-1.9853655446678111	-1.079360819484284	-0.8067463627967233	-0.4184999758641671	-1.0359636798340506	-0.17543641009969618	-1.4618654792189139	-0.4955854900160173	-1.1881186185163872	-1.0932907134193395	-0.8641032439360896	0.2583607752891062	-2.3392472724445996	-0.10075501067338395	-2.0638125821799553	-0.7362045039553061	-2.359582944703624	-2.319573093843521
-0.8199076963593446	-1.3676262821529555	-0.4333278787435604	-0.49351399343097435	-0.4438040274667105	-1.1023604998738443	-1.3205427667734304	-0.537615757089196	-1.4252937220643267	-0.8478918361689299	-0.734504416390471	-0.9750304251358594	-0.3962935322667458	0.5530761333746946	-1.8501154484618996	-1.2520684302483787	-1.4798054661452311	0.15530800932451055	-1.8996854712498155	-1.7664295012644486	-2.4650798507846936	-0.8706593360529099	-0.840873647720498	-1.6651840650312544	-0.7718564022998318	-0.6798233024006778	-2.120397398167824	-0.2824781418567047	-1.3897129550876082	-0.22550021451550403	-1.461622014927799	-1.4089300931996067	-1.8012000403356476	-1.420665083362183	-0.7325873586082751	-1.6061111223311912	-0.6080240389476799	-0.1340249883041692	-2.157291678899904	-1.279718042792379	-1.252706871386634	-1.73295077287264	-1.559634091597681	0.20240765979136435	-1.3540171786575075	0.9809453539894643	-1.9689269102026676	0.03772430858057155	-2.5520324415899904	-2.3507425651910387
-0.9147221290686467	-0.542656653647469	-0.6706965965981108	-0.5665325726352981	-0.28888611683798077	-1.1534668446554295	-1.0139507369765084	-0.1153562210695105	-1.3060657084439384	-0.058050630292346576	-0.3528811756100965	-0.7928213074329516	-0.25723617620760936	-0.2481168645027561	-1.3385453101405784	-0.21087032870937075	-1.3465579588752348	0.12489654573134513	-1.6152473478669476	-1.1405106394498512	-2.0299545461343524	-0.5270145998205713	-0.811368910772027	-1.7624324323537823	-0.37048241642571356	-0.9373647228493717	-2.1829719829299545	-0.06054273751567276	-1.444929340498003	-0.36331677370278126	-1.526056604733205	-2.0860328790706415	-1.4022815114346083	-1.5435235286467346	-0.7816477624053954	-2.0259781045063843	-0.17899272695409973	-0.08254605391917698	-1.257973890351305	-1.7499947401607765	-1.1782222779847955	-1.8276333880164712	-1.2796102485254601	0.12876446367715091	-0.20573313505822766	1.098257567287022	-1.593989805976463	0.37097424365456366	-1.9300957927572027	-1.8134257075680975
-1.3163526017866374	0.42900097270708865	-1.0437089935052482	-0.6926585495704044	-0.17041164180622576	-0.9276537015979731	-0.7948733287472783	-0.146026084485699	-0.9133800293418806	0.32898783185145075	-0.3194349440306	-0.5489572942121793	-0.5607444077257611	-1.060346925109331	-1.1227923963994588	0.7792761622270737	-0.8875289874099251	-0.04506259708910456	-0.6944214040855866	-0.7418035574554827	-1.1934475265019553	-0.45454173757525196	-0.6405711682848634	-1.2036902502442397	-0.14232896265628622	-1.0396559558701381	-1.4844337407914998	0.1298385053644562	-0.8699822901849198	-0.6892840431683446	-1.1365905104219154	-1.790609558561316	-1.0051088798655117	-1.4162604376826997	-0.8154521290200903	-1.505551493755911	-0.23428807442324961	-0.22307382606964674	0.23926595823712324	-1.5170722445270675	-1.2505856350906233	-1.3425827938425232	-0.38449077020595557	-0.13375337338517584	0.3969661814821892	0.07746691470477093	-1.0026455428300176	0.015583749704028833	-1.1852063273720714	-1.0112459799024491
-1.3902272840869891	0.7170526266149387	-1.2543496385456563	-0.5380016355490861	-0.3460310053646002	-0.4652465954565509	-0.48614001546009955	-0.5968895147510777	-0.8282567011661627	0.06691424985610431	-0.6626825769301268	-0.5815350656402389	-1.147379923025177	-1.5766453223642727	-0.9133116018645434	0.9719786875994674	-0.25999492054995776	-0.5276238729450065	0.22208699240121488	-0.7683943219741111	-0.6190346440404718	-0.4115869286523657	-0.7170701202181273	-0.20144523696332586	-0.4441832736476869	-1.0126701360289454	-0.48108185908771717	0.07545947510582518	-0.14698668132817747	-1.0628243748626638	-0.6595594999663877	-0.5654119011890778	-0.4938737399873071	-0.9795657955784415	-0.6040048131972687	-0.7784956637719884	-0.6407637758866138	-0.3787259595525869	1.0768289538359337	-0.7498573632954458	-1.450167908299921	-0.7759187931743048	0.4396416500087096	-0.5402254875940046	0.31609393140047776	-1.0695848794103155	-0.3973991623027183	-0.5230893287763229	-0.7307340614412284	-0.3381112189157335
-0.7090044826318515	0.23367407487600608	-1.1218114118013065	-0.24589312705049376	-0.6888716658215774	0.08175316532601654	-0.21312373772589122	-0.9643419252291358	-1.021616545075223	-0.29915772397399754	-1.028851288814608	-0.6815333478942426	-1.4147783082277126	-1.6784175353720263	-0.3107377283906602	0.5701021557015725	0.023513077013991565	-1.0263449354644227	0.5551405905923577	-0.8607622769504988	-0.43824635612354496	-0.16127961221180237	-0.9206513588419953	0.4176783783575919	-1.0353544872890337	-0.8375158171225557	0.20039372599704317	-0.14869262411595063	0.2845620261947024	-0.9601383165929781	-0.5343232021082309	0.6293728026859147	0.16496063697637323	-0.3384587692268449	-0.21882355180777857	-0.720155849661466	-0.856008141522342	-0.2760646462353772	0.8594329024945064	-0.012241728380057793	-1.4485201169540587	-0.7475737033143076	0.8254181477973139	-0.8922909200938591	-0.020726106700028425	-1.2532306317343263	-0.05604538881089807	-0.5622067369877851	-0.49801624870098066	-0.03961185272275299
0.32270840346054575	-0.4339548598408071	-0.8286545674064133	-0.204006495548834	-0.9361940417051965	0.33312361493642106	-0.3103800494945314	-0.8796130230661411	-1.0574597357763533	-0.20368775216042467	-1.1653342571494352	-0.57167830176145	-1.0295507031892013	-1.342438947731209	0.5803438473757366	0.2844482239566038	-0.3588981908488169	-1.0848185907633823	0.3716221734913146	-0.6731331682192715	-0.37449906208144584	0.08235055197332151	-0.9727334928017952	0.02375256698475987	-1.3628410417278887	-0.6680662277778036	0.1646733543128188	-0.4541351505171152	0.3489340306466335	-0.276976473773847	-0.8519284350676308	0.7898227387619566	0.6797805228109641	0.11284419620203341	-0.0421815740727204	-1.4060872806124918	-0.6536370574514084	-0.03046127623806925	0.10901815613615674	0.22453886807953802	-1.031100944074165	-1.3566858714836552	0.8347753139374082	-1.0973975005639005	-0.16745725231999847	-0.48904434736608804	-0.07709538175081693	-0.05837165470460996	-0.26777010346193175	-0.11938315746337119
0.868102878827155	-0.7250229765268571	-0.6755373190896146	-0.4880377093878072	-0.9403671632274485	0.017720483098465523	-0.8390958924831162	-0.5454468432857534	-0.7840718972510615	0.2684677681225458	-1.1577525468610237	-0.3954503021517277	-0.2818185242899969	-0.6566002501645508	1.1910216670659521	0.4173414866665726	-1.0353471613628096	-0.6936560781527306	0.22157232020200102	-0.41392016703225554	-0.22259169952067331	-0.08926260688449236	-0.8631361965936234	-1.0466069217116243	-1.1053472213664592	-0.7309833619444979	-0.5033485200835688	-0.8134959928255433	0.23486279519268508	0.3067646635370689	-1.2164866266651646	-0.08621946172615151	0.7470056388333765	0.0007439224192263871	-0.3146495216398619	-2.049689832500374	-0.4169679606251068	-0.1139140632413693	-0.4830634144413828	-0.06000876385729757	-0.4403326362472812	-2.037814352051182	0.6300742694522165	-1.227979960148088	-0.04074613973332212	0.18358298513770746	-0.2406498853436409	0.36534467404392446	-0.04203344999158483	-0.38102132078547296
0.616217812514589	-0.6279220568469658	-0.6796048171293798	-0.7079402596664706	-0.684187630190753	-0.6018712677707851	-1.3246768878442265	-0.4698040319738614	-0.5578715401433232	0.5597639018079188	-1.1530992611002233	-0.5158378516505798	0.2836817787942064	0.06120815456596313	1.1022280288541977	0.6027115752893891	-1.2179753441565675	-0.3984779044145222	0.45422023447713245	-0.6398769862738395	-0.050002006752463204	-0.6407190356666288	-0.8074269162794144	-1.724614195595975	-0.43441777020469213	-0.9686637746445074	-1.329519204538039	-1.0948250533720016	0.11798732872812424	0.06123423325986764	-1.1142253865577143	-0.9828839402817819	0.48440948095526215	-0.555124969048727	-0.7530658837754691	-1.8851408872784428	-0.6081212040751653	-0.7707806938927437	-0.6301568309636908	-0.4886314896440555	-0.1752110606035232	-2.1275519209363902	0.27024049944067735	-1.30967104061614	0.1898668109865365	-0.07915090811054737	-0.2111986354888722	0.22223707201336457	0.005078326357250206	-0.5255799225845648
0.10116465568532658	-0.5354300608921384	-0.5786744806052653	-0.4610973844454143	-0.23412045572245152	-0.9179937680952449	-1.1358362540633182	-0.8231375707945299	-0.7245322881997803	0.2996304796086622	-1.0284737619971476	-0.9540685210730334	0.3942755899424851	0.3434196918800314	0.479320243807241	0.4094941113018286	-0.561978576299675	-0.6740971984954345	0.8320617399073889	-1.4822156648609375	0.0014985847698310833	-0.9721214348403748	-0.9229606749583346	-1.2874317833838858	0.1498909770754967	-1.0051642808061974	-1.8144075944804094	-1.062295787802917	0.034148731018655176	-0.8148413573714277	-0.4735037993042044	-0.9500100191336103	0.35073065369435275	-0.9622639538021627	-0.7586539767138594	-0.9995490523766019	-1.113721982797657	-1.6213782877949567	-0.4064920604946186	-0.6519891242976447	-0.4254956823410367	-1.5418807147977316	-0.15573259066815975	-1.1963506321869004	0.3698656788011402	-0.9879574522088747	0.10452415006369158	-0.23204987228268462	-0.13034535913919992	-0.3068798403393227
0.00678221699754238	-0.6974791218618963	-0.23708725257824775	0.16863478443777627	0.21088641330044144	-0.7107052659028681	-0.16094578158723244	-1.2099505119449268	-1.0775062313186743	-0.3634522727658819	-0.5187487568247828	-1.2921151915105469	0.12727820468942022	-0.055542576060208335	-0.14486245780886245	-0.0514037368867578	0.39474254648387114	-1.2712335281985845	0.8700066756890041	-2.2388225669637847	-0.05381995395692574	-0.575261044839376	-1.115659766623926	-0.10358986827854316	0.20494008142188533	-0.6389761539626824	-1.7678809549710657	-0.6800987023765799	-0.04858799322349946	-1.2906893076774308	0.20011298456337528	-0.08508890386489348	0.5971768457422199	-0.7738794550066392	-0.06008493733185939	-0.1986275872195625	-1.350531597894691	-2.003550063376871	0.0280742200192954	-0.4383637905820299	-0.7914059079113472	-0.8132750873814557	-0.40373334649845377	-0.7771154161085332	0.423167148890432	-1.5031632812070597	0.4598816256441219	-0.361908173410564	-0.16398168952619488	0.2644758851453476
0.36427342968289794	-0.8926417716277442	0.13028372803680868	0.6910704087450829	0.3446807875759976	-0.47696803374082175	0.994547774210457	-1.1287107410327912	-1.0360843550087877	-0.9808771833236282	0.3508629875733547	-1.1772517082620648	-0.326268335266714	-0.8576056674433701	-0.40505623506520216	-0.28208386469183233	0.7987185205874758	-1.3811165545682031	0.45561142090190276	-1.9365709767364556	-0.05530773578234272	0.3213093759811775	-1.2445148823878702	0.7986142825019674	-0.30080514518351303	-0.2365024779812657	-1.3353797988380522	-0.29303665222097625	-0.13048244384874552	-0.6819550400932003	0.3463291935907777	0.6633783146915592	0.9394627441959819	-0.17932394392219692	0.9206141286027377	-0.09444897081035296	-1.0075250914617508	-1.669978434807036	0.48607146076132624	-0.05078253225654944	-0.6519041142363718	-0.4523449440936922	-0.2672668441293485	-0.2443997394323696	0.3099991196781508	-1.0241491107001919	0.5683233052327535	0.002812698908789542	0.15617888480180722	0.8394120619235902
0.6289123555583267	-0.6385623297758638	0.2597354469943196	0.7834564186035918	0.03237227699388411	-0.7742607864044477	1.576893851254776	-0.5468577212127038	-0.34437758997041606	-1.1567365513396564	1.1405754069327065	-0.7173110375208026	-0.7285315150786983	-1.427310430992785	-0.320165007968452	-0.05797845833705784	0.44392675493213596	-0.5371679222852863	0.002753377288408041	-0.36171904819616707	0.15091096306352586	0.9624533925506279	-1.2275976654556737	0.8526275450075729	-0.8795133678063295	-0.35437933043816056	-0.739608861165238	-0.2976350790106696	-0.16624192632643559	0.5095810902634774	0.012753283615038687	0.579054856228532	0.8898794001959384	0.2881869017411324	1.43928138357499	-0.45490921858484945	-0.43014296729652607	-0.9966094707343806	0.6954308043153075	0.25332093010348455	0.18557468967380658	-0.3724797187153549	0.13115438608555602	0.015996341288784438	0.11561240242333914	0.0011560432549933125	0.46136639543128655	0.346436615793975	0.6776746083709747	0.9647143867706457
0.44690635787534333	0.28814986554440003	0.24994059777519728	0.6591119287377785	-0.4070561691458878	-1.3184948568943538	1.417923729274143	0.09784046653096566	0.5797634006219329	-0.7045749214925595	1.4083619908694642	-0.23949473034724128	-0.7055318585796632	-1.303530204954178	-0.056271981641353434	0.2736155051951901	-0.00042263727294850143	0.7571197316393861	-0.021507942225444374	1.559174351386256	0.6038835956369183	0.9167634762304906	-0.9599922030292195	0.4956724803722348	-0.8278995913717574	-0.916566972590042	-0.04856673815021681	-0.608607050113457	-0.10272273027766082	1.1579079478621723	-0.12200058616525945	-0.1110667256119005	0.3588247853424147	0.47658466511322106	1.1781414304992506	-0.5147811543153128	-0.11255441440721078	-0.47132430978660544	0.4566058517218594	0.4060986617895863	1.2470692615041383	-0.048384942885815685	0.3946581608377268	-0.13022953468287043	0.13197463654875777	0.6675996763156348	0.4694789131116606	0.15557687907993967	0.9254162548591875	0.5193834961497463
0.0697439271039905	1.528999786825646	0.45441459567275266	0.7685049095694564	-0.38107201239567945	-1.0974683291542842	1.0135641172767376	0.41946685328189964	1.0796399900848654	0.2933736151955041	1.1674624610695796	0.18840642703828261	0.04466715371976951	-0.5691064875897774	0.3225165595863156	0.21507843198341872	0.2102952524563835	1.4620301674011305	0.3802345517642104	2.515880565454069	1.1816264853126803	0.5255061664536763	-0.3152935400997772	0.5429061718961294	0.14407756154055668	-1.0446769913996408	0.7689418208705775	-0.6311880138661561	0.08217576812636421	0.7964273741193537	0.5013579246754467	-0.6235142329949314	-0.21514067257974315	0.7974773007009935	0.5575307642161684	0.14091022261625913	0.016332251755386818	-0.12889263170835077	-0.0694479995359377	0.5106454571437997	1.8147593309374512	0.7680319533831163	0.26840807311239523	-0.34208595536487935	0.6161479371746509	0.6208688740686128	0.8192428240389575	-0.39498729719591164	0.6040981493951509	-0.08961872505143095
-0.07837177728681072	2.3443140754776195	0.9260663454730057	1.1816011423647403	0.3386277187136559	0.41146344406315594	0.8835346889950526	0.44655499608386207	0.9496547090968384	1.4114719402313871	0.8101833479869753	0.7478567606806014	1.2402454021273233	0.2850301822644664	0.7683329644595334	-0.28602815197196796	0.9942169243761108	1.0854749848659495	0.7594600216971839	1.9861853492822232	1.5907749250096945	0.39826837980109814	0.6105609975066846	1.1528315963285498	1.4715165632871519	-0.000986973225673447	1.5911334261463634	0.08015645453263706	0.3332143633067604	0.048698663347033544	1.5836886672103894	-0.5352286965676535	-0.37114827502979403	1.568646689454975	0.2580759754988638	1.105698684094662	0.4918956486582939	0.3697384149884894	-0.3884543696921197	0.6199503859038987	1.5649394347214278	1.6122118422159142	-0.0745590134068604	-0.16160278789497914	1.3680424697526634	0.3149731684933633	1.303709696019558	-0.6703102092632229	-0.04781423451860097	-0.27303314357536135
-0.022130138462174775	2.206083271532139	1.1775374527485294	1.4139320681086904	1.194715811966244	2.337632678049573	0.9934468306315918	0.4104413743592159	0.5719481947702983	2.000823589803113	0.5966537499583224	1.3926784097388332	1.9263256401933593	0.7937809867006642	1.0455836297808032	-0.7817643835732087	1.4994574456615575	0.20944820141618395	0.722425500575254	0.6497535871844431	1.4974245721528683	0.6053105878339432	1.3467280267989619	1.5973083489886917	2.0527555117681064	1.7354673254969837	2.0450270579486984	1.1790024481627668	0.4875715397227926	-0.25819663466475484	2.1324678549738025	-0.16269638898628141	-0.15181961647912784	2.3821052743819675	0.48086986615674626	1.5687552499468613	1.451109875011859	1.162507509144534	-0.1459437394581606	0.6062649770163862	0.794226880079504	1.6990114826430065	-0.24950438567307479	0.4131455094745963	1.7331214110524196	0.33108388383746484	1.4317894563905658	-0.4299279689946506	-0.4814672714407441	0.13522541570704213
-0.17514743485973114	1.2740221407897245	0.7027724467706961	0.9615498418031192	1.2502453155970759	3.07957485810511	0.9203255972789101	0.32763755635321196	0.3971025808642793	1.66567217606737	0.3693389448230204	1.67333477113832	1.2917503837427633	0.7986663346973966	0.8365748449631932	-0.8283356661961112	1.0650097289879885	-0.164356686007128	0.31389381201714894	-0.3289381702807885	0.8428957689917426	0.5997435828058464	1.3745205355207	1.1066033913544895	1.2376901301158882	2.6500129302050692	1.7627906651860785	1.7092281438657007	0.3511040226411873	-0.09253959081117094	1.4709494265972556	-0.08977126004446698	-0.016552626331808276	2.432201105444547	0.7718963020872567	1.1262811656758083	2.1668813328191026	1.8831961676463975	0.44524659126661065	0.30196143308773127	0.07854591616916791	0.7611396397089567	-0.1272453527615967	0.8440652620383263	1.256155311831099	0.6545013917820948	0.9358114196351116	-0.18281642108583196	-0.4067859901729539	0.6623671039954412
-0.6871953682954125	0.2847821308680942	-0.3049727329508304	-0.037065516090470096	0.1424003953878108	1.9573226848868521	0.5090015122039102	-0.002102915329047363	0.4404185930456241	0.7157557654993632	-0.13716958432011336	1.251975030483741	-0.31778336539171176	0.4112076416184465	0.1344055482332609	-0.43124156652018864	-0.011804925261423273	0.2657276610144827	-0.10828607981981793	-0.36835060332503583	0.05536804935091208	-0.025947148234104676	0.6986842994189039	-0.17642626056489108	-0.4308209434924968	1.6828575041231473	0.7775326683475134	1.0309684906169463	-0.10714559003105606	-0.05718193530703221	0.029517162015123735	-0.4980757694489507	-0.26309193487455385	1.5057994547144842	0.5983125943700307	0.13823085975707816	1.7492478441335158	2.0185651172386456	0.7705219958846975	-0.24466249029044537	-0.2310258282738153	-0.5724884089127201	0.02024368288510407	0.622106155698293	0.30153653192930807	0.7495478856568529	0.10209820368884852	-0.5363370060632865	-0.08101865716202362	0.6603856878838364
-1.099432662263457	-0.10789127895848652	-0.9817940712651877	-0.7998778843787112	-1.4091793877562122	-0.009285384119871646	0.1529458040106211	-0.5646584132773385	0.3760045691830334	-0.019593722555716127	-0.7978427860283657	0.4620755553903806	-1.4798735517781796	-0.1405180918535206	-0.5871291573686801	0.0318612993890628	-0.7636722492051353	0.7825272494253106	-0.28752876596232585	0.16237845218950434	-0.2284593570636928	-0.9072446463063639	-0.04846997682226812	-1.2238402513708435	-1.5906485237540091	-0.526310960276033	-0.37033171332739073	-0.4616759237286902	-0.6268488793593728	-0.3826346801586128	-1.0006152888247004	-1.0231001060292304	-0.6638786836453288	0.3771224780631807	0.006316024865330695	-0.657874497689713	0.2860604473610054	1.4699229518735142	0.4510480963598874	-0.7198908782991238	-0.19689525064829688	-1.29588041084074	-0.13027183735836023	-0.13725247427824153	-0.22531358773325677	0.2685898893456561	-0.4460237506102173	-1.3291539356005213	-0.014497590361034719	-0.012293297035166864
-0.8058773414176679	0.06519492499587541	-0.663076494306225	-0.641891627154178	-2.1546880359132183	-1.1330467262321662	0.3128854031734875	-0.8971001629404448	0.041646894896589196	0.004666949996644221	-1.0814547371078416	0.05466167850333523	-1.071140725223506	-0.5929419315417578	-0.7513064982846702	0.2224154294569566	-0.558460949408304	0.49951061839837213	-0.2781040518057301	0.5099497420496255	0.18765427565906714	-1.2138838150305309	-0.2246863301923118	-1.125610961020725	-1.3070155355223056	-2.0914364713173326	-0.9918645371885839	-1.6089160390497959	-0.8085767740878333	-0.5112080618012265	-0.8452726414295186	-1.1498774781970962	-0.7396446366240435	0.0032553524932008517	-0.40346530183887236	-0.7935339470844349	-1.0034918819603442	0.6420554794698292	-0.24650622450145798	-0.8022430921628577	-0.08242946508650735	-0.9310044749743701	-0.5464352493689809	-0.7646854753483278	0.1057113080678738	-0.4725677173089293	-0.3145132234191508	-1.6570164738962772	-0.4317180198641377	-0.8272965564396001
0.22943500220072272	0.17519598130559397	0.3798855499987747	0.30443463925227443	-1.4278872723002265	-0.747918282002969	0.870505204241925	-0.4835346209225658	-0.30190691619250204	0.4790651963539292	-0.5970291656645406	0.31111697080151085	0.48995474075196616	-0.7150470566360564	-0.24922906476596485	0.08572020102349591	0.2851501278426496	-0.5849300681345905	-0.27881041916000404	0.33174202624559535	0.7527556851448469	-0.5542504464658893	0.1514034878462836	0.004808172579053895	0.06233626303559135	-1.6574087364878722	-0.7787926380540204	-1.494190998796369	-0.4802489986102236	0.11384800916957279	0.10168779969047674	-0.6411435359806884	-0.31788750852575154	0.4411884660097677	-0.16180649044858936	-0.33859331385913854	-0.9404661074725653	0.008884265040874549	-0.6828278575452617	-0.46965888511318143	-0.037165929383291635	0.08897665428322787	-0.8710451350285251	-0.7096510795430058	0.6945632430001198	-0.7766663929142549	0.3070741862160723	-0.8304384405272718	-1.0495702179826059	-1.1182286965640287
1.3669784149746116	-0.2746332274773041	1.221393322312044	1.175303245126447	0.274592616161114	0.3225203838351458	1.1633028691647416	0.609722934030677	-0.25758836858462736	0.6256939375824319	0.4252182926253883	0.647774111270623	1.6306567780964518	-0.46082842210805697	0.45056058381176894	-0.25240447691877393	0.8902894949028074	-1.5262816788300326	-0.3694965908135771	-0.07662917517509983	0.7103646431055943	0.5820095741967353	0.5020470081397219	1.1671790614240172	1.304663607652557	0.3424129237946627	-0.01889916971365162	-0.21938983692534816	0.08816620850258822	1.1097572981452724	0.7668155403581828	0.34702020312426884	0.2888168132195552	0.8337361239877833	0.5082712707301157	0.33485202486694615	0.38299781158014384	-0.27989896158709365	-0.4828715499198623	-0.02671252257303842	0.004402968500799537	0.9023681677391546	-0.8346165967605068	-0.07482342334418648	0.6086838485320718	-0.25744549185533305	0.8447501751355844	0.8246427542445021	-1.3492778138872268	-0.719858342488653
1.8924689059908681	-1.0462140465609282	1.2637349028347087	1.20777077862658	1.7640043971072548	0.8915707406736204	0.722427034510371	1.6432299143000653	0.2475012271959071	0.14940002070091876	1.2918501039932984	0.3242795461079899	1.3159101875574537	-0.07140890293536031	0.7969438503226153	-0.6768518347334656	0.7319500216405918	-1.4359110471318564	-0.46890941489869614	-0.20819118015382826	0.002351085348099035	1.3263807993004388	0.4550296867242326	1.4681895328412904	1.5980745931046645	2.2095709490404665	0.6906369310238958	1.229736894286336	0.3962333687630067	1.4049220793214632	0.5581080606854629	1.394469600468399	0.6541925829483097	0.5057630923879817	0.9030760455575266	0.9057671106857508	1.7101671490997619	-0.343191938950883	0.1513445610435334	0.174355717902817	0.16877889903116444	1.0251233405903777	-0.5409513871689443	0.5398504810635446	-0.22069656287486555	0.7876194401728793	0.8745934077715131	2.2269687569618792	-1.0209504315401063	-0.03874885826962843
1.6042205337989204	-1.3911205890490954	0.7690170535660719	0.4590603257095272	2.1344196664775366	0.6685232443860324	-0.15281777683839	1.8563479366130664	0.8652639969787222	-0.39210330273923033	1.4763963879536957	-0.5645683827025954	0.1266771434769664	0.09652589197555282	0.684845087161683	-1.0945761321345018	0.09034991059620011	-0.4241528845740644	-0.4991548898902877	0.1277001068680606	-0.5544584302997032	1.2571034506893577	0.29084070073055684	0.9142444834835093	1.1893709511686041	2.6157981603419396	0.9436703138262603	1.8081423796971525	0.17310446423697057	0.4965668434974043	-0.10558078732253393	2.018057021292281	0.6718280498358361	-0.20366541775523195	0.5858144211204509	1.2054878246760083	1.9243069636021646	-0.28107578991724885	0.7136867841779772	0.023117192920331434	0.43835507388404094	0.6734614974774364	-0.3051262678735746	0.6541654119417911	-0.8147856116074901	1.6384882640787501	0.45687218566214655	2.5407229329506515	-0.17528737215620663	0.44849307498809465
0.8076595073498347	-0.8998396547330471	0.37052077258417715	-0.32168100583258324	1.3221422805527099	0.2363690292136289	-0.6902551966415514	1.183414175069527	1.1623296772684326	-0.29592262874121866	1.0322427456526968	-1.109987587362998	-0.5247075785253361	-0.059664805751121965	0.4245736924194521	-1.3370059488761445	-0.34804634492688524	0.5458295326505801	-0.5034771077813244	0.6823065581366302	-0.18944954639793496	0.6471194099972271	0.47523478865379937	0.2344830113939771	0.8371503540487599	1.6218752160222372	0.7752319905639093	1.167426178123071	-0.3881901488722184	-0.8288305958848725	-0.44004879328739804	1.9050366131094945	0.5458716016467279	-0.4314583850595233	-0.17191617071090226	1.110562703076679	1.0708629879835054	-0.09968679964498971	0.8687852108309736	-0.31991855994655405	0.6133853829719117	0.3762774209592759	-0.27700396187277787	0.3099656164948207	-0.3342275217084525	1.72889488632497	-0.03067678307333257	1.8273939573475029	0.7787191177708823	0.6500896279515171
-0.08512600937337422	-0.019732602308124618	0.2541395197174621	-0.4952720136127322	-0.08393721380917483	0.053473481290301106	-0.4840704063794169	0.2574142949021268	0.9813600568011872	0.3486673150143727	0.3931461144072635	-0.6935344372781407	-0.07479792582775413	-0.2280596562193992	0.26290431559799027	-1.1945773780260973	-0.2324793194499755	0.6903513181880644	-0.5786419780842373	1.0434770881698487	0.7911807116107328	0.017921969348654858	0.896284701955871	0.028319873585927455	0.81097037820577	0.23774145629251175	0.479779990282172	-0.19971386468317331	-0.8546659580150974	-1.26775010080857	-0.29083080529928046	1.1261686407054148	0.4295117375116274	0.031679761750294654	-0.726807012323657	0.5219175539789913	0.056110830445624114	0.11740384580758177	0.6337103504028078	-0.6158975149695337	0.48268276553701495	0.3912195611245115	-0.3069466780789703	-0.08687861111876734	0.7671419125292904	1.0250525832925277	-0.3338857933765484	0.7736061950628795	1.4100290045322124	0.7846375162873697
-0.8023599369198534	0.393661720864932	0.04914115456798397	-0.13546277296551965	-1.3731188375115178	-0.08668202894290776	0.09651207626231624	-0.26952029707540043	0.4769767651960475	0.6910911927238119	-0.12301619395264288	0.18684622714916369	0.6400198333178697	0.006986723529408649	0.107867795864787	-0.6106747133305638	0.14685017776850237	0.168409597920236	-0.7320710191732772	0.9662156260936997	1.1686000181622407	-0.3401469644571609	0.8797524061345744	0.19605810202420526	0.6830096003960257	-0.7005760608303732	0.24910160131530246	-1.4003255495440607	-0.95535128747651	-0.3948158455881585	-0.2801641766516267	0.13057542545640058	0.23440981373702147	0.4160625581232326	-0.7503552506670025	-0.4634505303434751	-0.43142395888758167	0.1537553305361044	0.20923075915643405	-0.7145350834636911	0.04937517057491515	0.5489020887427107	-0.17182102762476253	-0.2107932977988282	1.1400084468029077	-0.021212507371217534	-0.5408646495010127	-0.03217013742704347	1.4962105413032518	0.967895340402997
-1.1700664368249016	0.021760449699416994	-0.5060446765556372	0.17922744508298677	-2.0702532987871476	-0.5158728297826279	0.38277772791274156	-0.3145225879168268	-0.10151959001089977	0.14825052805146977	-0.5186970643105417	0.4727521789310364	0.5565756426107021	0.6647660585564883	-0.1994435243506527	0.20456753164163013	0.2382162655678924	-0.21074713015664967	-0.8330310002121284	0.507590167079328	0.1596687340804059	-0.3780840544650324	0.06689850237612811	0.21314095168165545	0.0746113981792776	-1.0804957084189004	0.02651081317019743	-1.7713965410612982	-0.7171075994709201	0.9488551209021951	-0.9537176846129186	-0.5775193151646936	-0.13158635767199978	-0.039089959472739716	-0.46808662065058143	-1.4247751105847009	-0.464742035605982	-0.10905313567043955	-0.22726062478277123	-0.5587614915212488	-0.4046122975112733	0.5900165267300063	0.1542132415789285	-0.07391532290218843	0.15405320760797783	-0.8189937249497959	-0.8460834160534214	-0.47050222713941253	1.1211029670651513	1.0244157069805992
-1.091210841683963	-0.559922457496312	-1.070418946443879	0.0906018485674556	-2.0202839354801956	-0.9838768254190712	0.17407017240272954	-0.2626440487467986	-0.5760873619454243	-0.817605299898194	-0.8715403411048059	-0.14337678183726005	-0.2609892532228063	1.2509850793196542	-0.47897388446271805	0.9157750853262755	-0.15125584172120815	0.07440274069324705	-0.6907634283339823	-0.03497812456043957	-1.5521132278304834	-0.05908137300597642	-0.9633770933921505	-0.14787094093649492	-0.6955161905384689	-1.1839153052553202	-0.29699138545456794	-1.282785495781859	-0.2667024570508834	1.6623129238735528	-1.9817073845804507	-0.8088696031299859	-0.4444843424373084	-1.033982346236772	-0.2367556795419254	-1.8064003971446916	-0.4396920128175823	-0.48263999962925697	-0.5526330242013363	-0.12825239985766754	-0.5093319180058857	0.5144306141075987	0.5019247575863481	0.0650188376758168	-1.2077880144568527	-1.0204581533088823	-1.1509930380448032	-0.7033953046137399	0.6105292861516847	0.7476225092471692
-0.6911097790070463	-0.5490228657612407	-1.0726298047671012	-0.13549700523064728	-1.3757416967556306	-0.8794694316995992	-0.10337941521914898	-0.40462031916724894	-0.8310572043989636	-1.1813401540010282	-1.0399616748759528	-0.8028448745527715	-0.7914999147860442	1.216065743388397	-0.29847590948628966	1.3195780588820956	-0.6214473674405597	0.7328136859058966	-0.1874169780372081	-0.2953996499802919	-2.4003900268340583	0.6172078943652077	-1.2381354271513527	-0.5028541820070099	-0.9432908257768677	-1.182606859674392	-0.6099927377145787	-0.4790503112164589	0.34673615226368343	1.5195518501329524	-2.403901020100032	-0.7005575607333738	-0.2636275082108409	-1.4768901006237989	-0.056535314445812994	-1.3490591660953366	-0.4476288007831994	-0.6349810566544949	-0.6494818756218207	0.5308542257193507	-0.12147042283785751	0.5270707531839082	0.7268716743523477	-0.04306566345908537	-1.3823196899562862	-0.7137805645256642	-1.0142961720027484	-0.8530281088847631	0.3132111065180696	0.24782025559554202
-0.3419890217582437	0.14728707496408508	-0.47350026318965915	0.03194205297962016	-0.5366179344953056	-0.1255193531598689	0.015219216026580952	-0.6145134169278857	-0.7798343932119154	-0.5781391968906686	-0.7406756474664804	-0.5484421857653321	-0.4629011400811412	0.5297982501015147	0.4577411056320133	1.4306309540141169	-0.5520140470323969	1.0517393106166162	0.5950697251107712	-0.0690250686910501	-1.6032766382669124	1.3521814875791542	-0.5413237488487744	-0.3066494309523112	-0.5044136144046154	-1.0719699767371658	-0.5930873785656181	-0.005920390066857173	1.0402165661247436	1.137828805449029	-1.6630595764242473	-0.3783530302648888	0.562451767312362	-0.8037141158941146	0.3370896813058911	-0.3557761070112901	-0.29887327910813366	-0.47833293214440126	-0.4498666313163581	1.2194666332727964	0.5081120354396623	0.7016249204091286	0.8410351402725804	-0.4366042221568508	-0.07763733297752802	-0.3110192600904131	-0.11074594611540593	-0.9187344278980568	0.3464990923823891	-0.07861725641655498
-0.3392084134567905	0.7906945605556918	0.10283738559591206	0.6927260235531528	0.061853401220272275	0.5157136794737741	0.43460345672141415	-0.584305434687307	-0.44621130742119014	0.2043273102966839	0.07290381679656519	0.42236430193110813	0.08204590807933915	-0.24800354531338667	1.242509096145752	1.3245615846283991	0.26249055909859953	0.6763670601317608	1.3154722279735669	0.49412613683425616	-0.04229981520618302	1.5504181053295811	0.260488881110203	0.4455431166874087	0.00306114016595343	-0.8772881991485115	-0.06500156737215422	-0.07037391752921947	1.500320215397066	1.0076367815157945	-0.23360620927926065	0.23686210785271947	1.5591607848777187	0.27712122797053096	0.9300745567843244	0.524534147581092	-0.002115106575107235	-0.28424877741629034	-0.044139209922570005	1.606759702178024	0.8880561279690002	0.8269782445444314	0.9064445016697865	-0.8833143548418736	1.2622569791788805	-0.1929192069166731	1.2411498664394174	-0.8572047458094807	0.5203981207887728	0.04276976560400279
-0.5392464722303353	0.647623869462934	0.09523794758913422	1.2760847241484432	0.26131129843376394	0.26984702766029484	0.5843390820154075	-0.24251068304651052	-0.05539905226668987	0.10798600327611568	0.9947313305155452	0.9263753873410354	-0.1165679837464266	-0.48845549796462134	1.2605912142776183	0.9700103963877701	1.302923784387542	-0.08087654258498166	1.4968656755897507	0.919562339058415	0.7001330896209307	0.811934839578163	0.21856007798803312	1.0701871014985935	-0.06917762690522827	-0.6634798745143109	0.6956406185507035	-0.2921502679299721	1.3083184925155686	0.9011963090524986	0.8778566404746538	1.1505815371087353	1.9309648248836622	0.5649660358468719	1.1935846345787917	0.8460697933987682	0.11493459971518559	-0.3444935462029869	0.31213482577711943	1.4252222231207394	0.6602484926770243	0.6560439798336823	0.8621146687912395	-0.9868994044861323	1.030278718656361	-0.3788758938271037	2.1156529119271754	-0.6074027223258168	0.5364011052164854	0.43616126472944333
-0.4746562544259136	-0.1798565765058374	-0.2993043705239893	1.044331311383157	0.29985732842582363	-0.6621596247957683	0.047390487243239944	0.17029805363092895	0.0742644532969138	-0.9342927148507526	1.4196026662248573	0.25554960938989507	-0.9433198063278632	-0.07036831832087695	0.2915424175105607	0.29099339803090374	1.6706555684667195	-0.6326027874573991	0.8797855695789187	0.7502364392825474	0.08762731396653169	-0.5643141127422344	-0.5313120075569958	0.8141583965692967	-0.5591634991958191	-0.34903605575272745	1.0636637927651604	-0.10672686957618889	0.39584512444465886	0.33534373556876673	1.180161207281106	1.918970420365944	1.2832925414812866	-0.25021986354954295	0.5844002566851767	0.7345554964361274	-0.1364371378742976	-0.5908133247720194	0.35261762834823046	0.6956172009342401	-0.10978282475466954	0.25631693687900564	0.5354456042146675	-0.4612114092336411	-0.6988797083271473	-0.5269935050367928	1.7099296342471286	-0.09094434954727407	0.2783742023461503	0.6017614617422486
0.08498274813017583	-0.8634036345512044	-0.3464754641192252	-0.17164838066755703	0.5555222037965626	-1.229101307542742	-0.993464131152289	0.40763405736091834	-0.17009280177058772	-1.8304120035840281	1.0634781548779972	-0.8534234694771643	-1.185390069922322	0.5521726300821926	-0.9866048554803483	-0.5986646450491093	0.854333884714622	-0.6785926987821628	-0.2250325943150439	-0.028490462907117976	-0.8271933991651468	-1.7064740880119826	-0.8891554481314978	-0.3712612433372725	-0.6502368220130177	0.26494995627292595	0.6118902218038776	0.6480971810603771	-0.6814880286744627	-0.6429836352668334	1.1081556648888338	1.8409533741677124	0.031053768716050124	-1.2554160504282048	-0.7218566729798915	0.7063842847358291	-0.44832599801701445	-0.6620466163238873	-0.005035798237461712	-0.2262473148700387	-0.960767153319402	0.003135813845740548	-0.1417052220363049	0.5746391797143164	-2.1910948351855155	-0.2986203190543138	0.14356250242417268	0.6603073389181018	-0.10542984906746472	0.18402862049735091
0.7876902974865762	-0.7381886469392984	0.33139608516698393	-1.742553809998493	1.1425863398989233	-0.6933036343004246	-1.9243264639212767	0.47989117133933384	-0.5045635038125954	-1.473194191695407	0.24675696349934284	-0.9934545385449837	-0.021006180520641436	0.8068099202832155	-1.5907350750326181	-1.2909259868279017	-0.7344870183037852	-0.3539624175356173	-1.000708996819632	-0.9006962164210075	-0.6736211996323886	-1.8948515975202402	-0.1214326306734607	-1.6935639776794824	0.1217091120837368	1.149124203765303	-0.4094972429835877	1.5468389106624867	-1.0935984071456133	-1.4159954907687644	1.3777905667804096	0.720043827620034	-0.9530485553187935	-1.3866901930594984	-1.7688059001382166	1.1079731246351843	-0.3473889901412214	-0.34084857927602014	-0.571980509682554	-0.8391731201565245	-1.3490840415178276	0.16687195055268594	-0.9389815920544817	1.5747806402227673	-1.9324696761502196	0.25346371548595586	-1.4977117420818025	1.3515598299037317	-0.39862333743247463	-0.6691121033975671
1.0482683136838937	0.03958328105629253	1.2639865092320846	-2.721887632878324	1.7868784941280458	0.5319343990754289	-2.2129007064904234	0.5607878367482384	-0.43988051411760337	0.07418604209473222	-0.35258037835000244	0.2589978427849329	1.8077794010529815	0.5024423781421145	-1.1560976730988044	-1.3021019382953225	-1.9885216356989368	0.04470781334673658	-0.7375802998378095	-1.2350166322541738	0.6318169561049001	-1.1541848562442925	1.1833143147645442	-2.173292364610649	1.2335379978015424	1.8486255546729842	-1.1869350310942826	1.9803306140558126	-0.46798577611052866	-1.5074854706193554	2.074417915696823	-0.6698064347154089	-1.1152404159965617	-0.5829936868700738	-1.6477048725956192	1.7352906160395025	0.1629468859985182	0.19016241836021044	-0.9566246147225774	-0.7892707945068268	-1.0062151067330454	0.5516570330657001	-1.3772799246383842	1.9564113789325523	-0.22768177484529525	0.6836615363133774	-2.0364850202019973	1.5489828307558826	-0.5338591631578967	-1.3783845965476769
0.7180705776231219	0.736210523040987	1.6281062244814857	-2.568286379453317	2.1001829734371333	1.3464286512832966	-1.7366479968348372	0.7010933991323485	0.24378628097431623	1.629780455916056	-0.27232198367215465	1.7812384550584692	2.656468284284176	-0.07082640286448426	-0.23318696117705043	-0.45967686832121224	-1.9829234204557074	0.32911062167331134	0.48280651515519435	-0.8544474177331052	1.7849170061828403	-0.12222652061348319	1.7184759805297465	-1.4679235413681415	1.7071431048264285	1.8328089620941448	-1.0378085255045912	1.7170705674482554	0.742966280066567	-1.0847256737582152	2.5202723044013453	-1.1503691836227037	-0.6547752559107368	0.29985384144568034	-0.40753616208457866	2.0211451525000954	0.5209262241855309	0.581853118572215	-0.765162301226679	-0.07530318355596181	-0.108383380795717	0.6367943858127953	-1.0240657494552654	1.6030256166767145	1.2372400256340064	0.5766156153154937	-1.2336778905440269	1.0963860424522445	-0.5684579537622454	-1.363502018286085
0.26150391713964244	0.8110375774514135	1.1311649301199653	-1.493016136446664	1.926899138806164	1.1470905298430993	-0.7537917686422749	0.7317672391872962	1.1859382628919888	2.0574284932155202	0.34105647503734693	2.1226246257142587	1.76186977041146	-0.4489321096970483	0.31557661319872515	0.9000392339650487	-0.7641058122039561	0.42247382456151283	1.7561629831217758	-0.1992427428070498	1.5764709912704697	0.5860865624237566	0.9437569875367466	-0.11801453005638458	1.188911407728114	1.0815471558187748	-0.06297613607415059	1.0440833147466082	1.6813351636637621	-0.6437938836974598	2.0384501368754027	-0.3076909346908724	-0.2216218856775281	0.5608048761683208	0.9315898210508624	1.6012100360416417	0.2591252087573963	0.7184047353983861	0.1250040401399587	0.9447413002813787	0.8214454132337479	0.12159470554131417	0.17085375918267218	0.9623107738173419	1.2535669435704793	-0.018625114319718666	0.013589740124972162	0.3735791407355854	-0.49517167443595933	-0.4893875734903789
0.2072399791433218	0.34666934563042623	0.2659132944733527	-0.23183448745440466	1.397534232726387	0.36210535256840004	0.275708314630352	0.4666705738997667	1.6631878191177256	1.2708512895597177	0.867445119296071	1.0786835629044487	0.05580390619529001	-0.37672641937821116	0.14463217499879177	2.119738618438768	0.6758877278129267	0.25768743198832234	2.1320759298810086	0.09752232662116848	0.23835358140408316	0.8039440443038207	-0.2951389800209568	0.9385104746435246	0.3002824928807043	0.1903612955874469	0.8933372578054832	0.4034230945433279	1.8663244498701428	-0.38114784809583496	0.7294182217694255	1.0036508260582333	-0.24160554182392616	0.33480153765704335	1.3117319465910506	0.6798309151017028	-0.416596892631869	0.7697407521373528	1.3684814421627285	1.7427509754713149	1.2183107938838065	-0.7096842722708446	1.742915149407361	0.5853107346194037	0.22810353449521512	-0.5929369308544	0.5190334744990328	-0.007685005815576126	-0.20305044436595066	0.7893895114996762
0.5353649284028489	-0.20299151214121802	-0.28491978064441775	0.48952031067124163	0.7116095689688415	-0.16549722104335451	0.8599483412471122	-0.05992149406452168	1.206979505903899	0.12675921326157769	0.7559197697059991	-0.1925995000287728	-0.9158708644865385	0.042901674458364174	-0.3618464373820551	2.6375930291169682	1.2425094775981018	-0.17619484320455114	1.474755506393434	-0.1978975823820503	-0.8447021460256845	0.6787648036881082	-0.7306305692874014	1.0821426061154056	-0.12772063221408814	-0.211253692747145	0.9835208110671801	-0.017883394169935188	1.5176845608291543	-0.10297527031355537	-0.5849264094106951	1.4675590345722929	-0.5664663339667381	0.16371297483792144	0.5677374009831223	-0.17429493026436144	-0.8712069759085179	0.8682930459931195	2.2516588420573447	1.9074357414986765	0.8366163091525076	-1.2327622137503786	2.9047858930588473	0.5730470900531723	-0.5372336418146488	-0.6334019129216467	-0.11149554899021981	0.16909553936648972	0.3018051210019684	1.6871491826517482
0.7329454290481466	-0.5046991396338897	-0.3393852062793193	0.40221127075551316	-0.02933445684573019	-0.09830374109562692	0.698814419038247	-0.602820167627187	0.06109184714441539	-0.49235420312507994	-0.003940830243099421	-0.5623870683448725	-0.6481694939963395	0.4921698453644579	-0.6069164804671903	2.289265907095355	0.6402623289589523	-0.6914040962678664	0.507846520079318	-0.7460641648008035	-0.6625223823067632	0.3259741608641847	-0.07715972139629267	0.36531261971650875	0.0008272793262627112	-0.09395379017275826	0.1120933565082491	-0.3216116080503636	1.1240056344659555	0.2875944043821106	-1.1440425977411206	0.6100014334996822	-0.7456929624826185	0.1928913293083974	-0.5538311980701284	-0.5776740331819302	-0.8053719506511026	0.8804463682675256	2.148477193921846	1.3674333680341844	-0.048166995517302726	-1.1107375342038803	2.9830943389996567	0.5353974042838434	-0.38189384082147243	-0.09212283125558422	-1.1942539167251685	0.48010294342361504	0.7083807701268399	1.5985180401921926
0.41703782588939736	-0.5203391214033942	-0.24711774420327973	-0.1786722673687832	-0.7636126301262371	0.21067376134304944	-0.04576834821770794	-0.9297166847732893	-0.9881137748453679	-0.38987995229051764	-0.8930142866684629	-0.13721634685698583	-0.0045335252168551	0.7117837142498462	-0.39181238003711727	1.2975243610229568	-0.4676050717901379	-0.9378076563071224	-0.010835657748896946	-1.0147001464506946	0.38617727070937674	-0.2319877754712851	0.7348923543877579	-0.6509590218211465	0.022979518849494503	0.017427236287708356	-1.0017623067156514	-0.635237902366915	0.8130918889270643	0.4909700854303118	-0.9033438064560769	-0.7994083225899243	-0.5597967885716201	0.0909449000635281	-1.1983696870849758	-0.6494384671375096	-0.5667917162353644	0.5928369988720492	1.0260930720317385	0.4036514881101087	-0.791752660499311	-0.6359085909706093	1.8419046613574828	0.09999219507256375	0.16462943128651714	0.5758204542687607	-1.6937469126376017	0.32942425429867744	0.5845321697824511	0.533017477092777
-0.2459896095186066	-0.3361968162096231	-0.3603784523789084	-0.5865752285865463	-1.3494119636162056	0.2882267085361593	-0.721113748851605	-0.9933106494155968	-1.2903961738751144	0.008402709560618395	-1.327660978152963	0.07634472672007378	-0.004407369558207252	0.678486945441774	-0.005855439182939019	0.04880586324242188	-1.119281367329491	-0.6915052263788557	-0.06822168186613548	-0.7841386624580922	1.020073259115512	-0.8439957898744017	0.6816830378586554	-1.3080336339365735	-0.6184188344058681	-0.2960347964249284	-1.4842612834496245	-0.9394847696128878	0.27251526054074215	0.1714640739156177	-0.4331971844099207	-1.6273772922861767	-0.23778147343403394	-0.2974788664698437	-1.1283117126638307	-0.7834106579825725	-0.6249174592513861	0.054137663967430485	-0.47842691702653106	-0.5580893390294686	-0.8607108088314159	-0.4046317787641963	-0.0012776794252991753	-0.6232781596851665	0.2576311758413726	0.8226026893408995	-1.1862944079819162	-0.37349196407899526	-0.16804385518489254	-0.8560866809076977
-0.7819251485107002	-0.014363308899836766	-0.6459477874565802	-0.2854019004683884	-1.6060778809141696	0.04750948661911294	-0.6376555292180391	-0.888675987496155	-0.8826156022085138	0.19030170040930933	-1.1413411045966708	-0.49240830860913787	-0.6502390050362288	0.5514309455335695	0.17376491982651135	-1.1032117726352493	-0.8666897719874878	-0.1028859826459817	-0.26118280164669083	-0.2762949293061546	0.4672416044206029	-1.1551134157431444	-0.23510939003759526	-1.2005256831055648	-1.6745332297517534	-0.8570221394364455	-1.0370816591608603	-1.1485528353922705	-0.7154202899257502	-0.5049532112859917	-0.2776176531366635	-1.4961070783027117	-0.17486293549458964	-0.5654129759433848	-0.6988319448274767	-1.1527349943987748	-0.9085081016221541	-0.40690754805058726	-1.5512723231310077	-1.205754027543185	-0.2873155943576865	-0.6668640882971681	-1.678801199414735	-1.1534009272403476	-0.20308742806035582	0.472108137099174	-0.1346809807492651	-1.1066621926721625	-1.0904513207503714	-1.7205476502122012
-0.9333414617804728	0.3510848353484499	-0.8306433065415738	0.6791528331957364	-1.476162235257018	-0.2921118381695007	0.27720453822649177	-0.6969845962273941	-0.37386717994796137	-0.041103502048050994	-0.6535631720934302	-1.3002287869587512	-1.1316634147771403	0.4468462840687411	0.06034285164331974	-1.8913081701034593	-0.02945507540540397	0.41223591654656966	-0.9452036890631024	0.14435283771386317	-0.8064041608378208	-0.8965050471167979	-1.1029063090584745	-0.357971313834965	-2.3386169495432054	-1.1218883691770059	-0.0841436999500862	-1.230694152467167	-1.8052760999150392	-0.9305328332654684	-0.4839791855895979	-0.9421523908862095	-0.49592190894877997	-0.22581826026629956	-0.3091682201740349	-1.5000729561251505	-0.872140310722055	-0.5338788654072842	-1.82827725019384	-1.4495896139081008	0.3388737104003038	-1.0573097413169203	-2.499392499344096	-1.1687752641659739	-0.5828222939952116	-0.1696205135119267	0.6754934356466844	-1.3188826187381077	-1.5002358010797623	-1.6285216832495437
-0.817127846202586	0.5690912053333875	-0.7783254595864172	1.6317975204639759	-1.082129768297218	-0.5598061088713134	1.3024249078675016	-0.41545786258042566	-0.2885670832433903	-0.5373539933792789	-0.3126647934879962	-1.4097300886348725	-0.9526678703254053	0.27446559428208156	-0.14646359123448577	-2.133251095278571	0.7065018014141764	0.5612074807856147	-1.7082814268296995	0.31537547859970533	-1.6839240877302635	-0.22165466375545106	-1.1679542541942773	0.7529567559709555	-2.0913742688706365	-0.814916161048491	0.6945824818303719	-1.163499336852565	-2.2971974621401436	-0.7131651486979408	-0.712228374185513	-0.6234592158885571	-0.9234586361365676	0.5571555173404341	-0.04193706365720037	-1.4334528454471767	-0.2071553695919637	-0.41431355181196944	-1.5555040677478853	-1.3483293556516494	0.4080482844532235	-1.0058992959760906	-2.321457262295397	-0.8234155211086511	-0.40720114364655946	-0.6181840533479396	0.8627363142118639	-1.0144880361007986	-1.098697689065579	-0.8447133754841167
-0.6283969950763416	0.47706152010793146	-0.6046209130992573	1.7748293841400304	-0.6021502893883729	-0.7260735626216654	1.537813592933502	-0.030536814872348113	-0.5503180832288522	-0.979287115445108	-0.30015286167831184	-0.6402840426865196	-0.4927937159718424	-0.1612621701136452	-0.22850539012181134	-1.7949953357328663	0.8660591890951781	0.4276844643319071	-1.8165485367727823	0.32316008794525886	-1.5237185719073438	0.36058630062165714	-0.565014271571094	1.4533366555486582	-1.1750288211362627	-0.2170614929813813	0.9157485662578946	-0.8449433676956197	-1.8351232671176598	-0.12579959954183523	-0.6815492580727573	-0.6306457488326924	-1.0501319926241461	1.001714409322784	0.19160873721006508	-0.885604118634706	0.7122651035752298	-0.3241759324460078	-1.1808473424858552	-1.0054934686864183	-0.12356318948557926	-0.38177506285566054	-1.525394210493705	-0.5118123503324501	0.05594359054143459	-0.6289034097704551	0.6343208382189097	-0.6740627228681605	-0.23412534798218707	-0.04593247937747569
-0.3833238632848521	0.12701935927968958	-0.4701126768771378	0.8979102655408695	-0.14005883129998767	-0.7322365188195393	0.770352267348809	0.38411391945111983	-0.6385108705998941	-1.0698852875734655	-0.46587222717970117	0.23704288162000617	-0.39966104906320193	-0.8672025520948601	-0.14009465501277527	-1.0788113149390006	0.44805098877393457	0.3179301975855144	-1.1001730588661451	0.298035013115625	-0.6458690052025983	0.4438013554393298	0.014022690039141548	1.28265377978029	-0.25957361693238346	0.17105096404183268	0.6526439379945158	-0.19740454175637712	-0.8175253076133132	0.2202451021120554	-0.4386134343632389	-0.6377242724991535	-0.7108622670797113	0.5596025337376137	0.35408394394993764	-0.2252718168464283	1.207817792786343	-0.361221763691756	-0.8819743890128857	-0.5627704765527534	-0.6953997234211233	0.33309681118896634	-0.6678112500365838	-0.41750571664410807	0.18708077641575882	-0.36216167509334607	0.39697817973133975	-0.6554942552505202	0.44524762495880793	0.2577388504479072
-0.03571484322285076	-0.23686936013398502	-0.3927468191634193	-0.3682979611852377	0.2513423739748547	-0.4622475895203642	-0.3087585771153759	0.6730373110168416	-0.22328067950548738	-0.7079469277829816	-0.5760336063053718	0.4072482587591184	-0.7219222802640295	-1.5078714838352707	0.02390576851298255	-0.3741793910914666	-0.20499372180259515	0.39307812786133467	-0.2066991742427297	0.25627764549844123	0.1498251973331006	0.08773582733249803	0.14357220300932066	0.3728780642211138	0.21223346702657447	0.14098139237316742	0.2070441830227694	0.6023753551615748	-0.04583097740453681	0.0754304522330066	-0.22977492442180228	-0.4944117001745317	-0.1010124732459257	-0.4262796094200411	0.2917131424328862	0.09534150418087642	1.021829420834917	-0.35101708820361577	-0.5418098680315375	-0.2251646120561106	-0.7193331388054847	0.5306369876574084	-0.12443594898424316	-0.3921945998037416	-0.20701805016038985	-0.17687757321695258	0.3268465567449326	-0.8123979671722745	0.5716755656755708	0.07134438645288119
0.2890211789088553	-0.4126692223294621	-0.30119841649236734	-1.0731206747375552	0.4811857638952653	0.031669274471313145	-0.7940932655670018	0.7070638950934311	0.4346963181716675	-0.09273157818160467	-0.5473381633272772	-0.11774942087965211	-0.9034546662021247	-1.6345294813391662	0.1556517788795115	-0.017758371592405644	-0.6926031746122228	0.5116961026239375	0.09490084840072427	0.15116010008399264	0.36900934991191847	-0.2947184722923794	-0.013726789360342518	-0.6013418634803781	0.28638712325811594	-0.10519269883142371	-0.16664304248724712	1.1180824981166235	0.024517684054880633	-0.22420503396333152	-0.20370690199177044	-0.402980832572244	0.4218663826789332	-1.0648387528515135	0.008207777531142735	-0.031671616389589305	0.5173410513309379	-0.13360234702297716	-0.09510815433500447	-0.1729957693751427	-0.17983115082641535	0.09700690004824497	0.03974564761287578	-0.24683477407113802	-0.6946407423145311	-0.2652739526847166	0.3252615694302538	-0.7464045376353806	0.28945191212747856	-0.2331992097159449
0.3591210882757248	-0.40277922902753577	-0.18147054865395226	-0.7949636316369837	0.4546739185251092	0.4227128430273977	-0.44092100655962707	0.4881648705605479	0.7615848231846605	0.3766499140946815	-0.435979002030656	-0.6351093229917012	-0.5542652177799435	-1.1202416354049678	0.200049715081547	-0.04727702565371711	-0.7770758300535158	0.43931284412622723	-0.2604388432272955	0.004773767933739394	0.1297674156933347	-0.37149352455486895	-0.10214150386296919	-0.953700662068386	0.23436693384518953	-0.2630306513730387	-0.35119623198971767	1.0138088649877515	-0.355552074214275	-0.23399670399502268	-0.2838828904583436	-0.5191944258017424	0.6257569789785287	-0.8615781863831659	-0.22966984651714697	-0.3136231615081598	0.1840065971869276	0.1698765625014614	0.27044347138842995	-0.38699107334235777	0.3776780589999377	-0.4915827555616178	-0.026049182404038383	-0.027465126624125265	-0.7584547034014653	-0.4762057299933658	0.26715364742957864	-0.32563739590095653	-0.016475489968838453	-0.3344532140440492
[truncated: 72 more columns]
