# Supplementary material for: Diagnosis of autism spectrum disorder based on functional brain networks and machine learning
Source: Sci Rep. 2023 May 18;13:8072. doi: 10.1038/s41598-023-34650-6 (PMC10195805; doi:10.1038/s41598-023-34650-6)
Supplement: Supplementary file 1 — Supplementary Information. [file 41598_2023_34650_MOESM1_ESM.zip › matrices-bold-time-series/ASD/ASD86.csv]

-0.40664416129870495	0.2742341110698497	-0.3842539437728689	-0.2936699483172897	-0.10111902990251906	0.05998198794979241	0.07239563577486653	-0.35984192560542616	-0.5485684674773832	-0.057979078453735164	-0.9742280724112607	-0.3789463861122006	0.3663107542371658	0.33878380908634154	-0.26725851839174536	-0.24180622067666288	-0.3724772634280828	0.4765850730945473	-0.012040310288985362	0.003245457636464006	0.32904805997757786	-0.18630722960760976	0.1073255053715498	-0.39087261660436634	0.10334386969478634	-0.06648090326451486	-0.6244139577976336	0.23794492939390116	-0.0717913482920708	-0.2771623310546162	-0.662505679551766	-0.025101925269161017	-0.15515515088487047	-0.527328455587167	-0.4242148272053928	-0.09759516079251405	0.3863716962782786	0.3023221602523526	0.060120543308790624	-0.251524781574175	-0.49546383673915	-0.33615566726259705	0.29601115142740037	-0.33238207443002815	0.3726222594579871	0.0	-0.29712382436107154	-0.4357089796649545	0.036201157257764446	-0.14980527652201445
0.01502501872078418	0.15449312571846677	0.14264078595397175	-0.1851083035416909	0.546598751438801	0.378531864220468	0.33139663138680353	0.38610375732724506	-0.5112460670937231	0.6773017061623857	-0.7896302045696938	-0.17198386199194954	0.9084341428515784	0.03747141127317458	-0.6114854224510217	0.28569167484018815	-0.41527487142899416	0.27100356550396987	0.0689872713924436	0.3006822935627659	0.9417715670430183	0.33936376109326566	0.5448297072867743	-0.3193508314538636	0.8239677246244355	0.6781639543725247	-0.3799453851885048	0.9254610081719941	0.31819881650557374	0.31351315259082896	0.09740678441603091	-0.1368699842080634	0.03791093041192674	-0.027657874926375465	-0.559208916719158	0.5802195000695701	1.0375510926195424	0.4686223347590257	0.4031134795586819	0.23040408501284618	-0.24139576853915265	-0.7843435983992658	0.5486006994825583	0.15805627569973538	0.506341501889502	0.0	-0.2986094022417317	-0.17589198149994148	0.3739820330252289	0.014148921938300724
0.5094346190711619	-0.2357134539750242	0.6072410479933559	0.2232558551180919	0.8137074142334484	0.5880165850793748	0.5945096895306953	1.1306520149054753	0.10441899214828028	1.064838994698952	0.41889448068474827	0.48640099395043473	0.9680246848676387	-0.8136933376405704	-0.4359964676489113	0.7416293124038164	-0.38125107021368104	-0.35898843997331126	0.15524639435468113	0.38725572887796605	0.7864873698213444	1.1157726713924636	0.8170614975341187	-0.051507647963254743	1.1584843582318392	1.0594428591493883	0.22302385866280483	0.83871190163374	0.47210272612828835	0.9505435272207714	1.0424405295833579	-0.24363995280447162	0.38467097149471785	0.9204064784876798	-0.2775597323008403	1.2384675178965732	1.1918947071226242	0.6419086083730041	0.5576647299560308	0.6701346362123647	0.6326226856507277	-0.8689085918155245	0.31574364203430877	0.6271147629732042	0.23854558451284227	0.0	0.08091822759563383	0.16887515919304985	0.4695865429648299	0.2178878522385779
0.816225925950782	-0.7852216941870487	0.4461798700026314	0.6928800145647556	0.373037403351474	0.3596560731153122	0.6172942997124055	1.0519725043987709	0.8539807554599872	0.4432066528898405	1.8138785406752822	0.9756808144514569	0.20790521485627278	-1.5447959440639207	0.410841335560988	0.7872761792763027	-0.158332501028199	-0.9063535355759645	0.24154402363051244	0.26741644099187784	-0.1368576112964924	1.4406831154940896	0.530313448776904	0.4167863889547878	0.6149791700278575	0.5580378453635461	0.9448929189228162	-0.23457800610554475	0.15914478220680478	0.9770017504473414	1.2434853572296503	-0.20449883538875066	0.7198586889603883	1.5550525717282604	0.42747919105303106	1.1737063816474433	0.6797134072178985	0.5577588636347979	0.3006757327561753	0.6687513915733394	1.4467221461029167	-0.23793815546933966	-0.1778903544994361	0.5875474141481194	-0.4606444725921606	0.0	0.5886727385723095	0.23469024740324848	0.21024258273856758	0.32269363786202293
0.8343872424352972	-1.2271869932373491	-0.2832980318090956	0.8494258627827451	-0.32516628857585317	-0.3426708746776217	0.34030833156659135	0.18114658196545005	1.084224697396408	-0.8779762718994795	2.2667949126372977	0.7631817000649729	-0.9667903942240073	-1.4417311625968519	1.3975252137965308	0.5482942258637505	0.3211588083045765	-0.8746395646973001	0.3325940331669933	0.23061598704943734	-0.9722020886501219	0.8668775264206457	-0.2198797964116244	0.8994853074519927	-0.47946926684546315	-0.4818363118306323	1.3381115217246096	-1.3797748645204737	-0.34805118312032285	0.17661952889165333	0.51820065543532	-0.01278313495335766	0.8178824470989297	1.2317806344843303	1.1199452650443629	0.2493475919251983	-0.16295457818819936	-0.011441257900492881	-0.21820601410022097	0.24585010196563578	1.4588858296407814	0.9006986599527362	-0.36099981786713964	0.007761520930437411	-1.21628175923644	0.0	0.7361121404156675	0.00027275409912162844	-0.12171188162759651	0.3279667557249658
0.5304282291690902	-1.260385084575731	-0.8764702635576999	0.4488016649934894	-0.5536899529759236	-1.0744331494935544	-0.08447839309468327	-0.5465420328805347	0.6349225608946096	-1.7412090836854783	1.4461680576448463	0.023507954332202527	-1.666302988421587	-0.4975143702217318	1.662816057978499	0.3897082885467178	0.8695381955028579	-0.31282561003459913	0.42295853617244766	0.4903194427845003	-0.9153155562392972	-0.30278610350977037	-0.8111961924755198	0.9983906858019309	-1.2086270155037009	-1.0572010999629329	1.0083923529542904	-1.350363922011283	-0.46770038729342983	-0.975608831857735	-0.36174168484620367	0.13038018033980012	0.5093216823752202	0.03659936904611206	1.2103897152457737	-0.875436999323264	-0.8820373514171335	-0.8699906448313578	-0.58892283135754	-0.17916567760124577	0.6646553817645289	1.7954092761529075	0.03290500906387129	-0.6109428546815823	-1.4568069384010713	0.0	0.3112902134248214	-0.18934173848061897	-0.16762476012616392	0.3223354251722155
-0.09583042730955409	-0.7565626152642925	-0.6708330089004108	-0.4083725474145388	-0.14589380378021022	-1.1768456954545998	-0.4873158412005274	-0.3552518640603034	0.06672730704955586	-1.2597572732570104	0.12151218960399035	-0.5437310705570971	-1.334485938655101	0.5576041117405495	0.8118093742093555	0.4801133952906808	1.088298613968406	0.22845047864063028	0.5196777859987597	0.8677663215151428	-0.12176023160069535	-1.2373052519849463	-0.6168075687538919	0.4279888852861843	-0.9571211031171836	-0.4652934922246816	0.0344555946833021	0.11185109153008416	0.16401613432877188	-1.7119737667419108	-0.5621912071373406	-0.02860984404773172	-0.1696029974489606	-1.2665029372568304	0.5067048305448066	-1.340242784169216	-1.2804604857397	-1.3842978555169265	-0.49466363390794704	-0.1711569256752455	-0.15444792819829167	1.757366201514319	0.6844364324218827	-0.6690023750079569	-0.8943175332346681	0.0	-0.32109005887072245	-0.02552429133714254	0.08453854699181244	0.33055579485228914
-0.8639501185298388	0.09510968858597492	0.26125395227427073	-1.28259460252529	0.3235599652778559	-0.35857372929653875	-0.8239031893545925	0.41740223271056937	0.10091459498555864	0.23029137414061793	-0.6425046585748998	-0.49289058206847036	-0.30467230547759744	1.0107480208738273	-0.6218818377098642	0.6736092357032697	0.730731910560369	0.30530967275031745	0.6488735279255176	0.8993044427646694	0.46224942408578673	-1.3341129018229079	0.37895137189818345	-0.5764711500935992	-0.03279591910872584	0.9309994199909676	-0.9046734648958096	1.8550963635441382	1.3026011635370485	-1.628118745027481	-0.10875741839868855	-0.5151452564031902	-0.9173026155717335	-1.890263132104847	-0.5273051739195993	-0.8955767862588344	-1.3999514302528764	-1.0217346626337074	0.04560871795001688	0.3478732437007168	-0.24920322689003438	0.8137162399489949	1.0812758230257222	-0.019086921581068946	0.15531663510810245	0.0	-0.5323694006679869	0.3908638540525585	0.27749527244952593	0.26269268629233206
-1.3577248809101217	0.8693374659214832	1.1467107341928047	-1.6534056391778982	0.21494948109454198	0.9295558589957396	-1.0861720774955872	0.6707075663844939	0.8260599946698397	1.4481889769980922	-0.5279400222193193	-0.08350691768086418	0.5143072186136372	0.8520460478146008	-1.5730824807023813	0.7535335440831841	0.006839619369639388	0.060649964653428846	0.7844901771080105	0.28360047275925926	0.18369037989212372	-0.7526045027478996	1.4707749131805312	-1.3046337604378153	0.6480184988231238	1.9468188863419214	-1.0397520942636647	2.3277718185385776	2.184287902886621	-0.964464522879577	0.2476201980446158	-0.9975265122639634	-1.3133940635202532	-1.6273344630254494	-1.1351984716681343	-0.08152641970625879	-1.2648204751487733	0.05057997499666576	0.724703027045548	1.0311808543139689	0.29744142126703066	-0.29657172083440364	1.0389795743599235	0.8576639526432316	0.973602778441755	0.0	-0.0874237370224382	0.6159701186193421	0.0966760838968089	0.022520396944607692
-1.2225331409663802	1.1909894715009242	1.222874936611103	-1.2690712202842676	-0.4604724737760037	1.7483590479987765	-1.145115016945348	-0.14668702017371285	1.5269430171146574	1.4069174703768355	-0.13200065447649575	0.0995969283554738	0.5172066095841785	0.6216285547456791	-1.3721799290374503	0.6441721598705652	-0.5674237642376895	0.006997037145211744	0.7736307535401626	-0.7860793989396442	-0.5778796558106059	-0.19158520901215134	1.7651141898463119	-1.185220577789772	0.47245444520244895	1.636841240953876	-0.30698058905530196	1.0263486872362118	2.0502469722339867	-0.29238271295547835	-0.01051647502371521	-0.9951613626933404	-1.1035148366076868	-0.8711834144892534	-0.9426592549904546	0.3679979260846412	-0.7971750014930205	0.9942256221540281	1.167300383447671	1.3458777869334249	0.6851277083990673	-0.8460378665266935	0.723174615243407	1.210578468579632	1.0359226212179289	0.0	0.5624014684744008	0.2884450205924649	-0.36422423920670366	-0.36630833838552357
-0.5785507262980648	0.9861188262306139	0.3856689364909455	-0.3242475327182235	-1.1041349623152694	1.406603889506433	-0.8136782655104549	-1.31256095876398	1.3544882169882586	0.29476948501550687	-0.15025395498980607	-0.15937203020201468	-0.07089700451950097	0.6627991594931736	-0.30721600822411427	0.36135010527363265	-0.6704092490973188	0.37108354772999974	0.4096694865160716	-1.741988927710326	-0.8883785119351357	-0.16307717493758797	0.9010719792098628	-0.3718012001022139	-0.328680813314924	0.14873116394152114	0.4416455915086503	-1.07804138438195	0.732158629909159	0.021105118215022988	-0.6052327353839302	-0.293681735858348	-0.3806125734405629	-0.1620319648789127	-0.27211349070595814	0.2042403227946216	-0.014474881853737012	1.023806547144478	1.128593367319598	0.9281287410336138	0.2925091951555581	-0.8183372898655064	0.28510588845800583	0.6273477946589553	0.44953904582222354	0.0	0.7149225209344632	-0.5306035561426047	-0.706338937187942	-0.7545570688525975
-0.014553739810647866	0.46875579440406434	-0.8256389647147683	0.6869252025493231	-1.2292464746781309	0.03997173326138385	-0.11670571819466435	-1.5995179051157087	0.16150245019618004	-0.8718315920253614	-0.5637691483859896	-0.5487396656359241	-0.5510667638201294	0.7334807442694631	0.717306015869505	-0.09150307302955302	-0.4737552662119008	0.7988924907846657	-0.34627017691543144	-2.0985127021347196	-0.38630656488673804	-0.5183372138109652	-0.6541631280080883	0.38777004323532593	-1.035412718852631	-1.4490144977673558	0.22546047197812327	-2.5004304630896037	-1.145631974666613	0.041883174287180344	-0.9434410064103571	0.8053012458377017	0.4991238123585003	0.21596741878777947	0.22316325041209442	-0.269449206339523	0.7885559874112281	0.12092700546205813	0.602277914492071	-0.15618173016041215	-0.6567398503619251	-0.8131159978403343	-0.2812648195562482	-0.6095514820010792	-0.2040034518689342	0.0	0.1431813190976026	-1.4147913527004836	-0.6649286881660881	-0.9610912212578128
-0.0384903846120798	-0.09554304687995961	-1.7674052627444008	1.3239943951809705	-0.9364348703908904	-1.4966412286375776	0.5829519859753088	-0.667111834023934	-1.3460140320141771	-1.3118098704271968	-0.7685598122284383	-0.7211568472657544	-0.5523193745425795	0.4421265084820698	1.0401527998966944	-0.6425686624711197	-0.38508908784005286	0.7876356579707553	-1.2237914637524574	-1.8218500619546263	0.28432360358440295	-0.687330030134032	-1.966239934604122	0.5196619481569532	-1.2206557879020021	-2.15567938483644	-0.9862002843581802	-2.545022317692261	-2.554868342263447	0.04943121274116803	-0.9230114086256134	1.668058574281384	1.1555962638089923	0.26093141729682146	0.21840526772781166	-0.6748464135943968	1.1642516055340408	-0.9899137964371691	-0.15991610844119314	-1.4075523038852435	-1.377500477775015	-1.2533998181110364	-0.876774413954337	-1.7316412510470671	-0.46342030771677806	0.0	-0.6787831830398917	-1.916392630849617	-0.37257483327215235	-0.8626886474150298
-0.545689930032572	-0.5775231879927328	-2.1369465739724496	1.4583093798075044	-0.6658418864537704	-2.3105499039420545	0.8421133180758212	0.5478154447117202	-2.264719202625131	-1.0514454684274472	-0.44592090042317095	-0.7280315163099697	-0.3729364977184291	-0.1006613362001012	0.7388292512427145	-1.0364752798033237	-0.5285750322545689	0.31542159329897834	-1.7946695414828937	-1.3026212629507847	0.24936538166971886	-0.3424704472118046	-2.333140901100926	0.18964938120071417	-1.0796848167275765	-1.8519793681576255	-2.100411891826282	-1.6865770116715193	-2.80546715555813	0.1868343849643	-0.9720297600686545	1.8195044329651098	1.3412610137568375	0.05857331275542525	-0.011942073547350112	-0.930308710521239	0.8580606256660133	-1.5438143813686875	-0.7613449392681672	-2.195445107796086	-1.3780505594607269	-1.8076549320826572	-1.1366929348559631	-2.10090443226193	-0.3980011581978096	0.0	-1.1025276990282846	-1.8507906644602745	-0.16631608842442505	-0.4449734377067121
-0.9310501891774386	-0.9413926469757529	-1.9602113286592318	1.2395235238802045	-0.6214010558167499	-2.0877619741164026	0.5476390329933132	0.8831889060111482	-2.2546840896994134	-0.5298335800463831	-0.07205052902375465	-0.8318878631970021	-0.5086979645872853	-0.317030088196416	0.3320960677559659	-0.9978251307450627	-0.5836315331875164	-0.10923984092469659	-1.8164745809315856	-0.9908684843062349	-0.535585102190126	0.21975880658257893	-1.7553520095977149	0.02538606138517366	-1.013310704372468	-1.1897051842755606	-1.9526112854301418	-0.8447478399741518	-2.0526927699047604	0.35208754499734823	-1.2992177616505716	1.3037750430747703	0.9542711343562333	-0.3073260351383137	0.0377271955711221	-1.119078355766548	0.037285235319276626	-1.3584694688391707	-0.919375407924775	-2.1961510174111645	-0.9038589425636572	-1.7270576304098757	-0.7841084420589367	-1.6950368540428646	-0.40500940159363363	0.0	-0.9893451614108932	-1.3192365528785563	-0.19605500329052594	0.1608971796140852
-0.7505734261280135	-1.0962661098340922	-1.3367871568140188	0.8691348978134926	-0.5777154200380856	-1.1376351498483064	0.015251488056091667	0.2016549302007775	-1.6642170339965283	0.06288894679785026	-0.3786866336486736	-1.005261269427737	-0.9536753560952818	0.10315675548646087	0.13417029913896708	-0.5919849759207887	-0.18829828003563007	-0.03614113919943412	-1.4127025419305073	-1.0209095364200493	-1.189270070480801	0.3714726043006838	-0.8275423907139203	0.3347212847001273	-1.037285224806281	-0.7833222190172541	-0.5296645838325907	-0.4632268205709947	-1.0965802095175254	0.3743165767914643	-1.4199767091840947	0.5837728330800446	0.06306266110445577	-0.6781054933759546	0.5209900528405891	-1.1471322990275579	-0.7992113317119033	-0.793532710403137	-0.6969658942227166	-1.6099849053225581	-0.5408956426074839	-0.7453612335095509	-0.10265713539897232	-1.0142736368625316	-0.641111053522203	0.0	-0.7772457211257496	-0.5577642031130541	-0.2894999220093828	0.6878470170335729
-0.18199467723166243	-0.9020008805835532	-0.3537551060440684	0.44629002765845294	-0.22737218750751287	0.021544510556718875	-0.34655895664556347	-0.5713533921946458	-1.015221258311871	0.8328110232053479	-1.355471297088336	-0.8537012917142734	-1.1149176700709253	0.7050012648242939	0.013883783433196073	-0.2921990258048918	0.5604887710184214	0.42879175393296326	-0.8882588706042482	-1.126753424058442	-0.869695778371844	-0.17891403792921431	-0.18697878173730342	0.7491547033020778	-0.7451870273689317	-0.6101273641672901	0.9663633510351659	-0.30137508185743705	-0.6173872569622847	0.22107673040047118	-0.6834996802717612	0.0933161993167308	-0.9904853685155388	-0.796987133169583	1.0559930458030204	-0.7257756564482486	-1.1298450321332285	-0.24616627328362864	-0.44470911095837024	-0.9290825008403135	-0.534454110490978	0.49905960633731355	0.21226376740183706	-0.5187277082678047	-0.7604874572786123	0.0	-0.8731288621212691	0.18939246989650635	-0.19150662735601096	0.8647737130669888
0.23338257741528898	-0.3663727407063272	0.7632600072412639	0.012460954074152332	0.4119695315018284	1.0137983869662617	-0.41634725398598244	-0.5526870132409726	-0.5045162214916405	1.665651860286469	-2.0286047862076177	-0.12443374383783178	-0.47042494613207264	0.7146405433864853	-0.2505541362282475	-0.5179214868330942	1.1052485118327748	0.8046675000537745	-0.40293092618795695	-0.9006817309809529	0.3249160691953607	-1.018525460196098	-0.011513009633577967	0.6947431316523462	0.13856202943001436	-0.22602840780139546	1.3092919962523288	0.05397447888767542	-0.5765963435259049	0.016698236687199195	0.8043722547199991	-0.10753508203866464	-1.6207133837960226	-0.48114280497666284	1.1017452251021893	0.2511907858119184	-0.7132703217515857	0.17373130996800412	-0.4393924550833694	-0.46241627332736585	-0.6238516503146329	1.0475704415230032	-0.17354948278520382	-0.19969408677771672	-0.3036891604170898	0.0	-1.1063396453784193	0.7010696793052692	0.1333172802476078	0.6270310079508041
0.23262862132515044	0.23124825625292544	1.5710020957842725	-0.33778564701227287	0.9851453968277879	1.5997843219302934	-0.35539273943598665	0.1953286441391895	-0.04505648177272206	1.9857715352051284	-1.4318964214979149	0.8476826805283365	0.7660777510269966	-0.04233692796547941	-0.5579616407363699	-1.1134821652153373	0.9500367581698324	0.8071725742272401	0.0980209155994274	-0.17991496403131574	1.5016893634760293	-1.348881473180366	0.005350054865244473	0.09291942006367801	1.2880518916946588	0.5229773433368622	0.4166269058807557	0.6538400599275825	-0.40240044209777204	-0.09533845325801751	2.053181129906894	-0.2515423220126343	-1.3679916443270759	0.17337693635652288	0.47983463680018934	1.4083742026002315	0.2592642890564421	0.5054865041681554	-0.5803859003076439	-0.1193374133906842	-0.4913200965453911	0.5911768091624844	-0.750933736540725	0.2477652088405521	0.6763732231837939	0.0	-0.9137131196215034	0.8026000611484411	0.46869254291667106	0.1978406289309709
0.0894443193426874	0.5224108122964388	1.6368642334513095	-0.47138953301835385	1.1192889892087141	1.5485534662937959	-0.2871092929896537	0.9084579704380734	0.334700289715646	1.2662972401638293	0.22742087235332348	1.3767779970646634	1.7459914059561072	-0.8682339124032509	-0.5734379784263314	-1.4453127397195464	0.1421348394571226	0.5549071666192668	0.6214562296872833	0.7605703803613981	1.8964159686914093	-0.7190306365011088	0.22370609256171217	-0.5536044270397504	1.9767387975425015	1.1614785529221023	-0.7156876063526009	1.1723535888161476	0.23452881504346076	-0.06274123561330563	2.1083327137096797	-0.49840870297688933	-0.38231877816618043	0.8194462511090351	-0.47185328083524847	2.0796741550155025	1.2243044052571626	0.6757838201516663	-0.5142686992948463	0.3080333799534604	-0.1985706559033409	-0.24547074599425442	-0.6838579645678596	0.8748273057910317	1.4990315278808832	0.0	-0.05656049324927786	0.4625212916137701	0.572474583224681	-0.1022972769866227
0.21912311593351252	0.4000818242165085	0.9035679266691228	-0.35108479397639825	0.7098250234893417	0.7588571478362751	-0.1200295544512381	1.0305417281683038	0.33937002706006997	-0.2617348773100534	1.5722367800938952	1.123286474067009	1.7856199673677506	-0.9448381288224003	-0.2068793434910201	-1.10564759407738	-0.7828199156456684	0.20367301985366912	0.906161291787796	1.3926395680781276	1.4914056091676944	0.5116291129815982	0.6299401000166418	-0.7516455711430771	1.773002666381359	1.0580241890674136	-1.1148138365314004	1.3014416381413865	0.9311392157280621	0.08674106948834806	0.994891791366092	-0.7212859239427991	0.5445365690382765	1.1353803379832237	-1.2132243621455314	1.838256520129363	1.5467815754968322	0.536762523287753	-0.08576950973140865	0.7201338815015359	-0.08781244211407786	-0.5974332308053142	0.18649616527114407	1.2556168228234263	1.4747492263776856	0.0	0.9873516718133777	-0.10244207323904314	0.3845957430505776	-0.15927197979317226
0.6469706837079359	0.141382770554795	-0.19589588839071126	-0.10578526025047413	-0.024006230893890427	-0.4319686122918293	0.24673891688738034	0.6619749115585586	-0.23798472009340157	-1.6158938526618039	1.382347558153878	0.446836507277881	1.0205015393382397	-0.24399046393290896	0.15669066347846478	-0.41748526673085573	-1.286587755298937	-0.38351379294457333	0.6114389419642916	1.368436383273443	0.7650418074855836	1.44045504121767	0.8621297712918443	-0.5345391614910847	0.9776297571055933	0.20761682565154047	-0.6899014753097811	1.0649196444791937	0.9562137336012654	0.3063499238067625	-0.3621907589086716	-0.6844041130719258	0.6253306661275276	1.0725912174208454	-1.4354901060663228	0.8413739086670936	0.9610995280251813	0.13601818463824247	0.41341031224259994	0.7185117837431967	-0.3291991565582875	-0.22769382913221356	1.0623088426969196	0.943421050000876	0.634099800796375	0.0	1.4634094784891105	-0.47351708772826007	0.03633613315171313	-0.14552202259130861
0.9749629450171242	0.1212298000385258	-1.0213284363914676	0.06798591542349003	-0.6517111838452773	-1.237334560053552	0.6388094273813942	0.1935903177226553	-1.079646017783	-1.9082368972719446	-0.10546957229127805	0.012793320755353433	0.2193336329142272	0.47008095189146	0.028195738953916152	-0.09049731081640412	-1.2224728193102234	-1.3714787586403143	-0.22774241824303043	0.8295658454009839	0.08643076423558504	1.4053105947025328	0.6531493023175997	-0.30928563578710455	0.3115307985921271	-0.5951156481829567	-0.017654949868424693	0.752595812542349	0.1461247964823461	0.541745568420908	-1.0720732876904526	-0.3807922473283292	-0.1541631475342802	0.8247673721168283	-1.2166863929600669	-0.31574956920944725	-0.15805858531464811	-0.2092759873291915	0.5380135759858882	0.11905088093514309	-0.6917726840887951	0.3683273931113296	1.043457312141769	0.11392664358226981	-0.2579907138523828	0.0	1.1420000629592484	-0.2878731096496699	-0.2659814751610455	-0.26863357321169823
0.8462313149674512	0.40787197904628475	-1.1557589496066247	0.059619302160471524	-0.7367201881300173	-0.9749283517789156	0.685189979369445	-0.20072793957019364	-1.435283795011452	-1.1566288135842069	-1.3553981752621238	0.11977343338111832	-0.02651457733191897	0.5137184167142151	-0.6100730318593176	-0.38428891323497766	-0.8083963825761713	-2.421522100965266	-1.0272317467916445	0.29442016137970956	-0.4608136681848767	0.5670177899361001	0.18768724815999635	-0.3052328185923701	0.17686954845912037	-0.49007363910395585	0.4624139361614286	0.6009168897705237	-0.7394719495816432	0.7063190889083665	-0.9833911986890734	-0.10032647752353042	-0.9877212210278232	0.5841807025265605	-0.8263907993733839	-1.0477235264422087	-1.0109911424264348	-0.20256691219572548	0.21831625756693962	-0.6349141112289254	-0.7776304618564565	0.6276792294793269	0.1452359485587963	-0.4267440629323207	-0.47806597105834064	0.0	0.5559290397275929	0.45520916652872867	-0.33440484328882697	-0.4832344372489448
0.339843746957214	0.6955385397061856	-0.6237336093154668	-0.1167724261536008	-0.11992249138932905	0.25154345699589153	0.23409894483055516	-0.565196456519185	-0.7777699585638235	-0.18713548415661294	-1.0560982522929374	0.4880868349953304	0.14520086197374843	-0.03396414973795679	-1.2129390456549527	-0.7708256627299492	-0.3335799858916696	-2.735031246599324	-1.0730724553055198	0.20899011981310509	-0.7871761252601704	-0.2648210230310528	-0.05316857299649481	-0.347938886913915	0.2904162072339532	0.5319492922138617	0.805917233319337	0.5615422137397498	-0.6988157152109054	0.70905492737491	-0.5155187946446694	-0.11397111258354162	-1.057273377731269	0.374531368858413	-0.4357370975157591	-1.1250133103159163	-1.0037344242461248	0.12060982224430083	-0.11011083136243907	-0.7547255267966314	-0.3993885270357216	0.5065735857459162	-0.7164302934105433	-0.0197118233467771	-0.08061228088923035	0.0	0.3753537219228048	1.3230778620841097	-0.052136628105556804	-0.5246507751221753
-0.12203429907138395	0.6568117859476069	0.21049494702833732	-0.39321662237641825	0.8647144319106197	1.5078397577405727	-0.39720721317006435	-0.853632232970809	0.6283920487937922	0.24375265350827485	0.5695938379396709	0.6571106736513483	0.15032868551455011	-0.5984783374772695	-1.2098943265474937	-0.5231886798496325	0.05183074846781837	-1.8496308941492927	-0.1806300255768266	0.5840861406254974	-0.6614418120403635	-0.40192633690780266	0.18986349194658794	-0.1870598933058289	0.09215074625043045	1.5426259477732085	1.1937220925808187	0.3794033949266127	0.4587440554593417	0.5491872970860814	-0.05574231073476218	-0.3341027642187261	-0.35009193009458356	0.12784557266811425	-0.022442637326199187	-0.7115214380719778	-0.2594250722595767	0.4615360175971028	0.02814344970680904	0.10290359827169121	0.30743339379469814	0.3539211418639064	-0.7319077235977935	1.0862683939983138	0.23702616336573676	0.0	0.6309869980541094	1.7402399372904458	0.5506086228957632	-0.22695389604401583
-0.18515751556676502	0.30805202318952835	0.8957815025551022	-0.6825458000719914	1.529526001007816	1.8193488514562304	-0.6907762813568963	-0.8995585278047143	1.886240505687209	0.13877159897197458	2.036529678091505	0.4646160177833313	-0.28301916149541273	-0.869052063995139	-0.581497790868859	0.44838046654115166	0.3355913517684807	-0.29864278598691335	1.0875844056441997	1.0644084378911325	-0.04399281308026825	0.10436972498443207	0.6556390009780172	0.12682520378915554	-0.5249114738890106	1.5906819720653116	1.5146075942103163	-0.08772055556058804	1.8283495397092022	0.3665169368580927	0.3013334276962176	-0.37834494931231666	0.42393974064434664	-0.13084645327937683	0.4779970470021268	-0.16959896590727994	0.5065681269258984	0.6230923262803499	0.6063732119968471	1.3871495867713748	1.0562852552617774	0.3650755389137545	0.0012939354764166023	1.8811086235768304	-0.004389985081282971	0.0	0.7013916705653255	1.4339655826204851	1.2333931497521697	0.2771809631305573
0.16344056077945504	-0.037706384812013743	1.1091831341998548	-0.836839854339782	1.3749576219637496	1.0668790299567334	-0.44970464152150375	-0.7102756035650264	2.249899639648683	0.058031818796089985	2.1201984115273995	0.10322709448544064	-0.7613192706537002	-1.0324805168553515	0.1602163712131208	1.4831898472306362	0.560104617391936	0.7809537926341086	1.9026277487993375	1.328246145809418	0.5927851039052681	0.5941609843606467	0.8333889770081084	0.3278002880327486	-1.0033569377069105	0.6853268948797984	1.5102529808505234	-0.6091450121282699	2.2463434735170154	0.34075504691032793	0.5617090351024945	-0.013049236055493622	0.6935015421819987	-0.2474933091704148	0.975990618538228	0.19794746136102945	0.6620155578419229	0.6983756041279874	1.1122175153172194	2.105997212705283	1.5900022979007733	0.3680853115802423	0.7428354248629386	1.5709561556097729	-0.49057284938843737	0.0	0.10709255225467564	0.6429231725073914	1.6291099676008713	0.7221361172210282
0.6579064121473389	-0.1644343349948882	0.7913453061554568	-0.676331701543918	0.5790624144741526	0.048696120750743664	0.00879129338604316	-0.5531043963251351	1.7594617484242	0.3428009211993551	0.9935298026541752	-0.18090810522734418	-0.6880289694720978	-1.2482621709192125	0.5262530071099883	1.8743977148832487	0.774610779123527	0.7923864298758968	1.8771197099956414	1.3734193811203645	0.5624415137860198	0.5120436312048877	0.5007113295246449	0.31881055194072844	-0.7229621570154101	-0.2197321794361257	1.2067936503052117	-0.6816750494713854	1.4021661715039073	0.4971639109202875	0.6824685891324868	0.5141859090046683	0.6219458757730781	-0.11335180602492533	1.2200618061159696	0.3355381909589001	0.21644717157455412	0.8434138253313417	1.1070348068515525	1.7616937443441547	1.7240304712506038	0.16759284574349176	0.9679347419619185	0.37300107803138427	-0.5334229792421197	0.0	-0.8071860494280648	-0.10844167712400406	1.4943143826922523	0.9983970680637289
0.9836509639847142	-0.20436804742023235	0.20734954028306454	-0.17937766008374503	-0.12996194071261433	-0.3822864582979489	0.19428765136963616	-0.5958451849856293	1.1031127663815434	0.6881486539979035	-0.1500415257603889	-0.3220132015012134	-0.009841373796135111	-1.1890438117706854	0.4835287926932477	1.5379932025877832	0.9916839533008461	0.27811394972084175	1.303411964040376	1.3955275840902193	-0.3034596502439557	-0.054619909297890165	-0.07814715883116638	0.28328904110475156	0.21770183548922106	-0.25923795012745277	0.9354436863465472	0.0032611531995938485	0.09441119541354459	0.6213446001991255	0.70601245249531	0.6670152808463108	0.7353198793405767	0.15838717039298345	1.0080034941797547	0.4401969438459182	-0.29284578558373453	0.9505015862458501	0.6736216576360695	0.7953994248103147	1.3692486679439313	-0.09050209174383418	0.7431680362379705	-0.7059111002577231	-0.0009055022289822653	0.0	-1.1412505413109795	-0.448753719060367	0.9186724706409599	1.1599505215172348
0.9575320936502193	-0.41977936272458716	-0.14990182630540572	0.3588682091193343	-0.18287635190673632	-0.18187787639007577	-0.07739737794973549	-0.6012744503318719	0.8902860693981864	0.5395121227175205	-0.4240730050385857	-0.3840576277928869	0.6353775756234926	-0.3859346695662047	0.315944627480615	0.9205834938640136	1.118980706171863	0.2300516375903806	0.7414658970281569	1.4453332055654067	-1.3458073037627742	-0.5485643467676771	-0.4870069142107502	0.3627986308787546	0.9570675944418393	0.39936841039663157	0.860345464759885	1.1238174863269403	-0.5843860052052853	0.4217762768973199	0.8327837703586953	0.1788737174945143	1.103462663007765	0.2877731408803498	0.40994654668476216	0.7333581332277102	-0.42080440876540415	0.6892154969932384	0.2462624397197449	0.08960227527533274	0.6318153235960858	-0.0678932655318725	0.3347037823243078	-0.8417456079120836	0.4138836740675879	0.0	-0.427635283573688	-0.38536297606122144	0.255731074715544	1.158178772605786
0.6084488385002178	-0.7620978228447676	0.11670731428120587	0.4912202063777566	0.271263653601585	-0.037585670076646316	-0.5655297456670749	-0.2114947653453913	1.1032004165574567	-0.16385815863727618	-0.021015484620552596	-0.39688274611183155	0.5920349879077512	1.0091243970062236	0.18378650103666014	0.39310512572169465	0.9712867664077003	0.9007022377163656	0.4480964607267283	1.3058551923166053	-1.6555264969040202	-0.5746921692601373	-0.588458011377912	0.38202430992389375	0.7291117348893473	0.7447335877615525	0.6951284148645294	1.827330745986971	-0.26368362618383917	-0.1698881964908876	1.1437660800689664	-0.6164204732041554	1.17518963945585	0.09599029812174084	-0.23509531770940967	1.150700269274153	-0.24098479961014813	-0.08215636258396337	0.06514092966898254	0.0861906935643243	-0.14540353827249178	0.2947994250892026	-0.21795459736314432	-0.09188799975610133	0.024381735897522343	0.0	0.7497737557415584	-0.1388811449506132	-0.1942228232480807	0.7463399978223206
0.17010794170246277	-0.7646525469201596	0.9291124229220886	0.06281302277624072	0.5898513099115451	-0.46190640796543064	-0.8847564056970066	0.4734395864866525	1.242427295482691	-0.7715645692315556	0.28657590994596155	-0.3159990391515248	-0.046492968765306245	2.0988411211354427	-0.01778940268499646	-0.0587929547477256	0.45424225946427593	1.538635275395218	0.24219471410617718	0.7551675901301983	-0.9619470472899094	-0.2651087960124807	-0.5397963579945272	0.06822193506397695	-0.24691613430098397	0.06437503808297981	0.09080240698261885	1.4308305043735519	0.4762541410096013	-0.8548204612048286	1.3222075187011166	-1.0624055012752411	0.5315747717930053	-0.2865662994440259	-0.5671963870296702	1.283533953542565	-0.13839130969558383	-1.0242772309370718	-0.07107460691038416	0.4430597042407888	-0.5700956119095062	0.6351086454544166	-0.9433912700175757	0.8131311654212752	-0.855413301946395	0.0	1.2459794293748168	0.15893962731641922	-0.43579005269963705	-0.1906231206157441
-0.056805980225474784	0.01880788329254285	1.6808188578015955	-0.533577524664622	0.40089961790941187	-1.1120602541882987	-0.8106914009601947	0.8592621284091053	0.9213492048654257	-0.5334008158530467	0.14285398488483292	-0.10874586898331738	-0.4676116805703062	2.0740587521219482	-0.35041218313999317	-0.5367750275154949	-0.22496015976044142	1.359714384143669	-0.12435618975434742	-0.09621034605588023	0.14390532623992525	-0.013493662101043429	-0.4438948756221699	-0.4837416474314489	-0.8719939139983338	-1.1951512318125104	-0.7655360711196402	0.1307455884380508	0.7828574665630296	-1.1689851811989813	0.9157445792062086	-0.7979714105753517	-0.40600444207205	-0.5132057056621259	-0.46510569282599945	0.7491619347726598	-0.27114292933144324	-1.5259055648133528	-0.4726455463784325	0.5139826987884214	-0.5073256334461733	0.5832884797890687	-1.5457675550028793	1.2198381345228657	-1.047400632315974	0.0	0.4948533124973193	0.5354642956773699	-0.6977179003172034	-1.2594948894347384
0.05469012821766172	1.4498641212210968	1.703606267567174	-0.6783583209909864	0.02276029626964141	-1.1385995227533137	-0.3401178027696944	0.5662552515247865	0.24584603142596478	0.5693449577346875	-0.10196111813811405	0.18150967990487962	0.000517003384325659	1.0813045363320049	-0.5535488324833244	-0.8459481604405759	-0.6109864930402646	0.5430768874501968	-0.5601262188617144	-0.8113693693108234	0.8651476503317507	0.034518590956622464	-0.15401401266316508	-0.7618425588689706	-0.2822451538692303	-1.8057845043022616	-1.196000670652803	-1.0330067730301589	0.37137307416986554	-0.8871325900783148	-0.02348914097621116	-0.08004618318776911	-0.7052307990323687	-0.35414496188954064	-0.07947231711302834	-0.30564011169050764	-0.36492099848190224	-1.2211195294507187	-1.074629877239165	0.06567441341921994	-0.18139339988181544	0.2202724342216707	-1.5151107083444995	1.0313503027463768	0.1789010576984572	0.0	-0.887002270922352	0.9811769139918796	-1.1041191400358235	-1.7272822105410812
0.33004104886044366	2.7405759904907	0.9140257858623991	-0.17852626762325824	0.05457673860560485	-0.18456215369608472	0.39333598374284906	0.01814246748196423	-0.3601669430880233	1.6678639877620538	-0.008566061583235784	0.4546578469213617	1.1108382778877413	0.06425045389654628	-0.25789740841091274	-0.6172326588896472	-0.37977380460616667	0.012253927349052129	-0.6558250427879135	-1.0014957731969873	0.9507225693565344	0.10272269158046414	0.47640082432232445	-0.38099498414548083	1.1592128963651789	-1.0052445819403166	-0.7989100937968397	-1.0621246912160511	-0.2585144026415997	-0.2473364243254462	-0.763482706348034	0.5022214642977382	0.0011385486506708114	0.05774568924775921	0.3451681602112131	-1.1426040729085896	-0.08112702253047538	-0.2827664754957342	-1.3984882843950288	-0.5155289282884089	0.06197191109674054	-0.012502742270359891	-0.7231588107050742	0.5762648293407882	2.0591797289872034	0.0	-1.6704086813210932	1.3072043804170361	-1.4567509763157855	-1.2146070126811024
0.47012418233087216	3.035043352896561	-0.018546262017698323	0.4644101094769123	0.6304346138133591	1.1019636939189883	1.1488214709915663	0.03762966382236585	-0.6033733381880272	1.7658905356619865	0.33679001611740766	0.6032326624155568	1.872711594139883	-0.26552686650181845	0.507429354477454	0.19821288194150014	0.3017172713204793	0.2870036200187666	-0.11584629449079613	-0.6710174798069459	0.7315889240694811	0.41088673041779467	1.2328816708389339	0.4010721897414418	2.104427807761386	0.6795891891071381	-0.021291657279508727	0.05048643869953813	-0.3496236867525506	0.25156983631044855	-0.6032062123994225	0.5886415861257454	0.9897188481104099	0.33897129214954586	0.6309816352182737	-1.0282220275639635	0.49374070770220263	0.7595064739757096	-1.0221439904570075	-0.6627662404300312	0.07615763229376485	0.15470475213290727	0.3040403202446699	0.2016216085603677	2.886736239696667	0.0	-1.1736338919951919	1.2891121280779303	-1.3834258730776887	-0.15976920979392598
0.3787744447521511	2.1177088659251724	-0.26940389862245256	0.5543932455233663	1.2095795219138175	1.6455882703243467	1.5973701372377875	0.8113265685830694	-0.551784093229726	0.7054601535019146	0.48800749651080627	0.5626700116323936	1.5285400497420047	-0.10645081036398737	1.1731924440681378	1.1194736030991832	0.8573574528187105	0.8587480020743828	0.8413285805848298	-0.1796943906923284	0.5481253721869097	0.8234641403209055	1.5960333795303887	0.8795390760907901	1.5317962108474927	1.8753603795177005	0.2534122723486559	1.2541100251318076	0.3662113866133794	0.31100278922666424	0.26201337777684747	0.2997826353810598	1.180385878795405	0.24267006058973914	0.6678860090153932	0.018357751226088202	0.8432218959676332	1.418541780223069	-0.05246318804358448	-0.21036482243388627	-0.030775317039132628	0.5135558767647439	0.8892660794606242	0.03098155893548603	1.741960779629963	0.0	0.15201529843145065	0.9157394814585541	-0.7334040106096457	0.5607949232367176
0.23662886352350118	0.5783023406891797	0.29185753055308195	-0.01780943316610652	1.1240095866645714	1.003679720721121	1.5051731030986193	1.5176973657982387	-0.49174597539373327	-0.644369948826336	0.27701120887837516	0.37603330076232755	0.2979266491509143	-0.1134872551001059	1.1406134608735714	1.512893016032006	0.815535240418276	0.8687415496587223	1.522738876803359	0.09605999316420184	0.36185593203225247	0.9859383509189275	1.2287224971510826	0.6624106483668832	-0.21913880546597328	1.6124320279365474	-0.29481832882989584	1.375425068982451	1.344259703843608	0.09777981935354912	0.8271295982871746	-0.013124385470212472	0.3203433257903694	-0.06470217256728605	0.3738351144821866	1.1145536001449403	0.5522183509803295	1.4812898117266018	0.8783512380136319	0.42944528851998914	-0.11853237265169435	0.6610298746512516	0.876567713886013	-0.03835380689556037	-0.4694504369080539	0.0	1.2340259505657085	0.38928268807066335	0.1623992339119584	0.5015554305220854
0.18959253799100353	-0.7124255554752876	0.8912462658751492	-0.5979805921648549	0.24645546754118552	-0.21585491817175895	1.0038377424913765	1.2117048357615794	-0.6531751216783765	-1.2166062571031249	0.022090548207691314	0.2148718627901653	-0.8882439586006423	-0.44934363797440785	0.4300315218934144	1.1287954558005426	0.2529707991149555	0.20461290857820252	1.2491041390220556	0.02461520121953131	-0.012821168062664534	0.7731052229716184	0.33924171940774417	0.12373567495286239	-1.7809386016641107	0.16069184008767262	-1.01707614390463	0.17414338799479512	1.6023783153505828	0.030912904003639684	0.3601133935895336	-0.1612164874220449	-0.7652716757019696	-0.1464917081351562	-0.21034909259782752	1.25306526006777	-0.1952300786963586	1.0005409629247004	1.0698971857520134	0.6005041841892257	-0.19913796806958478	0.4771554416631905	0.6029743332506159	-0.24407315572865582	-1.8968184009420415	0.0	1.3894905859438809	-0.14158401712637603	0.6510858504470636	0.020701398953423426
0.054196327667098546	-1.3033928098824414	0.6002422238075251	-0.4608849483019369	-0.917886145793465	-0.9791407752048071	0.5917829326021965	-0.021881390388066448	-1.0641315328580796	-0.7789705168193829	0.035001016721384795	0.2503246662830884	-1.3301994566598507	-0.5816734811526295	-0.2912885564977723	0.22031935151959073	-0.30250313772854087	-0.3950157621977599	-0.08740298997420069	-0.3079614718736647	-0.47707290960291354	0.46648062429203946	-0.5155662984822686	-0.015029351950110039	-2.0913688936155395	-1.2813382239526534	-1.0144913180230997	-1.4818034599726364	0.5411119752706781	0.2994509647546091	-0.7467536239911559	-0.21149025925886014	-1.133176691824953	0.24957345983177628	-0.7795515986991247	0.2180670110359167	-0.7147108588692677	0.23354594961626618	0.26382975462771036	-0.0611382839713853	-0.35976831981159163	0.1869365361076862	0.26447399804831384	-0.7983817831400275	-1.6416888409936656	0.0	0.8220402139783575	-0.7308665739591191	0.261184572930008	-0.269184370941333
-0.4946975222951524	-1.3931320458414613	-0.6580324874640726	0.36255805859915663	-1.7129257703644059	-0.7911139606936357	0.7025516325240486	-1.0837340011695467	-1.551673003737813	-0.09410740146922988	0.12688666750563277	0.4321884080719124	-1.1377548305896923	-0.0866514160431303	-0.39175809172708287	-0.7743138940819523	-0.417650326295535	-0.34525113670046215	-1.8504826909359278	-0.7590334471522288	-0.6609978740920109	0.4198656028722037	-0.9549274729066405	0.47192999565951765	-1.3066575773638942	-1.6564012123360856	-0.17130457504099403	-2.440194501580786	-1.4299987900291815	0.623944854297927	-1.4109047668700088	-0.2616302428429995	-0.7333772475777416	0.8798856343650143	-0.8762044130200141	-1.2199625747145662	-0.4591210505236267	-0.4020164453759662	-1.1464546542431435	-1.2927740695219352	-0.5654401648409019	-0.01135988833697609	-0.3583441935734215	-1.630729122288473	-0.5813382018128849	0.0	0.23010135474251933	-1.4069747749850003	-0.8425288489018782	-0.2708448464444129
-1.4001552955097516	-1.4390371421222652	-1.9210705836087383	1.068737906321412	-1.8332982945946652	-0.034193222671860535	1.2162746185945417	-1.1055921871195264	-1.799327574167967	-0.02465668746136172	-0.17447691338211543	0.4466140212549117	-0.8885696918851135	0.6094027502836467	0.07384628027704217	-1.5255496578429966	-0.1714342688123255	0.00168950746262339	-3.0539219552922083	-1.1807300956422222	-0.3798497992567417	0.6224543455409449	-1.0260969475159685	1.0159923916520963	-0.40818667091797367	-0.8831839551021077	0.7021341746975372	-2.2570604424822194	-3.058857723059004	0.5371676929345065	-1.1095039572701764	-0.2538809297219204	-0.30762594123864145	1.1832740905768595	-0.31967207796364583	-2.01812472545209	0.42855003015175563	-0.500606223627113	-2.307591003780821	-2.320190461242971	-0.6282280668369167	-0.1882791252985434	-1.354912012891528	-2.2485135328064296	-0.22274673441722895	0.0	0.06706809920653678	-1.8642232839870578	-1.862956245392398	-0.4106777382084515
-2.0510868731317755	-1.604122116555355	-2.103003815152894	0.9393183303037933	-1.4448082848554384	0.5282108665203503	1.4928004934500194	-0.438094288671307	-1.4865510872371481	-0.562215207439985	-0.9461919948708665	0.01350105599747682	-0.8825233551147976	0.5924614891008044	0.48667361668922887	-1.8153864024680029	-0.007494091375821746	-0.15668785592576334	-3.068230774904983	-1.3728330334727268	0.08418695025309957	0.702156365394008	-0.9677967351137009	0.8687322966591884	-0.09125520048088383	0.18447940154588327	0.7763661283734811	-1.455020390705222	-3.2261238960465555	-0.09623564190916149	-0.45808042514694564	-0.07076896691036566	-0.3998098717470739	0.8064772155118337	0.47138973104955245	-1.7707636253232972	1.2000039981226651	-0.004200977444184877	-2.4124757114208597	-2.3944332624624223	-0.3852675566674859	-0.45519786471895113	-2.1162364881682825	-2.0474992292498095	-0.9407522454174246	0.0	0.22571603836679083	-1.602759347314803	-1.9229224267709855	-0.8836471062841216
-1.8243619520712135	-1.6176143306304316	-1.1117601752031494	0.13989561458158278	-0.985990716545937	0.4561395902162725	0.9994301161214897	-0.15266404174428794	-0.5610758484091909	-0.8897240063322379	-1.6385577873898343	-0.7409603184427883	-0.8989685350984359	-0.4177579851117278	0.4240037087934723	-1.4763053846172465	-0.19885776460566523	-0.9374507708553534	-2.091487912035786	-1.147530715901357	0.2645568413284349	0.36708927197641433	-0.8770972606136771	-0.03514895248546975	-0.22474613960418602	0.5181720265060574	0.0996681963725271	-0.9176444365465862	-1.9584588630898485	-0.8789620958145993	-0.4229756701063955	0.25537645758526734	-0.7358166222748397	-0.03953268731181028	0.7607777553524758	-0.9564394922838563	1.1563655268785924	0.6117998286055841	-1.2853442945482356	-1.4021715634449756	0.1457707246214437	-0.6386127509053559	-1.7556206157164516	-0.9675936220255956	-1.6360981730427433	0.0	0.3425189337332935	-0.5226747610129185	-0.7952312387096893	-1.1647232592630898
-0.8009000339279119	-1.1632257995300186	0.023438949847404324	-0.43550539654724346	-0.8725464081695258	-0.11879519914878878	-0.09198089043493814	-0.6562779014962535	0.5378152955380487	-0.43204583408548247	-1.6588870534995253	-1.3082142481817147	-0.6536509276472491	-1.5550684879972345	0.17204744680482995	-0.5411275069701139	-0.5192073778017345	-1.5020694688532448	-0.9585720441621818	-0.5508384809768718	0.010975607057879878	-0.24745023646116207	-0.7080719928043241	-0.9236331111808372	-0.34034625520923173	-0.2568833539284248	-0.5210275544442832	-1.0606105693465522	-0.4805213876840996	-1.2313563349429708	-1.131073048453194	0.5386999651242826	-0.6692043227511948	-0.7568805056760035	0.25221161919476925	-0.3732796393924591	0.25939701504817453	0.6509813474317651	0.3590359184120889	-0.03247688972904564	0.8000213191696611	-0.41998476545595614	-0.2277881015131729	0.20098800513032125	-1.150265643803234	0.0	0.2563528736982038	0.7139379916468606	0.801794419136888	-0.5420122942816541
0.21830417359730797	-0.34955289287856744	0.19703339011373236	-0.11796867978872026	-1.2026284467458572	-0.7507406751944894	-1.011282728780138	-1.1495399717517938	1.0547933568363812	0.34725092986113915	-1.0775625927367913	-1.2899051030687558	-0.26546746734203025	-1.6213091735154717	0.3699380436955001	0.5651665216950387	-0.488233211320837	-1.0808815644353076	-0.39940427018705266	0.02610439075760882	-0.397861850847482	-0.7245844805247617	-0.4977498517242497	-0.9374930385102344	-0.3413579452031662	-1.5614177476932405	-0.45204369374610437	-1.503396093793961	-0.09309606732985004	-0.934412305385024	-1.714891091683987	0.6620192678564152	-0.033065849364090745	-0.8992253411927303	-0.4845575490465747	-0.3868684442826247	-0.8636680126604228	-0.1424578531806857	1.3386980539754707	0.7537258956048746	1.3809558536048072	0.14946763312075156	1.2904419089810997	0.4152878958093735	0.2955334012536375	0.0	0.10352832535144554	1.142670982627364	1.6935305206182114	0.8921519525663731
0.49942081106790664	0.2729817971663054	-0.6382496647245123	0.816867313303157	-1.5795480028871545	-1.0387409665141474	-1.1399005068789145	-0.6371387342184522	0.5436105191404703	0.43687529337014375	-0.5596546518848079	-0.8279002234511839	-0.09083022966397558	-0.3762561876218275	1.167354424970958	1.194308617815272	0.05989419304893892	-0.016682316461036652	-0.39329847488858827	0.10244037745634478	-0.6087164083075887	-0.802719069936532	-0.3894790381035133	-0.02015814899987657	-0.48258255223465657	-2.2841753556505404	0.11506407058281708	-1.448345597464998	-0.8745444139336919	-0.30193805512932076	-1.346732811684283	0.7094358871911527	0.6794228611772337	-0.5401556658660632	-0.5366120897353929	-0.690325766322939	-1.5013032995140523	-1.228569829960432	0.9578388950373454	0.565758952651244	1.685624106367856	0.48078464787458813	1.4968192347737803	-0.5499496294238868	1.3508055035138	0.0	0.03267259987740203	0.43218224295232405	1.2091415438492803	2.0631761227942333
0.083549915797094	0.2129642985083074	-1.4573379065822236	1.4223984381159944	-1.317978470826011	-0.8071624217802092	-0.6315482412280994	0.7425549411957854	-0.5845862517570437	-0.42515880412467255	-0.5746721486428586	-0.4314535290326782	-0.17336896669910606	1.1467943407758758	1.8780714190268193	1.0044026551148106	0.6924386756190003	0.5552353339643595	-0.2522782188621646	-0.42335706398913664	-0.5205843278325554	-0.5942664870661606	-0.37169312066839394	0.9606518981426726	-0.7583861186444013	-1.64561520708646	0.4622670383000009	-0.41013407758065257	-1.5522115382849409	0.17097816639573332	-0.1876068337045298	0.794975203706955	0.9309172412897775	-0.13537546950996895	0.30931596760905244	-0.6981071993709732	-1.4523147282880453	-1.6980062142983745	-0.30039607362142906	-0.06428764763275358	1.4909806138103459	0.02071790224363403	0.4166991718859842	-1.721236371540133	1.1295494563238901	0.0	-0.046630637785278296	-0.7333441946008017	-0.21005294197119212	1.931134839727111
-0.40147505299814146	-0.4373450873260074	-1.2815173179959631	1.027518412994344	-0.09444747789315383	-0.15250597067679067	-0.24799399857314453	1.7416182625361247	-1.2557337258886327	-1.2211358900619833	-0.8463553119538577	-0.37018223698180414	-0.1102338993541653	1.6569527743503722	1.6003322924238073	0.3098394266151885	0.7165816899399581	0.07370733867650525	0.6041655293154891	-1.079320438606578	-0.2200824788794542	-0.3955042252840608	-0.16011044912257433	0.9946983303679967	-0.6760202610423626	0.12335799975434135	0.1495343080227819	1.2814625680819178	-0.7994883473629846	0.2747160516762565	0.846998792951587	0.803671430877384	0.6855630815134874	-0.06328178308040869	1.1776928096046109	-0.12353537098122078	-1.0699813142264332	-1.1467132661940889	-1.1162643058689845	-0.23307083132999126	0.6889287779606835	-1.0162541555874778	-0.5523317894102385	-1.8166244999141556	0.20219262845638467	0.0	-0.35925027488465383	-1.3386584488962592	-1.3616336035350132	0.6105944171832984
-0.5441161196131353	-1.015271934680233	-0.212493296768553	-0.13454096814431668	1.5038045180102704	0.5642311497545018	-0.5774125143016581	1.4126319463671617	-0.6729573370997084	-0.7051880452660496	-0.7156053384225817	-0.3766631134230657	0.40266186655137864	0.8327868746933826	0.19761956535247097	-0.19672820785336487	-0.1439004549292077	-0.7252074065713712	1.9455784931383138	-1.1887815191443143	0.24711971735506494	-0.37983054101791075	0.46590473912669	-0.12259372381920701	0.14176404165272216	1.880042400176299	-0.5876303027461135	2.6194038576151777	1.310912112331892	0.17798154630969693	1.1228879937835399	0.4434371860512076	0.2514804079203871	-0.31158642716366597	0.9645079081990453	0.7743587804837687	-0.7576546831860967	-0.10816597860645358	-0.5501580269077342	0.39806654707842004	-0.46752692392666984	-1.7022465999202747	-0.19023746876857622	-0.564099461734296	-0.17847546336979725	0.0	-0.9281443836431035	-1.0773186272359452	-1.331836928469339	-0.7241728770018641
-0.5355746087945608	-0.8802703117469315	0.7309460446627891	-1.1912858974805665	2.2934775298101844	0.8754274646800224	-1.4321307014503586	0.22922132677699372	0.8554976040030942	1.0397877648768235	0.037276100217444	-0.05208322998648709	1.0403075507213704	-0.5121539748468592	-1.4161539300826462	-0.10296551882696783	-1.3835531175606082	-0.6805259509254927	2.854695209303356	-0.5051718562623274	0.8514019673572589	-0.5138286577335447	1.2310823572171627	-1.5562926555450094	1.287516628573072	2.475597490925096	-1.1631878591052802	2.676017969165232	3.246711293536803	0.1225112286057437	0.8465236269090769	-0.3604372723194059	-0.19374772983360813	-0.5617755903798008	-0.3793654827687771	1.4263026620450046	-0.4847969878499005	0.45277280527936004	1.0207269007424546	1.2742674163692143	-1.345703706725499	-1.33087499403498	1.1731028534185135	1.0030125770213145	0.38771848498454903	0.0	-1.411235555772164	-0.5659768475066583	-0.27012038539831296	-1.0821118892313322
-0.6908120763216964	-0.027618116508147158	0.7551894835614723	-1.4252142983810263	1.6372172988285172	0.5580571602557427	-2.012582731834751	-0.42948154363904756	2.1025374338858422	2.413161027509474	0.9144617834023184	0.5347871475518395	1.1166316837821797	-1.346024330296959	-2.051940475542611	0.3820163552009183	-2.0611838574221806	0.35347279069595094	2.606439909727816	0.5139195163803951	1.3508758493485842	-0.6794391638018032	1.4853583960750762	-2.1332397080850782	1.8309762584436313	1.73852133115196	-1.2004151482346999	1.44045513887625	3.4855223830457613	0.13737499171572212	0.5948629100685433	-1.1917954992270687	-0.6531736372755818	-0.5079078326141435	-1.608118374052099	1.4300582650915328	0.12954221461814677	0.09374025195624708	2.26120405504446	1.5928312450082236	-1.3592710886987756	-0.21987438378926863	2.0930602404390397	1.652928848118052	1.0465791110325828	0.0	-1.3416756218633814	-0.494787781210819	0.85826441831925	-0.6253262088261434
-0.8277999651511535	0.8896472504600319	0.1233942143197807	-0.8041332166450494	0.2652291930360101	-0.1001777711562634	-1.654205696699107	0.17670845663039245	2.0449294871989245	1.917447462421747	1.2753339845491554	0.8569223007409508	0.439371085461587	-1.3181902045418663	-1.3436778741577946	0.7338407415881153	-1.6042928259819627	1.271051069662927	1.4076371187439132	1.0973158466644564	1.322385908139647	-0.7627966253408064	0.9088393771855379	-1.366154966397179	1.352464769026617	0.6016018994095966	-0.7518594759993733	-0.020302755987733442	2.00632887998703	0.09746406468810659	0.5616969573640151	-1.4192751796028804	-0.9445384999796624	-0.09015644398652374	-1.4104174446985953	0.8801606541428667	1.2423312187948783	-0.6890839369970772	2.2277132532762924	1.1934512963817894	-0.5305287998721825	0.5889890768261322	1.7204771608123683	1.2428788049844945	0.8627762986097263	0.0	-0.5744038727652306	-0.7548128999232543	1.2689297678929958	-0.27648919893883894
-0.43074137035860033	1.165879637089706	-0.22949443143804904	0.1315160163529335	-0.32664438741125584	-0.4928871557599105	-0.44915266723561903	1.374854502124785	0.8315381731057694	-0.11844881314824228	1.0373091720238414	0.5828746951583943	-0.3108083198013784	-0.7806101369205721	-0.08416514554276744	0.662550898806683	-0.35742860724306064	1.0023049020508605	0.2072344786929097	0.8599206180151984	0.6044610197869837	-0.6419958717192804	0.004510716438568343	0.10014135328088414	0.49153683181208147	0.1798030546345907	-0.1322971428405503	-0.3899980097734132	0.24673031714971386	-0.020824153224318083	0.47747442874644075	-0.8313850440293692	-0.639682537169413	0.4911619985528448	0.13811838618164507	0.2859953986343394	2.3796969244916077	-0.9996702253012674	1.2918685308657865	0.6693110195455056	0.41899011297499117	0.44895572326292077	0.7210134579285385	0.7388260050384501	0.0480385750738532	0.0	0.49583792625077955	-0.6234436974382441	1.0667108581754279	-0.505029000481411
0.5591006297088293	0.6785366028982743	0.18191174006262817	0.752952723569362	0.5079812296915712	-0.2776721580195807	0.7958142462922272	1.9039274951937648	-0.39367916222751764	-1.7293473008768592	0.6856990737479882	0.038744318974474536	-0.27664211750099077	-0.19007777476625096	0.5257251972771388	0.29636924640111584	0.6634690893595329	-0.2188038820605387	-0.2346065859777151	0.1462684637729786	-0.3574207212732855	-0.23317627684201178	-0.3237622224533166	1.0312488118684622	0.22579578401692335	0.6777160855896704	0.31930213787484985	0.68949844419586	-0.386695873562575	-0.07197433728981883	0.15161307693322498	0.05557012360596701	0.38435736547942545	0.8975132486604069	1.5229710872847841	0.12463576527812835	2.7331703913885694	-0.4404689015609755	0.6396563346027274	0.5882505130968747	0.6599722765189313	-0.23061190470830967	0.34495184894670217	0.9941330049018158	-0.31283833410462986	0.0	1.1917565975605888	0.21666670950901468	0.9623454641683318	-0.7835632357152779
1.4224965749922711	-0.06518229625350164	0.8271521851161194	0.7337936734825518	1.7018653125566903	0.24447283407015188	1.2001531444199895	1.2861856102203373	-0.6299421700873213	-1.3551523543931316	0.6712721191211453	-0.16315807220627437	0.5335453526544133	0.2701359233466964	-0.02796528285591004	-0.09418527765703363	0.6446077603188599	-1.117648534629048	-0.02710685954490711	-0.2990924090933907	-0.8216663589040452	0.3524284983620184	0.24670258545917242	0.6797091787642828	0.6739015301237768	1.2499592447762458	0.37898610283077533	2.180714328924181	0.15785662562534442	0.03897805173395366	-0.20753172331388348	0.43267478095403433	1.4814995072710866	0.8155470207911679	1.2940663724157642	0.3976575371083397	1.935243003662429	0.5635754161499036	0.9205835430873399	0.7803539893896282	0.004294202837679356	-0.5476505660101356	0.8710191554271607	1.7534317525066163	0.3127309771086836	0.0	1.0926814459565521	1.1169185121998684	1.3810385803383742	-0.33728588453047
1.3846655779458015	-0.47181816092060136	0.7777474295951593	0.1581215835058524	1.5213152670047414	0.433944563321748	0.5109746726508533	0.17095494217191523	0.0576014038245892	0.4822390095029727	0.9733016115490628	0.10952634969870663	1.1433419255565482	0.5370668970995424	-1.1714138986634959	-0.3927182741131983	-0.2988953543894666	-0.8223121166421172	0.1317209139156494	-0.01662107193058426	-0.49951410850279515	0.766277098746465	1.0378210562238483	-0.5621687161071389	0.9211219371799677	0.9678600963716693	0.04793088584082134	2.544018965006345	0.7645899450114613	0.16739387213728468	-0.31104879006195335	-0.013552084579654409	1.6765207150975077	0.14684616408695902	-0.44498483870896194	0.6248719399353158	0.5051126307807333	1.2742915150493896	1.5726688340030317	0.572591137531874	-0.9422049523332267	-0.21101557053620143	1.3525807506554974	2.0283249076721623	1.1388215906077468	0.0	0.3800977925378374	1.1266908142005974	1.9808869252357169	0.783046746179217
0.5600734371807518	-0.39597566128628564	-0.21094029172398668	-0.5755180139617428	-0.4625556457836743	0.02558107022554663	-0.6885507741258875	-0.5781490052609741	0.7378307774986756	1.7572573992640086	1.2745454954766706	0.35216210383242325	0.7007131154802262	0.4487508098048816	-1.85391797085994	-0.609703826825555	-1.2306376897340074	0.24159794677750807	-0.1647316500368241	0.7494459067378899	0.12302368413816014	0.6879315712562859	1.0798060200712671	-1.542450850004246	0.1839813592060524	-0.15242722851492602	-0.3775080933095382	1.2000751616477063	0.49616063659298526	0.07201981810555574	-0.21397480755653267	-0.7841833785336885	0.7122422093189659	-0.8407991198126141	-2.1468039124199993	0.3469744530385905	-0.5624851638576426	1.3512952980573352	1.555917257093474	-0.3063204876804536	-1.3830716047520701	0.14754859923128547	0.8936967392367756	1.3226925885955885	0.9575649578409177	0.0	-0.3347096913563588	0.13033920464452878	2.079172678964612	1.6381250703255368
-0.12254762835233587	-0.12970815065784025	-1.3723045786384809	-0.9704315334247334	-2.695550292458261	-0.555723548003768	-1.4315770558289724	-0.8190420166317665	0.6327327370653453	1.140914795190201	1.37622444397771	0.12365053005293526	-0.4527539163968727	-0.08461259307706857	-1.5216821885457514	-0.6885976846124304	-1.2590116629530888	0.9752686163126578	-0.5719563384292407	1.2545811754974827	0.3464802550621123	0.18738083189495222	0.19774632580817994	-1.4200275505314064	-1.0704658075033342	-1.1796535790720082	-0.46331575182095	-0.8908333349561304	-0.4417786132312206	-0.25395498608176253	-0.19466597486707393	-1.072343309375939	-0.5303998409771563	-1.5794272259108353	-2.3777121198287676	-0.3276929977192154	-0.6915279955462945	1.0154660018209791	0.5964919557664571	-1.2667748293134875	-1.0673485820032151	-0.1742227343766397	-0.21939835989636242	0.20951574839496134	-0.3632007198820905	0.0	-0.5553570976736592	-0.9305168509434649	1.434566488153352	1.4190432049509039
-0.02859263454328941	0.05130913629997952	-1.6976270207522466	-0.7335884883904207	-3.1560697346158504	-0.6733854530060821	-1.1398130662048638	-1.0120633342682142	-0.15508190372448874	-0.6353251122771396	1.2809884648999839	-0.29680464865976397	-1.0549993743663746	-0.7473997852778509	-0.5359713762017301	-0.49996547448205614	-0.34837474732598034	0.8627108383426165	-0.4671652938276196	0.8965570443564144	0.08698307762336574	-0.2643832238861083	-0.7748084638399784	-0.40466837499126285	-1.5045286405544296	-1.2931325762167498	-0.034743134315190057	-2.1602348859701808	-1.0801934820838455	-0.4977463555427476	-0.27155314447680734	-0.5591943674211232	-0.8855454500849358	-1.5677115696992396	-1.1401847008251311	-0.7383710841563246	-0.19232898020246786	0.6228495431205553	-0.5149257084103183	-1.4419374573525965	-0.4283477447305532	-0.9767900425234636	-0.9275024645174036	-0.37389984567958623	-1.610867073021247	0.0	-0.31287114586681025	-1.0640197108670169	0.4755128937468446	0.3245207419793549
0.402899235097332	0.20418312865665245	-0.933206362300795	-0.015920852883610205	-1.4701851614043873	-0.21276799763399717	-0.08873963142033975	-1.3828809822963148	-0.8879640958784654	-1.712663953447651	0.9642610976179053	-0.21182201029029407	-0.3376068050184488	-0.903589488310754	0.27194293593521707	-0.050494711465496146	0.7035594339414927	0.3401509239024247	0.22429767190631947	-0.23165027818966957	-0.041859310056922734	-0.2442240875181412	-0.924234952889311	0.5458981151098079	-0.4643248234875075	-0.6347463081976952	0.5773313944499318	-1.9273561525000238	-0.8237383087333988	-0.34720015882687105	-0.10616382829188781	0.3279326441719278	-0.14743572834659202	-0.7927161446852093	0.35607867588871867	-0.3244481453043752	0.1567631667299353	0.25888976941687547	-0.8745730495294185	-0.653747774180555	-0.058907062458078426	-1.2679689005395796	-0.7390666323619902	-0.1766616877824017	-1.5496250089585215	0.0	-0.05587068691481231	-0.28828105044847396	-0.2244054420301762	-0.6975224433231157
0.2605644860762387	0.5369151344296679	0.24996541833968078	0.6570772938915611	0.722745773629551	0.3027914420086132	0.8583279340179611	-1.5428760641410717	-1.004687340054775	-1.1643548124001715	0.3230267145335545	0.5470027920671345	1.0170919282828144	-0.1812102308553933	0.3941051462256692	0.4101038795515911	1.0839138428244441	0.02184017951371445	0.8399515680188702	-1.3289518533713163	0.45520420163737507	0.1762625294805706	-0.26547554426838643	0.7354858739500898	1.1202015154619573	-0.05722717631247028	0.8296242646688052	-0.9093819358514932	-0.03257310540616961	0.14164840645216917	0.4899849854089609	0.9117826948837927	0.7325479585967456	0.2185348171457088	1.037945573857978	0.7297450374945688	-0.0766430113864742	-0.17752986464905085	-0.5018016249803569	0.3643387592305246	-0.13037786356875364	-0.3617239662563853	-0.2685761565931235	0.23091204787942007	-0.296317052719114	0.0	-0.13946893336922483	0.4991702164509283	-0.539561816407452	-0.954580892256776
-0.541015450762917	1.0047627716209435	1.0001874975268232	0.809071813102943	1.5471228014661382	0.36208964254672493	1.0446573179723015	-1.0429190698253552	-0.5833469386449897	0.16958796473916615	-0.5412153843097882	1.2514310400142565	1.5383108749230265	1.0648998907713654	0.02533299460500418	0.5754228732097576	0.7458911738898298	-0.05278985142496025	0.6743928165512584	-1.4590871804725356	1.2186198615156854	0.5091794685945877	0.3208943694072579	0.38617532852966785	1.6460817423786407	-0.12820623529918912	0.5859290153838037	-0.2838123400233113	0.4764646161399322	0.5816855554762977	1.128005962989718	0.9184314049649944	0.7370953824753969	0.8437707490999671	0.8877325515054494	1.5840979606365007	-0.6421613204789512	-0.6133714670524458	-0.2493335044290078	0.7307981046680594	-0.3332418232145468	1.3032216405261337	-0.3624489040430446	0.27067433754072134	0.8280028677767853	0.0	-0.4461936437439945	0.636807937758973	-0.767382113453689	-0.5712023752476431
-0.9422612216722469	1.241991401530838	1.0623999908275736	0.43859817355362274	0.7928640271754518	0.09393447294289259	0.6050809411389766	-0.09709645113118566	-0.08031636744938861	0.8568541326130658	-1.1671812872244793	1.0588669898292906	0.5687763726607707	1.993681856566731	-0.25280392315638306	0.35535112804854896	0.3710535192341789	-0.2050326736591672	-0.23173608581994212	-0.3059345680422377	1.32774639164335	0.38489343333006903	0.11625300623034934	0.2757743162507505	0.5865148555190598	-0.5647617012709494	0.3368111360317492	-0.41882253272461534	0.30221309092685283	0.6686647400221702	1.1631019738293313	0.5937934802317245	-0.12409964879276343	0.8986118605947102	0.5912991996945101	1.5356612105660505	-1.024489848850988	-0.7269569343225167	-0.7529005127391951	0.27032601131474177	-0.30303037565923846	2.553758302073018	-1.020203063137989	-0.0012256282974571224	0.7467410454037351	0.0	-0.5430326163353614	0.41470073903082644	-1.1150529371009195	-0.09505970872996398
0.039641093567064065	0.9646385250081982	0.7998399571217435	-0.005486890098786282	-0.1256077212402491	0.09267904623455765	0.2469546958785226	0.4944888088926026	0.1935994514987594	0.5042430982202075	-1.1083942559968694	0.04950962465707135	-0.9874451390067824	2.018906871978189	-0.09397913438561155	-0.08021249045389477	0.584363600811369	-0.417255681006832	-1.1146964759034947	1.4827764214899126	0.35394628723347454	-0.06951462844875188	-0.6503560014672679	0.796634959959155	-0.9288023196235906	-0.6881115059381258	0.6398575851497107	-0.6671209624707618	-0.26634623782119293	0.481047822415991	0.4540564597777101	0.2688614315811105	-0.9687944846462769	0.7072774381879674	0.5775412626126158	0.6875452844083136	-1.042054450053385	-0.32177891484954263	-1.6946205029403252	-0.4659623721039318	-0.01806898355058463	2.6018947117227467	-1.4826855624432966	-0.1841765926871875	-0.2951071440810581	0.0	-0.20756615981456505	0.5482278878532081	-1.4060375554094937	0.18827528208659308
1.9348215884359665	0.3660491318143918	0.6007278265006072	-0.11888631084119122	0.0793920013099664	0.6395227811508291	0.43409754926808897	0.1808879926690296	0.2394140110478374	-0.044516038357815674	-0.4921188880111663	-0.7804813856251273	-1.6223571574296298	1.2680114839514813	0.3007116027161164	-0.49627328389104625	1.2598150180159935	-0.2744057892371178	-1.2957562977098684	2.704658992480659	-1.0523265537426316	-0.42729771147997037	-1.1223631728044217	1.4876072167676717	-1.3713223471935356	-0.26578115163520216	1.3465342476370759	-0.3206168485578035	-0.7155706583593644	0.32139321717277064	-0.395903432527157	-0.022695943046641635	-1.1481674492787322	0.6485989785918284	0.6408378522064742	-0.23019314567312676	-0.9326937891926441	0.3149243530908165	-2.2047272253879115	-0.8999167775798016	0.22131262855863446	1.643678186026868	-1.2694764757767523	-0.22116188493938774	-1.1414214068680388	0.0	0.26221082929201023	1.1360063882315348	-1.3576161555289028	0.3728869834361525
3.0287728906480322	-0.016319836838138507	0.4514918158829584	0.01091057349535499	1.2107104141445952	1.2792055494978867	0.8492660519434339	-0.7214553026656313	0.1343265001316761	0.04944473035186047	-0.016080061142968605	-0.6247175086908404	-0.8150921323411271	0.30838166370508274	0.43502742464440614	-0.7601130936841802	1.635613418329283	0.3178932790100566	-0.8523208913967755	2.5160710152252896	-1.764465334145737	-0.45588425392698034	-0.7940476662276832	1.5355615765829504	-0.4516520644999515	0.2715449439140006	1.5822723966718173	0.4922150024646347	-0.8424591208348339	0.3329395334816629	-0.6753921071916191	-0.4263763567293373	-0.9004187283003543	0.7095887825857469	0.4346587558817988	-0.6664832715722828	-0.92449645423856	0.5818836793120112	-1.8475712954467807	-0.9466890701491232	0.13953945678139335	0.41293580178586603	-0.7569791253341568	-0.4683057823027793	-0.9950822613479463	0.0	0.3293986425142756	1.456927121539914	-1.0046162995653654	0.5138114918326919
2.0950869052120695	0.12955973207280047	0.13171647488500932	-0.08084057262826078	2.039605932554587	1.3030630590903285	0.7589394830047475	-1.3438663904009822	-0.14826534427464266	0.6086304894869843	-0.2457327348005905	0.24006949196197674	0.49568576910267975	-0.47210460225515266	0.04339683910023731	-0.8285555877787758	1.102518179458678	0.724028816494951	-0.4105749210771068	1.1179820365983624	-1.3138430568090749	-0.301392512583305	-0.004511361006362592	0.6642299870978939	0.7031150126154541	0.4056996030950504	0.6697657589514804	0.9950781560004401	-0.7867652998101073	0.392375601368842	-0.3306688459340481	-0.881513823839347	-0.829838293542594	0.565882789446379	0.047354142043238005	-0.7544650211751678	-0.9086167164934935	0.16008273637377665	-1.0202427344318334	-0.8348556774345955	-0.2258220119342298	-0.5977407939188479	-0.6001728632531813	-1.057677787213732	-0.09718241670493849	0.0	-0.18091972240190687	0.8788449728861478	-0.6749006444037154	0.4046974854938633
-0.247574747737149	0.5255137469516566	-0.3175233850191503	-0.6563968772842846	1.7771762041336938	0.5868303695124991	-0.08874262404675648	-1.1563589232565492	-0.5867649627410269	0.8208387573332716	-0.9870663116236638	0.8393544125041628	1.0006338064833884	-1.1032750721559135	-0.6225657878180195	-0.6848760807640054	-0.14911620623137428	0.25767980478025687	-0.35073318669528747	-0.40902688684367666	-0.2895048454229204	-0.19687387990671654	0.5265861944948234	-0.5586255566607256	0.9096360739584961	0.11252483822144171	-0.9657552886633414	0.7002023346073394	-0.6919768241921187	0.3874697229844498	0.06170829663773305	-1.0422175626818728	-1.0170445018489906	0.0736656510013933	-0.09084463488779664	-0.9668778656333834	-0.635809038240696	-0.6102238507628636	-0.3959322234624833	-0.6453249125358841	-0.5502409026838274	-1.3096473777977093	-0.8590104483780621	-1.5036222866421478	0.7399387510409321	0.0	-0.818051673348688	-0.267436341192907	-0.5561279907045311	-0.09903040065923932
-2.1055540568878857	0.5902541517638474	-0.5007916800674532	-1.3755476464892478	0.7684623592684503	-0.22048693961580607	-1.0507506985403448	-0.46300880531673444	-0.9008709153159561	0.33303016329522284	-1.5039553973597461	0.6616121973626061	0.37881030731215903	-1.6907161230955046	-1.0026152776031023	-0.37458662040128815	-1.257722029637649	-0.7945090731631462	-0.3866145099017141	-1.0258796071203533	0.38059697282892485	-0.13912422674215497	0.4746531791007793	-1.2743316655969064	0.15947928601810876	-0.23623129464033205	-2.0023471538021154	-0.08450794560811957	-0.5089048582113539	0.45357073967754075	0.04119546234739598	-0.6631568967212934	-0.9624029797782464	-0.4464612202802708	0.22173707127305067	-1.398156169407389	-0.1457860880040156	-1.0212148891472552	-0.1851342444387797	-0.25250065392711474	-0.49938597707821175	-1.6321231243702723	-1.0030927888340961	-1.2142660144009974	0.9804924937882645	0.0	-0.9089051035896016	-0.9691454558875389	-0.4624084484940911	-0.7120418468933551
-2.1921419646251867	0.08446724510966279	-0.0944923074189872	-1.558309940740636	-0.16863094946813942	-0.39983652580836554	-1.1891935673145277	-0.010492270905251115	-0.7036481443401116	-0.3994253661810835	-1.339721906962812	0.16623358441590505	-0.5417469248480632	-2.0159409771873045	-0.7268061679314483	-0.0535755689637211	-1.4368525655380517	-1.2365796348084066	-0.011174675585607512	-0.6025269862982822	0.3706492592109674	0.03379595642385876	0.11711024244481519	-1.1022997778656454	-0.6232597248437406	-0.4069575064966448	-1.4596896610780061	-0.7075725566901039	-0.14741174290563894	0.7901879692930855	-0.2285578725781036	0.025902586723841003	-0.3810822475016506	-0.5081099409963505	0.6811419055999006	-1.5885276516635294	0.1711134416178125	-0.6758046540135231	-0.08201369944549876	0.3190211832414612	-0.003980654199841038	-1.252862010797673	-0.707126607263409	-0.3128934488764119	0.6535512752743573	0.0	-0.24309661581290148	-0.6575390462186581	-0.1405104696381739	-0.9126268697951393
-0.9626748633012827	-0.6059750107768542	0.7190302984037139	-0.8707737751643996	-0.6685751606851895	0.05568684929206837	-0.2745992906155466	-0.1692195983908462	0.039883014820216695	-0.8224643876144684	-0.7509683979737314	0.07572719538297414	-0.8303267033027374	-1.6454493967237025	0.05026687652374422	0.11530010103894096	-0.6174635491720417	-0.30549011257826125	0.7486069408513888	0.0660140757518127	0.07178212038665518	0.3196968719082575	-0.11761159766842748	-0.35294624566157806	-0.7908228382029169	-0.5166841941482655	0.2993594217328758	-0.9016835017897908	0.3016960330094224	1.2723301043674373	-0.28877745578086794	0.4765022149405839	0.28455275827279414	-0.008305611791271933	0.8230236085883895	-1.1195448694675307	0.007663589733042285	0.15492610841300813	0.17881873740090282	0.7313100884113106	0.6814851786513645	-0.07496681148246409	-0.28908266431808194	0.3546418564358442	0.05053620741006003	0.0	0.6754768644430483	0.17594806023733367	0.2970233390297777	-0.5249007366549995
0.1303133073584688	-0.8697524423268043	1.3465319625716603	0.2863911116831661	-0.8791738035033964	0.4738891676242865	0.9138014899598279	-0.5394983225182047	0.7974409330092312	-0.9582990335578963	-0.2618435684907568	0.4163682295509384	-0.4076295108082957	-0.45899961292178026	0.778548739130938	0.138847547767139	0.5602797165033852	1.2384282071375352	1.212112773188419	0.09394718220940074	-0.09228175550883012	0.48604835118766343	-0.11232878934430282	0.3919613622188042	-0.5902011305565311	-0.690085102008756	1.8842545234257884	-0.8696059268955443	0.5958898127833897	1.4205901298850356	-0.05058971654383441	0.39843837244788716	0.3735971777523435	0.6166667127861406	0.5279195279489015	-0.23572113599200945	-0.4469832068760102	0.838863119985384	0.44928011498032094	0.6898764199690622	1.1742033602695547	1.288428090437519	-0.19880434773686645	0.16866513011118844	-0.551138167344703	0.0	1.0976765861919802	0.6002583206965464	0.43800455906305824	0.06106869087956865
0.2666049946426612	-0.5059988510869955	1.338843775377204	1.1073004050785078	-0.8933278265413696	0.27638919164140224	1.3482621125283392	-0.35845513809485324	0.8816252967391425	-1.1362614763178067	0.022899431655045863	0.5247921925725355	0.09203941467115853	1.0398524832507061	0.9921216589786762	0.17799333201274142	1.3112765134769244	1.7426295145285076	0.7681595715642883	-0.6347677157062084	-0.19610056937261922	0.3912188179853147	-0.044263268224595094	0.7764631565502335	-0.5694528739902144	-0.725006179316699	2.1829920255286988	-0.7602462684909096	0.5792570536122105	0.8810261387314215	0.10341286054277621	0.10029878551350774	-0.11457604991104858	0.8167916024370955	0.09090999280861975	0.3149309030448347	-0.6368111450867967	0.9801745975610902	0.4222135050828765	0.3685134906172666	1.260624220633646	1.7985835404751738	-0.3143597368064285	-0.4902644625982485	-0.8648049611542151	0.0	0.7610259194201877	0.3273729180173538	0.11131082899778458	0.34432519018349916
-0.0692706339100722	0.10027795660315374	0.8139007969030033	1.0998806227849245	-0.5659529904326589	-0.42061814516382984	0.7660573038033099	0.6966223098519929	0.16205959706649434	-1.2794856703611879	0.42529701368772166	-0.04621858440587084	0.1792543053809344	2.0499552913514947	0.7134541598446698	0.29769071545679815	1.2853645401612408	0.495304801328657	-0.36268078338033705	-1.4098249261636577	-0.5592285362587953	0.24591606395133767	-0.07333000215317512	0.7845235373060262	-0.7328562754033806	-0.31174862433039807	1.289182470942339	-0.3782883342365098	0.33157887094401634	-0.12361517725333146	-0.11182760977470535	0.1584162302161412	-0.44769807460049116	0.45912153851683807	-0.15025242323596302	0.0868689758141631	-0.20142283642698222	0.6802881808561207	0.1003701996495192	0.27262033123883594	1.0501185428484148	0.9581123139913975	-0.0729990797576245	-0.6569768949157591	-0.6114013661480541	0.0	0.14845300598087643	-0.03963898717869972	-0.29771558231639633	0.2751948447178913
0.05801975899585801	0.4193313727751755	0.2991722299838196	0.48114466325923805	0.03962281417103741	-1.0191217837607227	-0.13264098125768817	2.0649887395495843	-0.6924418743633863	-0.8866750433206351	1.0539300428162701	-0.9195355407618033	-0.017490238991541535	2.1309496013088505	0.4124347062221164	0.3131111461758374	0.7156837474807863	-1.3323022205540254	-1.2326937026872322	-1.447852087930746	-1.1411896768866487	0.3957224009076684	-0.18826494847462993	0.5487084121247794	-0.6025444768347376	0.4513225942020994	0.16382562850347765	0.4247241067918972	0.06673471265209442	-0.959803287494397	-0.440816980597735	0.7469150312130858	-0.03540408172615329	-0.09775502259700397	-0.14127797686391558	-0.5480084762936782	0.6382028524940498	0.28738654711621614	-0.16508352705993498	0.6231631284227288	0.8385451397222154	-0.5928831596811109	0.7051764408346175	0.04678349475091729	0.18244516448368317	0.0	0.01096753396969981	0.16838026159944702	-0.23186180677386345	0.21636583878368218
0.8316210514435105	0.3072965183272855	0.17230177634980995	-0.10185081752062694	0.39799220660112505	-1.1236428057371535	-0.4566860311087892	2.6572261397633223	-0.8062265309021301	0.1699145354530473	1.4686694912473328	-1.3355254930709126	-0.11248164569466955	1.5044834828494438	0.5441398148718192	0.012196179753510967	0.11592617479154486	-1.8567186261332715	-1.0948264692367604	-0.6634086932526054	-1.4401720858473128	0.8440233886231711	-0.3026737259320024	0.195469388065665	-0.02050662543765909	0.9888311685338989	-0.4435755577314605	1.2567560258900947	-0.08169737659862486	-1.2237360423196442	-0.388395543054568	1.3877719400614008	0.8409867062464528	-0.3996058700911846	-0.06939528642926167	-0.796549387533173	1.2743686694901852	0.027330444206898365	-0.09418395424095946	1.0197446951547646	0.8006089677420133	-1.6183850699275237	1.4346468409069224	0.9067705648727039	0.9836765685921556	0.0	0.6215537237312019	0.8449517866169284	0.3712563599031549	0.3915662169523066
1.5218168106741676	0.05503702901718034	0.29626453157830224	-0.19155770933313288	0.05060542681523157	-0.8709250867982307	0.007034188800309588	1.7639100422650427	0.002773168876781133	1.1674061237563853	1.2165928797809218	-1.0319012845383244	-0.03483044188467801	0.7048893194460873	1.0896668383374926	-0.47535499750100424	-0.15247111168833533	-0.5532513646224831	-0.1729502793432565	0.2923526644379097	-1.049568656495046	1.1398355503630717	-0.3406861693596977	-0.15066268179576495	0.49410916585335624	0.8405559264084651	-0.5801071047257653	1.400174033659793	-0.15466205514989054	-1.0988780400771645	0.12046098970623964	1.444487138354191	1.3601635128520702	-0.2883384680443395	-0.11399282681849938	-0.3100563371482948	1.263783978371475	-0.07020638994813463	0.21008667973435058	0.8596634873219317	0.8231344752557124	-1.4588842929270982	1.4033638091724658	0.9415617078543883	1.1309048415020932	0.0	1.4844816827398615	1.2629516170077075	0.9630564069070113	0.5812396450222572
1.4010516825003705	-0.021661727678569692	0.22039938646632004	0.14049955583818413	-0.7017862229347105	-0.6123523939559806	0.7089845081953965	-0.23361808756209573	0.9573353560499507	1.2149751125184984	0.5676068212419942	-0.4567243485980223	-0.049653704119816344	0.007852387199283618	1.5544944151000095	-0.6888077206929483	-0.09536221197742308	1.125218138057053	0.5662417313216765	0.6889735561478192	-0.1621592838957962	0.8479299973235166	-0.19944612923193625	-0.35063966430058247	0.3884146960199886	0.23865527288526162	-0.6748480381457937	0.6198578409695289	-0.2729301944516984	-0.9994299472695285	0.5966153312553045	0.8485493119154389	1.1300831574171315	0.07299903240441404	-0.30457716060314055	0.4612186308153009	0.6875636430911918	-0.0049149075573816795	0.4375222889598659	0.05995621857265442	0.6657839303850077	-0.5800283194952615	0.6489294066686607	0.10124940987090912	0.5405325208793291	0.0	1.7810026102012666	0.9790713854490594	1.0038505438666647	0.4715768541700214
0.569576301262587	0.07132217669546918	-0.2858718836871879	0.5041978296932296	-0.9774824689551564	-0.46133746605974857	0.9981337877679224	-2.015222300048225	1.0543163629655758	0.37251238585236834	0.3610160013799616	-0.15192699986532054	-0.2957257866273434	-0.7077787315222887	1.4624144160268873	-0.3362767102631785	0.037807254663140055	1.3454520644400367	0.4072192400695932	0.3639914353063664	0.60659604782447	0.07937578751449115	0.20822263129651264	-0.3158536180266831	-0.12941519731794796	-0.08425057470197454	-0.8249040302895648	-0.42782980255416614	-0.4780142461703472	-0.979364367649372	0.5675561072084833	0.2477724293087127	0.6028569922124517	0.4328040766285787	-0.5480436735457733	0.7988272470590381	0.03901485077595051	0.24382314674828967	0.4620011167549139	-0.7812633998102586	0.27129840243039754	0.060740670921779975	-0.05423332107437545	-0.6158288825894108	-0.11244374421584019	0.0	1.1390570581210595	0.34803635561974167	0.5755007045681503	0.16229779822383256
-0.2079713375618048	0.09076805128338047	-0.942318291248553	0.6568108005125759	-0.3129479165274076	-0.2904767132810672	0.741648802627152	-2.3112744179022946	0.11986486302747461	-0.26863488404975333	0.9614793031592076	-0.1950929833501452	-0.5387577388510636	-1.5368805225684627	0.876956705598801	0.2835759970295444	0.057286447632158934	-0.06299935213688923	-0.4079253653359558	-0.2372325389408048	0.8330989651192802	-0.5645616164680695	0.7252540560639688	-0.0527179204139163	-0.2743731104472404	0.28964004503067653	-0.7234144684726115	-0.7981417903039184	-0.6689552480089225	-0.7142655513563694	0.14931422762107638	0.3575980147499386	0.48935764856203623	0.6202072293236361	-0.687173734601847	0.4961162171594493	-0.17904169936488304	0.5404400945073785	0.44010777871283224	-1.0042933566197816	-0.14685449528105818	0.060260735258026325	-0.08299764341992052	-0.31528281818852616	-0.10798520018285937	0.0	0.015214850927601817	0.03909210168652642	0.22447939780080056	0.10672274984304071
-0.3499394799408879	-0.10953791814567478	-1.221369745040197	0.7252257112520306	0.7329721711852502	-0.09359141686993616	0.30833134511225285	-0.9326477263076381	-0.9093252469432237	0.1704530258744537	1.5910193501069303	-0.370717262960305	-0.48425503180797264	-2.120093364548928	0.3967413938693464	0.5264590233910164	0.02094375329889828	-1.4237195349553748	-0.9863802782596579	-0.5558280300213506	0.586222356977537	-0.6046355334900004	0.8431055628249424	0.3907844004489625	0.2838465432753892	0.9556222572892659	-0.24614600738507167	-0.25308972540582186	-0.6905643874836981	-0.11805423450882238	-0.11780034513900312	1.1600441531880643	0.9605421323226783	0.5535421164208665	-0.5522445621687405	0.01611278933316646	0.20127909947427844	0.507484583629171	0.5444423671732799	-0.5884605684993344	-0.36274843768958726	-0.14170340917292323	0.39148835419239014	0.7079858250403263	0.4527187667384885	0.0	-0.6789843072812803	0.1860409642982412	0.22946236994981792	0.5199111390560899
-0.0071760233287263666	-0.4266802492027299	-0.8921747922002811	0.9863931518366439	1.1882895484165164	-0.13326836711341344	0.08399778796131016	1.0774507455175644	-0.8587981141992482	1.2183309238452986	1.0357167615610654	-0.6567923051303566	-0.2030241420361037	-1.8176525441448932	0.5608546536002031	0.12034865402068119	0.1269741096732915	-1.091762678531072	-0.7352485854910427	-0.39921304975299243	0.13878762210314236	-0.16689519369734224	0.06818195027505428	0.9589974110996431	0.851854528230897	1.099695570477589	0.16634577033683548	0.5096536865898245	-0.49471819112025517	0.25394393548031163	0.04042182690808837	1.8031186063244966	1.5694284748252698	0.2350755554014893	-0.088593079743618	-0.08743063119289993	0.9151508881438907	-0.18067299711512133	0.7282499529013308	-0.14711131243176656	-0.43266540633436407	0.04811972645031116	0.7556629742019341	1.2371869390918624	0.6892970341530086	0.0	-0.4001379996694554	0.221878919823783	0.22749837552318822	1.0311364182070828
0.19365052291313	-0.6723597536779683	-0.27457477492135085	1.4658803505598366	0.7718784248712837	-0.6057426596457313	0.10481142119267327	2.3311762600250376	0.46618203545778625	1.4771191426089216	-0.9199914412314628	-1.2088366155212065	-0.07081269426566932	-0.4080748044156987	1.2276128378689448	-0.4822046054268176	0.4227575689470139	0.720940294927025	0.06971101988550933	-0.003263159155507927	-0.40611341219547653	0.18457032452955824	-1.4524474975222894	1.487215087360167	0.43747630278838084	0.3852346612790349	-0.06984861513896999	0.67288922070868	-0.22060027459786766	-0.28909619786238694	0.28655919347145176	1.3661009496753416	1.8226687640327972	-0.20277190081109114	0.4947500569395836	0.21945091450353865	1.415314086493938	-1.3491249488232149	0.8089584338061482	-0.25102972600953244	-0.6385466669477161	0.6115168215882886	0.7415541843020037	0.4770285642942662	-0.05537673206305747	0.0	0.4865205787195434	-0.4088493362013562	-0.301845199347966	1.0685383422278665
-0.17501942683261232	-0.7830872548071557	0.0688721982262439	1.785420249386522	0.11070838976896366	-1.2381500680065407	0.11770810738557094	2.2080605482444997	1.9648073859586503	0.23098175284733583	-3.0075828308279564	-1.8465106125331656	-0.28383271384283876	1.4414367927414988	1.5962971650482631	-0.5875717471256195	0.6479741539653638	2.1847429649404866	0.6542668512793439	0.2508950864371941	-1.0312689441512086	0.032506345967355944	-2.760977269167303	1.6147707976643941	-1.0043427382964243	-0.6742210897686622	-0.9183942543335767	0.1961113780532091	-0.0851737763813028	-1.6209655654832935	0.10080984535006976	-0.22954325484541346	1.5828771412392384	-0.5395777492394138	0.7888461939102305	0.47858629687500065	1.2030629788238891	-2.2794662364562477	0.6902680181388248	-0.8452089690646979	-1.1123422203510582	0.9686536972724822	0.5992025580805338	-1.0367684809099618	-1.382511814628905	0.0	0.9779318639200978	-1.5189656524029225	-1.2862863036749772	0.506160647868995
-0.9587756442584853	-0.8152564301701023	-0.11262404038367138	1.443570260111873	-0.17377426581312555	-1.3908928034045445	-0.11880620904398916	1.1761341095140119	2.2284097450569726	-1.6236532617034296	-3.643105226153883	-1.8974030197317922	-0.582615744468967	2.5589237539142236	0.9380210978347626	-0.04711920413485995	0.4183246608787774	1.8240300079474552	0.583093800755417	0.13711931789095977	-1.4439922398580292	-0.5446779673123877	-2.7598586200002364	0.9777934643086805	-2.30907533856315	-1.2433101353750045	-1.5962410825897149	-0.2512253014185938	-0.15151705873918436	-2.605413447594915	-0.5472440254481903	-2.061803958435497	0.9135076234662736	-0.6686449899242075	0.5276739117356564	0.3118965523090595	0.20112981001880845	-2.275660817295417	0.3937864614217069	-1.3501577817962342	-1.5963923999360539	0.6985244213821448	0.5264733216466607	-1.964566627236803	-2.182223652341619	0.0	0.33645995454924665	-2.2916790751311944	-2.009143079692887	-0.2519870328432334
-1.6241673958201066	-0.8063514390470209	-0.5336354619340337	0.29579640870450014	-0.2761086060802729	-0.6563908684673008	-0.6260472821657435	0.1307090262997304	0.9029401727601712	-2.4621453560902085	-2.533154152754006	-0.8586341002548656	-0.5484540095085277	2.253573864548402	-0.6464588169571297	0.5843737769926842	-0.398808635029104	0.014144241203333545	0.14344719961766858	-0.30047772220250624	-1.0908655335743367	-1.1530260025697385	-1.1889419406212207	-0.3777300206059215	-2.2311531900358874	-0.9821838261409295	-1.357323503150843	-0.18118027118359137	-0.21353572061234913	-2.1343711776290597	-1.1009691016024359	-2.982198698559137	-0.16197130422505035	-0.7414512166950982	-0.11888692765567963	-0.1328627588975681	-1.090937316605028	-1.3321155913347278	-0.08603605330339174	-1.2576954755164431	-1.6697034394687469	0.02746804735573557	0.2609214563445009	-1.5208842649267063	-1.8090122176624532	0.0	-1.1763187192129054	-2.113224582437775	-1.8759338626254234	-0.8362257328464192
-1.7697452015189412	-0.7505076851519775	-0.7059843197841614	-1.2106404529017907	-0.8205879123608337	0.6658093387577262	-1.208282330696279	-0.4611353334641808	-0.9416761877892963	-1.6515681656796712	-0.9248512704611701	0.8430152573466076	-0.09953379295056158	0.9413723816061318	-2.222611017191973	0.7045685911631562	-1.493217498637495	-1.5531943125207706	-0.07393219913480653	-0.7959765736275106	0.26169110329734463	-1.4710264284268462	1.0660499289151166	-1.825789498395226	-0.7405589322278515	-0.29250830575660036	-0.347922817369722	0.11939531701867959	0.022804929181080288	-0.3815691663237756	-1.0070091009964157	-2.598549612329594	-1.4944432924117979	-0.9971583233362512	-0.6877347531524397	-0.3323209182052065	-1.8800630622146957	-0.18589403761497422	-0.7965439121296685	-0.5724255017416229	-1.2079478054249195	-0.44629440401035975	-0.5286951712262566	-0.19712064086072206	-0.7557030871291623	0.0	-2.464889959072569	-1.203984277373715	-1.0916926992072242	-1.3421877313692947
-1.4653416990708765	-0.706491852207965	-0.46387234511197456	-2.30169345242677	-1.7931736655388402	1.7484528826956842	-1.5852293223999767	-0.7460476580829256	-1.8314073383184617	-0.15616852654808788	-0.22440112752754945	2.0504905477071236	0.42845011221769164	-0.268036077324748	-2.8312321503259867	0.33950950259261026	-2.3119762862630813	-1.6924686793686456	0.14943197646194073	-0.9986750839276771	2.0237679429860203	-1.407863391203536	2.6785805490691517	-2.5683713469782496	0.9485813768937384	0.17095479647033895	0.4751728360064963	0.011903463298411328	0.5961996017008163	1.194520931981731	-0.3101358419072763	-1.5463327912796263	-2.5381606513370314	-1.3994150559654868	-0.900130184530008	0.05886004871196914	-1.6819336022385367	0.3574705191904822	-1.6127171402236553	0.2688852926660325	-0.5334915258921884	-0.38813634819290205	-1.5823205609591733	0.838962281935486	-0.06618592076503999	0.0	-2.5833653713244695	-0.38692262864358884	-0.4210237480486593	-2.023407540398428
-1.1451073087509376	-0.79703405621147	-0.11679064750205008	-2.454494275165356	-2.2717462002979163	1.9255065399259892	-1.556608719245907	-0.9903330273079128	-1.2744798390962113	0.6066447948282737	-0.5559496958289232	1.9985227053379286	0.6900252514173827	-0.6439817190594515	-2.3381874990131593	0.04977468822134231	-2.4616982827823315	-0.7880492045434051	0.49176917382719176	-0.6717250769409592	3.082632828802154	-1.0010882276254343	2.918951557573231	-2.3130630674418247	1.6164799429813128	0.124782493450598	0.34401364523093536	-0.6045477944799864	1.1662238807270646	1.277841782944655	0.3948766561961756	-0.8274164123493298	-2.6254498861552515	-1.535179226981221	-0.9163709443205709	0.8271145304769206	-0.7482490966678229	0.1584590633621566	-2.1113625457893983	0.8056362259535006	-0.06385173450772653	0.019237059561016907	-2.0955334956232856	0.9189046809997832	-0.1792419951086961	0.0	-1.6200325432783005	-0.27376217375301887	-0.31136739173443506	-2.6644571617753243
-1.1557773783495873	-0.9953946118747269	-0.08461934828652565	-1.7950166040472888	-1.4471583597249296	1.2424531280673201	-1.1307535733580867	-1.1436154644313061	-0.1187981860637261	0.2926447925423067	-0.8414900903055387	1.1217250426073009	0.6969669268145186	-0.46996641005761275	-1.487908469569977	0.2437238125727746	-1.9420304507205397	-0.08323049960046756	0.5540748293334842	0.11592631897305228	2.758121111456887	-0.3331896015756589	2.068527650466714	-1.5130675424048994	1.1674408904006581	-0.190681396854797	-0.48542397375987667	-1.058990629707296	1.3143134994511398	0.08189702182672638	0.5575108002055298	-0.8916541516105828	-1.700441221332579	-0.9965466770942637	-1.0372559853514727	1.3495494000649586	0.11929100919468676	-0.19322893513820086	-1.8395231573749327	0.88003283148867	0.12855837635753517	0.38028990644609745	-1.5396010361656047	0.3793549451733714	-0.5141683189142653	0.0	-0.5829310723498189	-0.7145257971429828	-0.4331151179942642	-2.568596179517258
-1.3641591299621958	-0.9748840798001829	-0.43772480308629624	-0.9536643704895176	0.27419287368891937	0.38567536715242884	-0.5248500105089766	-0.9830546869017582	0.42495500082387605	-0.16587424238242532	-0.18686603437125263	0.5793732859008052	0.7148470432120392	-0.5876148353305781	-1.1233763287384346	0.7662546687799865	-1.0569820869087923	-0.1948104587432966	0.35723733122743473	0.9688445475412577	1.443533028796901	0.4129823739497572	0.9729359289034569	-0.8808267172697657	0.5101541433658805	-0.34627839756726314	-0.999381669164394	-0.6542385697468844	0.9881207612010776	-0.8478002210222391	0.1636013620385028	-1.3434562541013275	-0.5869937233389844	0.13121714913072	-1.2262762435292411	1.1214692080601472	0.25964294281067585	-0.0036758851255889184	-0.7828905920489476	0.6778708458539038	0.3242844804091577	0.47419760395754973	-0.271615104456287	0.0055652217666065686	-0.21090395705279683	0.0	-0.36235075809231176	-1.0158296347077895	-0.17283832027764554	-1.3494806909194201
-1.234462485687037	-0.3494129587392858	-0.8439565978848016	-0.5029081383832387	1.506189560798521	0.09404520319132324	0.007612752100081528	-0.5390965297834108	0.009091313312082506	0.22698627875610214	1.0908219942176431	1.0087941856059568	0.8822787793692459	-1.3681286569570845	-1.372844439887919	1.1993212474977546	-0.17776701712167883	-0.5552217313149914	0.28793124967790173	1.4144291132925202	0.22174098776556	0.9437439281703031	0.3204254512483993	-0.6952114949360297	0.4888747818766005	-0.1220585612913641	-0.5150211081028708	0.46298208126459006	0.5782017192120474	-0.2634868003739401	-0.33005329013838713	-1.4834941182933041	-0.23284613205122526	1.2550149330667806	-1.0981455355276875	0.19875990064416363	-0.27214746604117024	0.8764929446566463	0.5025880750659557	0.5395662553114629	0.742853710395603	0.30507313991175167	0.8268006275946317	0.15315236075611174	0.8694963218016829	0.0	-0.8325133235791183	-0.6457384074292626	0.5509725168611543	0.3927851979325355
-0.38804364477476133	0.8339071448873585	-0.937848306177193	-0.4961621068709142	1.283014838250393	0.5667778209154106	0.3819446974716869	-0.15168065995860328	-0.6533298810411796	1.3828871898846025	1.9126618920972076	1.9091650337283121	1.0627569423192404	-2.2535914023135275	-1.6054971104242242	1.3784245300779956	0.4151430619134507	-0.25805043151522894	0.5855542847143382	1.2618057475869033	-0.15967437324874426	1.037176923088145	0.2898517078839345	-0.6506330505695762	1.0949729684174208	0.3600024136687521	0.6022407926564334	1.3265508016830645	0.49641168269241526	1.4689663645478601	-0.46943311614105426	-1.049633507782938	-0.664498420000106	1.7923735936960032	-0.43560056013284726	-0.8128325348778709	-0.7800114191493164	1.97216556348784	1.3171261833922014	0.6904029557726423	1.2316377282995787	-0.05957043564132705	1.2377428266144341	0.49083270333177575	1.9905974828596618	0.0	-1.0547803636995368	0.27647319277694477	1.160455500149137	1.4512240943489008
0.8785496693930603	1.9273991757409037	-0.6573839173459765	-0.5302586593748981	0.037301812892320915	1.3259662967763113	0.6843717037823025	-0.04633393919703036	-0.7131622764899299	2.2902464485906724	1.7087807988665602	2.2814967454609203	1.0759156056783805	-2.3713515849332425	-1.1451716027781689	1.4341464407117681	0.5894419835833984	0.8034361220675011	0.996762675748779	0.7425609037733618	0.11505731944702145	0.753279929989079	0.6517944525740919	-0.34812589343253386	1.675000870771053	0.7688637858067532	1.3657306491350634	1.0851901212025352	0.7252659906095983	2.7840173460048465	-0.19299268444915732	-0.3780711484685097	-0.9296957368521565	1.6503084879218857	0.4298953341575309	-1.219252295311945	-0.5696559714869238	2.6250478466957956	1.3920651662941927	1.0531112312466553	1.4410300671558485	-0.5115998206267548	1.1662215312064625	0.5157182189776133	2.3195997935605432	0.0	-0.3675690815910158	1.1317300818936193	1.1301102659748719	1.1779683670328747
1.731873144120782	2.1829008165145307	-0.18882537790663906	-0.23585532377127325	-0.9187830299734568	1.6229598404490184	0.9509468872147068	-0.00528189418983719	-0.11903111656982909	2.1477182776123933	0.9922394760471974	1.7012163885027423	0.9456682710936111	-1.5192295155561355	0.02102888227027048	1.4094452151822077	0.41604147774648487	1.7899287868108023	1.0176503776020491	0.2850113683735044	0.331559649623372	0.3993012295813765	1.0181927418547165	0.20871739091096547	1.6980255952958014	0.8140887617517981	1.237522489295272	-0.12786334877378377	0.8815682982196836	2.577284365565396	0.18964158054547792	0.10637629183803797	-0.22052267161695233	1.1555832570897684	0.9240604525501933	-0.7812417923690504	0.4423279901493204	2.470781492234117	1.0310412348466707	1.3043883191085608	1.2576658776275536	-0.7891820559452101	1.0543421187671762	0.17559373175250115	1.7314207585102253	0.0	0.8509657045283868	1.4012641281560645	0.6585810379540042	0.1625791535484927
1.587067898738798	1.5008701611974755	0.3286084866218818	0.32221886356001034	-0.7360575756917305	1.0857293680125708	1.0230668499208169	0.38196650464306325	0.4512071235847227	1.1414983722218293	0.6708042814416781	0.6305182621510603	0.828880530836709	-0.40627472141048626	1.2296772326414263	1.110104318016688	0.19034264693674302	1.810497788458468	0.4651689239515808	0.14652647792674642	0.1180059805989654	0.26111869261860193	1.057361257533558	0.6825317824886769	1.208097903155821	0.4865797460449604	0.6520869575634234	-1.267306328079801	0.7277438414501632	1.2976586967445622	0.3574404892662862	0.41233557673209914	1.1057890453711048	0.6191183002419418	0.8936185814323839	0.12240291286516021	1.673532370811278	1.6157297058908398	0.7297231595649649	1.1937634145250549	0.953085740609122	-0.5592155786341361	0.9954957003396153	-0.07783770971032375	0.8327236117059456	0.0	1.617932484527067	1.1392259182396118	0.47514641408984826	-0.3837514122951413
0.7613146904695569	0.6099952980194436	0.913791843177177	0.7371380233153747	0.30952118489809266	0.09898912037708558	0.7412263682315496	1.160698103071294	0.4592839483458562	0.1354761750083712	1.0202753141030436	-0.1970720703790626	0.7688035196534647	0.11446390176740252	1.7645214888844254	0.4625487051024181	0.27087782930772725	0.79754506407639	-0.2535476704439119	0.2687884974539205	-0.19527790978033893	0.39832932635047985	0.6977529913363415	0.8615630684389782	0.6505922394491171	0.14427706661915649	0.4535266227992768	-1.2883740320029577	0.49052136566436216	0.350254780268492	0.331331835414353	0.8844076541219363	1.8679171749012113	0.1345197290794062	0.7812470952886508	0.8673499471494532	2.3597814288203445	0.5463698664415902	0.7336527824774342	0.8522780758756158	0.8678032383597835	0.22273829968728048	0.7902684608253476	0.19642058599598278	0.31957118321444017	0.0	1.4829698800635567	0.8862162236117743	1.0023977443503298	0.10680712750266211
0.22641602864749558	0.3913739952222526	1.5441417111639613	0.7128828697299584	1.3687913939900687	-0.46063292809615436	0.2839452833006135	1.8481095716343627	0.09939593487532941	-0.19994292311961243	1.5028622733533612	-0.4560439717931537	0.658440760572718	-0.055617309251010695	1.4583030455435202	-0.1683110850299227	0.7603662870073609	-0.5093421094458105	-0.48073008484535146	0.4541363009318462	-0.06884397558450536	0.6948433013751676	0.23933263482044745	0.8799930948736243	0.4434095221826162	0.2808452709998543	0.9233784259906442	-0.024617948797975964	0.5572136876126738	0.5620888240205867	0.4840931152205959	1.6217882815581723	1.4093282351088865	-0.19903017983336743	1.0401156228888642	1.1451787530218969	2.1269521443215744	-0.1000187862726005	0.9556503670287466	0.7108407206339862	1.0189107401338873	1.0939832487038277	0.4218296768319105	0.9301460197574958	0.40302928398721755	0.0	1.037344944581524	1.1084132770886017	1.8554131819718078	1.029456689062729
0.6280795593004617	1.0033224435649524	1.9742845870796335	0.3676915908614476	1.9109984309858814	-0.016315556674438753	0.1532305553392127	1.8985161907899333	-0.024189765400020866	0.13182048859778703	1.5018843543065492	-0.27837723066843845	0.4660835697079598	-0.2319440196010435	0.7355919821526065	-0.29963412790303845	1.3399742999562363	-1.2851579534004407	0.07113108203658436	0.6039650999493971	0.5255599256850761	1.0204717072554337	0.14328535415204222	0.9486941549909444	0.7107686288827394	1.0384880036037814	1.4848914282662327	1.706718800341614	0.9062415658732292	1.3983552900890923	1.1409584686918361	2.160956120643347	0.3499318602337919	-0.10352453187715988	1.5005108220694494	1.1479329116607613	1.2109312819709979	0.10913687301697172	1.1850063677763514	1.0063145559675193	1.0898692883290175	1.405087864641461	0.17485144856234788	1.575374026047929	0.7861902724600519	0.0	1.1753991071782535	1.6917962306199412	2.242366128294343	1.3570545935827567
1.6007616669267803	1.7299303512002517	1.8953845233246926	0.06587625279743743	1.944328336963332	1.0611267621582912	0.6570319153671076	1.2548926990417313	0.3530702466004548	0.6565904411245507	1.013828903293397	0.09560275026156272	0.3543892889767467	0.22164605413364555	0.1617959385623864	-0.0017602888146272101	1.5145775014764298	-1.2267689606088064	1.0118924718057747	0.7387779946759915	0.9942873706760729	1.2704359210089964	0.5353341424747423	1.0108101490182722	1.2302330304543099	1.8947479430758807	1.3614151681851765	2.762272966187654	1.0115242105720508	1.6705891379665538	2.0965210103808305	1.885872101861698	-0.16801104914885612	0.5699710315703627	1.5139335595615269	1.1855714752797335	0.2220700046058425	1.0091355908069903	1.2444350803597466	1.3834676326621322	0.7815646186180328	0.9328141702279645	0.2063726256038648	1.607016160213359	1.0318874427860827	0.0	1.9628994651735256	1.9965357145922336	1.7853159258909699	0.7798746444667248
2.14001788255412	1.7128717039057024	1.2871257504508553	-0.00555530166494599	1.6088478416953387	1.6538540744724097	1.421897783950903	0.3508751219957962	0.8991776584621173	0.8732124520698966	0.5467643705808847	0.46507372903714755	0.444357623996328	1.1659962180715655	-0.01980160957065049	-0.001281035128953589	1.0784651278184214	-0.581754678840532	1.5507073513205172	0.8359334840226804	0.7425971986461926	1.3068942436037336	0.9300044023554169	0.8068699721354052	1.4995666964279069	1.9713837444486684	0.41351611664863047	2.4971375273341683	0.4114972612321527	0.8381277710696767	2.5694218557926365	0.7504847094368724	0.17627944668421103	1.3829195262417033	0.7412352395111296	1.1947051224348761	-0.3203281924774829	1.7703130646826781	0.9790933715020534	1.1302972950455197	0.0969004724674847	0.09019932940774622	0.22320227908630605	0.9898067151233166	0.8843739758792788	0.0	2.4663002057865406	1.4637331686606296	0.8483715707758771	-0.03127365204272006
1.6303472795186855	0.7802552921679504	0.5121691829149513	-0.015456109028085658	0.908401275967053	0.9190254248153301	1.6041311476613653	-0.38307444278709013	1.1378695135475316	0.5004893229899553	0.48143342425792823	0.5572411009645715	0.5137463273863284	1.8488524593761595	0.012386019124062	-0.8933900613404803	0.30104850482486645	0.16726977747626567	1.100537924408355	0.7561497006217456	-0.1594131750792197	1.0114437542372008	0.6324024922902771	0.2582795837776394	0.9822383365162327	0.838563770822839	-0.7387376871672954	1.1466477144843104	-0.7028223469691343	-0.5004566405316336	1.8101600548237253	-0.534629632341721	0.572462574296238	1.4583820010033253	-0.3765542514834827	0.7733644166216036	-0.33590771264561714	1.4671624394794671	0.2780807366913283	-0.07704937593021238	-0.7241746589596054	-0.5429119318169334	-0.1897351002214327	0.17784388851245067	0.3440589348680524	0.0	1.788655355796143	0.2116223159297269	0.0838884713163134	-0.2493637399421128
0.41076358927590206	-0.4665173871688355	-0.0018663423904720958	-0.21314948415053345	-0.09107611437118683	-0.7987248801639703	0.7345509311545756	-0.8768540707052543	0.9558592674032433	-0.457711897548784	0.6828599379133222	0.09708504746797883	0.12236073521761154	1.7027013900735495	-0.08835264831948195	-2.314630933578658	-0.3776094911001525	0.5559785098909984	-0.27550667699032133	0.3864195471377302	-0.9907724741181654	0.4650977237440613	-0.47769229159284277	-0.3469866454232693	-0.4387736234283583	-0.9485985913660119	-1.3438075991508989	-0.43758866737736	-1.5985834255261318	-1.3038935979410164	-0.09473940051601094	-1.128923938260493	0.15013454555102393	0.3511331098859277	-1.046710701737979	-0.22951767725439554	-0.1694818004100721	-0.027168067453706667	-0.7516234741797089	-1.6976179553525934	-1.4515281796161759	-0.8099355723690517	-0.9703679287518274	-0.3081992087561274	-0.402624336879507	0.0	0.12814335458117282	-0.9805294982801125	-0.21975042697558242	0.20067724657237124
-0.6626419339991673	-1.2842431598138988	-0.12566467970556497	-0.5263520049105503	-1.0475013357606289	-2.1607175750151697	-0.6801638932503432	-1.2585493494876039	0.5601525581309401	-1.662945204065892	0.7127309673713583	-0.8299932832612694	-0.8436262097931222	0.871315413208269	-0.4929976815430529	-3.142912092817319	-0.7607131543604778	0.28195096966727307	-1.8774998532771001	-0.1883153370273557	-1.0749603490828938	-0.012270115157561049	-1.6717112458250054	-0.6086931914290656	-2.132356933537445	-2.2276857919868327	-1.1516023470727246	-1.4371128235714798	-1.714316038217421	-1.0944371410620943	-2.04769719099389	-0.838020584520974	-0.8976446033615092	-1.2723444967903075	-0.9192942196563685	-1.2877178105000715	-0.23682506497495295	-1.7113444564005613	-1.6769544254064683	-2.7080070689665585	-1.9632673135853391	-0.9608996948818065	-1.531281538740791	-0.2982238623320891	-1.0682737290681517	0.0	-1.3683749741534363	-1.3274739812081322	-0.2831144781274853	0.6588136044173494
-1.0501652556107455	-1.3772953734892757	-0.019578393741176713	-0.5310623149820776	-1.5417862874019759	-2.0797793163968565	-1.5381399817927812	-1.4956615620779656	0.08194406117398825	-2.496857706012555	0.29159839155612055	-1.6375046146901593	-1.8359201785697299	-0.019490222145772	-1.0133096974593254	-2.6363133461320585	-0.9105945190361181	-0.5976684809627095	-2.801456798649634	-0.7291039547399414	-0.45499761783643733	-0.13087802110749616	-2.053369994117148	-0.3857706010735163	-3.0087679471138578	-2.2530529125191205	-0.45020402770904794	-1.5969864985717868	-1.1731120884229627	-0.2570936348540086	-2.737959195122356	-0.18306020518023938	-1.4918553936736731	-2.0855314547459884	-0.2973128021686822	-1.584144929097084	-0.6317286105048413	-2.2445758270130125	-1.965165460338495	-2.5165187577228934	-2.1506743279534515	-1.0912396485689313	-1.3946331834880974	-0.022903798113703307	-1.3643830915094592	0.0	-1.7765085264125435	-0.7186675981311912	-0.42820700038004744	0.567281600919398
-0.8256397031519962	-0.8986434631224549	0.16149274033867986	0.10943550566927672	-1.4431381020100524	-0.8021666483737607	-1.194530559379701	-1.383515556145537	-0.5421013972653635	-2.4078953137634156	-0.476781792287346	-1.7166665029908508	-2.0394826859688626	-0.45434314811484305	-1.1929733745584707	-1.2564653892495055	-0.8128944221142043	-1.514856598145658	-2.5130555137108406	-1.0650430201938421	0.13286979385109746	0.04611065764238308	-1.5142632001908676	0.1371296308756466	-2.406722116238529	-1.3505006444138983	0.3358678259987892	-1.2482386283787894	-0.5605806394549798	0.4758077686872159	-1.768999773972489	0.27599799489405535	-0.9011603700926087	-1.4022754871435918	0.3832672745849645	-0.9123846328134357	-1.054667916792527	-1.2499705146274775	-1.426578188820605	-1.471794001122474	-1.8813542305939208	-0.857127387231757	-0.7342215206161267	0.1638539136955711	-1.1404149186790202	0.0	-1.2346329949700208	0.22183980558373964	-0.6710067132032381	0.12110603259267277
-0.3078851270099007	-0.10590528816907846	0.39137791422564716	1.1824281981530824	-0.9403350606792442	0.3351954826446854	-0.09270062895287082	-0.8963610554773073	-1.265123865938111	-1.3907035234402818	-1.217758688284386	-1.096181199566107	-1.1998754861448602	-0.3257666844523813	-0.6356860901007653	-0.22013934707681843	-0.2548624210559308	-1.6415618941912171	-1.2152887514826434	-1.215763037710136	-0.02631712417872477	0.13860519864373977	-0.8479686751787857	0.6726421179636304	-0.8011152170510635	-0.5185548562151534	0.9279294283565874	-0.8656021574711444	-0.3125606839986946	0.6670277025543606	-0.028941736438012657	0.5349843502349211	0.44212753394314513	0.055929388742016806	1.0106026679821314	-0.0505764788227015	-1.1354613045848256	0.20568538616072554	-0.4241291653311091	-0.4659938849617922	-1.1681906169196772	0.03230943638459964	-0.15202976287415876	0.05746228739104528	-0.4944531640579638	0.0	-0.5538200564459974	0.7167737962926483	-0.759591844821878	0.009409693516462106
0.29781157456880647	0.7615166792138285	0.5548953078674206	1.9700306283759377	-0.26711317664690254	0.26946637100417303	0.6931175985928464	-0.3752831625166538	-1.7315089675903383	-0.106490229738106	-1.5338553130631467	-0.4509548685333284	0.005730870602423911	0.19422935748690867	0.629105469656721	-0.27702985256063906	0.7887942539369348	-0.5800799659403136	0.25007294972225014	-1.270674815334281	-0.9145130745271044	-0.14457713614963316	-0.8331652686545982	1.005332263573546	0.4822492943132323	-0.4135262657270102	1.1500899357494718	-0.6258636457369863	-0.4399939388816472	0.35399848032134185	1.0919170331716854	0.962693748845388	1.436862768246698	0.8585146860625898	1.582073444298995	-0.029904158072926866	-0.8181093425433763	0.591663741986473	0.40173006996165134	-0.11688541316759347	-0.34278893711000347	1.1273576404245602	0.0009610762107055181	-0.3612921730222069	0.24196049545670587	0.0	-0.19467783550385265	0.45822007162120204	-0.5354332757098523	0.581306080578797
0.7978037262493805	1.315590900881076	0.28738559381653106	1.8364767361727856	0.3999121289003604	-0.74084490695084	0.4976061826152873	-0.21578663639309656	-1.5980697386622909	0.6022979686418999	-1.2391757345619532	-0.3556651825124797	0.5340444622279493	0.8307192297605883	2.0413543092079647	-1.0700451810329956	1.7539993936063847	1.106821314305619	0.9678196785949853	-1.21769039740711	-1.774208826706064	-0.7012229008034261	-1.35131173968554	0.9842684297718401	0.4183008097031919	-0.8089491146768298	0.8617376385444527	-0.4109165088198006	-0.7775053438742981	-0.1920858213164017	0.8768995055129086	1.6261663316108954	1.4452295359657614	0.3382116258045276	1.7461263440906891	-0.999776982320247	-0.39851345121178355	-0.5654032992363728	0.6268477360877323	-0.38914531100651123	0.06924657421117797	1.3739941633542885	-0.09818306156474442	-1.0338209506852654	0.6528553868407779	0.0	0.09776635767126864	-0.29152089390958125	-0.16622066008689493	1.3851056249005245
0.8247857546299058	1.0452044094899096	-0.7154894443765775	0.8243759901839479	0.7529466531530453	-1.5092042544740225	-0.40346656210050286	-0.39988044654670973	-1.0139973612516684	0.4058726097788927	-0.5284979448466166	-0.6643801523191054	-0.05243762123393783	1.2103070441075154	2.832199493692267	-1.6841217658459067	1.7815802355876802	2.212155223304571	0.6217735224327122	-0.9901557485138348	-1.8374268334332622	-1.204426492096655	-1.610368505161726	0.5403386883277057	-0.7918507609448813	-1.044443488396323	0.11383035484232518	-0.18394980395014712	-1.2568999963365115	-0.7368800145885817	-0.269878929924158	2.031742677427134	0.7633604447757683	-0.781020146563203	0.9591540187447505	-1.9867604627477637	-0.19270073517175562	-2.216649947551655	0.28586292660754187	-0.8953468864507755	-0.24123576212506584	0.17775141621927337	-0.1352178932903326	-1.8472720374566924	0.4416327673505943	0.0	0.6350552462572603	-1.0837202441539722	-0.00775091063528894	1.5843642738364483
0.11989706710687817	-0.2120078835228429	-2.1659193749543517	-0.32860682436978644	0.3675556891703132	-1.2885150344820022	-1.2267512724241805	-0.4857715237850377	-0.5614054263894642	-0.2867814687459818	0.05162403997718584	-0.799360680669664	-1.2050317139680378	0.9352395356909099	2.5723716832259247	-1.6083234987190063	0.6145456296839478	1.9320959198014298	-0.26544963078206224	-0.685986457085709	-1.0913204493975874	-1.5154167228074256	-1.1986452325319992	-0.15460978223020183	-1.96778527200951	-0.8472024824727326	-0.7009294278767592	-0.20092515797055346	-1.7913662106833295	-1.1718147243143686	-1.4070255968922625	1.6646555283932662	0.06507987343506802	-1.2905250300804734	-0.7364926640956321	-1.9209674591099704	-0.2393847472834443	-2.9001374128060586	-0.27807883136900285	-1.3364299169299494	-1.04477966883289	-1.7442372944727842	-0.09562216625681867	-2.5491387632271887	-0.3971087215792386	0.0	1.0740549051453165	-1.6562215195822385	-0.26781747427589503	0.8069465318729586
-0.9457668507055705	-1.8424719807552896	-3.154835694048324	-0.8045306639068169	-0.7807979686627038	-0.5611902565496123	-1.4852772814610984	-0.13485370801261	-0.6111697299086671	-0.7820943294293938	-0.033011758305811274	-0.576876596583654	-1.9715381148318387	-0.05404307377675298	1.4790306442896395	-1.0147386224158532	-0.9052649044853881	0.644327495839187	-0.7881100372294931	-0.6177457688642443	-0.30717804561168266	-1.7905452136124773	-0.630933372278026	-0.6485712758222161	-2.118999680421284	-0.5488977980439406	-1.0776964285754456	-0.701775675938224	-2.0357897180183	-1.4904417607944123	-1.9243107547530818	0.6736350460663431	-0.35062594900667915	-0.874462644360946	-2.3334993868400966	-0.8312842238607817	-0.37634059664418906	-2.2258404567757006	-0.6961122803607925	-1.5577279678715723	-1.6846468617473191	-2.832909447305512	-0.15275172759463015	-2.767134630297433	-1.5151504393518151	0.0	0.6789086963505105	-1.9552670749933618	-0.8098613375343932	-0.4501287386805958
-1.436193448900675	-2.763405033693713	-2.889713252570229	-0.39692856127207665	-1.884176680872093	-0.3788292474593336	-1.296756795607234	0.4307288655988	-0.8740156347466866	-0.7500761009495573	-0.7956850078028195	-0.4668312129144086	-1.8946185369088622	-1.1592816579234326	0.19268419882590973	-0.26411790358469694	-1.5024097881096623	-0.45003373306414235	-0.46153524746645946	-1.0108505662263132	-0.26328110642298946	-2.144075597416043	-0.6577800513421671	-0.5542395831365516	-1.3300678420402934	-0.5234788138185116	-0.896289071453494	-1.4231460825381108	-1.5590286954502262	-1.738636885710889	-1.831398207358249	-0.19313592531508578	-0.6492460041640704	-0.3697902632543063	-2.62085179194162	0.16522238018251006	-0.5329696018271144	-1.1339767690532743	-0.7374023860102127	-1.3686332419181624	-1.5664197566914202	-2.1484969087580335	-0.2630017014549576	-2.263989099256886	-2.341403345197048	0.0	-0.7047533407725332	-1.9519693704588141	-1.2618338806177472	-1.2631147344022857
-0.7389797526301549	-2.369520620782255	-1.508408137451492	0.35578951880008247	-1.7947595916559547	-1.0572986748132607	-1.026170064651127	0.6151010885187621	-0.7723906777883383	-0.4278500301650321	-1.6023055450362238	-0.8964791161146637	-1.3039696964092906	-1.4235126283665192	-0.7491917012236119	0.5191300400876941	-0.7447492485936578	-0.5204907951667277	0.3523302748516819	-1.639530267964887	-0.9248313277614036	-2.3458390135431872	-1.198922908899453	-0.01153331740699815	-0.5001131598800446	-0.630010297949235	-0.5955530324008139	-1.6358058378944251	-0.38836049317639454	-1.9213117208894759	-1.4091929562467589	-0.3926658623639163	-0.9924571151888987	-0.6495432847699701	-1.422132371517051	0.11189595092684586	-0.793129566402015	-0.723831583061765	-0.38316828291487154	-0.6118950868920641	-0.6183697759711666	-0.29068304049819216	-0.15694933600210212	-1.2205656876041575	-2.412703684306336	0.0	-2.2065083630892803	-1.5930280100238514	-1.3235108122616732	-1.1280772794425875
0.6349719851536824	-1.151745285641002	-0.032720621085066404	0.7045050368372292	-0.24190891521643104	-1.76908510718064	-0.8238242214452999	0.11123899558818064	-0.22025305638557743	-0.2595312249130239	-1.7169056064492938	-1.5027897919744715	-0.8079126586879718	-0.4148132895010792	-1.2181632738855686	1.2728915632813815	0.46948145319884205	0.11185866186055633	0.818663711177362	-1.8800500261953645	-1.4491724348818273	-2.0161150945360244	-1.324386879470689	0.3438962354908391	-0.32325907231041523	-0.39389353110412667	-0.705116031740873	-0.8685863135768789	0.7645617989465694	-1.9024926515174558	-0.8375521781920036	-0.17737477582997838	-1.2399689231377493	-1.4833271317270915	0.12179366934115066	-0.7121361901552407	-1.116389683363667	-1.0503241787772788	0.09875523683845638	0.4957297303890437	0.6573995943559272	1.2299495951254686	0.20182793812098385	-0.19831187463269273	-1.7125857972100635	0.0	-2.676852866743436	-0.9466579221932414	-1.017434662095508	-0.39031651630689235
1.3965113056632383	-0.22604089417430678	0.5776291060368609	0.37581493343249356	1.5804318564631896	-1.5107733303536435	-0.5706742628605133	-0.7043676961090083	0.19752714551816788	-0.41960817697577635	-1.0639701533702093	-1.4042970898210088	-0.6440650220944748	1.174421192055567	-1.3392731722701323	1.6878224709223253	0.8499903402266762	0.44946544596896915	0.4521699786326419	-1.2538018250200398	-1.0711678390032644	-1.1157661121459133	-0.4346344381084688	0.043253472191500594	-0.650423429869259	0.3051259932061432	-1.205260144402588	0.42272009325910836	1.0516249570756622	-1.4600866890109316	-0.20919076223338925	-0.2300115008170473	-1.1515211599830313	-1.7302970521296845	0.6799114383244849	-1.1293342980374597	-1.1451770850118197	-1.2391440069566368	0.21737573201506633	1.299419188926466	1.5782998634495784	1.4685939549455975	0.3971957991783669	0.27240885586700775	-0.7086190836425835	0.0	-1.8360818185613483	-0.2836341999719553	-0.6682104567118746	0.14226023534905477
0.7640647252185756	-0.20414283690443372	0.27672572076150065	-0.22810606065512082	2.0038666704638386	-0.30661996321054247	-0.14466404392519513	-1.1077739264757156	-0.04556235283888399	-0.6876371062129616	-0.35940100901303296	-0.28741889437366136	-0.5828641941160734	2.0102741639904553	-1.1751738236603606	1.4451540864330286	0.09586297423038581	0.007474435150707456	-0.4240930738010668	0.05458248537937714	0.02929730081310722	-0.09401100151259957	0.7950660176259172	-0.6170203915123214	-0.8398181768131575	0.9352108221928702	-1.4920732380117951	1.1166726514020953	0.3309155109873269	-0.5466747412473085	0.29939763671976244	-0.764959459869411	-0.7081874607275502	-0.6403503840109918	0.07067137400963182	-0.42558603134479983	-0.5044696751185296	-0.6710720801035577	-0.3602756311494284	1.2457718174572907	1.804696950728893	0.7749677863283426	0.048079706580204724	0.11219685244301834	0.01773573645517722	0.0	-0.5231351400755799	0.09705004244018384	-0.5962929932976979	0.00753838988171591
-0.7038497403045616	-0.6345625151458026	-0.2052455882154721	-0.46957111690283637	0.6094988354728555	0.7684509403053092	0.4060293738287372	-0.7443203076475743	-0.6509853268147936	-0.7031639429357297	-0.3520291832320647	1.029351190116769	-0.35250312573683823	1.3625929495849458	-0.6936771279849626	0.8056548105451513	-0.8237485836593342	-0.6334828949930542	-1.031331676831605	1.2843063635287524	0.8383844909699114	0.5411660192257438	1.0055030493003256	-0.8175649312036103	-0.5642786650323899	0.8431040936592487	-1.0551141539532898	0.5270306934526034	-0.6338435241814606	0.5037017213715278	0.4936092423545318	-1.2052185071437063	-0.11393722081717766	1.2409571882890915	-0.6823634867118553	0.8364481367342261	0.654641952467796	0.2502907165326932	-1.3390164653010987	0.5288379866154792	1.579846633260972	0.12964159855887541	-0.5518081460264391	-0.2793545843132834	0.24737473407685331	0.0	0.21746464261891996	0.14312526927911617	-0.7760295637104687	-0.4812549972184022
-1.694052572870056	-0.6237547463107779	-0.23663513342056539	-0.09814144844166772	-1.2177738400969915	0.7863633158418202	0.9439788860250327	0.04184918105204449	-0.7005277770218553	-0.2775652828756747	-0.9469061297812117	1.3721382122538988	0.020052751129258653	-0.1508813223942981	-0.027271999429504257	0.6408832179208301	-0.7975652284610593	-0.5364829465676287	-0.9111296732062188	1.7683617099854003	0.5652052830453295	0.7255294654058192	-0.2477011572258389	-0.13257582625354478	-0.10718275126614171	0.03365399659084413	-0.08859582692728364	-0.7820371927743685	-0.888144549031867	1.1548253169538856	0.4065304199753702	-0.8721534929311235	0.43377688393835157	2.581382361797909	-0.5913480417002355	1.4744558745907905	1.577728735019238	0.6585691952425178	-1.8245652312396077	0.024446867387294735	1.482038024332708	0.04598908310690138	-0.5808927197954785	-0.3806944398999114	0.24571616591832648	0.0	0.15254406352624034	0.11446461649514393	-0.811569454936914	-0.6119496759797068
-1.481517587407293	0.11217374986414284	0.16051229785378007	0.5422482890314014	-1.654118236729727	0.00929391156321528	1.3754005429081302	0.6035154874652536	0.31892810016674333	0.5044444073302862	-1.225441423604237	0.5261258622844849	0.3432003105987674	-1.1666525277526363	0.4133211788846741	1.570230370677298	0.19816304660374617	0.4473344960983606	-0.3170642375387727	1.528510912808859	-0.44197041790559144	0.8078491445440347	-1.7498742696851652	0.9205892173003919	0.1271505392450424	-0.7180087946503579	0.7134865288333331	-1.4276841943235712	-0.1592646773013482	1.1633680319989164	0.3311459226776702	0.11972324510087794	0.8377423449058231	2.5849972321279355	0.23817134507144447	1.0270123172779153	1.5686245778887824	0.3764610413436381	-1.0811080856137159	0.4326737455346952	1.8736719530985613	0.314596771928057	0.36390102672550506	0.0820058751363031	0.41183868479694974	0.0	-0.10629905867171746	0.354433187158577	-0.33353118270388554	-0.07326331743165596
-0.5171520886777475	0.9916180278432246	0.6220432056268959	0.8760617639774915	-0.29703931550530654	-0.41225777256763113	1.6484454352354647	0.6690940913891054	1.8685553410781683	1.3836997002092553	-0.4251827329246656	-0.45196937670373427	0.6079976483551541	-0.9369377309521759	0.2571932573713569	3.096112037134498	1.1521297646574156	1.4305561727136693	0.142182138551909	1.1854320680451478	-0.9517897662346444	1.0611138160716553	-1.7414639396025768	1.3895259392764063	0.21406534711590158	-0.5931912023183339	0.94450983163172	-0.5417522273527207	1.0145185445624698	0.8627590118687127	0.5251533074834643	0.8610197236407918	1.0050780494313036	1.6745321761069278	0.9085289454506796	0.23326570611375078	0.7462203906901372	0.2053361182075519	0.6279540729520987	1.5200774151786312	2.5231662916270796	0.6324960199873818	1.6267094156638542	1.0411467898165008	0.8383024713771995	0.0	0.06361571669989508	0.9921567725866649	0.5399799458682112	0.6557137660566973
0.2870025484258765	1.340202929920482	1.0375228655018383	0.6239331738316611	1.5106136662174428	0.2617349129235267	1.6935866632780947	0.5772016805223246	2.8782606572504617	2.0678217800455365	1.1722371725461536	-0.3533570895928758	1.029707167569541	-0.015686970001209614	-0.38589050408224174	3.8696485657244115	1.1994857752339867	1.4335305726922163	0.16437684437815017	1.2808225294997473	-0.1073349427423848	1.3793179451581652	0.23672646144025355	0.8976320514317652	0.6464771787168739	0.46855364635343577	0.8837946758837774	1.3537191782270428	1.9115951378115354	0.8295678372917725	0.9471853453829219	0.5893386592810125	0.8411122445716128	0.8841170950745092	0.8815518941567939	0.14787515213284205	0.0008750003589476862	0.9564802059444635	2.091774998564108	2.3275421199727404	2.7790167541722495	1.04882245167244	2.0502259631504227	2.201226936757922	1.247733225879489	0.0	0.6364636080771509	1.8355668591962808	1.2081922021475437	0.7639335781902374
0.5696959174137745	1.1765820441499688	1.5657215280906762	-0.019682719054911427	2.1765973395905904	1.523163837217488	1.4519216236523689	0.8268176756287102	2.833954208081893	2.3248552353595255	2.448588564669956	0.864236582005805	1.6942980646291188	0.43243289189643347	-0.9335245095857906	2.9853784094268265	0.4963071520842383	0.44483404113614883	-0.0053600476247892	1.7184307645745753	1.5953061973299563	1.514043838166087	2.793455031510024	-0.018776244307682034	1.657597182658318	1.7105589549452105	1.0079100898967368	2.832306869898541	2.221354891478789	1.2117647273564316	1.345172037542922	-0.5025625906102787	0.4228180314999584	0.7424557644856988	0.5093067169127827	0.9502933917724471	0.09719591222123553	2.366943872852294	2.237133132655404	2.1371005010700554	2.1807684154722793	1.595852990360018	1.2039351402781944	3.148451738833429	1.3282701090616116	0.0	1.1084615422444226	2.4973979348278266	1.1605352308403272	-0.03265168154107165
0.6180966793890588	1.0359568081647332	2.1060545882210238	-0.6617440769028891	1.4200530105250744	2.1452649045603054	0.9501312600785363	1.429940758554207	2.1749950838315217	2.046301145862235	2.5449474528364195	2.0298064600984	2.270386529496281	-0.10184254498390824	-0.8850554303912705	0.9307896471891536	-0.16400608585125226	-0.5944392311798994	0.04377847153076769	1.8935726799572385	2.677211529038677	1.4663917258252184	4.041211495223614	-0.6104796329933025	2.736534442764798	2.2394812063355056	1.2518218486381556	2.876346207230122	2.032745458506119	1.4727344321088234	1.5254298443876706	-1.5118007729707705	0.0494695181949362	0.8571945493608921	0.37459331144876695	1.7797581169731578	0.8731977368834639	3.21762273891766	1.188036974690008	1.136041106855408	0.9264262517299575	1.782509187978706	-0.1265446231180278	3.441368129816076	1.0509722998848907	0.0	1.1035192292295992	2.6201286002986244	0.5565685296536328	-1.1354085825066178
0.6451152231093589	1.123316483611651	2.100833652692826	-1.0802287627458902	0.2255905472040455	1.464594497563448	0.2877159037476734	1.7750822228452316	1.6240768437038298	1.298432726657084	1.6522659572973075	2.0058519397464054	2.2203369286154544	-1.0106653189391113	-0.34425154127179736	-0.8845649476747545	-0.3726505433679808	-0.8255661896225411	0.3825741138267391	1.3556531733485446	2.091029803647347	1.467700499703877	3.3737803337257337	-0.756870692210734	2.96911922086016	1.7272437614175773	1.0173188126724824	1.6728519816745187	1.482548463651666	0.9269652504465448	1.4181484196109266	-1.8004298314350398	-0.04450102425987933	0.5100085330686872	0.4185242352055427	1.6937180395926261	1.4257108814481703	2.5861878308550725	0.12209142363642457	0.10297828961520913	-0.2943397270278391	0.9429010183986771	-0.7806729713356463	2.8176100745075368	0.6339939062761594	0.0	0.6485067660943047	2.071926128819792	0.12905325545987284	-1.615982660267777
0.3858760044288728	0.9677862019297774	1.137586429480427	-1.3072521144061258	-0.48246492244664235	0.037791247652082506	-0.43633350327554754	1.2046266502230567	1.3566183735612185	0.32387432247475173	0.6795786129869686	0.8346098439013854	1.3580066736186716	-1.331419383632244	0.09290891115816746	-1.5039482411776186	-0.4597432838761551	-0.33231086827238177	0.6964337658679259	0.3093453158032925	0.2715013168248265	1.5887372241092697	1.8180864981875418	-0.9268345662209835	1.9257724682496997	0.5443192653863639	-0.003962797878144578	0.21589498597974077	0.6562898155611214	-0.44448790257393633	0.9383304752193597	-1.5595579728127935	-0.004093590673017632	-0.5070200392326899	0.04345619013019267	0.62410353725255	1.066145211245349	0.8590115539887743	0.015327562562313856	-0.42400961434780965	-0.9470678506711914	-0.7755198475140076	-0.4248975049098703	1.459533477618681	0.27581060842762756	0.0	-0.03163814503886798	1.0439502794793416	0.4135624610354391	-1.1228044491936613
-0.41159117305212	0.09806875563187921	-0.33919440890644026	-1.430632520887095	-0.7149449410627692	-0.9436185502896853	-1.1074418636338197	-0.23274329537143035	1.0046873629598172	-0.546729943961681	0.25597913666137295	-0.39906207141745104	0.14939213572603735	-0.8026389526290554	-0.02168003219631851	-1.1897661036475369	-0.8474886980887962	0.09121447744135892	0.7046534185376865	-0.548625375405617	-1.238485333908506	1.5559100674559059	0.7847833177246397	-1.3923796587961412	0.18529449223256056	-0.6050024959052391	-1.2148278318268984	-0.669533987664106	-0.19364994233636945	-1.7967382173231623	0.018798757277290246	-1.384369974659203	-0.21046872811081305	-1.682476046245644	-0.9601627824467877	-0.6510770061398646	-0.021566446332812312	-0.6072548457441389	0.6393212647751375	-0.5306181571165485	-1.0943464308912416	-2.1235109556905454	0.244640702872398	0.0009260095606883633	0.016281836340163912	0.0	-0.7241227746371733	-0.019385951483599683	1.1067941619181239	-0.20291650945887132
-1.3626702801706203	-1.1164465813590263	-1.2338566685408856	-1.4305845882420993	-0.9334898950265936	-0.7680928428742079	-1.5097535370075872	-1.6399616706372095	0.34456221893227945	-1.0433545909806592	0.19872795723709819	-0.7025027546036925	-0.6206896918366733	-0.06154774618196668	-0.5358803987331247	-0.8435993091170572	-1.3675022574046778	-0.11297236813304502	0.5107801572607595	-0.6737148099067521	-1.2070977005978791	1.0680951422054252	0.7330494289282983	-1.7753310453901676	-1.0806086292741788	-1.1021240548256899	-1.5685666543484844	-0.8280743591840664	-0.600160417894191	-2.125674878403541	-1.0801782381562977	-1.4814124424254491	-0.7533114213427505	-2.2845099077024082	-1.928622600431784	-1.3283419683283224	-1.0840005485952986	-0.7963285899712104	0.9241084402593558	-0.5566810106613194	-1.1691133554261275	-1.8681308446037854	0.4198907394940893	-0.8924046886344645	-0.16134199447127057	0.0	-1.1601795535542379	-0.681158988115859	1.3096901927432796	0.27013396427264397
-1.693159460973861	-1.6347495445684443	-0.8855510536908189	-1.254343513042607	-1.1247562065735555	0.29632287528313894	-1.3975953842304563	-1.9859750181323155	-0.3348124555086114	-1.072555494156754	-0.06427959259809574	-0.03538472549492007	-0.5233368431212465	0.1182417120859098	-0.9155791631175602	-0.9085293086544575	-1.4676829775410996	-0.7406118382536794	0.46961295648144996	-0.15168234936000127	0.22436822084215255	0.19884882765694606	1.1002369724652168	-1.5319378815837572	-1.0910880648160852	-0.647331004389297	-0.6742106824785751	-0.5056371326493946	-0.26019340680051467	-1.190089317280387	-1.6607412140549744	-1.4912967509274153	-1.1881440624317727	-1.967973525089668	-1.9881220206098478	-1.2293490046931133	-1.5917618927978998	0.07156774017907942	0.24627582707774848	-0.5864969637332712	-1.3864274412213502	-0.22367144510143538	0.03910470442599691	-1.0355292361385102	-0.21374319114070991	0.0	-0.9745528400152468	-0.8125662920436891	0.4696842602816544	-0.07352818559892647
-1.1501307740366389	-0.8748307453288198	0.18213127049319683	-0.9781049469591745	-0.7946994635285891	1.467735259384648	-0.7823452072186031	-1.062106300446845	-0.6642107298676485	-0.7207522683970026	-0.7392030459212757	0.8868603579225915	0.16644460149848814	-0.38406058885730604	-0.8281595849385872	-1.05198647506648	-0.9878298116000847	-1.2384995353437696	0.7502215060037325	0.4360698012193939	1.8135991873619144	-0.6595454692952629	1.2481737876302694	-0.7205784820246429	-0.07207337714820974	0.6239699213127584	0.7217195597703228	0.08541424486228379	0.5791281012690288	0.27910109728002047	-1.1040778218404712	-1.0600868167182633	-0.987239611447373	-0.9587021678669934	-1.075817360625256	-0.7121924825691871	-1.578050349162125	0.9192392573945772	-0.8527883627581458	-0.4474888059847015	-1.5165665013285046	1.1685979672899953	-0.37676760271731613	-0.7898796473977513	-0.09530981897981435	0.0	-0.02072784191145727	-0.656154809793604	-0.9714754854720327	-0.8583691732632569
-0.36292507459270584	0.5203819135414823	0.7952167424905198	-0.7831118329505362	0.154049957570425	2.2193840485207352	-0.08946522962309333	0.2655045479887383	-0.7708158599739832	-0.15324762406411171	-1.4598389461806511	1.42018710821119	0.7881072836231675	-1.038840905729505	-0.40274633066764115	-0.8371343472575219	-0.4179493747258631	-1.4208830572300957	1.121974540172616	0.5871296479321764	2.4377696214513636	-1.2109395483190846	1.141951339759483	-0.011575933670093548	1.048044100590788	2.1083264595008506	1.4755430403015841	0.7931941601835806	1.2748754405193703	1.267339784786969	0.3824600905058901	-0.35786341076670725	-0.19318647688276067	0.19566275543099854	-0.03436942074349684	-0.16390991050278608	-1.2706377469291583	0.9587484889687824	-1.3159835035845484	-0.09541974248960573	-1.2751052025741243	0.9292554539153401	-0.5180092234048782	-0.5997790336710387	0.1340664071072912	0.0	1.254874990483838	-0.5495361865906669	-1.9384634305555628	-1.4435489795332104
-0.07853211825346293	1.2881080507158769	0.3942004436700189	-0.737103988424783	0.980827160397771	2.541182365388831	0.16863473654714592	0.8345330288703531	-1.137112969357815	0.48720108462259537	-1.7389532538044492	1.498622509440435	0.9403298050456803	-1.300140660435859	0.06172097630782115	-0.38912856024528014	-0.2682126222349875	-1.569415230619888	1.2026103952697018	0.3116210965068489	2.011296337339303	-1.4344215836292447	1.0821407760096418	0.10723294124795248	1.5044201720950967	2.9503071712431534	1.1873269969943259	1.3059248372896108	1.3720801831305576	1.3414011124755212	1.723702468013938	0.12043378348464934	0.5729741054711648	0.9920159540395628	0.3555960025337761	0.29170496722017625	-0.6682532837996967	0.3902913431191609	-0.77237964640057	0.2260400406130312	-0.7949610604980283	-0.5317204247512511	-0.6037566714436436	-0.5462542855624462	0.3671058830794339	0.0	1.9984161309728923	-0.5800448366591769	-1.7193911434313927	-1.495469110566179
-0.20501983268638796	0.9067343185695184	-0.4264146846794306	-0.6678953502709173	0.8580865250290919	2.5924762575549307	-0.029740559187513473	0.2852059735566367	-1.881275822423794	1.0744591049560244	-1.4328852147772053	1.4252823075998489	0.7969991025364174	-1.0789959965516192	0.48419048229375966	-0.21393771838970652	-0.3945330480827594	-1.8566769689637586	0.8610977017252145	0.023488703329340017	1.294840131602443	-1.3192133995777624	1.0766577653783365	-0.09020333271708834	1.263781746468103	2.5635621640777413	0.47000281061609306	1.2169827497343626	0.9387453542394733	0.8671410792362495	1.920961044915607	0.17719629079540516	0.8306474557827258	1.2086748263166744	0.21708512346152187	0.6813671941500419	0.3273207961085709	0.03352635808445786	0.11889916431376872	0.26671582614476436	-0.5363238312607223	-1.4648089722191016	-0.8857765996494735	-0.44237828246481864	0.6076562463134734	0.0	1.7159062428316847	-0.5595445978407321	-0.5624508016936317	-1.075280454573843
0.05309504230511274	0.13574291399947258	-0.7065919819687875	-0.3342400367973891	-0.07019691205082851	2.310033897770881	-0.10137536030966286	-0.6221286114203292	-2.4453210790469377	1.407360214963818	-0.725604715849678	1.3630256914671872	0.802822641519044	-0.618671994060331	0.9801231330969079	-0.5060515539571445	-0.20392792586410063	-1.9105814739963887	0.31842926408974587	0.044679224498930484	0.9632428638993906	-0.6710363805268948	0.7582793007124791	0.04560603079361412	0.8183662472442228	1.1047673573607206	0.12770982281740603	0.4455406378046141	0.29569150256124616	0.48882466947986647	1.041756197600734	0.14067261248539942	0.797331196741869	0.9560097100947647	0.28250789445029967	0.9683124524500925	1.464881630757722	0.3913942978727599	0.5001491207072118	0.05477580128086711	-0.7279723505104814	-0.7747821137255325	-1.1399931339618612	-0.28514698344412875	0.94883277377656	0.0	0.8181424228969574	-0.3475707081388359	0.6721292639731908	-0.35353711643565533
1.0642325909788415	0.08220664754786944	-0.24909730276388645	0.2799956822633712	-0.7237153676140077	1.4664717721362392	0.4858649107631327	-0.815408070856801	-2.1951353347724885	1.2054559083972394	0.1549610448821685	1.1245057072698859	1.1049965473027399	-0.09802061374985617	1.525762959419436	-0.9088475040068674	0.5085171252331935	-1.1507748892128258	-0.11956370281085936	0.2519972867028816	0.9599190400805719	0.5414055030505254	-0.09862834053659147	0.6916152502487976	0.5481479624266599	-0.5944279129050406	0.28120252387031697	-0.5225820231399524	-0.4167005628194799	0.4959363733459835	0.09564315703734987	0.42985913543660004	1.0336386731690523	0.5608434272646482	0.885674370944599	1.0267132752076975	2.108602530202848	1.123556536762209	0.24103079246211281	-0.2265272125373604	-1.0720903544952507	0.7361299897385715	-0.9240019270812345	-0.3820836437758231	1.3273566156736627	0.0	0.23744448220108502	-0.10367227650799554	1.3186303973972293	0.5376839502695485
2.1024372888671605	0.8851481411922519	0.2674590081482409	0.9107738028867618	-0.28220923974443496	0.07489206170022071	1.456306196790374	-0.010683349896197791	-1.2239941769541072	0.32755659067785575	1.0123216503158075	0.41870195123274123	1.338622008288543	0.4886698741165203	1.831237638056241	-1.01453315937855	1.2075105210397528	0.4545146817776368	-0.3381473075402255	0.22977277945547775	0.729881071744031	1.7024032332204297	-1.1999917963523956	1.3386437589343532	0.37795969818739206	-1.6706478711998072	0.42920671766442636	-0.9880128311521907	-1.2122860057686535	0.6837897637771786	-0.11764867032357681	1.0413433174264835	1.59535182670154	0.33377011263255807	1.5256500382545586	0.7738361101245268	1.8029395320698585	1.3948938815344858	-0.1236145730906825	-0.5448731601995564	-1.1220165550881303	1.3414886831876796	-0.2682298618937753	-0.8925150153667153	1.408994662603394	0.0	0.4612629252070574	-0.10695317461428794	1.3101855282817427	1.3598957364718416
2.106492532834558	1.567435612998787	0.24768044931502384	1.2860725575661898	0.8678267168489947	-1.3752758617630818	1.8485289742989626	1.0547156201082881	-0.3165845147179707	-0.9315020273943866	1.5379950630062365	-0.7528545360937119	1.0005331141819593	1.1047082539577247	1.6428732075808206	-0.885079950327746	1.2578316367484317	2.1206099195759243	-0.39094812390404843	-0.24087878879734995	-0.03535553090113419	1.7925451488778839	-1.9817093504019192	1.4649858448738153	0.04046310058903616	-1.8643718253866328	0.22039727382682278	-0.676045784271177	-1.8591853761553834	0.7092832912350526	0.1611770530004661	1.599476408072219	1.8233140466106414	0.35408524629185617	1.5209277823491545	0.2825011125157295	0.7913630360302548	0.7010125469984345	-0.2169141775968519	-0.9879056906277773	-0.8459400489566986	0.43535959129454066	0.19413285662202803	-1.376952314731294	0.8948767833806084	0.0	1.0632013484099272	-0.33944716265724206	0.9321400727914922	1.708610101006708
1.0086355363242587	1.2092120822487227	-0.05713072803273035	1.3993382368036074	1.5699501414780115	-2.1813855674675593	1.051720423610974	1.4694267314429932	-0.06472685863800828	-1.8464292152567032	1.376838199531985	-1.9394438824658224	0.0219886420609403	1.504419292632285	1.0846766345236387	-0.8843124059809869	0.7516468952905753	2.848082370823377	-0.2952449725494074	-0.8846479200315112	-0.9824660054317419	0.4215252334986817	-2.1426251820499447	1.1874267010333504	-0.4552594775726278	-1.547165619518802	-0.11458995142012958	0.033299882537635474	-1.811476901108363	0.47287493359229227	0.13198000447380173	1.8451668516382984	1.1437296741724734	0.44635968903336454	0.8865653846926489	-0.20517276080239405	-0.1729669636277102	-0.6206579037170932	-0.26002681876108086	-1.3952266459378342	-0.6126508804849556	-0.7704964868054825	-0.05500383156960555	-1.0850452990879194	-0.028871476724015296	0.0	1.258044914422819	-0.39875630424982594	0.42257773434464474	1.333015871471995
-0.04850235545513438	0.02854442513339769	0.0513224982836038	1.4394279308221445	1.1741878140892683	-1.9894168521399969	-0.38616433102283315	1.0981158874460326	-0.21845637873071214	-1.7642561903029874	0.5414886595046162	-2.4865844624742985	-1.0703265688870796	1.4180228156815349	0.5604686653122657	-1.0777623301493742	0.4257953807345901	2.3052095001919626	0.006187201598552858	-1.1651800441706277	-1.436087727370744	-1.473405499813504	-1.8238372271960184	1.0309067919528845	-0.7545320221725708	-1.2012180146690703	-0.1751716474385125	0.5169154013309954	-0.7871030535072567	0.15605705465053774	-0.41735026014224613	1.8879542839035197	-0.08894324054798541	0.3778104952158743	0.31576995953100945	-0.36623260132576124	-0.5438202212825489	-1.6491870259179	-0.5921830680576122	-1.2617412464365898	-0.6018326471761216	-0.7027123408630587	-0.7231085898255429	0.17402558396505352	-0.7092278128623649	0.0	0.7955384272054475	0.04884550751848593	-0.09137369149004176	0.5184614654938193
0.01899615947614519	-0.8993036412850169	0.6996724132660347	1.4650061149434914	0.14661613580138952	-1.1284939058263082	-1.213486035324244	0.5793281757196672	-0.08110973965590194	-0.7427901708936222	-0.32691520946881436	-2.035209563968788	-1.6006639090407737	0.8824349190558859	0.3022527781291142	-1.0559792020595598	0.7204382577495494	1.1039258265732224	0.4314783561492241	-0.8272241722211645	-1.113506313788497	-2.304386897975097	-1.3301922684048617	1.1468564322299535	-0.5809691007815254	-0.9848851948824726	-0.015979041745136903	0.4724935939969533	0.6517266547553989	-0.02543168148916857	-0.8055681278946394	1.91523903011229	-0.8476590648347351	0.0860428858899897	0.30597715893110855	-0.006570986949663577	-0.41961556021497	-1.668901583464548	-1.00788025532402	-0.26963464555812805	-0.4634195749997019	0.7184134823149761	-0.9614727952314337	1.5873072873783012	-0.6535623873876527	0.0	0.13545887898036205	0.7678215567460284	-0.4332675513993241	-0.0412551352505085
0.9659963414655603	-0.8975968824230551	1.1453578400037407	1.2609021033349237	-0.5941379115121346	-0.3713147707073319	-0.7884850239826959	0.4555059325345151	0.5586979377034338	0.36223196764997334	-0.3851955450057655	-0.8863348125952423	-1.3619751720515274	0.2958979731433037	0.12552186786237102	-0.46357540929193125	1.1595099634490977	0.22898539822235744	0.6198793431922903	-0.17800127659478626	-0.45755411816544683	-1.3886797118607062	-0.84191926952808	1.0556868171831368	-0.12997075493229332	-0.815953281335298	-0.10895875315083627	0.049547202495929234	1.3777303641866303	-0.03432757292684295	-0.4242353637824505	1.810273727456401	-0.5957136554761037	-0.28234235420694553	0.5445774049674735	0.686907546679622	-0.263149170925538	-0.7887816529619067	-0.8949056061253241	1.0984791041300872	0.22204006412928662	2.004754476086044	-0.32919250926821236	1.990145762132819	-0.10713021156774159	0.0	-0.22497414897324197	1.0599168577549944	-0.40427261561180383	0.10421983339420025
1.4957896228600112	-0.3917921217155842	0.6271406494865034	0.6108399765549826	-0.6790480050855238	-0.2883539428545095	0.23906393029868112	0.5348401732670026	1.1418005633850519	0.6198385788118594	0.5619081975717235	0.15185581427103212	-0.7762596968512347	0.08995916999745456	-0.2947099485072023	0.45625944344999153	0.8771063651827448	0.202717521134456	0.18262094355990355	0.20623044222539785	-0.22372080886630843	0.3100286470591941	-0.4316481624465529	0.29729947141375246	0.08202982361847201	-0.7049360944822178	-0.6799162930277405	-0.45270368063114697	0.7446194208463048	0.012528534368697958	0.29615419699894374	1.2518309338449631	0.042700136785977644	-0.5269766212881988	0.3261398144309667	1.1333866234651984	-0.3204309961905454	0.16556653359926607	-0.05522209192800505	1.7538474439889575	1.228112411105432	1.8166791065341101	0.6874849910806266	1.0291581609687694	0.16448660153422753	0.0	-0.35453396435242607	0.46642340217455613	-0.03211672036819161	0.6864498571746411
0.7750373840181622	-0.2630467857993249	-0.6615349725410645	-0.31809216672482254	-0.4450456272467028	-0.7589233756878567	0.6943758025534917	0.2574620254656075	1.0520444765557018	-0.06335557408317287	1.7221092441153079	0.42538931862567936	-0.43357927540510105	0.3486421863500346	-0.970456883499916	1.054803811701051	-0.3056404611110294	0.729988445964082	-0.8234897208238054	0.04904124616474065	-0.7135047272910416	1.1797765607375101	-0.1948768875855485	-0.8462337741907696	-0.21424061671755354	-0.7860470719870251	-1.3009912311481857	-0.851932223931884	-0.7005813416462828	0.029689232216518476	0.28645847563522103	0.20047061082871487	-0.0016038646992818759	-0.5482467730891278	-0.5176318971541304	0.796479634923719	-0.4254953002373783	0.40129188006427013	0.8915982237801157	1.0400685493724933	1.7279222651266688	0.39002061239661173	1.235965749743711	-0.43268686463878947	-0.25410606278004133	0.0	-0.6622643345397589	-0.6816854946426282	0.3619670262745302	1.0164539299962847
-0.6187225819404333	-0.7104352087176985	-1.6737714089426141	-0.9832497450782313	-0.27349068966485734	-1.1092009841865385	0.19970477386911753	-0.43454410640299823	0.40767135811276434	-0.8099809297524369	2.005239800783702	0.04154885040449103	-0.49828672601411367	0.7520316008795973	-1.5325802841610998	1.0100422585294662	-1.5514728317723647	1.044546452934116	-1.7518867409372736	-0.3880323371698436	-1.427592543287054	0.6343565302173642	-0.19319238846464815	-1.5261559569232448	-0.7070687368235687	-0.9931796806752934	-1.3010059990517442	-1.0519653391136634	-1.6907481673039273	0.08566478004013185	-0.7755591741211229	-0.878116559089293	-0.9349616318326623	-0.3576971014078195	-1.3164856931678977	-0.21749098619460072	-0.3090155000654946	-0.14230210568397267	1.1499888742223716	-0.46167345002474136	1.2134910765282336	-0.9227082155154169	1.0612577632633584	-1.1557154247002788	-0.8961066061472636	0.0	-1.205225412909454	-1.5084205764277163	0.48845785081656456	0.757584542900196
-1.4112134170272903	-1.0313305173617442	-1.5889326005412374	-0.9364499174962694	-0.13691136979749002	-0.7941918038238854	-0.5032080508018398	-0.8737992696500488	-0.07807701004460364	-0.6608296851000434	1.1059358747064552	-0.24543160036282133	-0.6144313376153608	0.871115810697913	-1.6176459556203138	0.6776898166074413	-1.8339794257670474	0.587322643502121	-1.8525807520765643	-0.6435564733984399	-1.5316938685747044	-0.421074622791658	-0.3031608813092126	-1.2300534505478307	-0.826717794670619	-0.925728180216583	-0.5119260062524074	-0.9494536156716994	-1.4464737983011946	0.31944543092699307	-1.8643456572838102	-1.3958618067104578	-1.782677249141744	-0.0031589377060621394	-1.2572464163609318	-1.0891768285600552	0.0684397014792338	-0.8137883283002348	0.699272833190516	-1.3734097787557036	0.20106895265303742	-1.258428002891335	0.7246517927951143	-0.7134013788742988	-0.9109577269734113	0.0	-1.5049086170815726	-1.4053413189418746	0.4269911090783907	0.27573107868509933
-1.089139022714892	-0.5495164550700141	-0.6317690932083959	-0.25576695562000373	0.08636233695314285	0.007296519665552095	-0.550161766406547	-0.44323252421577936	0.0210249367006546	0.39614474352706913	-0.19378643533286627	0.13230709193948348	-0.39723310695481534	0.5140622270609878	-1.2214038262963347	0.6078379889400778	-0.9625486515725883	-0.5243235598141741	-0.997305185710964	-0.5714351699478818	-0.7183285945148391	-0.7910342210129676	-0.29674433227369246	-0.3087150678494145	-0.3966335245817039	-0.2757592534412831	0.5451359267502146	-0.5595012258559696	-0.34471970442351096	0.7191515148526503	-1.7064085878261541	-1.2019728977886384	-1.4907809226470072	0.45863964677250807	-0.266964763256997	-1.03510113861817	0.5325419067499754	-0.9564732908002246	0.3373616153592733	-0.8763125841439279	-0.25076094171111074	-0.9980804732487857	0.8603182543269295	0.223983263067794	-0.07930003867935194	0.0	-1.1558022988283714	-0.5605739803482461	0.47934993943683835	0.1590807585715284
-0.3532768231741274	0.49166900269503894	0.24699877845165058	0.5579947580651389	0.14219438149902586	0.5054384885654198	0.022145013897785597	0.5755171854199174	0.34822338187196483	1.378286068810281	-0.8625042461300402	0.860235694251702	0.06113112225155602	-0.16490433022931644	-0.6163265362231448	0.8427658845574675	0.3280831529706089	-1.5524410993642832	0.11000946538047908	-0.44051844104570276	0.4040416525217154	-0.339691819853586	-0.14377703170463707	0.4937048298561554	0.1236746148165228	0.618385627428259	1.2169282078842458	-0.19406689183338877	0.5918665295640226	0.9996855085064794	-0.3453899181616538	-0.6590283145853026	-0.15913773687170182	0.9318603627173737	0.9043383661759082	-0.19840113915794963	0.9031971954817	-0.5568783482374362	0.6920471058638606	0.45373975731363697	0.25731702338032075	-0.9290852330490164	1.4054821652974665	0.708161694082454	0.85085529070282	0.0	-0.4298345065746366	0.30687115245574126	0.6662302006737942	0.5084873587753541
-0.12720140269444266	1.1731511904701144	0.37452798247560826	1.105224494405028	-0.3849696877348763	0.08233393439297267	0.48519367738846136	1.1691813646567815	0.2748152064608089	1.3352025959974394	-0.6731465413498278	1.0371460775709338	0.2732788558476948	-0.8279597394469469	-0.011187939519343666	0.8997627094726456	1.2037940398108997	-1.6751610404959592	0.5410042118619446	-0.5235308773342364	0.8514182060596476	0.11666183693255658	-0.10980845822000591	0.868902963320399	0.10796096265791796	0.8964798197176784	1.3111417370200535	-0.29227751415915076	0.7194611680689424	0.7827078206810985	0.7916643883238238	-0.1797201896156297	1.0538205693803184	1.2887843147324618	1.4424137413252955	0.3831605214468171	1.0627597702143297	-0.15048969374025062	1.399551540871531	1.2714031962732113	1.0012040256104495	-1.1091057368923904	1.7115216568877956	0.436312057352755	0.9614725871120798	0.0	-0.039980119934819223	0.6466055018371524	0.5610694296834035	0.8686009831517281
-0.43572335353846375	0.9626944403002556	-0.08457753978187789	1.4209129179095974	-1.355752988272483	-1.0106462781316947	0.49100384395683216	0.6667426701392906	-0.24873102480138637	0.3438511168508932	-0.30055661015508006	0.24948767581569217	-0.04519165826792801	-1.2119633118282909	0.5752274859852063	0.46564999926921957	1.4466393885800348	-0.6443106348046761	0.02524369181557642	-0.6975777149258937	0.24960252682837522	0.08347354574697011	-0.4126384382615311	1.0955488818575811	-0.5545561137133077	0.07484026024130358	1.0709003902792142	-0.9219640157745085	0.21033780202277835	0.004850296237181049	0.5401849513769966	0.17973508028153032	1.217367747710478	1.4367354638323069	1.2125782048013376	-0.10770231500035098	0.8978143660783439	-0.13121538786181366	1.5058905737056636	0.8846998115089209	1.044463332325541	-0.9401111057647402	1.3405134592211456	-0.17350978954878285	0.20284077771030812	0.0	-0.2999225988414476	0.4656692371219859	-0.18621579292865972	0.8502187803163265
-0.5165659272862884	0.2929574891270725	-0.48307540712727126	1.7417634829113848	-1.8890182350412184	-1.8022416359709106	0.5213336618438876	-0.5019279451323255	-0.592361191741691	-0.6191079041642835	-0.4066199807821078	-0.7919248842918797	-0.567792792292327	-1.2848448507575334	1.1095152168450901	-0.0949722894134195	1.3444236951102169	0.9340927905440263	-0.772370607295248	-0.572862629125947	-0.7461369870093811	0.06923978217759952	-0.8346229742818102	1.415606246066672	-1.3201185723155744	-1.2278788127342646	0.717515712679399	-1.532110218540391	-0.36725465172305294	-0.8381164862952964	-0.5817039716030581	0.600293376711842	0.5646802326580187	1.3474063466174409	0.7580687352974769	-1.2391087403146188	0.37298231649219504	-0.2989790994548329	0.6499522969743541	-0.07062536922185429	0.442241449780068	-0.21826110422561296	0.567312102391766	-0.6159480419325339	-0.5548271557504123	0.0	-0.7227341912328044	0.12587911874469768	-1.210396271257517	0.6212586379741667
0.07647495620320674	-0.02068041090759994	-0.3957351832550708	2.029471437516055	-1.1864784305507747	-1.5327324973276932	1.083714086130709	-1.2501428083207369	-0.22941935110899553	-0.7634076830377525	-0.8330765402810335	-0.9243019937426473	-0.681174591338684	-1.2060264032322914	1.3759591570647973	-0.09919151365878888	1.1229155696944992	1.9878830341125435	-0.8809263658818082	-0.018961477732515372	-1.0957760736121358	0.7551093749887433	-0.873586113161241	1.5521160561810154	-1.554801481564684	-1.714879909000177	0.23657103760660192	-1.4019970080694193	-0.6366539616259306	-0.9910199985701187	-0.9557426167393092	1.0876666423734755	0.0288366370637811	0.9963806159278397	0.675357187934353	-1.6702333591748049	-0.27758563033956424	-0.19347019536725882	-0.41712382076170584	-0.39826902364417666	0.20387552009210588	0.3988955390241349	0.04113824173058568	-0.7682472832593024	-0.551250591350977	0.0	-0.5887868613758797	-0.07627130160296378	-1.5668396732861494	0.6311207753907131
0.8188512696872025	0.22066733894737903	0.08297023027687095	1.8819081170904344	0.46990965652851735	-0.4448023837539327	1.750636050300052	-0.9805301725654735	0.5732517027964893	-0.3016119443274448	-0.8616281513475408	0.10230845573439162	-0.23567399243335388	-1.1314983949958644	1.1512962153412292	0.637658328798442	0.728585503679655	1.794443850805229	0.04843550815818184	0.5619023356405325	-0.4720948704324909	1.7913813718343894	-0.3669339338306727	1.0454184947922671	-1.1830236346509764	-0.7307813160172939	-0.3708125291023951	-0.41958170339636963	-0.5254082866118547	-0.17149580758132965	0.16490594469933711	1.3476060615176497	0.053893593486772466	0.31997032571977807	1.0488273219092559	-0.6589757965538258	-0.6049579419014252	0.2101488387609472	-0.655584309671689	0.35038046115181326	0.9786077252618227	0.2319908702719918	0.07791417061871013	-0.749433667740893	-0.05500944428091962	0.0	0.1828619839801713	-0.08905920942298447	-0.6895084636800742	0.9393202575127605
0.8111727748117433	0.39660115017437775	0.5580389146175265	0.987994986103367	1.7758311331478864	0.42561349263989645	1.4463736350209866	-0.1522347254457389	1.0103169747033922	-0.11564258758635695	-0.19653979657334497	1.1331612234917001	0.1586456986476254	-1.0218456457570246	0.5111856808991586	1.5244515850947389	0.12577561806355284	0.5458627126241657	1.4124636342571495	0.6040670330956601	0.34746031689721985	1.9404605069122525	0.1818621427898472	-0.05346357553831785	-0.7162332005289408	0.9264422166491814	-0.8478719811652491	0.6921051626805222	-0.05159351331023861	0.943798229567582	1.6447700836326749	1.1027437211072066	0.1641949043085455	-0.6886855193833326	1.4119982084688676	0.9288317698315346	-0.3892718902617762	0.3580538683421476	0.04411100849462054	1.4491645956283488	2.075795064634783	-0.3935680667920987	0.3986520061202216	-0.5858970748913067	-0.07503213559114211	0.0	0.9009016159506199	-0.013670526027868552	0.8474124901818907	1.045106187496392
-0.1437014304026028	-0.12485212506364071	0.6624449688678596	-0.41117160577516115	1.614435846289309	0.30151998763590754	-0.2135420015740075	0.2931200467520507	0.6260130835774145	-0.716066674469072	0.5547582719034093	0.7197423936069034	-0.2583137331118865	-0.643140251127851	-0.18053928264104785	1.7933155259638986	-0.466029066748071	-0.8520732733039118	2.200000714251052	0.013050468526100095	0.27196776731031996	0.5669200247921959	0.10589447199300496	-1.099792299441745	-0.6537361879394484	1.7191578447775233	-0.8961317596837309	1.0565876689939233	0.6949319669885846	1.1213515253374235	1.6825221623503634	0.41142454459669203	-0.2719506669226421	-1.8237765610226961	1.1485237328073126	1.3835711369351829	-0.008071135813338392	-0.20906086317571573	0.69335460574945	1.8112183812414984	2.116779772950201	-0.41509825977618137	0.4974078084958982	-0.2360149228552817	-1.158956218432181	0.0	0.8476795272655478	0.00636321885729751	1.7206147817300843	0.47447539173139774
-1.2911726601026516	-1.164326128105507	0.23000477235157515	-1.6451797295592991	0.1686471416693872	-0.5231661077315953	-2.202400848407561	-0.08776407082209363	-0.2183559953116949	-1.6819585194871958	0.5219157154858626	-1.2523408506122595	-1.46977820380623	0.1870751920588954	-0.6468955140281322	1.247993315715052	-0.8071310833881291	-1.5530348168725454	1.835329668930455	-0.6696803675414735	-0.91305664492579	-1.3674630705795088	-0.586112221426733	-1.5514054540661844	-0.9326918328081818	0.9681065424511595	-0.5945490181989681	0.5454556045293509	1.3415126146960488	-0.3095156121909855	-0.12075899794122082	-0.42131339022324243	-1.1548583324575996	-2.680189362132265	-0.032404776415823476	-0.022075484433473153	-0.15400226173460752	-1.1573273653888019	0.2934587231735456	1.0573599332362154	0.6280648431448322	0.5911615633078598	0.10878121399151837	0.13140011685791878	-2.640502226215276	0.0	0.012872388778848031	-0.1758376509213325	1.1096258949987887	-0.6051207572406271
-1.7528123598645995	-1.868203204332227	-0.6160314471051199	-2.231135021033942	-1.2657893163038694	-0.992416896565988	-3.0270768818141116	-0.9270466085183716	-0.7990219800440317	-2.1329492149519815	-0.40901666505884915	-3.2232944392443024	-2.4988252890587765	1.307464826994233	-0.9692325922648517	0.29937623288095216	-1.0023150542499857	-1.377187427465832	0.5430863669909881	-0.798113944679649	-2.223148745085053	-2.183572805273534	-1.0684642303927205	-1.5700498364094106	-1.0233163675032892	-0.39273489601101175	-0.4139841686717049	-0.10760775405748786	1.2893267975535756	-2.64505896491116	-2.242856957934172	-1.1780575410262546	-1.781623147876061	-2.910695424037099	-1.8324244284885631	-2.169016987290048	-1.0538180458816246	-1.564857633106266	-1.0831025875160087	-0.27578302760985596	-1.3346952576496776	1.6579226492306225	-0.7047345649320405	0.14607306224709582	-3.210014602041873	0.0	-0.9879999432195488	-0.6136735955106813	-0.49700847025794054	-1.5284030035190301
-1.4163949043164903	-1.6264462429518705	-1.4299400890725709	-2.291523556110916	-1.5635803847944527	-0.41868295190291027	-2.327553997220811	-1.5807682351927361	-0.8086047169135365	-1.6129404212244312	-1.4118771826923358	-3.3989923917733256	-2.301192192620831	2.191135189236587	-1.3810911442168476	-0.6408548160084936	-1.4075791624043996	-0.7430929926715495	-0.9688748540766852	-0.2764076811270415	-2.402699097688039	-1.3237529364977607	-0.5532800774694262	-1.7459327957656108	-0.5395530467569097	-0.8019059973140393	-0.715516112032547	-0.13069599265608087	0.2534575745065465	-4.227744308100069	-2.8599178825229976	-1.8353488788677772	-1.7552166270513807	-2.49577579255754	-3.447244843017226	-3.213794291977532	-2.067593011816443	-0.9140576254903227	-2.4207998611563712	-1.4217546563349388	-2.3223214239396053	1.3902638355263992	-1.738852088224724	-0.34412087580834927	-2.2159186642034525	0.0	-1.5952791018855752	-1.1101772128176075	-1.8039500324385547	-1.864206665813044
-0.9014647561617478	-0.7132814064247641	-1.6531725821624894	-2.2951743585441062	-0.7901052337762292	0.7631317670585722	-1.2169774729696137	-1.7537674639519616	-0.5587485761016089	-0.4328628523306349	-1.6015174270171164	-1.5179115872585103	-0.861893720099596	2.3015299705211834	-1.8361810447747222	-1.552341769578177	-2.112528385440335	-0.1553146553181917	-2.0578910525559984	0.3822648318967018	-1.1526906702469055	0.034495292804457976	0.7771579462073798	-2.280609930448534	0.31457839130143045	0.22836501681559968	-1.3196989414615512	0.44651531571747843	-1.2574093746449948	-3.8670115684438398	-1.7302035104605962	-2.3350859787504774	-1.44114164528371	-1.736126449312505	-4.01118027436954	-2.4736819858186507	-2.25106654707257	0.2572396225173692	-2.8505614522082006	-2.062137914019816	-2.045329967627223	-0.37933222759691215	-2.7292858833154092	-0.9779342362203629	-0.32330302311944015	0.0	-1.7348747424764361	-1.2516955144967692	-1.9564648520159325	-1.8216303464290382
-0.75801658120985	0.030220036312362305	-1.0816567783934978	-2.437503624775195	0.048296023366501566	1.4330184622173805	-0.917033868836166	-1.5564311954215337	-0.4762375355354516	0.7310582230012607	-0.9536490920011667	0.8986364450399431	0.7002546826479881	1.5434978513371616	-1.9409697526920773	-2.4911550128923956	-2.6639808481263927	0.13753762306448988	-2.4179851489580404	0.629393036240866	0.6150708726868922	0.3620878137721716	1.8721656795318502	-2.6613547507238664	0.9363610106752894	1.5706746869663357	-1.6831962665435356	0.8822283575410579	-2.208129995690901	-1.9351264659578586	-0.25465477080780746	-2.424835171225382	-1.3814607027093153	-0.9761174366976193	-3.1996400288830906	-0.9791585039681362	-1.3517840123689095	0.872005835713936	-2.4022935036434765	-2.3104546212729002	-1.4951752208369915	-2.2158219731565842	-3.2857799850438334	-1.1728767079802105	1.12220748126919	0.0	-1.6049859162910507	-0.7610081455857621	-1.2024680118087356	-1.8407775407464901
-0.8728643758483201	0.05920489626544724	-0.1456648267707384	-2.4021977551480593	0.14824712045437627	0.9531487485151688	-1.326261781193428	-1.1578693255271162	-0.5845140553933955	1.394000241224613	-0.217476810339488	2.0422409219957287	1.2086211080113105	0.37133033782886643	-1.4047229674372763	-3.089795248334041	-2.4551230986307906	0.07708342560586015	-2.0249002341685904	0.42063799746798336	1.715698704585407	-0.47150230763708223	1.8990322768855297	-2.247401310092862	0.9332985455615892	1.724575238533589	-1.470024444479459	0.6156663234085482	-1.9314911811895479	-0.0156990543912793	0.19875782925543836	-1.8902422708189732	-1.4778479567005662	-0.36311289982581774	-1.541500416081607	-0.1535374034981263	-0.11497658474381597	0.47770058607216104	-1.6721383568546861	-2.249166470722652	-1.5531924460487796	-2.5064969299793574	-2.9887696078787584	-0.7147466245259045	1.3248781173834738	0.0	-1.2749802133701615	0.15295979543431099	-0.3797410892337187	-1.9276617700667789
-0.6858884229420031	-0.4052263078301122	0.44498695660767246	-1.7876344620215279	-0.2968071621991348	-0.17801506889072702	-1.2599377730274364	-0.6124470647369465	-0.571393270690623	1.4438260688353926	0.006231497328388375	1.4700411163970122	0.5881695776743616	-0.5818963319817482	-0.4705304341440176	-2.7061054717377764	-1.3766604530491227	-0.3430990951083181	-1.0434457844428324	0.14715388534225332	1.7772314051346514	-1.1501730092627829	1.0971439169726043	-1.056162611735987	0.5094390939522814	0.4783664286814982	-0.8385185501670536	-0.07727623880702487	-0.7361802362733237	0.5942471719236194	-0.2930329770385256	-0.9189095255976226	-1.0711936236380584	0.12828627945156867	-0.07981506524324719	-0.23046229683916733	0.4883491618055216	-0.2667843420717824	-1.0067091189883293	-1.7315171774932967	-1.8651752878250383	-1.1005636329459374	-1.7599369762502621	0.0586758067150288	0.6429843496437443	0.0	-0.6736768391413022	0.9145357971149872	0.03861764288730781	-1.620476778101913
0.1332340247157078	-0.7053993986072509	0.43114580185060025	-0.6811141150038655	-0.4121161360873343	-0.862575422213055	-0.05249202079211665	-0.014479385710192649	-0.26683201091663517	1.0234101010408356	-0.11976003146123619	0.27519314132306083	-0.11773874661059522	-1.0068610693608988	0.25085488534708256	-1.206326951520055	0.01983413647519172	-0.9669122646906381	0.16057382831352232	0.12260798702612666	1.3570467780300803	-0.5698927654854982	0.432584428476467	0.19215961664464515	0.25009613900309946	-0.8500882481001538	-0.1714713097279498	-0.40707000435024787	0.430942343784359	0.03686172004206543	-0.5547334001601764	-0.06220984098434827	0.135952684513423	0.5157412113287628	0.43596730220859264	-0.2248780865428127	0.24958839716406359	-0.3600326080753594	-0.26508529629373384	-0.6906784770679968	-1.3927686970211683	0.6412270436272532	-0.1254596864850393	0.6739323360277031	0.086102366618935	0.0	0.1090451102695456	1.1344389327767839	0.24592980272039613	-0.6583456203446824
1.3009461695554332	-0.4209625555239465	0.2665001081806676	0.3214701169867947	0.35939024790636104	-0.5261101104360861	1.4685939478457353	0.39782076086350604	0.10673101547396421	0.43992555207192274	-0.06132063471421683	-0.20998803355300613	0.11476537182077272	-1.0648403008585632	0.4113729637724162	0.5762264823348844	1.023618848979206	-1.3296367473808481	1.078397717983194	0.26805672544191866	1.1156156226232496	0.8174553971960439	0.4831369793257281	0.7987089634352111	0.5424344755978128	-0.8486241586472028	0.32234627165006136	0.02503353229003887	0.8820408806949043	-0.44442937611454436	0.20141490466257952	0.2699914131027453	1.5087067376385335	0.737259485853257	0.12415862705931166	0.6537696229903733	-0.18484197073135614	0.39415194065603254	0.6701558476151528	0.5104552495664179	0.07820411090975193	1.3236253715391662	1.0604659483808228	0.9764581947988253	0.31797581223902627	0.0	0.7422099775742489	0.9803497842632513	0.5696882577845409	0.4981739629680279
2.1478187193677662	0.3029495281408673	0.5088697720359985	0.7008663916313285	1.626155377789017	0.37305374697116533	1.8640466110851412	0.44915326872024375	0.20072723281680827	0.10737417329408072	0.26385326446704876	0.29822175380205285	1.2210491576880722	-1.068317597826919	0.29037453341378905	1.4368281229446516	1.3552324761635886	-0.9125709384754205	1.3387278847795179	0.31657669840078195	1.0922511717444556	1.5421830822280262	0.859313527925025	0.7232661856913876	1.2018251507722255	0.47633040085164774	0.6441729063568947	0.7790006532466441	0.6783625240663846	0.0812461116501343	1.528330213613885	0.21466929433754373	2.06368484991439	0.749996615332559	-0.24603287788696002	1.9486635271747368	-0.15871344447166058	1.1812355788059392	1.4561070127325713	1.2164992707096371	1.4188809818441421	0.7999145045717474	1.291035886132038	1.0774148690087573	1.1227157497960276	0.0	0.977061012797829	0.894773289941444	0.9159534723332199	1.0020716281381044
2.159101634717757	0.9762098777151883	1.0255800314519306	0.5403922904987082	2.381118277215776	0.9346171692375894	0.7750045760562516	0.2722503667560018	-0.028529108060931698	0.3032602878560387	0.3321815505967415	1.001927246839415	2.166098964154243	-1.0787323986475634	0.44452022726673285	0.9453601103612725	1.2501083870322254	0.2819869436723141	1.0074544061527544	0.19776711631782298	0.877744643347055	0.8112826570489741	0.7843047861635373	0.47338415898831526	1.639152978214716	1.748512839532107	0.7782140762316047	1.0602881878995591	0.3001931612736685	1.2641122257974322	2.345107462459418	0.2516554106771684	1.5593515194546939	0.6149396289857731	-0.049484743912282705	2.5128437077690475	0.2577178237775334	1.1289682196947233	1.58208246681962	1.0268711790220293	1.3570636002560115	-0.016610823571572425	0.8158329823461669	0.9904365326236759	1.717733207690132	0.0	0.9356084377144072	0.9861856652913209	0.8992679543819625	0.48248810803582853
1.3520654975386084	1.1966964102591928	1.0517261198730632	0.394427850113551	1.935708148334793	0.7966960511747787	-0.6088650935494073	0.1973258805459082	-0.2365924367795665	0.8372315339621329	-0.24451647917162125	1.0382610413936317	2.05820812054172	-0.8706064526398906	1.0369994038380186	-0.12166192580125079	1.0867604578969625	1.513144164703833	0.5347083467737771	0.09390736855732536	0.33837462976405647	-0.6648583016773492	0.07072558979828725	0.5026285961642329	1.3882497241408178	1.705676755193351	0.6614922171262807	0.557272034936845	0.03608922754458142	1.9392073663191973	2.097685563699306	0.6120531716704796	0.7723983939708681	0.4383833819929352	0.6261367190132611	1.9033111703969636	0.4823870968813388	0.29175291941861464	1.0174337755194964	0.1737846825651606	-0.02360312196434908	-0.29824793737580796	0.33385054989021135	0.574368347407386	1.509319063604943	0.0	0.9395450286197065	0.8738423258377526	0.41657496515382775	-0.5413169440713423
0.25383605478967813	0.9002218563392833	0.15199160147392285	0.660325504159139	0.562930017105402	0.4310142987703432	-0.8631497369321472	0.3797217943576644	-0.03894455141243048	1.0953778149798734	-1.034740474216835	0.34997830600545327	1.025148971231407	-0.27933656547413227	1.6264544659622377	-0.613251133932823	1.0594038500508192	1.8790177388712037	0.3156572417255396	0.14490150141687003	-0.09033552899948517	-1.5644346898387442	-0.6783445643367619	0.8450656937459224	0.5112746280330716	0.45217103945781334	0.42649920638100247	-0.278696438214944	-0.1770796117562127	1.446926690543161	1.169371260215293	1.0119153854032223	0.6093782922449833	0.2852836751234054	1.1817118428999371	0.8687788771350413	0.23105801298015477	-0.4582378090293705	0.3379854792157742	-0.6730888530243753	-1.3128789258962066	0.005694945091364205	0.28574813944482325	-0.10493241591809505	0.5971252309640322	0.0	1.0915121080084704	0.22731317610993187	-0.13215778585626967	-1.157281899309617
-0.4626419420092343	0.32645640938911386	-1.0595587026385802	1.1695997092886905	-0.7298258925240628	0.49535479796480203	0.1322721971333099	0.650428247383025	0.5898579677325065	0.628891739996571	-1.1090246407237652	-0.39663190223998807	-0.02810189322473111	0.48988492779910436	1.6576615353561095	-0.2175667086503621	1.1651237552829468	1.186434530278354	0.313307789100708	0.24615300084717723	0.0750692838502602	-1.358497950975397	-0.8130881397839591	1.2699653787291652	-0.45483828749160465	-0.8123594857919375	0.4602373024634513	-0.7335301912978448	-0.42303829170073615	0.3513945345181239	0.31023955695471395	1.0316653012230972	1.1139189788823765	0.21811940822305448	1.1902749316557204	0.3971984414536786	-0.12191584703403026	-0.4470339461422047	0.12105628452848868	-0.9710582894074216	-1.32336110372546	0.4722304820303066	0.49527683891122176	-0.5842690321728098	-0.3505783251698014	0.0	1.1824252380128617	-0.6692340792580366	-0.282965417268752	-0.9070008180134195
-0.44340310538988376	-0.17269783172321376	-1.424545100231337	1.4326209972153925	-1.0747620224754393	1.0309971293388127	1.1925789646306244	0.7817952724153998	1.2625493728639152	-0.278337807250071	-0.09283579910991942	-0.5571559437391216	-0.39109713349376823	0.9691193652180942	1.0840299580177075	0.2997218696971338	1.3208394932256158	0.137947537581486	0.18515657599199978	0.2267874018201204	0.6959282439836142	-0.5986647672094414	-0.363656126939596	1.5929454967467382	-0.9339409764364274	-1.1356413256743816	0.9994872650544103	-0.4993319246730228	-0.5490071301398994	-0.17658057823142848	-0.07653482984653698	0.662349373172404	1.5345587672483318	0.3758297392248169	0.8049770800378082	0.5816142799602293	-0.04552981480127941	0.10001296612246098	0.3420137137886984	-0.6826545416705987	-0.3321575892062442	0.7846824289745131	0.504850272063494	-0.42278704344305	-0.6831129941246105	0.0	1.0555864724650263	-1.097748343484956	-0.057934611325126825	-0.09521681430224137
0.10703479422256414	-0.34350614201870083	-0.49037064691595744	1.2133205031272674	-0.46526284601503526	1.4153960936954688	1.264612675512509	0.7800846057068004	1.5061029755015467	-0.7962493660517156	1.2839640795363483	-0.07142394014621303	-0.13895168930462712	0.8574123616522408	0.42407144661974444	0.09776457562303993	1.3878510955089263	-0.4237829029693213	-0.21240745696598423	0.1512006461450239	1.0640341910947917	0.004025903237377667	0.10157233525467807	1.7463784401456648	-0.7407937665885654	-0.6861178292834333	1.7066838541960245	0.15863164782527017	-0.3312111699679875	0.41706331302554484	-0.06865881809820745	0.338661170806618	1.3074597104323995	0.8768007667659994	0.5149763558760566	0.6998722168997247	0.4623506872506178	0.45158293311988434	0.5029354280969095	-0.1526279683556358	0.40880913136978214	0.8325507365700272	0.1762861131360744	0.21267575652851517	-0.29830497633080905	0.0	0.9051610815847853	-0.6882167530271792	0.06122082677828637	0.6519864021261181
0.6347440807617631	-0.16676441001784603	0.9611339028975054	0.768083928428091	0.32580445522324475	1.0964914371183965	0.5654739203199494	0.7839979918807307	1.1659149038751395	-0.4137838839752943	1.8646357151906265	0.6155004574605295	0.19746555982174346	0.31815477462961994	0.22204107120982	-0.6579792146331213	1.190924271279955	-0.3581239333028237	-0.5450053264471139	0.29614619327222413	0.6681010043658445	0.3779698821745058	0.21161649377018718	1.6747994502288068	-0.15647417922727955	-0.31550545285947773	1.892801181907897	0.7629690563592769	0.22081275034383466	1.5554876931242585	0.09572122957652435	0.42574063737176665	0.7199625809124544	1.5785121136187998	0.6069369737598362	0.30270850179841	0.8676567278240442	0.30876791507199935	0.3004201410417351	0.3137229887219749	0.22944696823808164	0.517126056995823	-0.13166532913745513	0.6256266517710442	0.32880048728118233	0.0	1.0435249076446456	0.14006377048808077	-0.28763420271146223	0.9982537124805391
0.7508650837217524	0.16208628613771128	1.7762720056000196	0.5176933193571694	0.5299687549984448	0.26249378790523614	0.1729849100122266	0.7410892208892794	0.5397578705162435	0.466965183267709	1.2715336155060601	1.0324627426965078	0.3355073276393012	-0.16823519231201634	0.531446919792515	-0.9033939826654379	0.6915729901082016	-0.1837807787008152	-0.3255310304240302	0.7814911102921039	-0.21463798586242916	0.8354362489941886	0.15998702971835288	1.3438512734979602	0.37094035230059663	-0.4932652105844362	1.297105045989786	1.0242141903761883	0.8596507637112905	2.193055689652422	0.26427551747906747	0.7992388898216027	0.47717503263928074	2.03930426375587	0.933111927731843	-0.14975565345583738	0.7436298255790752	0.13349771555973508	-0.011889142052512864	0.7142632735714131	-0.21817963742365928	-0.14291432487544006	0.020082133424117042	0.3869894794039536	0.6302639187383884	0.0	1.4078589555174126	0.6477013878084261	-0.8984871683882161	1.0559020329997233
0.556696084902958	0.4190871498567678	1.674896564722807	0.5785507849530808	0.09443400869309382	-0.30629717386880806	0.691547242585637	0.4096846279909498	0.12574012288872397	0.9383891216816425	0.2907806544273545	1.0507787776169493	0.4549354966002279	-0.2369269618999585	0.946717479145103	0.11677812164022036	0.15679782104672663	-0.2748364027627717	0.4883218534087138	1.316542753397556	-0.8019413529051718	1.3269251868073026	0.30409612967244803	0.8704395373086516	0.5986759092523034	-0.8666019063194945	0.5033364123880225	0.9250892264965234	1.3633927192101005	1.8628806363104846	0.37001131169026924	1.0178214861944088	0.7784535308276356	1.8858635580373682	1.1506403961153682	0.08688624849696149	0.24843379617074912	0.5052983367710517	0.014014602360962337	1.2168259571868947	0.14347404369164302	-0.6930541052057486	0.6382150729547211	-0.09545865968046408	0.48275932280343403	0.0	1.5026423373904458	0.6007777385056349	-1.1943253900876385	1.0754274585924917
0.41840476257958936	0.5515624341707324	1.39172406596554	0.6924633930361597	-0.37611662834173193	-0.041248579246944056	1.59533915823723	-0.20409804504896653	0.18923655597397457	0.5697585327026329	-0.003024603599972488	0.8811861769353404	0.7790923845535446	0.07934170146038681	1.0648486538644042	1.9019060176221558	-0.007175944429619799	-0.36913559652807315	1.3211343724274789	1.4196324575098913	-0.6434934128483797	1.3461335610160754	0.6098466884337701	0.5075177672059944	0.6055230657807926	-0.8111003664345421	0.3577809892681403	0.5893175717161231	1.6667358849673584	1.0195974746117673	0.4081822910590122	0.841405293077503	1.0866974868510861	1.2542143822591147	1.078683701170178	0.998130056282124	-0.11051750058194704	1.3259340248730846	0.43170829240134484	1.8193278203690066	1.4353468401815468	-0.4191302992631654	1.257634965092103	-0.028027559698538835	0.2699766213588866	0.0	0.9610566690765446	0.44329411694401544	-0.8394442472566296	1.1071706106345363
0.4441450824476	0.6794366557075705	1.5890168895755483	0.5848868734005137	-0.3437672848974173	0.8277576875490866	1.9077792951091497	-0.5679905472905411	0.5304067379550743	-0.16153845913478498	0.6005695493664945	0.8026359353122539	1.1654723636862718	0.45947318508032403	0.8427080464369916	3.0976708393615873	0.29139329300548183	-0.03162804498529059	1.4841525704441438	0.8911865212514691	-0.060019018297584166	0.6342009330554108	0.6991843794775942	0.40756664738321285	0.6031412761718957	-0.1844271854631126	0.9708914043404507	0.1955031660751055	1.7157070533009766	0.4474245343097981	0.49388210638876867	0.45415813705590174	0.8591938970826432	0.7372015429528339	0.7998637663737567	1.7169850161258735	-0.06833157817532784	1.8469893395051793	0.8301261130710492	2.208265996376436	2.6129542753376476	0.8331274538217069	1.3931795415636214	0.7635310986280287	0.40836202003328304	0.0	0.07204619257685728	0.6282570410115638	-0.09732428256730985	0.964523996763312
0.31907450282559385	0.8826348697482789	1.9430560922346858	0.29250404661621165	0.08391497943173498	1.518668706965537	1.305673475138244	-0.046453295569000526	0.6881756873917358	-0.46138364340604415	1.2861624709770485	0.888688646746826	1.2485889803427186	0.6204915772081121	0.530214285608379	2.83317575191839	0.6233793514258303	0.5755848269221874	0.8455453106554827	0.00228060340006491	0.2768166712193311	-0.3036731264952325	0.40431188712962823	0.4577945957378329	0.691097372504751	0.5884608019420137	1.5202315446226595	-0.03446993325933634	1.36602872764707	0.47242948218519254	0.8052931771472843	0.17453109238752768	0.2854097844618631	0.7721159364034015	0.5068181521436523	1.5123922071027902	0.18196826949356276	1.493179650550583	0.837947445102306	2.0172723754854043	2.6291212346493698	2.134084378720264	0.9837836163702105	1.5265219185069714	0.8481123416248866	0.0	-0.43336459391287396	0.9872860831754396	0.4236403013430646	0.4438773521150714
-0.24342221762247332	1.026963243201951	1.573939645138549	0.08794851796227583	0.35467762120241764	1.4852425282182047	0.388869552277292	1.3126333410123532	0.40769060824701264	-0.09194477253873283	1.1604508948189767	0.9449102251137674	0.9081351231045263	0.5135176565974243	0.3490468847042696	1.547883918227501	0.45270814084570504	0.7294049946653117	-0.04720758997511242	-0.7930346077299104	0.09139185993516268	-0.6286691928603457	0.04420872623631372	0.43618205234118634	0.8110161575591817	1.0571783938856216	1.1905298167085252	0.07235162224234828	0.5907486697311246	0.7754343320946127	1.3232883533038422	0.08275034065706255	0.07425244576617691	1.1175732439609598	0.3370217366890247	0.6148574570679955	0.3322261914492329	0.5209659868899276	0.5504557357124996	1.2522556547111108	1.5731343345098254	2.1608165874248364	0.3960001690801756	1.4326673290522844	1.1074956359273873	0.0	-0.170436280896729	0.9581941856888188	0.3513918643281674	-0.423671357775279
-0.9845654807011535	0.8685473846792805	0.27122517241869804	0.12898763433396337	0.18044511937331778	0.8974695879823857	-0.055853456938059126	2.574992135379968	-0.1002903961491875	0.4824661849100282	0.2054315043962792	0.7025538218694781	0.42008513800677855	0.252965129701402	0.2815470237132127	0.44603102409620493	-0.22126853547007788	0.06403311304796766	-0.5121229249000178	-1.2456895210219179	-0.2769977247621476	-0.07008500453967069	0.022289774681755338	0.29197126835308795	0.8834973461922173	1.170247763649116	0.16533454336131215	0.4623159814601184	-0.2656653903652708	0.8461185346474418	1.6666438054857637	0.03161115731875151	0.5324889164643734	1.07131338854942	0.3232325445415526	-0.1360238625886224	0.3494724918268327	-0.23808816231440952	0.3709286469487315	0.41189645835280186	0.5108937790992284	0.6053105826962768	0.05296429487177575	0.5836579636561797	0.8088432570500633	0.0	0.43937302437139175	0.3653712068611644	-0.11008629979099621	-1.2654988087332721
-1.2519432329723843	0.347019563799994	-1.0682213312080207	0.2565361416327503	-0.11880175149088915	0.3400323337429502	0.12835140798903916	2.699789828651239	-0.39718299339375884	0.7229926363490302	-0.7824608243957288	0.10824762029672479	0.09494097717699317	-0.05269787305554105	0.1252147298052448	0.22276488214720552	-0.7917171446407619	-0.7944118874698277	-0.3559550235577065	-1.3530259473238562	-0.36296816078389293	0.7841313411825515	0.27188700261655746	0.15004363269770268	0.8964740013941437	1.1266165028175015	-0.573603282332826	0.8165929320950581	-0.6583364780344365	0.4857092096078412	1.348627928949705	-0.060526983066110686	1.0751072786367093	0.24901375723584243	0.39308637488717185	-0.33555360415411395	0.434004138608568	-0.24981521334675486	0.5060456653568951	0.08312143764266547	0.29880009380670075	-1.2981538618488118	0.09887578417448728	-0.10094994921313613	0.10373879416481609	0.0	0.6001015339332632	-0.2871399530912916	-0.3721851320275499	-1.5114140801839873
-0.7574300122822787	-0.2776509501017912	-1.4033479342394561	0.15478993988940845	-0.06684068863376337	0.11700943845577191	0.412737407831584	1.5486213089815108	-0.2982198735517366	0.5497223650573516	-1.0849651455381624	-0.5641094806957843	-0.10244017116089243	-0.35281970193873813	-0.30459738851221513	0.44929556511877305	-0.7367046851241356	-0.8221711936800796	0.04707130178795293	-1.102492958474869	-0.1310277734870421	1.1285648012162046	0.3071845994012753	0.022601740701690288	0.8221965595455679	0.978004840568913	-0.4554485531055785	0.7891608470605292	-0.39226549743253414	-0.11910610558133132	0.2797214333072518	-0.10559962699602538	0.8028066548959888	-0.9538729433049788	0.3735277175577512	-0.41810209572113627	0.6810374274086987	0.19462866393683514	0.7388607314095124	0.3495106660221976	0.7399786480934306	-1.9243764842778763	0.3736379015692499	-0.02104107026558621	-0.4993610677932041	0.0	-0.007841236526111704	-0.4240716451230589	0.009136389202922405	-0.7985632643389659
-0.03143374982143815	-0.6278454077848232	-0.7571962544263767	-0.3228591170014596	0.2856625491446937	-0.04963143197531515	0.19895655617251123	0.01680565004625349	-0.04847501962111784	0.19270685792614864	-0.7295880984212059	-0.922151527511372	-0.4324455227722436	-0.5866772378081119	-1.0040660977542404	0.21213568123736426	-0.2942325666524457	0.16075232071538648	0.21745995199688906	-0.3665919149693311	0.04877981462400618	0.7332194207149052	-0.146852418558883	-0.32515170276810046	0.526142268330822	0.5599100494819805	-0.05454599463445317	0.31646400056956814	0.09446108281680721	-0.6664063278213099	-1.0472900174913653	-0.08206816515064756	-0.49812099703300283	-1.7596800108140882	0.07994491881372656	-0.9451979753943842	0.9337478709520691	0.3310462507737096	0.7009369155196957	0.6432365453010223	0.9320481642091626	-0.9340535301694588	0.6064762348671785	0.3559939423160924	-0.6808012972190857	0.0	-0.9149632253914207	-0.13217215052708664	0.9164641318301924	0.6013421461119333
0.08943973090310438	-0.5321507955715586	-0.17639393369499623	-0.992207060905482	0.3448048526628776	-0.6161290376781539	-0.6025141342762098	-0.8723024044467207	0.0038777532453762946	-0.23696704600921045	-0.27069509949549375	-0.8075346887129615	-0.9105965979864963	-0.6625889128161323	-1.739714312187154	-0.778960860104784	-0.2447757903149355	1.1167058544369586	0.02660991497856695	0.8304017150979072	-0.0891129429673891	0.03187754026331474	-0.748772492069636	-1.064397054288703	-0.10667020199673763	-0.18014343450573536	-0.378622142960928	-0.3419975634111262	0.1625491693809099	-0.9713710598579637	-1.949681255124895	-0.22344799245382369	-2.0810388079935014	-1.7950373942085325	-0.49148607430828534	-1.72948357961304	0.9983539194940427	-0.26739274387120493	0.26241086232781013	0.2945156883403441	0.2935859472418549	0.4152394802944652	0.5844637432415822	0.11439000330657777	-0.566291424864364	0.0	-1.408376524467408	-0.04440007094615027	1.7116978540056753	1.7884998162551609
-0.5631701790287521	-0.11394351224042977	-0.47584299460581164	-1.4558161444417437	-0.2739812748918837	-1.5929252146796244	-1.5223278069423885	-0.9087518425214535	-0.1832793455753697	-0.7510357641799746	-0.09144089402164025	-0.4334022029474249	-1.1296896496558002	-0.5614504274641898	-2.1673137269746774	-1.8422953888046083	-0.9638629887327974	0.8666290167750794	-0.28953688501414765	2.0194664630362733	-0.3647550159235277	-0.43453493434059737	-0.9052768223315333	-1.9014617334636097	-0.90111413076446	-0.9336252894797202	-1.5322603348910155	-0.8776876293143723	-0.302335201347736	-0.9875547827777603	-2.115876818739555	-0.7901027271966274	-2.9856572921265574	-1.349071186176232	-1.0612480608319683	-1.9392008433242451	0.8982792246197978	-1.2701962266199962	-0.3938916543526283	-0.7187765394083286	-0.8677651232439857	0.7057836431086262	0.21111679194123778	-0.8654888037600492	-0.41950143766656156	0.0	-1.2810317684798394	-0.48904614104210836	1.7343497316297816	1.8898262417554985
-1.218966816650115	0.40762627163086057	-1.2897848378225596	-1.3674549334830237	-1.1208896980859597	-2.418260660557845	-1.929152698705573	-0.6730253583072686	-0.37491756414478045	-1.1220543440980462	-0.08200186499200242	-0.15555536906267162	-0.6794752884448585	-0.43030619056248554	-2.078941721574225	-2.0615019665583567	-1.861468779471298	-0.5502900962729286	-0.454272936394194	2.463130158786589	-0.37596164895897977	-0.48187987569853474	-0.47377643852587326	-2.1973238992080635	-1.3464253427320985	-1.2303706038235702	-2.437110698432837	-1.1934396563372274	-0.7366081121938065	-0.7590568305072855	-1.7401313082604541	-1.6455560338404847	-2.943320589224397	-0.8736871052935299	-1.257823543825936	-1.080410709380988	0.8269197620402686	-1.9274392999222898	-0.9876737249043838	-1.6342745852235985	-1.7355389278846522	-0.10366027990797319	-0.4532291433010222	-1.6242589297394472	-0.2276855334318697	0.0	-0.9604599515516508	-0.9980292076462417	0.8885072994539829	0.8898431921463881
-1.0041657765483454	0.9062657991631288	-1.5543697329104467	-0.668544286654438	-1.2578171621658498	-2.4777409000619475	-1.502692017704548	-0.6908501983977899	-0.45729296495266536	-0.8840949724978708	0.04130232053739714	-0.12736967535778612	0.2920574197164872	-0.4947827308237949	-1.6166496656983296	-1.2581040640710452	-1.9578224973041705	-1.8203000527525859	-0.39408612064040877	1.7771013435398046	0.018216573379622136	-0.22783065922777643	0.07319937440097808	-1.6313474931780099	-0.9910043492342454	-0.8840901644614282	-2.0587401510658125	-1.3559918765413945	-0.5536273753895115	-0.44224945050188985	-1.1701572282550408	-2.2197443635336045	-2.4648681033349145	-0.44545110247447445	-0.9851216887667851	0.34134208080127804	0.8806138213401778	-1.7534120997117337	-1.3125295371194687	-1.6193471443068608	-1.7852615277778614	-0.7875832811426111	-1.1357891076126132	-1.2329787001351695	0.23160599991784692	0.0	-0.9553149936086338	-0.8471913330222279	-0.18653734464617855	-0.2299708406121448
0.05614409791920158	1.292766956035812	-0.7902263026318032	0.30795432600316924	-0.29273093981344983	-1.7022969057975494	-0.4760515269770682	-0.8164978936881437	-0.6155631427318388	0.05709180096294265	0.30040372836547347	-0.21226527671778883	1.067879086803352	-0.828616768987513	-1.2136168834379453	-0.1649724522426709	-1.0003535745819592	-1.707111145915299	-0.19173212683857896	0.3801222289632194	0.5373297396843812	0.19217995330238458	0.22692806291214118	-0.6725510364391553	0.03331102944396706	-0.1833666300706009	-0.7056346269511027	-1.3568160551357904	0.15299541468806227	-0.30308892533557136	-0.5665690513000224	-2.0261684650626894	-2.1246551762965367	0.1058725411841913	-0.5622083780213966	1.280419439292757	0.9256486917857119	-0.8825091330749296	-1.2287143114102523	-0.6406848590996198	-1.185565820951762	-0.3884191302196196	-1.4151636077819991	0.03459137701726586	0.9180832105446779	0.0	-1.2953715289167465	0.01872450269432094	-0.586517431130124	-0.35496257058310465
1.0596250711947994	1.3663087417058153	0.37270490091287367	0.9506973959054003	1.0617830325666067	-0.612178996284555	0.5009403389512441	-0.529978277101785	-0.9904974041118232	0.9818807070963225	0.4604274024998282	-0.21200712538766087	0.9919967507431626	-1.2204612324029163	-1.2067334122451612	0.32265935727951583	0.18460605057880727	-0.29466772169062416	0.08420337216753106	-0.7741828029760873	0.7981297340354961	0.6963933902364001	0.03380144808569378	-0.20527374448624863	0.9537405285218727	0.3674236585665728	0.22320815296824195	-1.0516709601774665	0.7137485037313807	-0.5412778597714096	0.04497507709854435	-1.1840583998440042	-1.9303629449467063	0.6529118896739474	-0.41206903453527155	1.1872730170839492	0.7529638159471317	0.1538099277607999	-0.665261589234118	0.4527745240845656	-0.5274564721472723	0.692308480076817	-1.0060520836351166	0.9385453814598107	1.328249657985949	0.0	-1.5394001636351	0.8506986825971489	0.08545922996075465	0.6697950940516582
1.2506822839422873	0.8921899572883235	0.9850862331385108	0.7450379609723631	1.6090091831089313	0.1934330481606125	0.8372559252649399	0.28991354356906757	-1.2918023017515439	0.9024270644617914	0.3888100866261329	-0.10281789655845588	0.09585949466932916	-1.3087765178655444	-1.4343733349989656	-0.008590881750362234	0.5668755453743596	1.2202750535426035	0.42283409726250837	-1.0109940747641002	0.701834139539548	1.1344806318036	-0.04048524811718164	-0.6057441612312142	0.9671576543094134	0.4626839485532931	-0.16989398130281572	-0.40212823370708967	0.6725124116872844	-1.0420720846685636	0.5289110541987911	-0.30932818373704773	-1.4528369535480403	0.6776824073650242	-0.594605059365561	0.44589478154634116	0.31227200668706123	0.9034805880959211	0.23413345146228204	0.7654431853859942	-0.26758378457898513	1.275386779766366	-0.08779183237781081	0.6784809093260782	0.9560141591781661	0.0	-1.2357984196083267	0.9500008739783568	1.3300456337785178	1.8637404340687693
0.8122871538651094	-0.08845472245231056	0.8294120989868509	-0.2596540367163892	0.8511768913928353	0.511505104999409	0.4959937641637751	1.0749940519407168	-1.029883071008389	-0.3118856546998221	0.24663504444860856	-0.011534827341170555	-0.934914164734672	-0.8758494451182767	-1.274139649595439	-0.5890871934233625	0.03424502020022146	1.8149076113303417	0.7730476364430354	-0.5277131955051652	0.45080536907170143	1.2909123612123101	0.21608547247137316	-1.2766330330349347	-0.012162736191740079	0.1652977551633635	-1.2254449610852285	0.29681623388985434	0.28464536110351224	-1.3667678266878311	0.6384307305793459	0.1448193851753409	-0.450760566290038	-0.09687712417247227	-0.7174447661524702	-0.18899810044452564	-0.2467473105741441	1.2437524757569507	1.015219657710798	0.2227531357521585	-0.41705889756752235	0.8256733524897056	0.6855279183960964	-0.22809019448613094	-0.06900755017043497	0.0	-0.3065130367402278	0.45693416981216706	2.1392225154106366	2.0756855602266144
0.493657457704568	-1.108225754246316	0.4613093488359655	-1.3102381816716457	-0.5317702174538599	0.4987068123517525	0.03589252996158544	1.092555356197493	-0.22748195964346932	-1.5903841993659784	0.2704594633450026	-0.03354768697370374	-1.4033194696792568	-0.022273364589679517	-0.2074401162795904	-0.7179539901946052	-0.5302341354477895	1.4858508048434376	0.9860703462603382	-0.18572978139841922	0.23764308365316927	1.0693144024116574	0.42590280248867385	-1.2137044354762128	-1.2412497000474838	-0.25134086914100184	-1.5016665106745823	0.5663117718485251	0.11134012267621231	-1.1115205975829443	0.2931302217233307	0.34759099610375543	0.7871633570688	-1.1418406106130072	-0.36707447513039443	-0.40683911246164317	-0.7424166272829134	1.2558608585100983	1.1325451246186315	-0.4671818487821138	-0.6700878093309421	-0.04028188347386194	0.635506210238268	-0.6569668165571761	-0.9849634758652689	0.0	0.9401242952003133	0.08905878759893705	1.8235228048746304	1.060595433249669
0.595092589705384	-1.5859089081549826	0.3217031541984388	-1.4439275769048932	-1.397702127598652	0.28961472220890816	0.046927989673796314	0.1764024595920588	0.32873237412524464	-1.7164886365410144	0.4542056691299666	-0.1797337560859297	-1.1925643218002735	0.9242880502581408	1.5774511017618733	-0.2444600808264769	-0.2938715863940048	0.8522634264598529	0.9041020863375155	-0.6940950610328761	0.021292000542231855	0.5720686648591216	0.06907877173391593	-0.04654834896167878	-1.8419566313012044	-0.5602255957269806	-0.49089527106155695	0.18796912056129156	0.24593310971821591	-0.3332553618045811	-0.27077713866828235	0.8147708751483997	1.7243972559411944	-1.4972624308722462	0.40269013419148436	-0.4992013044896024	-1.130235706574804	0.9819334165892066	0.38838258425008637	-0.671745830403119	-0.763612035419244	-0.4526267516110197	-0.3594799934445233	-0.2781156591239836	-1.1525618398188175	0.0	2.023071257305253	0.1733305846076123	0.5155275619826614	-0.46136897030415536
0.6124381531470521	-1.3627770542124151	0.14719190834755128	-0.34125123800111357	-1.2448269295320065	-0.17973849761267335	0.48297741991454163	-1.1155331596754308	-0.14716322379427335	-0.6867607301492458	0.5377840968176782	-0.49351529566595026	-0.7680004608075646	1.6418351438669772	3.1726679447155517	0.373120453812177	0.5780726798191009	0.2687684982024962	0.4989731989617535	-1.9504352160553142	-0.3563889118822177	-0.06396915933330195	-0.833580176972808	1.538013278475997	-1.617892366858625	-0.7089424271654655	0.762948462482192	-0.5398548562325204	0.18710691289918746	0.4226795358016005	-0.7325333174777332	1.7223673442370278	2.075624190139244	-0.8202398684041308	1.0821425180928805	-0.8307578455136287	-1.5020248450457867	0.38765004294648314	-0.8403295233959854	-0.4954956939116696	-0.7103920212449147	-0.33194088844527536	-1.694279579552735	0.10235558827907154	-0.7348696190357156	0.0	2.4893313454393624	0.21810541042520995	-1.0591949263432276	-1.6856473501362594
-0.02869381889538767	-0.8803634223506567	-0.5695887155584372	1.2488134592608109	-0.5511581843959118	-0.9182011866049428	0.6447429154621164	-2.0177857856039965	-1.3981900681600903	0.25266946801200213	0.2895607145576765	-1.0741069855796883	-0.6831468291873224	1.9643618170727861	3.6243032082398736	0.5929546458581151	1.1443927493841592	-0.37381206970145564	-0.09313896907388017	-3.1284846177008414	-0.8998239569922883	-0.812005046241104	-1.6545298830594848	2.4110356838329987	-1.1606214239480686	-0.7853313549606497	0.8829153110658924	-1.0554363137399196	-0.45175228346344404	0.5915509941016016	-1.0211973089592745	2.6097739696864837	1.9533423417502476	0.12315636497037732	1.21214075669815	-1.352958224201634	-1.9316685640827862	-0.4453509657244432	-1.856559097905641	-0.4993501147678004	-0.706660069433984	-0.2757277254766605	-2.481802431590464	-0.3302680966184411	-0.4935165490404903	0.0	2.068716283848407	-0.4151266815152813	-2.204696749265961	-2.410823658820899
-1.1257052375671162	-0.7509481020797052	-1.72412768175724	2.0552259242886515	-0.12412232845304495	-1.5815291645459024	-0.059540146411216355	-2.1795496375513452	-2.130254722478496	0.029793160750013776	-0.2717776341184834	-1.8577911150564368	-1.1087648367601217	1.8734045924687672	2.697732416814703	0.3079838490566945	0.7651395000175684	-1.0790856251295553	-0.6703646664833466	-3.3974347594195167	-1.3852720003787438	-1.6217445470255174	-1.8041924920107244	1.988176233223549	-1.1577375680706679	-0.9050405631628282	-0.2457410813286908	-1.0557168612043115	-1.3120501234972854	0.11304174291459444	-1.309690761829426	2.8024219210271397	1.6010763194450126	0.2243412593114901	0.812331258882061	-1.6920346193581577	-2.3165671020356897	-1.1871693225981426	-2.153374712813883	-0.8908904909176188	-0.8362845952571312	-0.5833114032334964	-2.237105371614681	-1.2541966855495204	-0.9094862862884007	0.0	0.8336711086541447	-1.594497857532812	-2.6310989197000985	-2.7922046671357235
-1.8560529767918725	-1.1468718915385	-2.5146028448982367	1.4082185539465781	-0.2859687992948493	-1.6262793803085283	-1.36817014389819	-1.8377359063973793	-1.314253898186595	-1.0151673441126852	-0.9252300049889246	-2.427707401956208	-1.7601504687604381	1.4296460700992064	1.0303458095842348	-0.14205085819274807	-0.2350388532574112	-1.391145487982189	-1.0989353328046303	-2.6112246278380464	-1.5604987916284676	-2.213318166273862	-1.3174912208843614	0.6226041717443437	-1.6554977775376136	-1.0954726407031317	-1.392462805137285	-0.7384026068329083	-1.6130709504375338	-0.5333993597867871	-1.6790402808587817	2.0558612415081026	1.1209838763318243	-0.7329765077777181	0.26182516796486127	-1.5956579962248536	-2.3741280224031374	-1.4435380570178724	-1.7171720384936187	-1.2401798972130915	-0.9108809583455898	-0.813344610011479	-1.2024724052786984	-1.546943417068978	-1.6445077028867536	0.0	-0.7420499406014688	-2.449052257744789	-2.376513014279451	-2.7186261438517345
-1.7524777892091299	-1.6613672092165148	-2.2939647665600735	-0.1395217127525184	-0.7359351654571656	-0.8502611718923987	-2.324643865019048	-1.4955788345639567	0.5806934221173002	-1.559905248298042	-1.4199403919434204	-2.2317736953743625	-2.1732462881232246	0.7407217528324822	-0.4335656527479296	-0.403624717321341	-1.0186488062616637	-0.876320365741004	-1.3776213505569548	-1.3798952900072767	-1.3641532613287624	-2.218596890213328	-0.7110654136060947	-0.8410108394044081	-2.0424085569031485	-1.235535320316615	-1.4528139032891347	-0.524245016471053	-1.1123144188529306	-0.827832882708786	-1.9160721837860102	0.724326358058175	0.49568475003959084	-1.7972899453667412	-0.1817810811220195	-1.1820994801713707	-1.8563681175071374	-1.138694215728063	-0.9296464945818123	-1.0935928331518638	-0.6627546386676778	-0.47495116976567453	-0.07405088823180235	-0.7400415813566753	-1.961572494581181	0.0	-1.9996303349469864	-2.355784556787652	-1.6172039332533201	-1.8478628613778834
-1.2430617929464214	-1.7790899182914583	-1.3266618309437148	-1.355900209352149	-1.0452481840523322	0.2966220343318044	-2.244824038450149	-1.4581678087959786	1.919122467014108	-0.879824619678946	-1.562490758072125	-1.1241863727481676	-2.0403282911875804	-0.053603287384122435	-1.1565700491227198	-0.48857196750689325	-1.1697911696266565	0.17332222045922172	-1.5958675299296154	-0.5040539312174365	-0.922242836996221	-1.6277854994413319	-0.341861694621702	-1.760552997312617	-1.7157466065631115	-1.1181272127251984	-0.6581054073723005	-0.584153416400771	-0.5163533867570194	-0.7133283812235491	-1.7312313895963571	-0.6330176420485498	-0.22867002860455868	-1.8838895783883123	-0.6194855643803009	-0.7815159385408138	-0.852296615288765	-0.6728567813278088	-0.2662777076287317	-0.6819966578418203	-0.10587028215983527	0.12014093893991853	0.5612959511717512	0.23375238359558898	-1.5825919015331527	0.0	-2.510499148901403	-1.6651780871600543	-0.6752479564226334	-0.33577486832836584
-1.0534946550179738	-1.4192714949744385	-0.5237079834806045	-1.5040358447524749	-1.085083144247846	1.0681730530909763	-1.4190174720883164	-1.5877725830886678	1.5714318028859762	0.3400088077843477	-1.2474502084239396	0.3544272912569188	-1.3799813886153003	-0.8225517773576205	-1.2379408857934682	-0.6944765482594882	-0.9928077019137393	0.8342478950614759	-1.8115071588601308	-0.29658816973819957	-0.3765255879107409	-0.9479795552524236	-0.06646600369867914	-1.9803472890326155	-0.6831239909187166	-0.6315746081322805	-0.0932571554267754	-0.6783151715592419	-0.7397481763818475	-0.5614328402006799	-1.110380169832148	-1.6706873551995964	-0.8892719950691992	-0.9277676431465147	-1.2200889765085028	-0.6222028005229348	0.12902060853417036	-0.5853148690889687	-0.05226757472752703	-0.7370301501531292	0.3759879971577787	0.07326767327056545	0.5850372599022899	0.03871178363447711	-0.9552187002481299	0.0	-2.3279834470613903	-1.2434706687946033	-0.047885302843991936	0.8414171001347397
-1.2379984742546597	-0.9559219126502841	-0.46718914795194766	-0.9282532216261958	-0.9527967407834769	1.1230610610309126	-0.7226197907016155	-1.4348282103099217	0.0854305541619339	0.9191432607634038	-0.5637772654318761	1.374076995523332	-0.48504288886484664	-1.4667733502028888	-1.0750980736781737	-1.164243891336011	-0.923825743824016	0.47309396187461383	-1.9326697278745444	-0.3847208986738311	0.2138321559494525	-0.7050944808263944	0.43328374476088766	-1.6424044834383706	0.502030972105725	0.08875467607174334	-0.21300115194993524	-0.4447227427087479	-1.8004631022995832	-0.6497477084626015	-0.33068085897897315	-2.2637158592729927	-1.3205730494327084	0.16952002826686402	-1.7911044373606846	-0.6638081167464439	0.5076514512141245	-0.9855256676153351	-0.33129919605297753	-1.5339687142321463	0.39812571862548113	-0.9883227504741653	0.2939605409490164	-1.4167561377739781	-0.6380690711328102	0.0	-1.8173242911035254	-1.3785775898178774	-0.12211140319731488	0.7145680956301369
-1.1000636685220917	-0.7340671511401173	-0.8516705888099517	-0.47156030280624556	-0.6637424407350321	0.8051462371250219	-0.5763656505689582	-0.6620424927318564	-0.9859410989664011	0.6390208926412707	0.11129649023650323	1.5547077001402716	0.2903389161712606	-1.861341754346537	-0.9073008761980667	-1.5857871539019457	-0.8893983398405452	-0.5658824043476052	-1.731875474999057	-0.14234268650084744	0.7948559381224024	-0.7834156857424013	1.1312319714962351	-0.9291335375025607	1.3040245904834382	0.7190305683383101	-0.2683999946168198	0.1992993434747652	-2.654520186760219	-0.7565184056001111	0.3671161065261692	-2.2774865332276995	-1.4332117708074679	0.6669358131274072	-1.805886449685408	-0.6377957060853755	0.1905021952085626	-1.3561465514714564	-0.814255729075428	-2.33337301691112	0.030129572815161123	-2.294719608136187	0.10324658384280068	-2.665394730892176	-0.5885111459107646	0.0	-1.2518263477388791	-1.4082577740827358	-0.718449270322952	-0.49942569191332753
-0.1309642488244944	-0.6664106690806052	-0.9182730791090574	-0.4446929795849201	-0.09974135973164493	0.6792255852514445	-0.48970805097826126	0.5495752695499064	-0.8131030406617853	0.4107599493103074	0.29270381048607813	1.2612764301917583	0.7655891466897554	-1.7996172551154552	-0.6912036447484154	-1.417584648645746	-0.43456853399273654	-1.329426508870648	-1.0515643655139222	0.6679609695829337	1.21537925791194	-0.4702191001927691	1.6094023059393499	-0.023775614188375975	1.6130477245890702	1.0025769344881816	0.6223244784459222	0.9524409690890848	-2.2405559825107386	-0.3658474056927912	0.986704150567243	-1.5668446396324804	-1.168241566351702	0.7803324316626631	-0.9500703102202741	-0.22338479612617923	-0.25111033159804763	-1.027336251362425	-0.9901619436798111	-2.0321176250959394	-0.21774346501967204	-2.651166348611305	0.27414467594106284	-2.1882145735181773	-0.24242370240589423	0.0	-0.6206884422405725	-0.5574898563129941	-1.068643078446127	-1.3820866605957784
1.2278413232143632	-0.3691189049713791	-0.2966261267008999	-0.34978269131139045	0.7367279709956548	0.8539334460526712	0.2581719009916197	1.5157340349325181	-0.05378034341531376	0.9753981565841341	-0.15903677421777448	1.123296230771443	1.0155994344342396	-1.1099474932942845	-0.32365645019421857	-0.4725040277544992	0.5760452336475603	-1.232462432818086	-0.051634456977523065	1.6547973713095503	1.283952443284335	0.6908983868530718	1.5146943624658424	0.8146414618994943	1.6351153768576256	0.9592825038010561	2.1279986021751727	1.3933679985741556	-0.6110185132312111	0.7040996253712966	1.5830652293982732	-0.2822584005784622	-0.4832907815546525	1.205050780475842	0.4041761350478891	0.6926527368170973	-0.11298209098552209	0.09483337533895679	-0.47476335269988584	-0.39684894466106396	0.07107925172775868	-1.691048050957429	0.793520218010849	-0.095480914986734	0.7057586389820836	0.0	0.17116312310620738	1.0199140077654236	-0.49350165344933544	-0.7408969986915153
2.0021237784126007	0.34503766173914036	0.6932538365816826	0.35093320917976595	1.5587783487314557	0.8870720694387826	1.6195185682725497	1.607589299463878	0.18201889786692788	1.82706934140957	-0.7652716726213407	1.3269219603953382	1.224169119706172	0.06548138428802115	0.12277599919025989	0.74928243620758	1.6064394853544408	-0.5122563490885379	0.7925433845692326	2.186739897878332	0.9520693938602098	2.1947850062020753	0.9416929767965159	1.2923038208374724	1.5362318366812588	0.8322207458685519	2.85657514617653	1.3384393787022866	1.0936585137970147	1.9448208320309064	1.9803108515570342	0.9603735883996575	0.5099668887786557	2.0295034101515412	1.3850730871653454	1.7952564157151	0.6614106861077212	1.3189778137162471	0.618259059579678	1.539484171501031	0.7578448866934506	-0.2138974763835644	1.4094597803583384	1.9225361450911729	1.783195265705913	0.0	1.0058284615612845	2.2764739211557106	0.8335860753143163	1.048574113794062
1.801352252076077	1.1988380477775056	1.4809476182928527	1.3880280012882087	1.9877724387113693	0.39649647139997546	2.689194039020455	0.9057126839884178	-0.1857472706433456	1.7723143984111653	-0.7754740280009894	1.4858369210780913	1.4551782651182625	1.1446065399695202	0.42323068725257534	1.4101768202425398	1.9293643875582112	0.24888867430638423	1.0511775726199504	2.0174812098248274	0.4102196614444894	2.9449367266451243	0.31312475452781097	1.2554294849802015	1.3169853087665404	0.8378709781097017	1.9484769521458118	0.9798219100953761	1.778661725328848	2.5197804100879924	1.879381790750806	1.4229068640346076	1.435037987227821	2.4629376866724026	1.3641268842039862	2.4208082204844503	1.3428276477316505	1.7756480188584935	1.6983283251217753	2.455062364438452	1.3165172152631526	0.7172515148328712	1.8049923714315546	2.3384164556691176	2.1483080215950405	0.0	1.5565551679275258	2.3800938926775905	1.9485402330865427	2.3937930506486964
1.250637853951445	1.71190052137085	1.7964828289305879	1.837863121743196	1.8845153626387565	-0.34614538340715023	2.674621291770283	0.23181120664649008	-0.139474135006815	0.46497197510509447	0.0778706985798643	1.2036906849703757	1.5973681203286194	1.4346032579213646	0.4296244290630379	1.104746870795369	1.3960357904106457	0.8007966213751494	0.75672778074457	1.513021623426609	-0.03308053895686605	2.3905215867245704	-0.033246632518132556	0.8152237734739538	0.9935311647006809	0.9917392818692403	0.2228790202906694	0.7112508947227899	1.38497494048882	2.0282033871657394	1.2936502990241163	0.8650756230050269	1.8369819841233148	1.7758995730491534	0.5262295520169953	2.0558556256644205	1.2014478973530853	1.2706467997333912	2.2102154260809126	2.04740910254703	1.4382448741525795	0.7961965040865662	1.836019070517854	1.299808492084592	1.5019433449374884	0.0	1.6073351376425749	1.608645950104356	2.0533557782649994	2.2113249322682744
1.1903688836801203	1.6902197913288217	1.7467262713551646	1.1614432731066444	1.4215392599867374	-0.5819486215817727	1.7931353348281185	0.3675760419873645	1.022875948397061	-1.0020383392299206	1.2041901439808678	0.6187723024019897	1.5485189834920865	0.7483363646037957	0.23974973993889875	0.2798506511432307	0.6004904142242693	1.2657040876223318	0.40612398960233304	1.2569382515369099	-0.17944672277149348	1.13755898184302	-0.0568532428946815	0.2932093280832102	0.7337069523709271	1.1619395345614776	-0.5752308233811777	0.7903784151418274	0.7285351593825825	0.8978958207629764	0.7163963794296375	-0.19780919504582498	1.5899561626214826	0.31627943072775017	-0.3152408098276178	0.8925605726013952	0.3908948186964063	0.4973491547962179	2.147168580486853	1.2225619110317212	1.3265405710412448	0.49554405696865683	1.6430245145478655	0.3015359180444826	0.469743408113554	0.0	1.3096173045043797	0.9979712030624983	1.3516785206529398	1.0515180781556177
1.6341614391197852	1.4066646605011173	1.5229171831910275	-0.08026718959994938	0.8406486219087402	0.12670081334801264	1.030234184073114	1.1946221430298198	2.60107326613862	-1.2304004146376712	1.6710375810380405	0.26218031535610126	1.3983145544845552	-0.3050241381340947	0.1251098853370305	-0.1758069106200045	0.2599855422355215	1.663840147728753	0.46815332382811486	1.4645003047144571	-0.05872280483416086	0.2836664683934534	0.11407460123092945	0.03905549403775959	0.6966135174332962	1.2268854966070986	0.34999979868105024	1.0981792094388243	0.5126443723684005	-0.0034979556595775996	0.676620995187799	-0.9120914079215028	1.0723644526153167	-0.6859671975221179	-0.4707451810484196	-0.18599175866649073	-0.1467017665942248	0.3544614445587776	1.968675161638828	0.9958507418366108	1.3227063877160576	0.2997787735577225	1.4782252054494331	0.49529651395139673	0.011252950775045853	0.0	1.065663825873192	1.1772602871139914	0.7827335421146485	0.33168566395507654
1.7858112948119431	1.2999246428688536	1.2231887291521706	-0.7219332624830633	0.23483580266596568	1.3295238343610887	1.0299505675116363	1.7410099602243767	3.155686217440115	-0.050113478677512424	1.162620831888615	0.4102098897137706	1.3467013385170015	-0.7752299673182625	0.2850050152058391	0.20575241189456986	0.5285732514417567	1.7229300107396361	0.9012678798498757	1.8278171206100111	0.14659671146658365	0.22230095111255016	0.3580212475370165	0.24957577568766232	0.7852691491890414	1.1371860748890181	1.984042718740057	1.2067770163257205	0.6850125714677459	-0.1471553344893373	1.1343099804474246	-0.7910811720058011	0.8113742203456071	-0.38304921052148727	0.05968045519695173	-0.34981600214213115	0.2523413170980724	1.050272912956272	1.9804922756901953	1.403059050460404	1.3780772321646662	0.23978337296968122	1.3796450171122028	1.5547337831963184	0.4889867583165621	0.0	1.15044687165144	1.7420364681509242	0.9220942380600702	0.6461046242856647
1.0992089139443193	1.5382180238390373	0.9503029963593772	-0.1959387774550576	-0.37112130010116706	2.0286792763697608	1.4018620434300428	1.2160175001055549	2.167992424976281	1.3430671103863205	0.35538234330012436	0.7330377689936015	1.4370060496205468	-0.2289266073391205	0.6555798145674594	1.0487076340063466	0.9836818392561253	1.2817594215727213	1.2476260814102547	1.9185627572301693	0.2591997481134466	0.30896326666090257	0.5528226370804263	0.8677927479905592	0.7012607020262123	0.8717640542668551	2.6395295732175956	0.7580005796277315	0.7656311213013302	0.26317760434962906	1.4734787335484507	-0.043319495167277164	0.9113332418562243	0.7826687462686651	0.7296059725428337	0.38117558338379115	1.1640083655080196	1.9007875423584704	1.9230731281895612	1.6455830896884305	1.1151950847796628	0.20770218567650317	1.076319983563252	2.244829122844941	1.3755720704525745	0.0	1.4564011686562053	1.8330914945128896	1.3312247426671027	1.1967372199957915
0.05693618278393961	1.895509088219471	0.8915971284029323	0.8958847443361931	-0.7948042303135022	1.6151855346813804	1.2277599630477702	-0.045773168395008765	0.6758867304452257	1.741460016583185	0.23634810092882547	0.6808819368144672	1.4630353896205541	0.841898018002688	0.9469438083528707	1.5894224310099423	1.2050515501748855	0.6766848908766797	1.2232960633104002	1.648803552364142	0.19957549202304706	-0.24028450870349985	0.5307871086647932	1.5948680127951853	0.3139519286249698	0.4338902946773699	1.7760892851418348	-0.13402406344912277	0.5894091013847657	0.6219942527651946	1.1882298217785028	0.7169448374432987	0.9188453753596136	1.557354399833981	1.0654831946404613	1.1640396836569713	1.5487965188021477	2.0040114298256655	1.323046129299797	1.1931014512269822	0.4392384193913309	0.38664396406453005	0.32075494366747714	1.8810969680467435	1.8480088625749806	0.0	1.5924220059233654	1.178462008680485	1.1388944621200645	0.9562530560280376
-0.32827523599810904	2.0125513891801354	1.152152998889133	1.4670599363006318	-0.7064243308573177	0.44134796508393653	0.15650794435831047	-0.8359205727800226	0.08645539175626722	1.1293516162662205	1.0383581694125465	0.14862657760068324	1.214463221740111	1.5095474087633838	0.8785233440493252	1.4881538938605987	1.2100507337485769	0.4555810903745395	1.091988028650236	1.2597551819853965	-0.014312699958738215	-1.3180035755071509	0.21470272334153684	2.0355308459351864	-0.1046773425475458	-0.07257187164199584	0.4465708008680725	-0.8644345833148532	0.5082044424639122	0.5572689934947147	0.48808533086817746	1.0100335382415404	0.3441107503588731	1.1875604803764641	1.0728555660314578	1.2231192925875534	0.9934454684303106	1.0878172738217056	0.21612668291378465	0.4581805076068397	-0.13855950438285558	1.0384842826353704	-0.6848558849717731	0.9823424977760524	1.5783537502528513	0.0	1.216522661950309	0.38398273882250683	0.15971746648707674	0.026540053255819138
0.2817457599134777	1.7213536096586122	1.545001567926069	1.0913070171509995	0.026519506408216927	-0.5461515805623376	-1.1687784309416596	-0.3323469685115578	0.5784724696805091	0.4094953290215322	1.935080786155596	-0.38705927448814886	0.7600154072125513	1.299327736795909	0.4129569095579101	1.0903604417991013	1.2653081845353098	0.6904782320092737	1.3157372076978078	0.9070248574001407	-0.2947073570507795	-1.9994611116834113	-0.19729379479151302	1.9329874220851895	-0.14357302647833944	-0.43597887829151255	-0.03699650749555701	-0.8318521168608417	0.8646023052305131	0.19201196000737422	0.07957195025230877	0.7776669614303887	-0.7094972417910069	0.10573019684915108	1.0482304786881618	0.6476870909323784	0.19871932803288633	-0.2871809085566049	-0.6951131173771574	0.24825145996142406	-0.016144465994375978	1.925740950317493	-1.3312327097820709	0.5030614672865847	0.9047466880811771	0.0	0.3108529382340505	0.20237896679264605	-0.8164724347721343	-0.5266419371911104
1.0934769478187363	1.1161435439159035	1.6816172124538122	0.33219162088111226	1.027415668029744	-0.7115908336096256	-1.7989082979787092	1.0033911656378878	0.9978564032740181	0.1750756135508156	1.8585175021419726	-0.4387806010874405	0.36539477981404245	0.551580583357239	-0.20537067149640684	0.8936791170260521	1.39220575717265	0.7978634909427521	1.8685523863817437	0.4131316904381452	-0.5079528288387649	-1.612159768716775	-0.3424987280909109	1.3385453443141995	0.22194715291117958	-0.5013456113391297	0.4165079992388129	-0.04247481176803145	1.4663721214095828	-0.16170339985135784	0.34388862604092324	0.284535095915468	-1.539178568025572	-0.692741665449942	1.1054057168205575	0.19980022756366275	0.06449883803869932	-1.282736295263474	-0.7568471407521461	0.7238171528453617	0.6951744774889622	2.3040103069754485	-1.195779529202812	0.6831451193406493	0.3129255912417562	0.0	-0.7863988527578131	0.6836502869398384	-0.9385489177838964	-0.10219585556180956
1.046574800633035	0.38476573878796777	1.3295010152335898	-0.030602942246763805	1.5689061978074292	-0.26084654404813995	-1.4683599093779034	1.9109936404853363	0.3340426726693722	0.10062317428311855	0.5988931790402088	-0.11736001034402324	0.11589260162646053	-0.06143442870591629	-0.6296353382020704	0.9154775749846017	1.2406959155375052	0.20383682251937815	2.0995884819608177	-0.4587892186250406	-0.5288383270330904	-0.5128987812551783	-0.10311280980547786	0.5589460448886298	0.4786025902542712	-0.351738941082091	0.7339988000329105	0.8089928649818263	1.7447018339437297	-0.4291750422473003	0.8766439207030268	-0.13110725561712316	-1.5143998214031529	-0.7772780314652525	1.0144723290009485	0.3717515752972339	0.5014744416176677	-1.4861928724284017	-0.15018704801842803	1.1733784592213978	1.125365781729679	1.71456382886889	-0.5589401537023191	0.8651058447942357	-0.10596811732244354	0.0	-1.5826273981120715	1.1581007528846472	-0.3121242762772977	0.6145889285772153
0.001098941625720536	-0.3440589777084326	0.6266601266841582	0.09099265155544882	1.1720584769752764	0.070803997184176	-0.8017231234558411	1.6592848947300967	-1.024029552765603	-0.4138226632472766	-0.9628731976709977	-0.041500835130534305	-0.2279474358447064	-0.24073416436066966	-0.6515524779416454	0.7414545641392222	0.5158788933730704	-0.9057512282577037	1.4305977697786865	-1.5374627539417989	-0.3276222514449702	0.3196787482529943	0.17172644844231405	-0.09288609303125113	0.08086815637230409	-0.2572899129874153	0.061764870590447093	0.9635958586721759	1.3950477033693551	-0.7961350787277155	0.9503214721894243	-0.23617379859275012	-0.7066007480208205	-0.6312488551024992	0.5351005037571571	0.8223545733628342	0.5232410347809701	-1.1255353235695371	0.24615944366480402	0.874820566380091	0.5545220173550842	0.6360189357970101	-0.18249053569941998	0.38232205734950253	-0.6162631098716367	0.0	-1.732524424245817	0.9817195739114417	0.12158370638125317	0.504359793585099
-1.1318952738215908	-0.982328002903008	-0.10403389270719589	0.09268400920263628	0.0949881822103828	-0.217413456212899	-0.5872037691588763	0.7183533620656425	-1.7442395450771613	-1.3139971337306064	-1.7207743929751977	-0.6125358718689196	-0.8506688029497759	-0.1940291131977771	-0.32242946844667025	0.15740514156021712	-0.5725335862369609	-1.7008291751629356	0.1130614300463627	-2.209893132307924	-0.004976746961569789	0.3395959868144136	0.01501638191180918	-0.5200588818738913	-0.8745480170386061	-0.40075209831953623	-1.2455444847088024	0.3440099507791912	0.706082393932414	-1.3346932542871315	0.36123590556021257	-0.0034531918636765213	0.20003987590133535	-0.9189447945536465	-0.19079294390421075	0.860559439146807	-0.4180127737639842	-0.7249757672792038	-0.15953683373125516	-0.03317087975013598	-0.7437848410837503	0.05431571982225291	-0.5109703367658828	-0.6160220877775866	-1.3303078759536482	0.0	-1.2568253527976623	0.15023534589385465	-0.29281696922590034	-0.5593051440700328
-1.4474690607735605	-1.4025976470476047	-0.6978741786823539	-0.49684457321504316	-0.8247814821175384	-0.9401724912305178	-0.96861591066027	0.0636999564772925	-1.137186293596861	-1.89261626187638	-1.3937576001459413	-1.4674367376685329	-1.4217279128554907	-0.1700723869952962	0.100797855972043	-0.48474906540574514	-1.4282940932056933	-1.6150702377453192	-0.9209731082255558	-1.967414272937585	0.29405413526969537	-0.10919900520257426	-0.5589786534601927	-0.8356710600186695	-1.5902944107807961	-0.6885075955893843	-2.13814696908869	-0.3827652767260847	0.1925250143360474	-1.729661421477218	-0.34655180389192014	0.33134109681095325	0.5812470000270377	-1.5954754386811132	-0.705315442865494	0.356073630169175	-1.549645020285385	-0.6221832644428276	-0.9859020060303445	-0.7370268897398993	-1.7617440270678446	0.3309482605596304	-1.1960970542129732	-1.354376199250716	-1.8875324896907784	0.0	-0.5139193530029704	-0.8324065742741406	-1.1607782301085736	-1.548112153128411
-1.0467474045310396	-1.4811027430154398	-1.2154656334108802	-1.3881245768366914	-0.9041817080278562	-1.4491539796818738	-1.3887158014704184	0.006464443527956999	0.025412643802633545	-1.650874665729519	-0.6940716001381199	-1.764603909295997	-1.2663029135609842	-0.09208160680516367	0.3132893889712262	-0.6768668083245293	-1.6682255226960347	-0.9877084838969001	-1.0486312503254673	-0.9693740242143407	0.5090891002514575	-0.37063904170039685	-0.9578782125226704	-1.161687236258653	-1.3093939824627412	-0.8757990695252825	-2.127080023884308	-0.5407578096683903	0.013368713950556839	-1.489931108537047	-0.5483905800274507	0.36257107699145286	0.3749234584546196	-1.8881565707654338	-0.7204545608863604	-0.08383650595543297	-1.5885097846244467	-0.7610090642731905	-1.3411753330821725	-0.7355006936174133	-1.8566053307159487	0.7399618547065959	-1.527542375380397	-1.3261007511889373	-1.7518548817790036	0.0	0.08956495106015498	-1.5255250022536442	-1.5450615908862624	-1.58520688025196
-0.8359540716312073	-1.247420469159802	-1.6757528664617394	-1.818634603820821	-0.24600341715213603	-1.2331731664219254	-1.2337827658922667	-0.046212062491792875	0.3943740745473552	-0.8724077930293301	-0.5034991813895505	-1.058016649232244	-0.1765199817562706	0.22433841379693042	0.1361470389992591	-0.4271849517850051	-1.5114259284220675	-0.6721181054378857	-0.6531729327628564	0.016502537638726823	0.6675477609541697	-0.28068556481266776	-0.6591997306862833	-1.4536065565670366	-0.14311623599661816	-0.8436642842201039	-1.7138531506560102	-0.186164970268261	-0.10702381943662015	-0.4636112275887858	-0.2973568984618902	-0.15282587717609333	-0.06008221553207372	-1.1483374525835373	-0.4462712147628699	0.07214343541482036	-0.3444675964453507	-0.8344492632473216	-0.9081356217517128	-0.39382512157017835	-1.3884570971071528	0.3421575656475347	-1.2684549693336138	-0.8022877839577166	-0.8372905674181287	0.0	0.42044321823402125	-1.8405432692705221	-1.1029785540975388	-1.020292034793406
-1.3944699394046585	-0.9241504955417537	-1.852573607879928	-1.375839510723042	0.37067447335930315	-0.3359070767809004	-0.4373630556240928	-0.6756393166416377	-0.43885171412606105	-0.21866385619060463	-0.9609381629643602	0.1471965969911777	1.0429848103403352	0.6190540011108898	-0.3487840510086267	-0.290194002015486	-1.4748809196821586	-1.0681844686577677	-0.6500775969302461	0.274511417572934	0.7275086195370651	-0.22328226662468703	0.09360179355396711	-1.5206710130366046	0.9120593576114816	-0.6768861300616142	-1.573408259492803	-0.003077652208282095	-0.4020633672406403	0.8881040549866369	-0.2590105002333549	-0.9410420122638359	-0.42291326355467523	0.37478348363769876	-0.3347105933750365	0.4800350859409017	0.9044840301019332	-0.5840774094356116	-0.3375943854204789	-0.39959573444935126	-1.1451569214977642	-0.7759671157270154	-0.8678902000375321	-0.4179389075814779	0.24615986418666755	0.0	0.654517020037998	-1.8237195555100671	-0.4620862338691831	-0.8728255402204916
-2.241044641687633	-0.7347897283888096	-1.4697522076195744	-0.41229302903277487	0.2650459408843013	0.7006093768420528	0.5197772897681701	-1.5736345619026524	-1.5250302266914006	0.05737047172933262	-1.391535837954383	0.7789311810047556	1.1178947434536022	0.5970112957324244	-0.7822866645260376	-0.6477115129135752	-1.7071400916139932	-1.7009254728232364	-1.345669741352417	-0.2618015529185485	0.467710859589033	-0.4787526155173772	0.4347572952406595	-1.2107337079980762	0.8691084431524209	-0.47553234846076575	-1.6491568766367837	-0.45040672448448343	-0.6870919485489001	1.769763463306151	-0.8871494872817604	-1.2751508344956561	-0.6744118967147619	1.6594210936857525	-0.5152077098855019	0.18919425015296676	0.8489367277001796	-0.025515213143240005	-0.4508455628783859	-0.8388573898561227	-1.2999449150489042	-1.4231104564551416	-0.785311228020555	-0.42480847339842576	0.6718527273714593	0.0	0.9639805278693476	-1.396665932548851	-0.40485473993597104	-1.374442535913045
-2.3432806395538246	-0.6657508351290208	-0.608184223397967	0.3387959707220435	-0.4761191414511494	1.2384536608863346	1.0801553341704635	-1.828887184108047	-1.640607783236407	0.2553307619316757	-1.0871552252314496	0.199563699221301	-0.42991361071390033	-0.11368375233481087	-0.7312416799159549	-1.146563492858055	-1.7632394946160856	-1.7941607115627691	-1.998815729249265	-1.0395894347834653	-0.34142590565754716	-0.7695576392263681	-0.17548933724145332	-0.5969515054052043	-0.3043082756523694	-0.20787684926422503	-1.3488796804383885	-1.1538648532765055	-0.5982476426995136	1.6435754838177141	-1.8157152273326105	-0.5983984125139665	-0.8311408691409109	1.7972194060879298	-0.6203613930225433	-1.2378518443996462	-0.31321317807948024	0.5391902600830678	-1.2098575939734242	-1.0775165526462973	-1.225572726151042	-0.59946698800759	-0.8179661817298791	-0.522376856516466	0.1665934334435328	0.0	1.1957439082437358	-0.5100210850491089	-0.8966783682568111	-1.5567974902810768
-1.2969893306264575	-0.4963543540924204	0.19009475569648568	0.4354090351571716	-1.1319536726195651	0.9671888358039111	1.018120506997314	-1.0532411025887667	-0.5993346884128578	0.6164059554936056	-0.08220134586003565	-1.1398854451021938	-2.6252566106023423	-1.1359871256446712	-0.07233454273055566	-1.0865396536798815	-1.1542484679189662	-1.1312901334020644	-1.6844350941729584	-1.430172322648542	-1.5640706596240472	-0.5863676901903029	-1.2403434971895058	-0.01888161268511092	-1.638336385356525	0.15516600489105212	-0.5362491516079829	-1.2934247179918346	-0.1465461972929697	0.6145788843071194	-2.2071405119554974	0.799132404255976	-0.7824882029561363	0.7661612501557238	-0.27969622672628947	-3.042313984579951	-1.1621304689382337	0.7376252159086815	-1.7238878386311516	-0.610941236768702	-0.4046593453437812	1.2690413814682637	-0.37353150770640625	-0.3858775872464988	-0.723334011378863	0.0	0.9515863093796314	0.4844204123218939	-1.1545926782830231	-0.5206951295897118
0.13517688248696239	-0.13185490086206236	0.33749382965604485	-0.019810007570732292	-1.1521259437140061	0.09197723079341856	0.47416882779293373	0.03268639479283581	0.6054991507100869	0.8405379509648913	0.8697140591620312	-2.0529330904300145	-3.820601120832305	-1.731980966662675	0.751573779950408	-0.36151604153443007	-0.07949469151791506	-0.2351120898444034	-0.4897584928471611	-1.2082495747471205	-2.5388045205803755	0.13879297888025505	-1.6364702349039637	0.08228360130031373	-2.056641995892129	0.425636255037643	0.06457898108590628	-0.5739459084897525	0.159076520146471	-0.6806679868260972	-1.6907003943974208	1.813372830201461	-0.46123136321194713	-0.6052414673933882	0.27043566432681154	-3.873563833084918	-0.839137033927708	0.4333184404937384	-1.3131156845248764	0.18398912069890033	0.7235379811540649	2.5975605039899428	0.5884338397308213	-0.14723334798272134	-1.1776480046414264	0.0	0.051461549373125595	0.851317054009711	-0.6499492878697911	1.182053358948673
0.7207202694104332	0.1350636124162008	-0.24783092411255617	-0.6470810924204281	-0.7622982975686456	-0.7999625103324238	-0.25187679830245163	0.31403397394089816	0.846198071739313	0.41765930349041214	1.049279482575788	-1.6782383751321113	-3.201407176456413	-1.5167290811653886	0.964170275828446	0.2377475838093202	0.5601377898079464	0.24260080718001606	0.40637247525482456	-0.587722266884704	-2.460495948311903	0.8635298247854531	-0.7847366203307068	-0.5164027008889688	-1.3180884284568999	0.29208176345181747	-0.29755617223313896	0.3572817739098614	-0.1465755994060606	-1.5303223744204277	-0.8285684337631473	1.4349725505275153	-0.10628441025244827	-1.373433545658374	0.2581051537115753	-3.0785093768892553	-0.07964295969252025	-0.12890965082723305	-0.35552196405407943	0.36623022993736776	1.093507316290941	2.1637255224915712	1.19902825733434	-0.20866834578522014	-0.9091142336910537	0.0	-1.1258874794081182	0.08239028364573112	0.2007098814310549	1.8926970669370016
-0.035447203895623974	-0.16878214967981764	-1.0402401988918462	-1.126498534004985	-0.6831643078868055	-1.1172737555291625	-0.8640400811881902	-0.48840409852546746	-0.0964927562199754	-0.6269634916146734	0.4458102689203055	-0.25773358626223103	-1.4603605370225359	-0.7809177285293131	0.13493495408692974	-0.13777431351621594	0.02740605362587214	0.15541661942597546	-0.0329088461822172	0.056895614179957775	-1.0899894339893825	0.9818829657020006	0.6879260016429963	-1.5418821640896634	-0.10842923614507312	-0.28767970360189665	-1.3117854667467785	0.5713500883775081	-0.9029737152167814	-1.575623341796144	-0.556707768480211	-0.2509296469778714	-0.13416763628525974	-1.2017242801885364	-0.8000293326964553	-1.3007496157182805	-0.15918914403335707	-0.5009435683259972	0.11318657189541416	-0.5110525589243371	0.18830246015698704	0.24204179999950312	0.5519547062149144	-0.6656813705451946	-0.37987785157651466	0.0	-1.8712166996433104	-1.47066909705299	0.4974943521734147	0.6693264631415812
-1.3985186418159465	-1.1231289200524162	-1.3890710997691773	-1.2709934951029773	-1.2482802464592424	-0.6674962505660812	-1.1071736060989399	-1.4789893767399676	-1.4815868686299474	-1.5372277040308628	-0.32641704544960704	1.107062530898367	0.03338053284713882	-0.09660058275806056	-1.2919270350917458	-1.3318453221098396	-1.3747165384647224	-0.14167830776360116	-1.5102869964717611	0.4464296765708605	0.8781803710968001	0.4506324865415663	1.549076767381994	-2.2749287717063944	0.7104360512542233	-0.8880088668401788	-1.7019909481109623	-0.1360541242588015	-1.443914457631727	-0.9516408773135416	-1.1798563809114766	-2.0133125915774004	-0.6447139892057101	-0.4669828019969049	-2.38016719480791	0.205163458044153	-1.0919157938787059	-0.40022956281790684	-0.4110458735214039	-1.8381679087660021	-1.32287503366367	-1.7946448570666587	-1.1129208064232186	-1.1222165634236922	-0.200881991560128	0.0	-1.7736326118434529	-2.7003548097290317	-0.09030175749546532	-1.5305858115776858
-2.079507488398684	-2.0843447358639007	-1.1048563324083522	-0.9719114078091686	-1.9174394031261974	0.1931352341190115	-0.8061873809036204	-1.5275087540679135	-2.390859480049706	-1.4960205320959659	-0.7206248555813793	1.491085587712993	0.6096925230818309	0.2520069546151881	-2.2460228524159427	-2.202661906990668	-2.4182559501209226	-0.2781542351266952	-2.604369114830656	0.49233798874549345	2.257419098051335	-0.18631079177515025	1.1912768125866022	-2.0403286490688917	0.8679479612245078	-0.9683543924632261	-0.582122934027764	-1.0387390091083375	-1.3379044276136818	-0.12235953400427466	-1.9946963330702392	-2.5454960414909698	-1.1654783999042078	0.2243352945580383	-3.2237350080285996	0.7479013171482898	-1.4552419322601837	0.07710249493740047	-1.3099813931402275	-2.538497984933055	-2.2291685912974923	-2.8253301132504767	-2.3947138811236197	-1.1606099407326467	-0.39335027630013014	0.0	-1.0956943958849268	-2.6346300772360767	-0.9200873307933761	-2.7458895860905854
-1.3762175726609427	-2.090523268391155	-0.5615742553999055	-0.2727679661285897	-1.7907209056616091	0.80853170184175	0.010525671261067137	-0.4403875017416861	-2.4501652109783083	-0.44513631042117197	-0.7723944729240804	0.97840125652572	0.7354757917508871	0.3443090480462084	-1.9619406894158933	-1.8155359011648298	-2.058486991767097	-0.1968720512809959	-2.175944848657685	0.30246764983856106	2.318483157098037	-0.338617315120018	0.18064179750337545	-0.8193179085182924	0.7418835152364899	-0.45152525664194815	1.433460758021907	-1.2866614254408657	-0.8820105924849736	0.44571906433602143	-1.9523632427639297	-1.6574426555202588	-1.0584583794849047	0.5729595402503047	-2.4657787175204264	0.6407616111688937	-0.19154776728547887	0.5983212303903265	-1.5157714247034841	-2.12333203358775	-1.9410501579355146	-2.783735721641668	-2.0854457766945957	-0.860950582186059	-0.3613692508244633	0.0	-0.4790309246377886	-1.2972018441266837	-1.0502404642755176	-1.9901769035919816
0.2931049883819461	-0.7474218055592173	-0.24000015982838283	0.5108284033389743	-0.6069010786240564	0.7152875010102241	1.0220836500317902	0.893060932614924	-1.8888693361746192	0.834950802479991	-0.8812652838347126	0.4875668994835271	1.1803725538417134	0.2659163996917025	-0.7075765405955922	-0.4800284098869003	-0.4410609923409065	-0.02710386629766857	-0.4476196999111125	0.1259837654230509	1.3778341957276372	0.13481057994776985	-0.4089676769641112	0.6118515219329511	0.7930919894119133	0.16465364729877488	2.711730963681159	-0.7727250663238302	-0.7273660970555854	0.574883549181395	-0.6939294181592938	-0.3845373371102309	-0.21007529030494232	0.6874947643818734	-0.5026739967903938	0.6020427205089192	1.8482081856149781	0.9099768652059662	-0.6460390190462544	-1.040716185319212	-0.8782834358092573	-2.2537528421149786	-0.43045718949202316	-0.6732403576444047	0.3744106110765227	0.0	-0.29284225748417037	0.32956342009524786	-0.1811375341887132	-0.0905595620760176
1.8600731862431756	1.2627451905266498	-0.2151273513240361	0.9261642629416152	0.8849486233902859	-0.003756009084506992	1.7399837339366298	1.453804631879998	-1.1076546492108816	1.4489495020758205	-1.1524070766252654	0.7768450113568993	2.0036731833059225	-0.06120280977550436	0.483996057917051	0.5788098637139617	1.2447214173344254	0.1958251563752252	1.3351767751742776	0.1776572885602	0.4453954465138461	0.9163085696946985	-0.09295737578628767	1.2929592942543315	1.067890181638226	0.3528236884975612	2.2425455310666873	-0.0949617644812189	-1.0495399030055756	0.45546695933797465	1.0647362476778741	0.11484618235076799	0.7958852377903796	0.7631838962441417	1.3281968980703895	0.9153757335163598	2.674581449089628	0.9796841291804014	0.6620707679910527	-0.042549325677101665	0.1962288569705253	-1.6244623901441264	1.1533894903110367	-0.7719220694866405	1.5208767996900772	0.0	-0.32555099509909574	1.2251985169051505	1.149526996086354	1.4217638959175305
2.5310888404805243	2.6420649368850415	-0.1239275589164118	0.7805974667400561	1.6361725415595938	-0.7982557526941748	1.832313187843034	1.058600710383414	-0.30336853437309924	1.1510288932136217	-1.1212178989445396	1.640133090577162	2.522213743526992	-0.6065071386350063	0.8475140224289144	0.5561962832803631	1.9230841271951469	0.562642564971102	2.155912763956605	0.41349729705776117	0.27154426721350616	1.576618336180941	0.6557730655910204	0.9571832114535003	1.2527019952393175	0.1426489109933077	0.6663232596029832	0.23781147362217403	-1.2645842601652564	0.4479795366069619	2.146378344235927	-0.2689225928843122	1.2680798111746472	0.7776371267298152	1.9635557999865987	1.2456205575305392	1.4586867824060277	0.8735734967062542	1.4849006047439417	0.5807174632107506	0.9593456387563499	-0.8697507572255977	1.5862952086891033	-0.7258772231265546	2.2176619965201128	0.0	-0.11937581847623753	1.2255385254903457	2.182652615614383	1.9193456299790075
2.311573390230645	2.5485959638146007	0.37967998388023827	0.37477077389659647	1.3415077764912773	-1.0907549590643557	1.3836455778578791	0.36888215156418047	0.5381959945552789	0.43669233296066196	-0.2666276945251607	2.1185863774761424	2.1674022305450267	-1.0030947006043451	0.5852485771051149	-0.11293167705152277	1.58820917304904	1.0885099034185233	2.0023785545100012	0.5216928371057095	0.7367184394732577	1.8771292072491017	1.0395133490910926	0.2897397262029228	1.0972723040861672	0.0489263230889634	-0.42244012250547736	0.34822982962043747	-0.6824035902553178	0.7454171247671898	1.913773251748155	-0.5820558755352904	1.104735306003887	0.5581100794123804	1.495536598680656	1.1539958525956466	-0.4056667784479295	0.6238394419311761	1.4984726046880623	1.0350231227492743	1.5432719078390476	-0.010349882907732252	1.1293869654290165	0.02441314876611355	1.9127732590175335	0.0	0.47069072602294987	1.0205393258034143	2.573553332398075	1.9509625159181898
1.7769257454745084	1.273433936813815	1.193297532026598	0.21892148352143712	0.6830923804613194	-0.7009903883433877	0.8196242076574786	0.09470567649027957	1.4066616784317973	-0.01023996187732297	1.227374955911763	1.5167194140361302	1.1407762039053235	-0.8624176801647059	0.47632607521998466	-0.34827246089528086	1.0919751084964302	1.6042701861968423	1.5149054379511337	0.25903125793725695	1.153164042089906	1.8315275277994272	0.7804356535616757	0.2192960141871349	0.6800428732008231	0.4372423624521115	-0.10756062296705071	0.6766612671458775	0.6304780109180378	1.1792400614093566	0.7536252247960544	0.057711372065449656	0.8054487128125406	0.0973763025214657	0.8696315820170696	0.6312131377058249	-0.8271688016044838	0.30497314559941185	1.0950492566592804	1.4644132042661213	1.998434777519577	0.580401671210029	0.804106529049582	1.3989610488208537	0.9384172098489032	0.0	1.122296040870489	1.316209777356086	2.440288993862626	2.1354122842358243
1.4523519338023105	-0.10093222312905295	1.8268259583051099	0.47059672301813393	0.5394213854416735	0.08354343648525964	0.5227364844865083	0.33765841102658223	2.1060917669168933	0.08741717955464456	2.399475371775127	0.17594773626219964	0.15756276656926552	-0.3227481654676568	0.8791309094993514	0.31927990258936073	1.0856862212149774	1.9001893013828146	1.1723022697707712	-0.17252564948680027	1.0799322827273121	1.6137489829383551	0.3022805696801311	0.923623960090372	0.27800143842585107	1.1119230850478798	1.0341952785897446	1.3027747643241165	1.7980088662590272	1.3579775246296866	-0.30787936967270635	1.4192843389383643	0.8228152958246437	-0.3186825254440985	0.8160998559743142	0.0994433921657796	0.6406568621876824	0.16511667575088282	0.8039689005178063	1.6362553908392496	2.068558097068813	0.5373309088880828	1.0604827374958739	2.5635494630492324	0.15037304535094115	0.0	1.421259279298337	2.0594518410232054	2.0175549887430777	2.2630991242830016
1.4154787833811695	-0.6637800084905309	1.8813601201896244	0.729485222401059	1.0677745270607786	0.7946776588242722	0.4926132664246215	0.6917203550942213	2.3527522927113678	0.47582594871169726	2.36896533787418	-0.8011875500477705	-0.28921464864688434	-0.03048206740220556	1.3190411643986828	1.285488726593341	1.3353195165747025	1.9295856763391577	0.9966089386644242	-0.20327265348553242	0.7378885530039975	1.4290323517869752	0.1964723202802452	1.6202608787505142	0.08040931541773765	1.6063023058354728	1.696225518664704	1.7930396749756998	1.9951470139364325	1.0261128438644123	-0.43599491980815447	2.341897266979527	1.0545826479020872	-0.3766296369234305	1.186365140282027	-0.01179627767501935	2.3870872524442155	0.4900139030180792	0.7965911084538286	1.2779525330598727	1.5770108558962754	0.03592074002636496	1.3531805393330663	2.687423212167224	0.05933707719538769	0.0	1.298297350424825	2.507342808442422	1.454615990712019	1.712374668689346
1.3973700440715384	-0.30281616263565836	1.4226234860236882	0.4802668153112124	1.6508202775840588	1.1370259213051805	0.3998922396993743	0.813364612183762	2.039810919899277	0.7203565458281127	1.2751406187150165	-0.6039689575500073	-0.2528484300738629	-0.3922854109472688	1.1484878047610625	1.6469055525328744	1.1396061889362776	1.8197280656638557	0.8886541820498454	0.5132812196959086	0.6117060959270887	1.3688570406924845	0.6292180580351058	1.4209655278093032	0.08125294107150692	1.745314245787422	1.2184781076667175	1.726944475168233	1.2692592438558723	0.31282368917517495	0.43728768419611364	1.940471830387423	1.0623289051709603	-0.08756272528280877	1.3211440905653429	0.3686439760641966	2.6522627674187	1.2195956818125189	0.9340739822422901	0.5613759326758204	0.8161122179604603	-0.29324045835128376	1.0515957805735008	1.7611511756423928	0.42690782011038486	0.0	1.0456854947510628	2.01713277628365	0.8886519250949027	0.49115795913613547
1.155575972781821	0.49218542234643053	0.8575101265389089	-0.2668350496297183	1.6661288493603739	1.1209953144057023	-0.004616336188629672	0.7498253984714176	1.3931477449096652	0.6431153569979383	0.22603937959736511	0.5198237517161471	-0.019707671123545434	-0.9697672591544093	0.4507007431605628	1.2127349106560532	0.2908377082476481	1.6984003449935086	0.911778126831123	1.585410738919553	0.7690455511761396	1.3000034109628653	1.2456488421732752	0.3521560931576534	0.18134717764204888	1.7268915770750206	0.10151337591801894	1.1849804659659038	0.42059201808279767	-0.3554777511860619	1.6614466979061535	0.5333798864446648	0.6868068743022137	0.22983572367951344	0.9117371538172274	0.9435063704989688	1.3990975497966132	1.7819035726525054	1.0751201037981326	0.04108500424387796	0.3292961222469927	-0.053734207147836416	0.4163253121192699	0.5722637362107934	0.6982048784784405	0.0	0.9507934713942705	0.7160597747741778	0.48213961886048157	-0.5489183203526731
0.7109612806388562	1.2300767812143225	0.4813712608382773	-0.8619092446333261	1.1346021672485316	0.9367066393128817	-0.5580678037322232	0.7331849287491232	0.8166773661224838	0.4538743037057745	0.2009959909207088	1.529946488088874	0.2675447451723829	-0.8833756765232552	0.03159626512905593	0.5976320716973141	-0.5823257148292681	1.5524148648743132	1.10063572511399	2.0878323526117413	0.7384020066612479	0.9281193546742432	1.5274151999296814	-0.5917324047217745	0.2865998003321133	1.6611278060669408	-0.7002211973776367	0.5889438463783419	0.1266697100809432	-0.5839494095111143	2.385942965710745	-0.6758088845095089	0.2650800347034573	0.3455789802791993	0.34673122067116324	1.305943817603613	0.010444842264175622	1.5039132730389366	1.1775626016699277	0.08695539645903239	0.3307422989964487	0.4641856676868169	0.34442720146663847	-0.09809330086651476	0.6556424497958319	0.0	0.9909288584890401	-0.6020950737529676	0.26114247820880615	-0.6316804609125474
0.26965368496441866	1.7068171129167145	0.21802078959763782	-0.6098571702222254	0.5567200919769002	0.7503768299530194	-0.8164777988401177	0.7948750768725172	0.5370283654813488	0.47704780090103943	1.042398984027296	1.5749633138604502	0.5624651529679512	0.12855930139558377	0.45132479025190825	0.42248418364350276	-0.6936228257162653	1.2565104921618058	1.1816177956078513	1.398392945641035	0.11011918449042979	0.0738133727537976	1.1954228611644389	-0.463468475302528	0.2939361173041605	1.2804289507321838	-0.7458918206765899	0.16519078515500119	0.32145428654175906	-0.286830998905074	2.13031755522133	-0.7780912735590685	0.19704765506783492	0.3949848916551696	0.21370487151301656	1.2175611313601682	-0.5544119369820396	0.30149332140881013	1.177067711333709	0.5128286548561101	0.515328823828946	0.652379085637399	1.2018216289796975	-0.13753622842339905	0.5055297940096964	0.0	0.9009703810501414	-1.1862242383366022	0.02040455454861211	0.06059045026531094
-0.011893170691982572	1.8256154674256868	-0.1752823289602757	0.5117107326665022	0.25884706974605287	0.6074120892567791	-0.5391190167533926	0.6899050026902172	0.4175435419551604	0.7411320513829665	1.65340683389639	0.6936038308437797	0.6727354705895564	1.285024428215286	1.2639365528188902	0.6516406899946537	0.00258029939880169	0.7101773062091735	0.7640163383078624	-0.1588347827830988	-0.8563690183416669	-1.0697794051510112	0.3684081695373641	0.6308350489664498	0.08699139777035822	0.31295910653661324	-0.3137574460624882	-0.23660847968817006	0.45806988667955667	0.2788096269176704	1.05825637931604	0.05324286200349739	0.4379643185393545	0.6447294194517177	0.5969717070317228	0.7338909076437523	-0.7269497739411431	-1.092377288513613	0.9561479268172927	0.8374049522971078	0.4883302072845901	0.3308890190200826	2.237622454679559	0.037976974545271186	0.40973202512635154	0.0	0.4861736234588838	-0.9156139114726055	-0.44585617514866555	0.6294922962179926
-0.1545434859560925	1.422536622248343	-0.7209730285268695	1.7468751420242585	0.08551030137572921	0.46855300946885386	0.004715704415705481	0.19332481887780661	0.18119100938837843	0.8591168705503136	1.2137361560192188	-0.38273304575371997	0.33732541998315646	1.5972025225855575	1.4423961104177774	0.7736150675590662	0.7436065308920432	-0.04956363736835105	-0.13859611282158513	-1.553734301770709	-1.3871445585701232	-2.0050365119434574	-0.5429615022273835	1.6177426053255783	-0.34985913020423653	-0.950312609538793	0.13834248756338796	-0.7754689929710433	0.21977202672443402	0.6874273477867757	-0.16682985943304604	0.9034524462969657	0.5579167689653529	1.0186186138120559	0.9797808412781241	0.128431444147706	-1.3481685666813779	-1.7098486199445353	0.49261204079399407	0.8087293844005274	0.22692675424185	-0.05472664340473485	2.340443922300379	0.09676468657837717	0.1888122788959189	0.0	-0.16911248333437234	-0.2637040321725471	-1.0144645610445695	0.4813205823409913
-0.2833960374580253	0.4666962166275934	-1.1376443017329498	2.1907354029798656	-0.2651440489023658	0.28132791506655114	0.2809763002556992	-0.5981598937307666	-0.18690510889400763	0.39602458874142943	0.07116594367856864	-0.9958597312783383	-0.39168812572711975	1.02031160105146	0.5468847233733	0.4545422505379558	0.7980827144577956	-0.8232242212900899	-0.967624874809265	-1.9513132481518725	-1.012631577016581	-2.3198991149105277	-1.110946286796708	1.5399242657734862	-0.827078185399451	-1.7529691026343193	0.4560838984809125	-1.276691836538646	-0.1976462785018611	0.5909789825970173	-0.8420002252979123	1.0854262055535373	0.26582073035708287	1.040472394362066	0.8210561723120039	-0.33232548021825004	-2.251422381594189	-1.2213952551124396	-0.06875211425253	0.5458197473564956	-0.010735464847380593	-0.019593289567287266	1.2286633506747855	0.06918563306626556	-0.3647914565924599	0.0	-0.7723848405299731	0.1991701326551159	-1.281354743557804	-0.12694861275594924
-0.4788856105616893	-0.6423325731764468	-1.1559694923811772	1.5631719039457317	-0.7881402509718133	0.00865067912508967	0.049815503963067234	-1.3018021593555162	-0.3629807227568267	-0.5901677476732717	-0.6877478096344419	-1.0740581232237452	-1.026692940251319	0.4909470771855589	-0.7366208808013366	-0.15519424980946958	0.2506043456713308	-1.3223569891485705	-1.1637773511716876	-1.374535949013414	-0.15391566647639807	-2.020265045365331	-1.2027899364125172	0.4913923568197681	-1.0647802016284555	-1.681849634683861	0.7119000568448867	-1.431191130205183	-0.46386245389197367	-0.060414133815529736	-0.7169974759874871	0.6748274884436396	-0.2760821494884739	0.3875641347086025	0.13712705782559925	-0.598237005498664	-2.388156930912302	-0.22349607150383163	-0.5751565957896397	0.22311574158288955	-0.1232607337411432	0.3471635060416146	-0.32186800710157715	0.05356575267611466	-1.0126880155285978	0.0	-1.0594871952952452	0.228157207852932	-1.0311175948176714	-0.5682301072126272
-0.7179776150141235	-1.2286996070991276	-0.8320865873644506	0.4288681032313049	-1.1938525328428495	-0.36778468273454223	-0.3841554848588159	-1.5821121075536715	-0.0990752039024168	-1.439839020145485	-0.4852742126438617	-0.9773687324594759	-1.0867247915173535	0.7506670984918486	-1.3412520439750122	-0.6871810404297858	-0.14132408886732337	-1.3386958387650005	-0.7996572631058828	-0.531259480931762	0.2184282229393727	-1.4623173614279095	-1.1120858342429123	-0.5348928739796189	-0.9804082873722765	-1.2180976016157155	0.8713078798681555	-1.2581083708794545	-0.5478938938523087	-0.9123494120951133	-0.16790755483320788	0.18225436955709273	-0.7079529406899945	-0.5737954921014544	-0.5226810609786642	-0.8303364358284241	-1.3237354162605615	0.34053332071835074	-1.0221922937097805	-0.16953636764628877	-0.2808908414768656	0.5272930088693343	-1.3739254559285177	-0.0926718442128379	-1.175100500611966	0.0	-0.9844902051134525	-0.06589888711446028	-0.5758257525416046	-0.6140737922506709
-0.9361567612243947	-0.961241638722683	-0.4701832969702569	-0.3001102734968937	-1.31255861486111	-0.8171488671724105	-0.5300684991288684	-1.442372345119141	0.3479079904168771	-1.4648875619398694	0.11965901280231422	-1.0057134103007748	-0.6449221689176723	1.411053022336348	-0.9803146838921397	-0.9100312139520136	0.18092769416802507	-0.9318080558977981	-0.5067127986721689	-0.10080300450835013	-0.45747654379043495	-0.9894025766468376	-1.3123597745487063	-0.6569321016235762	-0.8220418453836524	-1.2350824477450464	0.7524300023691857	-1.1367907654427032	-0.6349857469441059	-1.3523849335484117	0.1238881923355896	-0.08903739806913512	-0.9133087220182576	-1.0213017648163505	-0.6269395373779658	-1.1622496372670545	-0.05386996672688842	0.018501037091450054	-1.434873481526935	-0.6415978401755232	-0.553066419856346	0.28533081847472236	-1.686321256879663	-0.5623836807025296	-0.6180152988720925	0.0	-0.7457440364280503	-0.44894653865708545	-0.4816706603264328	-0.5337364208916688
-1.1078575047850612	-0.2727871718870319	-0.2716540395753162	-0.12316868836653917	-1.2990578850110084	-1.2171451193322638	-0.2806803597726944	-1.1971937949758558	0.3779503819457931	-0.6937390552377372	0.13366613481724002	-1.1554496920424628	-0.2939532344947807	1.477083721617494	-0.3756734988518556	-0.7639033561945812	0.969645303044661	-0.4549095466187424	-0.733913785636286	-0.24096521416981287	-1.7593563626499176	-0.6995584241139791	-1.9525749033670325	0.09054830128625885	-0.9301637283000725	-1.9323213421426784	0.3168782423789655	-1.2908038432545892	-0.7301639540373634	-0.9504457032251873	-0.23021121992723453	-0.24855279721442444	-1.0648219503702208	-0.5646686734997176	-0.14870419984734654	-1.4860917710308164	0.05095597783610852	-0.8626691621564401	-1.6289519074282481	-0.9295643126982316	-0.6391532124098028	0.013996919581219316	-1.5938033097784836	-1.1757439269944072	0.10567116659155867	0.0	-0.6463416757820061	-0.7572673070365634	-0.9366167617915366	-0.5622163270404904
-1.2487481787986812	-0.005034562918373369	-0.1724551773764233	0.6595343180677957	-1.3757022628635163	-1.382851934624423	-0.035732605592584295	-1.1650460490689234	-0.2668820375725931	0.04501889872355016	-0.6799954712354369	-1.2950832092903424	-0.5145360822825626	0.7061889158168697	-0.3367267836758539	-0.2442963088227077	1.4630225060733189	-0.3060282589363461	-1.2159239005055409	-0.6803814849150877	-2.687676807746908	-0.564048128939327	-2.5846266474027564	0.8929381390532041	-1.3449572702522437	-2.4998233032754515	-0.16272674022138703	-1.4138229154610422	-0.5871823526291301	0.08056822787444676	-0.9680279047725331	-0.49649663971974356	-1.2673874923249182	0.20116534567014926	0.4488619399047036	-1.5437409836823326	-1.0862561827825918	-1.622295520005169	-1.2750551570908082	-0.6702129621014246	-0.20497668929241136	0.22934140678610251	-1.3109334551829737	-1.4053866680018603	0.10489037931533374	0.0	-0.8604922502273596	-0.9285301093080662	-1.5005215013232414	-0.5732750670476336
-1.3524221909776777	-0.5683373956190947	-0.0585491139745074	1.2203392368113202	-1.4949141860513115	-1.2020534315997804	-0.22798649557297854	-1.371590209979298	-1.0846575972833057	-0.08465972026285204	-1.5194718156242883	-1.419532401273588	-1.1683621088834393	0.04136537243572214	-0.8269415340772044	0.5279065746344158	1.1863179461380244	-0.5746555607416957	-1.3017486698272558	-1.0898169603185481	-2.612188137242401	-0.6488221934843009	-2.5138487862822165	0.9739994969669591	-1.7081352118575432	-2.0178186306575774	-0.3405244799469612	-1.0228805316071057	-0.11054484630097992	0.8896154046256234	-1.4206820639585784	-0.7995275136592948	-1.3350784121127373	0.22364236511975774	0.632235539645657	-1.2539523659457996	-2.0800770024402886	-1.8266277193913472	-0.3192661962553913	0.07681707387900892	0.5403567222863802	0.8289774009362588	-0.7086504076608307	-0.9596440384819288	-0.9155682884935938	0.0	-1.2541320491930825	-0.9584780910987598	-1.5632423139811422	-0.38043354761105624
-1.3524760126672424	-1.5195625801376664	-0.018509304270516	0.9021573660058158	-1.3919090041397368	-0.7724021722426427	-0.8004547749767558	-1.5288248761291892	-1.2621045480383266	-1.0287308497748093	-1.4855426868856163	-1.6221488368998969	-1.6881470699279029	0.4544929969476658	-1.1018588032925318	1.1562677223437374	0.36909428964614877	-0.9490562216580016	-0.7542491850700053	-1.271935950497185	-1.7805287827780365	-1.0701508320165138	-1.52054393206368	0.2488176777406591	-1.6075001702726104	-0.5855439948047833	-0.1701334074026587	-0.15883063522333635	0.3475860458126224	0.6453891666771134	-1.1587141673602839	-0.9553466846930869	-1.0307048116358863	-0.8630739459029388	0.20732397621674256	-0.8701652621315981	-1.6763957253717137	-1.5091134810884606	0.7489209188940819	0.6626310059888252	0.8534989716104201	1.0854348073849782	0.19944167353794998	-0.21744403522885258	-2.2754085916547266	0.0	-1.4403020749847002	-0.8780087965213293	-0.996105792643462	-0.1438937002779165
-1.1711501034444851	-2.040163688105963	-0.2309911334637166	-0.225877919197344	-0.9481094927068981	-0.37190762666032384	-1.245822575147959	-1.299580187348414	-0.5764909869493063	-1.829083840849207	-0.6287712222660512	-1.8448048436675417	-1.6932209070303614	1.5854642212015697	-0.6698636331973566	1.1403768245854788	-0.39579875402885595	-1.0379427350086852	-0.05809662848911166	-1.1111948599300854	-0.9364210777130305	-1.7091048334761214	-0.18861041019871297	-0.7248330363912544	-1.0021626002971509	0.687480294223609	0.04084767955119433	0.5068152990464662	0.3033252858218932	-0.6449374899789942	-0.41016630170105095	-0.8625113467862665	-0.4417234480904044	-2.2323179143146024	-0.5829397731081909	-0.7153664617294954	-0.18707046379359699	-0.9793900014974666	1.2262107842219743	0.4251384538727239	0.2141857503129921	0.47328135445209824	0.8868784312150364	0.1154704272643835	-2.944758863955159	0.0	-1.1027559583704576	-0.7401780248526456	-0.255667241724923	-0.22496341329268058
-0.8185370144779547	-1.7877095736359672	-0.6143344526100359	-1.419247923222656	-0.3668978337145984	-0.2315481668665198	-1.1617272030960553	-0.606971137657429	0.29394938367377915	-1.5724718688493478	0.10927755402725522	-1.7806052462026225	-1.2936444509429548	1.9581810114773912	0.1196035175606244	0.3697559148153693	-0.7762154492937038	-0.7949284321224463	0.12761963483696487	-0.5502745048087042	-0.5483807393961447	-2.102728193690111	0.6038155530845317	-1.311954055293643	-0.26007649616498774	0.8780354920903265	-0.04821749618032793	0.42210098992616035	-0.25045724208463466	-1.9889967613520507	0.17840318386697868	-0.5970060727086174	0.03773131148018169	-2.626683987741965	-1.275029783583066	-0.7709329289439346	0.9300507729151725	-0.5549821453283907	0.8474722631989893	-0.5546072173350324	-1.0087825176850522	-0.63160766873743	0.7288588791981311	-0.2035382372279851	-2.499511110235521	0.0	-0.33792849925207036	-0.5879924225377352	0.13752504206215121	-0.6580312825301873
-0.4392515481052757	-1.1788624753292092	-0.7757046188807525	-1.8923595021848612	0.06741517641976559	-0.3125559051617397	-0.6777819204720201	0.2804723654534586	0.48263596037426615	-0.3177535785966152	-0.04197698277614734	-1.1367961087654679	-0.8111421775518916	0.6716637751240048	0.5113359387019073	-0.6332139972463868	-0.9212084674532675	-0.5634023470386503	-0.2897040357656641	0.2952910138759078	-0.4777031642912677	-1.7774039170672717	0.5556608690926883	-1.3124842658895985	0.21989188296776152	0.2507452963632427	-0.4927149615052438	-0.1084999736781644	-0.7439056884573714	-2.23190749269107	0.18744330412007912	-0.25524145983659197	0.12682329658922406	-1.6190490141839384	-1.524551967230855	-0.6471159539347245	0.7552127924864908	-0.4251047131059717	0.021519061194305723	-1.436946295146914	-1.8378312014231817	-1.2663669076221271	-0.2592627496020656	-0.6762607826499795	-1.401274189982427	0.0	0.3474018344888751	-0.43860396610704305	0.10306308217642952	-1.0104055255801496
-0.23120643956396136	-0.832947301802482	-0.4599677165360045	-1.4965999626117898	0.31221472122527566	-0.34808092351098374	-0.2784039552884729	0.9497013904695375	-0.10889172141513342	0.9716585343817136	-0.8598756688045713	-0.02054242392969031	-0.38004683176292686	-1.4242932377167392	0.19033667239203042	-1.1461909190514692	-1.1478503302514438	-0.6606645526887924	-0.7684009314872012	1.0920851026066123	-0.3311409781152554	-0.7359808216107394	0.22184000610257115	-1.029562646754997	0.3649564162198442	-0.10896772348340983	-1.0702180975390547	-0.17990382747085867	-0.6592808916954552	-1.1455302061550374	-0.20654573209237614	0.127273405160052	-0.05161199197057654	-0.03280584220526933	-1.346869538595303	-0.04376604739020833	-0.18371732992659331	-0.5910640758937268	-0.6286418294820635	-1.470972297552182	-1.6780338514740443	-0.9171134657489317	-1.343810716457584	-0.6749209674909976	-0.4132002500425271	0.0	0.4609080141631854	-0.31544396672151037	-0.056174808005171724	-0.9039218720209562
-0.272713701348931	-0.8648805912928099	0.02440825143927177	-0.822047700178754	0.5481555296410627	-0.1558597777519371	-0.26066453194329103	1.144137388260087	-0.7251284077141142	1.3694427668401683	-1.4431413060884168	0.9965929353511903	0.05945319787235772	-2.553046373078127	-0.4750556883089263	-0.9623374346207939	-1.5487814015128427	-0.9717868897570362	-0.7765012209500939	1.4922314709355067	0.016228982979570032	0.4569556375429629	0.35454479427687313	-0.9272144570622248	0.3908743313111109	0.41759692064743503	-1.5269218347355429	0.6577692165179934	-0.1555993492168608	0.30954114058102367	-0.5047515629604195	0.4419297835384661	-0.17146328232165953	0.8978041120191366	-1.0948352814685136	0.8187298245411656	-0.7153284385466406	-0.8324313775725782	-0.8580078828176217	-0.7772626540235054	-0.9064068862608721	-0.09629877162180973	-1.8189376423248138	-0.20683590241843555	0.10224281020716373	0.0	-0.004750341511607786	-0.2683583011799687	-0.08646735341315788	-0.5379452629466439
-0.40520019578031713	-0.8392263697871365	0.04969995103555464	-0.6114263223775103	0.8798183825057005	0.10618123031632629	-0.4636737971553598	0.9165449142434727	-0.6453434906799391	0.7713477678519117	-1.2205363189478522	1.2960520038782077	0.48490717977436076	-1.939532989377975	-0.9539370185279951	-0.5585174474328679	-1.943550722469398	-1.0509123522914563	-0.361978722314983	1.4156873420842349	0.3321541354318418	1.150878755990425	1.0302154670029622	-1.1979216479083967	0.4855626140016285	1.2970838643965061	-1.751639640750041	1.7818312193648795	0.1190810424500717	0.8798212815715084	-0.44565101104331223	0.42834931824403083	-0.10849217659604869	0.6926369835433169	-1.156119820392108	1.351460156713437	-0.37176153635835685	-0.807804507544948	-0.8330494597401495	-0.1560226153700928	-0.39090235274286467	0.23071588658189449	-1.6737199811881018	0.12565761771329126	0.284800640565946	0.0	-0.542535752891759	-0.30767920182596636	-0.003372756051297082	-0.47614436568825086
-0.31648277217643267	-0.377395424746613	-0.5536705981367371	-1.0440194861355505	1.1853803839871702	0.08142233192608693	-0.5355568010828119	0.5451894322130343	0.007565591584652419	-0.2111164691878808	-0.4886097165034597	0.77172659475043	0.7274535115149171	-0.589919486596266	-1.0789114583395447	-0.491871561078047	-2.1142471233049305	-0.6445103454740114	-0.013826809944191049	1.0838373276845825	0.3905790748195638	1.1776498395224348	1.5641833713442985	-1.5812697527931883	0.6311237778747384	1.5298244980210707	-1.7440027691810172	2.1211223572316458	-0.15056655819135462	0.2092368387233468	-0.19971927506078765	-0.08326833215202378	-0.013898314269507031	-0.07911746708761423	-1.5782999165258564	1.2111652566671791	0.35256107247784707	-0.3328003482357764	-0.6858304369855031	-0.144325141361493	-0.5208304414200934	-0.26316040781052125	-1.394515587472294	-0.07251557202051999	0.3792513337964803	0.0	-0.6023287959326201	-0.3149081605212946	0.09821707653664075	-0.9030018515033024
0.19036039459110593	0.3474128674172295	-1.1050287587963838	-1.594780278382119	1.3041341282867318	-0.3233468398063443	-0.35658002487719803	0.3274450023802715	0.47625773364949364	-0.9260071673408954	0.027747048514858853	-0.010609044859991215	0.7437687376252428	-0.02997776712787124	-0.974532710002777	-0.7481415841430268	-1.9772048772746742	-0.029649732625664123	-0.05011469085362498	0.761745371158136	0.29154058356898643	0.9251416261362603	1.324986544344834	-1.578379695651384	0.7441507675250724	0.8432419130283557	-1.513474695567644	1.355540661512527	-0.5039254434747986	-0.872197863121726	-0.02814322311147196	-0.8316269094277604	0.002950753945880194	-0.5287053074872273	-1.9608133307766447	0.6760666225368944	0.889132495159542	0.4037963809888553	-0.30389130500355055	-0.44069628410231343	-0.8680505931906455	-0.9039084444539813	-1.2505846178791378	-0.44640282619386745	0.463475581205163	0.0	-0.0913599858470821	-0.09285417400280052	0.25468094647198336	-1.295689427662439
0.9618715020566628	0.8086490241623449	-0.6863367102599415	-1.5935710934023226	1.2628136707773934	-0.6634433810647987	-0.10346942036480906	0.41884655331166804	0.28756118181608037	-1.0943336192449662	-0.03464984054016709	-0.2616944420614665	0.7866996016515753	-0.5488808547837078	-0.6732364378981461	-0.8341362513385066	-1.536956703538514	0.2551141509094774	-0.28128813752068255	0.5230985790207798	0.36673156706617316	0.8711368369507521	0.5110510425305241	-0.9010610549814756	0.8771281851143085	-0.011295979610859905	-1.0627883968155554	0.2969008177919103	-0.23772512887039463	-1.2221835094817302	0.1008988961754625	-1.1974202480374956	0.09616559791049152	-0.29143408878590304	-1.7745324403367804	0.33835095661338677	1.2698754037581352	0.9787365040920194	0.31400211832068153	-0.363627328283186	-0.7976280245839245	-0.7995807201000636	-1.0350069936813842	-0.32145584468194544	0.5733671357612197	0.0	0.6002312122881908	0.42131017236829077	0.5044404815663985	-0.987975403104834
1.5452494383941526	0.7499039172388707	0.7992047751522724	-0.8863976329358617	1.2024888926545043	-0.28403820981627487	0.06424015986687258	0.7864599823774183	-0.25365171749403825	-0.6855224961889095	-0.4237168103194842	0.34716766371961816	1.1274893212840116	-1.0364079092491294	-0.0697170520224796	-0.4669998706286256	-0.7985652580680783	0.005324883728564151	-0.29286851919099355	0.29840956922795026	0.8254397692446271	1.108678242669094	-0.019676298770459035	0.22804387396490455	1.1613103414046777	-0.13607515791289923	-0.43574069803742144	-0.008246412253890887	0.6933940943024922	-0.47976870158539264	0.41985820849434774	-0.78027175893287	0.4616014951614386	0.35135610451136373	-0.8590218422261873	0.4747765828994869	1.7426811791540662	1.1435020220017362	0.7038236124633286	0.24928039700548207	-0.2254348930861911	0.12704244922006352	-0.5371848076011916	0.41722860063721795	0.8709928777078144	0.0	1.0343109313859615	1.0094795135183359	0.6313452817399016	0.016238539898559605
1.5421287344235652	0.485445510855816	2.342716661538388	0.07670585656934188	1.1235059535758	0.9681048392543158	0.24575873429470013	1.2449079148361806	-0.5315457560627642	0.2662758579568613	-0.6758553010729368	1.396945019669568	1.6368060505955728	-0.5122814450427557	0.7347333798044092	0.04378907694730048	0.17313678331382498	-0.40521232907501414	0.05667099954185074	0.08104220301099	1.5585659680446136	1.3487925711887268	0.3124156565738494	1.2205833764395564	1.5515800235953143	0.5420001259944216	0.26659985475929165	0.5829467391872066	1.5190571068563627	0.7245681965857372	0.9235631580328894	0.11671924377758391	0.965164523090034	0.9606039117126737	0.3833130158762291	0.8234549331453567	2.061486058025763	1.0477952612107546	0.2792761622601313	0.8189802387215827	0.3660367361137445	1.0329245954084527	0.005565108517021799	1.1197800051889968	1.4833571379453014	0.0	1.1237023251664138	1.3282987511091706	0.2681749354245647	0.9700680222190565
0.9672157284567343	0.5466821930818847	2.762911959304095	0.747450516460001	0.8534306178326178	2.3871672453682415	0.6476007708116666	1.5398673190127359	-0.3701040175948293	1.5028800266267979	-0.5686565715361782	2.111215532455422	1.8238856445822114	0.5986041175207459	1.2976139581456436	0.2141306735221118	1.136559452514833	-0.4217227191051266	0.5149002828458669	-0.022925840439970514	2.262235437458962	1.310153685387984	1.1651121452355022	1.608463542672894	1.7427592486335337	1.2823470832950932	0.9086240045801408	1.2294609537073196	1.4784124608329177	1.5291093643542284	1.209277301002878	0.7246255272403611	1.1746876415643783	1.3289695142389226	1.317276223959345	0.9726610417516087	1.6262424024780282	0.9972970654304262	-0.8732524978024255	0.7454574345840457	0.571543059444104	1.0872728473289803	0.17330861168703685	1.134684213718513	2.1983106981196467	0.0	1.0933179534579125	1.2626448101324828	-0.6184108574750846	1.1640773994490372
0.2594816602268025	1.1030895916962544	1.8951060991684388	0.9652101472897725	0.331365024865808	2.898542168847582	1.2402875038703869	1.47531547988451	-0.11487279891568412	2.357931714279119	-0.1569664503587962	2.051055251380599	1.3847794999819052	0.9999746767204496	1.2534351574151879	0.04229610074877079	1.7367992454470267	0.0895303944392958	0.7712379609137866	0.04104770025436351	2.6640181395503966	0.9986154568640796	1.6430505791032664	1.412988978962456	1.4432102729158827	1.3790628692370315	1.33373992323567	1.118482856380308	0.6719580176249744	1.6449450565983825	0.8961257506782702	0.6028707097471374	0.8392593907019728	1.4196530138199281	1.6184689355520727	0.8287773692071263	0.39469318065707576	1.0443278642399878	-1.7842624038038946	0.1700512410928249	0.5133881245890846	0.3806858573537759	-0.007816173532155933	0.6062455278391752	2.5070449128517254	0.0	1.1292029781098358	1.072977133261322	-1.4498724619403465	0.6595747126937963
-0.08882368655501718	1.7958325903478345	0.7143117523509104	0.9189075788322132	-0.18274578845458622	2.025707067169603	1.669337159292734	1.0484364351325222	-0.045760346470718215	2.1112930113262975	0.43172177099489656	1.441516287899965	0.6084654845986622	0.14937733686468463	0.801148163240775	0.025594584104254057	1.7793111769801162	0.698356646280991	0.8038617693112267	0.1643266469670454	2.609864627940936	0.5957188620361538	1.2481286763781392	1.038051868890955	0.732898068618108	0.8171649670258643	1.3950100868749045	0.35220167195573926	-0.06458314410069949	1.3811847816258274	0.15653122592279423	0.11452703691750128	0.23711328273996696	1.1737366704719048	1.4897352082558546	0.6048436104355346	-0.7062193026465967	0.9499844576191216	-1.4706263979794543	-0.164436466198788	0.5840066319542071	-0.19758292179376824	0.0038124201467249824	0.3050026788216612	2.0687992609945374	0.0	1.166410414050558	1.1071142000668304	-1.438067493426844	0.16237149630390657
0.066967724454689	2.111660967697601	0.2588361443409809	0.7587725389955124	-0.32048700800791957	0.38234648926654946	1.5565873501944512	0.48982215731115736	0.005900206396379865	0.7432291983816512	1.0483873957554548	0.843412143653219	0.10117557955876849	-1.0559391495230248	0.5586329990574939	0.49591544341898763	1.4380833448994579	0.872784085924917	0.8501709629547654	0.2079085235382392	2.0483641396035956	0.19374055963302156	0.361384380741494	0.8234148687794299	0.07892137679991866	0.11166269753715659	1.0652292113900292	-0.27547363546819276	-0.10121033838489538	1.0634850783975185	-0.33846465912188434	0.006161957574485101	-0.0773859363522917	0.5780436923464151	1.3584016571138995	0.4458881390380166	-0.6116424489323257	0.5870072610004105	-0.02639502794877055	0.21563254846882549	0.8921795381090847	0.05509269957622973	0.5887487186099133	0.6864703511529203	1.0895632081370805	0.0	1.0365270461111886	1.366826379272951	-0.3460382729265951	0.2527001266193413
0.4763543879397398	1.850339981312478	0.5870595470402351	0.4257322579208702	-0.026677041258683032	-0.85686235573413	0.8750199790878471	0.1306044877602943	0.315921295751562	-0.7925849797040628	1.4272397871709295	0.5678650153359012	0.1334733513759502	-1.3488411401149034	0.8566993790165298	1.1352134866055075	1.1281811625122011	0.5349601011786612	1.0908788413737383	0.20118092310842217	1.0850481669902265	-0.22858811522794584	-0.21911518994575194	0.7499078435808219	-0.059820389504370644	-0.2899613763820733	0.5550094473732067	-0.24433807066432675	0.3467995566480006	0.6734130531160173	-0.09701641713484327	0.5474576636291212	0.14103254204413027	-0.12629447025399052	1.4134310732536248	0.2629356731592734	0.6740236228983397	0.24173553896293676	1.3711917156675335	0.9684336776357149	1.1413690241845487	0.9146314999427534	1.4150182476854312	1.3344225104421814	0.15453281277134087	0.0	0.7377583921781817	1.4567663778839628	1.2165505460821766	0.8682241685038815
0.8027439763357441	1.226950332709929	0.9157044037659035	-0.09477495749400647	0.3440220553930004	-1.0154453137531294	0.01728923698864509	0.16182639994886647	0.7322098924475618	-1.3186816987772938	1.2752064116822353	0.46997493536846546	0.4051576725719429	-0.574099820409651	1.3217666005158228	1.3125532180490806	1.122958994708546	0.12693972737335088	1.4304370173376892	0.30147903825285943	0.07646533352742411	-0.5761683794757975	-0.11389037524559012	0.5895486043588786	0.346644906149231	-0.3192992948054982	0.2455971046080801	0.1592551369388064	0.58831315617576	0.11763773512610574	0.6346978444258731	1.224999205656139	0.6017908542289301	-0.5055946074196848	1.479147326163967	-0.010420675709421347	1.9543978465889376	0.3479807258264473	1.66551027394569	1.3496490630303073	1.0466608936999573	1.5131328393055088	1.7876845937796928	1.4637008723192209	-0.3016690970428232	0.0	0.4700951350779733	1.035399157709761	2.3202179280746464	1.5140338835891993
0.9218599477651719	0.603576996324008	0.6627934450575981	-0.5065328492245713	0.40622051237575085	-0.44617716320886025	-0.48368255612127115	0.4756376787914896	0.7633891491249643	-0.5622034812685548	0.6003572550808817	0.28213493425524355	0.4934503947628625	0.2007846832410647	1.3038817754883754	0.8264780171166027	1.2971534546402412	0.14651096145468967	1.5869443398868424	0.5366634658232524	-0.4784448495704956	-0.5388148273763577	0.3280352078848353	0.26903799565719316	0.8670003759456604	-0.14135037815192456	0.39239325409526354	0.28424305590105803	0.31464445835745347	-0.3504081441532223	1.0952162172767947	1.3444972849907986	0.8542549489303793	-0.3166973157651672	1.307373754477754	-0.17323337452007626	2.031575501320572	0.9196356467297477	0.9968757286792299	1.051924037150034	0.7043528746360854	1.2685680417509728	1.4929129206694234	0.8474334655159862	-0.29066732341307056	0.0	0.4026556494644117	0.26706423546710006	2.50429531442417	1.7942501339466643
0.903186770843395	0.18911360928299525	0.08792114919158056	-0.38791222485964977	0.1413899019336884	-0.02667559792640949	-0.3161582066478803	0.7329862452745174	0.22895566815835125	0.5689717503629648	-0.13459899903577022	0.009984678485924147	0.373314649976522	0.0030447301975830357	0.6559976091165477	0.12005371446302662	1.2706669294263881	0.6493494761507357	1.3578736289235485	0.6901277063420563	-0.3236508407518629	0.12115930793380379	0.481400783445487	-0.012078192202695674	0.9755554190846142	0.06522463470442141	0.8665785539460051	-0.11112795719114278	-0.10301840347364383	-0.24351309724095846	0.7875139781771547	0.819535797163527	0.7685301729423346	0.22982006679519415	0.9002419274572815	0.029651544932308108	0.8906100684161282	1.4116018938049357	0.4052921471607167	0.4686737179015946	0.4427769177431678	0.4320460515698693	1.0356087768369622	0.03828469871761968	-0.07064155238328303	0.0	0.47306951156846283	-0.2896845522012378	2.000583611637578	1.6311219023115449
0.775847461757381	-0.035400353154700887	-0.18551569858888176	0.3088865761165672	-0.166714169118444	-0.20335685830202965	0.4228837455735279	0.6148547589543348	-0.42150657272201975	0.9349408600856325	-0.3605468475435742	-0.12157143833878253	0.3308819761178793	-0.9302918061720662	-0.09438174031875823	-0.274930555448163	0.8121284694226524	1.2025303175849806	0.7969505612652579	0.5344643150797741	0.2299590044850073	1.1692279514576025	0.08469942811606736	-0.03757093151948017	0.4630028588318547	0.13860805255865624	1.2505248965992828	-0.6801921766176069	-0.16386054676001155	0.5481232771018179	-0.04877254361727616	0.21397239534019363	0.5399851248405887	0.6772354144632947	0.4889219832154736	0.46504902927777014	-0.41596808184466116	1.2714867524963294	0.5369324313714556	0.13709998840367635	0.3877175711900156	-0.2647220047553886	0.9406582604359282	-0.33574153318849187	0.1950867175029588	0.0	0.4582534987153251	-0.2839207613945702	1.2624354618519147	1.1007960412736162
0.4314014545178176	-0.19691696549232984	-0.05547307744253705	1.061821901261996	-0.3373607894341959	-0.6067259682137652	1.28114135007081	0.06103869019917652	-0.6143532752348758	0.3267806910481822	0.04711188028487451	-0.07069803533034555	0.43050986043076733	-1.5060891636374145	-0.39035457858369316	-0.32844593687449647	0.08427050902529509	1.3010408078525248	0.17425102442970056	0.1407344913600185	0.4776183894255936	1.9163701779445426	-0.5855507211881001	0.1308040213794799	-0.43821412198714615	-0.06286172451122869	1.2301461553392616	-0.994072512130927	0.12145412006576888	1.4114991651581645	-0.7606530345667146	0.019361847090307433	0.294661902683317	0.7720470328556215	0.23714335332627773	0.5940187863580882	-0.9576454684477196	0.5736844513008269	0.925809427554123	0.10682981240122008	0.3255327030713708	-0.37734008869381597	1.039733649952137	-0.2826775252373478	0.47548113231926215	0.0	0.21668522167160953	0.017806961936043874	0.46285236845400846	0.29950245843685647
-0.19479384303596334	-0.38625363486148445	-0.059525175008827924	1.2098768946495948	-0.4888915328798433	-0.580410609418824	1.6952311911328979	-0.6854608336338645	-0.348099274247245	-0.42603095049251904	0.652540486256612	-0.1374560231353418	0.32089127354100677	-1.046810309347132	-0.29172400274423305	-0.4060285785382467	-0.5218580778631515	0.8361267607026093	-0.22181348323388927	-0.16194237453967825	-0.04344981747250438	1.7794611637766018	-1.061924895503104	0.18783754474649592	-1.2447781651474947	-0.5079509088344956	0.8570117086269838	-1.0120530942559431	0.2918019206583319	1.478655278103597	-0.9652631454841183	0.07115628150250254	-0.11155160604081876	0.6305546808094546	0.06186088299984613	0.04980525134952373	-0.8053992262458759	-0.03806178453653438	0.6950167813225041	-0.007524885766833631	0.024045479129348662	-0.09121847926774128	0.7176289537580848	-0.3022700959532737	0.6580861447305799	0.0	-0.18043208733808935	0.01615432644992932	-0.4447264828723478	-0.5606533128591016
-0.9160613043662216	-0.5914319227071938	-0.5951041101947319	0.5923953430172416	-0.7879480708217527	0.044512411674732584	1.336408403254707	-1.2591734701811388	-0.1336355375807516	-0.46316697077784735	0.9454794541945399	-0.5802679787194446	-0.2867119194087396	0.055053821650545794	-0.31842100266478707	-0.6809510502137185	-0.7810122639717281	0.1979813757887206	-0.29563697260148275	-0.1706859469471443	-1.0572610067060955	0.8633297973046979	-1.099822928629967	-0.09432748795089274	-1.5393106963849668	-0.8855495588299215	0.39191339261298874	-0.9773305984041004	0.05672174324273591	0.5070977838496421	-0.8067266520792662	-0.1857894548561405	-0.810226348083608	0.4807040277405889	-0.20729546380152958	-0.843885267932092	-0.7160640674201268	-0.06360137076741024	-0.24300165754207045	-0.4354016310661361	-0.42756188747155394	0.12021195558855148	-0.17666364587678948	-0.6436596217124663	0.5049333286545433	0.0	-0.54481531761902	-0.539097432704917	-1.3024418408058875	-1.1113140040525562
-1.3748066409536428	-0.7157298681472578	-1.2932803313099235	-0.3006214128552233	-1.133860979303928	0.8027872445939069	0.37981014743727354	-1.444832489635516	-0.23174912699623715	0.1793899161668212	0.8621362262005389	-1.1410491517239947	-1.08750352241	0.9207572837828653	-0.7205518692425701	-0.8910626125237898	-0.8301707525583557	-0.062358105560725685	-0.2218197998748568	-0.0570341789347047	-1.7559339879564821	-0.07557985452818095	-0.7783871119607746	-0.6284893048471595	-1.2167645577649968	-0.8274753899285447	-0.03518767159204542	-1.0024907522495856	-0.3431855213719309	-0.7808801718351025	-0.5975977763237844	-0.9282379392081697	-1.5611696376260267	0.37568987816858024	-0.540128648426939	-1.318696672335247	-1.1489626488922673	0.32858942009405867	-1.0135233135196395	-0.9086934171506181	-0.6988381730066834	0.02684608519504381	-0.9769730664729257	-0.9543745500825961	-0.07041271789415966	0.0	-0.742425033301023	-1.246639441767801	-1.6425932565634722	-1.1001191106916284
-1.3628880920687017	-0.6618825302416572	-1.4029413449367476	-0.8242164401836781	-1.2394817500907649	1.1659127954682176	-0.5495380725778168	-1.3342626850999209	-0.23978464921077747	0.7420376226986191	0.7257481142247103	-1.1627828116589551	-1.3794158050284153	1.1314290653245618	-1.127949788733015	-0.7470105166411994	-0.9553302135085309	0.27994875847942446	-0.30423820754703196	-0.13562679052867996	-1.5676923782844927	-0.31107155684239873	-0.32387044731863773	-1.0951889638666281	-0.5451717411358435	-0.3083953149163796	-0.48253231001593033	-0.9431871606168943	-0.46413841497021363	-1.3260753860826944	-0.4033104117298453	-1.6425137318059198	-1.8635288058783632	0.24959223444432987	-0.6640068405983104	-0.9786558890679693	-1.7732926057963878	0.5868122506029063	-0.8502609860014047	-0.976428357906061	-0.601974686110923	-0.22133009133068482	-0.9461582026320067	-0.7566173925912959	-0.7674575387693814	0.0	-0.7506197439087449	-1.4808145106206387	-1.1450699268204192	-0.7096494121500163
-1.0104578491700613	-0.43617564322720076	-0.732463954366167	-0.7635652431938313	-1.0049264606496742	1.101823912647061	-0.826781186247249	-1.2239539671457387	0.3281498930881735	0.692210787032807	0.7249490826223265	-0.3060892700860341	-0.8516457708629974	0.9283237696160067	-1.0243231140819475	-0.3833810191645343	-1.2085677868834934	0.899324732703193	-0.6877991265122189	-0.4288928288609636	-0.71286049809137	0.19427527081344076	0.08422032635062918	-1.2126910768982333	0.006862562781999571	0.2771594918771253	-0.9101607776185989	-0.6719283309284005	-0.21478728069837766	-0.7197494680210713	-0.09704947892210788	-1.6627764588924203	-1.46576703802418	0.15877896433330235	-0.35222247536674406	-0.2460955424886315	-1.9021893549256055	0.49237804803242646	-0.051715440742897835	-0.5399269593455568	-0.29342156368870503	-0.3890957645798181	-0.21290514843877395	-0.11183315117752314	-1.0899690434390723	0.0	-0.5982479997077241	-1.0610623552499094	-0.11859289965413382	-0.43588281090274905
-0.6143121910315098	-0.17370603783407262	0.04285313968587283	-0.4066268281818567	-0.6574199909103127	0.9806552709420873	-0.35902566198748154	-1.3070655740963988	1.1890909464225499	0.26892083078746337	0.6346792198438459	0.9371695303879437	-0.0038402882822452114	0.6637265486302725	-0.4239326686685259	-0.19014958291009193	-1.2990083038230222	1.1702345583414016	-1.1682618104879916	-0.6043371730150972	0.040538969769206616	0.8154089718656691	0.3780328804344844	-0.9175204820739417	0.10929553167763967	0.5272117114393429	-1.0134230487996536	-0.30361119038825973	0.06039011561222914	0.4407113126250534	0.2819917144025107	-0.9221327714517635	-0.6486702643141165	0.27840967454886134	0.26631755512493815	0.11349604001411906	-1.2412809469214385	0.3930941985596359	0.3885448821589776	0.05153689623139007	-0.06884080156394723	-0.45409529076662053	0.32597374747113106	0.3823900780207713	-0.8150765512395802	0.0	-0.3234123192687232	-0.41619707479788104	0.6491901319252783	-0.5434550279848935
-0.3176428548071826	-0.02144407063054791	0.12173819003332718	-0.13082751316752106	-0.4457802128294366	1.0134491100121283	0.30397913319079856	-1.4291945286854277	1.391736520885965	0.04229733236857729	0.15884532324220854	1.6205689359967685	0.38145412857188066	0.3792951828531835	0.1186858122726656	-0.2423322529604159	-0.9156762513577243	0.7162238433652088	-1.3265428959739958	-0.40937104027859567	0.16347937542057717	0.9145772236088141	0.5742963105384244	-0.3621052086194426	-0.16122750899361635	0.451805353522158	-0.533553319799142	-0.0456070220622167	0.023604155261648854	1.1474270023397755	0.43914108482314684	-0.04068136972319672	0.08384188590285965	0.5970438931446177	0.7299641341556605	-0.1661084026786363	-0.15063215272570213	0.6587628775518353	0.01308322036154586	0.3993493233350155	-0.03805095280811701	-0.583232977286812	0.07785701746067156	0.2518624156255212	-0.20732276324366708	0.0	-0.010874167907912794	-0.10049845849601634	0.6046349464115581	-0.7270203523449329
-0.030886718527761977	0.022011143722702433	-0.5226830337608059	-0.04039905677432819	-0.3068540091572921	0.958485191045771	0.4485290338234288	-1.1921931994592014	0.43624447902641744	0.1483556944578677	-0.556329035643651	1.2850374764619756	0.11778683117799417	0.0003120748739071396	0.16574685360353458	-0.14672923387677592	-0.1489598894693024	-0.20808399098446367	-0.9188964053625646	-0.06876061121641054	-0.14544992122877387	0.41295691440657506	0.7200942966945316	0.17472040518922638	-0.3929156016863649	0.3567394984989344	0.2769165409178254	0.08629305328796666	-0.27779079397486756	0.8883898335856433	0.17290330779122645	0.3225130525229463	0.5229970555178832	0.752481203066958	0.6128969642013394	-0.6390650583278573	0.7203238410911516	1.0673424734013486	-0.5548229346956663	0.41138164678586886	-0.07190092228885632	-0.890508928814596	-0.5201206759336859	-0.35357953490109406	0.2677537058466748	0.0	0.1763972680046954	-0.24508817312622627	-0.048008728910456655	-0.4561619925065626
0.3344651367491311	0.10904194176768474	-1.156615639202057	-0.010169541930528462	0.015670951047365315	0.45802440815896245	-0.15762260117897947	-0.38790296393599877	-0.9329780009690712	0.1853605138354279	-0.9483923736832433	0.41840118242742047	-0.22491382492306658	-0.3064468046432005	-0.12251875522371712	0.411174179238028	0.4801823760066199	-0.8796928073181801	-0.15012896499219708	-0.10360775969012503	-0.2708425375370589	-0.2725460997215023	0.8260088872446305	0.40223108676011293	-0.24532977456900176	0.34521808879934357	0.7091026969922504	0.255079263252765	-0.5309287804859917	-0.005279519304100611	-0.30458416905518687	0.09214589876241812	0.8445923624141599	0.3450248819943526	-0.0959876428961685	-0.7706011572043118	0.9604018346736307	0.9491096643459257	-0.42799587402698375	0.23327240204757435	-0.030229699649781807	-1.2840002116802438	-0.5434493038560533	-0.881661291108534	0.3811812607460254	0.0	0.06775647866002224	-0.530457561277494	-0.5775569237107094	0.344159812911166
0.6536479930048749	0.3377437095049968	-1.147556226023217	0.05956611313463456	0.5395110573476856	-0.4320010740001462	-1.0732356550909048	0.6504420759571953	-1.3841301413351648	-0.15977834022428908	-0.6454263645099929	-0.11535863321348049	-0.08024145498413987	-0.22910365744833328	-0.2637341877545882	1.1221837264759078	0.483553549664627	-0.7269551373600786	0.477400340113635	-0.7335498633470008	0.09080800014207764	-0.750613517115093	0.820709125803261	0.18619749231910476	0.18648960932019382	0.138600769766451	0.2915809688724321	0.5044582433290224	-0.5431575340522169	-0.7897242527022087	-0.53827060087559	-0.277043340679473	1.2059446937018448	-0.5675642227393571	-0.9471255917119186	-0.5699112679232772	0.638422529915807	-0.022031945520260547	0.4062904021896723	-0.02355247151039148	0.05888029409751782	-1.5305163615021673	0.26873863531005393	-0.9749893707682656	0.24041406348914998	0.0	-0.37681010304830886	-0.6093277873988765	-0.44781360544547494	1.0985609931352327
0.6993437467195582	0.5641826114114394	-0.6035921236110036	0.16641034136909083	0.9027514769163308	-1.1980095745646864	-1.60649676878526	1.2236531996043203	-0.4849923599093531	-0.6264960835484776	0.06430617918596201	-0.033639002351938556	0.37919419635577273	0.25834595647874653	-0.0810364734246253	1.3005874434047915	-0.08879021458992165	0.13472123144780024	0.6116847522945493	-1.5676497725127234	0.6010530767022355	-0.9921424365222823	0.5993674508188714	-0.28777094721575597	0.4528011095777698	-0.48147247048870817	-0.6179689839810288	0.6189759712555652	-0.38533581437927417	-0.9815324339964331	-0.31458413072912605	-0.35243109407677137	1.4305104344981123	-1.4097099720455621	-1.355745766870573	-0.44324372044620475	0.17859175587404333	-1.3368532989548136	1.0551949774499028	-0.3310211925768566	0.08062370567513837	-1.419920836379428	1.172206550494122	-0.7139787885691521	0.027051221532484855	0.0	-0.989718601175142	-0.4288921786475053	0.2305110126495501	1.157934135491753
0.4423840420610724	0.4964178486345764	-0.0831514196088225	0.3510305705168175	0.7608571252889234	-1.3921561600970973	-1.394656293381039	0.9137604635087954	0.7297824973683147	-0.6906823459336524	0.49547177121446545	0.12432146831912848	0.44917755941714854	0.7741050592408497	0.1369895984092207	0.7115276838243116	-0.6496665170015286	0.9646246362845634	0.33522697746635355	-1.971372704070335	0.6805600276879848	-1.1502457318998807	0.15840484584770984	-0.5618314454876904	0.22674572674560478	-1.1898768803013757	-1.1140507510172521	0.38432111770329686	-0.19240834859433018	-0.6418331270399837	0.13420676885545224	-0.09657743662558577	1.2213558904354032	-1.60658749638015	-1.0302660293703443	-0.5256506168104296	0.027914414357589137	-2.09105520470871	0.8161207226455288	-0.5652856352912914	0.022444807999476537	-0.8878563999994263	1.2852960163827367	-0.3297886479103855	-0.22090107818563834	0.0	-1.4598992396292927	-0.13689220969523802	0.9106682443927081	0.5033513745333431
0.13925050481598633	0.017678971108709723	0.13443439112156114	0.7585288188371414	0.23575723334909038	-1.1110784938691354	-0.5918782071734005	0.07177986400651823	0.8760612889926525	-0.27386145303505327	0.28679150198658176	-0.274185335866596	-0.21615139031447922	0.9330185042271905	0.09879918953248851	-0.048756891086564245	-0.622096611329381	1.0239767257987473	0.0011784093324761495	-1.691359218091705	0.14889946775632892	-1.198602046078123	-0.3313971996804818	-0.25469771811588465	-0.3333581186422823	-1.337195875369215	-0.68825642342052	-0.07886891504426738	0.014476216978350422	-0.15255800736299788	0.4345860591371536	0.2608620182654006	0.6104590455817879	-1.1190874023586508	-0.1775637565178845	-0.4404390680797248	0.31732061821651864	-1.893622213834893	0.010084946734271317	-0.4852570170634634	-0.0018908747178598296	-0.07195727094128875	0.5741479803104199	0.10883614400920982	-0.525225208543031	0.0	-1.4999497511487043	0.1784479083990292	1.1435259216642315	-0.24328917372961945
0.059490531262398505	-0.6290351996654321	0.25061980060508143	1.4436008825067888	-0.18664151532664702	-0.8663991582753069	0.3883756545280371	-0.4446659600851839	-0.21392065609517194	0.07193154422798664	-0.24321529485248533	-1.1561153638327593	-1.1430053468801287	0.7514897039513824	-0.07728486472790011	-0.16949818088272714	0.01710570432589748	0.19215762607450232	-0.16003205540552987	-1.0237704236450442	-0.6139725495516275	-0.9215372321092657	-0.6433836041904751	0.5589008452145064	-0.7561775240882531	-0.7306112225652366	0.21857467283219864	-0.38013499224083863	0.23004291217044665	0.15649926691819652	0.46272545349895117	0.5348399240867979	0.0064216345024892445	-0.39767409181945174	0.6507205428559149	0.14491824654406726	0.734464993058554	-1.2265070539729876	-0.4758240554804023	-0.027717303583442484	0.08331412602994324	0.6995027943865179	-0.2249365161748309	0.6107994249280921	-0.7929665184082964	0.0	-1.015353720357567	0.5164680365387768	0.8529684732292434	-0.5058068556151366
0.17106348430397342	-1.0489765089972944	0.4507984449891973	2.1534261056260733	-0.21570549811963022	-1.0014311142500012	1.1788996124047282	-0.11847866228259515	-1.2995114994602306	-0.22169856867048712	-0.49279736896543297	-1.825611856330106	-1.5728163722038142	0.5255675739202987	-0.06551362214012815	0.4409869928498478	0.757212498647302	-0.9844619443772342	-0.20905354417465302	-0.3867423987926884	-1.110239198074642	-0.29258464950571145	-0.7145585288067041	1.357720549422785	-0.7801650756778217	-0.00464664113364385	0.723080311659531	-0.29040616346766235	0.30488433063626774	0.17655086965161385	0.333929738899564	0.6633781462290624	-0.274391880656536	0.13812945437555074	0.9449411585412008	0.901627324410856	0.7680102338003157	-0.8802538771522367	-0.3214689795064961	0.4563225857554813	0.194838366696585	1.0482939429076958	-0.5554683234195208	0.997022723673834	-0.8741925887655374	0.0	-0.18500322203586797	0.7688441691177372	0.2017538016638442	-0.3264998875148462
0.17728076403902254	-1.0899918735502567	0.4952794370197248	2.4185650926842204	-0.06662914498980722	-1.3295272416013808	1.518356469684012	0.6620738176993478	-1.1456336452095501	-1.0460977213005809	-0.24119952358495794	-1.7893315217878916	-1.319090064032565	0.3889129881810602	0.15111589502842088	1.0223479512490392	1.090714745370155	-1.8002895174670137	-0.29595270328101647	0.12779138512741622	-1.2143182717943972	0.2747747584356565	-0.7147661984544172	1.6291399727640712	-0.6206581983849583	0.008487393392656748	0.4878672742813338	-0.009390234186004464	0.055228178988362735	-0.0432212061664852	0.09318081777857036	0.5874922644407081	-0.39666216750479005	0.43343210814033156	0.5771149898921996	1.059518771224344	0.19564948206838145	-1.135307035759434	-0.13086813900657052	0.45080869857963946	0.17796612272205736	0.8156974233575529	-0.6199641225931634	0.943305499199576	-0.790720624755518	0.0	0.6033853173717585	0.6711164088535421	-0.6225813391816524	-0.18802010267356997
-0.12372059140212498	-0.9658665089959565	0.030547704656989895	1.9193561024445889	-0.12082005336427258	-1.3899387103412078	1.2001010724939682	0.9813420612093817	0.1008411522453029	-1.6722706541051544	0.16515124644318815	-1.2975610522887748	-0.8960234017621724	0.18773532713404165	0.19696558912355414	0.8126946658710836	0.9693711147158431	-1.9303693110525046	-0.40372533359378865	0.6818948240076902	-1.1651954353082064	0.2174880778249763	-0.856535797632508	1.3110886905052006	-0.6624606081273652	-0.7359261092519541	0.021267526295575587	0.07907240582249071	-0.4402413302941938	-0.40634721664898915	-0.37253263521535324	0.258001247670058	-0.772640164588787	0.5833756835332805	-0.14549350353061252	0.31084647150357164	-0.6373893686688287	-1.5797066702328058	-0.5703241662594455	-0.15780867497806808	-0.007324889831220584	0.25592962634692673	-0.910974398076017	0.3592920209073905	-0.7689694175333106	0.0	0.9626745980791359	0.07906045919540552	-1.4141224971378288	-0.3668837482526761
-0.5822744681575514	-0.9553174494745489	-0.7794441714357484	0.750947085229709	-0.3816437056072262	-0.9960964127508141	0.1801990981033983	0.37568513926610914	1.136164295707813	-1.501801057731219	0.24593017975492035	-0.9697367651580817	-0.805642992538156	-0.16755831145109543	-0.18480158305666652	-0.10526121166077575	0.7089572356750224	-1.535662450384049	-0.3853635968824419	1.2647073857341868	-1.1518093255300461	-0.5919610449775188	-1.145528645870546	0.7444538400959929	-0.9448204166322771	-1.346752202473185	-0.05289660854594586	-0.1303804025687932	-0.7873429355804643	-0.8091308525651416	-1.02631563302622	-0.17677353862415335	-1.454898881845097	0.46068701063265444	-0.7409566371575643	-0.7002104181241803	-1.103788572443865	-1.6630563427890208	-1.397724873637271	-0.8539632437607827	-0.2285364815954799	-0.10857837045630364	-1.398514002853037	-0.39751361251536915	-0.9536068503577307	0.0	0.7570716280122556	-0.7392962042035576	-1.864527250271728	-0.6248918595835363
-0.8452841352975463	-1.0395576757514635	-1.212916457872007	-0.6685299458730314	-0.449502034336219	-0.4419190581708085	-1.212466514166985	-0.6359139529439111	0.9899824220541865	-0.6642537686723582	-0.1094359082858781	-1.0203466242377852	-0.9125655561054691	-0.4228897464906243	-0.6950069687356718	-0.9263286955846273	0.5261720776504902	-0.9666953746018525	-0.22344995446262514	1.5338236545341275	-1.0512362371452109	-1.62474708263952	-1.3614794629069997	0.2261804121799523	-1.068428372504286	-0.9559964449951016	0.17131393955058713	-0.35337925717664875	-0.6424467277583664	-1.1426437874427604	-1.442796981587778	-0.3372558192775796	-1.9252521186011415	-0.2146902437295442	-0.9148219041603505	-0.9873391782866255	-0.915459845514145	-1.279987751075924	-1.6357802300346211	-0.9581422489795147	-0.3117338876285535	0.060831382494153784	-1.4817233621847568	-0.8158159368860868	-1.1558523872992976	0.0	0.2067648464108027	-1.2179893677399125	-1.6734006595778712	-0.5678476862672978
-0.7273524301639916	-0.9278997869059743	-0.7294817413604732	-1.8916806733861677	-0.0646244762064296	-0.16055424972408022	-2.313667069913548	-1.0768388138429104	0.02402208849383975	0.16866196902079655	-0.6011309419403063	-1.057999166806518	-0.680379213823809	-0.24825600838604478	-0.7427713206679496	-1.0174899888077933	0.29893830752178774	-0.45697066065516345	-0.12754314148868878	1.1795174821019618	-0.638133850034812	-2.1354192043083895	-1.2944041283626533	-0.27159216851942614	-0.6575742115594614	0.2802141479850833	0.0061703810882201525	-0.28007072737732047	-0.10989210963577876	-1.315036640284566	-1.1144449146720727	0.05455422769507724	-1.6065717382225504	-1.385508304674474	-0.7320952623665682	-0.2916076657164969	-0.4136286125239779	-0.7637625495554753	-0.716426667911893	-0.3289900134453562	-0.20520193648018786	0.5739187800262714	-0.7720538440867152	-0.7249300850427055	-1.0164466239499628	0.0	-0.2731967749381353	-0.9828425883926054	-0.8431882561543671	-0.16940876580910053
-0.37655943458925845	-0.4472001840632771	0.3603932100144241	-2.6197055073442894	0.4908451487554058	-0.2555887212050635	-2.5478365952127864	-0.5395967199631478	-0.6257605705038766	0.47863892354018844	-0.8799434218081411	-0.6622065538285417	0.0694316152847073	0.25760087492587713	-0.14466341295256338	-0.5269080485104939	-0.17329076284432382	-0.07367251953753118	-0.29441838713855295	0.36418701709272394	0.030867564755847204	-1.8236332434189462	-0.9582086551473487	-0.881509813444875	0.16050946730557036	1.308815202079623	-0.8822803758815165	0.05067494220619697	0.32857908729778795	-1.2806231135562045	-0.06278866317355031	0.7912234250466196	-0.5383494803772693	-2.40987865124902	-0.4768070834591261	0.6322772948619977	-0.173130078307354	-0.42716810340044975	0.7792691335639692	0.4763321214612025	-0.009215013078607647	0.8708670670356171	0.3162189644752052	-0.4074078371356398	-0.44243175279422986	0.0	-0.3936260753550843	-0.21473525623190418	0.18948666067514458	0.1955010300340936
-0.07766998069491851	0.1865717321154598	1.1430934266760429	-2.6957846643574523	0.6790749689192853	-0.4265641026456219	-1.8847361700600584	0.4078632235458844	-0.37305079023538174	0.32565555441309874	-0.8461709001307757	0.038207831364226404	0.8580822584857607	0.5455355522649691	0.6005870983865494	-0.0806371306756886	-0.7740537924787686	0.16585765411205905	-0.6192793572370425	-0.3389548653146756	0.5735306029439703	-1.0328482517268938	-0.5424459897587888	-1.451749523819771	0.8320081052623539	1.3037085686650727	-1.8918105461415002	0.3202866483549015	0.3139945629573652	-1.039317678456435	1.0016865179910013	1.2600958622296239	0.576143118804943	-2.5105010449591756	-0.3579878190490926	0.8597861917711259	-0.35477423899389365	-0.25384983801767125	1.6737710907658911	0.7735069009015089	0.12765848004862848	0.580815879281585	0.9411376727982163	-0.2186828717723224	0.21971183214580242	0.0	-0.19244865919411447	0.5128068540884496	0.8303446393501944	0.20883676832617665
0.039429555458210475	0.5622774500417614	1.03450346882139	-2.106354628080028	0.34397629348302733	-0.3263640761335932	-0.8463271191081694	0.8629244897260608	0.29247458228807244	0.12615578424457122	-0.6212929662930406	0.5180247570306499	1.0821717686037116	0.2137858756589465	0.830078397913719	-0.044009814838544305	-1.0800546476616144	0.24032624564845415	-0.7499185391627209	-0.4783628737732695	0.6637351257555598	-0.3262093204276005	-0.1908360956237077	-1.5632500419159912	0.9331505654590524	0.5014558354244792	-2.0434863360616355	0.3239614233447445	-0.026420318402116803	-0.62245815325587	1.29063614956604	1.0130496280517607	1.0273828917881676	-1.5235892274760001	-0.34773097672573927	0.29198340575175896	-0.560277480137272	-0.041032285375569785	1.3909289089902201	0.42332151466669865	0.12332975254257472	-0.0882420352371605	0.7248528102841411	-0.20190292146953426	0.5269302503088678	0.0	0.06565547673162758	0.7535001087084866	0.8000925599288874	-0.035939173514525566
[truncated: 72 more columns]
