# Supplementary material for: Diagnosis of autism spectrum disorder based on functional brain networks and machine learning
Source: Sci Rep. 2023 May 18;13:8072. doi: 10.1038/s41598-023-34650-6 (PMC10195805; doi:10.1038/s41598-023-34650-6)
Supplement: Supplementary file 1 — Supplementary Information. [file 41598_2023_34650_MOESM1_ESM.zip › matrices-bold-time-series/ASD/ASD87.csv]

1.16048976702388	0.5567647856727973	-1.0293395167672896	1.4864900055270533	0.7706110303482491	0.21136206088330542	0.7618134133643863	0.11231532866166494	0.9695419249861089	1.2085199364868235	1.285759705011395	-1.8630882827864168	0.01801921237884254	0.4235758550197428	-0.0979129477944569	0.38012452379921363	0.49450378179468024	0.22331048128181755	-0.6471123483910416	0.31691862784549035	-0.4405738953299917	1.196366392140363	-0.5933298963296192	1.0190709325463252	-1.3277808382980891	0.6910539896696786	1.1919667770718954	0.3421151422392488	-0.47045936269492206	-1.9934580888787508	0.2038967223356561	-0.2420527417409553	0.793895799411992	0.8504108398477727	-0.29839499887800225	-0.8925385311540638	1.2110710132939126	1.2288450457753735	-0.493237474000816	0.3169294060119703	1.4254852833495608	-1.1091034406139144	0.8805401776810542	0.010576053183749967	-0.07834555359496119	1.2407336058693101	1.1580156683066531	-1.0578081668834323	-0.609944025731559	1.1273096353370637
2.3975319682740612	1.0749258338781458	-1.2864626730927067	2.0888683824245695	2.0385484149377864	1.082753887477771	1.950350279565547	1.09184894219074	2.152094221847198	1.3816409820377198	2.528119792361315	-2.212722604899911	1.015996168311236	0.41202523143262254	1.1480643228950462	0.7460420144140167	1.1857071298011121	1.5212686589338986	-0.11169693902748129	0.8399891329995428	-0.21672709745901486	2.1547659580576792	0.15893648298543434	2.111859603008774	0.14525413357290856	2.082401690771829	2.0337770897643463	1.3442910925318505	-0.15582268855060064	-2.715186923203916	1.3597158707989903	-0.1669824221691555	1.3518320017470382	2.5539093296442825	-0.10475853878774954	-0.16244032071337747	1.840086853819462	2.1596802936696817	-0.4287375801292347	1.0824088173603719	2.207356340581795	-1.1845877115920824	1.214757466801553	0.8860922947848223	1.075598604390473	2.0730399925810827	2.2675969443297754	0.0831530337398509	-0.36685049772152467	1.5801990860354045
3.0841623045413575	1.362618241713239	-0.3486796530950605	2.0192333501134203	2.6609730042559794	1.769829819376172	2.574094408809428	2.1056238920032895	2.290607628747326	1.3349398666171353	2.913341034166643	-0.5848166438698505	1.864574594777892	0.7873830867133526	2.385014139574692	0.7380696927019278	1.805080408827016	2.7291653999717957	0.6115101806820948	0.9374959100394742	0.5801312603102387	2.458327376695629	1.2779843727679805	2.611240821792776	2.093583021936865	2.7228618159403526	2.339176005173537	2.084525150041821	0.5095240009415801	-1.4793970220684736	2.272588153192759	0.6499779864452152	1.6246933952570222	3.463498885206133	0.5744588946350877	1.0669595269718681	1.8104366905389788	2.6066564855159844	-0.23431450133924359	1.8216965423257183	2.133344923719967	0.15926238290123768	0.9470240407102344	1.9625051644128628	1.9847536006067474	1.969320537104057	2.6885479094267577	1.661295449702482	-0.06094652769253011	1.3479188015499421
2.568342944000314	0.9972984186090065	1.1224384956603926	1.1938578596183258	1.8364203023754089	1.6572199476797398	1.905938766271593	2.2008156073883205	1.146359146979946	0.9643124362241866	1.900155998587453	1.9265385312044472	1.670778756366657	1.5369640188217835	2.6834949904028664	0.381597242124198	1.853456201217517	2.980908095844703	0.9122721988573184	0.49991903961373974	1.2244395425137677	1.7160333923174274	1.7154774387772662	2.0503705367967515	2.757023239152519	1.9297711909694928	2.0204401863123014	1.8427222303663888	1.1164387401169187	1.037109474590231	2.1166952768206397	1.6942873537477166	1.2911546994663816	2.5512907254946673	1.0571403496234641	1.7759230600108038	1.025857066159247	2.1363158774897597	0.0639673998836667	1.912045401281616	1.342238895388447	1.9933072941003007	0.39928332238766384	2.423234316196612	1.514816481537496	1.3065362143348356	2.0321048279868865	2.3726679654989464	0.1750727145402933	0.901906245467995
0.825197631789173	0.07494609430939439	1.962071587307333	-0.032162219605678735	-0.13079719306279355	0.6058423394676861	0.12198830049753026	0.8931645603943811	-0.4022544273392815	0.08009802668952497	-0.0658853037479813	3.307105814715023	0.3395692371736491	2.190853036172131	1.6517417064442699	-0.048558721469801856	1.1225078653360274	1.9841619296921353	0.6746677422890005	-0.2223839063606411	0.8573089247238184	0.18646095775435398	0.8743430927444276	0.6999379112588083	1.3759559101392533	0.09171981657799205	1.1697570134157507	0.44378814982897963	1.3205179875829314	2.938818556634371	0.8230019862490185	2.0493132370210745	0.3132095800197387	0.13425586143136617	0.7375217161479715	1.3025928957055812	-0.04029386613941309	0.7101952868096775	0.3480311528412932	1.119676083632135	0.4168605410244709	2.6675422207462094	0.000268562948122817	1.81172322324141	-0.2739928827678943	0.8153751556310778	0.6008797904582442	1.6368789495116904	0.22945842735994929	0.7229942876755994
-1.3935690163880863	-0.8118099015951302	1.5635937935992272	-1.0339465733019857	-1.9288731137531963	-0.80387734638105	-1.747545767015531	-1.1806082068231165	-1.2650963277606948	-1.1377362056636704	-1.8440222213055775	2.6259065908887043	-1.2388350172467018	2.1460322963856058	-0.20160183742557783	-0.3701512537938505	-0.01152173570998505	0.28491339124974097	0.35736363667313575	-0.8406399706146176	-0.48625138027817866	-1.362180150393441	-0.6692511179914374	-0.6564940289710474	-0.9684182342263435	-1.6167263138985286	-0.06039019401007573	-1.3829074026166237	1.0189711361855016	2.9155261865082456	-0.8179410499722892	1.2912959185124204	-0.882470823548658	-2.2368056758910395	-0.18249709692537938	0.013059510340164011	-0.7450812333066809	-1.1129421111636129	0.40723571050080154	-0.1950953026552601	-0.30613655943689416	1.4509907807810785	-0.21749469862740733	0.43915749064680765	-1.998641188166963	0.6695122246871389	-0.824844653164705	0.1484506134594791	0.00823864995571961	0.6172001369001034
-2.952114755005756	-1.139631758409945	0.3569673050671791	-1.2942514195199095	-2.332239079402772	-1.6200093646850289	-2.6128810399317657	-2.614891696468489	-1.2105781502456374	-1.9456521493340801	-2.4935272184881794	0.8513838706779402	-1.9591072419644746	1.1791707456737672	-1.765490398838149	-0.6236592625311564	-0.8227553588260265	-1.15814379982657	0.3936960060919989	-1.0962872152758103	-1.7010535084979255	-2.167147207066797	-1.6243411442212585	-1.3465673405501746	-2.3372605435574814	-2.1873866834376425	-1.3498665303071882	-2.4149221573414343	0.32141829728871985	1.4589241550293512	-1.818832505982468	-0.06328923801701253	-1.5712562905664373	-3.01569912649051	-0.8423537231419634	-1.043512105494501	-0.8242717216114909	-2.383066992034737	0.11055997893861963	-1.3749855609637733	-1.0025107545705636	-0.6593291839590565	-0.5475139197432413	-0.8985114956806688	-2.2423321946480863	0.38345044441763576	-1.5588302480904415	-0.8284649990146116	-0.44601620608443177	-0.022410445770337264
-3.069392439252904	-0.9431736886489972	-0.6732619479991591	-0.7774030296749334	-1.2609561249433918	-1.2731599191362997	-2.149251185960379	-2.4135723114971306	-0.881692312019433	-1.6099624725472743	-1.945453444525892	-0.35032569253801266	-1.4694799305435182	-0.2959552367932107	-2.102039277126006	-0.8262622368777383	-0.8647048385940759	-1.684731392351315	0.6605494234123583	-0.9665217760890427	-1.6722915824121911	-1.9545173377766158	-1.2258694829263235	-1.2589415147717797	-1.75739749272254	-1.5025217177291363	-2.1452139109182213	-1.9151364027827116	-0.49812433366798164	0.20642693102327067	-1.7685034896778935	-1.0583380156683446	-1.275354640845706	-1.9040085310408652	-0.6541474434972131	-1.1322424449212405	-0.5264546760326464	-2.381004736541935	-0.379237112773303	-1.9214933086338015	-1.8650837325665344	-1.8752418104517856	-1.064310148948893	-1.5572847910496788	-0.9276663130944943	-0.3929968947081283	-1.4674397841386635	-0.6708476304202813	-0.831394103576596	-1.2631213592559352
-1.8818689933403543	-0.6882527193762428	-0.8555571554473816	-0.0027513587977124926	0.22104269300067347	-0.11431275041513424	-0.9473647848122878	-0.8848482986546625	-0.8170646172231272	-0.28349597313146824	-0.8732471565991639	-0.3746776358465092	-0.39969917458455684	-1.4906082181987816	-1.1439737550754472	-0.7432604521006609	-0.39172632949639463	-1.32251092578583	0.6581343751501715	-0.5890216750289897	-0.49343599288658746	-1.0566119493500234	0.03354581912184347	-0.7927182114687304	-0.0348712001691788	-0.2581851986306534	-1.9955330649883034	-0.31600277622998685	-1.0233589967350445	0.17871465661448593	-1.0169307105079133	-1.2087281850579696	-0.2647882811237742	0.008849439589936257	0.033290827434801426	-0.4490607014021154	-0.24010976359600836	-1.20285912433431	-0.6259052615074343	-1.7082493005131474	-2.5181224434498235	-1.340121917273585	-1.3434755410713237	-1.4123272872354058	0.6698560304015064	-1.2529717265950002	-0.965228704880795	0.11987915569017847	-0.715957083109977	-2.220539800018804
-0.34279410471871014	-0.7121224594410054	-0.2680426648643214	0.3260592333978808	0.9300366463047475	0.8137387205668705	0.05996680760116659	0.6715298685007938	-0.7380807606115618	0.8816081712480298	0.004210679985410967	-0.02704795281064256	0.30220832444524587	-1.8497382930536557	0.24174242013995548	-0.09105805237728946	-0.10677058449123174	-0.6105936325920077	0.16577482713649347	-0.11728222151283846	0.572527160860997	-0.1280093735200427	0.952423585090089	-0.45911691269757876	1.1849653167742484	0.6915971120145354	-1.0843452861046907	1.1117536178536107	-0.8507397585317843	0.8445990748435812	-0.22088377798746728	-0.8491948782940633	0.551508691227386	1.2458127985516898	0.32479710501027137	0.2173667643002233	-0.07738396259616577	0.2649879487820994	-0.2540451104193295	-0.8978902233820261	-2.2054402491747993	0.16046261790482963	-0.8763694517444437	-0.7293015361460248	1.2105092835255953	-1.4234420281767532	-0.5880522258060911	0.5671503191344844	0.08453642181260491	-1.857578897653953
0.5276502155093576	-0.8939755744196602	0.5068275697800945	-0.1037834569683787	0.5762761309456936	0.672844949452892	0.3304852804178269	1.190978925099565	-0.0013926100357695126	0.7572616986179728	0.449149734739531	-0.2702049026074233	0.20658593699547603	-1.48990657555403	0.9330615392143546	1.0112191254476726	-0.44766193114173275	-0.11536291080534233	-0.4219988546639694	0.3804596334775201	0.45229535336917437	0.31034401405009193	0.8404968916316239	-0.5130909310189457	1.0320531544118554	0.9321359301710836	-0.26379294831025707	1.3769730803836016	0.09259643608443638	0.9331638326845801	0.20996934202732975	-0.6127998360340083	0.3993216657634526	1.106877678030126	-0.20303517183880845	0.321831864974052	0.12655724242746919	1.0516208224385997	0.6807529041887272	0.21337841170311753	-0.6724438396068517	1.1627847304601586	0.28527687327439255	0.1498335002610755	0.46599021481180114	-0.7014207682870028	-0.5220842684610613	0.223256539589758	1.2527822726767464	-0.17071815980902433
0.42975002883281255	-0.8891290663965083	0.9167478115320695	-0.9416127602699437	-0.16632073067379793	-0.38790952963550207	0.01001447717342007	0.7362796971130402	1.37271039891473	-0.5682054636220242	0.6234211401270384	-1.0197425066641541	-0.3646913061658825	-1.0442465938313183	0.4611655367078821	1.9507122648332018	-1.1370416913714745	-0.07045378250641174	-0.47247515999378253	0.9178800705367397	-0.5432332914459197	0.18741230067251238	0.10773036201885958	-0.851855259931266	0.05121485536664197	0.6257047658014532	-0.2975124096981171	0.614540649941852	1.3567085317014325	-0.05380488130273596	0.2759079140119425	-0.7011820772503591	-0.6114234755652681	0.020767095059572326	-1.0192841360047373	-0.004837584381233696	0.47200533181337806	0.8760314344404977	1.6629334193804997	1.2698254699835887	1.2870898877421302	1.0234295802022462	1.4583821010617497	0.939127064709167	-0.7373828762022016	0.23402554300625655	-0.4920385746451287	-0.5160175240774607	2.1702063762464956	1.6396918118801593
-0.08983942899026288	-0.5650797233461353	0.7702389291100529	-1.4951168618788162	-0.46015376780832484	-1.3412057331217537	-0.3357088670936269	0.19342434257772484	2.448272400133008	-1.7687409236817533	0.6655256958037277	-1.378053145121144	-0.7908121924948287	-1.0266200590839623	-0.6274625146542525	2.127977696013434	-1.471631712678983	-0.35312267236037936	0.22941099616231636	1.4877814119659436	-1.0643297205873339	-0.1432959900310657	-0.3276925097165116	-1.1609144683162758	-0.6097961923870382	0.2472791432601704	-1.0023067833222845	-0.16871177991473343	2.202040922734811	-1.3413863278952347	0.17570532934102784	-0.7675758698477927	-1.5580751686975525	-1.0303807106800669	-1.234260413766136	-0.2720001824582532	0.7811542014126965	0.2650424249793385	2.0989364403814794	1.9132881798281036	2.3825749161185334	0.35654789231758816	1.9640832423560712	1.368474889367779	-1.4791949947474026	0.5228226906953446	-0.09733954382722111	-0.9858088211342315	2.419713642456781	2.296824143326252
-0.2669532710936392	-0.09168593164652716	0.224980184859572	-1.3625017635764878	-0.0885002519564708	-1.2454882392671638	-0.23290995672682532	0.21855737848853807	2.3120622829747015	-1.5758464558586434	0.4954427873509129	-0.8377869197131613	-0.7343614614753093	-1.3294574343007857	-1.2971327308651477	1.543719061598566	-1.0461741910987643	-0.6926031066022228	1.250977966078497	1.9520918919066723	-0.24926835014191703	-0.23755060654154742	-0.0611275084659235	-1.155227016527323	-0.4249496645666328	0.19207214101709347	-1.320770990173821	-0.15614796550273033	2.1372103593739604	-1.8246737192235263	0.07293873831267617	-0.4538281031824948	-1.5950480673090677	-1.3433295191897408	-0.5763675828333212	-0.20740125096654427	0.7773722474603965	-0.06288708293715135	1.7810589796037326	1.9203097063406707	1.9940701509726708	0.11427952416542145	1.749037206932742	1.2259305697275837	-1.4490096471086982	-0.010722054381200304	0.7220529754660568	-0.9694327880498488	2.0824295653416907	1.6447980568052962
0.13730668817671182	0.35035126470460676	-0.39365342804600134	-0.7533243922384325	0.4930927675015774	-0.15318872923518034	0.3539797305827187	0.6343461205887856	1.1180280984306403	-0.05802751936623607	0.03357465501510521	0.11067647044341011	-0.31841509967797715	-1.3828452345831244	-0.9675642123012891	0.7791674692732383	-0.14863452989037743	-0.8798189917296774	1.8931763425031407	2.063902697870178	1.2920801361057062	0.061099452649617456	0.4756741493323575	-0.7671541462439122	0.15647882453915782	0.4899009874938821	-0.4336341160754074	0.5256006757574183	1.2751056046862888	-1.2616167019615068	0.052045937320703096	0.12731621248889502	-0.764169955355815	-0.8899479969603139	0.34661945255650656	0.056804658830202345	0.40791955105245165	0.11130031558887875	1.0269225217114386	1.347949736396734	0.716671492644966	0.49416298621911225	1.2978232465797248	0.5433764402260092	-0.8408965033300402	-0.8110497165852483	1.5442434944768082	-0.7815452756393438	1.5435728274838822	0.6143028796247078
0.7036994210165735	0.7779874753575904	-0.7651928644658683	-0.1953587526742257	0.7275716687739797	0.9486218207588328	1.0332666899498835	0.844025550710397	-0.04047585330522823	1.4789666990154464	-0.5286842273327632	0.6336786447033335	0.13161428982217022	-0.8230939882455954	0.001305237634350764	0.37219072748956894	0.5614314390045987	-0.8435506854675341	1.745995648311001	1.661422114414185	2.146471081105972	0.5096706265701836	0.6311254306754533	-0.18306990174646864	0.4083419918168957	0.7825553322715947	1.2300978303145547	1.0960544068748468	0.18291856227953607	-0.3972860603590862	0.16197691444790702	0.5296901081573983	0.11956810550179874	-0.13524526683475147	0.7338665786235389	0.2747728624536422	-0.10480812564540848	0.4220123944354108	0.39152248303161574	0.519676144551858	-0.2971606453140304	0.8721082017226669	1.0029586909960855	-0.3232110202803339	0.06305886947669699	-1.2864498140748428	1.8051825991197055	-0.748151685332885	1.0703347355897666	0.09733623495432252
0.8830199608068169	1.2337745528106117	-0.7010611591068557	0.018326447754804884	0.4790909232906185	1.1192509907060317	1.286100064337602	0.6214726353450704	-0.3245285893345215	1.8306733782443017	-0.8164862853112714	0.5360801191380038	0.4213557691013985	0.05856806356361507	0.7168368748100904	0.30404856498396965	0.7002432917082062	-0.6147462303635295	0.9218506933090673	0.8698222077815253	1.6355729330372673	0.7130436709915254	0.28214676852256326	0.2954280833499359	0.15515504858071757	0.6194969720349208	2.2813924907127716	1.0292231856589977	-0.5855259289129422	-0.04372505486649241	0.38741069300591535	0.5069449616637667	0.3472683237157107	0.39580334530132155	0.396769916379425	0.3958575490263551	-0.5293121370120787	0.42339766380663457	0.21655985204067701	-0.18468422583104555	-0.45593066239962804	0.6602429879885665	0.7758331177217741	-0.9185106434321564	0.9828390264724988	-1.3289243961459998	1.3006808216578414	-0.7812378677905056	0.6372569987810559	0.08065968883410098
0.5525868769962913	1.5156220038042816	-0.2401941909710988	0.03642165215889345	0.03930162510929105	0.3682864980461822	0.843163227573923	0.29119318122936716	-0.018207347817290463	1.0072901245430737	-0.6489790264709215	0.34938911349129087	0.5831489866064323	0.6050914817944983	0.6117492480217529	0.1602946917213525	0.4378200644467397	-0.2696910798776448	-0.11607954477848693	0.07157296731700524	0.4841259709887442	0.49593825186469404	-0.12084209910116513	0.4762484757759171	-0.15477521762010327	-0.10442317609384219	1.776129027223347	0.5359539486931021	-0.8256620386348907	-0.2681820843320639	0.5917937832498645	0.2680720022487608	-0.021878479377087777	0.4447233817138631	-0.1795195624103174	0.5252740294798225	-0.8496018642349569	0.058579975789639374	0.3888694848114769	-0.5672867729339648	-0.119101499075381	-0.01794330160316206	0.3167493447466746	-1.0439109978858119	1.5078143275164546	-1.1359775536739916	0.35817227964052756	-0.5491335372149045	0.12241026949318333	-0.049620988804038806
0.027573039207025613	1.2730211407505019	0.329960907613966	0.14426115424654698	-0.2524464352939909	-0.4355734732991754	-0.10187933000459982	0.17447559483251046	-0.06666358887045253	0.008087338745595548	-0.24836060558620945	0.5362602618665026	0.7257755738912061	0.5073711100207565	-0.09338834529164515	-0.29310019349699856	0.18745009692718237	0.09601440125155043	-0.8857507978926094	-0.38734119949533397	-0.06763046952611629	0.045715767409781304	-0.1487503940139611	0.41117342420959957	-0.06693985314570478	-0.9677092843422322	0.24679511202715215	0.15916482563981116	-0.6777010843055672	-0.5318346679967335	0.5880427260594847	0.17148698089742964	-0.3875632161792849	0.10640119189294832	-0.45593100038855755	0.6723877418111331	-1.171159278989144	-0.3878173997094668	0.4824628234199172	-0.6829915592964905	0.0326215932024386	-0.5675243117483381	-0.37653674242598273	-0.8715575778173587	1.2628978277763157	-0.7861753531527145	-0.47940291942715946	0.010226858675837707	-0.44655459769056477	-0.5750726712019574
-0.36573254475443395	0.4450713544500843	0.5968556154179804	0.37385882076321125	-0.3205230183287885	-0.5121322990917662	-1.0015161069099503	0.11179398046596704	-0.8691352349376542	-0.3191186749251847	-0.005523554733895995	0.8953970947569296	0.8491468415530949	0.12101211899782881	-0.7068436083443922	-0.8407054174590614	0.14325445441633458	0.3796353483466866	-1.147950577376747	-0.48491376187177354	0.38238523072866065	-0.2969239278233612	0.13255083347433336	0.3176173296713068	0.3484465793848241	-1.3573433473548224	-0.809793897336709	0.07162684103886582	-0.4382370677273978	-0.4354819880939084	0.32587938102932507	0.26786484495801016	-0.346551657140318	-0.2911734347262292	-0.3563889344856957	0.6674543089615697	-1.470561386211102	-0.6817992846544312	0.15072147206320574	-0.7146861018756362	-0.19567360844081583	-0.6604416513240741	-0.9341175583494528	-0.7038511214638132	0.3733383743187217	-0.2335017505468635	-0.9130021463804604	0.4928489790391374	-0.9085031520913989	-1.0920429528964761
-0.5823376966559167	-0.5027770929915261	0.28018772942823517	0.4975077227751983	-0.3278979141022002	0.06039222154154264	-1.3417976393002258	-0.2862705254423151	-1.7795551458823733	-0.004823212561907538	-0.05840762041857731	0.8734359942881256	0.8220694577706826	0.014399606786919893	-0.7502801910639374	-1.1335716144501191	0.18306177029265613	0.5048899106105244	-1.0050393764050025	-0.4989697043125914	1.0972759457270882	-0.3645607150300775	0.31442438704745157	0.35506588598726835	0.6129986588950372	-1.0573495177722145	-0.481386592207317	-0.05822432481617565	-0.39299012765474034	-0.13140029624697108	-0.019902575472279336	0.2538136447836365	-0.042060760335384466	-0.43029335293921644	-0.16410788896656953	0.3631689591515486	-1.5555898427177377	-0.8479953658792035	-0.5576901195194373	-0.7919240932356089	-0.435719646263876	-0.5437679092325862	-1.0464265281614522	-0.6697753518498746	-0.42061778794692617	0.3597260299766476	-1.0248482610651213	0.4216680610179394	-1.169437572783784	-1.0989783270600721
-0.7155948406642326	-0.9175499423685799	-0.517726568476406	0.35616878854121176	-0.42589719064353093	0.5463225801006807	-1.0239251548668784	-1.002405978247653	-1.8839253661753865	0.38139762261367965	-0.1703959834925055	0.29992931861868166	0.5492080579850224	0.28954061690921096	-0.315641018469101	-1.126195001885285	0.1434659661356595	0.4685816520423249	-0.7946396717336061	-0.6872520059833482	1.1632270848072026	-0.266504019913549	0.15128989170208978	0.472747215015425	0.4043676424906928	-0.4677635221153116	0.6428629008775582	-0.5304220633477259	-0.6849118121272229	-0.015110877156535652	-0.2003131062780957	-0.12330158081766222	0.19221382756657437	-0.23124895536654194	-0.07148159870369757	-0.13905146966929682	-1.301789587420218	-0.984430214113218	-1.2328822707681022	-0.9017706312661552	-0.351263843940722	-0.6158711571216666	-0.8354852406848818	-0.688084796760902	-0.3736723927636459	0.5934446209426141	-1.0190434510269712	-0.2012566085206574	-1.2845681099812172	-0.6865763892738171
-0.7147546866666209	-0.560542857991402	-1.2789012836501676	0.07480671223084785	-0.562914746143904	0.42586511221814105	-0.40453435857114445	-1.4605158928556814	-1.0918203059884444	0.500742531590194	-0.04701836664074057	-0.386643576822019	0.16238560284234368	0.4942784392663712	0.15794599417505628	-1.0760907475567176	0.04933880556081706	0.34907459887270925	-0.8002907163900369	-1.0148596252888578	0.5081933225856989	-0.1886165029558718	-0.19345920770573038	0.48448172443396753	-0.07218806382752206	-0.16117618096847647	1.167015195553411	-1.1284657679549885	-1.188664710305108	-0.1870345168982602	-0.13221959565221525	-0.6988345224348474	0.3186518353268612	0.11439761733218692	0.02199848624021097	-0.5188099342235793	-0.8351761582777284	-1.0059763486800015	-1.475687979189701	-0.9333575508250618	-0.08494442673888222	-0.8650031820522693	-0.7080886068946112	-0.6674196504043026	0.49921911698255994	0.2910258265316826	-0.9323658775792928	-0.8189055923211593	-1.3287667554062879	-0.4387661778983362
-0.4012065147940457	0.18485474435073082	-1.3769870665045536	-0.08633308182679783	-0.5211556268392997	-0.06931282197609785	0.06608796345892319	-1.1157587544426715	-0.24665001319168936	0.4768367387976358	0.28262573620846887	-0.6231234693292892	0.0023474004014698473	0.2238195423388206	0.3404712911548984	-1.1617352959434188	0.030093088061768972	0.2490262223688043	-0.9837457766778266	-1.2159755447697165	-0.1436168495793503	-0.1444845225140787	-0.37695283747712865	0.29677239946749684	-0.28348012319732535	-0.24249061048681475	0.40359100558560695	-1.3006504499819156	-1.5239913179436837	-0.334329888786149	0.04519398208984938	-0.9848068835933111	0.5632325801217353	0.35900286327697656	0.2961979211267598	-0.4980061702283895	-0.3860704822983735	-0.7033486385782671	-1.2732513508787053	-0.7972482879283023	-0.035431183021854565	-0.8662134440546341	-0.8946332239329573	-0.6326120181485405	1.4043831300523468	-0.17502845828581762	-0.6610673604399319	-0.8380101814728007	-1.2728805303481612	-0.7054155197959748
0.23464496206527646	0.7128890472560911	-0.5869795302325269	-0.01462950173347443	-0.13374904600512497	-0.32178624331113104	0.26691112884932355	-0.09169812107845357	-0.16956845408013632	0.4796771210989673	0.46403241810038387	-0.273245237710641	0.3158370589641998	-0.3378466257900106	0.23137727544825973	-1.2532194491921347	0.10500209647608537	0.2182401976339204	-1.02789841236633	-1.096539869805293	-0.18137476088537616	0.02753051850146642	-0.2453181924926004	0.04692648958282707	0.08064359743326702	-0.2686064644419087	-0.9419910067983359	-0.7795418889175265	-1.3430705190097743	-0.09705747825879849	0.14643372246842054	-0.6216257403370629	0.9764752361156845	0.4559561149022491	0.7344744569455852	-0.07574919289817594	0.006921974659373445	-0.058582261960069784	-0.9928558581222297	-0.5237975098917957	-0.3214902244025688	-0.3172547021818385	-1.2252849462382236	-0.6181900015402224	1.5707295278200926	-0.2636565371160833	-0.2176156181630463	-0.20720241073620319	-1.0526435283730777	-1.1751241700234272
0.8860428300469188	0.732819617371962	0.6126253564811788	0.19008983851128863	0.5050150077652863	-0.10367604326850109	0.4464894868845408	0.9041503089255503	-0.79301012747208	0.37831225595774687	0.19714208267935598	0.33158889766857536	0.9109483780677204	-0.606805435677262	0.03453362371023106	-1.1127070293822763	0.15712928010826846	0.23286286552795693	-0.7076430469002216	-0.7297092773579409	0.2378658400849672	0.41878689897120625	0.06141190468359427	-0.016046144842484518	0.7552434097695402	0.14052066189085877	-1.5945389023188667	0.1053865360668235	-0.7015314196015091	0.5448479028408866	0.11248361609817359	0.27447916776527503	1.247364412051323	0.5580203470140546	1.1215264148367632	0.45750603646652804	0.5192201878232388	0.6024497641037978	-0.9610834410471961	-0.26086514797626903	-0.6314890902163685	0.5328073303831191	-1.3479948309086716	-0.5239880274789197	0.960008690364543	0.034245909972758594	0.16161001798316244	0.5485488798276639	-0.7112328177757222	-1.2421014470471226
1.175178576431218	0.38512470854335396	1.3224851510848996	0.3774257343000643	1.027673683710635	0.17126372176092566	0.821083908893858	1.2762345135348987	-1.3458821913615895	-0.047275833099967274	-0.42927447403007746	0.7454296693664324	1.1778748850499796	-0.27770555957308735	-0.07439629969419627	-0.7140631120226641	0.10520464732224562	0.24241738077544722	-0.19255695340455706	-0.35325940312768983	0.4587102392502157	0.8461628697602768	0.2980004480607652	0.18867069423732777	1.0982374434232356	0.7317662950863463	-1.0600288101865394	0.7627720046723899	-0.07822006660779846	1.246202190348375	-0.020344960566088897	1.17987105662647	1.0534457759358367	0.732401182752005	1.2468058929767656	0.7137153052369792	1.1997238337018514	0.8583535065924546	-1.0589421157972858	-0.1578325355091789	-0.6156563421742084	1.0578187645058938	-1.068295370318209	-0.19140902896132567	0.11400415433292875	0.12060180561290987	0.23041675141898474	0.8600293562889166	-0.3757744326429756	-0.6724682973447028
1.010201938068199	-0.05831088780424991	0.9841767594332976	0.4599013178294719	1.039725592018283	-0.0016186220149253265	1.1854780658060702	1.0353632722431734	-1.2579164640225529	-0.6877664257228358	-1.0064962396108732	0.6959642410046909	0.6041859272907354	0.3448120153010277	-0.05593936406793612	-0.25609556667386024	-0.002178008381846156	0.21294802430692633	0.11445921248965715	-0.12752847220742886	0.08446629536030142	0.9494166443484878	0.33564326374236264	0.4239884175969354	0.6791411209869982	0.842143870269896	-0.035642030939496666	0.8965011835855909	0.08972853206604699	1.5784730219279417	-0.25144342616560045	1.5458852966563676	0.4798273809409488	0.7508563186498266	1.0415440920822934	0.4733371802516054	1.6994474830629598	0.5941794182239997	-0.8170910782705652	-0.22621270654972472	-0.30442833143094816	0.8485414539261741	-0.4469724525357137	0.35711303179128506	-0.5430433530409613	-0.43246695461425905	0.012298392317424077	0.6462646499828876	-0.08028628627795414	0.20837990859741481
0.6204432563240793	-0.44438427761870536	-0.05141377971443463	0.36482801973192147	0.4639808342022153	-0.5412419115715004	1.0422854032598008	0.6028788333385645	-0.675225689910073	-1.1131286519326733	-1.1796132653245013	0.1504900460307882	-0.640924923094423	0.73453070599556	0.024831307769223855	0.09419837728695582	-0.10795131628998816	0.1126970900749897	0.05505515422185135	-0.029014225727802916	-0.6489261326956121	0.5313112241239047	0.22199601356849158	0.3166277746917435	-0.2772629591561493	0.22175834078734338	0.46168517310787127	0.6693637770217068	-0.11664431151797455	1.3231058153411943	-0.6005529086818738	1.1603757738898355	-0.056050579232309494	0.29811795002162916	0.5629697549735025	-0.1308765210038916	1.5124994204636928	0.11906243762910722	0.020780566723557124	-0.31922757633334264	-0.05208811020049805	0.11035724183215824	0.32186719642885564	0.8359303043936754	-1.0129978905284105	-1.183245615643718	-0.21052493795292876	0.31130245041040655	0.2897150395361392	0.9138577545697586
0.25388687521009373	-0.6756453211716532	-0.8018468522095421	0.021574968486132735	-0.3261351615101554	-0.8001932193564251	0.19485018436333	0.29656047233627586	-0.08921112113923045	-1.0316392163074846	-0.9226782130605714	-0.6786954284038718	-1.7032857794341916	0.7159917210702809	0.06884005495233333	0.337893862731131	-0.27991746465612793	-0.10676605700804813	-0.08942654411034058	0.0547845655078545	-1.1809295132581763	-0.19182361516934057	0.09753113387483178	-0.25503325546959915	-1.0391508451151135	-0.5386206745413296	0.1929813148667341	0.3926257694198515	-0.20608534053892189	0.583805825889006	-0.9420695335709683	0.24553252014907426	-0.26681842688389945	-0.5593049550802969	-0.050639174582203614	-0.6573688589234641	0.5716721474369408	-0.12362537882034877	1.0722695665832993	-0.2772331881160872	-0.11209807735070196	-0.5287539519414285	1.0014305766189262	0.9297137277353682	-1.3535309487536433	-1.1750189605631916	-0.2005927841292018	0.26000938582229477	0.7896427274616447	1.2106520644733305
-0.057774407379048466	-0.5838780547963769	-0.6281602129497603	-0.47831225672471034	-0.7755922738264656	-0.28739544461526834	-0.8486392609355621	0.1451394004318703	0.3005045340329965	-0.601680009133882	-0.47285431104202824	-1.3573316935279303	-1.7704755092806974	0.5086879341463652	0.004275403336278597	0.5048991738675496	-0.6145061962661685	-0.44701747641548467	0.013325625647519669	0.1892337720873589	-1.1740584224857833	-0.7072605694458729	0.06639611340470092	-0.9500836574297014	-1.030245449844386	-0.5847612700092474	-0.1715738683823512	0.18887086150209983	0.09278834409729217	-0.2882784109254412	-0.9795701691153132	-0.719448227761663	-0.23403058898184206	-1.2233114260950715	-0.5939761512950293	-0.6796199648633781	-0.47872737113600905	0.05196128808385367	1.5719713897128038	-0.10040929121378153	-0.36187815132704537	-0.6054361328669214	1.316650853503668	0.6058835186687686	-1.3240908565617215	-0.054839211920542315	-0.008215081164064915	0.483578744407055	1.1924703180040337	1.1199033918812564
-0.39257463342444104	-0.0721164492712593	0.07791044015912425	-0.7770315565241073	-0.6414915559352815	0.7168476778697707	-1.2185757059652258	0.10314850811153178	0.6556204256476195	-0.2048307566940729	-0.06795113052614428	-1.458174289236132	-0.8709412465380493	0.2868267385494099	-0.15605191844598992	0.5234971203421754	-1.0074105122481039	-0.7581435056832028	0.24590277908439948	0.3513834826793659	-0.7584583037071734	-0.6302224395486112	0.08813203138959752	-1.2054775313588737	-0.4034021201513834	0.20943544776059347	0.06832317322697967	-0.017315757034526858	0.43890036094808543	-0.8905771564207291	-0.533725539110597	-1.2985881151940908	-0.15739728841099	-1.0572080481972277	-0.8677276285914949	-0.19813751032581767	-0.7657051551813309	0.4516306518821047	1.1218948800776536	0.052174590184874484	-0.46084968055734576	-0.2400495813104246	1.0547030942194722	0.14982226242291624	-0.6900690766699683	1.366786905530512	0.11579885775112884	0.6413012631131176	1.102064849640137	0.7022324245283518
-0.6996512066895557	0.6027028583037989	0.32104063178216163	-0.5047171188453956	-0.2504982900367766	1.3548793162490234	-0.537990336582264	0.18691427190009055	1.0271818707354745	-0.006186197974736497	0.21110052252173217	-0.9517742391999527	0.10946356272194459	-0.05227291003805229	-0.2910633725100063	0.35536741773816866	-1.1270572144517557	-0.7690920849268877	0.14131121230841587	0.45583576834267653	-0.3659830178708132	-0.0660214237665456	-0.03655194090961217	-0.7621800678290296	0.07143886649674897	1.003084062681402	0.7958798245596166	-0.30143763922232125	0.27761334278516026	-0.9981474769022969	0.13601692035382007	-1.3288188348804326	-0.037717729772607206	-0.09131887785160384	-0.828443169310838	0.2594861820351339	-0.038822538788038985	0.7089775088450977	0.14049916818278949	0.05763502867746885	-0.21405048126843373	0.011550378643955991	0.3043186487251499	-0.11730794995316525	0.20305468339553043	1.871932918873633	0.010068707571265257	0.48942609496613226	0.37098135403173194	0.037059338125321944
-0.8038137483315392	0.8627407625844361	-0.3229267649243227	0.26688167496253823	-0.2155776958221316	1.0064330539982647	0.6025157998785535	0.2866219926940656	1.1036251240558195	0.12600901050080793	0.38767659544347133	-0.3250276118937449	0.28248773818514783	-0.5617537806147849	-0.23547891377408872	0.19121266027375833	-0.7054550714650736	-0.33305096671921125	-0.4367030209122952	0.37947443674196973	-0.3937255364674538	0.44246643846507067	-0.5091940211659823	0.03947893726001855	-0.23703910299057168	0.8554219655869284	1.1849448462091985	-0.6490271836329556	-0.392931205736436	-0.6912589929079788	0.43853315050840147	-0.9484496495289828	0.2267248445513774	0.8637657891013425	-0.6394803014692445	0.07377012067820267	0.9844905478651803	0.5844816994412757	-0.5246844735366656	-0.005479331448114525	0.2550687402076931	-0.25996990050901003	-0.4515916296124004	-0.12187480755132202	0.5183674688596986	1.1062160003679187	-0.24361595903149244	0.13661021783075084	-0.634925748348461	-0.6134301134859046
-0.6585371344496705	0.29014720118237786	-1.1117828106629293	0.9396145047746612	-0.8308937480408362	-0.12432394182667077	1.1418968083504424	0.02954378144093617	0.5963339142081914	0.2954991374594564	0.4757041879210571	-0.14174814886497294	-0.387357643803746	-0.8747736093066549	0.08726715953542079	0.3175006873117603	0.15325748361154853	0.3240613137961439	-0.9057742291689711	0.014257720219786316	-0.9328566389964884	0.37794582504669905	-1.2749890448093366	0.5500561353671425	-1.1567982828491654	-0.24353687746925576	0.6068948823784909	-1.0251856232724652	-0.8675976671233117	-0.27380159743451016	0.010709788016003599	-0.4394826909889135	0.5028624222098586	0.9422214585647098	-0.49669304351755117	-0.8228037095848113	1.2103281715015248	0.10986303146497005	-0.4468370045858974	0.05632934597094324	0.6378222222074929	-0.8678028360235732	-0.6523691786770475	-0.03914077685184173	-0.1945379808600361	-0.08349065316507451	-0.43866243982585723	-0.1546673248981542	-1.2863151680822018	-0.8358858793029575
-0.4730975828526248	-0.9126303274730999	-0.93440693233229	0.9262883381197253	-1.7303308812545262	-1.2243319610670547	0.5822609753248522	-0.8931319023853392	-0.24362082728041826	0.35186789474643704	0.46473997613489915	-0.44687999833142783	-1.1390155982453476	-0.4655222053381755	0.5694834274657244	0.7110594735856407	1.0026921287017285	0.6903713786694827	-0.529890289556094	-0.6124346811489411	-1.6804696290820256	-0.27632168640777294	-1.9282835693561093	0.4427421681802214	-1.854425159722662	-1.3495488053598947	-0.6498874030455203	-1.398829594443923	-0.5063191102665994	-0.04276301110940115	-0.8456895780088199	-0.04153501689334029	0.42896916173441596	0.08154778906295235	-0.4114627229380796	-1.770397429241027	0.17934206811621392	-0.4727518943639131	-0.020912818130230566	0.28639843287759104	0.6823162325780828	-1.1955153340940856	-0.18017615203252896	-0.07388781916202376	-1.358229428357158	-0.6079456994012323	-0.45140910031338766	-0.3431860622303217	-1.254144079608505	-0.4258486068013786
-0.49049163019453396	-2.02401192794595	0.28953703054086344	0.2819435984638449	-2.1739553304637917	-1.6126669104891684	-0.5178147496400627	-2.205305097778298	-0.7323617079167579	0.09780598303560731	0.3816771541310799	-0.7380495769363761	-1.2894893671279943	0.6298247658405852	0.9483345897236164	0.9092680848567022	1.392385226495874	0.4282020153087614	0.5939251948943862	-1.2558189724576656	-2.1037009870956758	-1.002409488246969	-1.9813039627529592	0.02239046379188204	-1.6800035040849886	-1.5714183754153286	-1.596188091807906	-1.6463254936811798	0.4245676420027461	-0.11350173444960406	-1.3992479407718497	0.11172010518978154	-0.12023123701568547	-0.9201321237474382	-0.25527035477187765	-1.9675382274030715	-1.469484965805037	-0.8784392786083888	0.017046991824305767	0.4590372156790602	0.33648763492664774	-0.8676268214700797	0.46579393698406074	-0.2887964016583773	-1.875645205885742	-0.24751509557081003	-0.31213364665014626	-0.6633849016646057	-0.805731331435386	0.31371452894177165
-0.6776865454524144	-2.396976108032864	1.2663284178844048	-0.33838757335835107	-1.7033602477915906	-1.2443968795860756	-1.136555483392462	-3.050312985604051	-0.4565152280995917	-0.36144444519044333	0.3050819216986846	-0.5999651949949943	-0.9116813708102396	1.5604783949262262	0.9474918504129562	0.47401932575509087	1.155252055521307	-0.22304363539139285	1.3752749586627	-1.5757404872436527	-1.816866084279808	-1.217236264447207	-1.3070981615706054	-0.15895504574812255	-0.82500651753922	-0.9553860682257068	-1.4679649069077527	-1.5337041270467406	0.9123068961255903	-0.4240023862268848	-1.207219780237777	-0.04148169581071683	-0.7233705044012729	-1.2357279231579568	-0.03888322294000279	-1.2710465384696825	-2.5240380088059173	-0.9416556738546231	-0.584429159287182	0.3013599165415321	-0.2398102539049033	-0.2329284041953408	0.6067975603845486	-0.6051810289067915	-1.3092346696827295	0.3328448756655489	-0.1299688243073473	-1.2498776121668864	-0.511316935599644	0.7661987551939067
-0.739327281780428	-1.924310307549246	0.6428123130449138	-0.4165088765188169	-0.5333762700154521	-0.5584901861588742	-0.8363723454276327	-2.7183023407711193	0.259657918835197	-0.6300211962368194	0.30149542799645923	-0.2250311721869105	-0.5608489379532907	1.3802610546959462	0.45496341916088373	-0.40895799958273216	0.41849765206296646	-0.59247733451301	0.8214570875993815	-1.4168542904705679	-0.9033226557379846	-0.8095955707547803	-0.2893749984804525	0.02713679249312857	-0.06528144242503367	-0.2776430832887112	-0.44009757873601063	-0.9265122746191987	0.3033253302389898	-0.8243114610642079	-0.5232666892205943	-0.4661637910713472	-0.7894540755507465	-0.8182276096438641	-0.017907731462432443	-0.3260133957605366	-2.2084845956860786	-0.6968133148359512	-1.3180651443810132	-0.15632486692014372	-0.7434480303859625	-0.05930597148692603	0.03928229220156095	-0.8690537515223029	-0.33137685835948866	0.5427585486678915	-0.008603625879005287	-1.7771422790040792	-0.6592360507029111	0.5622896168837631
-0.45842497783914443	-0.9467575727393936	-1.362122075011405	-0.1417065420932307	0.6726637506639622	0.03820804088161697	-0.1288324867529001	-1.3691802170963308	0.7216714438326071	-0.4184328713111508	0.37600905761929276	-0.11968168121646053	-0.4545497355878423	0.05265713732768095	-0.346638832072589	-0.9699205790503046	-0.525540043269238	-0.22300401125211933	-0.7386363976425402	-0.9463184378495468	0.14742514695880626	-0.21040336527025275	0.530058445222776	0.12645262691751805	0.1282631419750317	-0.07802537286011577	0.5628497648491226	-0.025717389096240825	-0.8755769526686766	-1.1060817440985165	0.07985053978142127	-0.9122112487024403	-0.2586929415591323	-0.30294894891172247	-0.3755954079220506	0.17240127903263147	-0.761957218438691	-0.3321158277478218	-1.4530477502454424	-0.5179991422093156	-0.8689630104371124	-0.6520512833138321	-0.7601147194405802	-0.8815910242349753	0.13018046715551823	0.5460187033870408	-0.010433894169472513	-1.6165596000693185	-0.97196013787216	-0.07554258115716322
0.057433536767124045	0.15232991073302452	-2.908750253953485	-0.09846297632386293	1.3730237118944943	0.4670144050377187	0.2019753270385003	0.08945409391000457	0.6514456832705071	0.15758494569665935	0.5003918856750731	-0.34618441756045487	-0.1728468283266504	-1.4097037036708553	-0.9945935199791722	-0.6319531287745019	-1.2804541894237096	0.6294778326821872	-1.7864303955022531	-0.4455084255164613	0.8734764297917706	0.07847180352815399	0.9394634417694072	-0.2894151205987922	0.09146776354162738	-0.11525239931830905	0.7621386418195822	0.7085274622468206	-1.37704003090559	-1.0111490777500045	0.4140992116875462	-0.9137848092051934	0.26528859760849477	-0.17644019784429604	-0.8322695282977656	0.26658904732263894	0.8543822558934682	-0.03763951691778673	-0.7631503048501025	-0.38005183045710955	-0.4997318961648222	-1.3434148994395119	-1.090997168364305	-0.46253092515706645	0.012533386137135408	0.8685357837842209	-0.11836237972935322	-0.4556837090398765	-0.8871684941373709	-0.5662355905631175
0.517210283090569	1.135269085870034	-2.3158034032385113	-0.44774571470828084	1.4963517480322515	0.8289726402887652	-0.007605975507185235	0.8674956358077641	0.4524274494356601	0.7199890534572214	0.6585550789088943	-0.33164069056333795	0.7188889770180293	-1.8968131028552389	-0.9908234364250644	0.30048779642000734	-1.4042787773489187	1.215765026371025	-1.146235949673463	0.025362469324984302	1.1980663709669603	-0.00399146210346282	1.1268085609738492	-0.9350869428699674	0.48926709956718484	0.16545387278844112	0.24818570205748694	0.9418488803258763	-0.526895865854501	-0.3724275342697037	0.8315232178779383	-0.1073672799107198	0.2036621965539633	-0.23207875391140537	-0.7716061834177717	0.6274902007984563	1.7544575885357343	0.13437939904627305	0.2996827891371627	0.2392980995360121	0.17964070241027644	-1.0508041376167194	-0.6785143731050634	0.38085120748448337	0.10936716695327908	1.53566253882212	-0.20126629895721523	1.245355862527833	-0.10561797215863054	-0.5154794924493
0.7625845125232963	1.7732618703104	0.17637021527951458	-0.6643956282753973	1.3106258371352768	1.1077588097704936	-0.22812954885005465	0.935665668908258	0.6461365411775717	0.9927320894255269	0.8266880067856962	0.3995689287202218	1.9137393921154902	-1.2231989863955526	-0.20532407198510347	0.8687128615305826	-0.6620789568704325	1.047533599586603	0.7094314406394483	0.6518714922973724	1.3205969454337174	-0.0831280096480106	1.2775796702325986	-0.9487106762890648	1.4149410718173208	0.813575446401154	-0.17845416017697474	0.7477350285761901	1.0644385401715424	0.6534860395268604	1.6232242370054504	1.3139587035708853	-0.3018173775857865	0.050767595222351636	0.09478434655816853	1.626399304882793	1.7067068559284908	0.2649459102693232	1.0639580236738289	0.8690835231997729	0.7896662605872987	0.5405554725551561	0.11422815632965484	1.3228368939045894	0.9516803052010189	1.8981052125465558	-0.08700968326115423	2.5011874089322785	1.1075456672986448	-0.022282704926731962
0.8478617631899359	1.7783225578780957	2.590958384803225	-0.22734684424096904	1.0659370762102323	1.1177609195718736	-0.009701407695805046	0.785388442172061	1.18686373286463	0.9463264403470909	0.9226350168467553	1.461556201586554	2.4905362994418545	-0.13879633066539854	0.8812194610832862	0.41876820762159683	0.6362209372333107	0.3837185889298856	2.081324662659197	1.4911710487097074	1.3197244807180066	0.14371600392730158	1.2482052276825453	0.1417877795056803	2.14989884004439	1.2438171680024155	0.1094878216703747	0.46143070280120996	2.1318295379318712	1.560471481173198	2.4268482052666935	2.52113869332442	-0.5796315782604412	0.7183512982314125	1.2557565445451142	2.685410837958828	1.1014887632343413	0.4227464037393148	1.1751459585721782	1.0134306659169094	1.0303557859400339	2.433620503069763	0.656238220822105	1.8641609372569097	2.0076960226928096	1.3856782452844643	0.2475794395501668	2.5904358219477435	2.101932896317946	0.47962892365023096
0.8329239959581645	1.0658481922480891	3.1686015398024083	0.5877167010712123	0.8140769949818256	0.7329331003305607	0.3956418154290211	0.7276152751074292	1.4997182629914192	0.6497114329875239	0.8357948395694199	1.8682403624794426	1.8757429528549314	0.5667388183716309	1.4334209970729814	-0.7388417653846447	1.6567642589143168	-0.0872645192789572	1.7839009469039515	2.160435757183111	1.02329797831305	0.49526080223363333	0.7728492639152776	1.678178087878186	1.9136383355302724	0.9343277238845658	0.8576773490603604	0.29078476257845876	1.9843926534158933	1.8508379421569972	2.4588842475748978	2.616843515583891	-0.3022136466317274	1.167755141547431	1.7768482506431698	2.7574710759896512	0.48662249693617526	0.5399367400995806	0.7270007871591443	0.604618264290402	0.8785648914024975	3.1313262353837135	0.5888186517556258	1.7217861425702456	2.238010453969282	0.24321928453927444	0.572584134727283	1.6438594868461114	2.308861409676316	0.5995775449719442
0.6411747146965457	0.03406333133045044	1.9823291476927096	0.8861219887970865	0.5106705438306348	0.08846520147065191	0.35064422973858717	0.6387535721151452	1.1852606224772506	0.1444824193435187	0.5482954663140778	1.1270542224753155	0.525505868863644	0.7825883247261651	0.9389810098846822	-1.6641911907274112	1.6367378921293967	-0.010791551913995953	0.294011727529864	2.072254564723288	0.3417419504346585	0.49517727325814836	-0.05515384662759081	2.324442252162774	0.7605057096652882	0.07053842787651303	1.1560004367831636	0.1553346486055822	1.007665881792423	1.486176276940645	1.3890376043539607	1.434878243422699	0.06442395239438543	0.8412796768139721	1.2234860218674717	1.4765746861619644	0.1316653553643041	0.4582089265720561	0.0387985508034208	0.024668186147531267	0.5298627506765109	2.0666852982086157	0.05098302508187398	1.0852168658265497	1.3299484340066081	-0.6694849519569112	0.5813669146142411	0.46964278652427166	1.6207432160887767	0.24106989641804732
0.21473525532032897	-0.6279245131437604	0.5641093712607217	0.19637272844230005	0.1818892376641916	-0.4955050533278009	-0.3047742324792744	0.36948635413702746	0.5134161623269282	-0.4721141022173897	0.20281694157069527	-0.14138487787386972	-0.507813804034375	0.8945582153339191	-0.2809302443313429	-1.6995729568720597	0.5930997119634295	0.2866697563040844	-0.9176370204561306	1.063954665237186	-0.4043582235603581	-0.036703276356117205	-0.7067910081737031	1.390746906565646	-0.4156269371180276	-0.6420926858273618	0.41289079328043676	-0.08652211909214717	0.054185860995754634	0.9195505995743025	-0.16799351654876657	-0.21910640024060707	-0.15299067820957002	-0.052769050898282314	0.11992676386636912	-0.3239830784735273	-0.06754325972794395	0.10325327454765518	-0.5753621303567472	-0.2925726332431736	0.18435650347118587	0.16354313426565345	-0.5186108180662182	0.42804997025717445	0.08511690345402616	-0.779224187082069	0.21971070825388894	-0.18170740702059762	0.4385616048143837	-0.38309962295784616
-0.26538282035892985	-0.5370918265631827	0.1551239888331333	-0.8705756601035718	-0.054599715963726654	-0.7771725873525803	-0.9403419961344652	0.12738269256252388	0.0977308252688343	-0.9647555408781253	-0.005975480000869821	-0.8546519116396007	-0.6403528733917949	1.1200943017581544	-1.2941240832402645	-0.9688341743623005	-0.6106090480485141	0.24023475936380992	-1.0152771322010208	-0.28844587205228456	-0.6908900205891381	-0.6921026060250909	-0.743776114239507	-0.3648261903602813	-0.7790615430450788	-0.7367212672136895	-0.9261172266843882	-0.3622252306805672	-0.41410426029331804	0.6160788976892339	-1.175843943581314	-1.205517482412997	-0.9181725063780843	-0.6974718198244897	-0.5950523969666462	-1.358769283513285	-0.35997874265180674	-0.4034366448948642	-0.8866830839099403	-0.23813606855966346	-0.07175336444794905	-1.0722637490171076	-0.7467660180270647	0.053435821477492436	-0.48624332641836887	-0.3446866396996435	-0.21273415395554474	-0.17813347226765902	-0.6019997114369391	-0.8939946117246644
-0.4632005897511095	0.033389666562152254	0.6031069836459763	-1.2113794959721906	-0.09161120204835942	-0.7508198575117278	-0.8088069950078913	0.2388815077886811	0.1533061977661788	-1.1175653827959462	-0.028422606151755403	-0.6295743876800748	-0.22386225586201583	1.2538799033353918	-1.3803233200903138	-0.055563625068529965	-1.0113580501920885	-0.26307999007185634	-0.504653752949029	-1.1132465411244643	-0.3577533687017802	-0.8629727673655951	-0.3319227866785088	-1.3980040524656334	-0.33384366746563754	-0.4027620942022799	-1.7192281865816692	-0.4371205477800407	-0.4863100468478234	0.589146990796646	-1.1560213660115617	-0.9964942783750024	-1.4062125643088395	-0.5452300178286182	-0.5036892884975981	-1.1074119507023577	-0.8248248280333255	-0.8177565342442432	-0.789729439925169	-0.01837652694776903	-0.1990360399988304	-0.9503794037860509	-0.5562974211573428	-0.11852296860972095	-0.2120064623537058	-0.062022417617602896	-0.36034527095795393	0.0921915763833911	-1.025343220228048	-0.9733579851053789
-0.23529272796181436	0.4914686556312273	0.9501864092606991	-0.43459701949368384	0.08445305332542255	-0.5608212651681923	0.07484885467312048	0.6273141452851855	0.24917174366665845	-0.9732690922620363	-0.017059791957018833	-0.0611228551339233	0.05884836737161742	1.0446924268400082	-0.6533773766758979	0.6111250672660252	-0.3969862622470579	-0.7580248428431455	-0.33688346173201067	-1.0314837953669689	0.1848670985968569	-0.3962529876099588	-0.06002383284221241	-0.8746944545814899	0.2424449622499921	-0.13929613603652963	-1.2421650130678512	-0.21281475439886688	-0.34073794504794935	0.4972311616895359	-0.5300587805572154	-0.029920960679948195	-0.9160302539803019	0.11547448079770124	0.008041873266635967	-0.19675320200186222	-1.2325990183426911	-0.9547193843810629	-0.37020451961127265	0.14984015277407012	-0.11959351781273245	-0.028141982969990775	-0.14970498902220383	-0.29800439185682304	0.286062705822135	-0.26490977558571127	-0.19678970657477426	0.24511368314780105	-0.7797396685482582	-0.597234685155323
0.1926739389257473	0.5720649244226099	0.7240289709920736	0.7240098185548901	0.3797346885510864	-0.3246747580117431	0.9040030667519049	0.8024225147550901	-0.140188990167927	-0.7871769986547831	-0.15293211699523576	0.14870753157205638	0.03601318128322426	0.5918678564207409	0.14723370574582476	0.96416825515838	0.5909766945959022	-0.7648822965194232	-0.6494093578710272	-0.45001786217836476	0.4313260772274704	0.23258127715481838	-0.23106340873936035	0.5582229696587484	0.41046263417232615	-0.16050373558634415	0.06356736736729743	0.13578630316016296	0.03643273730309625	0.1611373090227846	-0.014097283050290349	0.8044417641244678	0.3014033770174585	0.546170657625846	0.34179966825005065	0.37001372777666036	-1.2039320573885162	-0.8060585570615445	0.11363284818387169	0.24965369904701037	0.21023139650956382	0.717149919308855	0.17946678388174953	-0.464888181534483	0.4979235340193526	-0.6512577605809337	-0.037283879461045166	0.23475527071108643	-0.21057684906129845	-0.10198257129435516
0.46473494139733124	0.5211468752864218	0.3258203199476581	1.2378815771512066	0.6093442672717915	-0.08703209496635667	0.9441275099460147	0.4754710236509608	-0.9463004724897629	-0.6891796666268619	-0.4265712593185734	0.042179365555927044	0.07234408043639134	0.2229731353029826	0.4306774368160287	1.060279283179808	1.1441315052563543	-0.35733063165671874	-0.7018372139272774	-0.061210696938927424	0.36539775231184685	0.4304431919046584	-0.49749360351294436	1.500448244699278	0.23917403755062056	-0.27472386988770237	1.0057141265876093	0.36281827864491417	0.5895903026533552	-0.18309252998789377	0.12759513431545788	0.9481248255531013	1.2771382372532996	0.3878871797288477	0.3368374260784991	0.18424779410035622	-0.5594283502031133	-0.5119376631580391	0.4180552569679264	0.36605095611407945	0.6443386964960616	0.8840739517013976	0.255464545687934	-0.39253686801319754	0.5234694179002167	-0.758425703649376	-0.14640197318006126	0.2088740399200562	0.2211422599030144	0.06419671542018497
0.45374116759180316	0.6279820883819708	0.2601270222607798	0.8559127255777582	0.5587929350954203	0.08753426572535826	0.2792089263079416	0.0030523195635626197	-1.506921259267546	-0.5011834347137286	-0.6359035507750067	0.17094694083929599	0.3471030936745434	0.07374284774743298	0.23268825642161975	0.8949971395342723	0.9854678078146007	-0.07076252256790783	0.022175096271117765	-0.1364039365562134	0.40042052305652837	0.10246712821804282	-0.32020846483328813	1.1817978438396584	0.09054119613799012	-0.26064705097671864	0.8016109145916219	0.41876500227463903	0.9184822487990635	-0.2419945859443798	0.10494263691064437	0.47074241850359566	1.3193169370459366	-0.053350100226798404	0.21280547350140247	-0.41633966149675244	0.43516237197969027	-0.24368491157431663	0.5090350876091482	0.46559016555814886	0.8515989340817555	0.7286908869913162	0.1124849479027059	-0.03134437072478108	0.6006581190756585	-0.5380015521568594	-0.408330732071042	0.1880126880289596	0.260831281488689	-0.24220841113863345
0.29592565120487335	0.7534035488182255	0.4036265449168246	0.18453709779899058	0.14574097834056277	0.07904485225284134	-0.3844814985586683	0.001975690147184684	-1.2710889705211763	-0.009639723661636537	-0.6222220738651562	0.6877256608815868	0.4509028958412943	-0.04161543222942082	-0.049619768885626504	0.5346632043542916	0.4100325601339366	-0.28615868181592	1.0381297482902991	-0.37526934401081663	0.7559639909596647	-0.3027998408334018	0.3158863166706957	0.04601324847619571	0.07642970230188714	-0.1423759662921936	-0.21310210421312595	0.44758780522633634	0.5845667211838257	-0.14764707844012936	0.05283090946766976	-0.2278333680610101	0.6187640652229246	-0.3061535957547578	0.05206521644285322	-0.9460461777057667	1.1946867684967404	-0.09197924636047221	0.5368393387587069	0.3786136677970419	0.5632290291100458	0.512520938965009	-0.07605762028256517	0.2855208947224492	0.5056806206610748	-0.3681103743820746	-0.4523305291413353	0.021922244966035963	-0.008638198398573826	-0.6848113507152199
0.11077741978889775	0.5049722791122853	0.26173225975802816	-0.15225529726611592	-0.40739656729139917	-0.1507237706315032	-0.5322280650787197	0.5567383686904229	-0.4188558597069574	0.6381235735503199	-0.4779443457481439	1.05703816427606	-0.07683109031830644	-0.3396643562019842	-0.2051096095960443	0.26495533575717506	-0.1768191965688872	-0.8225589968081374	1.4316845456483787	-0.36532355076563844	1.1209876562534884	-0.31374368635939437	0.8527851512815123	-0.9147257215800024	0.02060581801839226	-0.01286603862894965	-1.0119392120259778	0.5625251506174143	-0.27181260049103895	-0.3566737668133641	-0.2116553910398387	-0.8093382224281284	-0.11280779439490866	-0.2894591293215968	-0.3380996526098336	-1.2395942111307485	1.2716720236768453	-0.011641560441671767	0.6223009584170155	0.03300228357371146	-0.16134312572399623	0.14553420889301363	-0.14592674043837292	0.16126915342911816	-0.18549304876047107	-0.574951630713336	-0.05938629202031467	-0.3442334866137983	-0.29364520149965845	-0.7468653616698853
-0.15647144838056373	-0.1567211771806732	-0.2723006192529844	-0.13839160560661765	-0.6417361036500864	-0.4020463931093627	-0.27817908385650747	1.0399569602324148	0.2805687040386903	0.9923108265772232	-0.47170449899855843	0.7941775625497594	-0.9671262531626141	-0.7929384341463476	-0.3169531029708908	0.40092154430101506	-0.5835069375261036	-1.1765794488523145	1.0423408591196779	-0.020954385976083418	1.0801827625130513	0.10406196388737464	0.8581419109977462	-1.162579343902581	-0.13332224049507904	0.24024623761978303	-0.9094988247885413	0.7250908534273063	-0.8643610953437991	-1.0105912542876005	-0.7680157044996454	-1.090370222066597	-0.38994739635355136	-0.23234302464449363	-0.9639234097062311	-1.3145077357608401	0.7557379433827258	0.15208149286140224	0.7316953631185104	-0.35448020486181486	-0.9411168861849555	-0.4421341104765082	-0.02465226950194863	-0.3681444841948653	-1.2890253073299498	-1.063187579172007	0.6510107764265946	-0.6911146171891965	-0.3427312047531598	-0.22770487643340595
-0.5407109166108505	-0.7103531105255775	-0.772067124719744	-0.09067273461949915	-0.2656104438252468	-0.3145149466600189	-0.017211828622997232	0.8338375794364404	0.20585199068070734	0.8285473827825751	-0.7478894026819916	0.20130315722582515	-1.3306337772645496	-1.2061379165029682	-0.3963980294917453	0.919902121478886	-0.7546204651940696	-1.0684641069225733	0.718188482192285	0.47273710528666524	0.7172490431222637	0.6194361073990002	0.5729879778270524	-0.8813416279848695	-0.1552619161282757	0.8028658880594248	-0.10412254810325733	0.8540994457148985	-0.5224915226276162	-1.5896029428771312	-1.178845720121339	-0.968782366214481	-0.22400204524581063	-0.18726339432253042	-1.3221217577528632	-1.0718091240337366	0.2092825534003532	0.5436159802221475	0.7857662436382348	-0.41085623311162245	-1.369817848301897	-0.8916118121232118	0.29507223648372843	-0.8052392132423893	-1.8871825228431856	-1.4217032754414296	1.4214665819370578	-0.7246468004960294	-0.12797655493748236	0.5861378833859942
-0.8357463324921725	-0.6160198272656575	-0.9131537791171211	-0.05934002523255967	0.4475538409190479	0.3117155026706963	0.11653210182976664	0.08112827068835264	-0.5452522071876927	0.48241512434612427	-1.118410630036458	0.04081460662264743	-0.6793683934138957	-1.445135904171942	-0.18749879328009472	1.4085238793065724	-0.631904816019321	-0.6479989218902129	1.2622651399903853	0.9803945626005096	0.5187535423577968	0.9475108938838078	0.5855944991262654	-0.47607238068705776	0.10520040560478623	1.519261463606806	0.7105108192735602	0.9451084412089628	0.5286441625407464	-1.4181126341978896	-0.8368290577912054	-0.4771947479198316	0.16078398761874288	0.09919232191373774	-0.8615118303147207	-0.41556571813846144	0.1512672266474455	1.142346911894286	0.8129118085391981	0.024992417224163597	-1.3155149977584144	-0.7277656127573611	0.7859128692664251	-0.7303835388360185	-1.2816766375286257	-1.297448893827617	2.0893247819839984	-0.4418919456657342	0.16008327677367887	1.2344503007409031
-0.7559058109378859	0.03360355091118619	-0.9233005446760078	0.17567012904992102	0.7841928083600184	1.260338763816469	0.27326211474548745	-0.4756300187612621	-1.2703619319841002	0.49169694397023733	-1.1832202970598755	0.5368457397405607	0.38945383285281365	-1.4728446791116512	0.4803913982014191	1.460613671536892	-0.2689755408821023	-0.19961209945686398	2.357013935306979	1.4803217641345898	0.6631304231327233	1.0817126701090891	1.0500128975997105	-0.11425712711106588	0.3713146148458188	1.8348264633949545	1.0813650822328236	1.0045955106961442	1.344662740340767	-0.49172747326389515	0.2324864464000949	0.10553088085336676	0.5839564427795675	0.7525123090903927	0.2367197524557143	0.3959168264070522	0.5724397390404483	1.7181494038729093	0.9019472679995788	0.6908031724309732	-0.9464024777454398	-0.05493541483592445	1.3308352410201034	-0.2750910012600119	0.10175677918941956	-0.6351246502453833	2.5163358076014566	-0.19486536454363987	0.28857859459428076	1.4947379045136786
-0.33099031331648554	0.5990970404706001	-1.165264732423124	0.5698305095434872	0.28161382453649986	2.011059025699518	0.5010208406822105	-0.36391136605936825	-1.2829327399287314	0.9319619802279928	-0.6867873811805846	1.0600829001200838	0.8154626138498896	-1.248305102104962	1.2729064994180064	1.080243800070059	0.029127916282103934	0.19783078687383507	2.825799175745991	1.821480507244321	0.71125175043355	1.1617628438012166	1.4814029385597802	0.1955665436352042	0.22286129281847253	1.3555336368170428	1.0718859160798175	0.9413052802662117	1.278766208245361	0.41885185776966466	1.1927615497511403	0.404160724275661	0.8527240458986444	1.4212728949641098	1.0479305783589064	0.8401195061078942	0.9710759046763408	1.9884635675503348	1.026886732280747	1.1068170396807597	-0.5014161557336267	0.403692194516469	1.678040285239679	0.0685772789668922	1.093257651364466	0.33137058403330666	2.411157739833384	-0.31791268227385566	0.2091308706314445	1.4535980660329018
0.03951301855665179	0.6540555587247173	-1.4633522970739008	0.6574205195877223	-0.6853629993445092	2.145035404924639	0.6206810724809894	0.12810097557947472	-0.460727938036239	1.2912746523425072	0.21211349417819556	0.9678091740118652	0.3505642698696578	-0.7971797259121657	1.5630113498681724	0.6171711425388862	-0.05724453123452628	0.62137135961804	1.962996112703966	1.6457817542888107	0.24429916915365946	1.2601434484539755	1.4009226809169495	0.34363062065412076	-0.2666788686043803	0.41829636382291224	0.9606806418142755	0.6609965201908233	0.6677858908344587	0.6090095384871261	1.25346106196251	0.34219949484142004	0.7405668559867028	1.5954634512860326	0.8906619492960006	0.7439675123276626	0.8760203346124216	1.8555117210438694	1.0358916994145946	1.0133438065356972	-0.06965563376245433	0.17523955828387314	1.578091217073893	0.07914086336185552	1.0797017835214688	1.1804911086141014	1.4900410172273837	-0.7223768985265369	0.15343474956787803	1.2780499570963013
0.05855700760167733	0.47003094495345704	-1.236998502618323	0.16398225666348432	-1.1569032741820693	1.6438794465993998	0.5674373167425907	0.40854036147094913	0.6806678557167838	1.0912368479574672	1.0014879917433588	0.4799511764466233	-0.10006376806087516	-0.40920703979531237	1.1483666812289426	0.3383130282670595	-0.40185912047271694	1.0043588580228164	0.3476216804404661	0.753049142177543	-0.3700006456106773	1.3580098993651981	0.9513481623131376	0.2052256487202784	-0.4478938029705082	-0.11796910123286744	0.8908279227783921	0.2765077094016474	0.34913990441174114	0.24220945164886074	0.6017734638456147	0.2898047302339559	0.27131114048575394	1.2369612319614969	0.18587520025419893	0.6221537640987633	0.3108962171671001	1.4699692675443892	0.8618499706891358	0.585743227775844	0.4089599054407497	-0.25020615077336167	1.0549501770022367	0.0723013760641858	0.615080551893856	1.425461898704695	-0.054901845055076275	-0.9463414389997628	0.4557752940785959	1.0710482298250759
-0.04098682667677782	0.5913393472846029	-0.39194685058172385	-0.42986210110538053	-0.5599276060159465	0.805829836046013	0.6193609667606094	0.3269372736418072	1.377070581258185	0.4947133978028209	1.1757055809003962	0.35274139659221276	0.39591405611816227	-0.5195278234599211	0.5531188895831302	0.17151663120578797	-0.4063412957734699	1.0785626210655752	-0.8245615257155575	-0.48592613058785056	-0.27145275837088334	1.4208395568915342	0.6272398185364824	-0.05522516696876448	0.13924155781420092	0.2243325166496332	0.8551450374696069	0.07447290001143658	0.5706788247201596	0.095110457447898	0.20120962110747073	0.6366567124943852	-0.08363901307040045	0.8503794363139344	0.03242002276320031	1.1098583995253506	-0.2761539363676575	1.0370907988829554	0.6430887553712528	0.20306178203476508	0.9645441392116463	0.0700143092908299	0.4917465583490469	0.4369649263226742	0.5597227809163531	0.7605015201893371	-1.4007369691211602	-0.6463771742882236	1.174843476859794	0.9569857763022495
0.2554610969594507	1.0346310589017889	0.27069348705371893	-0.3189698744284299	0.6169069894896152	-0.05762665216191655	1.0281435992706263	0.23204248348421916	1.1798360931744818	0.11979368854312306	0.6354763694177208	0.7274571979519281	1.5283508226150864	-1.1559592424601772	0.4081051536069549	-0.09556976453184943	0.33734869203659107	0.7176042332057952	-1.0652778508661467	-1.2684093128384963	0.6952868205246127	1.370708370922449	0.4938199908430576	-0.032542171335985734	1.0424315227568193	0.9530236878118751	0.8383226502589537	0.16603327086458222	0.6377420312327988	0.5151048457186361	0.6039134309008681	1.2132803756434276	0.19075850472462932	0.8175222030556243	0.8697797534806269	2.0495982241799555	-0.5002300424315157	0.6007760506955412	0.5214277862275664	0.04087889855635603	1.4595370260444582	1.2599623963315996	0.3206146747287228	1.0250120643496208	0.8865663356247752	-0.5957796196630899	-1.6703224130348304	-0.0007962960103285251	1.8627367084881874	1.1170912089037575
1.038936175933261	1.1785470124917972	-0.10336315485319429	0.5606450429553352	1.2740921932170548	-0.7630495863863584	1.4906619008876272	0.35253903943151227	0.3298532145559987	0.28426988917279694	-0.16674935790336626	0.7524711679676226	1.9713952573165752	-1.592275102793919	0.6212266635198677	-0.4603497141782255	1.3902215808194966	0.25828216817860883	-0.9850232221382483	-1.0326269788502682	1.4382010331119126	1.0345762003107988	0.05176796685925846	0.42834477642611524	1.2536719747038498	1.10356011364447	0.7975557717576048	0.2683041454763065	-0.2032921591736489	0.8968063442057905	1.2333745461435948	1.3391299561880108	0.9488901516280553	0.8570005272000621	1.8381426851825498	2.4475588610418693	-0.3810090334216122	0.09488812216124476	0.37596021274314667	-0.04304000291755182	1.653105508815168	2.204133220362969	0.5806414655999113	1.2234530307109994	0.7681897941668605	-1.8066533973065386	-0.7599290540012319	0.4349018873100266	1.833901164942784	1.5568208945104094
1.722174323497529	0.5553914394797409	-1.2375826892680497	1.2239261079355672	0.8778397095699718	-1.1350915950295062	1.321450333337482	0.4360676655818531	-0.3618224345819354	0.6425872074972198	-0.4886353321791616	-0.34011017249128317	0.9730268823036928	-0.8941933217594593	0.4565882652361116	-0.6553102485277756	1.7280227172854297	0.3072593640456195	-1.3411883191524931	0.035832276049943754	0.7189607181559943	0.3078527142819573	-0.9311628083832483	0.9414671693228851	0.396262009603247	0.34442343864483294	0.5698391010294497	0.02190266777248554	-1.6640986214420694	0.4072945133418846	1.0977117641344443	0.6016396578405524	1.3309790479318846	0.4043944048582451	1.7243409572253923	1.5732460068832415	-0.18695459000236442	-0.3967227564539467	-0.054052188414572905	-0.21271457654967835	1.4178077340986408	1.7120083826630204	0.8677781568714168	0.6999045118740065	-0.13799024548542177	-1.9009131172820275	0.5224608103060022	0.2860805826416897	0.8382872243731653	1.8874625160101828
1.666180141516548	-0.4456293871358119	-1.7801457550704358	0.695357732772639	0.05064321451620512	-0.93972250836968	0.33116343621573674	0.17681801237383069	-0.15997640976427382	0.6605918670687974	0.14073401676793632	-2.0069851484470655	-0.5955869616702417	0.9908889142681653	-0.4603104356901346	-0.4513167935129086	0.8244375432881381	1.1188140472139336	-1.985508908619793	1.2100178557976509	-1.222474542458456	-0.5568427629146235	-1.7474516664071682	0.9917509546207691	-0.6935322017113191	-0.5872664205367466	0.0255027635459207	-0.4615440386423036	-2.4779160508022713	-0.8725562099520265	0.08495978894870439	-0.5159762602839121	0.6738829293580804	-0.507147053050356	0.43970040748894984	-0.04067652158821774	-0.045415626331161134	-0.5664154981012215	-0.7055469005999194	-0.34445609749549155	0.8989866281608077	0.004094361803486571	0.8037876574418021	-0.09338429038603051	-0.9795239817651034	-0.6071146181395153	1.244016725192199	-0.25877510059831244	-0.4999421228749375	1.5692805754240813
0.9687612213043372	-0.9391274015749269	-0.7724138349366417	-0.7381667860029335	-0.16719367744799893	-0.14353136033076663	-0.6915303332240794	-0.21177360631882217	0.8563009407795558	0.26693693019417436	1.4379525050441768	-2.7373474673112947	-1.136849241967498	2.864096176933048	-1.483200886503552	0.05510461356391362	-0.6458843360540871	2.1856353341237393	-2.050906609026405	1.8615963628185794	-2.6188332881593683	-0.9999260915672012	-1.397601993279932	0.6009242557476561	-0.8756893896755679	-0.7081064219164904	-0.605259704030306	-0.5947615148596916	-1.7087806894120352	-1.8344244928496907	-0.8387485492591307	-1.032883675513079	-0.6106540144472197	-1.0798526508312871	-0.7897018476607179	-1.0411643446736019	0.15091597559445472	-0.2206960986905536	-1.03055814032347	-0.15390424363451571	0.4366306336962315	-1.350118010997446	0.48582444525644297	-0.36656897814797473	-0.7096768449063395	1.2317829970985426	1.1897828518496378	-0.6466781810819441	-1.08137964810661	0.5054093745197532
0.3714371770758373	-0.6305591890135478	1.134423672193742	-1.7082927151885545	0.3999272687522505	0.7443178771590955	-0.7465516765772404	-0.2057379735184457	1.6729448112423488	-0.1953088271970457	2.406677649379641	-1.7961625769579155	-0.24885741472606232	3.310052913002935	-1.6183440089253234	0.46824223201422094	-1.419828651374274	2.5482945216538373	-1.1557766504509346	1.8068137077310857	-2.098595184635088	-0.733994459161987	-0.029031846489347184	0.32639289757932183	-0.16575053374839477	0.010691938678002102	-0.7603959950504302	-0.060466002587272395	0.1017297977753072	-1.5192181020999531	-0.874211625983035	-0.5858420922851334	-1.3892639411241674	-0.7054325115622717	-0.8531120446493718	-0.8020075853078337	0.4241589669412341	0.304033437046687	-0.5580925538313819	0.3229229022632061	0.273721079933378	-1.1658976659404985	0.3103878638844522	0.04805520447245679	0.3597846403029178	2.2328164939961765	0.7936478580390139	-0.5319565324445881	-0.3753343933218658	-0.7251351794933449
0.2999839011461673	-0.2900222030596913	2.254201288960898	-1.3408189062668145	0.7466475703782789	0.8121793350996397	0.0739923171006655	0.19867891502340154	1.1541720832331448	-0.6040995610991069	2.027177300948531	-0.29079178852496135	0.6270233990668806	2.1683964951482877	-0.8306108318077157	0.3596434552754964	-1.0056523275372398	1.612949825384669	-0.10668082626397538	1.1080892228073718	-0.4442166310567704	-0.2778405118607913	0.6991387496541669	0.46613271708572035	0.07469850638822806	0.4723013235568347	-0.15723665658668892	0.5332331934209563	1.283869860802333	-0.25381282458287996	-0.5164913985910988	0.03360825492112813	-1.1468106261850488	0.06819105512655516	-0.12635465874466587	-0.25161871287924514	0.44356417787399766	0.23314475244355562	0.35109432803172963	0.4967946703808714	0.2965133864581018	-0.0803538939938986	0.3194436048412057	0.3676037695432641	0.5818438410549651	1.6714727105602032	0.3195489793813021	-0.13286328651042398	0.8953937973367796	-1.4268265877468256
0.23148937049527518	-0.9116876206454019	1.669924946753115	-0.36656859340312387	-0.18924951144588312	-0.49206827658987984	0.39870983510842584	0.19870232571874458	-0.8118721996203803	-1.3087925865245726	0.13854389247701326	-0.09062299044271653	-0.22881106168347723	0.7439670381727136	-0.30267413922346886	-0.46935786933141826	-0.24357867455607124	-0.2711657860300493	-0.141779620477783	-0.1880728307925671	0.082690888620035	-0.6439240784727867	-0.7864061957947461	0.4741982330071455	-1.3155479416156235	-0.38740251744019527	0.632610782389759	0.06785328021314496	0.6107637393137887	0.6258139746466684	-1.0072200115294307	-0.3150524377642783	-0.6886886093613519	-0.0917555432947128	-0.07147716237540373	-0.8375049807778017	-0.22971670763806784	-0.950772775041468	0.5710036366913651	-0.3261785597992256	0.08161090077307949	0.08974625248894263	-0.0780775612401994	-0.35085608320590833	-1.1228201593076417	0.18940024305225775	-0.5747478450911211	-0.016077272549309324	1.2685687332128894	-1.5848181964187533
-0.6995609200722042	-2.457782032042735	0.17719889365805958	-0.31038640170044934	-2.183919174041135	-2.6428806955969653	-0.9588647920869401	-0.9424021527424825	-2.9673189547777743	-2.51932004255488	-2.2633607223074446	-1.6897319045415553	-2.7198316867194476	0.373283326583103	-1.110144325028839	-1.842794978323925	-0.34971212946334435	-2.024712819546755	-1.513426722278844	-1.9081990761903855	-1.6540093724313183	-2.2457021597110964	-3.949695789160805	-0.4975348323075249	-3.686372369778815	-2.34584649816121	0.5080907039320488	-1.813764526079933	-1.5243168240873752	0.21569742046211993	-2.6364763594671836	-1.776045952203503	-1.1798835577682611	-1.7897536593160912	-1.4490252257344112	-2.7046279763430636	-1.5702326324930422	-2.8630945529313623	-0.6912078383709223	-2.154306478986753	-0.7219635195683617	-1.5490007328494428	-1.4804335180937793	-2.113454372619642	-3.6649602860753525	-0.7707631687200212	-2.241413196542977	-0.5249129255439695	-0.08001018551880716	-1.8976596229322433
-2.4806202681920064	-3.6986731148971126	-0.7235178925185586	-1.6091419851198558	-3.7493207041862973	-4.227138360631984	-3.4118877211608347	-2.7970357818558664	-3.65982801372009	-3.6183984193936576	-3.706283015135423	-3.5053547483288274	-4.76034421351875	0.9275308978060911	-2.7856278309320213	-3.195768685660447	-1.486613632396092	-2.6682740044650357	-3.0550957485721173	-3.454858698407172	-4.105639959323639	-4.1698269069046905	-6.149099855480373	-2.4100788524967007	-4.892675456592062	-3.963120524514372	-1.0136242906546655	-3.989903927192262	-3.514377658542184	-0.9715633026031043	-4.022873162145956	-3.163706845879477	-2.5595887227977996	-3.970212053244794	-3.2543223478402568	-4.259279920517473	-2.879484355565199	-4.372880044467375	-2.85737596396261	-4.035115590542145	-1.9884719854817294	-3.808785079627241	-3.558050506396266	-3.8101914365895095	-4.607790028240269	-0.35333522794834055	-4.166064234059172	-1.3993115676132293	-2.432209973123493	-2.8704169404051996
-3.910433928202641	-3.4501411583070922	-0.5285880071431429	-2.921199959544437	-3.6057507817735006	-4.074038375393333	-4.859842868423308	-3.9007534825086525	-2.337796116755944	-3.48449371095856	-3.4127498144933153	-3.5242779582311754	-4.36557980576452	1.0305046484011504	-3.58575953325893	-3.777844937526622	-2.5096814483997596	-2.053612041078311	-3.296310620114655	-3.991255270335454	-4.521793006927641	-4.816912090837141	-5.082473143031974	-3.975664222809639	-3.4340114950362097	-3.9651734574259376	-3.0365323568235065	-4.715164113019463	-4.031451922579858	-1.5819409951781278	-3.4794941385446356	-3.117451081311659	-3.3354071537663073	-4.806177827661487	-3.7076328442492086	-3.785770663404158	-3.313019740630396	-4.517692334526521	-4.2708264905096085	-4.729290848008958	-3.092684519508381	-4.590803732805663	-4.980454397322921	-4.190661660064154	-2.7419460522460866	0.8570654222115827	-5.079590294844057	-1.9398137385204997	-4.079779620561686	-4.003420352836564
-3.7418780717148223	-1.8533862997750419	-0.07864864816041672	-2.563863164569809	-2.007084694115643	-2.2985331507480016	-3.7800650444636794	-3.1925773898780663	-0.10719402182430367	-1.699003097381705	-1.9239551123548084	-1.4638450812527486	-1.7467491461214713	-0.20681050352021177	-2.33699832825117	-3.1256227156840666	-2.2135437470411365	-0.8969914923233828	-1.9370043199692257	-3.1633466887001145	-1.965170980548687	-3.4459423176126496	-1.2228302972161609	-3.7948238049304672	-0.13995435761200278	-2.477213949018295	-3.943967503851562	-3.3168689010069983	-3.046189523820682	-0.873209515487891	-1.0132352059487792	-1.5100318923705127	-2.21735567218849	-3.555888439220598	-2.2157889718786925	-1.3556703225279285	-2.664094396745883	-3.2978882935292377	-3.7110421998774346	-3.765827528475125	-3.354842677120306	-3.0917130336990906	-4.54312354285721	-2.979486656539974	0.4725656016236249	1.4279530963830191	-4.172843748499176	-1.5737055574312802	-3.8527927196619585	-4.15215162667287
-2.0473165616983353	-0.22934887221306663	-0.2461779232768878	-0.4663587026738919	-0.4311746155111872	-0.18278635325149623	-0.9153915877175844	-1.190450251088276	1.2659287866428897	0.7443340449047666	-0.5657894456086452	0.9962979667939568	0.9052779908615048	-1.985749161937141	0.21355827274975825	-1.5251127182886783	-0.6762616435653583	-0.13539677731371771	-0.0914686054245314	-1.5795684559718877	1.5595562979729107	-0.9911663232689614	2.481554977229908	-1.8645741300284275	2.5244307736970377	-0.8046783452657497	-2.970748193721448	-0.9062992156025108	-1.4792285499273914	0.5812525294372132	1.4460822990470323	0.44711422248678395	0.255375267794083	-1.3142881755173166	-0.056423292986932105	1.1654995952254514	-1.5442794555722523	-1.5646448397113133	-1.5878146351036853	-1.8309087452043502	-2.5813690128642834	-0.5841440790653674	-2.416841805217446	-1.01456298545911	2.3408195261526785	0.570306219196473	-2.0650313290299165	-0.34294135016092125	-2.115021276699148	-2.788375182919884
-0.19789534859163557	0.3449450345243887	-0.7261228953168812	1.6495173347894403	0.018054187806264953	1.0253670630493434	1.40459030051329	0.5122795870965965	0.959923072372554	2.2140331167570073	-0.23546953755319452	2.095582175489144	1.6870177041352572	-2.6362104108067332	2.138782917273787	0.05473517633963935	0.80537073496699	-0.1820318445713527	0.9103288046763521	-0.35267406732189704	3.2000167818332295	0.8297252526662147	3.47712079192263	0.2774908935601295	2.8609394796616034	-0.051998766632356655	-1.0159114046512525	0.738646901882356	-0.11143496617064609	1.6237721436185493	2.0150788909836868	1.4748060331540525	2.1109307562382633	0.20534120964799	0.9896292022698103	2.051364172730201	-0.7178298810027091	-0.1753739574058318	0.48029813641168123	-0.08799844750424783	-1.206237510364345	1.010777267709431	-0.12614906865874118	0.611350680769856	1.7089045114785428	-1.0011464525441398	-0.29426601450577655	1.0919452823827738	-0.2739066115194609	-0.729927704783903
0.5732481453147787	0.12454445244795412	-0.4850243675917249	2.0923126110056844	-0.3017227893981444	1.17106467406429	1.6431481949441638	0.9155092906678637	-0.26408806954312375	1.9757633207879988	-0.6607089286311114	1.7629755088092915	0.7946135261178073	-1.536051838825471	2.3342671413557174	0.7080650405861516	1.0822338702851746	-0.6943679997216625	0.8196908596702226	-0.06528142002490839	2.21433029366581	1.2082718969266915	2.012244839077317	1.0528532919696834	1.4800431793457995	-0.10303475593330577	0.2720609018257926	0.9250534814816294	0.9770774389187886	1.731396334851066	0.8346215062360905	1.4085020260420023	2.033216841421913	0.4558334933438154	0.481758121380273	1.401893271346066	-0.3090907534828411	0.6659130650002316	1.2482559192639093	0.8619857772459646	0.08631090812130734	1.0541613093311624	0.8390900016829541	1.4294627539834368	0.00023918993218852662	-1.7736852414107638	0.20676634599073984	1.9442363042423174	0.5958661232940611	0.5837609308449696
0.38407711473466893	0.24180843440890998	0.7544554438259948	0.9379617917095175	-0.17474688038518382	1.0475768983309615	0.5140784967623058	0.5444887386164372	-0.9520510334052759	0.809655791013989	-0.8136441261816781	1.3301953592175175	-0.0002663592430819848	0.1329582998040327	1.4929924800548298	0.40318645375568885	0.28874604647374247	-0.9932473799216316	0.510122647006852	-0.28192316940612516	0.48640078774661993	0.8832402419930975	0.5344235586289783	0.3850846312526911	0.4000911945561641	-0.007552778862218322	0.19150306516606094	0.521606633347525	1.999407450627414	1.360165149354713	-0.21094737936051497	1.0386736160640777	0.745724560478348	0.38280940137504293	-0.39956390403061864	0.742037654425542	0.21789312451667198	1.2671604359898543	0.8789410460222034	1.3224950918414162	0.8791594422525334	0.5220920033221862	0.3658013010893056	1.6841224613570551	-0.5470829491006499	-1.0078695669570248	-0.059004472030535215	1.9026185108307834	0.5712899003756896	0.521910832220654
0.33077906374825994	1.291993643135444	1.9602656381521033	-0.22969130325073722	0.9527082525381954	1.3200270546953148	-0.04986245420882944	0.6158867011853831	-0.3786562659940722	0.05759632842978355	-0.003851798050929315	1.7414376315704763	0.5747499526741642	0.7030845046893102	1.0381432034793736	-0.00819952597574467	-0.42186601892239156	-0.7078946442554245	0.8549175774259715	-0.17284699688091104	0.18429823157831968	1.059698745195274	0.8723416642769398	-0.38377621683523505	0.8333478032099786	0.7781220730528686	-0.3954106134848068	0.7339343716531098	2.8286519748044014	1.2000880342157896	0.321474618433449	0.9929624232186289	0.08511493584893716	1.0416737634001774	-0.29780296097192965	1.1471913228328559	1.2785885418155474	1.8357025741835828	0.4175937084418189	1.8896614773160116	1.2068382054726847	0.6235673453590552	-0.3746299307610828	1.7915970080325267	0.6733390492500252	0.4821093185340277	0.05319867534546592	1.3513138695025242	0.4352717626847869	-0.19221701995052276
1.064002168288659	2.6142800989897594	1.9346069330828501	-0.11529391979951338	2.314372382920888	1.787660938993126	0.866492007358312	1.5022657725567918	0.9294934971810742	0.24039683764971495	1.4682837150522365	2.4728853695771313	2.049710177115661	-0.12813120938523315	1.429226044702822	0.30422132178278666	-0.11289745531199127	-0.05558156337366372	1.7543994249513652	0.4730488883478918	1.395022821834962	1.930252333921772	2.381047185071683	-0.029245739503207715	2.1102704708884974	1.743108066853911	-0.17185974582414965	1.6872169118176268	3.0154732401649804	1.3543662342055596	1.8919232492578557	1.0901445832626628	0.8946684284645496	2.2595962254145934	0.8987360981797112	2.127199321979122	2.5018985440444554	2.188252752144514	0.4853872889325885	2.6638028824337856	1.3215011622753867	1.4667577095346864	-0.2737087374831606	1.905367228276247	2.2312791615616536	1.1906168330791118	0.8982353977022277	1.0095858506146658	0.6581540318539162	-0.3858412743815649
2.050738066557086	3.057283979110297	0.7359935728316677	1.0719611995610618	2.725428632929575	1.7799386016371181	2.290084623606978	2.3338833164047434	1.926424456487663	0.7780653172408264	2.687438187141402	2.325977469039746	3.004657757131822	-1.0556193839363246	1.8660616184794978	1.2490029378927368	1.1030544551254333	0.4596931123393413	2.3245511182323244	1.031494699091716	2.367354904188326	2.537438723589403	2.974158456941925	1.323608385392075	2.720977937286827	1.9506577439959132	1.108387283046971	2.4282860557399486	2.3847735864856126	1.3624475186398497	2.7778349969197684	0.844375111048129	2.2153604610404676	2.924033519417909	2.172555674704328	2.4268066461313076	2.99669958993837	2.0685267179828766	0.7349548278345022	3.159577657693227	1.3688264382772433	2.1915699538308404	0.6173292990736909	1.9640482323898447	2.503035333870205	0.5175884813589768	1.6852469005716195	1.2795064876222193	0.975054323180985	0.30605804107567974
2.3268158769945524	2.2844412298196404	-0.40140136166101764	2.174042802251848	1.9109836789689982	1.1120896596997614	2.6895387111913784	2.128701586419454	2.085790464377624	0.9278955755941252	3.0244527166862114	0.9665767040146322	2.723082141540736	-0.7423656628098317	1.549867538435879	1.9108893817078094	2.3574920512591753	0.5771637183934095	1.9148851938270441	0.8486896255766108	1.7818653144144767	2.0581759083446904	1.639824694034548	2.5352054020925943	2.047420450816843	1.149461051383939	2.3994829446286423	2.181079190984176	1.3708170458366193	0.8713418128034941	2.115638935423624	0.29675192807498757	2.595787641192109	2.416620024508168	2.637588082584039	1.5774525956015897	2.2993389520475884	1.572185544132312	0.5361972859044327	2.909344078314108	1.3002394518271565	2.111825051649794	1.3484861234546541	1.9289073905464098	1.4415145410407928	-0.6184465097225388	1.5605533814590817	1.8724831334411447	0.874139058670235	1.2326727213100348
1.692966024245134	1.1075674006680907	-0.5282987788966663	2.444488517329925	0.7173937951379075	0.39003347905082525	1.75415226680004	0.9957358858274414	1.6667499181200327	0.644211684323949	2.5904813376518705	-0.6547512233157241	1.761440042543665	0.680068505772525	0.7455818164398291	1.558954650709802	2.896861503801743	0.4796058595909289	0.7907883097388047	0.06533549652155415	0.21416344251246663	0.8729263168964803	-0.4858505725128894	2.755601798280196	0.8128589794042097	0.0768389648627455	2.5864581761518877	1.2378819824802716	0.6075687242431429	0.06360009528837866	0.7328172913305677	0.01466440440444003	1.7870403602757199	1.348707322709711	2.3547885632400356	0.3058865026298449	0.9355218848772658	1.0905149365800755	-0.13065709222122826	1.9805775649133408	1.0097747069136447	1.3862605455803458	1.2208675026671885	1.804947142819763	0.32506456679042456	-0.8127708007737847	0.7300046081752799	2.069735126257808	0.25915728030693913	1.6267048624541016
0.847917837559221	0.5300229805675352	0.01646396340104366	2.0439278378755996	0.07283080564140647	0.29452921262282544	0.5314912705476903	-0.038730348187266485	1.1461490903017522	0.3696260298228342	1.8778025818675308	-1.358255783856839	1.0168043406347282	1.8667200944624072	0.3093881007752273	0.4467617430007172	2.576538075639508	0.4801348532676105	-0.18284180774699957	-0.5437675501327978	-0.7752537354840305	0.09921538821094222	-1.5291388848783753	2.13557391353998	0.0067459522261810075	-0.34795682464880556	1.6524069970644835	0.4654467097204896	0.27136579040332304	-0.5917776913392874	-0.04946016877432424	0.2845081783979282	0.7868823461652562	0.7351035856636254	1.911024803465858	-0.49993402764367467	-0.06431453583028174	0.8477159715347242	-0.6909944292708017	0.8449353735225946	0.4628907614957122	0.6048105120240823	0.464631332934045	1.49321867802774	0.09305519991673382	0.27687261822711473	0.21713696718556888	1.4007851659237454	-0.48785425683713324	1.4017287886903327
0.39283709947934214	0.6673334902054306	0.24899679376810674	1.3869916188448368	0.027140599292025017	0.7508542363467133	-0.009003125103381563	-0.27727617903922874	0.6455238515244938	0.2544135335640204	1.1457724082826197	-0.8983792448934781	0.6611317790557021	1.8111775831688302	0.4403046856399725	-0.46766189017230236	1.706123351319487	0.5820552218042571	-0.3948947069690531	-0.4902559884305344	-0.5312339358149302	0.2088426072100762	-0.9296585214420604	1.329059902621889	-0.20030752778649843	0.031061439384741697	0.5109405892309844	0.1933929468891223	0.0075688070904133195	-0.828712470926132	0.012429520189685177	0.6343878719608262	0.3957476366214824	0.7484465595971054	1.5539207850341252	-0.7890666223564211	-0.17581514921307678	0.6459922707667651	-0.7412447142432819	-0.11907619620602433	-0.29059607821751077	0.07412625850303561	-0.1875288959193655	0.8214006759123272	0.40708203194083725	1.545958706871632	0.5840767949359036	0.11905108505637305	-0.9658759222122838	0.9701248524200147
0.09159589628431042	0.7718160744811674	-0.1055281142884189	0.52506853990911	-0.021687561033133466	1.0369493166837718	-0.04288155720607657	-0.08900131534590443	-0.008574347211523592	-0.0214164703278824	0.3004606426811502	0.03697974249483857	0.2344261368810533	0.8136735554883096	0.41204503219509536	-0.5111125358439961	0.6944154755689766	0.44212860128513	0.05387045569338644	-0.09631339686556867	0.1791223486814835	0.4910758377711063	0.218359092576748	0.6706942227794958	-0.30112101353160253	0.5884690590410759	-0.09195057619911648	-0.04740653781371767	-0.46617529195642526	-0.7056793619098349	0.07342228089340155	0.4015209674102798	0.2709263998785779	0.6713535295306263	1.0468101929551745	-1.071370470109248	0.1973085641494363	0.1710586013980688	-0.4744638711063958	-0.8252812755180648	-1.112890562159146	-0.2637781962741479	-0.3337635657032653	-0.17385268081967972	0.40618487641268025	1.6135114670585475	1.2378302980039533	-0.9696546801161198	-1.0697808504234092	0.5627820672080541
-0.6202326554852694	0.24342788762909034	-0.3309039324874313	-0.5723924983767749	-0.34138243017460074	0.7139041979654912	-0.3182391197900427	-0.2867512862548745	-0.8185888646213699	-0.6007947483995343	-0.6765106049140543	0.728952380128933	-0.4337469146154712	-0.11904026777085261	-0.32982930130113497	0.1374488557702529	-0.11124077130063803	-0.1938946080143127	0.6465171617785761	0.021003153929803713	0.40132051177011924	0.04789146556796839	0.6653943439834555	0.08930979465509126	-0.5202500240536804	0.7607233062217946	-0.1908564021911197	-0.6696812301132113	-0.8614334558798404	-0.35533951757777826	-0.42182947162036355	-0.34259132290967004	-0.3521149548581556	0.05161815654728918	0.28256825643808053	-1.4145393246587405	0.32171693804994433	-0.5047364653497953	-0.23993106066392622	-1.2211199037688498	-1.7145303275553048	-0.3939596639059696	-0.12603487881616482	-1.0724237326495674	-0.03912271361537057	0.2578935444134796	1.20227820291223	-1.1624394159142	-0.8369056614787238	0.08602781873173022
-1.5797673741104152	-0.6083594732731187	0.18129633678167903	-1.4412037604245884	-0.4523764091592093	0.21300547888147658	-0.8825869811364472	-1.0104580699459467	-1.4149424724012876	-0.9748887204199967	-1.3944808998257	1.029166759082942	-0.8267230159748928	-0.4940842129882518	-1.2124032353350291	0.8381975828662416	-0.47361347161449496	-1.0761553164016564	1.0242621958030453	-0.1660014467277208	0.17770494913429247	-0.9388495699256701	0.37356659230798317	-0.36053715184218904	-0.4766691457691545	0.6919170303801353	-0.13493564829647015	-1.275975261828328	-0.5994929458179991	0.16621275749874986	-0.8775676936706706	-0.7398058361259765	-1.3724047067143066	-0.5242630476293979	-0.3297647621927661	-1.2007798511633443	0.01868219388421782	-0.8569680646568162	0.07128956645400306	-1.0707437287495978	-1.6785296176031463	-0.07785762602456654	0.20658040753040852	-1.3230380334006375	-0.21551787030000735	-1.3877858505428526	0.39960510715526804	-0.40003375479855713	-0.19782183752881857	-0.3612642291236334
-1.7825276242080275	-0.9209888011236875	0.9705336633597016	-1.3411067073909928	0.18163968183675566	0.2967075389194635	-0.9090269606878553	-1.5264456281086114	-1.3772756815951215	-0.48887528644662437	-1.3299629502973085	1.1144464059069523	-0.42529949226871244	-0.6508565990134145	-1.1157930480135605	1.2232240707996858	-0.3956265475890342	-1.562540047643668	1.1956549822726381	0.0075723684507985585	0.20411817678515884	-1.3039743303270657	0.21672247499398573	-0.3153154953050799	0.13274170255698156	0.9172096989649825	0.09240104488051226	-1.0718085347669233	0.42942342787838456	0.7160921311997192	-0.33898138262422767	-0.13592276845049858	-1.7918965981695854	-0.13659602690016967	-0.3092036696519578	-0.040042121567492026	-0.19531047386543077	-0.4170271653483841	0.8931937879719696	-0.20043541002346965	-0.7329251393894357	0.7387193180373599	0.7389646734013854	-0.7393330626716844	0.3740435238678719	-1.9816141105250644	-0.16106015742530763	0.7449777665361602	0.9066528059682749	-0.23208818955207314
-0.5274837381410896	-0.29659925941811993	1.000119646081975	-0.1938521505169602	1.2756898955572091	0.9991840083616439	0.11119128528628955	-1.1369727018909228	-0.6840965345333248	0.7224206744534394	-0.4437487193281119	1.003648710034437	0.44677619333122814	-0.9700005599329805	0.13118194639336955	1.3712134950868617	-0.20262971485444	-1.1906927897653494	1.2791509088561976	1.034138986522942	0.6362712298741431	-0.31345060308753514	0.6517057822210535	0.35732116493385613	0.8376009509671584	1.5147147167967798	0.733196065570907	0.04997460240015049	1.5596878623721886	0.9209686065945731	1.106858674785008	1.0595786163162442	-1.036696516421774	1.1318792080177154	0.20366903887338783	1.3901244589166	0.16334864224905404	0.678446074059856	2.2262227968535995	1.0721168837606427	0.8845801311289564	1.5783964260616363	1.5963949235775914	0.2745918611010085	1.2300337442175087	-1.1762103043905652	0.4396979828192234	1.5261825269428546	2.1741091233454397	0.8614324230510078
1.5247264736542432	0.6964583546344275	-0.012950014241907986	1.0107149264493847	1.8405470479783037	1.3639424019105133	1.4165741929941076	-0.030472104423956422	0.21525195287753027	1.6188954700687639	0.6112050012744124	0.5684736560561047	0.7858171364509319	-1.1692563499793571	1.2644716040664477	1.3754974093866905	-0.32238581315326	-0.12399331686113246	1.2062779492061877	2.442071114458616	0.778710472246645	1.3111074127308837	1.132486558630608	1.0661763923752927	0.7330334531526234	1.8193961256146343	1.5298691887978473	1.1787929662989136	1.9175760005807228	0.419176765730705	2.1558477082933645	1.7288493014829949	0.12720968583746428	1.9858263527470084	0.46946270010951924	1.8133968754581506	0.8533155191739917	1.693611496311359	3.2876633378711166	1.9631122022811731	2.3884410640321363	1.739769152073014	2.4823118313581176	1.0235913674632549	1.3473656966107317	0.2812484450567279	1.8768262327291318	1.48157866756164	2.9177429713240515	2.3727198649527925
2.7616153562471615	1.0774191275018143	-1.1661328466783818	1.0801358364846587	1.2458006456842883	0.4223436778193156	1.6318615785979327	0.9375980465460644	0.7635674227661302	1.2666592796325504	1.0260741316111472	-0.10257595591978927	-0.01377529191443874	-0.6484582268045299	0.879661101288322	1.060727386137319	-0.8747698938320306	0.9886285115082544	0.7618300026839901	3.102552695048975	0.07051869313893377	2.0473679325628864	0.9012083396733716	0.9019011936404058	-0.4633596270695615	1.1317141840744818	1.5937739782675595	1.320762780957334	1.2471806020774447	-0.6924055365613662	1.6349400233845892	1.2485805392166278	0.3743305801538629	1.2561618325440875	-0.052157181013298456	0.7214803486333385	1.106030982513589	1.873920185313407	3.16003481016243	1.8379511739913437	2.935238682282521	0.9761768086359169	2.749917896375683	1.0602924053659526	0.3369154680808962	1.4070775380367078	2.817834502755169	0.5978365462225037	2.5880063931003554	3.044951919395357
2.177641405399774	0.4267952450780425	-1.4203236967767268	-0.12510066937065673	-0.013094954019725881	-1.6171053561179243	0.3446485889811966	1.1835655428443597	0.7311869183518802	-0.13261900389639966	0.6014573463372443	-0.6554165925675982	-1.4199036227214745	0.5841690167454054	-0.9342186326106569	0.3111502000304744	-1.5258142128077181	1.5746388745073687	-0.1173782179818246	2.3857380793913365	-1.0171042389630167	1.197715569817254	0.01571316589328211	-0.3675107535971036	-1.9302713443550363	-0.35922982210183096	0.32644454515173255	0.5091278642171676	0.08436078374420772	-1.7676442921807756	-0.199637214483099	0.14405655987533114	-0.6023382219720629	-0.7285402573819029	-1.0734417867957549	-0.9668807113295205	0.5073141682634792	1.0567781326965642	1.7702090716676158	0.8000697427406686	2.287786314470635	-0.24743130504320843	2.066063417982693	0.4741581207135305	-1.16296450869375	1.7507975635888022	2.2934551997799497	-0.7638450288667386	1.3480994949667755	2.156065027339058
0.37911604403492344	-0.7428884481238968	-0.8038916773936787	-1.5344014441943203	-0.7776957473907018	-3.338975027952302	-1.3249717254416324	0.8995325580288678	0.36688717386058495	-1.3906403352541863	-0.07907471301573223	-0.8798332155817872	-2.245646999852674	1.6318175555867176	-2.5648687884903545	-0.4736512512070819	-1.8166512045919458	1.542353221694445	-1.1496723162234619	0.8874000013350755	-1.4296232055090075	-0.37779180862750567	-0.7052694963654241	-1.8951617776155558	-2.4797294615995726	-1.5526919425174863	-1.6393422569693865	-0.2538890114129539	-0.8445590559437819	-2.100789819583269	-1.8956819567628673	-0.5432550808197664	-1.683523131142829	-2.3811913811553485	-1.778515995700911	-1.7815538117755676	-0.4636707617109168	-0.22152735684925737	0.0615521845494403	-0.3997384760291952	1.0275910057922781	-1.1933326820210972	0.8863061021365685	-0.2587465439710628	-2.1609126427745724	1.4256762915382266	0.6722071775422326	-2.017283989365752	0.044637835746477686	0.4133926528553121
-1.065080083405984	-1.5250726612217318	-0.26086705078334316	-2.02811073264844	-0.4280579683684688	-3.390601835891251	-1.9131886021504172	0.6269482253514315	0.18419199450387094	-1.4981791398241489	-0.27829422710506174	-0.974455180816077	-1.8286956132054517	1.5051712535977764	-2.533362842741507	-0.5648999207135784	-1.604367906982686	1.1816185864571385	-1.8378086206548645	-0.11997999724637942	-0.7753738426318108	-1.2271802400546807	-0.6709894776660957	-2.524251681733612	-1.71322625897174	-1.4575820468243124	-2.7805902636471735	-0.15750298348962072	-1.2463899867942212	-1.5433373469396006	-2.2345075321078776	-0.38801002557685743	-1.620638872125611	-2.4757506382789054	-1.6948994063670613	-1.1503341785385508	-0.8902715259850382	-1.1698016176847892	-0.8673839971302532	-1.0392130765121976	0.0725339208931955	-1.4481475946182543	0.10195071893794376	-0.6553051842744025	-2.193386382720234	0.7140183313772279	-0.770014999788011	-2.56754731469362	-0.47636429498886945	-0.6614196670798399
-1.174886886180918	-1.4444216602761832	-0.3889811031745331	-1.5584428896284173	0.5045410702620832	-1.7666538509309713	-1.1800936497797716	0.5604550540334927	0.5367775915172389	-0.5253714247554954	0.11585213537505379	-1.216855311379233	-0.6311123130948689	0.13786920965496388	-0.9725345866727645	0.30921450908910464	-1.116024717932228	0.7774872443101266	-1.8041380471401802	0.04802872364019833	0.22598787832804312	-0.8223066202008769	-0.15791365177291997	-1.9172392485536536	-0.34145432981725937	-0.2086544986205839	-2.156657581623017	0.5366962745081436	-1.2517875341175904	-0.6056947690617055	-1.2600956311786862	0.10123892669190204	-0.4686118369511501	-1.3152588006756711	-1.1284966444266302	0.15537159538028747	-0.38974313788652526	-1.3364607043085632	-0.7187380633983541	-0.9716023104402792	-0.07282753499570493	-1.0822978086266721	0.1790679978934693	-0.5283709687921164	-1.506024915480946	-0.13839374597778883	-1.1116613359540422	-2.139759483849709	-0.06752636014028916	-0.29815553499638425
-0.34267953935769646	-0.7792706808401879	-0.7172407277997597	-0.9679459113617592	0.9431762673674523	0.20478996894133977	-0.23555428187890193	0.4412280992096344	1.2552650817284232	0.6062166558735443	0.48535338323845967	-1.4536120627495508	0.29977207511990067	-1.4715886758633534	0.6502425724651917	1.4880059557113174	-0.6208019424011071	0.3936678470535338	-1.0598980454761164	0.8502970354792618	0.6297869426701366	0.05773514295433484	0.12333710678115056	-0.7927933920856736	0.580269228257408	1.0276422036639452	-0.4196487365763354	0.8916784692020735	-0.9890222422535329	0.05470678593357192	0.016601211545401038	0.2366853607329235	0.5399991746427444	-0.19865402397094226	-0.7268826373901501	0.9351689473498134	0.46872248465975286	-0.895033841007984	-0.07483833920549822	-0.5581970442357883	0.34066287311852556	-0.4146558974638567	0.7159969807633455	-0.07335960231595685	-0.6174731443285638	-0.8558697252705351	-0.5179463600648756	-1.0509573850848497	0.6571424903374181	0.7418963737805916
0.3296434376070639	-0.19819463009996338	-0.4245204018121742	-0.8631093134277401	0.36825916263070996	1.1209366173165816	-0.16166537596401123	0.039782393398443895	1.6552641362651623	1.037551824776	0.1619760524928685	-1.1727947304782127	0.3316706900728583	-2.1127393651733812	1.0868247285363772	1.8834215124201164	-0.1921035311726879	-0.011315161828943042	-0.02687439847376853	1.1589418826488393	0.32119398994074294	0.3499597386352931	-0.12443917505100764	-0.06996968455793506	0.5798031219248966	1.1908093904548718	0.8311121645505058	0.4175167328641117	-0.4343256862441511	0.20912281678584968	0.6297523292224606	-0.04327631509266987	0.433945680567126	0.06110481080223579	-0.7624307642761893	0.7001281925887763	0.7583965927466053	-0.438116258416416	0.3258839849594433	-0.22138258969386296	0.6271142798879226	0.19054844814082364	0.8833722220150416	0.25790645704702225	0.05504951223465626	-1.1586671916322344	0.16363120427514116	-0.08979339122695051	0.908239807114241	1.0597169896466894
0.21421983093118238	-0.15648702247406754	0.4875984265050593	-0.9841718039766454	-0.7507476624629676	0.712661349081184	-0.8261488833452045	-0.4800384864134671	1.0576529716815102	0.5623109230459297	-0.8261054063583074	-0.19025630039478675	-0.31105358166268343	-1.355272699345565	0.35967184577032635	1.0157314740831258	0.16727966336830982	-0.3802419313528045	0.7031707336187415	0.4587345069971989	-0.04755982440908633	-0.15928921208227179	-0.5805412550942554	0.038994039073717165	-0.04475065820196281	0.32725990328238524	0.68668724104925	-0.4281425887976264	0.28116651176007884	0.12633907976992143	0.27626918180343063	-0.2807874206466868	-0.5110233454585781	-0.1794868387570944	-0.9600580178713379	-0.12357968180747966	0.15718834960862715	-0.45924154260126754	0.23628963756045593	-0.15687602325078753	0.28892817013977135	0.37820567719082043	0.25266860674370917	0.052942758632561024	0.24185851236498035	-0.9911129250630912	0.31433162178894253	0.06721656759899457	0.3899797291162664	0.16236196273658107
-0.42494823095863093	-0.5733587141119905	1.1207904852117034	-0.7517308771600387	-1.5198455976485101	-0.12457987201746665	-1.2234659465053386	-0.7394064810152876	-0.4944965543084303	-0.46233291817461675	-1.7249223063462207	0.9028247862463146	-0.9258268520532412	0.172176547399511	-0.6193063245778867	-0.5136609935533142	0.3253067082845977	-0.5511603818383941	0.7526595733534942	-0.6537504083169264	-0.005455554236373742	-0.8156605578038371	-0.8476252069934049	0.002075246033014632	-0.706624685226357	-0.5618694802482299	-0.2338673139948045	-0.8569814166650055	0.682160537895809	0.15190346057334134	-0.751149801920648	-0.25056725314614636	-1.2863874742404366	-0.14518022773717046	-0.9515551497525061	-0.8495062512973836	-0.7394640374343772	-0.928409760528015	-0.11433468063180216	-0.36159877345329233	-0.6079465627629781	-0.03561711952501033	-0.8353244911709097	-0.7198104142917615	-0.1382326271687797	-0.6034474475763976	-0.001595811892308793	-0.5509169753615566	-0.5076415119984724	-1.077790781627736
-0.9786112743643118	-0.9533901613446664	0.8003405141851629	-0.13769873108924588	-1.4581180145980481	-0.34086445449819525	-0.7705180532987028	-0.5408407001279998	-2.021628834682286	-1.4454763959297143	-1.7752112313651018	1.207764577672924	-0.9677822473492387	1.3241247538185712	-1.0881117282480757	-1.5933643462456935	0.13998042756307866	-0.4332023395300572	0.25681351751070386	-1.1368135704023064	0.21819481094868623	-0.9870702182235549	-0.9074807560081457	0.21180271524825012	-0.9837649867202272	-0.6031863271188614	-0.6052572559378162	-0.6344788004680774	0.3580334128894761	0.318005505722379	-1.82792302683711	-0.29383300534882906	-1.327692525081784	0.277985251505064	-0.7130348822772457	-1.1093998577568973	-1.047283230114755	-1.316446101697991	-0.4360630708772446	-0.7048639642126826	-1.5363491605122972	-0.7709664871590334	-1.6478337739375608	-1.5824153983807037	-0.7705010424824085	-0.26408674161740536	-0.3043269576429918	-1.214962056707676	-1.087006700291743	-1.4805283681020143
-1.1440360095332158	-0.7836566462141071	-0.06838047386216663	0.31370369960624633	-0.7778939313521632	0.3081700832284062	0.074793342115184	0.022669906967583968	-2.3200395405145358	-1.7637244808834387	-0.9468038391942877	0.4715177612982754	-0.3581220353268597	1.288840696856447	-0.9022525236230527	-1.5774472926385046	-0.22872635032997476	-0.12447337088899124	-0.1882291094269368	-0.5873423374036959	0.19455297216860457	-0.694464943244875	-0.9365488726521763	0.5109952535234736	-0.7004450624443759	0.10644320983799484	0.1326679788194312	-0.19060544293440104	-0.42967281275950653	0.38854684958214	-2.1848774733848955	-0.7870596808531225	-0.8878318146501956	0.4886601960881788	-0.4839297177968974	-0.854816771028621	-0.4722915373982092	-1.0775974819499459	-0.6210347385702952	-0.887896927950833	-1.906052839842944	-1.1106374208882008	-1.7134943446279889	-1.842613224535554	-0.9580538856606026	0.04830868931767207	-0.21845736717838082	-1.1755229595783077	-0.9377299596181926	-0.840198422262412
-0.9842673386045553	0.060657444563766746	-0.5069171351892617	0.2747893918225502	-0.026495076301332604	1.2009707904137652	0.5123203179020708	0.7435950922829037	-1.101791015359658	-0.9998657032320896	0.04426884407035956	-0.5744839214235438	0.5875174906030719	0.15356429991821802	-0.25009853567794116	-0.6979666967914955	-0.3309620201523299	0.16487218992891892	-0.0027377924169754383	0.3702898769278216	-0.025073339682584208	-0.35500076071653847	-0.8952966990281959	0.5124629866303273	0.09722214902944819	0.7259068344144908	1.2879061160633705	0.02439525232996123	-0.8071216438316973	0.2102071513363047	-1.2774821226870512	-1.4813348205658392	-0.38598848491362014	0.08932336503110713	-0.379690101415036	-0.16062641115421789	0.4449856305662632	-0.18027842417619908	-0.6749704980732742	-0.5223148159987292	-1.4465177468707806	-0.5260110431213005	-1.1350436410947555	-1.1682596820262783	-0.18994650944453836	0.49701560279338725	0.2533094032838416	-0.3768303254373994	-0.2767468534978952	-0.007967108990925275
-0.6125329383462139	1.1428399912098146	-0.16698178979082395	0.10945640406143997	0.37741391380393474	1.555474398729693	0.3995392911911764	1.3871612851357265	0.5818916842792583	0.6382252428534417	0.4239384780704419	-0.9410434620913343	1.3598127723596793	-1.1584298022690585	0.6381620392370795	0.3220852829788035	0.09252280323096153	0.2795959734281067	0.7960369110787793	0.7287726371857984	-0.05611763594177264	-0.17201981688842619	-0.5779581743294883	0.178078500092651	1.0415111753096884	0.6086301641828264	1.8055172958296457	0.0324448820349353	-0.17488586890418636	-0.07840563657801729	0.6241797183021383	-1.6532995239800043	0.17347740436825398	-0.49199733638341275	-0.2522738477782966	0.7155726690900495	0.8879696132634464	0.8215513610015507	-0.6301657055056893	0.48762343077901826	-0.37832431225213303	0.6317378371659728	-0.4021280109756104	0.057653115817066496	1.1873862697957167	0.9378485479941612	0.7829762689754598	0.5192620683798146	0.22934254572579954	0.1638815380392733
-0.09782353805291213	1.688407185098135	0.3067725787281864	0.372066286196373	0.30208631057622104	1.1232148706392497	0.2938670226084198	1.6000774175392314	1.235172067062068	2.1640555226574762	0.0471581091128973	-0.3979671424980134	1.483384547976919	-1.571158361278355	1.3941319528091034	0.8786515209138589	0.71372990674683	0.20330617746984272	1.4723471846128395	0.07889640130246842	0.10075883064540779	-0.0003861233407719048	-0.05550594808802959	-0.12536831082381944	1.4788270276182767	-0.10131577157583327	1.3858009935688094	0.10097327890266806	1.0159218796903273	-0.20843914072877318	2.288244819129706	-0.9667168124650221	0.9325839636989768	-0.4942167851147587	0.04537203156644081	1.2309044941278813	0.4972070086286225	1.2769886164259194	-0.5950964799485058	1.5955440980218354	0.6909437576752412	1.2733343853567496	0.006598523765906631	0.9941666001899091	2.071764109494099	0.8614919814051493	0.9336203465423145	0.8141319262927214	0.03978277265814762	-0.3007857396854421
0.34358794965347345	1.1555967162197451	0.17351415458890826	1.0085999786765767	-0.17513740000810074	0.2947562961348569	0.6109898579415948	0.983692153728053	0.35433378850800507	2.4548583530620474	-0.5705667050563622	0.33767658510828125	0.8063672897234145	-0.7332468297577275	1.4911430334202556	0.7460798488012298	0.8922302591490204	0.022420484687944175	1.1678781690016231	-1.0366109231467127	-0.10134169601315758	0.26808398028570507	0.21052826871961594	-0.10976261499902258	0.9388263493274157	-0.7797243271717164	0.61025864560733	0.22412617845608054	1.5905847611060178	-0.08993968022483743	2.394477105570992	0.017024632319907456	1.6199268273477763	0.2101659969510531	0.38704467931835485	0.8886926303187804	-0.4169206964275022	1.0220722948090641	-0.7409171685381825	1.8621226786902567	1.1191806375099547	0.6330755724279095	-0.09379479537870825	1.0347958812479519	1.6240621803722515	-0.0068733926624620235	0.427906690717897	0.4340454685548242	-0.7477095516855182	-0.7336752064934461
0.3476644761244018	-0.2322189086108745	-0.44102421339018716	1.3569691224310638	-0.8412793166637691	-0.3287393146813341	1.0772711292210777	-0.4883343628969586	-1.0851410438674989	1.3225403073565223	-0.8329323954284021	0.41997175547425925	-0.2926280539999123	0.625640723206512	0.7193932228422064	0.0029830051947952016	0.41014402404859307	-0.14693996280425925	-0.23381923398691398	-1.684477081468808	-0.9937292746924988	0.4566070328853333	-0.11094113132851266	0.0966190091484182	-0.2928513882929683	-1.0641731377281483	0.13810792768918295	0.067549530489876	0.85631490464697	0.11011108860562253	0.8364373551306399	0.38280588842262914	1.6859501351049073	0.911362143792433	0.4858216788673487	-0.1559549408404685	-1.2645452215149096	0.47539658286665853	-1.0819733490897971	0.7916668506867737	0.6609990391485743	-0.8274241291426566	-0.5380893224181207	0.2975515028433681	0.19924410782668522	-1.1457890194737794	-0.6202223734339597	-0.09546448907870773	-1.4292976852115407	-0.7106406362047343
-0.19991491296950778	-1.5071010158771372	-0.740706983334391	0.9914458690976528	-1.3894169033624382	-0.440583131284067	1.1642561288837157	-2.1351780142173475	-1.6698087241557902	-0.16231077076820588	-0.6152385545701261	-0.23024606311384835	-1.079958498104968	1.2967095922100573	-0.3329568613505797	-1.0526722287046522	-0.19589907272771698	-0.21165092146363865	-1.8280692877719271	-1.4229243753763592	-2.0052747214201414	0.36881733268892664	-0.7001277297852984	0.18767393276286246	-1.2353560837610833	-1.1510079353085678	0.03335536090087638	-0.5493575819764756	-0.6266867895790796	0.20424039501286162	-0.9771669557622271	-0.10723439563183375	1.0657133818495454	0.891227804222726	0.27216007418741284	-1.004761375151534	-1.6814641503138832	0.1677617284926234	-1.3070887999214988	-1.0519595661571146	-0.3317053008829656	-1.7677779116758794	-0.947227121620672	-0.5470304018884304	-0.9063750603468183	-1.5744929040807463	-1.6995009504765557	-0.25683039498599725	-1.3197134797903458	-0.4825418926509069
-0.8481671834722933	-1.6671975012030638	-0.311645034838875	0.32791555795656435	-1.5470651468688303	-0.212112382234563	0.8569050988123607	-2.896013457063734	-1.0273081940230473	-0.6849077281880876	-0.2554992444636797	-0.8999988450792009	-1.0323716619978247	0.7195904006283506	-0.6272481924781838	-1.942428942560008	-0.1732260853419813	-0.14227915660433646	-2.396301211464535	-0.6618280342848584	-2.095891094603035	0.15872735851442724	-0.8334309853831482	0.12752459298737476	-1.0732505068019882	-1.383755860090737	-0.0857467784922303	-1.2879120711794119	-1.6117588651854688	0.23577000281047064	-1.4058959850189943	-0.697660601019905	0.48494259405200413	0.27343326456628925	0.06614383617077949	-0.8030421106707494	-1.6790751417657723	0.22650623908769113	-1.001347339154857	-2.4150888549688725	-1.158959827965758	-1.3125457334788235	-0.9893505163879746	-0.9099420793042607	-0.7324821367732293	-0.8974716135773282	-2.2403626049279963	-0.02274960168418111	-0.42530718222450475	-0.5443750850807281
-0.896909278699432	-0.5436461589496349	0.3450566052114245	0.1818384347598989	-1.254049068931391	-0.06851597496423809	0.694334284632415	-2.2112108297078263	-0.1208396344634534	-0.06903635834205937	-0.08769505433078432	-0.8682632932320906	-0.30116763820220144	-0.4552850151930805	0.2566187543226777	-2.211235954336949	0.6049668604786586	0.005446114585837852	-1.5192724839042775	-0.21023593345375438	-0.9259907746169155	0.21880613995378304	-0.2093787956719129	0.1836806219011536	0.012793336753225425	-1.710700279077856	-0.45140458545038475	-1.5379812938991035	-1.4635501387323886	0.42220545699996986	-0.2227734460327242	-0.45044342520135944	0.7236051808819509	-0.13398149325344585	0.3004907053120922	0.335606223864161	-1.4290708276892015	0.3512503121587657	-0.12357897006850346	-2.459746336048012	-1.3181938871239158	0.05387684832318701	-0.6328989868116274	-0.7415310303749315	0.39220907454676196	0.15504561743408962	-2.0704254738527825	0.2667833683392948	0.5162761954904757	-0.9890392717916792
-0.13428983161297398	0.9929001916770378	0.4535786071231796	0.7938917011631125	-0.6870062671741386	-0.2689713478602492	1.017123865144912	-0.5962996276721573	-0.047516514847165736	0.5676985506307448	-0.08146179854587948	-0.1068173661945527	0.4391843595315469	-1.0222141107033766	1.5188164017237993	-1.7845226199340642	1.4614054425437468	0.13260138908208782	-0.01352959690336277	-0.49236994012577256	0.6610890011245729	0.6632297287271164	0.651832547908363	0.5075753705834684	1.0079018901044785	-1.6877975451585572	-0.8879500604699987	-1.0018049644211517	-0.739034407522782	0.835659104686308	1.1919128577188438	0.7005060757332672	1.6534208406358124	0.19122186376409595	1.0628692896517666	1.3587557122514684	-1.0207148229640095	0.23876384767593234	0.8200111472083085	-1.4897334812912648	-0.8739456625839748	1.0348575751866194	-0.1905236256144967	-0.41245938447407215	1.2526333569549164	0.4679724481353525	-1.5333586349532295	0.3859621091900661	0.7279129907501803	-1.4186198863641248
0.8458642436637654	1.769602050617212	-0.0805476539222421	1.513785870029388	-0.06982487317015625	-0.6449663640899308	1.417964295867072	0.7687720388979158	-0.7377379862871541	0.16721476376376493	0.0349813341609848	0.7800553254906165	0.6485676920979304	-0.4704447894249181	1.8625539923094483	-1.0869448933283226	1.6087563541910168	0.1888674127240745	0.794130626819853	-1.1811184120161764	1.4917791195695072	1.0793185683134692	0.9859781729643851	0.84177222050813	1.1180452728533128	-1.0108164053659077	-1.0857378723319033	0.042280719784905926	-0.44028492211270404	1.2033899601106195	1.3797247591249888	1.8223461614649468	2.2790565802523726	0.8548322513399828	1.931371451533675	1.342416049361937	-0.4483467431714324	-0.07353983057162597	1.1959183664331514	-0.5366757289417023	-0.30988545503644793	0.8822735591248191	-0.06311063197644758	-0.2358088118799604	1.0362849780549461	-0.19420624436502681	-1.1136292327919277	0.45673517706481603	0.1398663004349702	-1.4125709965968019
1.2018969052583148	1.351735673791473	-0.5984078457655154	1.5222904545300424	0.5076430122396219	-0.7485072386843049	1.1519323401143347	1.0850368526283958	-1.067777525409692	-0.9549635283632617	0.37083903089075054	1.1796152824529307	0.39644479202801547	0.5174049266052795	0.8602800613383451	-0.6569163750419669	0.9241471948002741	0.20626885031079822	0.2822056168636716	-1.5565212152953196	1.2562947925021268	0.9346106896193657	0.6701354755915832	0.7703415589712982	0.5618620054484857	0.06607805199472523	-0.9380019591972629	1.0225193017327783	-0.8531398785780909	1.1143475268052578	0.3527351801546363	1.9216107854424112	1.81584430143907	0.9833039949670214	2.282131619396043	0.44509170912631446	0.23346850536426494	-0.3139692035912888	0.841286238028126	-0.2794245136623599	-0.03118636330012156	0.053980490486016254	-0.3755228629621015	-0.16995490678540778	0.09144009233242088	-0.9079450871566092	-0.9631590767370741	0.7008024620820835	-0.5870022221525926	-0.9407659980941
0.7136961230521	0.3823338254276049	-0.5196481030054716	0.7232865560809294	1.0360671867143625	-0.3154746828236912	0.05037804525655825	0.559584735924487	-0.24944215314957024	-1.4465499451582278	0.6928319950093423	0.9580306690393077	0.16132424301899062	0.8851397454016494	-0.5808736821835431	-0.5945263114918107	-0.021601551714044195	0.20973979530161949	-0.9427075741910541	-1.204082574045149	0.6465695470214738	0.2051474152031233	0.31852416505245024	0.22345392497183628	0.20665496419500315	0.9141483509697044	-0.5490016894886984	1.5153909471973037	-1.3040588515230536	0.4609030553132522	-0.5777101837090248	0.9302121209492947	0.5411313047611943	0.2125004551904569	1.7980940281406925	-0.33154969467069023	0.824039146823665	-0.3319375053558857	0.17431641678365917	-0.4716083120390177	-0.035813212306745855	-0.46947927445245485	-0.8473425695330331	0.027879193058425008	-0.5918980752272918	-0.7034036842649728	-0.8497557475455589	1.0680146758485805	-0.7814499852671526	-0.3166609759424296
-0.0129914412326694	-0.12271354677232373	0.00804351345148831	-0.20835752776153524	1.3930844709587633	0.39569408232550735	-1.163698629234972	0.011557499935893974	1.1363010785639414	-0.5768746623259581	0.6803282892572959	0.42033902589968325	0.2345947555846952	0.40932523000435567	-1.2147229926700147	-0.4816532806889213	-0.591801671590257	0.1165201911860811	-1.6969594214049102	-0.3831102170886901	0.384621404913598	-0.5257224568541558	0.4574638237703779	-0.3815680780511368	0.4933165158064665	1.1024773739666904	-0.05884001333359186	1.4101433938145331	-1.0365772972604352	-0.3651864139456656	-0.42242040400696074	-0.27767280051025045	-0.5691335337740834	-0.8860732564679898	0.7405490724976063	-0.29353399631921645	1.0790955563618732	-0.2418325667494819	-0.287574365718985	-0.4206212368643089	-0.06175290774864135	-0.299429335322355	-1.0350043716788462	0.43091077706346287	-0.4835355265469636	0.231418188501697	-0.5386624713240767	1.2052514420209417	-0.4373873036037768	0.12773377199704647
-0.24370224992401204	0.19225525595041945	0.3844744098143827	-0.5848617192755753	1.3216134673871731	0.7850533112002459	-1.5609886842291607	-0.0400655538910323	1.6856770829080612	0.7666942112659131	0.30480997448472624	-0.041733456559334144	0.4358554060486045	-0.10498559151116112	-0.7666972243156045	0.07943037914885538	-0.5890949664094114	-0.1959936371548914	-1.3436884680878967	0.2452398664847679	0.4335502220564717	-0.651956644687364	0.8211684986959543	-0.5386377783267042	0.9234307559800201	0.7335329018815006	0.39160922162763245	0.8043402572253046	-0.12233887286173602	-0.7837409998689855	0.35862188162845166	-0.7767859569792755	-0.91724937820669	-1.3832070664570564	-0.23660718672573047	0.21131476692686962	0.8973156377975272	-0.22510331301457287	-0.4201255710138049	0.13300678242010552	0.021875945320425843	0.09863039665308061	-0.7100835233590936	0.7831571487848485	0.03688206790611203	0.7419270732464895	-0.09991902855854734	0.7944019558159628	-0.12569080714242029	0.2616844688828125
0.0876152188900865	0.723438334440579	0.2859910404880638	-0.3409333953537863	0.6851205045529541	0.4973179181226421	-0.935494467510203	0.18627359213557498	0.696132968594858	1.0146882493314207	-0.11330482501909925	-0.2006833340709351	0.42352299384267644	0.14552726228200008	-0.066042277409477	0.9133761772817915	-0.18206243683149226	-0.6728094515005071	-0.2729577987050022	0.22406214356674797	0.3245434821438007	-0.1750792215268477	0.6893381268431487	-0.13939961091308414	0.7016223688687844	0.23467642164240882	0.5826070314207079	-0.08743405253978237	0.6281515586611046	-0.5583942293435029	0.5165567542860462	-0.41452302012637227	-0.7658856191424193	-0.9154986232534723	-0.5768821196645272	0.28981956517655116	0.4077953096425223	-0.30255651228515973	-0.4542407014439954	0.7534419540149127	0.06005738408290395	0.14476430594487907	-0.01988023853517978	0.72200124551972	0.2477377078327623	0.11776567017597901	0.22751216215016495	-0.1187190368338896	-0.2976124266040639	0.15876981167037887
0.38461813380956544	0.6330309534552263	-0.08365391952904404	0.08483095495214428	-0.27708571761125467	-0.18667623232536482	0.020026650400852337	0.14884500037525422	-1.0395988366470865	-0.2534205232335237	-0.22716498279799804	-0.0135368211991006	0.15910951635831788	0.9512881593988736	0.05529577328737985	1.3751393205736286	0.4148734658853596	-0.984348973428459	0.6322161726601632	-0.3356824840522385	0.012919054426164927	0.3093115262174308	-0.11988045618638145	0.4589480830639296	-0.2471579589084335	-0.08438749541534196	0.3056583682099471	-0.9266177918129449	0.573315290999274	0.0017985018037910614	-0.40173103012648587	0.2177523334700702	-0.6641171245301947	0.007830339150259899	-0.2303266719038013	-0.3988025574037754	-0.11075619449706237	-0.3693637142145317	-0.5542094547519111	0.874476220783421	-0.14230642733521398	-0.12958553027202488	0.6671990605175196	0.16273352646850045	-0.10191125809661568	-0.9667314916169997	0.37573896906611054	-1.1184505412865746	-0.7959937446077381	0.010369499980173958
0.14975025195835304	-0.19874315347177615	-0.3812806421214194	0.29337771560105425	-1.0274190440361777	-0.616594288841953	0.41555112129045374	-0.32458080330652167	-2.0184681858643865	-1.7427669947552968	0.014662193846559616	0.42890353965006245	-0.051145190858415124	1.3210938130536822	-0.2969846394744355	1.0265468084219134	0.9956209855828458	-0.7613283623821109	0.8690416085273301	-0.9167552415909108	0.020374354207498103	0.2355813944901072	-0.8578693586109406	0.7837843056912792	-1.095271951647397	-0.20969304931110028	-0.36778425025119915	-1.3307834853826839	-0.09929953034642722	0.38003649216430935	-1.46269075136245	0.4902481345433024	-0.69410054794072	0.5539196537343298	0.3393818477631857	-1.230015923681792	-0.39605758664325585	-0.38474632641169815	-0.6003409456209162	0.45363849558851094	-0.4989060906454444	-0.2145442753407873	1.0215085701232882	-0.5261951258283486	-0.6272600321143321	-1.1506898382777868	0.49280188417188525	-1.6867560668187018	-1.08582549608412	0.013991470403158214
-0.41733569965991346	-1.0291459568731065	-0.48567434027830664	0.18852057766387886	-1.1155799026964701	-0.4538540008091889	-0.0442016911069766	-0.8515536891186375	-1.4845564985554907	-1.8441980211044287	0.3935316463133458	0.9052835274328245	0.0556428571290237	0.6817107352195534	-0.39856849707767134	0.12477502100549386	1.2076548298023633	0.006673421795321054	0.6254406256429369	-1.055427916481974	0.6538734991390885	-0.37925306468883213	-0.6260602210988473	0.606110003459609	-0.9823682794896418	-0.23564052255794912	-1.0123851189617055	-1.1254049594072193	-0.6262185827181701	0.35005179086353244	-1.4174855270760702	0.30540143059031594	-0.5269049392772139	0.3373554432645861	0.5545231739489813	-1.322523741299954	-0.329824892428599	-0.4092629160657048	-0.4265364136583038	-0.020592623758450543	-0.6548624224639615	0.17666532205527766	0.8934489706392639	-0.7478068369663129	-0.8235955865873045	0.06597682169118449	0.6340326943302881	-1.4914986465850149	-0.8584877233801063	0.21064599170941797
-0.6757045348893145	-1.0691110930035086	-0.3886873510610976	-0.19768226293420504	-0.5133043288916929	-0.022810180450025346	-0.9295120555258608	-0.9468716180070648	-0.019795014564843852	-0.4016688951308682	0.7020189879628581	1.100426437254633	0.38776632369080277	-0.3968653387142695	0.021096955128775432	-0.621450123068222	0.6575495779543136	0.8404664120573925	0.3565872628374304	-0.6588549366930941	1.3902555973249053	-1.0109673752221358	0.5340562233155083	0.013564432107053563	0.04989512774472006	-0.15393596488244235	-1.1989065738682485	-0.5337125023225499	-0.4450432842590877	0.09746060428301462	-0.13631515030723468	0.007804821299652469	-0.11052352621781153	-0.3407337747036048	0.19243262790890836	-0.5177146270305593	0.02804692336423534	-0.449028083590333	-0.13772505433817345	-0.08275818203619499	-0.3441715287325009	0.7494221030458423	0.3292532363315334	-0.15763360312166072	-0.5829094501920647	1.7291570279800381	0.5746538260521418	-0.5435668687767476	-0.29522180790706765	0.37706614150958984
-0.32142503872652295	-0.3674062065338455	0.01866531768310939	-0.8731757899130406	0.38645110237883373	0.0750529115877399	-1.5930273958387555	-0.5435853051936265	1.1932925231928737	1.155440419215258	0.9020080258072086	0.7733487722687704	0.6107342698522625	-0.8221937794089101	0.35379523873436486	-0.7313478226040713	-0.640455128788616	1.1176281600460138	0.24063469965831	0.033477011725413196	1.3360055783219147	-1.194621829970159	1.538899119170069	-0.731417104900338	1.0747005161719747	0.08581202870432364	-0.9329315207154726	-0.03427252829936043	0.34290864342954797	-0.11494016561993911	1.2371289430514376	-0.12774564381077647	0.03862451986881466	-0.9098171641798	-0.48424126909807325	0.456171346481571	0.48167397995749506	-0.3872710453053824	-0.04600468833439623	0.2717006895566836	0.3001711496782284	0.9729849122717085	-0.4333944726047985	0.978777506178712	-0.20439694322283428	2.4480022370486902	0.08478075475441722	0.7796210775857937	0.2260784826195901	0.1885773395832735
0.24440481329621266	0.20396305225470152	0.762927590190103	-1.7449044158881795	1.0489062971957162	-0.3512971615344555	-1.7150851353975594	-0.024191025697158985	1.490031062483635	1.3861433994262422	0.9927450867709394	-0.03882574837524019	0.48064800698866444	-0.21220357879313276	-0.13545356996667293	-0.3171623725355133	-2.0298061263526694	0.5989825840839091	0.11793622967403333	0.7003709670265471	0.2572604133915089	-0.9644337391950504	1.3335394870953425	-1.3426160270614167	1.1767144740466118	0.3711718752919419	-0.6377791616524596	0.03160902508657331	1.1600661594949744	-0.2866813452804154	1.4971507292650665	-0.2041920706852326	-0.5900164389474989	-1.0894004537815385	-1.0354615619258634	0.744920381752828	0.7895968492803462	-0.16772259717198898	-0.29351352916323736	0.6824199039166644	0.8258612478838375	0.6178289404246933	-0.9995690767590846	1.8902833770617502	-0.04290636731671022	1.8049401350480432	-0.6489201678859019	1.8516543351149994	0.527936668093614	-0.3829232862563488
0.38476175713336924	-0.14275068263881285	1.4414464401750366	-2.442430415865134	1.1073750394660375	-0.8855608243638674	-1.4257548193257779	0.20743812384674995	1.0974509110367294	0.2795501009080188	0.8427067968729893	-0.9930450987094865	-0.0016917512097870187	0.6952611825173579	-1.3296037905122884	0.18570440685364745	-2.6606039497958736	-0.37494255476626437	-0.14494272385350923	1.137692996522034	-1.098416242187256	-0.7435730459314783	-0.02394654618747084	-1.611660458402656	0.2612597744142207	0.42914172236087167	-0.6513536175753846	-0.27671096042043253	1.4506315333740267	-0.6074165315009253	0.5367732409437995	-0.49861677512017094	-1.7746641793052753	-1.041203255626351	-1.2614480064663938	0.18508742958283164	0.7859675991708279	0.015013140472150714	-0.6482128415706391	0.8227956019501286	0.8561680526819425	-0.11920468525692045	-0.9906989255886202	1.8646847002349562	-0.2306669190578938	0.5917263477081403	-1.055954491793973	2.093726125275216	0.6689666857870993	-0.868198119763529
-0.02721409967137676	-1.271900366072738	1.3999529140314553	-2.5094989462877613	0.5453961781940238	-1.0068004488272562	-1.0484502526017465	0.12041411773462705	0.6426528547065247	-0.9571876351407582	0.3025037340887532	-1.654898108254995	-0.6828705721582555	0.8868084308833467	-2.259071130326948	0.5125511372357107	-2.2636622381625675	-1.1905639422057999	-0.39790213787366946	1.29585395827822	-1.7877544384300692	-0.8499497497072208	-1.4296582355233027	-1.501962134661065	-0.9626871689074324	0.11612406765709483	-0.8285829351076106	-0.6041487518339754	1.039765275535678	-1.1008807110737562	-0.7198265899998483	-1.0292671097349118	-2.638432267102262	-1.0532726496259666	-1.2985924144475394	-0.6265224212668016	0.4880929445232696	-0.13958300803020512	-0.731570893570928	0.6398573702310512	0.4140227257424321	-0.8767731397520762	-0.3275757723473806	0.8505325656991707	-0.6487679618924161	-0.21461278418360205	-0.7382774117469263	1.3514827018855617	0.7095359542116026	-0.6666069384861314
-0.4573338174782169	-2.2273456837100354	0.47807311384095613	-1.851664349657653	-0.28051370340146825	-0.6652072163270896	-0.7939101571851445	0.029350539567761378	0.5301883117202654	-1.2969992329490834	-0.4868068555584875	-1.7758492945882804	-1.342975280493912	0.15189308676435107	-2.0797451181318523	0.71728015594139	-1.3835987227455817	-1.4431889269208846	-0.3678186401587786	1.2272099658408222	-1.5945706409530165	-1.1459221210775654	-1.8265436740939227	-1.1826012147007186	-1.6482575251854579	-0.34076099612584615	-0.7413556195259595	-0.6229698305443226	0.2156461648450428	-1.476973330818984	-1.3195737004862145	-1.4061240113132945	-2.497016437071188	-1.1577927043904614	-1.3280259962362835	-0.9505167176224003	0.10552463943598393	-0.6416131355270417	-0.3988267623126691	0.2963588934082467	-0.11280691913174141	-1.3488819287047482	0.6299567902573419	-0.4469638297244844	-1.0224802686108394	-0.41570337449071354	0.07803470767805316	0.06383260453283944	0.623230779882048	0.2866136445203256
-0.3271282045869819	-2.147530325781881	-0.5725909291555258	-0.9005891966532615	-0.8129540324486232	-0.24463100777673216	-0.6433939218899477	0.2208180483165534	0.7651518140950956	-0.7994140427917491	-1.0263762855607748	-1.3987542767327443	-1.6703548383694824	-0.8033944440909071	-0.9013829303110236	0.9150559072218479	-0.7628960326520214	-1.1573065688003636	0.0014179518792371043	1.0331654066667546	-1.025843736105171	-1.1783711058032187	-1.131829712161788	-0.8940775448168895	-1.42558901263764	-0.49930910496092357	-0.22863534948562025	-0.2597547427656054	-0.4239683483796237	-1.407712086396824	-1.0468994538817897	-1.1632137045101019	-1.5114671959315344	-1.0941797338427197	-1.2788238542670969	-0.5281111891849416	-0.09981466421007834	-1.0582509096676718	0.15608701321714902	0.009512618607286045	-0.3020808877775565	-1.3102997588821845	1.2984640271685708	-1.1293014035397388	-1.041705187746815	-0.47840336168440306	0.7580372696486576	-0.9959108914733191	0.4596980487953304	1.3019916449203206
0.31096127599071444	-1.045281730219127	-0.7227111857580679	-0.2381139115672936	-0.6650159711576492	-0.018479520733085255	-0.4445234386545238	0.6329585471615687	1.1216918266062836	-0.1961394226512261	-0.8618623640252018	-0.7479849549792398	-1.3416398245140122	-1.2081221119758117	0.3994793189532636	1.0382471912154314	-0.5702981480166405	-0.6480981427745514	0.4577589185292419	0.8192520761702301	-0.5521635381329939	-0.6574765866054306	-0.11984456390767875	-0.7129486786641461	-0.5377176340043724	-0.1522493011710626	0.39166667915640135	0.3012664453792143	-0.3473915100136304	-0.8873358878654385	-0.3324169656670956	-0.26439740710023496	-0.4502000806848134	-0.636735881490937	-0.9107640607251689	0.3038597025242764	-0.02373384640080665	-0.8926658810278766	0.6241137428925629	-0.05681282804752428	-0.02264822833380798	-0.6821174998000546	1.309805854235488	-0.8623462896121994	-0.5457893169535942	-0.7476576345615856	0.9076459543155045	-1.258114776834876	0.4265560905251441	1.5375254008604047
0.8089225926435917	0.2851190114961037	0.20020144245415802	-0.07152365469407858	0.025460662366553092	0.15576819227836214	-0.10536989528684454	0.90547863971982	1.303870540267286	0.052883494439457106	-0.0990981434230546	-0.06265702252646058	-0.3417300665441815	-0.9830214522175362	1.0500801585598618	0.9141624960950457	-0.3599692681968613	-0.2605278246711522	0.690142885815685	0.6419579688991887	-0.1603141378243175	0.20748294924271649	0.43239269850255346	-0.4771668276325093	0.4112622608624311	0.4170692108079099	0.7030518046058394	0.7475550969432694	0.4462617639421012	-0.22568112322347794	0.28974398353736414	0.7309716476801954	0.08370357748432458	0.0803849252236634	-0.18828773741321814	0.9575410359782536	0.18310488437981143	-0.13450677455096813	0.8271117221379314	0.1246762986237588	0.49127696009384453	0.27242141782487816	0.7770047030176259	-0.1274766415666767	0.27964703857462847	-1.066408734409886	0.6996425022447897	-0.7317380953163741	0.6579434614249353	0.8576539155814705
0.6329031953354564	1.0391090995088679	1.210690941494107	-0.1284246214111519	0.6396864745473798	0.5033023464252648	0.2810173504618292	0.7548498224752762	1.042040792190367	0.05829073976180203	0.574163707091629	0.47613558783167087	0.7923938764401987	-0.6153586059510208	0.9554698075737604	0.5136994116056749	0.23870364788832676	-0.19994119343094696	0.6153050957429858	0.4824165057244832	0.28859543486267936	0.8607835433006574	0.36809976367434794	-0.01016039354391872	0.8310459674238123	0.6970400741239711	0.6650313410237033	0.8093557515904563	1.284501382248945	0.29885569047577276	0.5218359689797415	1.0700371046993695	0.09293190767644413	0.6150059432303673	0.5344913053916417	1.0343825231651185	0.2474320162501707	0.659134069166796	0.7649346322805503	0.3796941289240865	0.8378078579394895	0.945840403064487	0.14315639351238135	0.2771484615809633	0.9357018115021148	-1.1279493527634683	0.5375661263359145	0.09090594134251953	0.9465824452331492	0.00028253356620683545
-0.03819974507109081	1.0367734809882312	1.1729990808616637	-0.03155046618332902	0.6273784188027007	0.8506978630664157	0.5146266417943556	0.31153387172016245	0.2685484193572579	0.05228854060281505	0.5003414507284271	0.7397460843087827	1.2567828824091438	-0.4816799289246805	0.5265185666636222	0.03070739066272311	0.9770820203804744	-0.45427990013378633	0.4076643972105645	0.295018452826628	0.5753644359588058	0.9123166614876653	0.04286900826534596	0.5882604913098147	0.48970626540229084	0.48466396948384693	0.5891207257005803	0.4531259338536015	1.3318416952390264	0.6680413408701921	0.3269968387352459	0.47299255675755963	-0.03668144102579764	0.6354488445317177	0.8056224744930671	0.5715041240319723	0.03433265530438504	0.8982399189320542	0.5482192770464197	0.4197622724780501	0.7491402044429274	0.834796938220586	-0.21064569761145926	-0.007741426637803786	0.9944942164308691	-0.8950081385191855	0.544660859225487	0.666188971293446	0.8808975648455225	-0.18094047305117666
-0.4819107455136798	0.6856811174775357	0.02946953762742389	0.3184709920479514	0.09030085949940263	0.7381085855763622	0.5260074454820701	0.05713582766858117	-0.7121229099824206	0.0255253597736533	-0.2800386086308688	0.6760744818657622	0.7015715607979044	-0.4942657066125238	0.18444078030263064	-0.28684334164288133	1.2513413180455328	-0.763211192185039	0.3020673545482688	0.10115091666173437	0.32906839528653864	0.5114375078667666	-0.157503674317931	0.9595879577684643	-0.30249508882720616	0.11983441939259835	0.6943636355143036	-0.0023484033007655	0.42827492076569684	0.964807559965852	-0.09303736550481448	-0.5402252354025137	0.014134050016298593	0.291249103085724	0.5496199498318824	-0.007489118014079226	-0.3141276483307751	0.5427482389305962	0.3638170311931741	0.12411243522959498	0.2830646765809103	0.08571635763504384	-0.2080432796863672	-0.629004553762637	0.5300652432114644	-0.5066776237167171	0.5329798466513476	0.7623387590209285	0.3350850997441623	0.41493257626141944
-0.18716156271853318	0.47999484370223566	-1.1594777417125262	0.7429873282777701	-0.266542118432182	0.08299289851885147	0.5170609396333377	0.3583079895185233	-1.3535768201851497	-0.07181882459407449	-1.0210851220147228	0.37817845884499307	-0.3417679515614121	-0.3845096702607861	0.12057056968944686	-0.3273885896342548	0.8243728196547522	-0.7215118624431648	0.41032846775369014	0.0252900537034509	-0.3266240380475701	0.19746580410099435	-0.08664188955755327	0.8532060586238429	-0.8635443234462247	0.13802125601389956	0.8573743382015303	-0.047087708244469624	-0.6186795264793066	1.1088289487146112	-0.3236580801965428	-1.0277105649173293	0.3234430557592495	0.12122808450492657	0.16239138205253892	-0.205305466406443	-0.509150034479913	0.09996372688762438	0.4236420211181684	-0.2473669614478359	-0.22303628971078393	-0.5353933974521519	0.005925358251160901	-0.9494789272934989	0.10090559119946355	0.040662405673167416	0.42119048084917793	0.4990452559195019	-0.2717802242232047	1.109296567126885
0.6081020153300654	0.6085731796623519	-1.3867104725249009	1.0497771682855366	0.11745292338422536	-0.47911933479584623	0.7793096728782732	1.027556867790404	-1.3141901459762635	-0.03186134833468549	-0.9819949181436164	0.08034854562709143	-0.898832412172816	-0.12014892793039157	0.3599539282461766	-0.13461051709406738	0.11573648118455235	-0.0864659671386064	0.6908380618522739	0.21057258199369636	-0.685696020073163	0.3619400173809765	0.22600082425184367	0.4370141811805512	-0.67616494547489	0.6866557990322435	0.8667022257670477	0.570039754072438	-0.7588866168220595	0.9190044822154091	0.013558813238301203	-0.44293741783701984	0.8188407522431534	0.535346198662674	0.07710084943082718	0.1488110639566221	-0.384333612220154	0.07111252306699462	0.7940320687274093	-0.23536837969608815	-0.4005190960128659	-0.3673725063895724	0.2906184036243964	-0.6774215918813898	0.20438679133012483	0.8364608455785321	0.455830134484961	0.14852777242458257	-0.344773067195983	1.247485671918501
1.1512836391949757	0.9507254668015622	-0.6945872669134613	1.19088966593603	0.9778621788332236	-0.17889292688744585	1.3205250866803617	1.4034922534315644	-0.7746628441291827	0.41146401045379244	-0.1484599989846675	0.0026774221459746725	-0.49894405325262187	0.09581989833460255	0.8141213507186004	0.18660923832014945	-0.26236148449303937	0.9165716898271945	1.0097744104676136	0.6718079190925568	-0.24628214208573077	0.8704913762871034	0.6793056238170402	0.16227235608608456	0.11672538094479913	1.3214785208730795	0.7766269057467545	1.4861740542819022	0.20822325736607467	0.4531399965900072	0.8382571544252287	0.8356965814889573	1.3436085178037718	1.3732002366702067	0.28240501282181735	0.7197589288496805	-0.025914181185670463	0.480931108758146	1.2370690399726183	0.32837141316417756	-0.11954301968585294	0.4580662730133189	0.6022887624334574	-0.05581171107952841	0.7444312269571668	1.6776476724583613	0.8742820197332641	-0.07073850650902722	0.24410061043994516	0.8836666588961156
0.9172114081122671	1.2740579840918858	0.09416375219277165	1.1954938622024907	1.4233140677135305	0.9370061180066123	1.7379856926990724	0.9645103608356448	-0.2317944309473601	1.1101534439387313	0.7662196763387371	0.15946530400723938	0.36978265623987655	0.15625669349157956	1.2308875023079597	0.5192128011320247	-0.13094592639418812	1.6630740214428557	1.1975740066935046	1.214910935178179	0.5677462312413106	1.2366822394638488	1.0775777753431353	0.2991361249228145	0.7919523866498226	1.4132428402685862	0.8213185749093447	1.9239443638448757	1.3664594373457812	0.11632749782930075	1.5022408578894493	1.7961541918094992	1.6529536989239066	2.012071706695674	0.35986395495276935	0.9192904681839396	0.35285487377341085	0.9594983904454204	1.3368744938809696	1.0434857271082434	0.41926997481314193	1.148747024328592	0.9045761701199327	0.4833703723283674	1.1161447800219353	2.0224958273531195	1.4510267757764346	-0.08937667353366284	0.976380394127774	0.5862848261866858
0.08696630498276071	1.365319688532035	0.4211453673239397	1.0805760115199536	0.8804061840022416	1.859774575686795	1.581400343971859	-0.11239208275122414	0.017567850126727947	1.500063422943167	1.0219309541561514	0.35002234949869643	0.8145023227470776	0.2078560120006804	1.2689272177583593	0.7217263402287912	0.18767123243356654	1.6440267025463955	1.1044214780243655	1.5050161891789384	0.7820791205579002	1.145556632244268	1.1450123712936302	0.6609599953377581	0.7256422754602598	0.7592029603316962	0.9948850478431988	1.384620746377526	1.602154065849778	0.27237041443102994	1.3105662406043834	1.6860596996926376	1.5358660192940277	1.9499267615417304	0.011229784390129519	0.42263047059206293	0.6182197135612715	1.1751024410745718	0.8991215035310888	1.2534317817724479	0.8325077671986078	1.084030252729987	1.074176140438219	0.7292157685583821	0.8553278698660658	1.5249761204064138	1.6007240057354066	0.012429081888155525	1.200064085278495	0.6643721383536886
-0.6936514898130964	1.0808241382419348	0.4694961568506002	0.8894723041345867	-0.2482667140392537	1.6156240740978767	0.8694554553169815	-1.076099204140167	0.09500409150498493	1.218606400241323	0.5273438207147185	0.3843649038003616	0.49723024468717014	0.43221501716104227	0.7832794259967013	0.659586634821364	0.3413091745207927	0.9687434879172249	0.6855234527704775	1.256397895779195	0.04042613486819585	0.7415285694002525	0.7281954258603666	0.8332167228945015	0.016623955974453732	-0.21827344064586912	0.9356075317979367	0.16136962599776752	0.7257230816692879	0.7785495761429507	0.24265158949006602	0.6790992787870597	1.0518695148204733	1.2809663790564598	-0.5390869674601801	-0.5238433259960759	0.754568919585879	1.0804691420682766	0.20099856794753904	0.6737741625268439	0.8158195623818678	0.42382341986276195	0.9473832278694918	0.7381818240164738	0.15232401547440036	0.5201966007611276	1.0170452705999558	0.07732739100417442	0.7610649551828309	0.7715256718981917
-0.9708921014292142	0.4417985643467334	0.6108727112805004	0.7376912786384179	-0.9887751283838122	0.36324646676759276	0.1499981758026741	-1.3464887835810566	0.2347519158798419	0.5836274693292629	-0.15918211669404972	0.31237506856338587	-0.06014935875641743	0.7697331057547433	0.019357586107072996	0.30200236730799784	0.32296341996073735	0.29707721959081307	0.0587777768590619	0.4337859932757282	-0.8378082237340962	0.38058703651283116	0.0070267455897088426	0.6446196937122729	-0.6190498172052413	-0.8740780709356221	0.38840425163942227	-0.9169035764032502	-0.4404672265916066	1.0694491438967082	-0.9336309338499537	-0.3328629233153356	0.559955495266495	0.5763189335314381	-0.7504136543388444	-1.3096173027892295	0.726480400325172	0.7818757642582114	-0.2626450609499352	-0.330805137869132	0.32752028584360243	-0.14924132343162932	0.45963434345193366	0.5994333000952967	-0.33899640123751223	-0.23717256198270728	0.08668834050582179	0.00600747603208043	0.06311752546105634	0.34782502596091236
-0.8531139846510191	-0.26976140462416004	0.7304871026777517	0.7144058472098719	-0.8320651215808282	-0.6968542227964224	-0.043405539562464804	-1.0915118625432139	0.4076488372603609	0.25723426327481336	-0.4252592588448814	0.3716363703670952	-0.12622169220236792	0.9482814933384278	-0.5817137607891849	-0.22837903943370552	0.34768253180478925	0.20505581222249564	-0.554015758107407	-0.6667892737935294	-0.69319772084795	0.18689760255350107	-0.5886254750066809	0.34868149651756064	-0.5844006027612406	-0.9205114687761876	-0.313079858583764	-1.2819392286805988	-1.0411345005854182	0.778976940787543	-1.361112738473776	-0.612763140173005	0.3824029420428672	0.305556559789149	-0.35710610722006664	-1.4702419519587144	0.4078659194401247	0.34321621408353614	-0.3060667011277934	-1.1122147888030516	-0.4051115846688022	-0.1868645246987283	-0.26681459005910424	0.30955166284157803	-0.18396321571242635	-0.34640142760550424	-0.4769614845503743	-0.13535501566788538	-0.4356293546301862	-0.6465852770594926
-0.7479283800854444	-0.6217968943665082	0.39786221976926583	0.7475234445531548	-0.22031354303710335	-0.585028651672584	0.24058787034559026	-0.9615195468488197	0.3932718160187448	0.4655939763663667	-0.15280113545492863	0.6698353143024655	0.4152734597437649	0.7537042260928941	-0.7842749331907628	-0.7275734673351169	0.5075431648045667	0.6264346264782227	-0.9721341618457676	-1.5431604952123863	0.6384327767349607	-0.019924221752469565	-0.7397741870515362	0.3304114448554679	0.029729170285521814	-0.6063619914004744	-0.46518659167582554	-1.0959435972523903	-1.0412809801704042	0.1754577780007729	-0.8787398926991674	-0.23142726661920654	0.45951569912302426	0.4148624121110822	0.3319593529949611	-0.9984571640304883	-0.25453424106330724	-0.16569046999769715	-0.23032981484482057	-1.323513161607477	-1.0215807354510493	0.14914679532375846	-0.9563493054540944	-0.0921450161347734	0.40619615294255706	-0.11445044778564122	-0.39370049706419835	-0.17396368959857583	-0.6471489651599929	-1.5711497600186484
-0.8134924263590142	-0.37938803649769126	-0.396963111965141	0.6650676310078399	0.05847994194495392	0.41339213930573127	0.44973169182161404	-1.2441447162702943	0.167263812897415	0.7681521868595295	0.27402062083403717	0.9601041537844012	0.9877208017052506	0.2017553661946084	-0.6841787192690061	-1.0228826055335836	0.6934860116762719	0.962517373993168	-1.1415787155985	-1.7834161948088159	2.0537856652983	-0.34635981736876764	-0.5023346772624182	0.6875714322951229	0.6331897282655331	-0.35993234024923276	0.2030870953786456	-0.8846121003473348	-1.0006751811697125	-0.15079468366731508	-0.053971222323839996	0.1489569430439537	0.4652140046278411	0.4849522570900445	0.7647250880350766	-0.22128928400942266	-1.0148498828811463	-0.5087887440168233	-0.40376627302339496	-1.100713308172159	-1.2169345537523084	0.4224796172689965	-1.3002198888457661	-0.3859946464344097	0.836567883879967	-0.07989682015417765	-0.07880427530069944	-0.04289290575281728	-0.7471318109933405	-1.6980504804503624
-0.757788885779535	0.22740140607838213	-1.0382601762071129	0.43078755698260457	-0.1864520955293395	1.1032976058917363	0.1895652977320942	-1.4275757028224267	0.002716417612304243	0.6807119285821179	0.3921402170404566	0.8225213535267266	0.9989264416565389	-0.5304102746306906	-0.4276230370484966	-1.0136037609926045	0.8204139227415694	0.7278574185163438	-1.0863627178973547	-1.3492907921108963	2.322677373691898	-0.5235604490293537	-0.19287404245056824	1.1399849704161753	0.7961038952759728	-0.3196190841610747	1.082599011435406	-0.8138647782579603	-1.19125681039571	0.00365908816674688	0.4978529047438071	0.08237716177708404	0.28793427661945004	0.24635717656035883	0.7206081233298528	0.5130187317774808	-1.378547160466854	-0.3691668481851618	-0.7427118622518202	-0.7476780282039442	-0.9065089507532199	0.4453339772347982	-1.1091570883736475	-0.3103378366187209	0.743384288602366	-0.36530172252347437	-0.10323737725930632	0.08844719753148404	-0.7961706722735755	-0.9076116059968617
-0.2139822836768497	0.6579796022889542	-0.9815082033820015	0.240463234531165	-0.40743160751332747	0.7175449116141047	-0.30628919290758705	-0.7594657749368816	0.08227757074405578	0.3242128307935892	0.041250615143424735	0.11769096772053168	0.4449421699890531	-1.2315780252204185	0.04507765577449768	-0.6652154390636205	0.963748934355121	0.027990443257875034	-0.8271935264246625	-0.616132803509971	1.3414833605746659	-0.153426017631216	-0.05432294743926876	1.3208079539871938	0.6033106304416279	-0.25993074983797776	1.2274635532776446	-0.5231177798286021	-1.245388660263561	0.22380837648116625	0.6710624542807636	-0.16967923280091332	0.2418630086864531	-0.14025273114023715	0.4804033438205389	0.9860903839091559	-0.9983141875665014	0.2911897252512926	-0.7629315891329889	-0.3940634917558989	-0.2893499944407177	0.3591438324550669	-0.44901908732902057	0.13077196629046273	0.2912619575587136	-0.6847534389680835	-0.5113564873722976	-0.03113315483774053	-0.6472966890992342	0.21459184667902806
0.7289018303626479	0.5552262261249788	-0.45569744319052385	0.2986251392588809	-0.11099094606184029	-0.2942098179498139	-0.46201446557127945	0.7705456266352553	0.1621817220380402	0.21438638663657308	-0.5874709342399314	-0.7789610859517333	-0.19130811744841564	-1.6751936473743132	0.8166548114760316	-0.05626624959041505	1.1914993064067736	-0.5987104223387467	-0.4002852068925001	-0.09994086197447762	0.10321209731584056	0.7330542046156621	-0.08502947767248138	1.1043080831459064	0.3826237453840283	0.04216659779903511	0.36272507752281097	0.2699107607927399	-0.7469088890896005	0.023831598869682617	0.719478165713855	-2.3640066683753426e-05	0.6551198877477447	-0.322202822888428	0.43856962397296667	1.0736420907318422	-0.04990463993423131	1.0184276902662022	-0.1893562180661715	-0.015115772276083702	0.2632638923973026	0.3054540359699726	0.33131520966147276	0.5682855916858227	-0.08979610086089501	-0.8772151391348052	-0.8076945909369556	-0.42808982075483454	-0.24260775110943184	0.900750163507739
1.4575562165775338	0.085562942535169	-0.20623259139479075	0.5332409709533174	0.4484604067426898	-0.8754577979793725	-0.05314211782897989	2.1786746772144063	-0.14785279558736683	0.45737863964099523	-1.133649901966997	-1.2660855438676315	-0.49465136177212493	-1.6293621879811677	1.5999017105215672	0.5575227697023697	1.359598037368556	-0.7134886715381459	0.06358596634339371	-0.07325864073384325	-0.4724278560096605	1.5209094839255297	-0.15900773012628197	0.6578194357410493	0.2653160616156896	0.4538439054365162	-0.7853958509467358	1.18099554540176	0.08487606697428789	-0.507232840112357	0.7431498679596693	0.762833648141086	1.315765421874146	-0.18719516731271793	0.6505329331727454	0.7558492346855281	0.84203617232034	1.1623835874968642	0.610889183880729	0.33955482655693126	0.4704531049293969	0.21833707610591244	0.776145259766746	0.55199529925485	-0.14657180781188892	-1.1005394488895985	-0.5901996793421985	-0.8158951007694822	0.16193048891681858	0.7872228659686353
1.3741849535335569	-0.2448409086593299	-0.5682115689155282	0.645826170818983	0.5769255665313122	-0.5771176907341962	0.5400041794226383	2.3661099833009107	-0.7573402465201694	0.46901163411229757	-1.2491108605502224	-1.0615793109824057	-0.42541388191627644	-1.0171962797899634	1.772002566276754	0.8349680247297447	1.2212256898787641	-0.27763723780988675	0.3664735483038399	-0.3904562878345502	-0.4221698921350074	1.565310257112338	-0.1999852526598618	0.24904875418015318	0.15516557020496458	0.5840160660922977	-1.238861184527622	1.4199999546917343	0.5652553638835637	-0.7867128505366145	0.5588960661194711	1.5690390250651998	1.5467307272172783	0.031617128144234376	0.8415572828484806	0.23765229537866606	1.1152281040594036	0.48006136858547444	0.9427454231487746	0.5105918513150637	0.3673854738876206	0.0002369000371095619	0.6521375395684897	-0.038196025486909584	0.0578269632166454	-1.3669840915624631	-0.03249570949717509	-0.87244686300228	0.2178480939744558	0.08370811595662452
0.5304254806033157	-0.10979245224120222	-1.0623971590714094	0.48068742373610135	0.07414013736951265	0.05602345387574785	0.813434671067318	1.2367832493013236	-0.985948469386577	-0.29582319309533334	-0.7212210719747201	-0.43372084584001075	-0.13318949015596845	-0.10863216739292324	1.0014954186922693	0.6322377696849422	0.7574324335491172	0.4935035325040109	0.4109085388713788	-0.6602942073099954	-0.3888247032659497	0.8884195872276556	-0.18176114415565123	0.05306827659689398	0.0495036871945193	0.24840995594585533	-0.7546298540462524	0.694538456139829	0.35666136350750427	-0.46324169380840724	0.09882076415772716	1.7080766978961077	0.9422159687112286	0.07646159708049989	0.8137691713660039	-0.06473596530711072	0.727854771691953	-0.5625227127613474	0.5217034551610947	0.44771090810938136	0.2682478422626681	-0.23627690202069163	0.17059744515333608	-0.8542523046309713	0.34082560946146634	-1.1761047611356825	0.35390358392857835	-0.5729556030987901	-0.08788319381158033	-0.680378925508155
-0.3203025913315031	0.32607910370805154	-1.0321426814312242	0.24118801552468613	-0.41903050049446655	0.2750197976209441	0.7251523034767325	-0.1777900971453946	-0.29602979879344227	-1.4832768658030262	0.3866490123645746	0.1089156927053039	0.3099603414819233	0.5716171906972705	-0.21077212366827303	0.2060089711566594	0.28377090151037665	1.378597320616729	0.30726517832824646	-0.588840728685662	-0.6450034262451249	0.1892354056193015	-0.050134591031877285	0.0967456038447538	0.15725805908124255	-0.23815378622271854	0.043936670966671365	-0.3232371629524505	-0.14381591836945237	0.11928180296066049	-0.2868881199715293	1.0861495170842772	-0.09541290919541763	-0.012227980355742846	0.7044815849885823	0.15588987563360485	0.11473752795633325	-1.1506203359472529	-0.21908150450185182	0.33284080585302583	0.45549197719656864	-0.25451186405169435	-0.15716775392171115	-1.336153453901113	0.5835484108113155	-0.015266020834035327	0.3364466115003427	-0.17380048663378006	-0.35914852051835033	-1.0378253191448583
-0.39061290867653325	0.5990195479560466	-0.4731175144663956	0.22519212778990227	-0.1819502320300676	0.015761623541384284	0.6335207548174417	-0.7583990864623813	0.9183140414157589	-2.0383858957116257	1.6240082469317767	0.2926294211106058	0.8423577088261485	0.6781689489478617	-0.8531265933698675	0.02653780600677619	0.1303301538392583	2.1452669868945273	0.23650989087778646	-0.19008408410803138	-0.7826408782690096	0.08002976027976268	0.20505173331910495	0.28021002593679334	0.5677358349019084	-0.3422475304326338	0.44686957275616734	-0.6319350792402131	-0.33493288343710476	0.3057670990739907	-0.14659057669178904	0.3214014717862002	-0.7414022044990601	0.009221402718133254	0.7554781176871688	0.7275566213697878	-0.27711227234453506	-0.8447775406067415	-0.6115220080928463	0.370472861686556	0.8755826735869734	-0.013738070441544278	0.022427241882641585	-1.1262002231479626	0.6775744073710909	1.7283118064213445	0.17223780666022742	0.11432340906622007	-0.22291597752337686	-0.8507690074966763
0.34917291073812656	0.38713519099051147	0.027988293397284203	0.37627045705565854	0.5946327936362964	-0.21077599998130103	0.6886373526568793	-0.39106796235266017	1.5149208404819188	-1.38781869327869	2.2799519188006987	0.19771688462649106	1.1748170525425052	0.4182441586308565	-0.4270696573439388	0.29125718101971787	0.23710090072137044	2.415704625031797	0.19501696373782118	0.26928617412561223	-0.40362327120542124	0.3832535953511816	0.37343885388114784	0.3973118997708605	0.9134800774017844	0.0685423361100465	0.35926495507620404	-0.012247158145537927	-0.13790809020234013	-0.1133285990327795	0.45719519470824377	0.029528165739579344	-0.6786193496089936	0.1805342445199739	0.8890776389447281	1.0390629808114187	-0.36904165303845327	0.0014007147512234404	-0.456971231745449	0.4889592337930064	1.154320071136871	0.21396948200210356	0.538729872145978	-0.3257009432384029	0.41229280971994836	2.7256393227720643	0.17665664018216284	0.30804706116412983	0.21501331404119545	-0.36901301617009497
1.051477924958903	-0.26058867586378215	0.1189142091017062	0.2505220330740305	0.8477901389610457	-0.18137168591482594	0.5173906037729187	0.04972949056407947	0.7237488701728798	-0.22680059940106836	1.82961549760642	-0.01958103814854674	0.8569848700902991	0.402862670557625	0.41586243492983477	0.6474192448206795	0.15322551031108114	1.787112460783098	-0.03944245636234676	0.4802143100933919	0.16933913705512263	0.3120520875434221	0.06905930493732233	0.1980369039698433	0.5868863241886321	0.45006117023121156	0.14189021592705425	0.6556675751689444	0.026934010965748607	-0.7040038604724626	0.8332581858913356	0.11294238360658379	-0.468594523986054	0.14269519153596444	0.6681971204259766	0.5644556543716421	-0.38944373095217766	0.519367072863693	-0.1520193823474265	0.3676473535093263	0.9343042226698719	0.10373196057066413	0.8082748445675216	0.5492186939588785	-0.40853778900314763	1.93270993446155	0.23731511853199747	0.4355512227282217	0.43719298173261717	-0.049335317484495114
0.7512393192103383	-1.0536466958795963	0.11798658927125225	-0.47267320533734725	-0.19717387703085978	-0.35669924293572014	-0.3074654823095078	-0.2425132141346068	-0.9857810159444574	0.13208904238595542	0.4108035091643769	-0.353565674120785	-0.2742818412519463	1.0308234262290235	0.44979023735091284	0.5031615700068618	-0.5165554019849449	0.24498459655519633	-0.6067959901894968	0.28092307032909103	0.1594773231278579	-0.6250637700413161	-0.8689597871320444	-0.4461498772532892	-0.5984446080137756	0.05407797782201887	-0.054022421598975176	0.3114985268423875	-0.08595269678150624	-0.956773431933422	0.3093019277730715	-0.11343359452442173	-0.8700624378062009	-0.5235785754823364	-0.22078488033746682	-0.6186586677331118	-0.5236120083895516	0.06220103612647088	-0.1526121047194923	-0.1932133833555013	0.2043987894636819	-0.3963649395936905	0.37201367488918713	0.8722914759384903	-1.66078824863916	-0.17288322976726722	-0.07556321547426054	0.27193575183893437	0.058411662726776746	-0.1933142587562523
-0.6534068808394308	-1.6996201843820211	0.4584710009307088	-1.5124011956389856	-2.0162242517094273	-1.222412741198987	-1.5612121518047901	-1.0979390247274634	-2.2866848954559504	-0.789356631750109	-1.1419840835693886	-0.8056432722960605	-1.7572331243647292	2.004785917717542	-0.8160418377520839	-0.326467642511238	-1.6735431254428157	-1.5889293200806054	-1.2609453461104847	-0.25028854483588986	-0.6874085003204091	-1.9914980964388656	-1.994337547526431	-1.3658734895528328	-2.0334255718873293	-1.237776434925491	-0.4975405768567253	-1.0852554083218942	-0.19935932517212554	-0.8658467369988816	-1.0162385563881153	-1.0744001966618053	-1.8740887132540653	-1.7314337530469321	-1.4813761357128035	-1.8505740810148765	-0.7016683158112624	-1.2243415020224726	-0.4577760153526688	-0.9904994639120411	-0.6901385683302435	-1.0374341561412095	-0.6337254912139757	0.3284358648858716	-2.779148265664018	-1.8812748846792788	-0.9121163970937497	-0.46762485023260153	-0.7425194926064521	-0.6503810950282133
-2.1599649521380955	-1.9969848223879543	0.931236452979806	-2.1543734287124297	-3.120534254761392	-2.4116021123867855	-2.3721555173528994	-1.5751279244235963	-2.245967141213547	-2.0334929094489094	-1.8627161646795247	-1.1245352453745967	-2.7381495018000805	2.509359851112656	-2.4775646851878395	-1.3253535565027381	-2.73313174253733	-2.780685768135678	-1.4883617323448834	-0.8081169495261628	-1.6292312917226088	-2.7774935732991843	-2.4216404939231633	-2.111139815706909	-2.721559646477361	-2.583647569996279	-1.347927921810379	-2.396649688537985	0.022164710705404645	-0.7985933960057378	-2.253789070605798	-2.3221027626382846	-2.606769378527932	-2.7407235287773686	-2.323664970446023	-2.420239665824995	-0.7177618269645778	-2.4692625914854456	-0.6965603205240435	-1.5591488103253606	-1.3255674185573592	-1.50316379117985	-1.5377066696830728	-0.7856403263056773	-3.0783978318339726	-1.928015421531416	-1.8021222341847298	-1.5834059168404966	-1.3629210698082084	-0.900802675193345
-2.489642187489523	-1.8157474512511012	0.8460792728591556	-1.94485435187099	-2.463108572100615	-2.8291299365610936	-2.076254602971365	-0.9984165716691892	-1.1154853992209088	-2.1877738787695913	-1.3992478410288178	-0.9124810417707401	-2.610706358849173	1.929389336381557	-3.0200455880106563	-1.7001421739668683	-3.057612260659817	-2.778340844961633	-1.0146388670615676	-1.009531153116475	-1.6196070722443692	-2.3776797145385897	-1.5562207449824286	-2.240316579264838	-2.1159622765806207	-2.808387983949454	-2.1455782749521655	-2.4010970297932017	0.38440230289524	-0.893261408777792	-2.4890024977023715	-2.882797288895397	-2.2566615764454614	-2.708618205775895	-2.1594483326457006	-2.0676259173306657	-0.47529085861923287	-2.7371293364687497	-0.6297952042620856	-1.5629409721872534	-1.4682099626413716	-1.5944377756214945	-1.6947606468142065	-1.6563394795725104	-2.2967330475043752	-0.7371564168797129	-2.0397285583041374	-2.2340735838441974	-1.3288361843940328	-0.5409580067215718
-1.2785613566609288	-1.1424532476723328	-0.003653102551202495	-1.1547737274395398	-0.46036962293865274	-1.7995930804460936	-0.988335226039172	0.30890587794965246	0.09697509777050588	-0.879849904561272	-0.27934138694507316	-0.10287485020569014	-1.4507276606819537	0.43797318920970696	-1.8191404516562442	-1.1190199500852058	-2.4247617060242774	-1.8258609841433555	-0.15797155521609177	-0.6658076503847695	-0.4479136906754751	-1.1667711295218635	0.27495510150702335	-1.6845996654575481	-0.5685381107589067	-1.4804271269942755	-2.125838472961348	-1.0016684239651505	0.35732421822301624	-0.8359098854184416	-1.5669953232118137	-2.226070631964506	-0.9878329624492859	-1.482566209633246	-1.1866446758203122	-1.0429735644451839	-0.0699749538588234	-1.7639917318646807	-0.4142853459757265	-1.0045321100861837	-1.126712220013936	-1.239745549759128	-1.0360787711551684	-1.5099591792618692	-0.848626581527287	0.1735316518010314	-1.409828892647657	-1.6145342831197407	-0.6972995742529466	0.2588360791579385
0.5103861381330135	-0.1843862337259718	-0.8580490141655456	-0.5033695652584544	1.408330572450402	0.0638869389861329	-0.15875515631072426	1.325050143419041	0.6713557953366922	0.8534430877687719	0.5622552906242441	0.7747518776184604	0.114066471057983	-1.092912878634238	0.17377365584497984	-0.008318300644759956	-1.1859465725071603	-0.7061212902078001	0.42008111008679605	0.007618008781859924	0.9531189268988858	-0.11486567756760013	1.9704113032507382	-0.8642661407812334	0.9928625895400519	0.5996391023743489	-1.1023103016672695	0.6956876500712568	-0.1364213690792738	-0.33464680197600666	-0.16268371531258313	-0.8237966413795291	0.18350043879895528	0.14637035732968953	-0.23658870620395442	0.16573557703752262	0.31833096042970765	-0.17248623817194203	-0.34528022283101495	-0.11277587546773545	-0.4593002784119615	-0.49598152819268737	-0.10777294769398726	-0.26753338375528357	0.47886551882246575	-0.08310070567167889	-0.45078332897312184	0.11679719193705328	0.048450445502734474	0.8313599681611272
1.4215578013880281	0.6620309964077802	-0.7531274211858614	-0.46634916713832086	1.9531525399505723	1.3569749887112736	-0.3196271777109932	1.283170015329091	0.6787866710114969	1.667588085653342	0.5699000133764046	1.0007732404043213	1.3693828353003783	-1.7635781946548308	1.2860647560614815	0.8741788599520295	-0.04816283757696574	-0.09464631487729842	0.35951907432753993	0.5022573727195585	1.4059245181257551	0.10145070313285792	2.5140375425962525	-0.4110631139825907	1.7699260696539743	2.0302089131859473	0.14984957257944662	1.4599138917969126	-0.4440272421216366	0.35419619065657165	0.8298153341507183	0.2907572641769392	0.38842210155890783	1.0462844274859695	-0.012006511911973923	1.0771398899117346	0.5427132383517546	1.027987603404189	-0.462563725108473	0.8393842240000849	0.29163154105779654	0.3639147008402717	0.41838027254663324	1.2978943052395637	1.1141464849489444	-0.8966782160336167	0.05539217237239124	1.7573969844679913	0.44697296240155987	0.6275128448374029
0.8415024564574886	1.0489862627920765	0.32473380075991687	-0.9193720171971737	1.1988200431406357	1.2747412942389147	-1.1642962429855923	0.3087678888098103	0.5772493781285749	1.213372699122776	-0.04852809937950097	0.40719489948228854	1.864788331035057	-1.2998844127234659	0.672705828344539	1.1016795178046455	0.3662570934535787	-0.13412596238055347	-0.04439836180919051	0.4536578600922592	0.646483256980245	-0.40611712576283526	1.759183541635321	-0.6848282596618613	1.5446055354161987	2.003012666946859	0.5824266337569524	1.0204875517400207	0.0637918847246956	0.6023572260128671	0.955003053605608	0.48212719987914876	-0.31977110783883983	0.6921832600077079	-0.47949545410614514	1.3239423417071698	0.5164700970574453	1.2456584447355765	-0.5317936292679805	1.5624026588361755	0.8191712533034518	0.8726327876441873	0.294492274680622	2.1418871932397954	1.0405292718036148	-1.054484968176353	-0.16532750083277703	2.1117880323952902	0.40700110339974577	-0.22473422315655814
-0.4566506263529904	0.90452308827456	1.3479807862458797	-1.4123641113138576	0.09068655488678547	0.36746970511623445	-1.7306166758126182	-0.7879736488648792	0.5759309145215971	0.2773437136752745	-0.6479578769249884	-0.38061369589494626	1.4969092253651346	-0.17219033977072834	-0.9594483704458147	0.7947208896006343	-0.06452473778261125	-0.5210352126471148	-0.17945948494566033	0.014286757902593742	-0.4613175667536752	-1.0176644107623882	0.4344902132967944	-1.4642393152445383	0.6482381314207518	0.9350816852373737	-0.053054493753312684	0.11376123175570058	1.0902489473403492	0.1351173589143756	0.3838547904111929	-0.0008700975753220302	-1.1706276391630948	-0.41386153421231253	-1.0071410080183874	0.7898160819535368	0.23274464374574333	0.7125421416021381	-0.39514936451740706	1.740710897002301	0.8412022852340447	0.6834904410943585	-0.1858554634480259	1.7959993045884985	0.6326441898981738	-0.21731634653804563	-0.6638141831593708	1.1444009134179391	0.18413397149983915	-1.0110922068905401
-1.1097694297038536	0.4047661502780587	1.4000318701441155	-1.643681496574286	-0.5157872960413957	-0.15347076698700376	-1.417219097971233	-1.2412334506085458	0.5186269120307714	-0.20479339349772357	-0.8010655398936897	-0.5495111666556189	0.4833896874616667	0.8282841744820292	-2.089368836648009	0.27429342806943074	-0.8429435699328374	-0.873218166846743	0.21121976850689184	-0.2676324916135921	-0.8301459860727406	-1.237960827503481	-0.5460556001715782	-2.0766147392782615	-0.3270301178953213	-0.036545779542451896	-0.9387169493728555	-0.40087908506035863	1.5812878461611906	-0.5920054510573659	-0.3563930425150313	-0.4349295119807007	-1.4956977414864439	-1.2350822440911984	-1.0495156121318392	-0.2022327657978394	-0.16921752751109556	0.1394545238903953	-0.21727397673163745	1.2012342866140335	0.2764230270419953	-0.05061355659790407	-0.5572035922796835	0.6919932321445279	0.23718430890575884	0.7694040742776233	-0.7810807366472047	-0.028814188459089694	0.08146216210546756	-1.1051310882569292
-0.5107972345101737	-0.24337043404953662	0.6821368267189544	-1.5875475912022625	-0.5048958829067176	0.26482393313429026	-0.5074805690165065	-0.8819184751178082	0.24434458219947844	-0.046916993136847294	-0.6226580806778355	0.06971956719194394	-0.6814556708729297	1.1436076373663198	-1.7699876810553294	-0.333550637970469	-1.189866596249915	-0.9948025157650935	0.7516558429649801	-0.004304222573679562	-0.20361680293625822	-1.0309731481254958	-0.7631909912525624	-1.8978213198125375	-0.8313962486998235	-0.15544806233862662	-1.0419563205953761	-0.3419664606945984	0.8938019938808445	-0.8626798897516755	-0.7769477443634054	-0.3988356571147682	-1.232227247372152	-1.1224417957357549	-0.6389963591892195	-0.9434904984596496	-0.4171460382053899	-0.008957044019810146	-0.3018474101586788	0.15603807376741494	-0.654478694399091	-0.711091055496517	-0.6317266878719032	-0.32857551076714175	-0.05775498855123993	0.9484869536104514	-0.3257743722752011	-0.32489565718496083	0.17827178800711824	-0.5419611864179412
0.650593984320036	-0.90880571298026	0.1530887357203829	-1.2745978018304278	-0.3051969126155968	1.0446638461646625	0.2784950142665808	-0.13489072515976377	-0.16092350800036745	0.2724192213236075	-0.5023279275664764	0.8567899992623151	-1.4072974768664737	0.7184213955345857	-0.3321015780895056	-1.0589925258308532	-0.6648126571268667	-0.9074543849071973	0.8395565657988405	0.6165105532939194	0.678814049773779	-0.6545125737591773	-0.4073491724195386	-0.8508183068524927	-0.6292828776502923	0.34288913356788353	-0.16003589541483887	-0.1585783457648251	-0.42421184626134856	-0.46496201665155873	-0.6861160437901135	-0.09642452794691764	-0.7101238419711663	-0.2983578685831626	-0.2136484685925171	-0.8297785536034892	-0.3187616576240934	0.12591821245847917	-0.6928244907018499	-0.83523905738042	-1.5392594848236838	-0.7589108301530585	-0.582024539085203	-0.7833361236330052	-0.2980715292938816	0.2965945731577218	0.27878850936909594	0.2538883341719207	0.3115499439381933	0.08314968800073545
1.1685247048154168	-1.4171490570462622	0.29931723355179307	-0.6596357613933864	-0.28471602237072385	1.2799196994337274	0.5720801741485873	0.3908299174465023	-0.5005437702625188	0.33653262242085574	-0.6116721933657294	1.085368564398658	-1.359310983731236	-0.11478387245195779	1.1143522135567112	-1.7436684551018775	0.43990959153182774	-0.7625749388305992	0.28407033472627424	1.028960325356923	0.8805730441532471	-0.31367953075064864	0.08409708309174625	0.5035665888227567	0.01844164019299165	0.63523275677282	0.9404341862884426	-0.25785371706876226	-1.22579654234343	0.1584204694446819	-0.24065759236703263	0.0015524936471140284	-0.1657094871362037	0.49629873973702493	-0.0578232810103123	0.05883809652969758	-0.015592811434070805	0.1338192786216733	-1.0352527663666438	-1.2772001811335332	-2.0119453922019983	-0.25895860701631956	-0.6217854798002613	-0.8166615440766793	-0.4258332364846906	-0.4466563781969092	0.4871762816247903	0.8298084928955329	0.28793150523082	0.25003548957356303
0.5627630437188147	-1.4589714025276335	0.6098352601061057	0.2146636376209216	-0.4255860462275072	0.7888526900694677	0.5836202746667528	0.3395757521120112	-0.6896991581513305	0.20373315756086555	-0.7409518033429621	0.6497713694645931	-0.7053235359427374	-0.9316337243693131	1.7191345373200728	-1.9379437899462	1.347165102176543	-0.7340512579227491	-0.4945462938633902	0.8887362610075432	0.17464127091384243	-0.014112829720555272	0.39468707539558034	1.3944538257944168	0.4774116069137537	0.22050073135396228	1.3538303026455871	-0.532321604331513	-1.0306181722218233	0.5097706551464481	0.20120460725663916	-0.2977472177488802	0.41420648234335583	0.759357076558402	-0.010980902839467097	0.9324407440082839	0.06535003956507655	-0.0801042481670848	-0.8761184291263189	-1.1297124918392938	-1.9117832037590656	0.21798912097522763	-0.6836167546228149	-0.7942903523850124	-0.25730216528523137	-0.7462423124014672	0.2158069792874349	0.7681953320742061	0.10189081240862222	0.005021648141023226
-0.5165147431756234	-0.794599082912934	0.3835234931606737	1.0587931025772914	-0.4782542472214347	0.2187317687886866	0.6521507659047705	-0.19413161393745854	-0.728714694576818	0.1480776789724329	-0.598487260487013	0.056898996701629796	0.05127146246117238	-1.4361595576129267	1.4598614650814536	-1.2970684186113999	1.5141538725358799	-0.8858213953762378	-0.8686301237684257	0.3933981197607741	-0.79903547417453	0.3242164743234658	0.4220118594510919	1.4644311888468635	0.2519845227243194	-0.609753939746811	0.891636396100259	-0.5579124145902986	-0.4320596098674229	0.6079692315782305	0.36473653757701735	-0.7468509758514776	1.0692137270453348	0.6161879533677226	0.2723766562562831	0.9926393612550803	-0.35963912773997153	-0.17687725574207103	-0.10995392260642117	-0.7400970506543824	-1.2890613513218083	0.24273758072477788	-0.48739557493065316	-0.7956836416089761	0.29389280862885603	-0.7354099579271807	-0.09177488710380811	0.34114652159974185	-0.05920449281037712	-0.16886363705366148
-1.0607565056716644	0.39861407199438287	-0.24263831139711006	1.527745486153043	-0.271737505816478	0.19832899847460142	0.7946956472155795	-0.7683689522316537	-0.5483834223015172	0.24626701050629443	-0.17454699088332506	-0.20156382435130255	0.541114353668958	-1.511507385548498	0.8883593550079047	-0.07419963800712544	1.1300404190000854	-1.0510191380111558	-0.5596653779702155	-0.021488746587174076	-1.1835822466528834	0.702407541095262	0.205887597425263	1.054771983161742	-0.49105540290899663	-1.1379469435831613	0.12714739935457264	-0.13668211837976713	-0.21093062963877232	0.8461575557537921	0.29717182482813265	-0.9319948104942042	1.675948199640969	0.5291600561986094	0.8749895955290514	0.2241998307872334	-1.0336924065423398	0.13899730955304823	0.8678897860784488	-0.40902575333712005	-0.3583679474287788	0.0045605465963642145	0.06542210561821211	-0.5970674890414617	1.0347017143832309	-0.7205110424185847	0.03314473500089406	0.2244426981349405	-0.025916896445446272	0.09210838703643674
-0.7238662251360165	1.5010346064574902	-0.4301827934971104	1.6009450855180714	0.16517160270992268	0.6128083781099265	0.7984600428765664	-0.9044320137086788	-0.053788755905828	0.3768995774646103	0.2671283005605239	-0.11142491217373525	0.8041962382959861	-1.1827870393535032	0.5202384616535357	0.9177053020168424	0.872920264273825	-0.8704315292202962	0.17724383374184463	-0.1970581977638391	-0.6790174119985034	1.015570042358721	-0.11088969753093778	0.8713394860403437	-0.9759037933728291	-0.9493929554475287	-0.2535410220952483	0.47172773317457306	-0.3480228579371988	1.3835572273822203	0.32615021999070665	-0.6122743750093347	2.0428545866305274	0.7389956045075283	1.5131908641722762	-0.5524974347736562	-1.298179794866802	0.6623414317224059	1.450775951798173	-0.12536739485144788	0.5391535793075695	0.0756055166864418	0.6505754191231463	-0.07455610549704296	1.5987646486936113	-0.5768394117016852	0.5588557168167058	0.5720234195791712	0.1591322647717689	0.6526922786472542
0.001893975190853939	1.9211305461419368	0.2160481595386569	1.6353233990141491	0.6906784167414958	0.8165299177547645	0.6215677407502099	-0.4183738434434098	0.6526879818883401	0.5090069105767182	0.5310276724823544	0.03271410462058727	1.0722883527288785	-0.5966153400955783	0.4876832864798789	0.9784669024212425	1.1729987094031125	-0.06414850307129778	0.8223966231206268	-0.32637231097147806	0.2632850517116553	1.161175743163351	-0.30168265161502084	1.3057907119884837	-0.5426229133482635	-0.26867153085700635	-0.028644473773264328	0.8566449523920355	-0.19580182925904854	1.8817519921060368	0.7176991037744507	0.16585703655454678	2.097269701097942	1.0548599154034455	1.8528972361888507	-0.4652214826650758	-0.7327356616911552	0.8575423839564004	1.310564174686879	0.2352939044289041	1.0560221838929087	0.7350288867415357	0.7872441670136404	0.5451378229051401	1.7466217387591159	0.07456815773390335	0.9694558934752064	0.8601415245554248	0.29425624729406913	1.0379353150208817
0.4959144244050717	1.6231250645103832	1.0003882896295937	1.9231583512284305	1.158646265489217	0.43705628324745815	0.492944714635771	0.44262312852596963	1.2339225757808225	0.7549545071143963	0.7152286283153358	0.07593694096987416	1.3563974361137898	-0.012007973896071302	0.6153782440322607	0.2063260174636244	1.7602157271199175	1.2491214598072506	0.9913805871000787	-0.5343343183073829	0.9196679985155386	1.1516440079516284	-0.18001376821423387	2.0399615594166596	0.6348298385885199	0.34486063964015107	0.5428077484245359	0.8985402375529289	0.4876377160551214	1.9053795511444396	1.3457197651041892	1.1410577151226713	1.885912626946485	1.1395265417250873	1.8284706655817042	0.569444506170381	0.35142577604479475	0.48600004809289205	0.6838897021604188	0.5794726457327011	1.0844628034015267	1.6140655189798088	0.38530730467439434	0.9072178985550438	1.5313225157003159	1.179614563331556	0.8208049691273134	0.6348158043348688	0.2725770084467351	0.9271123936792898
0.6607322566350485	1.1146994326148176	0.8852721572276481	2.2477719177185693	1.4479188153893523	-0.21259150920511471	0.5718968050943338	1.167953612734961	1.4162922888848226	1.0760569558060176	1.0248613535542355	0.12033038709764382	1.3805592832751188	0.28178498002310903	0.6589515562015328	-0.5312897709263039	1.958019295187175	2.5033121838433035	0.6523617046156733	-0.5732642463896849	0.9361293131622112	1.1161684899529325	0.21650773995801578	2.3279300118846122	1.6339564052412086	0.5336993440421919	1.068916914329076	0.8300813631518076	1.0759217098074345	1.4469114948606958	1.7410890831463608	1.947091443522205	1.436129573011543	0.8836484284524929	1.6025614684963119	1.7738994996646036	1.1436571223497252	-0.07370444137893656	0.2087158890169505	0.6385127456410844	0.9115997903673949	2.034188233939021	-0.047062725406821236	0.9153632060231218	1.1557103191290885	2.0569283438485386	0.2552986799265163	0.13313276083951484	0.23347832269601138	0.4785604679168788
0.7891113971107595	0.8726552277084305	-0.2521009061492821	2.035643785951117	1.4672171094123276	-0.5369051882388043	0.6667793767954837	1.343221248910569	1.2761427796889735	1.1227097594837447	1.4118772179217756	0.24724903404997303	0.9517905071735356	0.13683046683190495	0.46609889749211947	-0.3851789669226109	1.3741538624579421	3.017498156520032	0.10086581185089889	-0.10307276198875281	0.5507287567449336	1.181771439899769	0.6061422953864236	1.7060925303510726	1.659367694465979	0.3757177943226125	1.289395956980415	0.8816816077967026	0.8454618187853186	0.9120739317000985	1.5234171732153279	2.2481394361594473	0.7453141607933196	0.4518993640435209	1.2882519189893966	2.2222990647343552	1.1072022232659073	-0.23088800600901943	0.4096640498217385	0.36138069055548455	0.9996011150724904	1.6437698434236752	0.14378518129178317	0.7835239463486451	0.7118603057809526	2.045506453046278	-0.09031383121262598	-0.03996517995497236	0.39996164306119525	0.18882445283149685
0.9789650375267939	0.8470188380994276	-1.412295732387265	1.0294793359564867	1.1988294952502865	-0.32605258007674787	0.45461694854654305	0.9335210349669175	1.1192799225500407	0.5799129483231628	1.5298159659401733	0.32773686055496726	0.27445950567034477	-0.31779418825445016	0.05423713830057419	0.6717243819613965	0.25473501199220694	2.4659508582599123	-0.22322912623633448	0.769427423080806	0.26496772918001654	1.334624024712508	0.7017592747149749	0.45398132679905695	0.8126575289356336	0.19270131534013715	1.1177811661543589	0.9684871958620128	-0.019099867044323388	0.6219899908843364	0.7951651284980641	1.9368912176321924	-0.04735273993909219	0.04633810524647954	0.8336893060669617	1.6071738138935876	0.4893689437678093	0.1509876224207695	1.2311408716978847	0.10174286207903305	1.4845280842356483	0.7007787454662044	1.0545015006486196	0.7140217880653946	0.129363351753601	1.2200354498719164	0.2712955222062004	0.2651015396562841	0.7680155426960653	0.43501756444848555
0.9589718170718956	0.6120548055720082	-1.5704578909844695	-0.2692363405740314	0.7469614315937468	0.0853442936489811	-0.03673043543371291	0.2862430645944816	1.0826141184969138	-0.3323623066039837	1.1210229002655832	0.2191127071604829	-0.22629567390105315	-0.7308413755545764	-0.35375745686433646	1.8168326038576033	-0.795688231262017	1.116099571465857	-0.007522760343869281	1.42720614840187	0.3420703575472028	1.4030244015058462	0.4844431227924105	-0.634188034367825	-0.05851542072195666	0.22528536823786174	0.6275487684750086	0.8105967769825033	-0.5441435806247424	0.4843166330699738	0.08158029238988808	1.2657390519786298	-0.5837553515512346	-0.25030344479389455	0.20899437248952796	0.39629796640536635	0.023501735481865967	0.6181901725444475	2.0328144232922707	0.2587705585913034	1.925347788200753	-0.1977302043561767	2.029083862835123	0.6434784182568892	-0.6051516039623293	0.2985292378682954	1.1361282808482438	0.5168101959614755	1.0306143416789961	1.1133891700722318
0.5514899801564287	-0.02859839409712614	-0.7382427779130971	-0.9620281727966712	0.3170725581485649	0.26309370139884297	-0.325270564000393	-0.12562475048845398	0.9763457431966674	-0.9055064890168525	0.39103582507791346	0.039308578792605235	-0.3646400045031734	-0.7754470523164292	-0.4226651801593154	2.153882214088746	-1.336510997651991	-0.3270057953145295	0.6700400059587109	1.3351376250599616	0.6149979311643351	1.2125764896318827	0.20250307891435176	-0.9331708955684052	-0.24824377445097653	0.4779811987694338	0.06249307419193804	0.3445866366897766	-0.13221796757852247	0.2159722405140016	-0.14351258712290807	0.6959688659142796	-0.5271662798058703	-0.3885468874060637	-0.3949755712154102	-0.6174182806398246	0.15627259980392919	0.6717253189640027	2.1054450887823286	0.76001504617872	1.6956797827668326	-0.5888422630388178	2.2356716282635296	0.38092707725206904	-1.2479071360750795	-0.12221648665611494	1.752745317002325	0.18145061719263922	0.8716516949205148	1.6858724922926447
0.07859383508318213	-0.7186843863571268	0.22432413996326353	-0.6044849353083617	0.11282342813461628	0.13174095742103636	0.03538777418211573	-0.02065199362038171	0.5772464174126022	-0.6488987402083211	-0.1214957667664032	0.06503295336000411	-0.342867352501138	-0.39986255362701656	0.015705534849489337	1.516663376149952	-1.316036544504137	-1.1347421093187502	1.2967233753137717	0.6199292678605933	0.7342896000762928	0.7841374946371442	0.08933224502278639	-0.4687771531366311	0.15370700678893115	0.7758436098891411	-0.2610816815526821	-0.08946553088507178	0.6816053809802178	-0.2286541292302223	0.1176461223398552	0.5047475888055794	0.07572992313018344	-0.2512613036578243	-0.6718898123375809	-0.8882777794714157	0.6409948251447563	0.3289609502441642	1.2827202642268631	1.058337750566292	0.6959412150644194	-0.4053062303830544	1.4502400154101167	-0.06862604294870256	-1.4151096298023846	-0.08354442824865102	1.5354880478928292	-0.5689225640612525	0.31782045373578377	1.605134552009898
0.05839070193920423	-0.90329594235165	0.6568071699928373	0.3499465074440604	0.2093446826452331	-0.05614120101957129	0.9046101598591716	0.5184838229091386	-0.026200522134993975	0.09811590282685827	-0.09212942275698577	0.33409675552644424	-0.39687163103115913	0.12599992996068385	0.7092042738699432	0.5199888116631619	-0.9157303219628801	-0.9643640251237384	1.2589641561100264	-0.06933525031320326	0.5504846584535592	0.3572987262323946	0.1293645601687727	0.21202792753590347	0.49836076138083574	0.9029768321179127	-0.2093397751877855	-0.06489133170043512	0.8546099218271275	-0.5993826535212988	0.41814279467198245	0.5330749887272251	0.7451230422527396	0.21578657954573058	-0.5161326419637675	-0.4105814735585571	0.9015925731594603	0.04865356483294294	0.08434848840497704	0.7237219298572918	-0.41277728562164245	0.06750570499475872	0.24183932423376067	-0.439579480152138	-0.9459361683814199	-0.010037732113446276	0.6264013480285672	-1.0318023405188745	-0.26042299397021296	0.7771054949627092
0.51354696376837	-0.44160332586161916	0.6360769659956267	0.9916127578354529	0.48145024986128154	-0.10350642702750536	1.6013415047111008	1.10672880313955	-0.5109154823183181	0.4323456069005662	0.24026378910869672	0.49793467142595127	-0.4278384751484226	0.40739342073717366	1.1016604675879795	-0.12733514885936958	-0.345125935787015	-0.046960061638396895	0.3771341371213081	-0.2667222928318469	0.23339490723920273	0.173164186453501	0.14070714408041995	0.5719803204356468	0.34546681396764284	0.7315496475432967	0.001368171845407278	0.4263260437184302	0.07998572777561773	-0.7129855834546276	0.3015896199443568	0.3920670884580638	0.9642124824639204	0.7828607611875842	-0.1588906878687101	0.33682514361552457	0.7070225905217442	0.15991826838470052	-0.7557420453222145	-0.04508555140749546	-0.8092121477336865	0.39914291143366476	-0.604544488807627	-0.4950122865623211	-0.1231591471437473	-0.12492888990119003	-0.26477652336296226	-0.8081241316173691	-0.5092195388610017	-0.3307750166955311
0.823775673137485	0.23831648245046572	0.47549554211607886	0.8071855732516467	0.6456090161981274	-0.09411774401500733	1.5371936859996571	1.3093578893095108	-0.7143459959564049	-0.15283107799453816	0.3480152755450343	0.18803237721001492	-0.1525177340516875	0.21699706819915116	0.8327291820036063	-0.2841774222257512	0.18270563203911183	0.9572476392183579	-0.847192077677736	-0.12205015054549015	0.04153591334268031	0.22263252401342437	0.04630516049617704	0.46994019508593154	-0.1261453074283024	0.31754908869953524	-0.006356180547293412	0.8629493342553555	-0.8805202945472521	-0.7314029136014676	-0.2863972317472533	-0.06339629911123673	0.6363607093254126	1.00135827834633	0.055810102768889085	0.6944153613157242	0.39049345247865674	0.504686722150378	-0.9170369434630334	-0.6126628795403608	-0.3476961609136003	0.26625193097944366	-0.7876614279407481	-0.30419628188063236	0.5158870508454486	-0.2668749095970024	-0.5561225823170121	-0.2456533666998858	-0.4063144601814055	-1.0550800488907832
0.42388057766327614	0.5972624652444029	0.09237451148706936	0.05960928369674759	0.42580142854131237	-0.21975985603093062	0.7543677816164948	0.9358566823433827	-0.8014873164140103	-1.1603610914811957	0.013217739683107015	-0.525637871383192	0.39356241031552863	-0.3168564204415859	0.13559196490222497	-0.3404002986410954	0.42481281780295777	1.3947822987271883	-1.5947187738925015	-0.08416072259751502	0.02310867560223705	0.24377691793430323	-0.029862932470186093	0.10944478501173205	-0.44615549248857833	-0.09427551527147468	-0.3480020413272433	0.6618940444966516	-1.1396157478169924	-0.9723190791578399	-0.9777567440993692	-0.5424428932711555	0.11189917859984759	0.6211871364898263	-0.009999857302591847	0.2530020726774781	0.41158355255310475	0.6732463870137436	-0.668398155736268	-0.5926461933572001	0.30579035889361117	-0.3291663938124133	-0.6066005428026209	-0.1635069881032244	0.6105276048760259	-0.2082254341307898	-0.2931480065586681	0.025116019715220983	-0.19978027830512898	-1.0834368615040566
-0.46841587964682635	0.4980874665079157	-0.770330336631878	-0.6211944907920779	-0.2356375984523896	-0.47355753648350657	-0.18681758773805865	0.17533394509604394	-0.9716903642841723	-1.568924082492114	-0.44584358732957147	-1.1692862617150663	0.7003141602492333	-0.7513578844424842	-0.36585230387788825	-0.6129691828423693	0.23086347145751973	1.0863095670046727	-1.4283888759848156	-0.30094180947761306	-0.024852218764736162	-0.00417959588195771	0.028452930259162578	-0.2572837608694607	-0.43145156483057456	-0.22942218964442698	-0.688269028023807	-0.23608384548432865	-0.6851887163228498	-1.4784264651294012	-1.3322583120041043	-0.6606816334249137	-0.2397793335128736	-0.08107015259711062	-0.23685795987452402	-0.8058413598865186	0.8020841428197545	0.46730010562569263	-0.47707156233104175	-0.22435638830841567	0.40935099478844295	-1.0207602622900918	-0.48811265746929855	-0.2646566170648376	0.22840779357257432	0.03900421604313302	0.02457575350218514	-0.17641793496951644	-0.0988922007431883	-0.6938968104565787
-1.0436283088369838	0.21372291343827637	-1.8138821508289769	-0.8977255381541933	-1.0819852944504813	-0.6034864616267374	-0.7782036660248026	-0.547591841898185	-1.1207653610592279	-0.9216324566080338	-0.5811337533699575	-1.3691343224619175	0.2930015059970524	-0.6073905553806427	-0.3222179033349846	-0.9175286148841049	-0.27342885907418507	0.44450807058497677	-0.6515338910390985	-0.5112412536284766	-0.309928001384262	-0.4836658646302676	0.09962529906682947	-0.5048028995879185	-0.32685494594512127	-0.03631085789360256	-0.5575356603773637	-1.27882735140069	-0.22736095073963916	-1.8826019743322755	-1.2141667514793013	-0.4193191734803895	-0.4231611983746514	-0.5153528970877934	-0.46217301735164384	-1.7691034792380274	1.1172035841132963	0.02261395680665951	-0.525837336919242	-0.02172172948385674	-0.08047608260371028	-1.333432474403634	-0.5334719099199835	-0.5051000024384817	-0.2766013894316204	0.2852591379888759	0.02163910265957723	-0.49469583777800036	-0.10253042394464677	-0.4484619274478105
-0.8433069642150343	0.02095440562590596	-2.146265558502059	-0.9154153163813421	-1.6800857317066555	-0.3865975500480118	-0.9336119010728934	-0.89986510045554	-0.9535309199365499	0.17782190388048827	-0.3539804239131529	-1.2075130231729723	-0.6475089150510538	0.24828438971454764	-0.05149070053260787	-0.803742103346903	-0.715688743954178	0.07905521811441919	0.04672144029763772	-0.5023658101779461	-0.785725907649105	-0.9249916667558697	-0.08640016729439344	-0.5853662889594484	-0.4261396778452148	0.2126205552859721	0.12600308153040324	-1.8039615027680658	-0.20085341905230267	-1.755878753363111	-0.8636462233136754	-0.2229955241820776	-0.7266202331846224	-0.38168349383651573	-0.63436879171181	-1.937961911357044	0.9062273646576795	-0.45340458710092685	-0.6409902968129815	-0.15526182279655004	-0.5655201884163489	-1.0799124573451195	-0.5444997674438528	-0.6313184293625517	-0.6004128808393232	0.3896004668933685	-0.22898749283401465	-0.6087119388001031	-0.11024175432293519	-0.6235301196864734
-0.30236060992264496	-0.07012573764655886	-1.258579753964928	-0.9301992799891733	-1.7237366974328847	0.0838952487526785	-0.832214446165803	-0.8685850194689703	-0.42176618882322753	0.7259439042629048	-0.1506971097512651	-1.0197027717356082	-1.350535123708845	1.3905810134400052	-0.15326475254139185	-0.14384947976171478	-0.7718135952922577	0.20831306131150917	0.2808193071865235	-0.44662322312129665	-1.1557476948267325	-1.1119816324186533	-0.5977973557521197	-0.4550409686405669	-0.7008817235333846	0.14514835844969853	0.8982952375511374	-1.597846516532189	-0.26849855455278215	-1.0685843864613989	-0.6289400210844914	-0.3893326060899756	-1.2649272227430572	0.00342661117155109	-0.7298248139533187	-1.2518510160008565	0.16264381441148323	-0.8880904526033941	-0.6087825378653782	-0.31635895726564733	-0.5703321222309707	-0.5177149930934948	-0.35758820824876053	-0.5114757128033678	-0.6691837982954604	0.3094598081566738	-0.42548294180876717	-0.6299456546728739	-0.08958334097588107	-0.9457124524737972
-0.19038951756292052	-0.17155698668054975	0.1551355294293625	-0.9203321171200107	-1.2627797102051757	0.41875202202309036	-0.5700532226764212	-0.6845437187747202	0.11166417786089855	0.3973243913544972	-0.2722705728001266	-0.9464299082667387	-1.2284530155763498	2.0567600452883505	-0.739845165630248	0.6404943039279957	-0.43543828232879533	0.45802515259517473	0.2549440592977527	-0.6287073109701637	-1.1370488251833666	-1.0692394482512957	-1.1177048184488325	-0.14302745934846484	-0.871916428263928	-0.3249168660199762	1.146425104435818	-0.964523087981749	0.07309586703241074	-0.2762277936578037	-0.6307640649814248	-0.749757741583939	-1.7115886012630246	0.06996848102554047	-0.6439412862793041	-0.3686284003361249	-0.6939196476835676	-1.2378037302198577	-0.438367205579994	-0.18284471455427617	-0.27199840358257	-0.07718464663854126	-0.018506963974774273	-0.23867295054187793	-0.5562083714186408	0.011855317240532088	-0.44482898466547377	-0.8164113317885485	-0.07184838673832973	-0.9157297953561844
-0.6388696549435592	-0.25564764465337114	0.7435687218840881	-0.6592136957435958	-0.6622204426408079	0.26808804813414316	-0.11626940967733235	-0.5465350139437739	0.23962949308838855	-0.17288549317361196	-0.5536117537709859	-0.8359517835466713	-0.49827183159054467	1.7519608595511103	-1.2056233609230464	0.9809272700863034	0.023692414896407454	0.28286652541494683	0.372568773820876	-0.9550505892794566	-0.7273257605998225	-0.9583799551076546	-1.2100318993157393	0.145734842980217	-0.7746265454386526	-0.8546384595058306	0.652144348895406	-0.33682225269255406	0.6699936552111571	0.061400531725314574	-0.6808019098686413	-0.8537912435925153	-1.581323236056754	-0.33664566197216717	-0.31638630760189923	-0.04527804218268174	-1.2114285532622884	-1.3365316436949595	-0.29183998534321937	0.13269048681877477	-0.19724169206924966	0.052138866488825	0.3376343855818458	-0.013909914679698062	-0.3277809938807312	-0.48704215895707875	-0.42794179024908147	-1.0764665890479794	-0.06173223683651169	-0.3924999200970382
-1.003620127669993	-0.1834995879042749	-0.025306507090999093	-0.10555942030145028	-0.3332794941447545	-0.3298898584999657	0.4180863359793024	-0.46743445167191283	-0.046126025537010465	-0.1964303730849534	-0.5992272049815982	-0.566367075999386	0.08117142473982503	0.7519267028494353	-0.8901748172326048	0.7198759947299633	0.33887728479195256	-0.41842944334565196	0.6702896348386312	-0.9849015563949944	-0.22541331618506785	-0.8649182739109835	-0.7885763447248504	0.1216241570183339	-0.5484496733421323	-0.9803556732235991	-0.2592184441832272	0.06481376428842102	0.8216631828793278	-0.22456050986516127	-0.5249288967348902	-0.5373429673922051	-0.7913744472451149	-0.758849700664902	0.04126090823128008	-0.41106513636042036	-1.2444837886790487	-1.0403231223930272	-0.26391191201419045	0.2125347603597912	-0.5321660710629325	0.014216620750294392	0.6194295748349229	0.021634324331151308	-0.02009034099266178	-0.9659052265920302	-0.49896036788598147	-1.0187996418377965	-0.07156376229345204	0.18927892632187152
-0.7665670077193577	0.02775938068436083	-1.1766643243006203	0.42037398487578925	-0.46301719848506556	-0.9239766262953002	0.6567104115828784	-0.4018321884739122	-0.39893983367842173	0.3308019296278334	-0.3268692281463206	-0.2694101359956936	0.06145615728423324	-0.05470871778472737	0.08464994493154908	0.19824203469644475	0.4404817164667528	-1.1644806194409476	0.7619443881978812	-0.5260412785782772	0.015826771264079477	-0.769247207716729	-0.2584754903166655	-0.30758165731906667	-0.4535716985219968	-0.6020364013059599	-1.0524020091813935	0.1961304077634538	0.21246342125524664	-0.733524832812389	-0.15157612039242394	-0.13687081324430475	0.12841685894783897	-0.6572977169648704	0.01448951897172964	-0.8925335598284572	-0.974792322306984	-0.5212895580111592	-0.3296454699009248	-0.13447967054788096	-0.9184507511954668	-0.006105805645745378	0.7202143272213749	-0.1261545292583543	0.28273878410654496	-1.046845346063741	-0.5429691896962878	-0.5101168158641185	-0.23093094014804072	0.23096761043161804
-0.3075206664218548	0.11654401643803401	-1.2461283594325754	0.5215372106432422	-0.9218585947480576	-1.0187704575017034	0.2643809860669183	-0.44294276100834445	-0.5595535855227052	0.6566270450716651	-0.0987726019219494	-0.10154576356518694	-0.24557412555066344	0.025500097569434423	0.8175649419091688	-0.16392157431174115	0.4020981864061277	-1.3845036570737725	0.35228825775952366	-0.009164470944603513	-0.10575819617007663	-0.6999635407821924	-0.12656708290242794	-0.8599421162510853	-0.5692545235602805	-0.12915966469952475	-1.4022270422260568	-0.007727783680052178	-0.563409251696654	-0.7887630364457892	0.17503041811599818	-0.05910696021675546	0.46942470379723744	-0.06578656372220182	-0.5707168768768769	-0.8638868158933678	-0.7097461171956045	-0.2353430682847787	-0.4625849920207618	-0.5982085348713425	-0.9304430832967996	-0.03710633307817516	0.4563096989051101	-0.2976589315599001	0.43844557500237036	-0.5521713671030954	-0.3557136361665384	0.056134759950267406	-0.7014966276696325	-0.39427202934125516
-0.4648596251696739	-0.15087391447803744	0.10212594555827852	0.14694671640303533	-1.34985115206789	-0.5390768038340259	-0.6244745815120495	-0.7637283889839069	-0.5890224119434208	0.2176364003696371	-0.24092248000785083	0.10114373178781012	-0.22329600507105338	0.7795684096701356	0.5590241096705435	-0.2575153501766054	0.2950935809354545	-0.9880811651803164	-0.3188391960822352	-0.04956368274428998	-0.33996374520567035	-0.7804028954146361	-0.47221924106624813	-1.0625134905621763	-0.712702728267986	-0.09276350887611261	-1.3130376607618042	-0.5899431101014474	-0.6183365091481342	0.00614239968902988	0.21101164631068967	-0.23893365358278446	0.02276961766326648	0.4028055132811671	-1.3136658885758696	-0.30019214071783035	-0.6802322795403913	-0.45487608344908187	-0.6632922026325376	-0.6769051609005134	-0.5662261871362901	-0.1867166017100661	-0.2434563049043735	-0.2500231557307022	0.35506327900533796	0.2175408020569251	0.03613317138218592	0.22383092762992982	-1.3670186515219425	-1.146975082417848
-1.3419207549227734	-0.6750078191968795	1.721026222634033	-0.3352398907972286	-1.335155880500393	0.061160563426122104	-1.4022745719229974	-1.3132064493357933	-0.6164187821393269	-0.6295058113580778	-0.5627407422488784	0.7109756930481463	0.2693217736202187	1.2658338263744024	-0.448011121578452	-0.2377588148758712	0.15980801235473358	-0.38651546333077336	-0.6733209215561267	-0.6516241469331754	-0.290853644917616	-1.0252230201828947	-0.8532713440928613	-0.6688861618787537	-0.6205433041745108	-0.595175633726343	-0.9479360538992169	-1.3094608821741696	0.18827221735548075	1.3734872843944292	0.033856080199913846	-0.18873272722925064	-0.6944854710270513	0.23086411797008136	-1.5155364891863896	0.27047090936632023	-0.92403023026883	-0.882177650311609	-0.8240774730418768	-0.20752482659509744	-0.14812499446564065	-0.3358690191561285	-1.063486106600728	0.15908197963416776	0.08614246039660434	0.6930336822039391	0.3275846473720397	0.09817675685144273	-1.6995413042947074	-1.2928444757551016
-1.893057704103612	-1.0918859612235254	2.27630977112541	-0.49680816579149295	-0.6363513889497914	0.22408874920816785	-1.506555592845116	-1.6691524287256292	-0.5374707336857637	-0.972579191264759	-0.5386243500007221	1.7678378471693725	0.7353178788703969	0.7936224370845124	-1.1923267659676513	-0.23222319187689622	0.06715178109911588	-0.00022376407496932767	-0.43872267286176597	-1.0633270312167287	0.21420831539223262	-1.1545214528641452	-0.7662779605296643	0.10296531288882994	-0.17603480154634318	-1.1670534174608365	-0.4474238117587084	-1.6109783751418967	1.0506234906893122	2.488080836199376	-0.01694127626198372	0.3860651910857637	-0.9244479344039567	-0.41165029659353325	-0.8841067261893942	0.40481171528924137	-1.2403540104309247	-0.876524561805998	-0.696656156956682	0.46612510134300694	0.13680612592232977	-0.16021871616929811	-1.4020545878894086	0.7558789530799369	-0.2098436580113464	0.5658261009914481	0.2611088186982001	0.26530047298405257	-1.1520350237599144	-0.5860534974167656
-0.9908582830680228	-1.150807736335634	1.6444263462656885	-0.25048321100878745	0.603978918380046	-0.11262340828532082	-0.9410028544725403	-1.355063970320093	-0.16879807447187564	-0.3940536286263067	0.015027837148639847	2.6955716968148864	0.6588535289895012	-0.3090036558303786	-0.9614665894273212	-0.2507482333230409	0.09706350008053495	0.12693883371830247	0.010152661177713697	-0.560983812444441	0.904381877994488	-0.781977180162774	-0.18130800129493388	0.7648172530225921	0.4995713307672027	-1.1984487817094442	0.09672006898468262	-1.0765407978849058	1.0941763001233271	2.600756340049864	0.2692482893835008	1.1550193381523857	-0.39668050280962713	-0.8334688750328734	0.10436769695783367	0.21144264107059552	-1.2614736180901236	-0.12677202363254608	-0.16107150075445312	0.825187940908453	0.3766583148113841	0.4450342849167065	-0.9350545265415281	1.0569382434268084	-0.3948722039807034	0.040496625986925154	-0.06220066408435063	1.0290265466429358	0.20540799226132433	0.4955298738470097
1.1555564363246091	-0.9387772416530453	0.8202149222616095	0.10715017828120253	1.8148684770937955	-0.3806649953112048	-0.2438752641138929	-0.3757609570233423	0.340273530236736	0.5196977496224847	0.6112780081858366	2.7470115739344347	0.1245455391824993	-1.015989910848248	-0.06775999274906999	-0.35193748619787496	0.21309016221791616	0.18190780154227712	0.036828322661754294	0.7080465106547902	1.227220412752387	0.11419911965154138	0.41263012943486727	0.9825855328931025	1.103631069988489	-0.5258117562997592	0.5932257736449522	0.054805687073644735	0.2840333545224212	1.66445786049488	0.6889185608329245	1.459909942181881	0.4200113020517979	-0.5621658149150035	0.6503497794846916	0.1468198662446816	-0.7071284477865485	0.9676785674486483	0.4723615820975307	0.6221657294651682	0.5997563774470338	1.0695045655034057	-0.06917272831284849	0.6420374170190899	-0.41918229099785703	-0.4592592895823174	-0.28078904882423966	1.9141117988042688	1.5406027565323317	1.1651029729474272
2.94351598914266	-0.6963015817854826	0.5903007233157822	0.20425304458434387	2.2910069386257277	0.04143228525934179	0.05494200414361159	0.6410556872204228	0.5076358867124671	0.8144920366656522	0.5864799067706014	1.7598601505462392	-0.3057610827001181	-0.7092982305975148	0.547254352364985	-0.6829228838902128	0.2221404564962189	0.18523234681915926	-0.5552595052803083	1.823795116421567	0.8105271798224087	0.9886275174635988	0.4983635391235866	0.7954128480607803	1.3052968091240227	0.39972843470102204	0.9525910013486909	0.9705411526297409	-0.6439768161572355	0.36840969615424435	0.8045267784278599	0.9979165237737673	0.7765296355781875	0.1624341543248568	0.42608965701655166	0.44919509218056364	0.3023524681668928	1.649894433680415	0.6063328163167648	0.025711305627601325	0.5408952657593812	1.0950698520806461	0.34120719288415413	-0.3809250117928931	-0.29097738366103915	-0.7259685645103295	-0.18120511607320142	2.110451741887556	1.9186225770299135	0.9770195168605118
2.90821665367462	-0.5009692310780052	0.6654648622195247	-0.08237826155312654	1.724065227124928	1.071769448449878	-0.08986585862713901	0.9718202794865565	0.08924843940870085	0.22183067990829766	-0.12318324037056262	0.3659341360508227	-0.26735199539445836	0.1512802191622928	0.33387371307357266	-1.195376556402798	-0.056913121260006215	-0.07478822781945522	-1.2855422342206673	2.0366027602861445	-0.1647666563157983	1.1650272820525962	0.050202231967768816	0.4482903043690695	0.9585090498998333	0.9186145760460106	1.1208777580319913	1.0406429306692875	-1.0217874336804234	-0.49889434237182584	0.4252383021305894	0.09201202639903616	0.3430431701209077	0.6625626233002213	-0.16327222245312542	0.894167792744319	1.198694039042303	1.515112628233726	-0.036247099805989114	-0.5738800206606692	-0.033804267794541466	0.3495471170849192	-0.14542342725675597	-1.3351304701628384	-0.03774585251711404	-0.8204535795893093	0.06636149473832434	1.3649755500627383	1.162535177836896	0.13906928805646812
1.2143743266512579	-0.24163402283354932	0.27153738388321647	-0.5575250465231135	0.5301085725632527	1.8476439118979595	-0.28833582576130734	0.5209631590080142	-0.4834262558146149	-0.5762272302131307	-0.8600812214093266	-0.598673113045752	0.027086420550469986	0.5529840107729099	-0.3615614686587934	-1.422175790185334	-0.5673585132537704	-0.6721741948891018	-1.4783741663108683	1.4730778868689371	-1.0495290402088893	0.5553202224126891	-0.4370989772960348	0.09650338330428292	0.27279749106433265	0.7472552977793411	1.0702115550062232	0.4839141913054045	-0.8168369303911478	-0.7320064127708743	-0.14973318712530653	-0.7096550740336236	-0.5170133318381889	0.5310401944179606	-0.5068853421690579	1.1009023748317064	1.3683049924874662	0.8347538346742881	-0.9644863556351633	-0.8438514382729033	-0.8259537162304332	-0.6393947738468613	-1.0239973396603614	-1.5173021577884473	0.2770879204761563	-0.7907987108694373	0.12653464342160473	0.2571930525409076	0.00502355367692688	-0.7063990712708967
-0.5362537308457064	0.11733637787892728	-0.6692624029806131	-0.8712245075594417	-0.4217138137395364	1.5471680096666085	-0.16059151029794966	-0.035689995819891955	-0.4830504770260572	-0.7487171135941586	-0.9561959025564605	-0.8181501228519162	0.13585977025479765	0.040111953976736954	-0.7719651671775541	-0.8036127121127669	-0.9930406189116999	-1.2534769333145566	-0.9196993516640071	0.8435697283926399	-1.2392451698682319	-0.1310444285143656	-0.41972416548881963	-0.25652416503383596	-0.2488259545611713	0.1991434709125999	0.7738301402543298	0.15793266718196264	-0.38425252877060007	-0.7166030900212856	-0.4178012615706919	-1.143290515137652	-1.0962961113994427	0.005490579617423796	-0.42500400672940364	0.9579294026461973	0.7258475770247184	0.22898684215061094	-1.2297498241872404	-0.663522921736646	-1.0949183862733738	-1.1183028502192733	-1.286978119169819	-0.8279115081053358	0.5392566656085234	-0.5532182421240311	-0.09309624868307925	-0.44597615432952586	-0.6335314453618621	-0.9639548746998504
-0.9527059353706806	0.39027832909141513	-1.322653428463497	-0.7397599131643645	-0.5310145561285278	0.3058941707391773	0.3172330724591759	0.09054441682059321	0.25881068009261216	-0.23135367110054914	-0.4404295361660356	-0.5932161954660429	-0.020241258867041197	-0.8659713673637444	-0.5167436819286988	0.6208265042895286	-0.9881371331611101	-1.2816842823183114	0.007910571917546549	0.5845974505389775	-0.663282575745165	-0.025372738376634816	0.19557182233492706	-0.5696375263956726	-0.1750646716722833	-0.13359979385450124	0.25519032651832846	0.6212989537284205	0.08773870395231925	-0.7885265648601073	-0.1782138297043934	-1.2431392678124695	-0.9217315678163738	-0.3419146082921701	-0.16328946145037268	0.6721115892597768	-0.11358494679138934	0.10858886864781551	-0.30241324584584367	-0.13502214738870014	-0.4123291734852071	-0.7979257222911957	-0.44026988331072053	0.1747219418042372	0.6417904919914162	-0.11800974582849356	-0.334506805738593	-0.5470681702802759	-0.45555521242977987	-0.44531583013803605
-0.14381522959016488	0.38464762468475305	-0.9640333300653746	-0.11010700431397125	0.028051750836514962	-0.8090663047696904	0.8555613687628966	0.9820806326999199	1.0854300447198701	0.28885804692179523	0.09928728780605223	-0.343726831478568	-0.08102794367799702	-1.3637114501939922	0.140520952731774	1.9757809808973992	-0.43841380419684556	-0.5876697748024318	0.7765296809017704	0.46743759529127504	0.20038272688671077	1.000982426204543	0.9823832287645425	-0.6504028714929209	0.44714621753506273	0.08176520401408754	-0.3202729559049435	1.484139260394672	0.6751846939100932	-0.7518603609943857	0.3054651471969295	-1.0003649351129047	-0.04860097664446414	-0.20893058597469175	0.13599740996355042	0.4684958700191645	-0.33433720154912877	0.4222451375415278	1.3534019882000352	0.49146098679036954	0.7697879623965399	-0.02331737598646007	0.9736845695420882	0.854867180096821	0.5672633098963544	0.2477329406202995	-0.30822414260550374	-0.4165167768883215	0.12620192273726827	0.5659937909264453
0.6650784933609656	0.20195423964035808	0.06893724029536508	0.7692656817401472	0.5432560064661056	-0.8388891756446585	1.1319420855323084	1.8940691101975669	1.2617971134918642	0.24491236248451578	0.301347801016389	-0.2047433949473432	0.24176078828511094	-1.2767207104427782	0.6952046903699023	2.2440460939873317	0.4660768834072562	0.4184882504925197	1.1786825448479994	0.04485170575589225	0.7782306650188227	2.1227758476221594	1.3788923538262066	-0.3405654910734875	1.073845814901884	0.6541043944533289	-0.6719063348302207	1.8105925109783318	1.3372469388928732	-0.19660115497812422	0.6399890247146197	-0.29789136921580645	1.0713955198954148	0.17957549192146108	0.685726270366245	0.36863533543334237	0.31713402393974416	0.8081324283367307	2.620024370381198	0.9472147188377124	1.4903534052054708	0.6650621035683545	1.8905095725995593	1.0650420444269042	0.3842060194942918	0.28933957061226756	-0.050303276391782406	-0.3711010124160433	0.5547855343744504	1.4987389158673794
0.587954174842579	0.19525025372755064	0.7016605075589502	1.4345555132184544	0.5173512089635385	0.10170620374625286	1.007126982377517	1.9849330203122448	0.8623351970355937	-0.1413268153669113	0.4612117435512534	-0.12872768972563167	0.7414543966866101	-1.075209302772624	0.8663206970999612	1.2831990688196737	1.351835057419511	1.1371475742489061	1.3240298148904097	-0.7053342772522666	0.8654637510153873	2.3127376135239204	1.1512544312699546	0.2122967737139984	1.1484740530003892	1.0947538287897391	-0.607610450658545	1.1734299828945474	1.7008106690533198	0.7609874543174217	0.7175181291298991	0.7055322342532317	1.914639164155017	0.3733785385357058	1.6401382249805099	0.28676012149471597	1.257222159046019	0.891301780586675	2.6617606051007865	1.0878407999446555	1.2471209828284382	0.9963710963636565	1.714564470191096	1.0982249689519692	0.16188483309246354	0.16030930019549416	0.11898337930560114	-0.3057495628879826	0.6102233072588892	1.8153581153261724
-0.07537797407068218	0.585281812194595	0.34082058000166054	1.4943792910650002	0.14291654240373866	1.0030404174137717	0.5697349399156997	1.1589980839026044	0.6569811056896933	-0.15735455480518956	1.0522460138499077	-0.17031044102813894	0.933035093877606	-1.0916491602877723	0.674292684785321	0.03363018380543462	1.847299231466047	1.3208745019001777	1.313257448512028	-1.3132390192095489	0.6764386407242279	1.3291471370965187	0.548704955581957	0.6004880506751662	0.6529829267234788	1.0952680627142888	-0.2135529939200821	0.18956048865646458	1.3890960685441283	1.3249945436336636	0.7428963608337338	1.345105818831393	2.1446166984644575	0.18901976334588835	2.595757085723899	0.23403254586848932	1.5956049750535395	0.5183256477236279	1.5631116009926571	0.9583361402895506	0.47355053798970687	0.9958185249069779	0.7797127219439549	1.1859912257257423	-0.0658314832221053	0.3176017628723355	-0.005043279786096519	-0.002959499745615786	0.37303552287848374	1.3450287771232523
-0.40915534027642547	1.1905736052488698	-0.4791349237344167	0.9669400547651431	-0.009086314756694523	1.0757322105272378	0.0839119263060044	0.15514316775479772	1.0757963889177158	0.5333775495326047	1.942755341560479	-0.45333900018826484	0.6383586520587847	-1.0280722053105318	0.285291700943314	-0.40872997100414926	1.7509933826138948	1.1739968711418398	1.0892911314686249	-1.3188992380058389	0.514091838438151	-0.05553050602506467	0.06824880465044637	0.562459703384444	0.13052049432370472	0.7884313753031114	0.20842468880893886	-0.10214239146457006	0.5011253981381354	0.8168808589211561	0.9020324487463296	0.9324999727535676	1.735732066978144	-0.11686044794093678	2.7987949465809705	0.31767383379345443	0.974877133748596	-0.12068685767603472	0.14636575586702905	0.7225178647444453	0.001968620155619493	0.7501953008791854	-0.08101139285051158	1.2208020748580384	-0.23224992059571128	0.904814587357096	-0.23114313650200116	0.40719579701229297	-0.0255087898516954	0.4374026325762319
-0.030056898704328015	1.5962915182178483	-0.760837408403841	0.3313027264096789	0.2756125582157377	0.5141948859862148	-0.13009382703479355	-0.2074082009834041	1.5542147723027708	1.481601423074907	2.340020478171206	-0.8848468192804956	0.19631278612506103	-0.4168237768524075	-0.06269162521833438	0.10823983267524488	1.1464796828834969	0.9838458988208026	0.6334279063662467	-0.7058303380061518	0.45709061220067687	-0.8080115742613807	0.054756276486237945	0.29016487213568976	0.09638088747631274	0.5368007103419317	0.41438625606452856	0.6175001952668154	-0.38769658658203016	-0.4512999298114626	1.1081144971006873	-0.4321823643166648	0.9718791591421133	-0.14092783564566685	1.949207519107655	0.5467708740203778	-0.11656792841099425	-0.5649598793720889	-0.740331185100152	0.5197058038697245	0.17588873588898332	0.3410112313922131	-0.3032556785877598	1.0134521068854312	-0.20442461044962376	1.4029438098081652	-0.1703838440940986	0.5216670778610101	-0.427592715270799	-0.24586281641993304
0.5239222517174691	1.544611773587774	-0.1896946729131952	0.12260735105362595	0.5435312784041186	0.050477553588583086	0.08197929506652636	0.15022812782617828	1.1652933789035054	1.922987934971034	1.6208027453836729	-1.1244021766798835	0.0239400837971778	0.608569104273507	-0.1057860827290692	0.7233989041331422	0.37127600856492193	0.7924689594616698	0.14803044276901842	0.14421843312813923	0.36210096407462583	-0.6031050603597199	0.4452482992311728	0.20423842662073416	0.43747796673753664	0.4719388590407045	0.38937974353987986	1.525775758782448	-0.7563709928163046	-1.362910358570333	1.1021310023077922	-1.7307703469313251	0.2794476560228987	0.21415710179963446	0.6225648443255548	0.7301515043055069	-0.8656628547114938	-0.44607204078238194	-0.798434103246654	0.37176835374652856	0.6157049110598348	-0.04278105835049492	0.045531358425506624	0.648584591292402	0.07347634086512948	1.133546206194734	0.2804342951620679	0.1651646449406466	-0.5571122495542747	-0.24154296608176262
0.4710999959781996	1.0902557528462342	0.5716781774228309	0.3815051268080659	0.16597379985074986	-0.08399299115600631	0.4917789035792899	0.516742419828838	-0.17077365760887292	1.5258944084744648	0.0954086656409883	-0.968424400224023	0.07685426766958509	1.319847383540999	0.20985535300389918	0.5673534072199257	-0.2323908411613826	0.4705818388598012	-0.12245015932367648	0.7692300244941344	0.09279049054122349	-0.057242825332271395	0.8296731340533542	0.3873558008944528	0.47961154738083206	0.2980243424140065	0.22118935077564333	1.444753602493802	-0.6215178241053574	-1.181041590964851	0.7238391125888427	-1.9437117300131899	-0.08216803076007306	0.5743601012545284	-0.3032970323486641	0.6210278435743082	-0.9344183218398425	0.06439744209980307	-0.3512585115322567	0.1899127638497627	0.7724985917770429	-0.17279296145777262	0.4827021594726719	0.3827998092257847	0.3864723907370705	0.11185317175780558	0.7236665897923218	-0.39676085099113334	-0.21651238843225654	0.2989263167037969
-0.3529598567463754	0.42033292685319146	0.6972730252873796	0.5432157281564148	-0.8949847147270098	-0.43796413972579196	0.5579076483888455	0.1578510402394944	-1.4209121030501695	0.5934291249123028	-1.2208205147432307	-0.6492406356851613	-0.09608528988354441	1.23667142905053	0.4823185768392592	-0.3235155018399535	-0.6235039478612256	-0.006693866119878761	-0.237232084081069	0.8474819400323518	-0.31312000040788207	-0.04503762040821241	0.7786457563220187	0.3640649115323746	-0.2799875790031419	-0.3628022363423163	-0.12144067236179583	0.0459306911830646	-0.4653273388106917	-0.3894049797308867	0.020590341518698287	-1.1024086411581802	-0.23440276483300612	0.4014888051789055	-0.5937327904925589	0.1439533597548873	-0.703846872546218	0.24735766432739825	-0.014129866953414257	-0.15923976183508487	0.48588364635651204	-0.09580201718349418	0.5401829297115606	0.2096681544599756	0.31971502125665086	-0.8335515241306926	0.6114061180127602	-0.8240068518182384	0.3191786050555019	0.7137384474075305
-1.3658358469420184	-0.3280131108459987	0.11039913708639784	-0.012697799646516706	-1.9055453584753521	-1.4663575341788264	-0.11176290463878957	-0.8823582790508371	-1.5416353209267797	-0.3580478277818004	-1.5977400797789485	-0.5587356731082663	-0.7331072804377693	0.7113284345179636	0.09127557122335545	-1.180288904553558	-1.0752132088894684	-0.49394765073897046	-0.5515983360202741	0.2893406432240179	-0.6714372981221353	-0.8176896023596176	0.20699507568687062	-0.3966281969802402	-1.5182243199399479	-1.401927481520151	-0.7521698435938606	-1.7528529469430236	-0.7207033623739068	-0.12535380357853237	-0.8437947922566351	-0.25307223715710103	-0.5210516395740508	-0.47200101086769286	-0.8135989141037654	-0.5383215885095934	-0.7393298386610089	-0.4882839762086826	-0.23968826231495455	-0.759868799111648	-0.07035953232305361	-0.22752821934433018	0.04703681089886619	-0.2407017878195985	-0.33190370046458917	-0.9421556479650018	-0.15861463552192723	-1.1045370027879866	0.3541195567448657	0.43625313367307983
-1.8286003804095237	-1.003969328672362	-0.5036747208092208	-1.2537336884905452	-2.0003013889274626	-2.6183143025374473	-1.2733426640838759	-1.7660254395332524	-0.6704972604160223	-1.0270601662977619	-1.2238484316862621	-0.6725825234031424	-1.4241279621855079	0.44717751120580423	-1.065016448328938	-1.4434568377695525	-1.777982409709373	-0.8655284860645232	-1.2385178025894825	-0.6497034805128128	-0.7732690573803559	-1.7818841237735001	-0.5076743440236191	-1.742166574148428	-2.2383147570363877	-2.093154894269287	-1.56249147749842	-2.5895009236213635	-1.3462469617313588	-0.7865700855554333	-1.6565982320857844	-0.287007523364712	-1.0597535960353304	-1.572215104259247	-1.4676927677412264	-1.1432173919578639	-1.099969630712899	-1.8251445426421133	-0.9743541419054154	-1.526715512758096	-0.7653605459102862	-0.8859746881362932	-0.8010621653289709	-1.1951045568073437	-1.2112887926927465	-0.389318884595471	-1.0341798050013542	-1.4011661787338248	-0.47775099479403077	-0.45116581503810127
-1.4561562838269737	-1.3344251329970898	-0.47122017698035773	-2.4001079020012535	-1.0007608267589398	-2.666813940107666	-2.1055693940383464	-1.668081364771432	0.04469111657645312	-1.3255375092737218	-0.814726319484635	-0.45949563831383605	-1.4418347615165856	0.5503050339062194	-2.1342310943230465	-1.3011380180840582	-2.437686021804357	-1.1344850898006444	-1.8934953278998297	-1.3454752385949167	-0.48608459383660424	-2.1025552145396116	-0.7880812043029868	-2.7472991674551577	-1.6609250337427612	-1.6899874097219414	-2.0693106840202464	-1.865818838724505	-1.8557550255448405	-1.459070122282232	-2.121970857320604	-0.9389666640502072	-1.4970917828010228	-2.0911887335460673	-2.199080024551773	-1.4168118951632427	-1.2711561706809356	-2.6082086678048464	-1.6388310039158163	-2.131692247972331	-1.5589715521525762	-1.7158401399172827	-1.5376951519571636	-2.2249581684274675	-1.5863527338347112	-0.05002697958245148	-1.261926459914038	-1.5800204928583015	-1.537205036780065	-1.2851389005057332
-0.5353718876629784	-1.0935733959327059	0.23349591672419767	-2.625812764181073	0.40882127632186865	-1.0737752133550962	-1.9096394447280889	-0.6135413491611339	-0.20220078830122587	-1.1899735792620343	-0.7463608916034469	0.4667988793453156	-0.5377852245375259	0.3896485288662954	-1.9336153288682083	-1.250459875826886	-2.4257406457555577	-1.32226525584057	-1.8119979329779252	-1.155658197040173	0.15571431994934193	-1.4984063071879807	-0.34322655545796343	-2.5212768077039747	-0.018627404787432078	-0.24450522170691075	-1.7510258285412343	-0.23527316918716148	-1.7181784509399678	-0.9268019736194705	-1.9294310852607217	-1.1207503753107022	-1.3387959702687815	-1.571332141929029	-2.116844647856076	-1.222206315461029	-0.7923397500222435	-1.9369858510176223	-1.5510881040920392	-2.132151657988999	-2.193662940389737	-1.8330174024024566	-1.69421286406889	-2.4911502736283184	-1.0191706023430556	-0.4113057057409906	-0.59625590678317	-1.1897851570529006	-1.5892307469147897	-1.471715602561544
0.3730712310661849	-0.43911168501216685	1.0805110822173765	-1.8595663780396006	1.2909798677065378	1.1794707008495549	-0.811391274272915	0.4970573785330175	-0.9662324375055161	-0.6429854323446534	-0.7623199772950823	1.6812962217825702	0.6753086124534883	-0.48019453281135344	-0.2149466237139367	-1.3458163793912967	-1.4638283255123978	-1.3212245738130166	-0.759301765092621	-0.035011346170766004	0.8670421029886516	-0.4679184948366568	0.5186673661852237	-1.1238658143763738	1.5319783507816789	1.2291416672741584	-0.6219504968382891	1.0025096050065168	-0.7871802658361658	0.8483816300944115	-1.045667691977179	-0.2207041871636893	-0.5635177717246271	-0.353920662093797	-0.9315759024419299	-0.6076402972065366	0.13786857244226536	-0.2071899866489585	-0.5574798415760155	-1.324566263312121	-2.1511881849270567	-0.7635614541829535	-1.154152711563115	-1.6207705262817924	0.1484255173393375	-0.9861004217156423	0.43714995111989896	-0.07522842256486788	-0.13168159314204125	-1.0565027570756749
0.8090288610263717	0.07573236655597024	1.5233045654965116	-0.8282482868939743	1.2199520137798487	2.3814884745766274	0.29621005978735865	0.72563349588966	-1.1688990248956153	-0.026055223481363115	-0.5168250146973469	2.1632255426745535	1.2258211609936327	-1.5230453178505932	1.8231777866401886	-1.1241586816011473	-0.10345228143647199	-1.0316516709420458	0.6291232341987438	1.222753049765101	1.1730329682763092	0.2167482872563543	1.0720776504440004	0.4160698612319618	1.8423190219083247	1.550336818790189	0.6010456530063554	0.9712354901538315	0.5363181632340941	2.509208788106265	0.05637778229854074	1.1391367305936242	0.21218142496377568	0.6762776190864878	0.5017438613248015	0.14656993168294322	0.7836512359635556	1.1338020107411573	0.7119747207257269	-0.042199834446789	-1.1725444641357738	0.8367761535448536	-0.29286790424233516	-0.22128769716043495	1.0620817911365987	-0.9815732205103082	0.9989681978791429	1.1547472266644212	1.8111416036050383	-0.6195374281487888
0.655955077332134	-0.0004724000855224508	1.362591383401534	-0.28875537011368624	0.49892017375990183	1.735412578685893	0.5799141953648682	-0.01744357496670876	-0.462448387203506	0.09635573522078007	-0.16354817548594971	1.3099972281170476	0.6901906035813188	-1.6838358239754043	2.5533377357507416	-0.27538951134951073	0.6626998865725224	-0.6185147768554687	1.3668478602908556	1.567903882217385	0.7290132680939977	0.20704542365176745	0.7663025358803219	1.0526011544009954	0.7202377354944134	0.42516443291247813	1.040070355649392	-0.18409556437777894	1.5225181606524505	2.658349627499384	0.6381055947119892	1.7673416571027525	0.3200517164745258	0.8598811320019034	0.9956422315049864	0.6203059153958468	0.6119767175149836	1.0059264636897716	1.339093289218687	0.9762555021178411	0.24548703046614587	1.6593535727253226	0.32253709981604883	0.6470306776687217	1.1476897103253043	-0.37017550056008863	0.6681720407258126	1.5605692598079781	2.528664619299214	-0.6273892190355422
0.18539544063548008	-0.5163022522062084	0.717376312226292	-0.2886658323058149	-0.2578433823091384	0.07026381321451731	0.03048989506138706	-0.9235251865589719	0.3342228875180112	-0.5103050928901597	-0.19026658000627425	-0.3308947946459661	-0.41838996325061634	-0.6520566905354233	1.5184408946379773	0.8225630806045532	0.3668011976946095	-0.4568905244043275	1.0647748859539634	0.6549477524214865	-0.29509208457761865	-0.20303499012486298	-0.26594966634419037	0.6543707717562607	-0.9411527093229533	-1.286826418103079	0.43837395465364043	-1.5665827150943348	1.6029303207210015	1.2864947287269968	0.3294087645847282	1.2099643862349487	-0.22520337452227457	0.3158122516707331	0.3168500069708586	0.5271526213740034	-0.1602687086081845	-0.21854586855097424	0.9660661798730478	1.1455680843713703	1.131527183706691	1.0542645118039042	0.4355489354045455	0.5071567051233822	0.5967256605544616	0.04485042439688524	-0.26193958402063516	0.8461955242547708	1.3531794413143596	-0.9635838219790304
-0.1441782802519197	-0.8584741234909604	-0.15589328283609527	-0.24964839413816328	-0.6670371550068658	-1.1193010995405028	-0.6173563542885255	-1.12037906278262	0.2471682726396662	-1.3372203916682555	-0.7081492435757293	-1.473557435065405	-1.1617925995798413	0.6404863397954925	-0.1380821781007041	1.3870021966413804	-0.43546073535909197	-0.696262043224219	0.27065919457865595	-0.8155164885075304	-1.198576630012419	-0.47552953618548255	-1.269074557077766	-0.039601898963821054	-1.9371858846946513	-2.3632618445298195	-0.6001718700101127	-2.294033407963846	0.7993830530968243	-0.29476342531444916	-0.478163955224236	0.20365688677427018	-0.7195691005005815	-0.2609798440191303	-0.5639043804078783	-0.03896800786299438	-0.8104044656399705	-1.1849840605083595	0.10455835573731051	0.5174948375675293	0.9393200364866545	-0.2695049319174185	0.2639495432637779	-0.15530139970956808	0.043807864229012984	-0.29134610905079944	-1.155406889452985	-0.27735606637375526	-0.6329417693977485	-1.1328707155182556
-0.05821029961591346	-0.6530885950203036	-0.9760862417933193	0.2818617012718057	-0.732656348138955	-1.1575075156050767	-0.6702309646862183	-0.5259380386582156	-0.6375558332519634	-1.491493314231901	-1.1415734202148322	-1.2750476649365874	-1.0460986908542622	0.9875472856232664	-0.919123159665053	0.9983336550399097	-0.741186942370616	-0.9543029813577476	-0.17630845735077583	-1.7698080112294887	-1.2772959315687598	-0.3613408008611939	-1.4897247851863478	-0.29071230142764376	-1.7170298592534983	-2.2479989223484216	-1.1628826859809311	-2.0782964105825443	-0.2840538694876772	-0.8615088862642483	-0.9752090445408953	-0.17960111593100758	-0.5613633652462049	-0.31910080320514506	-0.5717705937938744	-0.6635247108060297	-0.8498232908117316	-1.0380272404354143	-0.4680986371902016	-0.3144957738714144	0.06170824309486328	-1.002793292263589	0.13994079001421775	-0.5619074477464531	-0.14612143720423146	-0.8398248740919853	-1.6071241092295576	-0.837693330993281	-1.7510598743693169	-0.8501557842085137
0.30602495396009116	-0.20213283179805153	-1.5198471866520713	1.1190407292128302	-0.5969314348026923	-0.5637600490684369	-0.08993688601085449	0.1709013417278358	-1.223575955173388	-0.5971719400638182	-0.799512749937191	-0.0766404905152364	-0.38034461168837236	0.22331400018110464	-0.4846124437205899	-0.015376366907583374	-0.14132259104846734	-0.6282321942700982	-0.01832624108572158	-1.7203198027967057	-0.4711774225460642	-0.010310303033096282	-0.8234250528685404	-0.026877937828961446	-0.710433932242158	-1.303686672974814	-0.8111049748882312	-1.2267668459015095	-0.9579906970925101	-0.4153670306358252	-0.7148343758911426	0.3573870379803565	0.07126496885948912	0.07977548884547607	0.3054443345936686	-0.9637200553402464	-0.416910338388495	-0.20452545745429884	-0.5356906383473968	-0.7904816973288163	-0.6529227770499639	-0.6155635238639452	0.10076656405379558	-0.5023742430486904	-0.1487173767643701	-0.5261243457699013	-1.606927977651493	-0.5957118521393895	-1.4268021862030582	-0.3021784222910538
0.5975587957507897	-0.0782547696050111	-1.7291220822775974	1.7251612768868967	-0.2716416318581193	-0.11279090098205169	0.6543888389844759	0.3581281128106374	-0.6537639020162598	0.7353147808956785	0.2867373202580604	1.00615709170076	0.16354301251914186	-0.69538136614671	0.2676169183844675	-0.9186744106539769	0.8381836375166745	0.41094439376325476	0.3196753057279138	-0.9969091917562535	0.5398944534767465	0.3709929932350246	0.10805672558735048	0.36972177898660663	0.1914352291196652	-0.18701478428168727	0.15785433611419059	-0.21843342248534467	-0.996433604862635	0.10777571218576788	-0.0004247176390068752	1.210614492499847	0.4828903568477623	0.4876235926551022	1.1184500006736473	-0.8796575095075938	0.07879749570884201	0.3556615104151853	-0.49920565847694276	-0.8096853831540096	-0.7909008807264901	0.2226255602509805	-0.017050982202171078	-0.3557512569108884	-0.2653567622806013	0.8811572778796195	-1.2357387900233012	-0.10171372045288235	-0.5016738022580081	0.18894218683602032
0.699248070937725	-0.3408281532435714	-1.7166526023335609	1.8858244653459997	0.3313676384511108	0.09724440111026528	1.1703036064744383	0.21324473649874584	0.7041415367428344	1.4605571332682215	1.2574369831207344	1.1423761007937576	0.25418438011886857	-0.8931502861161731	0.496688868416392	-1.1648397152355374	1.433722644995116	1.5334512980421835	0.43146526864066376	-0.1534470300203535	0.9575100289451949	0.8181919309823728	0.5153309158780368	0.7157458036671397	0.4470025998833296	0.8045598424079079	1.122068070239726	0.6800004975964724	-0.6948355177820654	0.02297694297733142	0.5229121415822634	1.7114005854893666	0.35072655806135333	0.6375401738237167	1.1219372872222508	-0.6126317291140664	0.5525532518697545	0.39356526443781514	-0.6237018888341889	-0.5847457113905961	-0.6065365675607037	0.6012555523690373	-0.12956452238668717	-0.3575216550408357	-0.4355565159933461	2.2690214687913395	-0.41356079278724767	0.1894491030410994	0.05690809466707116	0.6092759202407037
0.864979938799109	-0.38185932959379654	-1.5759604402890308	1.8951526311602818	1.1447135807674045	0.45357749774600026	1.4183842457488602	0.4484303725037651	1.6361387785917394	1.1114029536971597	1.2451766081829128	0.4232809749532327	0.13156673791487497	-0.5273845236762486	0.39342577723023897	-0.6725336137612543	1.4885914774845421	1.8937874037620226	0.47124838754604315	0.5919058251797867	0.5949800204830678	1.4575613689115565	0.11080083566129831	1.203454586152122	0.2148940651012829	1.686708033155585	1.693304221851037	1.4301504677362287	-0.4068472728591047	-0.4485468971624982	0.5678196753137335	1.8076649526765813	0.12206863469562668	0.6585994277131707	0.5668949840302462	-0.33844280891665257	1.2897562936487845	0.5275483071329843	-0.5233148917383738	-0.21905146040959103	-0.4206408009648135	0.46320843435836145	0.17123581634320242	-0.17224049720379817	-0.33907139946892056	2.2787444687542084	0.8925261312069427	0.5366313022464385	0.31280134811809146	1.1844004305661935
1.2918776629765654	0.3149392236348197	-1.2037700036338495	2.0352189976902544	1.810969621023525	0.9671150985623814	1.4674582051305751	1.3541025134257887	1.3414211665170497	0.17407488234297827	0.27248732696448325	-0.40945513392904304	0.2057910489303516	-0.3275005307280145	0.6462245630874026	0.2613968469000295	1.4352500000720239	1.2793421700336165	0.8102501292424548	1.2332500901916614	-0.039043238805869726	2.10711449368111	-0.7100725637688973	1.9020997103059616	0.0073453853234005965	2.300871286290678	1.8714147671450356	1.9633306444560046	-0.1308115434046483	-0.6528428165880341	0.39346716576132074	1.8284038845283277	0.3904037693087402	0.7527522381964246	0.23130532648244703	-0.06964441155291996	2.3636105105566005	1.1916811661004487	0.31035220733557645	0.38268808540200877	-0.09319654303686388	0.4862689774779312	1.0335315946071435	0.6013701913368832	0.06602833770100719	0.8075081972254717	2.2698600849032204	1.4121372661105154	0.9310457545256094	1.8709202190261274
1.6340531668357072	1.39658656882458	-0.43894772331974385	2.0554437874151548	1.8915894139904057	1.0564092370947804	1.231785174028241	2.262655194843339	0.18364033499029955	-0.5272925282500462	-0.7159466583574793	-0.6986084155247939	0.5463849227900799	-0.4274525617390102	1.2141384765967744	1.1314783664567802	1.541810387037793	0.3473251979143817	1.2818563102910088	1.5534954725469914	-0.35605434784403955	2.2247417615240086	-1.2758601369276594	2.3458584413029064	0.10276899225712942	2.2212981924875925	1.7970765167918379	2.0340789896583993	0.3457630567601005	-0.3413797567240295	0.3503334658002456	1.808481529639079	1.035266361355971	0.8417277543865342	0.38461570262191597	0.20798049073381106	3.203183159686347	1.8518655205513694	1.5391990553950057	1.1685250632661475	0.6766890650555218	0.9858553446221299	1.8146150325866572	1.6596750050201734	0.34435386480381225	-0.807615606645023	2.9171366565963726	2.5483856787599466	1.8542619817964583	2.130274759780864
1.1979384089174123	1.876326698581536	0.5674664713860643	1.3945492313133618	1.2630703521160795	0.35810679127730155	0.6407500751974687	2.1453136975200326	-0.760178875434284	-0.6541553470099463	-0.7085975858177456	-0.3402609852695662	0.839944890632601	-0.12303195478047095	1.1507210209004095	1.411280413949539	1.487656507844945	-0.01534811995996585	1.1185889341043393	1.2015025236232724	-0.2903480424767219	1.4313723776597724	-1.1940139018893836	1.9076619555363354	0.3471515568355489	1.3108053820896275	1.5261030962190416	1.4338893262845311	0.9566434471908711	0.1453005842829822	0.42944852050021354	1.3592334693801775	1.2759294499522618	0.6882388190935593	0.513859327236897	0.39698053962545043	2.9975521745934643	1.6219574590403134	1.9560666904776869	1.718104300489909	1.664259378645259	1.3367538200579596	1.5053358962106205	2.0829005842803197	0.08704637513603314	-1.1338557555101545	2.318984093516199	2.907673287930533	2.011937398405966	1.4366888826104018
-0.2139618639666397	1.226989691516708	1.256582256048156	-0.04575269974536009	0.3009935517999826	-0.5341994718147088	-0.01990261160323891	0.7641784145239212	-0.7351451175836036	-0.45952637292730575	0.4842194877442201	0.28263457707322787	0.811902192597059	1.0580693941622343	-0.15634242959928105	0.8893169194220188	0.861149695973311	0.4752847449934164	-0.14401933690811006	0.2809781437415741	-0.2416215655170421	0.08098596059537508	-0.5652612852367871	0.6150576463403848	0.4767272800477251	0.1903190809502523	1.0862321682977691	0.36001185625638343	1.2288086006391008	0.40236508091435985	0.38365440692501557	0.26190700092094654	0.6554246764184072	0.31584976454126557	0.09301138720623808	0.4046789141577779	1.6059139540938483	0.5345404894205013	0.76021446166135	1.5949640136657304	2.098395196230061	0.7370629747477866	-0.10115220836407292	1.3587085594839556	-0.4729286427574159	-0.009841691498716176	0.8704400883473246	1.8357803934608377	0.647126081232715	0.024127319538915826
-1.7813748026181966	0.06570440873984337	1.1352324239615024	-1.5259712623861492	-0.3891195034620105	-0.544467505589426	-0.20757345217205983	-0.9172049577064303	0.12500391651757328	-0.22384035869188396	2.1015254762642708	0.6573073050872821	0.5732278731558338	2.4001354334822524	-1.905675795294212	-0.015149406399601615	-0.10123116287958525	1.3175202522221419	-1.8458450808055102	-0.43278153908484496	-0.5113174450939922	-0.8675377396192384	0.21281891124065974	-0.6282705658524291	0.49403875687831356	-0.1733644858161045	0.6321485470331667	-0.5419193041707412	0.798016640796956	0.4078695058553049	0.1889783784121237	-1.0471493999680417	-0.2785946227558726	0.10392776041123734	-0.6605757282321186	0.3521082442771259	-0.09378619913687851	-0.2567543299601942	-1.2593828855400935	0.9148144906997224	1.5062576373353338	-0.631366655127045	-1.8448398365033771	0.13544274596731862	-0.5819479088798902	1.4838404866880213	-0.3415397990208137	0.049510789134580346	-1.3935865893668005	-1.0822959217118608
-2.2753077078701858	-0.4540403891388437	0.3824999486944424	-2.055736908145065	-0.4957018744542676	0.5892075249190399	0.2823739576906506	-1.6175868978084598	1.0642780026876022	0.11921406015177796	3.0643916746910067	0.4680440773428881	0.4661023980743269	2.5665280831627775	-2.499180006015173	-0.44660087368952517	-0.607854045412899	1.7773068220497623	-2.6195881526358598	-0.19903207985207447	-0.9483494543466383	-0.7167414652603943	0.7493204429691459	-0.8455425691853874	0.6084996428526607	0.5082007343368108	0.38652576956951473	-0.6658255632212337	-0.026641512317942827	0.3740476703396098	0.16014740078366832	-1.8136709857620215	-0.5514345335408108	0.33950697055068857	-1.0361260503557475	0.4987428009455561	-0.9676169348695902	0.2093586761616368	-2.2264831059165084	0.34550365805715283	0.3934074931852402	-1.5886034321831912	-2.1582953542854453	-0.33957864209231664	0.18388187572608317	2.2133669103064113	-0.5221791731029004	-0.9057270930024651	-2.2470672102635225	-0.9919091348219807
-1.325029507421616	0.0850169009152411	-0.18581547779784008	-1.3797242693763228	-0.2846724103845513	1.7706542173494424	0.9324501284185424	-1.0284146114509594	1.3524502703699173	0.6811302524469216	2.7468377993556325	-0.23501206592079188	0.5972071035005656	1.1714135846652345	-1.3066903038806577	0.08869008609288136	-0.24838802680906716	1.521967722468061	-1.7915004991482055	0.7634399779294865	-1.1847113528193791	0.22099063973025723	0.8115912231975873	-0.009543463120064119	0.8330270349554889	1.3793546079108252	0.38112783821474294	-0.05638963426709405	-0.43782923469409185	0.33811420758317196	0.518746099714706	-1.7635847613962232	0.01944322784790332	0.7653610156677948	-0.7502732221492846	0.869410000813106	-0.7709603116756341	1.4136001110109477	-1.0965048032160936	0.38301924302085477	-0.20319253802071802	-1.2434703839301042	-0.7165513516933139	0.39293253883756374	1.3035643379013122	1.9211217331357062	0.07971714085866208	-0.32142892426119324	-1.062850884370562	0.0837211775257257
0.059641240482223905	0.895942895608983	0.06590031647116147	-0.26998416645095363	-0.3285606975054226	1.5847720519915562	0.9300121636991199	-0.1127005220062625	0.7492572933482718	1.1676979212936065	1.3193804957208564	-1.0520714483428197	0.6425570276339196	-0.5696604820541964	0.5121052082611307	1.080459600079349	0.3923699389682376	0.7522670546293909	-0.21174932614299655	1.3420510331214583	-1.0776683932421744	0.8574629208970113	0.359435255276806	0.8769646062382083	0.8094275785611371	1.223602889278303	0.3391558239226705	0.5311078059895231	0.012524804157607974	0.1046048914974034	0.986326237741326	-1.3714939575159333	0.49556068410259174	0.7649267169287675	-0.33575411768873326	1.0640320099657705	-0.39717722370740044	1.7759410688046244	1.0964996968325422	0.7196483783683615	0.13431045254771093	-0.07140292517834926	1.0766253321621853	1.3700402879635227	1.7319075196820664	1.0509861344539029	0.4925402622733561	0.7629679437471661	0.899483384697665	0.9479297732343555
0.4413851812032226	0.8980447764647612	0.8315275459772392	0.241914649452024	-0.9039178374354763	-0.12337347231585256	0.04685296016472453	-0.06276702739202963	-0.39841508110577945	1.0600529873185873	-0.43870699920719525	-1.459893225672323	0.2091442976745937	-1.0516611340826842	1.2080332676033545	1.4127392551096831	0.32842530402369063	-0.10263702579754394	0.5579464770841346	0.7127945123345021	-0.7664668496190058	0.4004628721642388	-0.39959274067683037	0.7938936629467032	0.1941669802245868	-0.2347772795768024	-0.07357206995478927	0.31548161333846586	0.8330147446766151	-0.4107379057045404	1.000518181342248	-1.247117442633009	-0.08331215699966082	0.0685793590081127	-0.4809312357845242	0.6268185523346652	-0.8709493519942503	0.4513636075795138	2.2107121044485236	0.5485981917607031	0.7298654994543375	0.5653175822801894	1.483979022843134	1.162415350098552	0.9812143006952425	0.024076273668162576	0.09630093610917632	0.5853632595094482	1.5479001041121687	0.6292861188147159
-0.5390177591701386	-0.034276424134249604	1.094700129963729	-0.10957538443321933	-1.6482402909214973	-1.921142646524881	-1.0257862742431327	-1.03388824426901	-1.3589236085575604	0.32156567401327385	-1.6270957877681835	-1.1633689301877796	-0.6287175837208848	-0.04193858428644734	0.3373070685362312	0.5919676629706341	-0.627499868799878	-0.6861025016835774	-0.08145621520556451	-0.6673722235843119	-0.3347818359463526	-0.827033357162738	-0.9936164426503773	-0.26290012114256356	-0.7907727323814308	-1.9351055023760293	-0.8394505202328842	-0.6958982332130598	1.0427610748449807	-0.943511542688544	0.3666857851242929	-1.3882262662814775	-1.4166783101244176	-0.8301669073557235	-1.1413013719536649	-0.3449501809223611	-2.1489525891491357	-1.5722100663411527	1.247137970601164	-0.44178940963346963	0.6338127322164098	-0.04006476116300852	0.2788156179037054	-0.5369140998348508	-0.32201645960150005	-1.0274845926288707	-0.7233832982155777	-1.3756823922290191	0.2497497748756713	-0.5651622142349554
-1.7500445817413488	-0.934450949008421	0.23472921262169807	-0.6242644343309196	-1.8530852117738854	-2.167085222842538	-1.3364466364522776	-2.012630330303416	-1.4467197764401765	-0.32564679979734923	-1.726723797697868	-0.3149585366549798	-1.2616839644955162	1.0669149030653615	-0.8386697959961628	-0.5497129777594376	-1.5077014585905542	-0.8003500277609302	-1.094047570759098	-1.4913533454556458	0.3611543410449987	-1.6961303491640527	-0.9117217125562448	-1.3173920624696576	-1.3633152073267731	-2.4848814976213256	-1.476681065117878	-1.6226165827616656	0.23548013483251812	-1.0880089405639697	-0.43638857919130825	-1.2216295164759199	-2.080228087810228	-1.0948508232311123	-1.534728293465282	-1.1029805213980608	-3.0760341287106305	-2.4283250112575567	-0.6105797073340596	-1.5466263267818041	-0.22685059275687608	-1.1199178555380842	-1.024043791522484	-2.429431458936131	-1.0456300026621221	-1.9243588117262322	-1.0500939084019416	-3.653007704357176	-1.496538614904981	-1.3319193048517504
-1.750798133285368	-0.8694248718703654	-1.1754363199179485	-0.4391024580626604	-1.1419157304801315	-0.6487423447779075	-0.638859574328012	-1.9275778253541593	-0.5197547493616195	-0.10499705152193119	-0.8804285590529836	0.6078362138278427	-1.1047556189195493	0.8409209406728979	-0.8782547822959986	-0.6573352190716073	-1.2048481160992495	-0.42687010439531	-0.9543051772516404	-1.0489241700250909	1.372237499005241	-1.3990026126672566	-0.04405108848222152	-1.425925625151651	-0.9022942201453823	-1.5219263362256554	-1.4215696098530355	-1.5309689365893633	-0.9192513802272932	-0.6960964950686481	-0.7063102604916679	-0.38154240623045244	-1.0653980261247142	-0.3952056467629489	-1.0352906223381002	-0.9256668760719406	-2.600435060177363	-1.3543170058801322	-1.3509608063298064	-1.6972698405908515	-0.9570246432520245	-1.2927911312254226	-0.8482147726702237	-2.8128267460513547	-0.6737871534669327	-2.229321108479255	-0.47383609029762763	-4.154493971406223	-1.7818528089922905	-0.748503896675533
-0.3045149072474007	-0.00821584808724878	-1.8329791670632265	0.5453112095093086	0.12459113941539278	1.2465305607353856	0.38458108514702344	-0.7752952702537561	0.8291021848862148	0.8410138480777194	0.21571989400731054	1.16100686816445	-0.22593543205553812	-0.5906365936865957	0.21078240275123353	0.5829833025802473	0.24768867613557716	0.20327190163315675	0.629011050148398	-0.027480667598731242	2.264790014046062	-0.2275893950360436	1.072166714594685	-0.5673318793063094	0.32853429931327854	-0.009000553439030484	-0.5936954631493102	-0.3764620074505954	-1.3229286122061767	-0.004607079201657318	-0.2413249742878408	0.7319908745295817	0.999244012379114	0.7295175398795941	0.10658660844761447	0.08920646212227994	-0.9454372159825619	0.5205155001288037	-0.34400101137809275	-0.616005039165682	-0.760303420320535	-0.112672813553115	0.7281153019440956	-1.2384284872629443	0.2540633992283708	-1.6292745447917467	0.48250793965313726	-2.2460330651349603	-0.3886126984636835	0.7113848891558043
1.3987653152161243	0.5931969562619305	-1.0134529639977745	1.5577195344988595	1.1170739516857298	1.9347691631873325	0.8352037264939153	0.41896008243770216	1.6719534178441107	1.427410748705419	0.7857043254747081	1.1947337458306195	0.6462953497812445	-1.7197707908768136	1.098931619580596	1.9316535742920318	1.6036017428239295	0.6455567406234608	2.339495059429467	0.28456017321775745	2.3160660636678596	0.7550142352542408	1.5913156364121015	0.44187060793892124	1.3025835762214915	0.7739403015949549	0.4071855764642667	0.9008011879891638	-0.5483100836508206	0.5968668505854021	0.4606168119093953	1.303009670594202	2.378238909865214	1.3693340184915226	1.0403497374044781	1.0224100021324576	0.5420480177931563	1.4101428922903156	1.0897619068350326	0.8375077583449099	0.13704063300450806	1.437074549372169	2.1241964675210756	1.0641369893083177	0.7845792516062163	-0.4438582182823764	0.9718215540361036	0.6079368523242867	1.1081087691619933	1.6214877098521274
1.9867937302315417	0.20144353762537348	0.6721384379127996	1.7059789072013867	1.2189904093980397	1.084438503437383	0.4142099871923043	0.6815332278116767	1.4857926852469792	0.7519665574831418	0.49830927997044727	0.8347722466959596	0.7905463922061562	-1.3470759042975151	0.7488888987134531	1.881249759148286	1.6469606774005023	0.5333939884267398	2.651985261354666	-0.5295901560260351	1.267709727840738	0.7364831650108394	1.106456761785097	0.7736655220416011	1.1842981614762749	0.40673691581789767	0.7323506794839909	1.257603522168201	0.7822423648489983	0.8507308729658792	0.7145460412340402	0.9537310986631221	1.9609055608673818	1.0522354370727305	1.201897932812228	1.0078012698729386	0.7111286572054732	0.6770602924723653	1.3073428161369762	1.5306952577643538	0.7880760308551605	1.9919449697103806	2.0247025800921903	2.3557198739454814	0.499239255719806	0.49216098405107694	0.7050482270169337	2.252724050894424	1.2116562590307545	1.0390030791399254
1.2180691870963936	-0.8035085743428018	1.89466204552132	0.7860990522123812	0.48205408034767083	-0.29864790530095114	-0.4814345585638599	0.018334343646198167	0.549425116718868	-0.8355054914205295	-0.3646833627008218	0.3271808495612925	0.16634348602783075	0.1734340140301742	-0.4366041779944563	0.36735276922124904	0.3818467393191953	-0.08244210350663302	1.4392071610806352	-1.5697445191523476	-0.1968197251849785	-0.17881270620255266	0.08944315535732661	0.2633709080193998	0.1576188386544717	-0.4878836170872174	0.026677475543569803	0.52873477538936	1.670557807004549	0.7215322740983671	0.28768341775696293	0.11792164907729663	0.29974334050598134	0.060956598986536714	0.7737950481376729	0.08618379883874008	-0.3012173259271328	-0.74497439687114	0.1998338033379382	1.1519160730398235	0.617878987990095	1.1725575826522843	0.7127635945476264	1.9086100428225725	-0.21642827948434748	0.5724136560699654	0.11928028116048436	1.7948076866910485	0.08187341940527655	-0.5749972406062687
0.019248759220437256	-1.4135370567168317	1.9131824460695392	-0.5888696900433253	-0.509537643683376	-1.0073372784264503	-1.285346914166342	-0.7175982768803869	-0.3964051093605881	-1.9772600047005546	-1.211880169074823	-0.05124172790252125	-0.5857568747857187	1.422793515605698	-1.1795512831104966	-1.0971004984953434	-1.075741357735503	-0.7430340236281132	0.02698583356321963	-1.6669232283152078	-0.9355135527106193	-1.2072366893206417	-0.5045424859945772	-0.6065850045650053	-0.7562882721125471	-1.0284055340644513	-1.1764975891750618	-0.47063637822251136	1.6604153050742534	0.34716743301320263	-0.46479750500086064	-0.4565611905961456	-1.095470604331888	-0.9271851257985448	0.30704353858451133	-0.8576098832115111	-1.3024765838043981	-1.550202833906014	-0.8427361284167983	0.342732966050824	-0.03189700313249277	-0.16880420525909193	-0.45130872862071203	0.43517515822719893	-0.7047921773359512	-0.015177495408455284	-0.23480480297878875	0.17731915676219623	-0.9000400126768583	-1.860317798849724
-0.6026389746593783	-1.1102371205382329	1.1546555148338147	-1.546041687957835	-1.146221887244918	-0.6891146854608589	-1.6861185069925089	-0.7391589204638077	-0.8422024307010463	-1.6674482036448772	-1.6043405453220863	-0.052578205248986064	-0.7870784270129825	1.4084276357368557	-0.7841784831904415	-1.1008665877864434	-1.658791843472091	-1.002832172022239	-0.2853952683235858	-0.657528336550553	-0.4219316911220462	-1.6275480175218533	-0.15388254898284348	-1.1985825646952268	-0.7162946498888294	-0.8553490679493299	-1.8323009307593598	-0.7873686875324403	1.0552537722915813	-0.01894262701236438	-0.9813248842414477	-0.4622181914345689	-1.2963346976875765	-1.3934573511513704	0.10072177401151206	-0.9757781594778303	-1.2638136925512133	-1.3585755181681718	-0.6718861149462412	-0.15072318096827486	-0.46787874360504833	-0.9082865657085613	-0.6205512444227956	-0.7871480036037498	-0.6557153132147079	-0.5307744333760473	-0.26759617386837525	-0.9818539174672475	-0.8265232494740556	-1.876751320609118
-0.4784123543991305	-0.3219788407363067	0.5229624914482268	-1.6225583590771824	-1.1806441311898865	0.11144177928424466	-1.59327327182953	-0.011033220430486735	-0.8212469091418431	-0.25188443325714077	-1.4674770801947192	0.3667823979402965	-0.3292123414053049	0.36703833655496637	0.22719646211075376	0.08333312116612299	-1.2549529660905354	-0.8348720360446061	0.4511914361158988	0.5485329374320743	0.7100028267149646	-1.280712946191568	0.713244712129581	-1.1747475035475174	0.1460204779956167	-0.2113434634348206	-1.2868597131156994	-0.232736275552115	0.3904921589516603	-0.11258084777081385	-0.9313777312030852	-0.20883012051892488	-0.642249917830803	-1.2366215979448874	0.07425073788510168	-0.2144276583913531	-0.2312267791455205	-0.7646360885775169	0.3131333714679773	-0.23162313628214834	-0.4954352237490238	-0.6699164565219584	-0.21941181830649653	-1.066740356256745	-0.20818747213877403	-0.44873097696609904	-0.2597827361056686	-0.9295396972856068	-0.1298357735055467	-0.8638566442329871
-0.14235220463523662	0.192766545779211	0.33631041970538	-1.0206949681999649	-0.7477375506948373	0.6596048523706733	-0.9941023791111302	0.8872155254265736	-0.6159542506647855	0.9962679526099611	-0.975201232771199	0.8607125513018634	0.3272694068971466	-0.7806488738838053	0.8490441783709283	0.8568423985781103	-0.5341450934595863	-0.5808530399658939	1.0672911141599728	1.0428680123309888	1.2759862711580412	-0.5238955710839318	1.16108024866568	-0.6547958129032597	0.9448825014495924	0.46361518931351536	0.08093797510354266	0.541651081643377	-0.09990372976066615	0.1296212066098471	-0.3719182303424225	-0.12905223264494214	-0.05461334835474021	-0.707833194421707	0.10570243334047916	0.7657459748852038	0.8955290062486883	-0.41323752331068503	0.7717161856797166	-0.2999821430322907	-0.4909239975931662	0.06305273804496492	-0.14861828496065074	-0.6583009061774744	0.34248520119109677	0.07858089295144662	-0.3827515673569676	-0.19933041432355414	0.22181483948230601	0.20324087302612964
-0.044859000972191074	0.19316916219695154	0.13493151534875902	-0.35702838032516665	-0.15292162098612191	0.6205316983314324	-0.07429521014401452	1.3972131154477268	-0.3573512818483212	1.1814016555984297	-0.3644498171461944	0.8375241272778272	0.6599053552516482	-1.4283808054210039	0.6544742401713809	0.16936226507531174	-0.13567957491931604	-0.5299924048799742	0.660790045742428	0.8046984361800584	0.69313652561945	0.1201408948553817	0.6959588724225194	-0.09960907028779095	0.9601401494564928	0.8386549256930206	1.1278832762805235	0.7858763346566964	-0.4717639625780823	0.4243419803963473	0.34090108608647574	-0.2679494371583157	-0.0015953457794111916	-0.23526906538995027	0.24199328798338263	1.2733737351828278	1.3143934123494636	-0.35898087634745035	0.08196897814782009	-0.5617516692647667	-0.7318436524423484	0.5955178748994188	-0.6012101928581584	-0.22717839028215464	0.7466883221761234	0.47754660466333204	-0.5204092407992043	0.23980447221883766	-0.02358586660582282	0.6204892544251775
-0.10834290641952665	0.05278355977557889	-0.511430954203091	-0.1702105619449764	0.3310643459126579	0.1026074638098226	0.638915669904432	1.4084205862557608	-0.03222419111013519	0.5166003568353685	0.1200545026425474	0.004141548354724364	0.5200281053428968	-1.5994048292936618	0.014723065143816952	-1.2903638196564418	-0.16725748904529375	-0.6251928086243697	-0.4613858135453257	0.47742478565940244	-0.52190604317918	0.2940350800878677	-0.27649497145750696	0.01090736083678583	0.26566833975134396	0.7466135435087107	0.9699995667577063	0.39160417665291986	-0.7318341726146571	0.32915026524248175	0.7418865037712351	-0.31708134521669584	-0.25998251407778916	-0.20680864576478178	0.5115192312916401	1.1065378641575578	0.9864755692117146	-0.30771423072626036	-0.9665014814411271	-0.7496671778917954	-0.9584764472935018	0.6118261176567932	-0.9494301655180726	-0.1411387744205781	0.7760454059243868	0.3655601760640521	-0.5485749353678145	0.024627805439870545	-0.25530026739808986	0.45492926712942316
-0.005882890249707648	0.13787484863171093	-1.279601645832555	-0.5375983370935612	0.5733576734260319	-0.5939197326875506	0.5926938166794207	1.1709630562991342	0.24324952308765405	-0.18592694371669485	0.2514518115932664	-1.1920199031499357	0.12036465516309222	-1.513405685448943	-0.49109139576671296	-1.9457922300251402	-0.3500911061452914	-0.596305252939122	-1.227224450443115	0.5175982819396615	-1.3714901844568728	0.003041569861341228	-0.9419600558101486	-0.4114609210458884	-0.4964753450947456	0.23957677208746547	-0.1682484837799122	-0.10139478711630899	-0.7299400434981932	-0.3001832663611639	0.523072875260016	-0.0470554058017355	-0.44622355971111805	-0.6861048001402947	0.7220370670926232	0.5124572021838362	0.49009274328843333	-0.15386035871575227	-1.1823013891227403	-0.5502265551245369	-0.7393817466480661	0.24138846455413612	-0.6839748403111704	-0.2689553559993693	0.2604024434604745	-0.11569234879557941	-0.5648343033356186	-0.40222975307145226	0.05665528667347953	0.20099242125439193
0.34687970422033165	0.33842491685981707	-1.4040628925141545	-1.0456702628392316	0.6224044761422279	-1.1565582647534896	-0.15809448114776628	0.9570113093800403	0.21582164130201123	-0.48495762309295776	-0.020134481027014282	-1.8248247426619744	-0.26276422071438355	-1.1966173733872687	-0.5969138093942897	-1.1608197672043215	-0.38320618993199035	-0.29279791650735776	-0.9863290453692989	0.8021552244356865	-1.3758213800795276	-0.36637910370074983	-0.933830709780121	-0.8774614046325853	-0.8063540360583618	-0.31215327755609346	-1.139379388763564	-0.15182890546542885	-0.41830954995417124	-1.0537894420501077	-0.19256694151917955	0.42212598383707306	-0.4484323617160683	-1.2497565893391118	0.6463743148265076	-0.14108514398467809	0.3954735622667414	-0.05103136600376	-0.382465895032438	-0.08911619270239449	-0.10097855512573764	-0.20601617277092843	-0.10556756686796225	-0.3148198243915899	-0.6718681302349303	-0.4817502165863507	-0.693752950278951	-0.4299913418226169	0.6629067720170582	0.16630487504413768
0.6956097725720669	0.30406987952927234	-0.6713701652352131	-1.1402813957762012	0.6458742787794269	-1.3397003285705886	-0.7985137635195804	0.8496206847901867	-0.14343785952069701	-0.5847786232976326	-0.40235407073566276	-1.3553438608477377	-0.48633721297507215	-0.604687301234508	-0.33610105316131034	0.10609088148175055	-0.10044690220970796	0.1895456273767058	-0.1152057327541393	0.9942869467377646	-0.895126014000672	-0.3066860746969182	-0.6138592235546829	-0.6762470230301586	-0.651803774167677	-0.39578191444984473	-0.9777799194926203	0.2067263200922333	-0.07223953535110364	-1.2768127063417158	-0.8404299789702786	0.7740583253138357	-0.31590212995356876	-1.2568220522554974	0.37538812774158964	-0.5655282487020601	0.7969443815166847	-0.07726247860081858	0.45095675191547874	0.18434104737665538	0.44257453930901863	-0.4683570964817644	0.07854801468168614	-0.21670400097831208	-1.473999244646943	-0.3429697988205412	-0.7877396625199651	0.05389329027337957	0.9106557106290664	0.26282609443471566
0.7453284991298141	-0.01976687726205086	0.1508372881332609	-0.6039851593471803	0.746549753345656	-1.0758610519293994	-0.507864112874401	0.7602864631521663	-0.44272495531629485	-0.7700970693885675	-0.4075781860438561	-0.22860234697605814	-0.5143576709202323	0.09598619400689275	0.1561670445577057	0.48736153875418525	0.5159275546718192	0.6505049032186306	0.47310306711161226	0.9876578448859243	-0.559807918628396	0.33762176512684905	-0.5383391015957502	0.39531364381851536	-0.3406229256773337	0.11434229611600796	0.15280254711704472	0.4364791029925358	-0.10597509037149484	-0.6978554120707271	-0.8539678685823227	0.8033395994402477	-0.027349498862392185	-0.47599806072525874	0.27887358193022566	-0.5855823805314678	1.300536573700631	-0.0991615752994345	0.3382860728032878	0.03317214133909317	0.4876459510364299	-0.4336721255843746	-0.34861716803717685	-0.19426012745674365	-1.531021684608109	0.2764487345006991	-0.5625799464652637	0.6266507603489165	0.5694158644052791	0.2628258133500324
0.4220034630833748	-0.30374879596714244	0.08346560150912442	0.24325814967853676	0.7933631851750181	-0.5603791637200388	0.5853419144399942	0.549804577054572	-0.2584874857115024	-0.8919884807170207	0.17050235984149392	0.5176282364610653	-0.35881302681785876	0.5961130750707485	0.6353857646570265	-0.2722092056997364	1.2537066543174589	0.9190739147181035	0.24231622355002888	0.8383801351843658	-0.5634761615159244	1.1014282971373535	-0.7930262107350559	1.6489915008338785	-0.12561227101797914	0.6319283341581515	1.1464521169229105	0.09083981211626543	-0.6388276954674735	0.27193713362648536	-0.24172494672811123	0.5142011234887661	0.39184335256149794	0.5523538267475564	0.5089037912632122	-0.21312326164711531	1.349152953953575	-0.018210852818452472	-0.6345652278628329	-0.32196854828726595	0.16993675574041772	-0.19287050626157987	-0.8795981959433484	-0.45215973430664924	-0.755527902693078	0.9278267553636316	-0.07651087547164813	0.826433744278044	0.020409369100644965	0.09101253160947177
-0.13103461112281845	-0.2928226893151273	-0.9018235870279414	0.8242244768432483	0.5070248313768244	-0.1278122418864076	1.4023724216964837	0.14366480076369642	0.27808800753755536	-0.5943352749539308	0.9288864834563064	0.2952128641221334	-0.1270104405044103	0.7706885420756271	0.73269187375602	-1.2091815808558428	1.6396319835218491	0.8254148942103384	-0.5649165905355901	0.4608854827618779	-0.5937400536961213	1.2493542081969946	-0.9572096147931661	2.016967238179633	-0.07764979971185319	0.33724063185348063	1.0950821497201593	-0.6931377022823222	-1.2954128877989919	0.8912905692527312	0.343469153138483	0.0021025138928409447	0.6417891313650766	0.946883267601409	0.6720972465492536	0.25206918302872844	0.6429388240039882	0.05365129092342575	-1.4998746828320406	-0.5230985021892725	-0.10398620670989045	-0.005405671231125665	-0.9326800101811906	-0.8811188210507884	0.2355445935063575	1.0282113240844504	0.1475829732635946	0.5865204795152852	-0.305686853907846	-0.14804512082386284
-0.6668174220129415	-0.166239165073316	-1.697289173855316	0.8144259230809208	-0.18923632065447468	0.034890680914292475	1.0289310145688333	-0.39019897767949807	0.4980095238212248	0.08827989198937308	1.1506664556120323	-0.4544939498928159	-0.04491953437812998	0.7742939488031391	0.2641301031053155	-1.3846640185269097	1.2224839385499466	0.20132943042747303	-1.2651732293193396	-0.2941795302442061	-0.346966096172577	0.5450356880723675	-0.6595795471113767	1.0748677969648874	-0.188721625049249	-0.8463890476112834	0.17766780123301318	-1.2843996560634356	-1.4876767157474864	0.7217572482658893	0.25660769895547514	-0.6295266433999804	0.3487086311312634	0.38262471128792996	0.19865485168352565	0.3526608326937586	-0.5645803386973764	0.017394926589129486	-1.4693932809746626	-0.4888884767311072	-0.20410680324997663	-0.09955248452477485	-0.5042485022942388	-1.080384636203562	0.6639079065350759	0.2999000437273495	-0.2988132316001271	0.19685833668052977	-0.3939795392034538	-0.3070988354333353
-0.8974319448850709	-0.287756528097855	-1.1839957234787195	0.38236200012339966	-0.9190963640205433	0.030096624491772368	-0.2501068161911985	-0.8494155559386681	-0.04518332726260408	0.6277062992379762	0.538499928279042	-0.7910649522405834	-0.28820189547563646	0.7654107561956016	-0.4054595855265232	-0.8659814227250074	0.033019481278964875	-0.9072123360408593	-1.3384437211945717	-1.2097778810216802	0.06387908039095652	-0.36832374630711956	-0.011429057176760918	-0.48924197745494225	-0.4200042338628197	-1.8982205157420171	-0.6389874938435341	-1.1241302549639125	-0.9322893131811903	-0.0789712459906958	-0.40575250452520206	-1.2174148922435275	-0.39768404286551046	-0.5221929788138723	-0.9305195413075118	-0.12440814720402586	-1.520488951304436	0.06650799660965029	-0.636654978298945	-0.39688941129399596	-0.3537134991006809	-0.4444017652882178	-0.056335479486958856	-0.7072658208244837	0.3308920975037277	-0.9341433388124325	-1.0579837794929823	-0.06330093491393224	-0.45140879097208936	-0.2821675386351341
-0.5949117065068653	-0.6509491023566533	0.5029891830717432	-0.05467343584344508	-1.0812928487610627	0.07055176513827173	-1.2120463773549865	-1.0360310434383815	-0.9240048527497745	0.5883523764506091	-0.3910862642919041	-0.32864698862637504	-0.7413781868797484	0.6674785222264014	-0.5738841846093466	-0.3731997918071758	-1.3096178752554357	-2.0305116469559064	-0.7819803387154943	-1.6125295886937847	0.2599434548943319	-0.5260933598377758	0.5675942033057192	-1.5262786040691492	-0.6308635478788815	-1.6065465234171428	-0.7109320450289526	-0.23058061033530644	0.06495878490840439	-0.988896981096092	-0.8548769818169775	-1.5246000979055307	-0.9150953008503269	-0.8394721161344232	-1.9815417714141808	-0.876017184339866	-1.4785404979468717	0.509141670489887	0.2950610430907379	-0.34818914883242374	-0.6773409212614264	-0.768260163996323	0.08651143259241384	0.17049981044932475	-0.24430699750522786	-1.8987230652180844	-1.1957645427669796	-0.16919352171390198	-0.47767561055807245	-0.03218743058983971
0.18268886980301632	-0.7584779297138778	1.985032859133209	-0.2406372494056247	-0.4314191483275504	0.2078655288980563	-1.001834733384245	-0.9345507560702481	-1.1645536991546308	0.17260853285347083	-0.76559394993284	0.3608416922445789	-1.008101237324936	0.3161379850293499	0.0190353917603067	-0.26174743895491964	-2.0827376679183485	-2.4725246856537764	-0.06516521741780433	-0.9750943839759316	0.04960500243615705	0.33866598070573345	0.836040541814991	-1.5256867494887416	-0.6074982156974638	0.08226053918109522	-0.3609700295475635	0.8060611932965319	0.8104160735390372	-1.5312288900064122	-0.4731902282913301	-1.4005382382984843	-0.5762446461323691	-0.32016401891528623	-2.1285617405874073	-1.331393717207035	-0.36140059100627553	1.270563817988059	0.745574835947527	-0.23703776594239337	-0.8985721806471433	-0.8456407194457298	0.015538635453129928	1.0784217125472793	-0.42895007963015197	-1.9453248970197392	-0.20840467020211237	-0.23204443918725814	-0.28770710158103296	0.36804984808838487
0.9597670675124852	-0.1579904833474585	1.9916662395724538	-0.18927391994060772	0.5904279431429261	0.3203704520648624	0.0035989405205858077	-0.7249159700852196	-0.3055900116071155	0.02112703621537577	-0.2463710419174673	0.4244144246093021	-0.7615513483020134	-0.22187712395898207	0.74942512586384	-0.20530510031397337	-2.0581414695805984	-1.8991601675750758	0.21162070665176708	0.39725485871634925	-0.36808427847233005	1.4294799764577466	0.9020844476679788	-0.9598778006912325	-0.28297493842659105	1.8048417687521083	-0.3400292572760712	1.3117039303635007	0.7587747992417357	-1.4873184612769659	0.4664345505345795	-0.9542956116271629	0.43627585556591075	0.39985598799777167	-1.2842114654835262	-1.222425810162833	1.0421374450179242	1.775271850303839	0.6417933851823212	0.00994830009054577	-0.6484942408044352	-0.711104349977199	-0.052798899533801555	1.525860722252029	-0.1236416156334132	-1.0990654937346633	1.2678079926808488	-0.22916308065563884	0.08234843541950021	0.686905406648374
1.1164827294022597	0.9712311032042302	0.6439847958310978	0.04836142982691767	1.2116057902580557	0.3568681128302797	0.7358236523786059	-0.5680964214109254	0.9985923071471093	0.48471792423257776	0.6117326500822495	-0.2934842233437758	-0.09082111879638449	-0.6269543202655536	0.7215792957086756	0.14601895776122936	-1.5472339506480102	-0.7279220777575874	-0.21969749646607284	1.47994613767073	-0.6215709125212737	1.6604930566877345	0.9368440217603865	-0.5484113777270537	0.11519739265812437	2.0701084039830566	-0.7898465247671226	1.0587029668374688	-0.03364006293341861	-0.8960816444615675	1.0872479633506145	-0.47575284214884833	1.2330454614002406	0.6194457560215393	-0.15659663447439404	-0.8256587691396021	1.6802623237418806	1.5075667108488093	0.2676964580566226	0.22529695243242462	0.009292795202026726	-0.520764459083073	-0.09860252148479445	1.4162294300104539	0.2597556719547301	-0.03795854154285079	1.9720120625848732	0.03405738984880082	0.27207180531939473	0.6629489127191114
0.4549879516765639	1.8958505078230294	-0.6922869952619303	0.5406842752235897	1.0453631790711952	0.46673350866827706	0.677172808759901	-0.3971464930215558	1.5807536753464224	1.2211398348618159	0.9497027657762224	-1.0444054666637075	0.567213590476966	-0.6578125751693079	-0.13215257847275994	0.5568184597164518	-0.8967737542893118	0.19947450133136443	-0.9929970092978584	1.4510720284111758	-0.48705903596089495	0.7751642726684037	0.9000060817221454	-0.3899159335121532	0.26634940158197545	0.7844998351547398	-0.9901188412029599	0.3919357901297179	-0.9197414158787907	-0.006335033768963705	0.8954863371594575	-0.13198145543212367	1.1639297481766693	0.417210041636734	0.5288387652904147	-0.5655063291071343	1.1690741115495957	0.6359166193482112	-0.0335702616505376	0.1750944528134132	0.5535392598107944	-0.2587614165681101	-0.19162641512049566	1.0642147050207083	0.379623733602267	0.5182260521019281	1.302915432932065	0.6446262052257516	0.053755587557673325	0.26678958267688485
-0.518275522848632	2.0266458971751544	-0.8091884328797784	1.2717784273176642	0.4132143625354777	0.7875460300844169	0.31887308298244554	-0.00386335263058544	0.9484372784070751	1.5516137403487456	0.5031956208398001	-0.9252648932985346	0.8701869186448458	-0.3997032668561129	-0.8170128701011512	0.4957797953156585	-0.12852504464550576	0.40696968800915684	-1.3075068849814828	0.4499038789476606	0.02167516583923482	-0.420948046691002	0.6765899083335505	-0.020415967181226746	0.1405999478459278	-0.6727169725774242	-0.2396167536522855	-0.12208839854421415	-1.180357461910056	0.8070807037139348	0.3033030073210616	0.20727701157667416	0.5123050840934777	0.4761190890886292	0.7378492072569686	-0.4563137503009185	0.1158523106507039	-0.1047807310124677	-0.01511276682533174	-0.11134836578466713	0.5535582450258221	0.2651047371636451	-0.21909534601140032	0.8103123326325372	0.35147624920271886	0.42198511482278495	-0.04380207406572814	1.3241105525127657	-0.25818787194219206	-0.20131821041960407
-0.9996666954698747	1.4708298666251272	0.1940684826279441	1.8618682055326925	-0.07027504784149517	1.1498766143559944	0.381085981490352	0.6252652684721409	-0.25035675195665186	1.1151026714129817	-0.17960150191063962	0.24072465676237034	0.8956250799377055	-0.10961831246544865	-0.3658019051913561	-0.11490070353774326	0.8105782106024625	0.19458692392175736	-0.6383370262568444	-0.6491236492110012	0.7596125423274824	-0.9572078091070763	0.39402202467615	0.7451204331087208	0.07924581675646979	-0.9313797845161077	1.1622892282270219	-0.18600791645695516	-0.6483613461962798	1.2573237204924437	0.0606186262907033	0.7650316670074216	0.08770721236863452	1.1081378126570987	0.9735496147883886	-0.10327275282063203	-0.5485229905661386	-0.20384663737469877	0.387972100040433	-0.3462518654215917	0.11931962430905634	1.0607675959382454	0.022509217491574113	0.661215032182989	0.4891919912100161	0.11564398981223795	-0.8224725071638842	1.5678406849128694	-0.09408486214164642	-0.3839313478033368
-0.6517428411231885	0.8368003941303054	1.1918407285714885	1.7230535591654703	-0.15581245425086873	1.1376742636118182	0.8641516584493217	1.126171934196226	-0.970063783169567	0.09940096964475773	-0.409929941474957	1.7577378330841076	0.9759427347394372	0.10959521814706186	0.9313052705654422	-0.7409158603852383	1.5992441419395684	0.19972975652864305	0.6335592714552789	-1.1475967268276006	1.5184055687277787	-0.6890251539610575	0.3857311476666194	1.3428279868131094	0.39253405618039244	-0.02393337017077504	2.0462866155251427	0.02652647683781814	0.13993498560412648	1.3786131399012664	0.29270138454034245	1.4863316470674532	0.21151138581017723	1.728220030452375	1.5097701786244102	0.6953223992908628	-0.5323999237943752	0.08869629044551318	0.9577494697728851	-0.35647074774237425	-0.2851433716965397	1.722635778519716	0.4276025187434514	0.3533865299684863	0.787480957092141	0.08726644817522934	-0.5363232145785928	1.1134580999602062	0.6492462109998731	-0.27291515397975574
0.06799283840042711	0.5370160139755883	1.3251087647739468	0.6525715488997528	-0.11129356850557942	0.5288278104126742	1.1193077917435947	1.0223769707586812	-0.8473594369761566	-1.0634395920339583	-0.1210729734596348	2.6833548886382372	1.244455713907229	0.35786868583494386	1.6767550962687623	-0.8787343110195182	1.6465370708400093	0.6080710628103054	1.415473606035903	-1.088883344769093	2.010215853259155	-0.2880645387465275	0.742463925752712	1.0468731729673255	0.9169719411381813	0.8263358658932715	1.5547549024081275	0.09981150596991661	0.46988916737604214	1.4802300736761551	0.3334503908101556	1.9674445863444827	0.35615925997840947	1.50082665790585	1.9675744426769333	1.4967499656891265	-0.3790308517419308	0.12265546982446414	1.2464192912585956	-0.31688859342154596	-0.3914170835645494	1.7247263988244421	0.49945879793598746	-0.2543818727691913	0.8475892557635086	0.37236616197289335	0.15570122351015755	0.24254864857996944	1.3602686037637053	-0.26616652734535373
0.382488907535892	0.37943276134361914	0.8265286865007635	-0.7839399349647473	-0.256329450253269	-0.36908748079151216	0.7611120568046745	0.22006794089415838	-0.4322954823768462	-2.0347104870825534	0.13933089513454447	2.555465342252212	1.4380417346149568	0.6693866160550002	0.8665444766308324	-0.6161812094627666	0.7780725864627052	0.937143630272401	0.9259548490477794	-0.9483666416822464	1.9470720309378837	-0.3461158831267222	1.0300398713812546	-0.07669814829846835	1.1067926856897363	0.6762801378637651	0.0718087005700748	-0.20986072085720942	0.1715145979136835	1.7693811838967262	-0.4210884508391513	1.8347546147257132	-0.11194743874904449	0.407031417962836	1.7341239831641213	1.555361514109152	-0.6912861041902487	-0.35028715380611636	0.9223889163905894	-0.49253916219643873	-0.34622705003022464	0.9848617167406474	-0.12200936145929021	-0.9392923899848474	0.3650111214585204	0.5929090541313811	0.30624385708436946	-0.4560541465948698	1.3186048098531953	-0.7287071629113843
-0.019113205567638927	-0.12002888736092164	0.5249107835524233	-1.6326804163540614	-0.5131055665490555	-0.9199024276885918	0.18178882706008934	-0.8045169719306099	-0.4178012274947262	-2.5751024598972565	-0.08051170843118124	1.615997439739929	1.1923047711493693	0.8399425405330729	-0.9329660997289384	-0.3671992302207225	-0.3469665591159979	0.6554846233987294	-0.4280513808812589	-0.9655021371139367	1.2784003474045482	-0.7091567189671155	0.6555633212149109	-1.0724660493801417	0.6297221603962341	-0.14882767215327827	-1.1430297660406488	-0.7551852005496177	-0.21970814907924	2.04727868501738	-1.6671258934602375	1.175828592611296	-1.0251836196605542	-0.6071832907620641	0.697569100805879	0.6516706293856688	-1.3173636756724894	-0.9148193857130943	0.14895029887976774	-0.8133490660013055	-0.3884837555469708	0.01753664428576522	-1.0912091381747644	-1.3167007363678003	-0.4295145737255847	0.41094653468131653	-0.24768771125757372	-0.6406603786875162	0.47609438511870616	-1.5027442127821482
-0.7017175538173109	-1.0887972150603384	0.7226324834186331	-1.4057255994019162	-0.5378509161180762	-0.7398368829780507	0.008731585921998613	-1.3699118549218492	-0.826555376508873	-2.4391841846039033	-0.5918767450997454	0.49192403057769235	0.4752743829294347	0.6301986746712317	-2.119986198858168	-0.19049164733175258	-0.754132879630368	-0.08909350128274	-1.3285830789477415	-0.9464689665480298	0.34124944588555806	-0.777242724611826	-0.4357395272052794	-1.0612937377610654	-0.20267201615439634	-0.6101764892680922	-1.2051446862595594	-1.1378349054848778	-0.07788852972973988	1.8911994386246882	-2.38885611181087	0.5096616294856049	-1.4995510380498565	-0.660441214579605	-0.5781745800599848	-0.5429732618713272	-1.4847066849883823	-1.0496131797827188	-0.4643689652922136	-0.8716421611570124	-0.4704956300797307	-0.5623610364773418	-1.520826363099438	-1.2394137822848794	-0.9413480435186319	-0.11335568641731542	-0.8121549032108086	-0.4882951339811253	-0.4948049323646466	-1.9400753727795772
-0.956658937090189	-2.0493105856332274	0.8158632424570936	-0.5137884834501885	-0.22135236624698548	-0.06593149060678968	0.2614665381098201	-1.1559205970564852	-1.0485051968922916	-1.5335278012091207	-0.801481450676162	-0.300450659411035	-0.34918698543599797	0.09418212117641658	-1.735824364661582	0.3202274154795959	-0.14501817795646224	-0.5062657036168244	-0.8250085837375262	-0.6643366371470281	-0.34455023492142156	-0.29299909875929	-1.5579145258242333	-0.1625780799624562	-0.7011984636275967	-0.25110427818899755	-0.3720970502204724	-1.0413848643162469	0.5814882154236903	1.1569326252729015	-1.8888214801406786	0.28115008546471454	-0.9363279083901055	0.05095141658972027	-1.4148848077923635	-1.0447146328161454	-0.7364616344096759	-0.7637977343366273	-0.3974724966089544	-0.3912986577702309	-0.3175695889331199	-0.6262864085831829	-0.8268754243310524	-0.9154451963251071	-0.814112706978497	-0.5685730521612411	-0.7210562239005938	-0.3967696454512983	-0.9044279889837519	-1.4873996819153439
-0.48598457764665964	-2.341804827262416	0.08974898904813539	0.19859196402106744	0.13144227439489595	0.4601310419045732	0.34841551749278593	-0.4126431705451618	-0.58085119570371	-0.22296558644436495	-0.39558999257273353	-0.663262255417725	-0.8827694700908835	-0.4125605750188339	-0.40326394054502834	1.3759415925684362	0.7725760270879044	0.03623683729386953	0.6866294999238037	-0.2395717639739773	-0.5182452596815927	0.379135076744973	-1.9040681042932348	0.6997069102252805	-0.49510824195309655	0.35514057712051733	0.41870059931454656	-0.4609619287202725	1.1003751717103878	0.1853589375624094	-0.4800722076491252	0.4206533783454533	0.2674650514293826	0.4791999858159365	-1.6365517657974573	-0.4932048115249971	0.45389216513547703	-0.5226603603438711	0.2787312227630458	0.4209646877859275	0.2024553873095857	-0.524440596722916	0.6553207795470497	-0.6248416499924788	-0.2668564670941391	-0.5152538854765971	-0.061143799951390534	-0.4947095654540791	-0.6581785044954643	-0.2387985098846395
0.38003668209751124	-1.7619757319237206	-1.2962875443677415	0.2927078466408476	0.19736122659414496	0.36199525069723804	-0.08983312903780948	0.33934357198302756	0.41664855476077206	0.7326731762827268	0.3458830015869306	-0.8748703630788062	-1.0402274241090421	-0.5824436872164409	0.477089784994991	2.4563958390224085	1.0490779907298147	1.3249369433979505	1.848068882236226	-0.0041680016338090835	-0.40200737691563715	0.7419968509053588	-1.3505575259566607	0.8406670499847685	0.11488471659903171	0.44276925531809236	0.5891041995405956	0.31961077605388877	0.9400800669493861	-0.566747996829202	0.8858462642759871	0.46373336506051055	1.139531155653785	-0.05079826595865501	-1.5617585968018841	0.5430051295442703	1.145788905266101	-0.6091186799139195	0.9739249514747996	1.0962091816585897	0.90874943973918	-0.5406917318759525	1.9789628009519877	-0.40957821723617166	0.1915954508347685	0.21050690228451016	0.5504812958642858	-0.549821478652902	-0.15396703005367332	1.110445308217176
1.0452279894678342	-0.755394725853556	-2.3442551889500063	0.03311461391923182	0.08189277937640566	-0.29119872356284515	-0.6291973465312799	0.7432106238050615	1.3062995140457794	0.780779693149202	0.9130094405218571	-1.2489785635311201	-1.0056562941973253	-0.4395216425912398	0.27148078627132033	2.703366455158802	0.5062309269828305	2.473286778163514	1.6973412441915054	-0.07586916575155275	-0.4329961972862498	0.7150879799340438	-0.5482856442493297	0.46254182476778616	0.5175319426575546	0.03103827081628402	0.3523559864186188	0.9248353836706995	0.32087758828292323	-1.0011599185656226	1.5359176455712655	0.10245646866561625	1.152042437220314	-1.0524657300887716	-1.4796693627164388	1.1657011026071435	0.9420646121072419	-0.763369383222438	1.1425686224674476	1.4057472490129659	1.5155648920859137	-0.538261802186474	2.459394147086518	-0.1162217487643849	0.28867106970411865	1.3698491082810311	0.7292956984307635	-0.3532320420869644	0.23628217747210245	1.845140156911354
1.1422900376946759	0.0017437904587231084	-2.268857543490352	-0.09549298631490677	0.19583505046243513	-0.9891047497109005	-0.5807965853718847	0.7531029026491634	1.588266700502247	0.15394675076587602	1.0975501539377668	-1.7556526640448449	-0.9226751514048971	-0.22817590597249968	-0.3577810455119434	1.8563301749878183	-0.1448975842255613	2.7495315200751107	0.5593235233753856	-0.21955738824741347	-0.7746067455838396	0.5670418280761863	-0.20669636234490787	0.22341920045954808	0.4167214093036204	-0.1793931906728918	0.20972574491384888	1.0916128462259722	-0.03690331010458673	-1.3327712206451847	1.5027023975114207	-0.4555742692573846	0.6484138846035772	-1.4403559883519708	-1.2969744866710504	0.9588041913586015	0.36327792835269335	-0.5426152755799595	0.7338269898464628	1.500726672128416	1.8799366474601396	-0.24902323926243877	2.1548079020864326	0.30276782046030193	0.14680410917354167	2.3950223679393825	0.6628737534026977	-0.05303682914666665	0.4032008238557946	1.7609466286826925
0.7209177411055547	0.18927334008206706	-1.3476465532792872	0.018825083044689793	0.6754299790935624	-1.2065456285997394	0.05276212722677607	0.4817315902368441	1.2713578479813246	-0.28088428766860296	1.0612036255400474	-1.969396147396654	-0.7408804075649714	-0.08294073864326813	-0.4044688264222843	0.5985646132159858	-0.1662617211497699	2.1805737984969005	-0.4190044714016998	-0.1540439497226126	-1.1466637369393384	0.43819162191891675	-0.3952088005660755	0.37964996809312695	0.02267979394549521	0.209554071703397	0.28564458017674843	0.7800996524070335	0.22666013128832427	-1.612597890745145	1.1615751230321056	-0.7310562009012086	0.2848741202383031	-0.7723011457391288	-0.7558931681687538	0.20462700208687484	0.16896867758651044	0.08219766572525947	0.1027712710920054	1.555854411751805	1.9667517352233757	0.21412462422891196	1.5435265296422516	0.6534039902751437	-0.013827958625774526	2.6758563707307466	0.7166659140887905	0.01556720507100181	0.30661276631315065	1.1889869008154645
0.09702476894859471	0.03390710757022759	-0.5814656680708877	0.11836523154310989	1.0848676347248165	-0.7864528435667618	0.43928780215608304	0.04760007705251257	0.7291918770866055	0.14590642220303673	0.9612532856612721	-1.483047008033543	-0.38400843197512663	0.09586883177183259	0.28536563023602596	-0.13384313856778918	0.40491337954231243	1.3698797634758995	-0.47201105834176765	0.11500744720306554	-1.161767516160619	0.16887955238872707	-0.6213529415766373	0.5836706671641447	-0.3101390549686346	0.7172835219412613	0.3114191359533559	0.17594589490333368	0.6946671630828166	-1.5447111398993574	0.7264221796062533	-0.5384372885525953	0.27095237998204164	0.26294149503425085	0.10702059286601316	-0.5438758409533129	0.45702535635346553	0.6388184656317588	-0.41507826027750994	1.4596839097487107	1.6806024696936215	0.3640491232322281	0.9366887928742373	0.7164339502421565	-0.15838475077990696	1.9782326613558967	0.9138607950701572	-0.2140149506080263	-0.16136885180763044	0.6124821744154136
-0.39718440446547476	-0.018197563316364948	-0.5706498169750976	0.05571536218987631	0.8294467322673058	-0.03413965912884642	-0.14490745114331582	-0.41073030587998416	0.3281993724742341	1.2450127386812417	0.7034557003302461	-0.42747579729735924	0.03643540280891108	0.43434310152067584	0.9403479553125472	-0.07560521873866358	0.9043746805807424	0.8334311942737282	0.17367486255371783	0.3502738973938421	-0.7777680841221435	-0.35625424074472833	-0.4980763633362214	0.4829160310406054	-0.4692715790709931	0.5408913801883419	0.13388921606631132	-0.40881335789133677	0.7132851509052549	-0.945389477081032	0.23720797618303044	-0.2138747062502814	0.2962314592493268	0.625808297313052	0.8591785125190687	-0.9298339534779333	0.6002157431495553	0.655048595582074	-0.7599345383711901	1.0043956417880735	0.9200673448999439	-0.07081642230336144	0.3380135487612764	0.5220105756653444	-0.3404273677074701	0.6951808883457591	0.940809797602547	-0.41614144142128323	-0.9450711740617338	0.3044165832138311
-0.5844142351900409	0.23418903828329923	-0.9197620223396528	0.03442028727519043	-0.17180335156024912	0.5075295685810173	-1.4085414803812952	-0.6967135122837714	0.20463260803536903	2.19014893238183	0.15511526237323742	0.5033151410153168	0.28325002643285185	0.8365683560524787	0.8498370017031128	0.2593824399736264	0.8555413049681866	0.5852373484429375	0.7934953085397908	0.42095364905209604	-0.3516111199278335	-0.8973540180172529	-0.15520795979974955	0.24181434343559388	-0.5424879207211556	-0.46094964158585583	-0.0182192644620871	-0.7122158750554879	0.21115065911078076	-0.2304760073212003	-0.1367797835559354	-0.22897857889220277	0.06769116830334786	0.03872539661673129	1.0584622046344427	-0.8610400826914031	0.05072418993969901	0.1362150006595916	-1.0386426992836715	0.2984543284637807	-0.15734797871874454	-0.7182412065843176	-0.24534921453346317	0.3097415724223447	-0.43774788599321224	-0.38729627803569466	0.5805636556882431	-0.284352256872644	-1.591276942452211	0.248172517978235
-0.5059996402101699	0.6035951256460537	-0.8341989664245846	0.27713574095588517	-1.3454670872664052	0.4665141805505052	-2.2789910840067322	-0.6670092280115809	0.2731601881859288	2.3672456714566277	-0.5124950675800873	0.6736728514558438	0.26248840002817425	1.001798425424876	0.1628791817617869	0.3035747446886238	0.4367138588459806	0.3117513237700229	1.0043318582302585	0.4819192097378447	-0.24887940313241017	-1.077881281709769	0.04448619149862864	0.29651441447493526	-0.5261462511202496	-1.556506094272339	0.13967271463284567	-0.685539408943935	-0.23152251507092855	-0.11984967957931775	-0.08882699916860692	-0.6285971846039381	-0.32959035998446234	-0.7926325857757227	0.6766725219077553	-0.3562964542280214	-0.9671732281201537	-0.4815347184438999	-1.3001639760152217	-0.22340039657605207	-1.0680504321851276	-0.9004635719218714	-0.6160145030056777	0.22629079520211484	-0.1855300367733214	-0.7146522863955694	-0.02226717122388717	0.03746681095225266	-1.521461486499274	0.2647536359231352
-0.36882690096234	0.7791599297345412	-0.14839840137432006	0.6078258973239764	-2.0126960475668887	-0.03196288451783566	-2.0162694444043927	-0.39345262915255624	0.3386565149932371	1.9127761955965834	-0.8794820977354988	0.16325542955813796	0.1387726060609449	0.6760696373836956	-0.3648801731220635	0.047360881721077656	0.12675706723658314	-0.1848849658143088	0.9686601394871295	0.784375917616191	-0.4647382934614198	-0.8541876151231559	0.024026597521350123	0.7187515584654101	-0.2778025843415713	-1.9162214157276578	0.5184522388885509	-0.5080143470043831	-0.1388493871404086	-0.7490214977022877	0.4292434125916538	-0.9524923281033241	-0.6506591136635631	-0.9853043378404001	0.09931948534442357	0.4554531770132535	-1.6622343431222957	-0.7461195918818404	-1.4793942868320502	-0.27573240354796336	-1.3531259012092103	-0.3889036347432915	-0.6178448420291146	0.1701390744467779	0.45310712555333815	-0.4071924610042504	-0.5387465617001492	0.09611477032660305	-0.6465794565002938	0.16786928115766933
-0.36053684400782726	0.6818594209014024	0.4716863840446752	0.5820777918855246	-1.974169966385621	-0.4146445201430651	-0.9174021459645727	-0.1274364366655065	0.22732736350147098	1.4008510490359412	-0.7266592828631028	-0.3076969377286898	0.13300766156068636	-0.12002696617501758	-0.24346051357581172	-0.14047980834126456	0.0866008050128116	-0.7851177635742767	0.9239480354923018	1.3581563199421036	-0.6658773969876765	-0.5650587891801035	0.04295960808296706	1.0687168486211118	0.19585003083084002	-1.418500322749553	0.739332114078783	-0.4080975532276163	0.2657461654498942	-1.3251014250941402	0.9793039990278866	-0.7554742447460485	-0.8579787251174501	-0.3456379759936641	-0.25046495861201734	1.208700273762301	-1.4828728647911638	-0.4902139362074595	-1.487315418527472	-0.06401500191126054	-1.0038149641436453	0.33431117145636896	-0.4139657204906701	-0.003887448276569653	1.0723498849359852	-0.047197725017953135	-0.7567708966071104	-0.2790104936025347	0.42117425691845406	-0.11342869309409681
-0.4424521213456776	0.536813944494044	0.3904878478138967	0.06281552370424102	-1.496343660261248	-0.14330558264299645	0.13044271171329572	-0.04323629977357986	-0.07867338610799314	1.126855095681043	-0.31933065768140123	-0.17034500700164745	0.2584470483645201	-1.05308575291307	0.30309027417961193	-0.105427902350018	0.058656744139551076	-1.2285753753185975	0.8075809248237334	1.9197763604869902	-0.5601319491928677	-0.4560194245326903	0.2568474649746099	0.9304245432186276	0.565485335857116	-0.5968385091484313	0.6283893103955681	-0.4336002657925077	0.40153833794453386	-0.9635618476510122	1.0144336865657408	-0.14186581909823448	-1.0798249889954554	0.576491582943606	-0.234215261271953	1.407456742223142	-0.5968540143083252	0.16613986230094568	-1.2641552429785488	-0.00523425487349607	-0.45360503442026145	0.639745546519598	-0.3482276426261082	-0.20422140961484542	1.1510008579766287	-0.030935039476805294	-0.6368430420262061	-0.6688419863028663	0.9267939877352022	-0.45234311558706713
-0.34914435807385746	0.6045016772182986	-0.13980984223373122	-0.5083153568343679	-0.8488521785403953	0.7386148316092161	0.611223335556307	-0.05180760935616949	-0.3881867926053139	0.8454222704963628	-0.1312257549378856	0.3706637126868722	0.3323533410469238	-1.6171231658698253	0.7047867762652744	-0.08892379153045357	-0.1902042322176217	-1.3880791265921677	0.4534122404883878	2.0762983412936022	-0.15841575062474245	-0.3306579595760156	0.4338159003883117	0.41017433064907705	0.47157940779912316	0.05597914864767137	0.4412844638245172	-0.3984410463029521	0.14872544770660365	0.1727770999756815	0.48684798807793406	0.31004773671701225	-1.2702542818544509	1.1259167886369528	0.01221333065323371	0.8476977705137863	0.38839300068728827	0.9218340055277395	-0.7711184123906173	-0.1774078225741661	-0.1306368388180029	0.4564691845129142	-0.5270491600869531	-0.15825335370068289	0.6280826690149992	-0.21941567750160226	-0.2026897417437565	-0.48142368841705785	0.7254162264414813	-0.5704073977562458
0.12185742800739653	0.8615221335320798	-0.21360062814481934	-0.5633781567149134	-0.06338622205488421	1.5510865618603462	0.7222625151533325	0.06542600306360649	-0.447949898279418	0.21005371445945206	-0.31499977147626557	0.63260867262878	0.23303003899103084	-1.4014834867172399	0.667708637032084	-0.3312740014108994	-0.5373103808283137	-1.342092051791094	-0.03331106020896868	1.6088837784387462	0.31317901899908046	0.14475551070836712	0.2517331865185753	-0.04450790440967944	-0.014153608918127648	0.50878729737388	0.48659988694441386	-0.08405450924636804	0.023778461734176196	0.9024423632077114	-0.07865521668181126	0.17117079570388713	-1.1436041804046573	1.0962178337317694	0.2872062005674168	-0.09022341313784524	1.0027310571520658	1.3761974483414414	-0.047429958531125305	-0.2542437671603578	-0.09714711270772028	0.2623492665031719	-0.6919564483277915	0.21815112187683	0.03130441640149033	-0.2737335588995927	0.4324066298040649	0.3496626422423054	0.3542049009507847	-0.2779990085282424
0.7929185376439234	0.9675355091668084	0.6260740544524487	-0.0783500902803393	0.8090430172291487	1.5683526838634652	0.8555752406156646	0.3436578521096868	-0.22245141231769372	-0.6897786005991612	-0.5671448529369298	0.3289019777813344	0.04772074855544005	-0.4134353672289507	0.3517188007196545	-0.7189052344927184	-0.7004978883215046	-1.2389447107318132	-0.3407383918799955	0.6164282441091826	0.662095603475091	0.8539080797519156	-0.20964066868286355	-0.2251709119810208	-0.3798307964471812	0.9217939271028001	0.6351664311435894	0.48795731579887947	0.4183709284716592	0.38679045506221243	-0.19814150194480112	-0.3645841609852557	-0.553523047103373	0.7226216973109575	0.4459369259308833	-0.7250001971214706	1.1357635777403052	1.1979675314990146	0.6776095421885586	-0.04828310107683094	-0.16722144759209837	0.3963728002859682	-0.5889691959665524	0.6031044122152514	-0.08345970517275657	-0.21507789735540342	0.9295381281940102	1.2050688236705789	0.3352213571746826	0.25931234647383816
1.1512289163953278	0.5717024498188453	1.7250170780984717	0.37474108856615373	1.4097166951042925	0.7256940544817838	1.025172761465333	0.5346806296645552	-0.013223886188868356	-1.3697658805137711	-0.5557327117706301	-0.052875255384946224	-0.08307628745191326	0.7680426521852445	0.058504007311383686	-0.9669075512046905	-0.632574040389725	-1.1554505590809132	-0.3903472018975096	-0.5331072675196451	0.8279592726626047	1.192280851197376	-0.46935759111448194	-0.3531256706280896	-0.23184632461305216	1.2059997807729996	0.4016358199684266	0.9934415950040889	0.8924970031194593	-0.7439513484312719	-0.009039885613122576	-0.6934868657428173	0.19790723407705174	0.3274066192137895	0.38075358092222533	-0.7275823010946041	0.8569552933118604	0.4160451199565665	1.035444037583174	0.08171805988950946	-0.2700818065066784	0.5816972237648251	-0.35339046391203716	0.5324442095232599	0.21170265434322286	-0.45431048578294714	0.8327362691712573	1.3694850783556327	0.5538799062854014	0.5575555948379877
0.8050012320602041	-0.3168883160088544	1.9483152404652575	0.29744664831975526	1.2956910595793545	-0.2933330771390309	0.9576766175357512	0.37861253082804014	-0.20622933745257027	-1.5006153951213332	-0.3621858674179716	0.13431484399248728	-0.1838817343207148	1.2906833177949855	-0.09008773949691076	-1.026095886799195	-0.5542008797283439	-1.0841207611883326	-0.4920853149353052	-1.3872970231733903	0.8033168585109034	0.7470891700527991	-0.19616342414169172	-0.6602496813590484	0.21604321798845003	1.0755999302469235	-0.43049103879438894	1.046943099110843	0.5575743865720099	-0.9826540085112394	-0.09254958604668141	-0.4550449695983137	0.6114433911005893	0.0701351158181515	0.03504914458208196	-0.4227935195163382	0.27719195379816713	-0.46549750898391873	0.8330230069657196	-0.39305215013152867	-0.5367371012102661	0.2888933906022803	-0.36289266671128506	-0.09913528474350015	0.2614510518582446	-1.2072179891718018	0.01669423745450176	0.7256166985044065	0.47125454431948005	0.24351195591108468
-0.0816489830248671	-1.2375358489209602	0.962248636817625	-0.1434467834582874	0.5011241655065746	-0.7181093391322412	0.5956183853452044	-0.05195763144997802	-0.8332962219942734	-1.2750201719624294	-0.3492360893503512	0.8336590331975833	-0.3741153173727197	0.7195342854068091	-0.1555282677079826	-1.084363278430154	-0.6050285338006898	-0.9973371190337923	-0.9104246226429641	-1.6467647218733115	0.5995561867926444	-0.11275563612773343	0.3786665497172306	-0.9837602800839044	0.3684893454436914	0.5051735735153084	-1.4002678860239526	0.5436099978713915	-0.7726085829998752	0.2853290032927829	-0.7235894292317484	0.12460055278377785	0.5506622724746726	-0.051566821718577606	-0.46401151353439996	-0.3542122705611982	-0.34567019409330196	-0.8198590480625453	0.3499179837202608	-1.3896918501366624	-1.000782564131856	-0.48644777560117153	-0.7005673266552603	-0.8521678778557431	-0.38755713476282466	-2.034994176978126	-0.998625886812362	-0.17592319495813752	-0.09122756226185878	-0.5080937286038929
-0.857598477746727	-1.5669422994344995	-0.27824680075262753	-0.33410356856275997	-0.297463064932795	-0.4199993478905058	0.2537474533464535	-0.3572435413399539	-1.4089858376493218	-1.144851753834982	-0.5946471768426418	1.2720891918058184	-0.5634273227188272	-0.47046954519678347	-0.20231427202572358	-1.1426665649368106	-0.6222246157048669	-0.8750485793232239	-1.3862132687297621	-1.3335374737170966	0.3475446217177384	-0.5351698463197275	0.7354178334318798	-0.9650537777424205	-0.007417735641602768	-0.08069061084533391	-1.7374114792259132	-0.21033536211780976	-2.0711135702038	1.9306358411125888	-1.446523534504047	0.5727625502263922	0.39915878611435424	-0.1086006918833383	-0.7356679922935507	-0.591629377509205	-0.574942000516489	-0.4822989625827849	0.2055785623803427	-2.045003411927359	-1.3518961885480472	-1.0102550626212359	-0.9257523704882218	-1.0933485493634498	-1.3171450256740058	-2.1630272595456796	-1.3790563723588316	-0.6630876015964358	-0.5714351626796641	-1.045958290106628
-0.9411712384118699	-0.9729758070203087	-0.4473486476716194	0.009710358224065577	-0.3594351891554119	0.055694685218601866	0.2244198112114573	-0.20406577175732035	-1.2893672343635563	-1.260712483528035	-0.6333983627755807	0.8669380430748389	-0.3667927119822359	-1.2118476869337713	-0.21817643491466188	-0.8230537268966894	-0.3640998580924435	-0.6789390361106264	-1.3245012941605867	-0.7552051191068282	0.32145776589582303	-0.10475809085730048	0.696207423216801	-0.5877123719449449	-0.41171803426705583	-0.2057555094314453	-1.1503566429906116	-0.7070590694044506	-2.008658821225407	2.286455042545275	-1.5079173591358397	0.7491170378427651	0.5790626206525082	-0.17690737585576138	-0.360195336070338	-0.6147047655236599	-0.13030154742885522	0.07478540862556748	0.7909778290761295	-1.5260755793684835	-1.1325367818694192	-0.5075574343261205	-0.5208431442178003	-0.5367937932919502	-1.5133717507674207	-1.2924333949713904	-0.7630759302612079	-0.47486382382241277	-0.2119271110925561	-0.8546051793967052
-0.3307548468305798	0.3080690684066368	0.7646152337312486	0.45251439122520887	0.3604144002083276	0.14439929154356326	0.40690327711272734	0.30393799813759337	-0.27430528056914344	-1.3003442287143754	0.059795702639345805	-0.04675393390250425	0.49563870257802745	-0.8242700670606165	-0.1853076618733262	0.17732943654339473	0.12191106926911838	-0.3531486208177048	-0.5346643992305515	-0.262941819934105	0.6914942970087952	0.6861284427867527	0.597878481570039	-0.29047128003010025	-0.14457980605978707	0.1389318202350759	-0.15652516410181413	-0.6180359397570369	-0.38838561696959856	1.0845040672595998	-0.6748221862916681	0.9355052574867075	1.012162110458781	-0.27821834279920127	0.7082044289330045	0.035400119207551026	0.6983931569261329	0.25418833511273	1.794406535485335	0.023721626280010236	-0.19873306486528183	0.9497596933950118	0.45666109218372464	0.5274475805327062	-0.41347954043317725	0.018994432803761792	0.3168210877032007	0.17453795076973913	1.031901538603525	-0.11145680311380109
0.42349051477891475	1.572120417267867	2.2617195779363133	0.3258214375676124	1.1317012869181902	-0.15987038646177593	0.4720430629875083	0.6891600700465275	1.1076404068587615	-0.8910811947566953	1.3279842351280888	-0.5872388673719454	1.6837998385946644	0.29550796948866104	-0.14605187989725002	1.4779453978344232	0.48549504762969986	0.09875408392282686	0.37380992438668653	-0.009457118551252735	1.2047402334755406	0.985804488227022	0.7682239561891204	-0.4440494010828591	0.799816300626743	0.4978025261522518	0.4162786807186126	-0.03712231807803774	1.5052333266392557	-0.19617956644549023	0.4727210147995954	1.3202928842467117	1.196641011624708	-0.33085924329130706	1.927635924254312	1.0701264103423627	1.1493777801359224	-0.002831662380209569	2.357756320801378	1.5030222658644203	1.074012964265825	2.3419313020473522	1.2926879816376182	1.4584851829203829	1.3523939821947861	0.8597810636907083	0.9048636647516604	0.8510658371646701	2.2351227449524402	0.4363460337950785
0.7305439238642727	2.063220429474224	2.5641720625616404	-0.47035521894857013	1.1792683544028177	-0.42423910462479325	0.3099281333942091	0.5504983155061445	1.9295386361568463	-0.11582203827644605	2.23262019197062	-0.36747564470593824	2.277599763123955	1.057294181421354	-0.17055536899616006	2.1038213660598357	0.4428292280009509	0.5289709074255747	0.5219923616092598	0.06573325598517989	1.2442846390045998	0.5102745867111458	0.9890489966614261	-0.8546920910808024	1.5375309438796192	0.46729163374928573	0.2059186334222738	0.6014127373205453	2.093177702275835	-0.0657877994230778	1.0776152964336398	1.5461280482221031	0.8076826279303413	-0.21495698889916875	2.45970752634168	1.5753774899547355	0.6799802447217248	-0.18648549625553706	1.7929515159831002	1.8670122550407384	2.0526066083699477	2.5362393071216487	1.2579007131048123	1.6829841857675985	2.3747691099716115	0.7943630404495075	0.5399307369785631	1.1149322297326891	2.2387410244195034	0.20995891465650968
0.44015032521993375	1.4437178770790857	1.1960249863463113	-1.290715861061372	0.4444608186362848	-0.3690915400006586	0.1281239560844058	-0.04712337860324824	1.5636402709729285	0.5032124375134979	1.861218950819896	0.06675418683513677	1.5313583618940183	0.7939176512751672	-0.2895112028531019	1.3690343967758245	0.067571286753361	0.6810997786621305	-0.299432182715561	0.048850856802205564	0.386348927097845	-0.22222342826603714	0.6975997382881818	-0.9685059057489194	1.1358830475048871	0.09897387582522837	-0.44167877170845676	0.8541309654737073	0.9783381485481759	1.1735531898847278	0.7735614006602285	0.9768560649441816	0.08586169397299126	0.04697563106387242	1.8048894101449073	0.9003244817620996	-0.43115061579197017	0.11620527176845108	0.2073147569743135	1.0479835167961307	2.2711001445648438	1.2488842801237505	0.3098046672177071	1.0066609903492194	1.7150860350120627	0.13655343858359195	-0.3436825899879347	0.6503676057442508	0.6945513680973687	-0.5952683637547045
-0.12279935219644718	0.024659296141940422	-0.9189041841637979	-1.3986628336579967	-0.4230840770255106	-0.1837267974417485	0.08312628381180877	-0.6228492280042212	0.18363631327734187	0.5330696673566128	0.27462793537794955	-0.0553908575038928	-0.32808681407200074	-0.07941017792317999	-0.46768494949152073	-0.34785617321828016	-0.3317339705207887	0.38328488308845216	-1.34642006717075	-0.0742135763370414	-1.0478486298188285	-0.5568684999753631	-0.2514495010778899	-0.5535981717850215	-0.35728524222815183	-0.25293351714861395	-0.9269891387956491	0.5858757823094668	-0.8060449052608253	1.7292006690543629	-0.08201775170332638	-0.5159969573900108	-0.4385096281185507	0.21188804072889367	0.24468773077991418	-0.6132454183976986	-1.2778845898857918	0.6573243247436763	-1.5386766095077653	-0.1515869961723346	1.633125380773908	-0.7489935997025788	-0.8651611430814153	-0.2830578982509431	-0.2110229140375187	-0.5107970085771648	-0.928824801932772	-0.5153273548477988	-1.5582040217422166	-1.179537726294363
-0.5141387251288616	-1.4050643737667718	-2.3418209502987244	-0.7095666424209726	-0.7682680682127045	-0.21899181798824313	-0.0005325571978000524	-0.7084314797594613	-1.3270205559925905	0.07558552830043602	-1.4196226122281972	-0.748463927749012	-2.12134317651634	-0.579942688052449	-0.6118599828842375	-1.834060736808754	-0.547309960288849	-0.24249180486781594	-1.647518946001658	-0.3186564593876507	-2.1011339622190124	-0.41447061967482374	-1.214665119896973	-0.0010885137060656397	-1.8308354557443556	-0.37884210941174223	-0.9700894045804132	0.034622891405389024	-1.8983327476861702	0.4229972210854761	-0.8306479468522783	-2.1510336015416005	-0.5148615866654639	0.023028332699334297	-1.3244732783193853	-1.8619464398218972	-1.181916823137168	0.773512477713173	-2.4824161785874104	-0.934563709607729	0.3650899466136047	-2.2811505289036793	-1.4699339292945433	-1.5230715463972864	-1.9822500821972522	-0.8156721002277664	-0.8379805396332793	-1.8078047365472663	-3.1094518230252253	-0.9210245988488328
-0.5311610863572515	-2.070413022038748	-2.3353959252128607	0.17570498857944442	-0.5252969664513325	-0.4979079181940508	-0.38541111288960944	-0.2473559357296671	-1.996958594059643	-0.3534871445752481	-2.014115071460236	-1.22608047811763	-2.6538236163173523	-0.247285113061472	-0.5987620635037572	-2.1062875523527866	-0.5968393634295928	-0.7797804034876165	-0.9547187650802054	-0.5429184738696692	-1.981340843937848	-0.2309511615266734	-1.332241480638043	0.14506138724808637	-2.1234500344603267	-0.38500722318410613	-0.7192259588325924	-0.4080614767388648	-1.795367595885629	-1.8545456259047295	-1.0671108372957503	-2.7942274816670976	-0.3518453880884466	-0.4690470482953513	-2.0494133986709135	-1.9647136764994682	-0.3241779491889543	0.17362875601682604	-2.2349099251672406	-1.1264612485440997	-1.0725014799157842	-2.6214878174174365	-1.2286758409805048	-2.0062126246880574	-2.406470918332342	-0.791306209328327	-0.3866060626204474	-2.322110717857839	-3.035697145120812	0.02872399403004801
-0.2874885163597186	-1.7101540124799204	-1.2963857522790132	0.6121298883815576	-0.12390260077238968	-0.676134029683919	-0.9638373711253672	0.3824158437753251	-1.460676893305868	-0.35240870538462293	-1.2542749971233234	-0.8455853383223928	-1.7195875715077327	0.423477574326706	-0.3524010547978745	-1.2298624795392823	-0.5535839252735715	-0.8052836493747967	0.09339793909366396	-0.5119489288914303	-0.8070245034428953	-0.31372096336170285	-0.459126549367662	-0.15717605511114635	-1.1047899034852207	-0.44194659217321997	-0.4286396532819382	-0.5064501208127363	-0.9918213599845916	-3.0449893769855008	-0.8229541971937492	-1.9950678387458116	-0.26366297223599056	-0.8698058189973561	-1.717979978956569	-1.012746913455166	0.49715422668630216	-0.6737218414584313	-1.159110762818043	-0.9970569124482369	-2.0770874052376778	-1.8707871853687559	-0.47911367650707154	-1.4483286966228315	-1.4639260576429665	-0.5166302893743021	-0.10066115477540824	-1.543033824742931	-1.5382722950311205	0.919701454497156
-0.030198205168400053	-0.7230858660497086	-0.18959586748302	0.4846142825690689	0.05501622806879651	-0.4811290531064366	-1.2480059247647286	0.7088683354104505	-0.20568413001461924	0.011754164619394608	0.02454794393422768	0.11402542888012657	-0.21397985514477377	0.638102649275904	0.04987827251485626	-0.10589636465553127	-0.39238391042361837	-0.25690888990319927	0.6937323199187562	-0.1672652343592016	0.4785823131774771	-0.47908209922367306	0.6201364892135163	-0.42187101413765055	0.26957015037906545	-0.5112495036091744	-0.17987358038560822	-0.3231042596743766	-0.2245105232113751	-2.1324274776678194	-0.3712828185073807	-0.43190535798051755	-0.29104762051276667	-0.811015400797026	-0.8142602281794484	0.12307398890259831	0.676498202083723	-1.026168061410761	-0.010692847626614745	-0.7468918026782704	-2.1562822578193055	-0.7038421419604054	0.22277762121818886	-0.26162683814254406	-0.13871314847917143	-0.01801054563337104	-0.13968403625857678	0.056103716620696194	0.286572886186105	1.124087758705844
[truncated: 72 more columns]
