# Supplementary material for: Diagnosis of autism spectrum disorder based on functional brain networks and machine learning
Source: Sci Rep. 2023 May 18;13:8072. doi: 10.1038/s41598-023-34650-6 (PMC10195805; doi:10.1038/s41598-023-34650-6)
Supplement: Supplementary file 1 — Supplementary Information. [file 41598_2023_34650_MOESM1_ESM.zip › matrices-bold-time-series/ASD/ASD88.csv]

0.7838951603971583	0.47200574576128485	1.1792813473746435	-0.18947808676940037	1.2366749195516251	0.7591735437689514	0.2196616177671185	0.5513220791563663	1.2391521654711106	0.7092839933271567	1.7266605992613306	0.49941402017139874	0.5550806385252153	0.3240003692227831	-0.40665554330381026	0.7746142560528394	0.14462112554379333	0.2797456104156478	0.5513039319790763	-0.48096400396215	0.20815341500064719	0.06752609670682755	0.6969434699088531	-0.13082790180583578	0.6532748838442833	1.034872131640606	-0.2126221291698841	0.40289245415612257	0.34297301459615853	0.6351231892025475	0.8524955376320712	0.7859081116135146	-0.7031765187253783	0.6769721671470242	0.5443020881564511	0.5296911488903662	0.1998356576756772	0.5848185875372819	0.8677987790965302	1.0899126619547292	0.6906248016739016	-0.4465116772508066	0.9496176078355664	1.2890821445624403	0.2644196036399894	0.0	-0.2260775676343192	1.4940764728339033	0.35514063110305	-0.5880935271405271
0.3478980405472654	-0.41143805276090717	1.7582573468097447	-0.5360963084521516	1.212747496391946	0.3482720351529759	-0.6934570999477767	0.42833281704128395	0.8332079852697185	0.19946177086869216	1.4039686806062253	0.27367018249904695	0.07310999376303348	0.5921588054927308	-1.1498867887508082	0.35528265473517673	-0.44119350943919	-0.25219975635938807	-0.0670675234507499	-0.9718497043550481	-0.12018598191204694	-0.250490940450657	0.5627855075209722	-0.7452687434051648	0.4328064724469158	1.2494160715364688	-0.4624270374133877	-0.37126837469660123	-0.18972613291697668	0.28519173380080176	0.749141432682388	0.6394410060362372	-1.3296136172488822	0.05879348133782937	-0.010244204316087932	0.42864645918352	0.4444259016474852	-0.0635464660188815	0.47779037285746684	0.34159110872432236	0.5090812962381269	-0.09498195723386738	0.1638715099394743	1.0567753427810254	-0.44862761164859705	0.0	-1.194969196956705	1.2374876470068594	0.34486065600833643	-1.2410569747443003
-0.21057174952117527	-1.0283741214746278	1.006125426110486	-0.7105964671507099	0.6213621424131641	0.10950804565783134	-1.5266703744183843	-0.08247398847184643	0.046986872782036816	-0.31522923769762495	0.4021078117794734	0.3286515101949699	-0.32980359903643375	0.7448892944549029	-1.636530662441546	-0.46715365346832527	-0.7790769616240925	-0.5272487481567216	-0.7509570177587263	-1.0798746885428672	-0.33452776334549766	-0.8441487159940182	0.4166695176359848	-1.0929398438393394	0.10751430800573149	1.0116893010556858	-0.15419834723340095	-0.969869653448597	-0.5950023488639333	-0.24856052316949867	0.16785669353018517	0.17868993892539556	-1.2312079611087339	-0.5190627068886227	-0.5708413980738202	0.023037433091354254	0.7014742293295422	-0.5784328158084839	-0.5091821129585498	-0.878865363094044	-0.026979420362001454	0.18614481378404046	-0.9106547926897918	0.4628087203247241	-0.9578913542547692	0.0	-1.873580344154135	0.16102196213425002	0.27190689626240583	-1.413737012129859
-0.18913672006328866	-0.810383167621745	-0.496689003391455	-0.5626455588317989	0.19590588282652788	0.34282021553234965	-1.7142571849632868	-0.43137373768810006	-0.6266438245380379	-0.3310366585825219	-0.3763635077863523	0.7404058927470111	-0.3290430912592295	0.7434831970284532	-1.3990052881985808	-1.2165413139594048	-0.4795474577535345	-0.4150770329133966	-0.7102949883013235	-0.7752519523393206	-0.07981989958397723	-1.3121085597091877	0.48285163699925066	-0.8793498855199168	0.031538978245313584	0.5294627126529452	0.4650269247147922	-0.8230915169953655	-0.34687245831846064	-0.40046768482659534	-0.318837930204961	-0.1377875335639717	-0.45839203525666133	-0.5821853392599864	-0.5788307966828786	-0.2072323115819217	0.9632367041464596	-0.49103176214349037	-1.3589991965023926	-1.6897103283535115	-0.7726300152495581	0.10191474877157404	-1.3783255768887717	-0.12357435665113928	-0.7465977778255084	0.0	-1.739509072829387	-0.7957797616649851	0.005034789992545666	-0.9338374814288809
0.36280821703543337	0.0511550224940819	-1.3132720828204638	-0.2506410433570089	0.3401474757010123	0.728168795206398	-1.2037249070660827	-0.15671732442034528	-1.0016877783547218	0.011102399440156521	-0.46714177997313716	1.0322820300833382	-0.06856106917968735	0.5398950737498188	-0.6497658853807564	-1.619398187373979	0.21765543315203967	-0.23128576161597217	0.02542718401887574	-0.3915837019508085	0.4344758193621482	-1.2204789030355465	0.6235543052449447	-0.30226535243995234	0.19214662577228966	0.12674907740300728	0.8269180045752406	-0.13513017178628736	0.27961513157469026	0.04007917251417556	-0.3210914221291002	-0.06931814793061783	0.21833821315274568	-0.2167329711220726	-0.02885109900164455	0.04083145372198521	1.0801652650544413	0.01679125693544643	-1.4325390838693903	-1.6780557335846402	-1.442538309975714	-0.2131189282718921	-1.022637548029411	-0.5264212160491859	0.022555166546137866	0.0	-1.0228381891188305	-0.8045364823705919	-0.4278079502152256	-0.21108795204876754
0.6211608354952689	0.7938900328885206	-0.7048258459488241	-0.07453260454813339	0.6493533819438486	0.6494838540496789	-0.4510769415311463	0.522373050417479	-1.1790607894620941	0.08394233820166365	-0.2629174123815009	0.652151839051602	0.012769333288095505	0.13764885214230896	-0.08953119403484996	-1.772164419042389	0.6961365426479643	-0.31868186887030386	0.542329077087436	-0.16775656408107514	0.5899093282482883	-0.5351787213002732	0.47711404261433815	0.16336173982997265	0.21609799733998938	-0.08431357171793076	0.6684985267114978	0.3045784924028145	0.437513486942231	0.6498615105293015	-0.08754798229917674	0.1481724245280645	0.09124241282533062	0.051546864335533085	0.48742589461317676	0.4858036657259408	0.7897437800383261	0.2825215866080308	-0.849523907058744	-1.2090566775249505	-1.7340695364152867	-0.40552996628084315	-0.521790637464575	-0.7622289067440985	0.6403185232228145	0.0	-0.40628572259715656	0.01775761234598983	-0.6753116697537154	0.1902276174996487
-0.01893827291947881	0.827781053798116	0.5303445187507656	-0.1298187453349077	0.43714292149727846	-0.1049219910816331	0.0051390571653706614	0.8366381140620414	-1.2058201077861495	-0.4365406353334432	-0.39303330085303606	-0.39154437669171943	-0.33718580931251807	-0.2712949432293203	-0.13523112162924464	-1.8709334587955693	0.6578616090360299	-0.6265710893658484	0.059621882982902434	0.015281763005802154	0.035687601415467556	0.2576385118129261	-0.12684057027216888	0.28245849791701283	-0.18689392504224656	-0.27686986266757363	0.2934170402466044	-0.02097318898771886	-0.2813918051244489	0.7665761184015458	-0.18898664180530664	0.10700842854776418	-0.7052530278541193	-0.16063957366857273	0.4058279321260817	0.5148698352790566	0.015630921169904638	-0.148114199453801	-0.3788356483539689	-0.8683271215618594	-1.5477165236016193	-0.3637829100261502	-0.6261446652827969	-0.8601121014677808	0.569477691016767	0.0	-0.25555079461277097	0.7275011099425815	-0.40546117820055366	0.14579280658144017
-1.1018177741377972	0.24813029978466006	0.9431775250951331	-0.2286034660450434	-0.3877678348795874	-1.0654814763790479	-0.05805944466080581	0.2876709280264775	-0.9510429499997514	-1.1091451593285484	-0.8962081789973757	-1.4797299878813215	-0.9178684724081697	-0.34536160846311453	-0.4765338905160958	-1.8770630328386033	0.3999702359960856	-0.7916387326832592	-1.1157915889895744	0.38857418282823064	-0.8777456801528432	0.5200347889106299	-0.9401147723698955	0.23757684206377072	-0.8534309859922367	-0.6611603235220426	0.1396167707596055	-0.7878250454788547	-1.2471821967369519	0.13516721112617447	-0.7946611706626422	-0.28591926211782287	-1.3324306359852724	-0.7142836637196729	-0.21487576777670603	-0.10900539113580866	-0.8788489378817811	-1.053607137077482	-0.5980398592694965	-0.7675761224994531	-1.0990938153843164	-0.31458062113624113	-1.2332558632347335	-0.8138483560186635	-0.033434168484105596	0.0	-0.3020009238841646	0.5164399751058149	0.23566577834006558	0.07310942773793203
-1.501035915147779	-0.35913824478610346	0.05681889968912857	-0.19862509255816183	-1.1759620359168104	-1.5465052673128694	-0.4738071163218436	-0.7212983808827609	-0.36250808552556996	-1.1823238331467418	-1.2146598041538303	-1.9687819277703376	-1.2651076118878528	0.07853698462468778	-0.48607850385473567	-1.5122518329171395	0.3199434871191492	-0.590953460740986	-1.8368018091638911	0.9055971259505947	-1.405004224544861	0.03902858011365945	-1.4849648047329254	0.24947223180121922	-1.2811349248455661	-1.1999620740031762	0.1772925218304864	-1.1892511549895153	-1.3987372284812403	-0.8624780081175496	-1.4001912488723647	-0.7162742628970349	-1.1722226962591464	-1.1395790997292858	-0.7905170720375108	-0.8742146937178512	-1.2832264890899685	-1.751119308473053	-1.193870534216969	-0.5442600670625384	-0.7319152186326645	-0.4298046430228455	-1.4528500786148315	-0.6729685248811784	-0.5360897464170242	0.0	-0.11684726246558397	-0.4686886600487014	0.7146773314917232	0.42030143006345844
-0.6771726630138528	-0.5390776786600241	-1.1343256921279894	-0.15563014110868986	-1.2902140582220742	-1.3307954919041767	-0.8716477374366219	-1.2243996441990235	0.2966236142567617	-0.45907757009516975	-0.9519886748788161	-1.7353566874049047	-1.0596516270442682	0.6823526396596762	0.025469690650694626	-0.5710158151924688	0.2998790627044722	-0.20130747865781587	-1.3366741965645852	1.2432737239648288	-1.1152588585144168	-0.7212874515590804	-1.448889442973558	0.16928734840490808	-1.1015103055263649	-1.6047690534852794	-0.09442547609575831	-0.8090640577383259	-0.43396890131045396	-1.5715999376282854	-1.3442028186299402	-0.8322640337826767	-0.47697872407410796	-1.114018264653702	-0.8615296837659471	-0.9816705590853526	-0.9070045550624677	-1.7250000602289488	-1.2122412817923172	0.01681846931329997	-0.5773906362999155	-0.4974438102783904	-0.6287320051459694	-0.5406510779053637	-0.509594754215065	0.0	0.27599946629784317	-1.2808207554489537	0.7262835736257091	1.1068539139012707
0.6365424547153086	-0.37019140527673844	-1.3380272632845958	-0.35313188162256465	-0.8205740499083712	-0.8291105698349774	-0.9249415452711511	-0.7286141192036921	0.6186762444568221	0.42722734656540523	-0.38388904058584117	-1.1281400676657238	-0.3748438225267482	0.8486233660971118	0.613956120234531	0.7827274539741789	-0.17848567192528933	0.027401314906423044	-0.06269879306236677	1.1841804501719961	-0.255860838516285	-0.9894619057635051	-0.9176319189304956	-0.35158550872005434	-0.42641167871770597	-1.6145972993304	-0.9906924011271664	-0.03638517141862729	0.7811989975035861	-1.598303824369278	-0.5408335901461597	-0.6051499291364044	-0.00799238238401348	-0.7096530353044667	-0.5437020516630625	-0.21774931952496507	-0.1294116180772539	-1.0435089240616215	-0.08677504969707336	0.5745550310350612	-0.45875731866586533	-0.15944148119521873	0.8286252806824174	-0.43514664623827615	-0.1347361246910497	0.0	0.4458995604088671	-1.1286329964322037	0.5426639155149807	1.539791505072729
1.1509807236864174	-0.31939675294285186	-0.41865920161372205	-0.7807870562098794	-0.4020071858115724	-0.5867864303756033	-0.5454582457438298	0.1820875830683688	0.4628663943659883	0.6415685078425944	-0.08692019262214287	-0.5250257198267603	0.3894028698642845	0.294494376791485	0.7530450298447078	2.0095005827857677	-1.266032996935296	-0.023041065187300036	0.8057007377610357	0.8632059684378953	0.5435962581380723	-0.39815214198417015	-0.2828702392295859	-1.2730009719484896	0.2492231554530655	-1.2530983635620352	-2.0965988595763103	0.40025669294164457	1.0921806108044332	-1.0324307484086315	0.38272599177063144	-0.2893744289273811	-0.1304345797526198	-0.24683978998975573	-0.3122845361970959	0.719211567431886	0.3331826632020539	-0.23808626383252365	1.6157446815561578	0.5725590943507893	-0.19262747018693482	0.5428253015819344	1.7555177155503057	-0.2565943456194132	0.038889662850881884	0.0	0.18006764063634434	-0.15684598198724414	0.5861554153841416	1.2026178382358201
0.3674795816210536	-0.7646570630029191	0.5337134698367373	-1.064661702464492	-0.40860506338146724	-0.7174076123002258	0.04691455863725958	0.4188306706405812	0.09888623644582364	-0.01809996423672161	-0.2173550243669598	-0.08174876229757808	0.7795213284155976	-0.514169475750315	0.4174766758534721	2.4873039725385855	-2.3115539925629354	-0.14540746193252796	0.6053454126835008	0.5692985707450913	0.8375499710785292	0.63369089677405	0.06187579316399746	-1.9578166897970786	0.46539573835149006	-0.7951781463601084	-2.5424702588685397	0.20864931273113815	0.2676868546977225	-0.29193775807919364	0.6833720164469489	-0.12400376450684603	-0.4476557666012102	-0.004208813797306028	-0.4399754599806085	0.8758001303721833	0.16059126153201286	0.16268332871242494	2.593308514672516	-0.07577833101520698	0.08401958832921039	1.0561027728097008	1.3805650288519795	0.017050391075829053	-0.33310508630930885	0.0	-0.15413533340611388	0.719970159206169	0.7732716626897634	0.2066204200590252
-0.9323913794122234	-1.6227386249396918	0.519409618780285	-0.866551982448398	-0.5530350827795383	-0.8560206093503484	0.4777051437862696	-0.41000762673745655	-0.10241913568328985	-0.9504427478331958	-0.3945517039188742	0.14438336862382511	0.5845462087730847	-0.7643607906647877	0.016132065938210146	1.9216959823030846	-2.4210665799881186	-0.09906769335822144	-0.1634623034053451	0.4092129955031213	0.636763225499239	1.2736713581742785	0.00609192415176788	-1.7540531624642686	0.15686251907430607	-0.4954791634153802	-1.8711262581756756	-0.2436132285886543	-0.7738434949095429	0.165555720583342	0.19517375708975637	-0.17962684639337967	-0.3536368521559732	-0.053043676281631744	-0.7470638234451589	0.04446135071946101	-0.24085930682487697	0.036479466116232706	2.0415972243683016	-0.7835569542058582	0.03763555395007015	0.8843075262510888	0.08644506388129443	0.17359103819945423	-1.05986469465537	0.0	-0.009021832590397254	0.7297052758874529	0.5778701770815045	-0.7497550776968279
-1.551174520198179	-2.3493137286485752	-0.2568767599186542	-0.3077585683214324	-0.3680375519606381	-0.6100619967862893	0.5618057589499821	-1.4825051494597594	-0.05592254795283809	-1.3405506476273095	-0.29745722651767426	0.06128557441354948	-0.0038238702297548675	-0.20750093813703918	-0.14731772274374505	0.6266366742352967	-1.4394312488868237	0.09868364488484094	-0.43872369928086974	0.3034359000766608	0.2458302650430838	1.0904765027717775	-0.20730728547798496	-0.7586771006027928	-0.32501204369786657	-0.3746081677409723	-0.5515027678927996	-0.43049441110121855	-0.9250892177354226	0.0777683735930626	-0.5615854783529458	-0.45205141097728085	0.2335923199587024	-0.2513521981369509	-0.8729591537442972	-0.970482647171914	-0.22521328082203285	-0.26084996103614944	0.48641220757369646	-0.8200465258898153	-0.3653286168313399	0.1917629391666213	-0.9794627328682913	-0.03308951127563225	-1.5786454818340583	0.0	0.6758487662469199	-0.029277480735481656	-0.16709016397960375	-0.9590213484567502
-1.0894098502709	-2.2922969866924627	-0.7272523836208649	0.14771054904349493	0.08499602422215133	0.014269223724481866	0.5289360013591585	-1.5664742446754292	0.02856050389046829	-0.8497719954364427	-0.1173219359031085	-0.31057161887848045	-0.4933836529329847	0.4514785309423815	-0.15686512187826443	-0.5592233395804974	-0.1772824022611986	0.2291348522547675	0.26974332244992144	0.2707569078842414	-0.04657376727076506	0.4877467342145963	-0.19741667654152834	0.19669460620079515	-0.5198905896397893	-0.26972669495771145	0.4496646669702194	-0.24945266136213498	0.026352533930373713	-0.4670309500246958	-0.8885195124349433	-0.9238219437902302	0.841042884723228	-0.329904915794767	-0.6659852930492814	-1.154017600097586	0.3069194320241431	-0.18400354529618693	-0.6735699885602658	0.004671961796287887	-0.6254871851567979	-0.3372461721139863	-0.980053453189403	-0.485817735245551	-1.3986466927427046	0.0	1.3832824016220062	-0.7444282987227637	-0.8062834800282116	-0.273290291402291
-0.2090055564176979	-1.1727656616897189	-0.2560559205094816	0.24678849809313128	0.21596775179831543	0.6207921834164668	0.8013200327098444	-0.33171107200194594	-0.011371286432033275	0.20755712270142768	-0.21831824434338887	-0.6546924282524537	-0.45444861719762686	0.2717845569554383	-0.20181300311726133	-0.7927880026016505	0.44817524947300197	0.18121442342150706	1.4180694238412659	0.5055516402098892	-0.13634223958530517	0.2637374946682665	0.18645966735742348	0.43054964824665326	-0.24431261489456046	-0.05720664830641446	0.591349838632955	-0.02850621381545763	1.2787990074170712	-1.0100511120256699	-0.49288160558786354	-1.4159476826135002	1.0577476635833274	-0.06345553075500439	-0.24644047711349115	-0.3211645100076779	0.7350154172511149	0.5266700373088902	-0.486816283217466	1.2019883674530614	-0.15383207487378273	-0.27501367400401955	-0.044125806717972914	-0.651293584619329	-0.4554336709744068	0.0	1.6077276583129487	-0.7157620357447754	-0.5204124683344421	0.8076090496796337
0.20846531156319578	0.6318938051371672	0.6612198216786023	0.24653843549142881	-0.35330002863864846	0.7931331859400502	1.452454305925756	1.2433885727765444	-0.04499089148447406	1.2006924191030024	-0.4693711365609812	-0.5436542198944988	0.10541466260490072	-0.7947904755532719	-0.1936929617812447	0.1104956482254616	0.3810140845531105	0.12363363655776521	2.0289200095133837	1.0414887034708098	-0.09422864974004529	0.7239841097357458	0.6672167182022686	0.17138755345408496	0.2572135413091062	0.21473523706171888	0.2014522804612796	-0.03574567721779689	1.8502087407066654	-0.9656114141913208	0.3538000834133559	-1.4782779569484354	0.9652520719982097	0.5150109737477797	0.22388755223828913	0.7170644669155702	0.4072196852239846	1.5249356014772353	0.6993435051165213	2.0799039797763834	1.0334615554800228	0.07067181560473591	1.0434476049094414	-0.08519087533919091	0.842098518682008	0.0	1.3716990502693214	0.006088050731862322	0.5837331670115293	1.5358940309829257
-0.01911545993873481	2.2603313285398685	1.037283181723573	0.5546584824858062	-1.2162615634111769	0.4524714086379107	1.9564525437732494	1.8367098041628322	0.19548428682534866	1.6231212969107476	-0.2326015730112208	0.10619393571920496	0.720127847794864	-1.6837690496069166	0.15637433645953666	1.4462626785643524	0.3699456891961108	0.32377917238280096	1.6434387502111745	1.4629366047870125	-0.06524826134557175	1.3117762626768152	0.7708268149572485	0.26400867550502394	0.5415408746521794	0.4162606081912441	0.021607331362691336	-0.13522546408277092	1.4399289723088788	-0.0785605367095111	1.1121774292305808	-0.6600894341964715	0.8884012003951955	1.0583498025598908	0.7003704628645722	1.0367494282628902	-0.5601346521460315	2.036633023874382	1.6940323521379697	2.295288252122249	2.2055781080171943	0.09116263970849914	1.6425614458436162	1.0125896640651593	1.8667882748217084	0.0	1.0598077534278818	0.7713276611261592	1.3864056724128773	1.447014880019537
-0.3313389183714798	2.938126794147904	0.5307112826044212	1.1453087727897275	-1.5016818914476224	-0.07223984646735356	1.6483069676625925	1.1038548855289774	0.7490902483325766	1.3321717663675117	0.8271398601758546	0.876958323653149	0.8863855606471691	-1.30090293127364	0.8955659650142195	2.156184719584565	0.9742804138055918	0.8045944547075926	0.6762670506795679	1.2021938492623783	-0.12599570424719786	1.2069276220075171	0.33919547240772857	1.1193431759969708	0.39582448077061655	0.5209290262545032	0.408482161408665	0.008123391047728102	0.5512120852320253	1.271376430117914	1.3941271141518419	0.965746970885257	0.9041309776314007	1.1742621568337281	1.165799525946584	0.5617891050342633	-1.2963408785224664	1.5247951378104758	1.6899697061049241	1.9934877896773782	2.6069587709058624	-0.2933934729186272	1.7052777065189737	1.8785728702425184	2.1600156211076276	0.0	0.878074930555561	1.0292866256366258	0.9766542964202312	0.6494215920951397
-0.14216378272301586	2.5045739967444	-0.23648276155573522	1.5008699681578355	-0.7535241350312958	-0.2758960952906124	0.5012021022873541	-0.03803100821551153	1.2883053584675896	0.556695853318567	2.094872544448316	1.2637312528499949	0.5400313904162072	0.22770344943441295	1.621883171588404	1.7375143311010688	1.8362358554352771	1.220478934822832	-0.06170876430066982	0.2181441274525131	-0.16553866372622286	0.263899800620228	-0.20373533112887562	2.135345153081043	0.05615062023753409	0.6587444704487802	1.0425115265829366	0.46904609775791756	-0.06427640617744415	2.2806598034254932	1.1788810761329285	2.605739937782393	0.808548921347178	0.8274820019662728	1.4876612066921924	0.05698402999737698	-1.0386926308902793	0.2929333316151799	0.9549431442510384	1.5382660310825418	2.1969017394260657	-0.46962816115450745	1.5579282720733563	1.8984714571679473	1.691598530964625	0.0	0.6961250583648316	0.8082054986213447	-0.22122340615087444	-0.2844810591081855
0.5518391436618795	1.4201407538594357	-0.4477330507714369	1.188537174126964	0.6021327747231674	0.1476081533600382	-0.67525998868805	-0.4232427057408479	1.3862041384893538	-0.2647608151179401	2.4560572466724384	1.1988213162061747	0.07960672007655299	1.5911657942576913	1.8106424499219507	0.6582465159715893	2.08020702886134	1.1259627106124377	-0.11060558691287817	-0.7756211679829028	0.060952377326253665	-0.7708513592975968	-0.2116636499772685	2.298358674859829	-0.04064214464282092	0.9681109932985963	1.3599962936270766	0.9333462863137968	-0.03699896629893006	2.33834044763741	0.7288042311041204	3.240086728496572	0.5361958806004966	0.41361471861339777	1.4613120935015242	0.19479362949828705	0.07395456257061914	-0.6467628521494649	0.33209837346723153	1.1735225132265592	1.5922743436989906	0.09554037734072429	1.4203792405485123	1.1906772234365266	0.7951122952014339	0.0	0.42833328737190185	0.5291669312266131	-0.8717415892423865	-0.736246460049993
1.239325925244782	0.2653380107768323	0.012904716018960746	0.37906415284109324	1.6752154399776953	1.0166140412017675	-0.967759268729366	0.17609256771236165	0.9273869160245132	-0.7589777719793737	1.4822804980555475	1.0308213419699301	-0.10002461975834644	1.6625214240050055	1.3021188491527529	-0.17147099398170293	1.3371548256560506	0.4214177292986864	0.31393075603469073	-0.957327743217849	0.6498943562660948	-1.0443470549911855	0.4827617732528502	1.2994858905533968	0.2511379689329702	1.4050278427583605	1.149912171452496	1.0485491152315631	0.3974166182340676	1.4864667006608412	0.32143918736145827	2.4396643229873125	0.36527761616952253	0.32869550444590456	0.9940529877830853	0.7655994458102487	1.1268031731505852	-0.4754285863696025	0.2155089466990979	0.8895244660125554	1.3100003635558364	1.063870605974645	1.2086629315373951	0.42493531345675606	-0.15750070690739687	0.0	0.31553067870523543	0.460390426308982	-0.30281646089579606	-0.49173370166295216
1.4043402358691923	-0.718375219228124	0.5156882743358081	-0.3225683788473326	1.9086468754801065	1.6983611897675113	-0.29620000910648514	0.9336819431504303	0.2513849664440437	-0.8575082460583613	0.002623963327417825	0.982471314288863	-0.03439609110624114	0.6852417350756874	0.40847876488505425	-0.3304029924181907	0.17679195645171836	-0.45134010667841196	0.6175163994134643	-0.281486975157689	1.2860484230272948	-0.5171566053971252	1.2800397189356445	-0.09588560595941514	0.5894016900302363	1.7200539247392739	0.6865063814966555	0.8071444721077882	0.6491030681978746	0.2970134639301395	0.02023802940596886	0.7286252788070285	0.5502002220996243	0.4796953620432915	0.20558349586478977	0.9182046568554588	1.3221941729580993	0.5909937327750342	0.18033260422591113	0.5208526976312448	1.2358445145937695	1.4421225152116681	0.7378883049077156	0.11748037634637204	-1.011279626411592	0.0	0.6074635238965312	0.4576512911001931	0.6683139316330459	0.10750341960161214
0.9082912873588738	-1.5586588480666772	0.42444006239409665	-0.5158883164011099	1.4349353880504387	1.5552121554159206	0.4961929531068209	0.950740525585138	-0.13038519594838335	-0.7804725920112675	-0.6890074060406695	0.8077215268562945	-0.08185864931394964	-0.08253537482802244	-0.4106354960357294	-0.21927712838668917	-0.5152211433231715	-0.8167851085763707	0.39399244137765577	0.42856635524614345	1.374286135751155	0.029856819171006663	1.3406711412275996	-0.8160270992302722	0.5073644706528617	1.6451150933719876	0.36257069130276537	0.49614126056416974	0.27153497742143823	-0.6550948808645423	-0.321382075510262	-0.8604269915118485	0.8690477983433256	0.35512611561430735	-0.6381047091215225	0.1432328216990305	0.6862668553173181	1.4400700856883892	-0.3806999053762456	-0.048071584352588334	0.9194290294572558	0.6502499575335914	0.010612198151035543	0.20177560447705842	-1.745469196839342	0.0	1.0503868872594895	0.2286063558375679	0.7213183311632532	0.46168781666028336
0.0037872009870258197	-2.1304386479221473	-0.25476077229031596	-0.341791954301664	0.7672320339726273	0.5260704633176353	0.5353510618196634	0.20245544176724983	-0.006487549234600979	-0.7416981038717233	-0.18158589263628114	0.13861730220238513	-0.4277989593562239	0.14635683855451798	-0.8886636757429427	-0.4642471354090381	-0.4358494293700459	-0.3721895092172232	-0.2454387996973871	0.34803260889493315	0.5821882891407124	-0.0955754325168171	0.43839683349393244	-0.5056243311305192	-0.03867290594598881	1.1232373980688966	0.2997295182003474	0.30705252078847667	-0.6369423855064066	-1.16320828222765	-0.8146903698031246	-1.5920500115572813	0.7701031633756868	-0.34130308484760835	-1.2390969012737998	-1.1153313476227111	-0.10060688019505963	1.1377438791550953	-1.4324379706734929	-0.7264466381424739	0.2373722773997184	-0.7734996432372122	-0.7351314783450597	0.26836921375051004	-2.194392688458547	0.0	0.9816567525284224	-0.2643887965820042	-0.34381161774311647	0.23534056039069046
-0.85194127023005	-2.029374923450265	-0.9487097371764707	-0.1724743914065275	0.2919892730576054	-0.6959561087109372	-0.19860220127713163	-0.5410444122188677	0.31348089484812586	-0.687717844478217	0.6485292078210609	-0.8955217060410019	-0.8221241831703395	0.8101671685007774	-1.002336658028378	-1.1250067824859717	-0.0282690724899435	0.46927124887804017	-0.823627104363498	-0.4854298589760204	-0.7223478916297804	-0.7327715991284318	-0.7711319549657843	0.2750369039737323	-0.577516273754153	0.370555138266523	0.3240035369031248	0.12909971704413534	-1.4494611955226266	-1.3129168096642772	-1.291681962346648	-1.4492514806773125	0.030994821080600858	-1.2192962652865817	-1.3454008148475674	-1.8927394969219065	-0.467571355255835	-0.14237562489038247	-2.2652505151301505	-1.2393070084799656	-0.45555994800549293	-1.6742935957298881	-1.232948769967891	0.07231265458128884	-2.0042929153687883	0.0	0.08399760316161578	-0.7498280153318414	-1.3568803621278613	-0.3638072870508053
-1.1994159059179936	-1.0193323763525783	-1.1148067676846103	-0.12568621427465343	0.06469798610153821	-1.187393868743681	-0.9628127875569035	-0.6196320671683843	0.2932211328763613	-0.3997228114797533	0.6458592348262567	-1.605833869452415	-0.8754010730532569	0.7465547565648911	-0.8400816773237791	-1.6392161129601497	0.14854611745876628	0.9146790670070827	-0.9499772681738186	-1.282517466145729	-1.676588636200712	-1.1199097876537127	-1.3808693921198874	0.7490310956782382	-0.6343017790797231	-0.2855439405791336	0.23533813065678036	-0.1977320112180074	-1.5104883412945584	-1.204068665647975	-1.3622962806370755	-0.8973594621452423	-0.8807949995496588	-1.5134383219620355	-0.8563165516775869	-1.6735210674898982	-0.4531845863186623	-1.3210877553905516	-2.257579708853623	-1.3398621248938722	-0.8254049339069448	-1.4425575335795315	-1.405678705089122	-0.2865297252263934	-1.0006149981446757	0.0	-1.103022764930438	-0.9460483295942671	-1.2203165196664703	-0.8174531235444524
-0.7925637272855274	0.47385367255422534	-0.7076703663193618	-0.022543031014066493	-0.06078511648407531	-0.6359470762097912	-1.1305101103620376	-0.15611453478541792	-0.22746590132674513	0.1444316635831933	-0.32181518787580377	-1.4073911965574564	-0.5298015594467266	-0.34741267603410914	-0.5227956710538081	-1.5168026099223941	0.014101463781505877	0.5768175537694964	-0.64713383578562	-1.4054663401159146	-1.6620765708106247	-0.8147617490139155	-1.0941379057500031	0.654914389704682	-0.26829268509013504	-0.6473546001083683	0.0319162723429764	-0.5123391640071503	-0.7354607545765747	-0.8548844096588977	-0.7878417367235804	-0.3699468687996199	-1.2426652271503889	-0.8885814565997806	0.02796100278996759	-0.8275615654127423	-0.4766065391446019	-1.5216012961562544	-1.509522988700434	-1.0306103603701595	-0.9575939096223536	-0.5371808626035044	-1.3682297893700524	-0.5748449693514485	0.42913050447839607	0.0	-1.6499805854908949	-0.8016689662697218	-0.23417320644138093	-0.7953713711537972
0.1954697594690999	1.5466031754354896	-0.1351482121096498	0.24603582458651296	-0.24118766171442527	0.3219560398554554	-0.7835965845306345	0.18951308959440985	-0.7235695937439224	0.623175447283141	-1.218215132594872	-0.4570076107850464	-0.10219451218187992	-1.4985214396948612	-0.1833897016955733	-0.8928328132549447	-0.10754352671732306	-0.0785820678987401	-0.2582287442233995	-0.9748953124383072	-0.8457633314427577	-0.16394840453074017	-0.4097188920309219	0.2982887922012032	0.00835118706204287	-0.7575188718163899	-0.11323034820635146	-0.39079853653949315	0.2812242069762124	-0.3198615096659124	0.19498954299311397	0.0015183762250149955	-0.8218764895719982	0.18013422895336112	0.8039278664736553	-0.09761643067607026	-0.7463530316391779	-0.8777358235265618	-0.6351588216614722	-0.5534212557175022	-1.0832724512619227	0.1531151429616211	-1.2252937666833266	-0.6426107818115386	1.4856191121555522	0.0	-1.2266897086009756	-0.4251590137827566	0.35934636579800244	-0.39948008343392094
1.1792237159863501	1.6314980864675426	0.14127203494517512	0.5128161673507865	-0.5383020544973459	0.6868458268480446	-0.3978150704614457	0.00024383821269298103	-0.42725301469075905	0.6901324139210973	-1.007395392564821	0.4899418342834183	0.14169028251844493	-1.5779622764577943	0.11172142482944178	-0.2773148459917854	0.01992948282551696	-0.19440120000247216	-0.059876155110930224	-0.5336409081020097	0.038648857043625924	0.1958783538512579	-0.002453021416397256	0.07836425215896096	-0.1477110319549163	-0.7943543692923015	-0.04596171496182526	0.33477460669725195	0.820235882397245	0.24675814038398056	0.9886897045959775	0.28274139164465073	-0.06278133059237964	0.9033022881449572	0.984320466023332	0.2015101869086704	-1.00440552737821	-0.2172311959069524	-0.041576803402027296	-0.14242199894937957	-1.0665349460959566	0.2845420508955557	-0.8962159887627954	-0.4400168602962347	1.6247365931926725	0.0	-0.44319656657416034	0.0853437954274947	0.00020870693493034488	0.05918253874694793
1.5287303676584465	1.0529338674640345	-0.031372361469762716	0.5672569223264186	-0.8557366568051221	0.07754805495455457	-0.16491672659474854	-0.4944812004225725	0.7594957022107341	0.4042375689126015	0.15942384439743354	0.8298544182374938	0.3057695568284227	-0.6139088436161346	0.4319044070112663	0.10746825546819225	0.29412401097909235	0.48152262178037397	-0.011282387464361544	-0.3157935066084551	0.41395029556160956	0.11487506923079312	-0.04857738378800329	0.1166634908349268	-0.4897437293076727	-0.8652454408991949	0.20050756759531244	1.1990824544612295	0.701204704910342	0.7022489947341297	1.1383290135617428	0.5125900303922695	0.44879255997596706	0.9644889910066115	0.5406412414106706	0.35932443619121557	-0.850149723006076	-0.08516275333453628	0.3952078494287774	0.16416689236141235	-0.5038549215362462	0.23762596815506165	-0.2003000034514913	-0.024130644866293897	1.0611416271230343	0.0	-0.11652926455532192	0.6024198774074613	-0.5112072132422016	0.4154878265165449
1.0693797157968987	0.6352559669929074	-0.4260180819426111	0.4520078977908469	-0.9354180110309985	-0.8963766410036742	0.12571669027698545	-0.7717226031504851	1.8339044366009227	0.21122971167729407	1.0403737765564018	0.6015451312693226	0.6412521429484109	0.25561591649154985	0.8567301564613486	0.5005393404640406	0.47146100908404015	1.1483517010477262	0.08934983279921774	-0.09252952615151593	0.31027602068171345	0.0017807975363305288	-0.2097793334842946	0.2772883484768794	-0.4723326928823008	-0.903823823524041	0.39299879842614327	1.4146676323533829	0.3326091813242232	1.0077423851234646	0.7318424461514096	0.6219204306384581	0.5458122911469366	0.6883239925203183	-0.015976070750712182	0.7127744994440283	-0.23453058596972057	-0.25649590085240975	0.9096790358072138	0.4062756010031845	0.5508000790845962	0.4164335637551146	0.8251831715020436	0.3212316982162541	0.5214947174556211	0.0	-0.3548678465158056	0.8152311903039178	-0.17334271802861495	0.6865161166047354
0.23126991530880145	0.7724659554980646	-0.6476027173874119	0.3696254137458181	-0.5401302474780414	-1.2772591111521925	0.5717576736641029	-0.6248993087736977	1.432550357313822	0.44252257245412413	0.5798283708363158	0.23761740642268228	1.0824732491119509	0.09654139617172376	1.231866158871444	1.0757713405988494	0.4407506265147143	0.6895789693913749	0.25585134879018356	0.28086495416804136	0.1385893333733185	0.17135701497670894	-0.15750950010366832	0.35637150464583217	0.09555946032237189	-0.7726539343997351	0.2602742944122612	0.6501204542756773	0.11910530423196587	1.1360508594003578	0.28500361373618327	0.5193620857516894	0.4393189660712631	0.4744043455556321	-0.11209330973311664	1.1122273006591497	0.42831288268105994	-0.2043387588182077	1.3058650825600218	0.4508229217354236	1.235278595284922	0.6498623612248934	1.7102329216842656	0.1240682840381772	0.4919952755943462	0.0	-0.5694148615046669	0.35334236468384406	0.7371136579889043	0.8070970187810286
-0.3554142400003155	1.042996681735571	-0.44278937708596106	0.34642938142502744	0.22864973239621567	-0.7400841790735128	0.8322382829402784	-0.3201837001818049	-0.7640714986254895	0.9222166954364812	-0.9894266079627638	0.01470890702923439	1.1991702257628944	-0.8169145787162952	1.1811464222256982	1.4794441483756853	0.2402074734955406	-1.0633509722319345	0.23496027838606307	0.4595541462315402	0.16421820555923697	0.3989449913779711	0.06371675765213582	0.19231156289817208	0.8214038169274501	-0.4616465908279978	-0.25870312878822027	-0.5562845745440611	-0.023212431703697512	0.9639406414292725	0.23821744483139842	0.21708010347696	0.2872715320374042	0.28954375315380676	0.3000701274330359	1.0796728083586058	0.6379293946844427	0.16869332032143827	1.0736199879750883	0.02845322769550296	0.6230493478781802	0.4656330744550622	1.7821811086426234	-0.8349352058671056	0.7989011210803945	0.0	-0.34362895238636476	-0.7512302166778367	0.8622132365126213	0.5235883794969813
-0.44171305116294374	0.8193701921935171	0.12398408795839284	0.1911750730717127	0.833732679756033	0.13302770572228376	0.539320267544838	-0.19967137773314916	-3.4010590539505423	1.173369278446597	-2.3541397474406	-0.09530346011608153	0.705222540126866	-1.4392425160142086	0.5240276480005744	1.1443917912530595	-0.06300775979425012	-2.9275393210550438	-0.1709127180300309	-0.01087782503167262	0.3061444066228807	0.30238332875903673	0.21319241909799133	-0.26123389967692245	1.1752004167902719	-0.15837632249541544	-0.8722836991325709	-1.265169719166802	-0.43234817704283374	0.41390362170713035	0.5814454185295251	-0.11127471486633546	0.02998384722016567	-0.1260834618730226	0.7058343609925418	0.44497758102923685	0.27387487685864087	0.45453517795631865	0.07908412745388137	-0.8680989662279517	-1.1216008667360415	-0.16140069343653038	0.7635410958336251	-2.0481915489335334	0.9623943150707015	0.0	-0.009765209767393783	-1.7978283375571518	-0.4973464217317897	-0.29630658003369975
-0.32171601010023543	0.11138614613259012	0.7538523369462155	-0.13866224825915166	0.7025645898490129	0.5448812038630022	-0.08252758939229482	-0.27470245115510183	-4.475543477624438	0.9757372801828789	-2.388588954724291	-0.12413407327376894	-0.08885070851551143	-1.2040648482291272	-0.3522447015901683	0.047755992244901437	-0.37138011543337496	-3.401778249580616	-0.781284942597226	-0.9856850550571635	0.3793858809918692	0.007342018432918926	0.22710810262829756	-0.8210412530691703	1.0386280541034467	-0.08310203479450197	-1.0894524914796562	-1.046872558824246	-1.078923568668763	-0.2649561293857527	0.9365859018428009	-0.19344780894687563	-0.34295168745058974	-0.6744325641482275	0.6216907080825612	-0.345283417270099	-0.30489993927009934	0.3338879725670616	-1.04696337343441	-1.722421524013006	-2.612641365317042	-0.6155090014451393	-0.8163042919183436	-2.4863838627782826	0.8322109154751881	0.0	-0.1874336484929185	-1.8697408262486677	-2.281381123916485	-1.3001992047760713
-0.4147350491148633	-0.4068990602641295	1.1607894795666978	-0.3096799220423502	-0.15464034848388084	0.3397303271442073	-0.3128978868995302	-0.28970528879990165	-3.184829446237566	0.5862320865722311	-1.177752199091271	0.07215315866764178	-0.49387805372408716	-0.5564740830977764	-0.7510961794330248	-1.0840093896933254	-0.4937177198182364	-2.1301232272424633	-1.1640482695295107	-1.6697400070373056	0.35426985563985386	0.10028091109021552	0.2622012723580942	-1.089165241571213	0.708361519688319	-0.2367749196383025	-0.6320767737604465	-0.3702349063701575	-1.433464792000619	-0.5271655787764498	0.9279966271851238	0.14805705089924331	-0.5955502229966377	-0.809539310133452	0.1492317072367277	-0.651694393750206	-0.5989900429939845	0.01622802390949173	-1.4068722280896608	-1.8540938016786201	-2.533831795257059	-0.3300995012717279	-1.912030717650359	-1.5504764577112942	0.7013947229112976	0.0	-0.900430387812248	-0.7282228629450048	-2.6999422073258796	-1.798271339608277
-0.7339885262426491	-0.21785050779611242	1.2371599608787842	0.029382690866027787	-0.9911015507134378	0.08025603097773233	0.2284683862723973	-0.1161516417170027	-0.7161854785233533	0.3701416215976601	0.18187656367632157	0.5509328405724649	-0.14737408773689692	-0.22498282115645077	-0.42835692904573597	-1.4756209898088453	-0.2737677701676791	-0.22969819361755023	-1.1025638159099465	-1.4234450201691446	0.3038233903932903	0.80339576201136	0.40498715746351205	-0.7748134979184442	0.43840652019501425	-0.34282162969213953	0.24311752160139707	-0.051623866294686904	-1.0787778082516908	-0.04017410626019997	0.45200378126913054	0.7740889180357141	-0.49478133513279754	-0.16953283998642849	-0.166973520585253	-0.3179991609154402	-0.4060095162330214	-0.03793477100294031	-0.7436078654399965	-1.1390065818798265	-1.0284576906234821	0.4573792641218022	-1.8138231014680348	0.17866265246183405	0.7980320704566323	0.0	-1.443200389768953	0.8051455986015937	-1.2548753133996797	-1.4077188490426418
-0.8274080245596606	0.4016406701385683	1.0053585567269525	0.6863860915359816	-0.9468809609133398	0.31687382083108373	1.0260688346990834	0.0604104059890151	0.926317245472425	0.3448879377363279	0.702348937319473	0.9871157595482091	0.5912855448280885	-0.25984450742250703	0.02818393180181895	-1.0980617115695162	0.14164481833119255	0.8790578737047304	-0.8267192356273677	-0.5051773031019724	0.21734330297406196	1.4417959594247727	0.5061263109959575	-0.08113563553448683	0.17230167321593745	-0.0984858192145633	0.8850234252877596	-0.3775050343549554	-0.30082894856952797	0.8289802080487991	-0.31332726384208526	1.2096751941858983	-0.16781621693087806	0.8459008751286731	-0.011544502810191067	0.1831342995481943	0.04583502394551743	0.28107001294511824	0.26307138218111503	-0.24474795264449697	0.415793760339923	0.8575969288817407	-0.7747633588970517	1.3612591039094855	0.8751441277821986	0.0	-1.2025191695148358	1.531849964191143	0.6639841745278515	-0.4979944207696349
-0.26157088961723923	0.7190144135372735	0.499848360846789	0.9671750254884348	0.0978500826639841	0.923266449498821	1.1744573143017483	0.01097237700413989	0.8654860450704707	0.22464986803957976	0.3686284630615084	0.8902835702861716	1.0112305354199531	-0.06236621400069882	-0.19682373412984353	-0.585065621268362	0.3005573439405496	0.8467327652578365	-0.6957631724285854	0.16777832968756343	0.025460268757705205	1.0587952463195964	0.3887506228435567	0.3573873087168115	-0.21181943396673908	0.48136063269797463	0.8021094607160817	-0.8583128006231806	0.1628943218228126	1.218803444610384	-1.029196062237681	0.9751436852796905	0.005063825897305945	1.3600829934483838	0.317609625821227	0.2900531672761186	0.3666132303142922	0.5970232438734592	0.6764324515721085	0.022474585172654826	0.5371093164860746	0.30052884607760555	0.23600927197636606	1.1967322546100507	0.4898498572009681	0.0	-0.40802824978570046	1.0098815802684247	1.3274706187154677	0.13543174841469394
0.8579797939653103	0.4183545353674851	-0.1958534586721232	0.43549049849424687	1.3485187799828169	1.2429297077337962	0.4145472675392899	-0.15212563729063294	0.0017566430286986786	-0.1317211621210968	-0.05795528618223143	0.18646002545225634	0.7587791212720594	0.7047570174834046	-1.1349649216566802	-0.3953018639527839	-0.11511442631372323	0.49208588233901024	-0.7273514684439636	-0.004778845097263477	-0.19688152386814411	-0.39803036681798876	0.1250301524384142	0.08051264547024765	-0.5622877245460888	0.9974396657509684	0.10637121063150416	-0.8357005555666114	-0.028797747371040336	0.6219376918349858	-1.3305810280595434	0.0589594932480283	-0.10988156298313989	0.9285832356087307	0.2913683724439404	-0.056461212580638256	0.40113132337098556	0.5331074567582633	0.22377918813296258	-0.4110341329363178	-0.4143642654096918	-0.7645030174539328	0.43315245721325973	0.19346830763939568	-0.3635844910111795	0.0	0.12772054096727467	-0.06489904340568557	0.5087029859337219	0.06389446180884223
1.8679696344385797	-0.09915184726180439	-0.7990215956337979	-0.4934572013311004	1.848013222501877	0.8354065157064133	-0.5523308773785791	0.004583313852537692	-0.2512133373692082	-0.5031290038388742	0.03957990471636063	-0.5741428697293897	0.10686527734997585	1.5577132886175393	-1.8396342044255325	-0.3039061493464789	-0.8567661059706154	0.6453499828057859	-0.5936252174787606	-0.7123294821960624	-0.21224706966627097	-1.7670996303756286	-0.03477340215131241	-0.6709305399457343	-0.5678699576562547	1.0080839974126596	-0.6268992374602522	-0.2095886180595225	-0.44135875817517084	-0.5042149141030787	-1.0119769159914889	-0.9486645423972903	-0.20362491430845026	0.018670704548710372	-0.16704096968825696	-0.42614670461304915	0.36877671801635525	0.1690872157523614	-0.5277908112339721	-0.8355138276688903	-1.1034440810266646	-1.2647435743667452	-0.1385781725657894	-0.48823361083991623	-1.118328441009541	0.0	-0.05366751173780652	-0.6494625751676938	-0.5077967892688617	-0.3995327063986742
2.0564103696530855	-0.33152479044974414	-0.8724293697912067	-0.9513500577187439	1.3882219212486675	-0.040866593200581176	-0.8783211646235743	0.7527288669625504	0.38507489097245773	-0.6188909994584387	0.51928146897512	-0.7466675372303484	-0.4285102404498329	1.7243118613411759	-1.38613911300769	0.13416245068437668	-1.275704046543594	1.1751529818520252	-0.10470710157955859	-1.1482379990109561	0.09082873942022564	-1.780164398982557	-0.006718426802828707	-1.1736913354375083	-0.206695289372443	0.4812365058257783	-0.9472952196887393	0.5206079142682621	-0.45567357269330794	-1.1224359903245702	-0.24284394189292488	-1.3118919988131788	0.021425999382843893	-0.5246835651989635	-0.5492234475202723	-0.43780784325068345	0.6115806324045129	-0.10751286571131188	-0.8564865493515048	-0.6336119191485725	-0.6993161105195711	-0.5909339185052682	-0.8260034562896998	-0.3586760429059381	-1.245173078170343	0.0	-0.5896027070632543	-0.42846456958325824	-0.5866043143813067	-0.6528969149748804
1.2245609759207563	-0.3580838594823047	-0.20068286534214352	-0.6327620158850702	0.6113952997799187	-0.7120762356647539	-0.5259756320790195	1.7684036964032595	0.9107021231888015	-0.5545302695989824	0.7710462379995809	-0.29650528509863383	-0.6027656360919411	1.0901555151429678	0.011094095264093794	0.7991031953560345	-1.010761009295202	1.2985054741706412	0.4686395028389515	-0.8537320997115607	0.4681811223627749	-0.43060102691214064	-0.009581820973443855	-1.011970417180207	0.11806443440333465	-0.11412120267792912	-0.9214084576974282	0.8555726136618231	-0.06343728729178914	-0.6786711597987621	0.4278660284405059	-0.8329301510124887	0.3264249978644396	-0.4032517544694533	-0.3704117692951042	-0.1549710506743956	1.19625403945754	-0.12498756565392051	-0.6017563828402779	-0.026288370670180018	0.23093308066511448	0.7927851688438994	-1.1123346916565886	-0.018234483230528453	-0.877195629277779	0.0	-0.8005506437978951	0.009176850804299272	0.041526669642691826	-0.5100478523775068
-0.18337956939455335	-0.664212275306366	0.8495829614068078	-0.1937938463600337	0.21916059387277737	-0.7633490718454267	-0.20990383579935462	2.275648960525274	0.4485920462270239	-0.6308348570878652	0.48867893136194207	0.16259200522378456	-0.535421712384841	0.35408333279157067	1.1066160421211413	1.0022069765632782	-0.4151878437468132	0.6628370659903369	0.7031166096338503	-0.010665695458785221	0.5203598852515358	0.9703957213273795	-0.2665822557439788	-0.5241791751079281	0.026791738320426483	-0.22761111200158152	-0.9050782136115105	0.7695722757275429	0.19289205944549526	0.2901632102232728	0.46348588629743875	-0.07301031926426171	0.1271615051186134	-0.10245631340798578	0.19918938035281347	0.09241865803058098	1.7683787397619013	-0.12476543336398743	-0.14821204629979703	0.25996736587871777	0.496957913163703	1.8272122781369693	-1.018459172896704	-0.21330109823838275	-0.6404813358848955	0.0	-0.4570445368609439	-0.004113745019783487	0.3764267611912781	-0.30162844530916644
-1.4412417594818807	-1.3431038752615485	1.486813756753799	-0.4684245232896061	0.19956468753997	-0.3613658716931932	-0.44091312504204766	1.7094509765682273	-0.5942518435657185	-0.9214529723288835	0.013117689419865929	0.065952089547571	-0.42818501464589886	0.19803174399429793	0.9198585549298172	0.34764836209655187	-0.16812168828773266	-0.19143944823734732	0.5851116772180576	0.9791503204809934	0.13828544958242542	1.1654058208828364	-0.6410203356375083	-0.3510392839239183	-0.3473531894079121	0.2194992389797001	-1.0059525662247955	0.5447585964417203	0.05842989305463238	0.6904299049518817	-0.13694201301524528	0.1656306872894293	-0.7275528009114178	-0.21352103441413778	0.4467877484764282	0.16487748866966329	1.821404115203527	-0.39045915969841655	0.16313069616280582	0.0008626139738756244	-0.26735817125793754	1.8470155501154795	-0.8005601559033846	-0.7653423875082092	-0.8616625756455031	0.0	0.11367555125046656	-0.4339114323560196	0.0860776702696344	-0.3023290013574093
-2.03816783669143	-1.7829554908113596	1.1593760068612675	-1.4057390763736177	-0.056282327459198624	0.030765804047340785	-0.8983591153990158	0.2728897047907039	-1.0047885586823115	-1.0545955956028514	-0.11202130931624896	-0.4837993282633384	-0.3580423310985532	0.5084901452808535	-0.2405350785631384	-0.6410287409563665	-0.4909300026250442	-0.5038712785945784	0.5554023740409825	1.9070935851590243	-0.36517691620580683	0.22433673356179248	-0.7089347346971167	-0.6291918664678986	-0.5018719051415099	0.709576118022668	-0.9232603980186752	0.30032154028629987	0.014776338330186548	-0.013531420233831087	-0.7617645544975649	-0.39988240275724446	-1.5889048852730754	-0.7061143126836974	-0.1299399873748975	0.2432544497804458	1.1400237188917706	-0.8177493548726734	0.40706050037954294	-0.16329687479396662	-1.1842760978514404	1.0394598140794418	-0.4679918650539703	-0.7623734734154768	-1.1393467912813866	0.0	0.5541443542972647	-0.7026444567189993	-0.12353937760957662	-0.27622449872120575
-1.9194898023087663	-1.3584046702925734	0.08010100789411384	-2.0483936495591015	-0.9078255655055463	0.12243959908849479	-0.8974595261216598	-1.1741518355446192	-0.22439675893185765	-0.6503050462614839	0.19522078273850715	-0.8858523747095375	-0.34779061100250186	0.5917764026212776	-1.1903630920643955	-1.0095128927925314	-0.9062210165982735	-0.17682625149787398	0.9134350250816062	2.637755401331961	-0.6300543777647762	-0.6771244640222907	-0.23864135726312738	-0.839909094894682	-0.21253273385763663	0.5976863469695398	-0.38559917717366465	-0.10723806494902707	0.6383115727258755	-1.2910315987418874	-0.7680434299460962	-1.2979226463321976	-1.6346779856157847	-1.0187451837911685	-1.267656349805324	0.48711779588588316	0.00803676998975326	-0.9942858260483421	0.8150430577786393	0.4396055624994464	-1.1446947831027328	0.032610667956493006	0.19108008388068426	0.2153948629084158	-0.8544480385202444	0.0	0.8343719561364569	-0.4750874549214754	0.41868314589811456	0.23039724650716503
-1.3727254390493377	-0.3079668726281442	-0.9765312976103261	-1.6297484629747567	-1.892800711925713	-0.06362791913953664	-0.306123407672274	-1.8134720470918655	1.0245970107308746	0.12062609965214437	0.47098294418587056	-0.7535662338411985	-0.47222818915458764	0.06756580521129238	-1.190966760496013	-0.45134306707603233	-0.8351033078181841	0.23209156672050765	1.347615648761764	2.8278079471677424	-0.6573845161681098	-0.6341212083746868	0.48092821962193605	-0.5092254160937671	0.14398794727090364	-0.26139273651304157	0.36125414125111477	-0.7084679687580306	1.6622501747563463	-2.128133238220775	-0.1703275992179187	-1.7982325275399687	-0.7983090027314141	-0.7950642419413321	-2.168795414922557	0.7039085478967129	-0.997881192142706	-0.6840330407455282	1.3047859757440265	1.5079650167237384	-0.006462362774474381	-0.7663380469345218	1.1234935514381066	1.4143567111286024	-0.023623734132747907	0.0	1.031199928778339	-0.03195453210248703	1.3503034253804234	1.205369080884548
-0.7581198141327596	0.36801674795834965	-1.4021930755488874	-0.47013835865095066	-2.125714437158798	-0.39503331723511853	0.28019436655482355	-1.5033543607946518	1.6438453898554732	0.6003430573654113	0.2857213301085198	-0.31346101126023856	-0.7620056054197684	-0.6854070503374845	-0.6087122253271268	0.3451607133641703	-0.29272489426351556	0.2842711813729934	1.2745571557450865	2.1304378690507413	-0.7154733936672298	0.06917343541990924	0.8682292512610545	0.142075289241426	0.04946602208943105	-1.3438201344055316	0.6835446930719888	-1.160032218987515	2.0703155673783487	-1.9999824040323377	0.348442095171146	-1.5772267984670787	0.16034312680960547	-0.3270491912357656	-2.2244464388159546	0.5091837583583667	-1.4233695524653696	-0.10354357774562102	1.4572866440769472	1.9556821162488565	1.34621138378468	-1.336022760471945	1.7794165209156476	1.6953094442333405	0.5743246973638425	0.0	1.0195574574044688	0.18371739009965832	1.6844602050006063	1.9972924719091796
-0.3221439536060001	-0.008656314894136787	-1.2089291495761239	0.42356581294832535	-1.2570937811104295	-0.797554672331501	0.30547148634474197	-0.7772927598624895	1.3886453361153595	0.32783435528009336	-0.22854272019327726	-0.07363711784374803	-1.0539743021318944	-1.036028789648785	-0.2248668933921928	0.5309035713804953	0.17797687433218923	0.11978295572208168	0.6273405180184088	0.7642665047797058	-0.8771584747485902	0.4662596194713845	0.596851443659341	0.4626938772880828	-0.474093686355849	-1.9103757089130076	0.24904857339922623	-1.054828505176249	1.286438944791286	-1.2091498670431104	0.18333655223805478	-0.8790590202607571	0.5634342433243137	-0.1791496207029603	-1.465948476917328	-0.17110617044912893	-1.206643130953126	0.3285179282052732	0.9929780794217368	1.2094271833381118	1.9922024301159857	-1.6921488834822929	1.5695995817858273	0.8616216593773635	0.22518569265645091	0.0	0.6563300828443436	0.16757990055260222	1.0594135334125634	1.9428492431142712
-0.15039198771510515	-0.9793552132618017	-0.7639752964957487	0.5463039088246517	0.07007902628257888	-1.166775611532978	-0.0508210891316659	-0.26622620810977643	0.9318525339416288	-0.44897063199819065	-0.5420101557249452	-0.2240513822560357	-1.0821907582792627	-0.8575996512866111	-0.18129763887025366	0.09306297586161563	0.22943028925306255	0.06039977851047792	0.06487158936982879	-0.38952264954038396	-0.8388056149764908	0.11011562667623737	-0.1150425391278837	0.24107524035283584	-0.8489900043088396	-1.6279947912398092	-0.4985931656725573	-0.45307298228548376	0.018318824011201072	-0.3815921258722409	-0.5018334412459073	-0.12152891179186094	0.5637322926484009	-0.4844041120817586	-0.38795182176273263	-0.8753555775556174	-0.6392296802012538	0.4250609981901375	0.15370463146479663	0.03897231712167891	1.8055609352929818	-1.6287178406841272	0.5512696511101756	-0.10198643022129733	-0.8690686807409203	0.0	0.2088637406691697	0.2932713542658794	0.18589953139766768	1.0818964102382154
-0.16678362836028732	-1.4030933517840887	-0.24393113256790522	0.3881163764310644	0.7997813732935073	-1.2316999152291743	-0.13267749740344176	-0.1413230005479066	0.8574055368589669	-1.037661428177344	-0.36041762972347197	-0.4679632211714204	-0.7615956286579935	-0.5771833521034094	0.08157365197060387	-0.2010591530573979	0.15389947101388304	0.03912919854283705	0.23175776498232822	-0.5472215148158404	-0.3121840252919827	-0.46427027881048943	-0.7226714620103281	0.052484946335181644	-0.642325354540441	-0.7635176058110031	-0.6841322219107049	0.10504620409956157	-0.41567613051146135	0.17538258020617015	-0.937672697265984	0.512119710537281	0.7837272923905123	-0.7652908567619086	0.5259220925798019	-0.9906482304259363	-0.12709593932685484	0.3368087229690879	-0.4822811519133183	-0.2177092698791194	1.3204404556540978	-0.940943783414398	-0.48786647606858397	-0.1651441389114241	-1.7058010801343069	0.0	0.27530684421529	0.7308452629396517	-0.04979052743808944	0.12075706504498594
-0.13714352833722498	-0.6860183918482198	0.4539507701057943	0.6483502931299661	0.48866192092495486	-0.6831854545717743	0.34933744418303436	-0.09297836064978018	0.9968955651916871	-1.01182493539837	0.06819480155900245	-0.39043419452219114	-0.28928281641494114	-0.5224367091961399	0.886643250839709	0.19896001905167723	0.47647054165881686	-0.25924983283424946	0.9247519519695658	0.12315586270589131	0.5112742890940045	-0.44715130554085397	-0.7930647172669839	0.5724894600356062	-0.09084979328714811	0.17094543921525734	0.13644959402248774	0.22519204893556616	0.40582182851477266	0.5607017663671151	-0.5904852017033352	1.0563737155730764	1.3475182550687674	-0.46607907127446657	1.0693187524280232	-0.3648220504389571	0.048312747196100486	0.2958583316026141	-0.532633007178443	0.7825634297471132	1.0225926702795922	0.1754267927901474	-0.7249045047211998	0.6331897589991403	-1.4552085567907986	0.0	1.0847838951642212	1.192080303199336	0.3785566451601154	-0.2932329252974254
0.2285855744504444	0.6225843607861646	1.277116504797271	1.2227569456955318	-0.2946370208196616	0.47360472973624734	0.9828293039160998	0.21408450221018205	0.9005593814854186	-0.5371947408680379	0.3356855181083179	0.1273800703626946	0.1037088091204647	-0.46916438533811256	1.6811769003260053	0.9637329025697318	1.2167474834737955	-0.7516140012521723	1.2352553597966291	0.6250279852355705	1.0758891673156354	0.3081954881005075	-0.26128472937635355	1.6632461049928775	0.2325125390998936	0.8814341241911289	1.4935610180573462	0.1657460576454394	1.4723258350051494	0.8901318331148499	0.2827196308350242	1.4682995911650882	1.6287917900901916	0.4360849675137324	1.2545861260278854	0.523547076653463	-0.14333732939143945	0.38850680873602866	-0.09098022822383794	1.9192378525815175	0.9581418925753796	1.1249908495103633	-0.05549978591635305	1.38975496850223	-0.2341320777109848	0.0	2.027636479631871	1.355777846712084	0.7677009191306816	-0.1336353600363688
1.016386219376135	1.5002818383764376	1.7498410191380063	1.2987957174685354	-0.5998194350808884	1.7361581070981276	1.2022852619570896	0.7284662627901942	0.6259897287177577	-0.01972870480386497	0.41411331130348483	0.8545436840781854	0.42448894717986974	0.01408459240127404	1.5955037378383574	1.3554819327357643	1.769297878585945	-0.8336549536392429	0.5784062791233187	0.2151081422081151	1.0677264514389075	1.1767442260695231	0.5914329584864932	2.385360814686813	0.17126955943373862	1.385026130737053	2.4087845971894657	0.5161414997086826	1.4812742950031812	1.030062905989813	0.9727162687966108	1.5178781817706306	1.0970331190890543	1.3958711107943944	1.169417120470832	1.0232685446234788	-0.49548081314137965	0.590999151442133	0.48165612469210456	1.8710579569734211	0.9358022401186524	1.4052661161969493	0.8781700662302498	1.4766273302738744	1.0920257170556087	0.0	2.15508353608754	1.3363273943604908	0.6930461710984728	0.1777514782887927
1.877021300432939	1.5310883429855435	1.3761047883854443	0.45558849800523227	-0.07237703962940083	2.379650083675892	0.9476197510768605	1.0573760644358583	0.6565994184593996	0.3815104607808785	0.6278070100501949	1.4291826568818597	0.8231602754288474	0.8975927390700376	0.5336220072425779	1.1630759098965533	1.5802289796987368	-0.1325406068251765	-0.5977428318672292	-0.7768915420235013	0.7519743377456676	1.459248674468768	1.2977661007847454	1.991668725460747	0.1547627658582322	1.737692065179602	2.2663828276147884	1.3618081258350565	0.3223211690229835	0.775830782030399	1.0939693002237145	1.0327300228096696	0.13843998376115588	1.809013464678089	0.9308440810054311	0.898890251039099	-0.7210466204237296	0.8758587298360069	0.9085508368356464	0.646526760503943	0.8577350429285073	1.0611019542593318	1.3515266978361944	1.1468096261423355	1.7530596393520572	0.0	1.197983111335683	1.4803092629058627	0.4887452708664946	0.3285965324951491
2.1551095335255095	1.1535044434845296	0.2915911824315337	-0.6551646015338978	0.7457589306502628	2.011561565244892	0.5959023786879971	0.879415589142205	1.0918844951177895	0.7692022927020786	1.1089000391010568	1.559530497485068	1.2531602748593456	1.5997651616404958	-0.5797496124591183	0.8729908462346243	0.8088684110100861	0.83347959531413	-1.2774786141267163	-1.3643030915075183	0.6045389175695316	1.0114781647467317	1.4287820531250528	0.764352459379509	0.5535964078121509	1.8233453586600614	1.2980802302270775	1.9913704569688444	-0.8496545523214241	0.18879357899515276	0.8808569643326508	0.18961933076144902	-0.31820186869514516	1.5059722425521564	0.6828115433704393	0.45431651016155195	-0.6798742389096613	1.1528524608535964	1.0862705534067891	-0.4440111851466914	0.7573737721503123	0.5865739917217381	1.1761039965776554	0.9764242058588984	1.6382197642746281	0.0	-0.09610795838597774	1.7594334128890607	0.6064201829290459	0.3449856232224761
1.44012262051417	0.9444636800078462	-0.6997789967633833	-0.9700920222822431	1.0696619598193915	0.9096690279458624	0.36845457290797445	0.27874539885060895	1.3712472789228436	1.1555740821394669	1.5202715546752503	1.1381710120952635	1.4066566081903171	1.6225084510265968	-0.7366739519781591	0.9025773526213037	0.18980883648726912	1.133862807012866	-0.9605781127347195	-1.0504995370680414	0.7236811224421749	0.2235021624852449	0.8819960812631416	-0.2656059395857094	1.1005702946639186	1.4976947597868167	0.29326398266958514	1.6353794411133453	-0.9836948133352154	-0.35542008907469314	0.757228786026897	-0.5183510599635828	0.024285571207990197	0.8107701816903032	0.5491218204127778	0.15225677080830366	-0.48840446124416714	1.1744238480441271	0.9598283261420161	-0.3291728878771599	0.6673703892934344	0.3922579762324188	0.713245450462846	1.0587293447520598	1.139725536139713	0.0	-0.75925058673471	1.6947789101017514	0.8379897137108168	0.3488679247153141
0.0832907828987964	0.9509644036623454	-0.8784669473482261	-0.2408982413112653	0.7351260314708437	-0.1821027449259943	0.09881676514433024	-0.3177240033851296	1.0610159963809533	1.3296425773021225	1.4949425994408583	0.3514543477948599	1.1089143234022394	1.1168617314038103	0.13148955365296522	0.9762642610979095	0.27552857307921264	0.6160640343615182	-0.0959107302558368	-0.3153703952897405	0.7969525672900538	-0.40057467711667644	0.06173216702061444	-0.36833302940296253	1.2050128326005203	0.87963346739495	-0.0892040652140725	0.4414515630594403	-0.25743268270946096	-0.4631988456903217	0.8275966152441642	-0.6340002813678699	0.3968567477519999	0.2271073286257851	0.5884316514659446	0.20708189456511672	-0.35804769008160026	0.6953286590096808	0.5180379141078678	0.6307332851223012	0.6177631075494117	0.4400623944721197	0.43839643951848245	1.0515059356800152	0.6666460064943911	0.0	-0.6113426292509302	1.0621769334711022	0.5693434378835026	0.3386254046577565
-0.9347232820613532	0.8589100000798713	-0.3263133486703335	0.684864141344389	0.3227127110435785	-0.6412882686111818	-0.34200198543291055	-0.5041996865534041	0.6127638790330787	1.1489581270845002	1.2154364842888898	-0.3144588648405697	0.6701330333209925	0.6653059049742432	1.192634450816964	0.5191261074753961	0.9230967472433885	0.2469136177984931	0.548128138662899	0.10773096422781561	0.633340925761364	-0.541281153755934	-0.35220132932557036	0.24689806173108614	0.7814655552967728	0.34972273652071834	0.22327820039315793	-0.5276137480247576	0.3220778065538311	-0.033709815787010725	0.9150711815765143	-0.07554038778005885	-0.058590481428014096	0.06466460623599567	0.810035158023461	0.5311747837139472	-0.29048078816123607	-0.1901966643892016	-0.03526804818481873	1.186185292054344	0.7065358258057604	0.4178337516051178	0.5683989688450549	0.8577957279900366	0.40152508296811756	0.0	-0.3054582447520564	0.4303816881614312	-0.23483111604764612	0.3217840078394276
-0.8426302125463556	0.6043168683539449	0.23552351403939834	0.8737119337816363	0.4161229654041485	-0.4434688917046613	-0.6631454536384935	-0.2133205461860238	0.8301940668867585	0.797198499100977	1.2327194449202483	-0.3843865608875525	0.6177557680590853	0.5606368706822352	1.637044989535339	-0.4511363944562063	1.5117225473781144	0.9276952301662127	0.698925964789281	0.18500769800690395	0.46941182743759224	-0.1369489972662036	-0.03428848515111354	0.802420548774943	0.44129712569645374	0.16474736983366078	0.7604889901271016	-0.41247769242315263	0.18800285087978624	0.6950306714835731	0.9401249490703961	0.8078288561715714	-1.0845222338018135	0.23635420421462192	1.1737254509013613	0.9204714402363702	-0.0034363014431403505	-0.994747887068151	-0.2796053247761479	0.718664831436905	0.9673787000593265	0.18390255010980927	0.9860509472608076	0.7967766135733101	0.368298479217741	0.0	-0.43959018228894353	0.5875622734362358	-0.7279143495446568	0.4822820057352997
0.12557972703896636	0.48571594418364666	0.29237816607558825	0.3571887403379278	0.8376739152996808	-0.13190079227258608	-0.4826604107287185	0.2518620181363978	1.5261060298512745	0.5636973391567938	1.585770876324382	0.10527774737736423	0.9994443125744316	0.49124626651269515	1.3374261404269354	-1.1768146529808088	1.521188144699632	2.1031558305255524	0.6097080983808987	0.5140285243400684	0.5518208302673582	0.5647124333705329	0.5300783423437487	0.7557425628479237	0.6670576624654622	0.11937618997310466	0.8761828933538856	0.427343277621833	-0.27454954579700575	1.331037741156575	0.9790521799643048	1.452599979609598	-1.4808143226022885	0.31769586186788307	1.4969834052051405	1.144868462534747	0.7212175206639833	-1.283462571515965	0.038842881236731616	-0.1523261044923802	1.1028686656617583	-0.06749432636280561	1.3311247093121212	0.9160252816453932	0.492563378929753	0.0	-0.8864705543558119	1.3514785996851166	-0.15927369717997536	0.9525387420943252
0.8529747060087614	0.6111114760119485	0.052613922016309475	-0.0437835493600296	0.7612089219784298	-0.3098924994859118	0.02126131779771764	0.43938491107569183	1.2374776976276525	0.39573235161706627	1.3753306377689516	0.47495107701552075	1.1227332971573496	0.016205847530283993	0.6210793145079815	-1.0558756101181381	0.838178938548292	2.032532365951474	0.4600888734964143	1.3302056189568046	0.5568240666739142	1.0032871900785583	0.3797333503429965	0.13535712692571333	0.9888392410756428	-0.2826983397582857	0.15997781653500948	0.7133710665265927	-0.472558341448813	1.549749116771036	0.8960193780392233	1.3970167770955622	-0.5760147019731382	-0.1256799022194732	1.408613042407771	0.9009998998828214	1.6015406858434806	-1.1637598121125998	0.5979428919775236	-0.5254856858681828	0.5408020682368496	-0.0832881087733657	1.152518421742679	0.49583312818847863	0.5393328257878796	0.0	-1.1167380774001823	1.3334220664885463	1.0133868453113717	1.4066905121543456
0.3880493240831333	0.5167234892375945	0.048138604322824005	0.16277806827606475	-0.3489739533240541	-1.0825090574127132	0.11965791658790341	0.043007997584619734	-1.1962382182928812	-0.12349268107250207	-0.37459371057378743	-0.007242049705112309	0.21798505975923488	-0.7875176723527668	-0.28671018742842025	-0.46721428431507295	-0.3377518471387581	-0.26681773976722706	0.07311534653342676	1.9299801095563898	-0.2185942257211161	0.6144297223017733	-0.9425250944208992	-0.7395262798327703	0.3530793473721735	-1.2490996548099187	-1.2711472858549062	-0.3812081756201144	-0.45826114074029883	1.2380973529044617	0.20351934051064377	0.5461613788736515	0.79673161898257	-1.1051583349288694	0.573595971479853	-0.09263862237221927	1.9129297912602237	-1.1704084546104623	0.6490544211790998	-0.40910456196994216	-0.9997282429050218	0.10858471408536693	0.1892937030338921	-1.2534407355987833	0.17716592692088604	0.0	-0.965189741360777	-0.6746872292297034	1.3861339068901646	1.1486439414906675
-1.0942119364817824	-0.3626433251712518	0.36383132185819883	0.5117050165575546	-1.9806799061635267	-1.9276210359211883	-0.6151059224798211	-0.8888889156697458	-4.839329776660056	-1.2216879418625235	-3.322996089859129	-1.2874199186078927	-1.5984742311728353	-1.3340561410564167	-1.3265796750695582	-0.400876359980919	-1.6512828173318532	-3.5486304295903692	-0.6744512004089945	1.3717148762485947	-1.911193194564576	-0.6181716990044139	-2.73472393164033	-1.5853112847453146	-1.5586923843333955	-2.337680005618069	-2.7310103726458377	-2.27732480805317	-0.7379255605921364	0.5409304986427168	-1.386711084788367	-0.7296723020042402	1.118733532751469	-2.046443042700028	-0.8984753037661232	-1.7470338500549398	1.149361558557127	-1.5763839306817669	-0.2573744937216781	-0.610262421811645	-2.9681059120864295	0.2146909843428488	-1.2948613334510395	-3.9257250214594066	-0.6896087781455313	0.0	-0.7779519507831383	-4.055676988490869	0.13007618247460392	-0.15928458046642474
-2.4352440062616414	-1.8486031374793295	0.4662243532697722	0.20748435696581183	-2.8973341139856124	-2.1300641535759812	-1.6395093270364334	-1.9317961189698383	-6.993523690579117	-2.451517874690393	-5.588801046198777	-2.390816627860371	-3.182465914610471	-1.1948731856108405	-2.2329867052693535	-1.24986621703544	-2.63122662035568	-5.2132760549925585	-1.4368115187561485	-0.3262723228617631	-3.5368269851451926	-1.9569992531605769	-3.608382975462308	-2.1473305080738676	-3.6137233968435067	-2.778067249006381	-3.300878423602531	-3.5095312432090098	-1.4022958699123544	-0.2193751767981196	-3.274669524734205	-1.7704105647754071	-0.0861575193105794	-2.1836959944477026	-2.3252065082563504	-3.366254047881611	-0.3590606791028744	-1.9384284542557049	-1.7090928961897063	-1.533468388103104	-4.201729879348429	-0.00539407461298911	-2.5072725623569134	-5.770105358262207	-1.6460346821350251	0.0	-0.8086201675363202	-6.484832490749037	-1.9734245911305939	-1.9147208577221384
-2.620112141452786	-2.90882383009365	-0.1730026947191305	-0.815576685573628	-2.311402097601416	-1.4231599272804856	-1.9156841029129967	-2.5059085429248853	-5.7236310672228745	-2.935774303471233	-5.314311844043133	-2.302981893223571	-3.3376220756272867	-0.6085881884565842	-2.475150184572243	-2.2336846360783595	-2.8158950357677615	-3.80294251466207	-1.699108860081481	-1.992782955140164	-3.722350320839149	-2.4732790413764074	-2.7443543328022586	-2.1258904242211774	-4.130683095153396	-2.208061557382823	-2.462490183901647	-3.1551759401623785	-1.8692547862052955	-0.750673025854033	-4.157269820926384	-2.0474273204894002	-1.6660508852591251	-1.2750635245033797	-2.9114263941611798	-3.9790842433680624	-1.629556250402793	-1.5202298275878037	-2.730088265268644	-2.508749837523887	-3.8809515147151163	-0.5273286937933032	-2.693664413230337	-5.221251134298346	-1.990792652485904	0.0	-0.7893790242261248	-6.025079047292839	-3.270930995730421	-2.9650428437469127
-1.7033910360633628	-2.5957766228044377	-1.4281456291222046	-1.7237180562736207	-0.7086500666908707	-0.2643236832052496	-1.0926819685298355	-2.2661904951255303	-1.938061299284757	-2.167869824418254	-2.5504191821945033	-1.018344242603935	-1.9432845053198093	-0.22158561995816042	-1.783830527982058	-2.217724068756116	-2.088075535256074	-0.46200548614155107	-1.4494296428037403	-2.457635724520939	-2.109292038849392	-1.9216720050683553	-0.6866250184141566	-1.391998672576735	-2.5478455746353315	-1.0635302649693492	-0.5898324345031865	-1.6471491918991852	-1.6296975982909785	-0.9852373755452747	-3.195214329658955	-1.543496848947865	-2.1022089810335363	0.05654814145540113	-2.4368974642995602	-3.121910799092655	-1.9402414378551476	-0.20071742090789838	-2.7085151130966234	-2.5472671864970793	-2.2960640513876602	-1.1731655115062098	-1.8517597767155993	-2.571094646301595	-1.3736883991464577	0.0	-0.3338659786591787	-3.0862603345983093	-2.962524475782082	-2.6920964293470733
-0.5767341301359521	-1.054029570036792	-2.5878309489140863	-1.6829242179607915	0.588944444252734	0.5348409279218687	0.03625697567114991	-1.39010120259225	1.3761339809886572	-0.5180526747749691	0.6150696047352824	0.3973616068340297	-0.052748121533091406	-0.3817631097147437	-0.5942074798762333	-1.0003813156359236	-0.8948355906837139	2.215844415741226	-1.2381257148805866	-1.753613190720457	0.1418681553777026	-0.960079349646251	1.150382165413641	-0.28677428859474796	-0.02973754119065421	-0.18848827510747665	1.1929064676075742	-0.18960911408679984	-0.9532818567507839	-1.061056517062006	-0.9789494579651481	-0.7310701904119193	-1.1107262296619966	0.809537847802311	-1.4275099302078995	-1.3324431480501362	-1.5144572966141863	1.197889595773882	-1.9583701626019516	-1.5588574627118166	-0.5911771998111749	-1.8128470383285478	-0.7877930856868574	0.17311128262410228	-0.1965137346049505	0.0	0.3849723666399596	-0.08091097369620108	-1.8462310860585665	-1.5924724817798972
0.07831513113286437	0.5605545283765918	-2.9899563345887534	-0.7159473929582922	0.7225990421508046	0.5126944180352457	0.43342925446847685	-0.4597762906544415	2.0452789579206265	1.0812824429712917	1.9829365741886036	0.8518384841155471	1.1106814849055564	-0.8139651477574078	0.2935284374451266	0.4443209419364784	0.042110919029698476	2.6592646318290507	-1.4154642881239397	-0.9769264907415469	1.4274363198906521	-0.4052735938089538	1.7494588697892992	0.5151765536044066	1.6700456578979304	-0.04987111092200845	1.7928468864363418	0.47432108140756707	-0.5429950080342508	-1.0934546755644468	0.8926723034807795	-0.12481789081422073	0.26242485342467126	0.5229165849483974	-0.5710122572160833	0.24115328723895865	-1.1756580238103682	1.642017155021754	-1.2840453487041563	-0.4821359355434565	0.2791441459232191	-2.3401743794803074	-0.3122243376398357	1.219153988931402	0.7117513834018283	0.0	0.6977787161939131	0.9291968404766322	-1.267901093697802	-0.6618639060291333
0.42201600592947336	1.1937901292871487	-2.4825871968843654	0.44422690508013973	0.11353810747959268	-0.05258828483448335	0.029229032940975588	0.04731256501403975	0.6145783301585054	1.89363143777188	1.2509299144289405	0.2661220923152312	1.1756894355554903	-1.003770068554195	0.5301323390267461	1.0327912428569366	0.34572717450666457	1.475894446758813	-1.541839417888927	-0.9980053034288738	1.2420953386123403	-0.3588105259930407	1.2495326810815246	0.6006348857799578	1.8313304699395405	-0.3541048632862508	0.9556481828319547	0.6116618672761409	-0.5894876923379586	-1.0088041799511047	1.3172937184840707	0.15741816227840436	1.0008800478762296	-0.29601370671005756	-0.032808357789783374	0.8221561188205821	-1.323604089519267	0.9344351196140003	-1.0560088625231152	-0.18485218839080061	0.30335255610634226	-2.4999881047339954	-0.4054992812024748	0.6118567468725398	0.8520825977394703	0.0	0.2761169109999611	0.09184972918782378	-1.5618551870217015	-0.31130712778211667
0.9965474066641645	0.8195793563379425	-1.3373720731670011	1.185847061207337	-0.06553307839296639	-0.4335196315183565	-0.23906169776167155	0.20979602510581388	-0.6779206260990168	1.810299189436817	0.007289775423783995	-0.4874012110516789	0.6758727096905228	-0.7783153730528806	0.5135053857401977	0.6747739092357705	0.2566609152526659	0.3147456939254641	-0.8842836260669532	-1.5400434508861762	0.5057481302553577	-0.23134945396876455	0.5389320705114569	0.22145785713999658	1.157091462306278	-0.42192092457136376	-0.5912846688453912	0.9286177331770797	-0.5412476061763467	-0.6680437755415357	0.682982158919294	0.36906465401893956	1.1627444656067614	-0.6948691941270269	0.5107318025490762	0.6125312879292601	-1.4185978437268694	-0.07703174781251983	-0.8788570440225228	-0.5317071787884233	0.16039919151669416	-1.9470075049129854	-0.34949925211709365	-0.18272136025897734	0.4540141199574682	0.0	-0.34063631193950084	-0.7767429698476835	-1.7982587075803034	-0.11267589061991162
1.8244805037361835	0.22423355921604504	0.057122394773201746	1.479178547530318	0.8050782267340311	-0.13415300669880284	0.37073742341228283	0.5619008371771617	-0.47056876313279167	1.184598576657744	-0.16241281642037	-0.5929289089655827	0.2875169059359777	-0.41727572719826317	0.7794631397840085	0.17774671968666717	0.2234726677702317	0.021648055621169757	0.5068562704545907	-1.636210323490815	0.37618812503355564	0.39076356702788445	0.2816404510858332	-0.01160841333106453	0.7072344606050713	0.1148226393235081	-1.7497057272406458	1.6681187148709518	0.05724788850236666	-0.1378148706848145	0.26468519648104233	0.708358735309964	1.4141568979835824	-0.2055760233064374	1.182811528172186	0.4163561833477528	-0.6279086626895191	-0.3638590545257949	-0.22217913514445956	-0.727888270681677	0.36509825035713467	-0.644790979472058	0.27327590153177655	-0.07857351666238825	0.11929461306355726	0.0	-0.30763737043703465	-0.3402656614937918	-1.0400634246638125	0.37866922581769136
2.226814824171016	0.025697506552894173	1.3017050574651259	1.5537997776462824	2.110693405610209	0.696272625665349	1.4388626472355837	1.4721491288998696	0.5589534482842059	0.4555580395342495	0.7116411940866322	-0.07652488161539873	0.20810011035360765	-0.25941697012611065	1.2629809251211546	0.2031865445062029	0.3164084570716339	0.16066759755677773	1.5658991714879842	-0.8231281315392905	0.9584359868632873	1.1382578633254505	0.4376786645098041	0.19115885917871925	0.7571637160713074	1.009322581735898	-1.844128519279233	2.367785003145359	0.8114862309991782	0.2665664499848377	0.7329925470136657	1.0282280111851951	1.8661719818416806	0.7734420741676403	1.4986476118284369	0.7161274156881496	1.0716442790546323	0.29405527820574306	0.7825479699546263	-0.38393998157311093	0.7915205426093058	0.8379490400429426	0.9239397498412739	0.604596687117433	0.15026783749995262	0.0	0.5019048554341976	0.9620937751673985	0.4557695063800353	0.8517184927760234
1.616546431945082	0.10208764195855498	1.9690175356559296	1.424868754882811	2.653493413282935	1.47272597232588	1.8499646046153486	2.629488798151342	0.9761935721149132	-0.026594510100552932	1.347967738517027	0.4237847423028604	0.25114542903739845	-0.3429066784646704	1.3872116886623664	0.5876607499790305	0.22043037242820074	0.0673765096109568	1.3166797718827195	0.35305758738158716	1.351675848729782	1.2838402432174447	0.6087523924534057	0.5575821673779882	0.8210066609340066	1.717731923377218	-0.9640320111827357	2.4088413863124645	0.9132269692837705	0.2868452821076379	1.4753975606603396	1.044439172135249	1.8519713732708825	1.4550564871219243	0.8856686756210843	1.2116638497964076	2.635458287391399	1.2205657388849929	1.384627694498179	0.09834849165497829	0.9943513948854519	1.6396822629155081	0.6868413231317294	0.9233854826137133	0.31122345701103593	0.0	1.3013842362056225	1.7409611289788065	1.4999454402134544	0.5791167097200528
0.3098467332858163	-0.011689272819414055	1.7881977578216524	0.9638874766046533	1.900604480342455	1.7269871484371062	1.1211846241952126	3.232009180906145	0.45856067464671213	-0.022079061536299294	0.9102799269375624	0.47625187896985444	0.2996328448162657	-0.4617864977995014	0.8671545977471227	0.7458888209658119	-0.182379840496597	-0.1792628299556186	0.07588792022150403	1.0075968030056615	0.8504340770846073	0.6608934027724938	0.6034535332338773	0.7065849429818815	0.5430855837998915	1.9165454263258062	0.2751965923610258	1.6634346724751647	0.2603309284172821	0.03488040061438322	1.4456960921352549	0.7626950440184339	0.9226912910360587	1.4019599252818113	-0.42722641342230444	1.280600228966339	2.9122892863519505	1.6282701017167664	1.077519835111125	0.2176849097987289	0.8091416240580063	1.3797573395027687	-0.5300909265031775	0.6775939309739157	0.22533830580973924	0.0	1.3042777195237993	1.3822565290727455	1.3146536231520545	-0.5339698050891771
-0.6555598134050945	-0.38466626844055696	0.9688568571103113	0.32076628609444	0.49115669625075925	1.439622925173093	-0.03072463338780187	2.749943355825576	-0.020429560202580733	0.4843115231326597	-0.0413431447201084	0.26190613728660794	0.45349071764715143	-0.4460753655755058	0.17464978990868066	0.4934745575772214	-0.4455622895722544	-0.04936284180760513	-0.7712535312673342	0.8651265599828514	-0.18458300745172374	-0.08935112779071697	0.5490676145049369	0.6662214696287923	0.19837156810874074	1.6916580955748632	1.2136139292431234	0.6009953051417971	-0.2630942838008843	-0.09035101509048138	0.47581027874972714	0.5429051198502445	-0.33873720455440387	0.7828976414229322	-1.3276111193720164	0.7772836024904751	1.7997042144169118	1.341890451368119	0.2434047089619952	0.10328413967138375	0.5014061045165327	0.5993678557435382	-1.6589020315609626	0.5755317832827287	-0.11653439136839781	0.0	0.6212190360465885	0.6116614343552913	0.351242532405638	-1.581735157847982
-0.5416535544358229	-0.5507031029559463	0.193487569093772	-0.03972270534419502	-0.4666609412520475	0.9146071542801937	-0.5394016209647962	1.4825849077848272	0.3517432360687491	1.1426005720452013	-0.35536486700306574	0.219496812233101	0.7695613385911348	-0.2632880402626305	0.03397674473784585	0.21965791416397684	0.008091810318976747	0.5081728605022516	-0.27994065851874494	0.4102292335960644	-0.758044082202929	-0.2478292674214948	0.5820255237685668	0.7763346571972898	0.233206902081524	1.3269295416355265	1.5076481754022286	-0.12962980628523424	0.16309604520373588	0.17837929846721418	-0.4935509410908033	0.6706793976282831	-0.8621140790336923	0.06896220376721089	-0.859340615869554	0.24084009949523305	0.3318062658131999	0.7618906834543875	-0.22113228552379346	0.2779400268864525	0.38511720300427915	0.2938027476224195	-1.5353534305674592	1.1143480101518959	-0.3318505108711678	0.0	0.042245646217979584	0.4394107528503179	-0.30401601129669564	-1.556953817876907
0.3605045376056085	-0.08767458045697354	0.08561555269765428	0.13183814399186258	-0.46810586209177435	0.4596165192472238	-0.17064266312414658	0.3082351639751839	1.1579465127473554	1.3895179749635278	0.2789940134603177	0.5106469720502871	1.0632110792888092	0.10147861181686989	0.5624393116682248	0.29944712079230845	1.110090842499053	0.8836132392581758	1.011610257458103	0.24130656156562647	-0.3609491060732752	0.2024944400835758	0.6403479521739323	1.136713184356086	0.5794587706006831	1.0307975685241273	1.248790709147942	-0.18262025718402874	1.213798111585993	0.6990609194394587	-0.47927425419844666	0.9612155983078139	-0.3572183269442715	-0.342027301293715	0.6958265815576292	0.29795819374654947	-0.36377849083349184	0.31642765097230025	0.12486616775361993	0.8351291195494689	0.4629510309309421	0.9252185478051113	-0.18907967564495626	1.7755727161277752	-0.0998971766159262	0.0	0.03585108399610643	0.9521169050212493	-0.13496740128758763	-0.4835657428431471
1.0756638848861801	0.8354340092686965	0.642059539475025	0.4586890145361069	0.07143388554997672	0.23066432421367997	0.3843907075345475	-0.11971058628715107	1.3825248780790562	0.9176090085210286	1.0251125980258076	0.9500397109053548	1.0827479667379574	0.6822609493643629	1.1278787069649692	0.6118436723643368	2.019070007298537	0.6122710794339291	1.748116582193772	0.5002661831444875	0.5497380167379132	0.6934141209064292	0.6080644803441237	1.3703379371407236	0.6991462403488955	0.8645239549083371	0.8546113867712207	0.29280213160924123	1.7529396189408668	1.089417974218606	0.4631600702103978	0.9259970255764446	0.33077754607846716	-0.24560853999235993	1.9760844595890399	0.9644165663029061	-0.0804869590860531	0.11683483950154003	0.8404029888416789	1.2294523376587179	0.5180606368135119	1.9401235326485609	1.1738953207423246	1.6531652682240046	0.4522742456126789	0.0	0.26345008309113704	1.3845145303048445	0.40680868869660214	0.614533350924635
0.9322082491702226	1.5830774615919108	1.2652721167645	0.2831946289001534	0.4267242049413495	0.271606924295038	0.49762144646817974	0.10246299276654619	0.7795359852893933	0.00042408186221637987	0.9729390151843628	1.323476877313336	0.7984555486448781	1.3557029216830783	1.085798853253508	0.7807668091355432	1.9092672875160037	0.02698596706587597	1.3180938195946346	0.9333294118271159	1.1536419929077066	0.8452730267601057	0.5212624520927915	1.0413008948543094	0.283797034625159	0.7947163552822679	0.7570933429104387	0.7882868089031831	1.2377425323540867	1.104091281354643	1.3544997717032818	0.34073013457910356	0.27177837082032247	0.3543105153240606	1.8667479511570475	1.624529971270225	0.497466943267809	0.0830363955566607	1.192418859690287	1.0211972385597587	0.4665740121662613	2.327688113713537	1.5087534375716325	0.6917157521385937	0.8582490078605494	0.0	0.16701034712348795	1.1875273378661182	0.6518160393267667	0.897754857273569
0.11997059866690774	1.655445691647551	1.3684892386563097	-0.5526683070448584	0.27698661764975574	0.5295935204921767	0.3419616522610981	0.3730092164986483	0.1588810125470293	-0.7372363446746106	0.19042708723853075	1.563178343704765	0.3993393888978357	1.7421125578952328	0.470023348077868	0.7197552844966897	0.8163677100812907	-0.1560770018187609	0.4390020982238929	1.2602597932432311	1.119808767779487	0.8449221608032098	0.5004506507668465	0.18833275857133253	-0.3291410471406736	0.6906933182499158	1.027010872447907	0.7742927083669074	0.41652156126273754	0.7744594780583033	1.3743595352254714	-0.47060346134335196	-0.40645128858455504	1.1456477167582109	0.5751543632604039	1.671802878955849	0.6512534940907012	0.1731217917534023	1.0093154958893977	0.5613600074000384	0.4758363140178129	1.6372014026335846	1.0145211689578115	-0.12296445458942358	0.7727852698234621	0.0	-0.24426923528364708	0.660012310264108	0.5787376822792082	0.6102151931125642
-0.6619591061017257	1.0866669341788435	0.8763430957415238	-1.4315997684826296	-0.21455640515835295	0.7828895447637992	0.47901959666247795	0.24080705440495023	0.2887669275495491	-0.8910362588717619	-0.47938994733080914	1.6070111362466397	0.036116235672681685	1.4778642457823228	-0.17346203571150648	0.679117799411275	-0.42401834683804274	0.22558716084813799	0.14781767697532372	1.3040996720106521	0.7490483076134526	0.9868052164487096	0.5216078194885589	-0.7105285085442925	-0.5548542526393565	0.3151208358779027	1.259301196739066	0.07470014204520602	0.3916222296438735	0.24249926835331168	0.643968457901543	-0.9885958158025465	-0.7293868945835554	1.5233024791250396	-0.6959419290482023	1.0843086101408324	0.27150253149643977	0.35731886115471395	0.7696834282291638	0.6174087079374738	0.6979738554095373	0.3873245427375213	0.7023217445164797	0.06651258344476157	0.2920859381949729	0.0	-0.4914328589864461	0.44244637112245183	0.7332241308489134	0.6199011712262487
-0.9304901138104748	0.30958508856192146	0.13918319949974356	-1.5725013324172603	-0.7980467695284266	0.6934499213823367	0.9451853955002583	-0.2523564366360283	0.9045416800572726	-0.5641676700035264	-0.48544369111149704	1.3066721689587997	-0.2887199222907043	0.646012173278351	-0.5043641986538384	0.7489342528561234	-1.0424919280461424	0.5656524610992077	0.5417340619367296	0.9038183968447024	0.43457676393879424	1.1093947691704604	0.396847276029437	-1.2614680826081976	-0.24071661660283492	-0.5003275731515797	0.9462742513828134	-0.950877536839937	1.2114974825016975	-0.36976054266125824	-0.06724025108190645	-1.052331179964271	-0.16876537819011095	1.0050062052578397	-1.0337983953695686	0.3592377737157772	-0.28499412667498936	0.4752632962093629	0.8890051999438049	1.349455245570306	0.9770044586974709	-0.5041286597106425	1.047980149609879	0.9160010568696627	-0.15700055308502037	0.0	-0.4233734387472034	0.6621161173122024	1.3774239959961503	1.2292812099212145
-0.7219258746193707	-0.2269537181573694	-0.47543725534236003	-0.8529510198708572	-1.3459662141473714	0.11277016680662903	1.1115775972002726	-0.792882006863293	1.0895874793370823	-0.10476048906207111	-0.1302581639344465	0.646833785376058	-0.5365070343215862	-0.18851872002103467	-0.7065496718390927	0.5863064195830485	-0.9875831295068306	0.2741249679210789	0.8245861746119647	0.01961647704537699	0.23044227180975274	0.7865418326795757	0.03351078579549363	-1.463284574489846	0.2217601178582877	-1.544439109882973	0.07295519589758424	-1.6234713491393886	1.7884804655481565	-0.8552364207906826	-0.2141809617765464	-0.937082223928938	0.6238396872308049	-0.19900950912574467	-0.5925255147138228	-0.02605663885833481	-0.7006715838543133	0.31793399767656144	1.1640083069152583	1.9794220192034642	0.9299224309906242	-0.5840550261717831	1.4309474586140987	1.2707133169034808	-0.19933442126174933	0.0	-0.5291211343708413	0.8459622762182852	2.0019189842398526	1.7773312543729787
-0.32089644746415086	-0.2880829212743404	-0.7656843899268433	0.07885875547790172	-1.6650521875745963	-0.6373352291563058	0.5231575970168	-1.1632479108676257	0.47480490736419423	0.29029196016032044	-0.03616729632906177	-0.034931101018467595	-0.49880656751032054	-0.5112341095625818	-1.0670824890163153	-0.13950636085001938	-0.696878041116758	-0.47251879261584556	0.4771629237233767	-0.9630077877525517	-0.011264399601581548	0.038306785217505156	-0.38282216897185795	-1.454002049849221	0.41744369489925737	-2.1658925627299785	-0.712049153253169	-1.478187010227771	1.2592285230208529	-0.8528774767504828	0.08466297882201843	-0.901918357129886	0.5720381451679801	-1.1641400760604952	-0.11056670006207792	-0.01395234859758471	-0.8765589858876357	-0.1009376000136457	1.086585794816361	1.6662700451370671	0.3551274450447031	-0.12218749746374533	1.0343775845606846	0.5567276595302484	0.1999554224689887	0.0	-1.234209021786447	0.6100601955955572	1.8663776275694073	1.516397770695077
0.09817252919568682	0.11050207371348725	-0.5949247361013665	0.4786064307063066	-1.3910218884246108	-0.9400778662530641	-0.4031046072132041	-1.2997238921682845	-0.3019246390915059	0.5867836499913512	-0.32654091030148863	-0.27773431856036823	-0.03738645577619224	-0.4080800024278938	-1.468729673305294	-1.1159026641499936	-0.4384261856678331	-0.9772577708387497	-0.042325604763127515	-1.2710128324750052	-0.2860610290566286	-0.4807355938482746	-0.5682561033841544	-1.1627211745091464	0.3343206526476685	-1.7351487712998919	-0.6752573280989002	-0.6713664102740668	0.06076544116000565	-0.14164264127651469	0.3694796777143721	-0.8390555693684101	-0.517763344288121	-1.0497290739086464	0.06756389062734851	0.10901981340304145	-0.7458362280085185	-0.4850540948214339	0.5842729345154949	0.5414863770016385	-0.4733943958146349	0.34903593892153906	0.01687047550088974	-0.5362152501660478	0.7388847863677291	0.0	-2.1036679738275574	0.14647907830129708	0.9508044239480524	0.6179141937960093
0.5076886527649525	0.690763721209653	0.08511166933984993	0.1736368877839185	-0.358864186905682	-0.4971494528901655	-0.7838242243377551	-1.1225563450942804	-0.41208444253895526	0.624606621481629	-0.5679883943078775	-0.030726055855699118	0.5529600715828802	-0.4483538955742819	-1.5079647476565643	-1.4861748550468141	-0.11357206329886264	-0.9025896365105438	0.034617982209004444	-0.4044831178216746	-0.4121821852647598	-0.2164059696844589	-0.48513312517593254	-0.44927109914521585	0.1904666488923603	-0.3175619233366802	0.18378232635289024	0.15303137559856264	-0.6352359249528172	0.9268819760024013	0.36785496215180036	-0.5049639358347493	-1.6953905806702694	0.002327490115672258	0.23772439016158695	0.04941832374255082	-0.22292244538702416	-0.578039083467254	0.17635045742615688	-0.4010154212473673	-0.9722666216779461	0.5517538720882363	-0.5818347725139391	-0.8987497271661291	1.0004601725303366	0.0	-2.13402582386793	-0.09905513778946026	0.1451686863673616	0.010689038174395725
0.8486858958252972	0.9560973402605526	0.9718615402037959	-0.4428175294057241	0.931767555877383	0.2375445346792857	-0.31711609600490104	-0.5490172525807685	0.15922242704733966	0.08178512466338306	-0.42856651261705975	0.1890023048901495	0.6349265965021837	-0.9530230876780278	-1.0574470555676232	-0.7446111037438319	0.3262633150839672	-0.6215606055031766	0.6820819573327429	1.1753551506318551	-0.3211343950922387	0.511437458826022	-0.408149657245122	0.4463293055112798	0.012162256287741188	1.1546531109993423	0.9900866023268916	0.43399152784025574	-0.38459567681825174	1.493168064978976	0.12863263095658622	-0.008418771541029806	-1.9323397065631933	0.9057516890935893	0.6792561842577837	-0.27849109881527556	0.52564335637497	-0.4924097843855647	0.2971624786425818	-0.45478237406455213	-0.755630773744299	0.5002122297555581	-0.12602127902297017	-0.3132640395904871	0.7116204395175315	0.0	-0.935659168470126	-0.04595675086119499	0.3466938939131083	0.25087933922595923
0.9693110822424438	0.4856060729487103	1.388764619610529	-0.9082393978903761	1.5009236128716434	0.3849273952209446	0.33136703493220737	0.23897414386321061	0.6590932205535592	-1.0996942694810654	-0.10288299462773365	-0.16272004644012364	-0.1320544798907342	-1.486006283521546	-0.48327748083575606	0.5655489001428707	0.5666463328557259	-0.6244411937714707	1.0264134415119401	2.2257235037468424	-0.19592063912067864	0.7622542365525461	-0.605937528163631	0.8825589352876024	-0.3810870359733053	1.556020688451541	0.8082564524412581	0.13047625690509465	0.03937417843801068	0.9430668252733155	-0.2036923433084285	0.1664475047247174	-1.198013125379202	0.7016530761065858	1.0866668266614554	-0.7678138785787637	0.9496643799200845	-0.5860786936081605	0.6577828255031615	0.013601441553920285	-0.011587402869991633	0.23956761162628062	0.753214940013566	0.3527490104341907	-0.08834550193580286	0.0	0.6467643059900916	-0.03502195661176024	1.4099842485894862	0.8448851365383233
0.7545980558506529	-0.6117578559062279	0.8561384668571618	-1.0249381394127468	0.7859172218605005	-0.4762269410821944	0.29600815980412487	0.7052580866460213	0.5126645823947783	-2.3382727553274263	0.03239479714632795	-0.9873022500086497	-1.2726369473744272	-1.2429498458559765	-0.2051600056135067	1.2444760371789763	0.267289147026351	-0.8245132309136252	0.4341952495056806	1.8000359657621936	-0.24206046722985977	0.056499223534587584	-1.0144410402806627	0.46244070479065313	-0.958928621896721	0.5620295349093037	-0.37350004445271057	-0.3858936329925851	-0.282993797493295	-0.3630202092661561	-0.5457654381299517	-0.2531593654834584	-0.3172882556349024	-0.44672009460876116	0.8964337268025675	-1.2095523951374492	0.5446598812395748	-0.9902167642420503	0.5301035608519624	0.08721653694539662	0.6241084552848277	-0.21914650077928258	0.8429182719290276	0.24294540053206173	-1.0320129321380977	0.0	1.3540414746977874	-0.2817713287105578	2.1438569076071743	0.8615741305815195
0.24806037131741168	-1.5812504498348172	-0.2569334308360854	-0.7722830227691684	-0.6563507804389216	-1.7720437825199495	-0.49364071335377824	0.3739144454202613	-0.050559855656799706	-2.697833309635964	-0.0046026863092787145	-1.578747171431154	-1.7975756543295993	0.010030841974060076	-0.1779613737087779	0.5965967664953963	-0.36415922646542964	-0.702060869382181	-0.6606606597651368	0.16812322067925073	-0.4107229597911404	-1.0203172156865032	-1.2836222483501403	-0.3766592016977734	-1.2694121779690157	-0.9985743968524196	-1.554909480387715	-0.7690736669498821	-1.1954601365104478	-1.293584766254785	-0.799721909625122	-0.8366093190605299	0.07620221537875875	-1.446171766585982	0.09063117438030041	-1.359664161637831	-0.5130905714885546	-1.3807683002911593	-0.3249112702536248	-0.5477546189678891	0.6165701565112348	-0.7110322985829305	-0.2094926079156233	-0.4765213687294439	-1.5923683864970184	0.0	0.884427036897046	-0.5106236107704271	1.4592968078816333	0.05793091045680687
-0.36603000772540417	-1.5848716084351588	-0.9170126069556743	-0.14125481613355392	-1.537147441422365	-2.386273511825752	-1.2613602574571974	-0.6030160633397924	-0.3795013253199783	-1.6972462384205595	0.1905125883722166	-1.3942293792785136	-1.1482736415395232	1.5080421381624098	0.021230835350154638	-0.8630610627567327	-0.602089732171165	-0.0697130699270164	-1.245670767332892	-1.4182662582808714	-0.44807859258470417	-1.4658744437375406	-1.121204309946711	-0.6605363384715678	-0.8429398611126258	-1.8422493786450875	-1.6753479582429074	-0.92553779605353	-1.6536302119406383	-1.0377382584621364	-0.7896977271136508	-0.7623769992230193	0.15821922583371695	-1.44833329568694	-0.6014695872590312	-1.0461973576080679	-1.3407315891354323	-1.320131436986735	-1.2403426599937561	-1.235310995810386	0.019990611142625618	-0.897165529683642	-1.4394748648143882	-0.8753204867976169	-1.3947864568528368	0.0	0.19197244184883075	-0.2891394290599881	-0.4802687775439941	-0.8561906226401654
-0.8468065777606315	-0.5340772430244474	-0.49699948611430994	0.7688301176243976	-1.0572666790834002	-1.7176474765434542	-1.2745939797513783	-1.4356723932200464	-0.1903419072491891	0.17779470757279797	0.8238310825012692	-0.6718093524324125	0.19282253843836897	2.1400992875595897	0.6121559324187201	-1.9019643437381113	0.04548017698895631	0.5960902331154901	-0.9037831656487957	-1.8825066638276302	-0.19158425690243916	-0.9893695063708022	-0.5375850736247839	0.12149802535427928	0.214923917260322	-1.3546213301935068	-0.6290206453433792	-0.8520904054571935	-1.051873307879307	0.03790076118198457	-0.4095016501742787	0.28732390403134433	0.4513138445705694	-0.6883521119537077	-0.44651687686694763	-0.3328253454081609	-1.1468591319340027	-0.7754136235850728	-1.3300258095450823	-1.1684549018675947	-0.560242574773866	-0.614395994860401	-1.6472437514446494	-0.391141888682712	-0.5005675235389387	0.0	0.34465165683196175	0.37248638472010315	-2.3101256156475283	-1.0787380958116621
-0.9782709064847495	0.6929159124907799	0.43145609564408527	1.5643781703888733	0.2934188371839997	-0.2729693640751638	-0.5944675228773821	-1.4130057619896457	0.21707120951889347	1.8237545245958815	1.5321854537602395	-0.15362594867904497	1.1214492537819496	1.550138939489763	1.2741077253656188	-1.7213102282143824	1.2021929167902337	0.7217204249354398	-0.22182062548528786	-1.1948610036313794	0.2620458259373761	-0.2574477460923837	0.2150924665230357	1.4074571969892564	1.1874008708884625	-0.07887414293806855	0.6847268770416503	-0.45916720986390314	0.0013058643974383694	0.7474350946632058	0.1860149797095207	1.6367447281588836	1.006705453339668	-0.08858529112138033	0.44522673034324584	0.4262634870099729	-0.0557295474471513	-0.17314270880758154	-0.515060002454505	-0.3526580131473655	-0.5369115796339108	-0.17594132805184307	-0.7277093033327335	0.544506791359566	0.5660683907713302	0.0	1.2922942056502082	0.947363304724033	-2.703049743776943	-0.60780876516299
-0.7031964875679011	1.0161243608140833	0.6501885165497717	1.688999453486456	1.233323726412849	0.8161875993331998	0.10429006155798289	-0.635186912836903	0.42853694769599737	2.3742041698922765	1.7238434143520318	-0.24783947905159404	0.9505544103287559	0.5019135909733319	1.4510209732655195	-0.5970194089933479	1.8845588828986464	0.35302288764747464	-0.022830110285661412	-0.15706769465569947	0.6598269875483495	-0.0229804222356944	0.8376512700905616	2.0629527041055873	1.3740880240913342	0.8601012486299034	1.24429726473323	0.26393256606703264	0.3874103946107216	0.3131292571153297	0.6271684483426019	2.150250523904581	1.2882418785603529	-0.17990687159551366	1.1610325249086806	0.7847723774451464	0.9779020905302367	0.08110653439455603	0.33754579679819985	0.4151207828374441	0.07229272829177688	-0.1159565460202821	0.2849482941694756	1.046486520645475	1.1289055582661374	0.0	1.9639458106219512	0.9454679627826067	-1.5728114919114706	-0.1387402364414142
-0.28310825733246925	0.19502644605282277	-0.2972545608355187	0.8823215385497908	0.9608650442321359	0.8433087743879767	0.2760919006145219	0.06882085357132864	0.34662514497920094	1.7270029666446616	1.2004384594414075	-0.6359271469155677	-0.012024866841148495	0.08744527573808629	0.8964725945315166	0.5133672034937536	1.410765971159525	0.06536995191585536	-0.4718338975058168	0.46830008237591114	0.7557165603796102	-0.2877535652894539	1.0843263535753884	1.4595671234930294	0.7007695270018007	0.7846594011324901	0.7502551785952628	0.958879215177272	-0.2731901718329055	-0.8780179206811697	0.5989847322223303	1.288615351384087	0.8320902492573434	-0.628140983392316	0.8774032925509962	0.5247245505292282	1.1022764580042652	0.023028316993303214	0.35214510323191694	0.42896590314931543	0.6245735013125797	-0.5635916343422576	0.4120232699322158	0.7353523050399832	0.8154431599702572	0.0	1.5033560882599117	0.4006752596371477	-0.07730548065705055	-0.2202764805309635
-0.23207531861334263	-0.9541368277107365	-1.4962396505743802	-0.5064272996678774	-0.14927084791892367	0.07624001700286322	-0.08786149279971835	-0.00962789659576383	0.09238372515608874	0.384045252788397	0.3044867647231709	-0.7589305825177177	-0.8952020570230975	0.608206760596495	-0.1554085521772445	0.8538915385976812	-0.014021961449901225	0.18237274663602965	-1.1023352021010864	0.4827226086837204	0.36860266695575417	-0.5128092553983228	0.801260587308972	-0.015387982260835958	-0.3180749058898636	-0.0418064072344216	-0.3391007298099915	1.0184081619984529	-1.3240586459755403	-1.7869563094462448	0.05417918945572766	-0.393556077249612	-0.18309515510832655	-0.8236096879248854	-0.37209259109172743	-0.20504613556807766	0.32898951908091073	-0.013385774717787726	-0.4378132631806359	-0.26204689480862636	0.46227960695788073	-1.0173667389983378	-0.2882066107552258	-0.00118961328418916	-0.18745864410855442	0.0	0.1698256174709166	-0.27580180016341543	0.5111570021059697	-0.734938746313624
-0.8612210281465746	-1.4212796517180082	-1.6785691737509456	-1.7251108389202032	-1.0869693456938534	-0.6677678436519706	-0.6712876605972627	-0.766228448649862	-0.3019139254148171	-1.003445935187201	-0.5078032721852164	-0.5246300914914188	-1.1487586412900417	1.3042171351736955	-1.2489506711534877	0.37809203069653247	-1.5733332953909358	0.3452058056277607	-1.497178394267282	0.07675129625483042	-0.5397953843372189	-0.45933599897153776	0.049051165987717645	-1.4445284817251713	-1.1097900656038269	-0.8260628012953424	-1.3790147159362642	0.18933024702000842	-1.9059311455904946	-1.8425009985959526	-0.7919010686569105	-1.7774889863048697	-1.0948135558595338	-0.6782333500489154	-1.798432858104771	-1.039148558126706	-0.660661637798303	0.12299142579126995	-1.2370560348549406	-1.058771673298377	-0.4271378502832669	-0.8933674948365685	-0.9869708909320446	-0.5972248069448992	-1.2796322565228166	0.0	-1.0332056661648124	-0.8093571012589843	-0.09531910990742751	-1.188459725144075
-1.7847219662491949	-1.0116286031927286	-0.7168535417246568	-2.1566211422654664	-1.2652688390500386	-0.8580348801364245	-1.168893943644019	-1.4845522753886633	-0.8748582434569537	-1.8825689083410455	-1.057726214877193	-0.3445327667029853	-0.914568374940026	1.1807806390212026	-1.9665796365301058	-0.40899156197938713	-2.537458168588506	0.023306105818562867	-1.5875875717060048	-0.5189795186392654	-1.6620611323857186	-0.44325657138166064	-0.7766929088241261	-2.182800672473758	-1.4147171424305334	-1.026346038803419	-1.9786263715425707	-0.980981010837059	-1.7487967671358633	-1.3661817147716784	-1.5722305013367768	-2.1309167172208334	-1.355110914994673	-0.608554342778913	-2.5770205549693506	-1.61841510163288	-1.3105934699364095	0.224452097395481	-1.4393195543256017	-1.4490312375379402	-1.3726380872945207	-0.23478979547491277	-1.074535903635619	-0.9136286464439081	-1.867540613743936	0.0	-1.3988694612568275	-1.2535054472145502	-1.146199006236476	-1.248062237387777
-2.0466535306769633	-0.40587668157142975	0.23347399082713996	-1.6785144409498296	-0.9051870586471947	-0.605465595542071	-1.3251352517695112	-1.6273832917565207	-1.4519962868384164	-1.8518613909687849	-1.3505356045867754	-0.5053176239899322	-0.610700959556103	0.02987405337991226	-1.9713291265758957	-0.9175661757654038	-2.63468748844497	-0.6872363102726673	-1.2873014520533976	-1.0465248593751653	-2.2837497052519447	-0.6747752482802596	-1.1048325329937962	-2.135558200839129	-1.2060177955471427	-0.7110931913368749	-1.992119608572065	-1.4883219452085785	-1.0648910126265005	-0.9239522071044621	-1.8628734395180655	-1.5433772293866481	-0.8825584442126388	-0.8084121202155177	-2.3951368311428882	-1.6632057502052497	-1.6028798128178874	0.0688363881112199	-1.1896859090014358	-1.3071255066003207	-1.6534957071781435	0.32623666349376895	-0.6368994377538862	-1.173150529942931	-1.7180841902225117	0.0	-1.0038233419838543	-1.672191311953849	-1.7155690140957425	-0.8494063686585932
-1.0082618754673658	-0.26652146390331394	0.1705720964023456	-0.6075948730365514	-0.4701297338025093	-0.3019641257042903	-0.8897381210831147	-1.2723156228960872	-1.617788558885197	-0.8335993116839491	-1.2853362130884884	-0.7362378403320712	-0.3630397484587343	-1.3929432337117347	-1.0796799670658759	-0.8231014937812029	-1.9402907904015672	-1.040344502541662	-0.267725300562771	-1.1037326647898682	-1.7206271742612573	-0.701788372408772	-0.6544580293295921	-1.4843566228461078	-0.5077106794135389	-0.2632074547528396	-1.3987905723629217	-0.7892995976663993	-0.020449223143583054	-0.546077899983856	-1.3445052846898156	-0.5870413733269058	0.04019757241271464	-0.8519520668467927	-1.4479016490124998	-0.9842936988676391	-1.7079823779716807	-0.20330381274100642	-0.9466702438973635	-0.7378239381947367	-1.1531371772730694	0.3717715713519968	-0.0521745646126182	-1.4672316537710643	-1.0063236851404527	0.0	-0.30417094973222614	-1.8362230771689154	-1.4933130371327892	0.014124566806602394
0.8181807610924328	-0.47363249486419695	-0.49890592105409876	0.562971774335966	-0.007890995251276177	-0.11063406008306839	0.14731753002832812	-0.7596484244033548	-1.1151057051602276	0.6683698178950491	-0.712462034368572	-0.5568903910591744	0.014175293382158425	-2.127558923502249	0.45931152873067604	-0.18984580915711852	-0.7077294525225435	-0.48504967710836977	1.5250609800833201	-0.38374625900049103	-0.054452588139741846	0.09483454918420753	0.2248029080327692	-0.4510842561528074	0.5066336534803316	0.10642684134770966	-0.40389239420539047	0.6411749993430149	1.2985721011686855	0.16209692560263356	-0.1022213088827667	0.2526308829667274	0.993432724591356	-0.21807072057033688	-0.16591136068861476	0.34680543154967713	-1.4990863637953507	-0.21582803097780054	-0.7404178364961596	0.0754649970491122	-0.370435191191334	0.2618511089039951	0.5219367627399554	-1.5516646161614305	-0.11115874207135222	0.0	0.41602175838595085	-1.4222765006525453	-0.7931640143798198	1.2549752700231154
2.010423463979747	-0.3805421370052731	-0.49137590637061807	1.3658482483649141	0.7453220180094725	0.09215593128566936	1.2556939964258436	-0.12277415209221004	-0.1975463211848398	1.6822580867648316	0.18783182888190514	0.04556511022382104	0.5550663551988871	-1.8579085969087725	1.83107030181896	0.5773241603794657	0.6095361868686061	0.6364612243207323	3.2565667142214894	0.8422040959884407	1.6265603262234603	1.477754970366535	0.7879801680301186	0.6262184745577944	1.3199039109039132	0.47455329900361803	0.4565629095331304	1.7259469168934307	2.471136324771026	1.2176601179750097	1.188623290441226	0.7861053062699055	1.5372716571532803	0.9134364837460267	0.9578911883956148	1.7612194451104786	-0.6736792577382817	0.14594716137907218	-0.17252603785372206	0.8066937154169589	0.1615104338370404	0.6616685915302795	1.0701959897778406	-1.1701225824471717	0.606865151716604	0.0	1.0658824045368103	-0.49349052328724435	-0.025630224263880907	2.387373523259991
1.5323499333406316	0.2656668524207526	0.6436260244576565	1.4995030565197747	1.7053129949661878	0.38241188437207824	1.591119439473502	0.8985588940508055	0.547596814821817	1.4569522562935324	0.8028572943364354	0.5106270810622345	0.8792125123857538	-1.0417924118900097	2.1243799120018467	0.9648734116603327	1.4171773013493292	1.393439123209098	3.5925629869534483	1.7001414056670512	1.993510135092877	2.2300673639838138	0.569603073898906	1.2693370065462868	1.2717420207706651	0.9045958120784363	0.614983586023101	1.75083412273723	2.756315936256216	1.9142674392478336	1.5830320926680714	0.9674456687576323	1.3651994449697173	1.6682198223846318	1.4708591404823348	2.325057574709273	0.6598400051248907	0.5152979121024436	0.8393590834263962	1.0275027115769573	0.3668888045183247	1.5357307636858801	1.360481934235494	-0.43911675845121595	0.906171319687421	0.0	1.4604095992226802	0.3858991992726595	0.6278994230917232	2.597191590223643
-0.18488937350077217	0.9034520176762496	1.7830806048317351	1.0014590665952021	2.187714927386133	0.6032146570739186	0.7880692806067385	2.2747661603510436	0.7303947364087239	0.18478633715672638	0.5845613608634458	0.35532510321988614	0.5440934491589626	-0.34737995943734395	1.1648031870210667	0.7350901370189787	1.3715975445100066	1.2193801787953338	2.005277278446051	1.4539241390959206	0.6857935723533702	1.3671773576531498	-0.17750198595154656	1.204645662414508	0.1732199834956809	1.1812621109908548	0.04485675820251194	0.8962335509030529	1.8341621108720283	1.5270360120120452	0.6401155881722149	0.7796677708738821	0.588374657146123	1.3987396645227859	1.1835777776527803	1.429628021885779	1.7746272008197301	0.42492114292267313	1.629589684068824	0.5741740949858157	0.5152126256225628	1.9056084786830598	1.0460004820098043	0.21090319983143532	0.7086106414758843	0.0	1.3414736258072704	0.6280131430679486	1.0615157702462776	1.4808152863173343
-1.5862797742015242	0.7937079668158102	1.4785916261947638	0.32446183552630237	1.5331577775628331	0.602909876071154	-0.5040033245663837	3.349589278635491	0.4396555927735989	-1.0447353106019994	-0.33911813624638554	-0.2020420002872333	-0.3630597408888828	-0.07191545682147449	-0.18104123021914884	0.18630193520930657	0.7684984567157195	0.4196208443739296	-0.4544118915051943	0.3144032637084482	-1.2531547715157176	-0.624138858499868	-0.7505764540476717	0.7288903436450551	-1.3075983538573717	0.9658717666761493	-0.5659176848912336	-0.10649900452282396	0.3729176698019448	0.27978434445983524	-1.035898028385234	0.3375379378911168	-0.17470074412331793	0.47137691992605574	0.3925061339966701	-0.4936619313007382	1.9210914732418551	-0.1412764181636566	1.387266306377735	-0.14667198767265674	0.7380660852802414	0.8527968623875911	0.22111967119823842	0.45978043635863913	0.18145658790534677	0.0	0.7433063287198072	0.18866353224580373	1.0398705091781242	-0.28379073750247535
-1.4879312068980828	-0.03298381670345052	-0.260261620783086	0.06554806648076042	-0.050140580923810525	0.5518604999017771	-1.1038833811279933	3.317818952949693	0.024946860924203833	-1.1611875112518242	-1.187614985844736	-0.42542180892935877	-1.1179264273999334	-0.06653661032950195	-0.7375108213548737	-0.04820496243738535	0.345181890511993	-0.261237497040178	-2.002476765222688	-0.6619388829518922	-2.25539967278959	-2.067768965031054	-0.6745389287292428	0.499978377605891	-2.0595878705553123	0.23356027645857882	-0.4097544904803491	-0.684721245837973	-0.48995552283238614	-0.6712578797322251	-2.1528033405022553	-0.03357790951810629	-0.24858656050052613	-0.041942127486846434	-0.25491965056795407	-2.0765615452923147	1.1196953574460615	-0.6802811456561065	0.16468886966488058	-0.4395581814088337	0.8239695380945254	-1.2938725231409758	-0.4014865392180774	0.38699140975879137	-0.23438626867377932	0.0	0.12028856162036122	-0.3997111852551286	0.39124041559248	-1.323971878389801
-0.16918677498684415	-0.6927003915687963	-1.8371013463351298	0.4306946164752238	-1.4568235719507034	0.8392051300800828	-0.44552930122693596	2.0677483410845827	-0.2572806405878168	-0.05844959173671671	-1.2435966129574068	0.13612210541774195	-0.9537928874485903	-0.06895614272754476	-0.13668414141304952	0.4025190419299199	0.5332241179821032	-0.39805137495891696	-1.8125040156122212	-0.6042774063052563	-1.598032484136797	-1.7421383682481477	-0.05972374056532974	0.8234356858974077	-1.46830301265072	-0.5257950415447429	0.6139027389376788	-0.7405389714834365	-0.3046825593976241	-0.3766273152826298	-1.8000905196042483	0.006656854198890783	0.4002168842292328	0.5240784624374004	-0.2894866264400535	-2.0881655373270194	0.21074846052570936	-0.6613239094182563	-0.9778959432938036	-0.017205791036609745	0.5409166526340838	-3.0243087300992624	-0.16291237597356617	0.3346717196685449	-0.04676750726146212	0.0	-0.07118448087948984	-0.5451638539191532	-0.603916995879799	-0.8830792225197309
1.0616108077451145	-0.40478536804486875	-1.8133713414839774	0.95688123945005	-1.6303831477358122	1.5749290438647616	0.8339613447135332	0.41615222122354145	-0.3195635094812727	1.3518197820992843	-0.5036149698367768	1.1463931114591042	0.2011935199536874	0.0060291434116597755	0.8742559919353995	1.2138016813664143	0.9704133034937126	-0.11160116951986976	-0.701309600060138	0.302125179759386	0.08066409660896569	-0.09702507396054542	0.668493745055641	1.2534905420908424	0.03232602365009209	-0.6595554011774901	1.7542219877079377	-0.43611107934812404	0.2781323859510691	0.8731918566790187	-0.24130629033054607	0.48754867259905554	1.0082613116406123	1.7272329359856722	0.15124699305376266	-0.5537363853810556	0.0338376310197316	-0.008069845592436033	-1.006211472102628	0.6915508043864389	0.04241736378294739	-3.046668273721435	0.7140827567870063	0.5466496152304277	0.8438016808136949	0.0	0.13388705237178675	-0.10052765765970917	-1.2401170086408675	0.3154804294112715
1.264278674132204	0.5907008184604986	-0.4732412222998431	0.9015530623806728	-0.5420841443161418	2.2775048494791448	1.5524126958676874	-0.5941013617956316	-0.11771933260361384	1.990948341710702	0.41864917429933735	1.8273776557942314	1.5861440461883831	0.07202443855114511	1.2813309884197595	1.5991124249894533	0.9158426680626344	0.30229687823135004	-0.07864507546497397	1.066170047848782	1.524478836187889	1.2930036905669728	1.2366051680626537	1.0740531180227009	1.3556825169016709	0.01905636482270435	2.1500612469019442	0.07337849933380959	0.3675764680129328	1.8103584663806223	1.3544556963465784	1.052638699407045	0.7385588060082457	2.4679948670771377	0.48730666990650884	1.223142326948558	0.6054990350178754	0.9212932283800138	-0.00817323072266239	1.0408370828275504	-0.20067589776102243	-1.5499360526234418	1.222277632731806	0.9654586327412208	1.876590240127909	0.0	0.27664505668481426	0.608846219342601	-0.9948108406150251	0.7313843325812792
0.6683780525247232	1.2422348899936029	0.6147297098036699	0.008840403153184385	0.8065538166556748	2.2059217980550785	1.1789091832194547	-0.6102254077067534	0.33553892573618016	1.49845903227354	0.9510251350375335	1.721108994413134	2.2193271188509467	0.04762317725017516	0.8479712774557782	1.0464860663795053	0.15931747211858183	0.7019133634813174	-0.4309133227238598	0.9487882817004282	1.9653891221643727	1.3676774516852603	1.610650763516424	0.16387855104385937	1.6943003770974914	0.9618678500482746	1.6569615170247982	0.6103809010229673	-0.11548760057571798	1.4939459799818027	1.9602806864925357	1.2627819241173075	-0.4122157644404547	2.0597234478522677	0.3075918449720486	1.8308883008839993	1.1643771894387107	1.7144906915755616	0.9086173169339841	0.8850029147239753	0.09890200197385879	0.03829868101117747	0.635194264056966	1.3237775474777393	2.150373092447652	0.0	0.030661012996232306	1.1385269867973122	-0.10254972849488354	-0.39025657648724876
0.13334124299718367	0.8254374283157638	0.4347541379188129	-1.1458296016273317	1.3339959194539472	1.0887083928358618	0.2606533214912196	-0.15425325318346422	0.8063891572872747	0.36334426705630885	1.0097123779914299	1.0359118668381657	1.6890529713910356	-0.03704882746114872	0.2004242444367934	-0.16913287437782204	-0.6499800385931427	0.99972384675257	-1.049545336673805	0.1252544303047315	1.4972725228058612	0.48230776558426386	1.7161430326978486	-0.7868324032011746	1.0808021746251053	1.3206057329907008	0.8770798255784601	0.8621555479751773	-0.5076682766691638	0.23466168851596825	1.475862160808208	0.973510615323321	-1.55043288398389	0.7932094880879075	-0.2364543310067673	0.9737694966943364	0.9860357610708113	2.1482005578232877	0.8182665637195323	0.626984752978784	0.7035102704810106	0.5034898786368337	-0.644296446263892	1.3723790438243233	1.2081246306778752	0.0	-0.4517196996581208	1.2418230694788739	0.6103214283539529	-2.1923578008006896
0.09506844643340208	-0.2682839511161635	-0.4611152044169826	-1.6613525943298522	0.7981756455871301	-0.4938879632641449	-0.307386047619321	0.03285891063696121	0.8843994439117036	-0.6437503686844371	0.8277941564928311	0.3118005447020957	0.4249684531346167	-0.07673632464925569	-0.03685215181850132	-1.2170740676062957	-0.7000220131226316	0.9706948272954249	-1.1142473105266848	-0.7013855495223842	0.6148439408579571	-0.26548659131174923	1.3160847442434818	-1.0042909444993464	0.15016880461014356	0.7298991701908616	0.44602002264957397	0.5464913641962046	-0.4136031590259955	-0.8246986916885612	0.5720266627093408	0.40980953522929797	-1.7962105697840125	-0.4696921298825705	-0.6600918154498618	-0.43323017318257406	0.07648944124015428	2.1147260770150202	-0.07610788885596166	0.5788617694840914	1.0782093868004183	-0.08096035451377133	-1.4710632872643044	1.0431533586889559	-0.4228905871418652	0.0	-0.8047364788596166	0.9248527101416343	0.5340471426200017	-3.0671918281514934
0.27118266675724534	-0.9759592921554789	-0.8518746764780618	-1.1772142697764316	-0.1656476044706264	-1.5228181014744142	-0.23712342325598845	-0.28356996449348043	0.3721299039673554	-1.0689213599928213	0.544315978714769	-0.10262598775042715	-0.7195372181099735	0.021241688379171748	0.0531278037016766	-1.4383885063707842	0.05047013855586475	0.4322049128410401	-0.6559240207341405	-1.1260484790379863	-0.30227068371533466	-0.2944717966925476	0.32510467448248875	-0.4587088373540667	-0.4935366641413769	-0.32078461878863684	0.4424556122958741	-0.24178069111001357	-0.2404576197629904	-0.924739260911611	-0.06337669802063343	-0.08761979263505103	-1.168297431707631	-1.1005957838889389	-0.6729876672385773	-1.2692401868298475	-0.9125465359775844	1.529422651847376	-0.7704240975633799	0.5275177017216977	0.9214659759900742	-0.7061863640637377	-1.1713419402749843	0.4747014585772374	-1.5633830701427947	0.0	-0.9266485106765363	0.3501847291234218	-0.13148768945637593	-2.2684410176215533
0.29624046014130667	-0.7091460230211233	-0.38656622880890296	-0.18584813057976174	-0.7655246558482727	-1.4001830190294555	0.051525504410381076	-0.7530187432247989	-0.3996065712246304	-0.9189711377169321	0.1332852356853696	-0.2056539688171336	-1.1316147389371842	0.2826623921088519	-0.04969963628053889	-0.8490752810188263	0.8108615925695064	-0.3736806984313757	-0.28596762610085413	-1.2877588427673516	-1.0078499662728293	0.07091158781979381	-0.8391842294114865	0.17273004349727045	-0.6465499202311881	-0.9304409791598159	0.5208583302982548	-0.979849780009524	-0.5348318973056092	-0.3412872031984365	-0.23141786656266694	-0.3375878133294241	-0.45363567100688396	-1.081303059136838	-0.3784127925346295	-1.1798869921813657	-1.3252520910006416	0.47351534923555383	-0.6032521845337023	0.10723325801562063	0.40291769714365977	-0.6202737315883242	-0.2118735121599252	-0.07824033287206864	-1.3898317703069132	0.0	-1.0404622857273471	-0.24437151880244895	-0.6395977861901321	-0.5658003218834549
0.2971740826774266	0.1040226521049427	0.15393659263964857	0.5297536348667179	-0.7140141925717326	-0.4487376106697039	0.13745392107891022	-0.9211855959925014	-0.8071238366292718	-0.44510198596282563	-0.31542438644464754	-0.13339776517185367	-0.7834321002335998	0.6506526847469869	-0.5040361847747518	-0.004504868736580249	0.852554665135481	-0.8133548508399011	-0.265369217946908	-1.3870141210070228	-1.198369281626124	0.2790780977539851	-1.4433652325524615	0.3158761324613862	-0.4161798928037811	-0.6397029938250116	0.43883059675854297	-1.144864567762536	-1.093906512673476	0.13252927617655252	-0.10358353135684334	-0.3623140513252245	-0.25085331740760364	-0.7642193197304692	0.011380949828754561	-0.5922019860589682	-0.9922861040728187	-0.6370539734375829	0.10766002515909279	-0.557096753737728	-0.1012921136406228	0.027100330739597413	0.3799688338856116	-0.40261264860118073	-0.1728352859818498	0.0	-1.3133994586005422	-0.6126751454956976	-0.4935409474099445	0.6336466368436224
0.6378581901897827	0.6326915350479517	0.03779151185119645	0.6947871486767859	-0.2639422569309948	0.40692486692934	0.12098309605426524	-0.6465966846886028	-0.5555888729896654	0.07737692880243152	-0.4766726054547799	0.01787908269492972	-0.07940200208231414	0.9965002355053724	-0.858131183431541	0.519862604324611	0.29844337943170923	-0.47563341931753134	-0.24493744581559213	-1.2741585937637416	-0.6511275957617157	0.2420641590292702	-1.1133435932772617	0.08189596854141835	0.008996582063787052	0.15160713633315656	0.2556251752008827	-0.6890199148532659	-1.1748926784237814	0.13294250048915188	0.1458309972343744	-0.2567411496923472	-0.32541254444767376	-0.4730766204376657	0.4836731432867447	-0.01234276372914448	-0.1994206783701045	-1.2382601879250428	0.5590993789047408	-0.9000529837614789	-0.4031813550926475	0.6341918255110571	0.10138975753920891	-0.46271206462624104	0.9995597383430405	0.0	-1.5870670577640937	-0.6158215044394942	0.11114863302749636	0.6286084032396925
1.258081333536029	0.6055360070450817	-0.43744060645486965	0.7039982642186028	0.19513090657613366	0.4511354447752114	0.3330182787985896	-0.09022550261039342	0.011262138094014397	0.42250211630816437	-0.12362325093873011	0.14486563466818445	0.5208818366665199	1.1665462016150252	-0.6641914736036155	0.49712157255990863	-0.11434483529918515	0.28460898019767394	0.061219259376109704	-0.7136483310861526	0.39146221625369304	0.22063158435289962	-0.2745832233236732	-0.03024353290769395	0.4267251098392745	0.6216711439009336	0.04551270371899529	-0.024695136149112222	-0.5887460615043515	-0.013302958980827565	0.4474535191138711	-0.10208579929796255	-0.006933334463427335	-0.3660389842004519	1.1209121846508245	0.4460901458231841	0.6300160492653533	-1.1061663353661038	0.3859836867555836	-0.6841950069988562	-0.5849274962183502	0.9287017603660687	-0.6559778990846543	-0.402401245710251	1.2369595330187386	0.0	-1.5615839532379931	-0.32627965434741746	0.6115998005447157	-0.14239738845908562
1.5812340872578254	0.46929215870393043	-0.4096166183364494	1.0156207546147507	0.43872490054725	-0.27414676291298	0.7145579308154087	0.5102091361202522	0.2890712447412693	0.4411483322330139	0.4597858891911557	0.07045097585059056	0.7433651160285224	1.0532432744637423	-0.134768581248894	0.04190203780326009	0.023021789443017002	0.592556667155945	0.343596855223197	0.08233978112977623	1.207562336611283	0.27361702906441077	0.2031297589160514	0.1491000961006656	0.5942371435589453	0.35511284014385486	-0.33901028194949046	0.43644019436384246	-0.12251187472822528	0.09917309655685995	0.6768977988329036	-0.002821367388477406	0.8896888742731155	-0.5138131702149132	1.7473278012967393	0.8524129125053013	1.1481157811035283	-0.6091159426285845	-0.05830811087787932	-0.4366310731489751	-0.7753943277487924	1.1151368582704515	-1.2062107506743391	-0.3989199230461442	0.5682217415064588	0.0	-1.1420675823475948	0.008694623534252263	0.6906039131922164	-0.7738121999154193
1.1724230032236256	0.6370752597771256	0.34289555950039685	1.508670016685293	0.3894428172458655	-1.1242479073907854	0.758844367206514	0.9405932877141109	0.0368203666198929	0.12262232539737625	0.5804618656290758	-0.3248865985699232	0.5130914241923107	0.6409920889068814	0.03524172375990399	-0.5810807176814806	0.29391137278154555	-0.06852161037841512	0.14236550525729152	0.48836545648397695	1.1900039892674639	0.13528591142646568	-0.15339078282961952	0.24491606047234188	0.33261398310972523	-0.3011768435568573	-1.041464406471924	0.6230790220156734	-0.5340179383454152	0.32395396120815556	0.6048699958316249	-0.119294172314485	1.7307391468295197	-0.9191242459612985	1.87058098219424	1.0613793777629625	1.1222660893604224	-0.3574780990946584	-0.2508173083929692	-0.8249586070668319	-0.973137611841082	1.3848954048392756	-1.2795457547268179	-0.510494247550216	-0.3027287142702352	0.0	-0.49461127197345683	0.14239905793834282	0.47063643410252476	-0.7403113962008828
0.295077043409656	0.8521432347813012	1.0786989146403938	1.5481686436476116	0.020295874290302406	-1.4683439565805618	0.134189479429781	0.9948451652700435	-0.4644684799847734	-0.37659162653191536	-0.20958885964251928	-0.8972584842896308	-0.08702921604146752	0.00449044942599574	-0.5085213077524832	-1.0888783323258326	-0.014497055359455413	-1.2870918682059078	-0.3457171513120338	0.15638501424082127	0.46057679977392185	-0.3450385000760637	-0.9680553031709213	-0.15821967606988455	-0.25406192882418077	-0.6876485581095755	-1.824709450484438	0.6695328861526837	-1.3630844923585852	0.11533475646760193	0.12527559948202924	-0.5689512496965347	1.706788974824786	-1.4236725478958019	1.120608146282777	0.7914889774783646	0.4879617899063657	-0.5800209981723821	-0.10279136653628725	-1.6697610482972405	-1.1049629842226956	1.5742193570759073	-1.0522797111783642	-0.672491079837903	-0.8109512896214968	0.0	0.1713208079172579	-0.01425408284140098	0.20634089955209223	-0.10893796944410475
-0.3711555841004339	0.5208946813548913	1.046498594419148	0.6920655163144547	-0.5738906824180626	-1.1578742554466483	-0.8063557528769039	0.570433337901965	-0.8148231007432599	-0.8047901384649503	-1.5522911886306054	-1.2560798559732833	-0.7808790054105981	-0.7031775347025279	-1.3149896033735207	-1.2357850693124237	-1.010054563635141	-2.1039074883842344	-0.3289691160933328	-0.48695134621008984	-0.22828649589119962	-0.886813340884168	-1.4120676040156774	-0.9714504060346186	-0.7252989457212935	-0.5384628880191383	-2.1423850970430327	0.6026489012177467	-1.2766700501426478	-0.7313512115074702	-0.5195786061441681	-1.2571988420054283	0.713778806623399	-1.7020668126440188	-0.2568980767922353	0.09688476773338418	-0.5331692892063817	-0.918201234143025	0.07179669071505144	-1.9383552146461454	-1.144002670916859	1.424482440238367	-0.6901879680338547	-0.8116330721548823	-0.9653766916942254	0.0	0.7209012030499539	-0.3706740347071789	-0.0033961002512074984	0.7706042611941728
-0.49118081922590684	-0.38938262658384976	0.43079618388481195	-0.7349212665542004	-1.0591282907249948	-0.4871815907991969	-1.301424449985196	-0.14293794025101147	-0.883154154036883	-0.93446411768305	-2.457808640484744	-1.0523421791015484	-1.1039656206703263	-1.2564925748383855	-1.5788949243536459	-0.8924980574708555	-1.984605402295862	-1.9349802417403188	0.5624291205760652	-0.6381365468447012	-0.23974105108604518	-1.0586662646445208	-1.0029658153011414	-1.6636907263014158	-0.5924028319762739	-0.15663503226224496	-1.6771035608487626	0.3454653922926986	0.24292305551822382	-1.6639470904317972	-0.854364257163591	-1.8292671244283227	-0.4929225225428446	-1.4574596546617717	-1.4441470351777737	-0.4670856158348149	-1.444271930901528	-0.867034992064085	0.04544001216310535	-0.9242239625215642	-1.0730830693376476	1.0205200076615055	-0.1429164724060513	-0.8995035931841684	-1.0212826824397092	0.0	1.0049094492149997	-0.7252966107142764	-0.13325478389158413	1.5274573466613877
-0.34541145596099576	-1.0711504624816282	0.07236047767225932	-1.8264292089863816	-0.9999538908130808	0.17649148170137682	-0.9477015627328802	-0.695466766216264	-0.7413205868572565	-0.6471084502585783	-2.1362129362599256	-0.2607202118034441	-0.6486082221394903	-1.4265221426367931	-0.9655149108035996	-0.13625071391799254	-2.1100412337443997	-1.05981989698935	1.613448414495175	-0.01012785589301438	0.3697704188458972	-0.7675271291128216	0.008909355273769811	-1.7713244216322956	0.24854115656283138	0.06401158098084066	-0.6963509433986084	0.014503031351623192	1.9712038444010493	-1.8201614640821675	-0.5659258884257861	-1.8527365169619632	-0.9949590065654481	-0.6594362908905357	-1.680783567335034	-0.33782283528929513	-1.7514106679446304	-0.3421417092995401	-0.05780513030766826	0.7674204661302683	-0.781755847981763	0.7555442040166744	0.5862430065600521	-0.8767323769164005	-0.9580434569038391	0.0	0.8694637785561883	-0.8403614915908391	-0.045362182509790336	1.811777818393354
-0.32197492035362796	-0.6960579401270998	0.381492937094504	-1.8694023026114084	-0.25867324069679754	0.6579044353521463	-0.07882418366566729	-0.7610056356741169	-0.3979200925251589	0.011699203500767799	-0.7341326888694949	0.8012917129977649	0.5208606451719415	-1.1583520230184026	0.11812692516415518	0.7585382744420763	-1.2367051400962534	-0.23880191062971204	1.7217756971673208	0.8378697134571095	1.0221738118294525	-0.30003480492206563	0.9587013827686588	-1.221916926779277	1.3401532738530764	0.11998665366879664	0.23959220346380583	-0.013197921711325847	2.1643639345913654	-0.8900966096291453	0.21188295265850185	-1.1321317532273125	-0.5066580623974566	0.4097436527499795	-0.9049643956497426	0.41641202388142573	-1.3245555286788113	0.2699428725790857	-0.002780107870535685	1.741532850964004	-0.1433681848905981	0.8382759473082557	1.2077399421638724	-0.6087560919464478	-0.49807666694226654	0.0	0.41771203205229557	-0.5399901041171112	0.3808096676610082	1.4042674090722256
-0.37748592172680234	0.558100199679258	0.8746933750117756	-0.9586558480796049	0.7430175126706187	0.9263919589648468	0.6274915241528516	-0.503040003984267	0.17363478041207284	0.7880061603402337	0.7212311963820452	1.6740156492224223	1.6969536897036681	-0.7147979737082543	1.0062223674836428	1.4477758709551094	0.030970846478857974	0.02740683405209492	0.7288045287139004	1.143445478715301	1.2289901363729137	0.08369920938972683	1.3479151065559756	-0.2286358918790318	1.9464883521317133	0.28269428588439033	0.8509694427625298	0.47825193340690364	0.6447663126938892	0.5188854406697941	0.9894642461988571	0.08314765668914856	0.46926928015616287	1.3298296873274023	0.19639178326976145	1.0923107990061027	-0.4936225990271688	0.5796479733722669	0.20473169581892617	1.3522123451223564	0.7386383542851155	0.985020566550657	1.385559295835798	-0.03103445725607474	0.3765570692311159	0.0	0.1430893328880832	0.13618216051457188	0.9171635264622291	0.48945199055666816
-0.20825175636710005	1.5282121064276453	0.878214934259242	0.11093081456221585	1.2701103966982725	0.925405837864486	0.8035732562859608	-0.4353933677716403	0.7584083246912445	1.2726934837611013	1.1602170756659032	1.9685031215550997	1.9502452584640662	-0.5383886210366968	1.3620600861911345	1.657181453825759	0.935416584679471	-0.17361152886274292	-0.27322382859720046	0.7941141362913162	0.9229138025942709	0.3991697512448885	1.1174546120589612	0.9028196457325779	1.598396715300736	0.586264951016629	1.2577165539401485	1.110135238289246	-0.8144314756073104	1.3998915547944042	1.2795946182190825	1.192025357320592	1.1454739856323009	1.7693660425818412	0.767204308381369	1.0532628288790205	0.23147264648664603	0.5826096564700229	0.33073651616809996	0.43207207792259206	1.4486871951171325	0.7127040717479982	1.1582065353107218	0.6499529445482448	1.1545055185581596	0.0	0.5243880068302239	0.8503570093841814	1.0114312665453584	-0.28373024909203165
0.1519090412630432	1.2355967676130815	0.40785974658463175	0.5388088233002116	0.8933314082031628	0.5723444815898058	0.5947286604550593	-0.8327868847299013	0.9188996849268103	1.1442597496905265	0.3879168515874199	1.5083755555933425	0.9286070429913253	-0.8220755712482904	1.2659225804247947	1.2716038580548072	1.1404418196527357	-0.4198187564569489	-0.14212129555826772	0.38569367083347295	0.2944530320387208	0.7209291156757269	0.5191325969142919	1.767541704089509	0.47526359038009913	0.6545268069988145	1.5336841466533508	1.1295310393328446	-0.44959788572520776	1.2308424348636346	0.9238566307920322	1.6229626309171445	1.0678501490634764	1.6203971655885279	0.4703949186150482	0.3839874090592931	0.5494862231926811	0.5353217219850854	0.24239582831169704	0.2810612909881966	1.5641453316496703	-0.09883038595726525	0.9366139439726726	1.0198397583638783	1.227831446815393	0.0	1.389748504840403	1.1537384954654442	0.3578455434419749	-0.2603696714178776
0.219994598391897	-0.05043617050117778	0.0798410262098952	0.1592578802312517	-0.09246884449809561	-0.057123337237993406	0.32945320331778805	-1.3406803966431098	0.5001226109055504	0.4685633040499654	-0.7095138298895398	0.4456137645728336	-0.6975835522795389	-1.191557112081688	0.9221325062921483	0.4224144083413798	0.8015390846992212	-0.3470420706411132	0.9921266520677917	0.45757151278231645	-0.44553136834578405	0.9133763445814079	-0.10845853668280166	1.876831958252244	-0.6891886592124853	0.16959469563494087	1.3861232868262177	0.2088841595963036	1.4269415248687023	0.3837692938112078	0.1910902221523199	1.2482429855965758	0.3665503253072361	1.0279044463454285	-0.28897421272133295	-0.21176919321750215	0.5086785317275277	0.5548867094115091	0.10651756774800722	1.1022110294058935	1.0899038078433754	-1.0180758296117856	1.0269077053837121	0.8445704662209024	0.5656548395340772	0.0	1.8827919112101477	0.8892422906171047	-0.585186689924845	0.584302370158321
-0.3106723219105688	-1.0602279435085742	0.2504101844736838	-0.5023541528461477	-0.8880173681232894	-0.6435896003388403	0.16441397152500825	-1.2968178921486215	0.019192582867889958	-0.2720802817467411	-0.8883118353696234	-0.7079741953592638	-1.696903043653236	-0.9510171681355445	0.4864904640872125	-0.44381268993566786	0.29041901800624115	0.2003614363250132	1.869568004248723	0.8534631313755564	-1.046137314059916	0.7871733887702689	-0.4568439431578887	1.0040236816432162	-1.138494430099458	-0.5968934507190078	0.5135741030934066	-1.0584799696935185	2.7361003303851534	-0.2732236808837299	-0.38306788059144603	0.48954276628675564	-0.4295079587866106	0.33022891299255097	-0.7535939581124018	-0.1422426065670539	0.3268518078022635	0.484940692498937	0.20714839843145252	1.7833939164079284	0.5161173067585751	-1.434326181814731	1.2755902735062974	0.3868772386727445	-0.19878073655263218	0.0	1.2998404236656607	0.4089270528284736	-0.872975612774562	1.5356173400454836
-1.0355804670693514	-0.8448171893800671	0.573977095619228	-0.7437961459558777	-0.879103487443863	-0.8470749336108102	0.07467462003259658	-0.47765928945925934	0.26646344351087875	-0.5612227907822781	0.3595546157870094	-1.3157169633307293	-1.346583900700589	0.20321274767292297	0.14280565401673942	-0.7064659109617049	-0.044602087622192685	1.1760246241560597	1.527881340497498	0.9527136684431157	-1.1759180856280032	0.46491676053107656	-0.35114617382179364	-0.39669390829368223	-0.6810848881384652	-0.9512715167131034	-0.7689681181701046	-1.6447097802397663	1.9871419092014448	-0.15696761902864373	-0.3541926677058495	-0.024606740157134106	-0.8000931575771031	-0.11588082274571991	-0.46954357681987646	0.48963279438870605	0.1390767967981308	0.16132089762697463	0.6060317112124571	1.286036154696102	0.35298284932451285	-1.0792740227538764	1.281236307515199	0.20976087947176256	-0.41934906597226523	0.0	-0.05892030285560228	0.27144800156010696	-0.039639459815799485	1.762902910214945
-1.2138900318588557	0.2606089334890705	0.5265989212739957	-0.2913947436342082	-0.16527797452066975	-0.65915155819454	0.023966622847177297	0.5580864697313533	1.3815494690497583	-0.32169223327310714	2.274157886143123	-1.1010381934919604	-0.118185753987554	1.7117164846975943	0.09673654502328659	-0.03240619506317662	0.009301541960748273	2.2730664710324975	0.3022717736519539	0.43793963338331543	-0.7007224124436433	0.33131221309929026	0.0804480927247753	-1.3405423934232634	0.1406421949105152	-0.5686734209834533	-1.5586443864716555	-1.1290861388846036	-0.10270830637220214	0.5686989056511622	0.2507372803568079	0.0051130735561636	-0.5996249862223488	-0.18501584191207884	0.3304026997457824	1.0066435564616112	-0.060337423895888496	-0.3265851993828262	1.0269518606171586	-0.07881424888732615	0.5975670333112629	-0.22134937998256507	0.8729943011588597	0.5747838317679325	-0.09031118644846314	0.0	-1.0961635573130022	0.6403021286777537	1.259912730659921	1.0629056670909334
-0.6876481855177469	1.0494521125217964	0.11484090921397186	0.5054736040899724	0.5552397454683342	-0.4653032928399267	-0.012367918554681615	0.9607491030470389	2.478597032872804	0.02408743260067882	3.389939066833081	-0.46978111033639836	0.7443311996200228	2.528546643446484	0.32257135814035365	1.1569898340252005	0.41623581396030285	2.9008594653733972	-0.7226978434200643	-0.34202434241077323	-0.033976286570833576	0.5031035376634888	0.3725165930884059	-1.1457052955552995	0.4945254622898057	0.02778580976459713	-1.2347200944266357	-0.15217430183655645	-1.575658718287205	1.1903631716174587	0.8448798630350955	0.30747302493158923	-0.1593954117777094	-0.10578490539443024	0.9308435227442663	0.7926656079772734	-0.27600386631349516	-0.7375659656791901	1.0710912148043057	-1.0502956269834252	0.7227793734365437	0.5452096251077623	0.2394813256692223	1.0874256000300844	0.23241927014459784	0.0	-1.0790081164680698	1.0396555637882203	1.7452197617329392	-0.030777863740492205
-0.15973383998799912	0.7290391193888163	-0.2046665817661422	1.011243442943226	0.6250620117218684	-0.6532819572785394	-0.14640232761618924	0.42894401911514174	2.42540870513389	0.009553062199051112	2.788023518558018	-0.22211431034178	0.4077588950616652	2.077948719312884	0.4218715870216167	1.7957036078797088	0.821919630498513	2.48383935457953	-1.0061117673358566	-0.7978702184847865	0.0660476977294148	0.5417633063381595	0.05755114805963723	-0.14591738385459832	-0.0036458094803908025	-0.01622932719289906	-0.21719927842075454	0.2674336679373223	-1.494456504547337	1.0679776698205186	0.7043355908706184	0.3548976894223529	-0.016025264964378807	-0.2604718915572692	0.7651600393082586	-0.17573971448095724	-0.3883660257423783	-0.9728401250158359	0.5493289606404383	-0.9522846485953882	0.24774542770309424	0.6836666373075007	-0.3870336684139956	1.0656580553534751	0.09929828483395571	0.0	-0.43578312344947484	0.8274960536171093	0.7556115887152209	-0.8164930578003933
-0.3606691155394603	-0.3238071228369681	-0.22368799835747127	0.851977083868504	0.004271832729580228	-1.1280193894442416	-0.5109348666308982	-0.4864515748111783	1.0411255701245894	-0.37750121786092805	0.9383504712154962	-0.7765597642420047	-0.7496936457808073	0.8165857340641435	-0.02462611739264226	1.0190206634452847	0.7575071595945229	1.0058796368619458	-0.9649980898477067	-0.7378453451379182	-0.6957800448110717	-0.046109123881138775	-0.8149361555600299	0.5989173735391636	-0.9071389086023973	-0.8629203084398482	0.3886022900211751	-0.17533595067859917	-0.7424965538657686	0.15930313123936993	-0.3359703451993477	-0.05388504012896183	-0.4191710216560414	-0.7663069697914016	-0.06454755152073645	-1.3093622150858188	-0.22151461899697586	-1.1255747458465921	-0.33730429482318053	-0.41918869886095195	-0.6855476339575007	0.046253800210681296	-0.9777716552902597	0.305730884118049	-0.3753897090310895	0.0	-0.19798835388677685	-0.06037762486456494	-1.0217657778341847	-1.014554043744859
-1.070622513849872	-1.0644079285916075	-0.26626775738171055	0.20912724729933327	-0.7151918966982528	-1.291304061326661	-0.9979405541010548	-0.9219015764302967	-0.6241893128331462	-0.689697214854653	-0.6926025569154806	-1.6534414901915098	-1.5174244419187237	-0.22725766066494632	-0.8806515348310443	-0.9396677189845458	0.09854298223564453	-0.7580337465616177	-1.129223505057893	-0.4603024360115605	-1.6096858094958773	-1.036112361265881	-1.5411607521334747	0.41231933236047763	-1.316198878919434	-1.647567922475563	0.0005617481174972526	-0.7821754431976369	-0.5689952862582246	-0.9369977104428829	-1.572571585766589	-0.5464538292898545	-1.0377149072267937	-1.2520577551484675	-0.8588325496018819	-1.8344080400238032	0.26280835453106755	-1.2151090396600999	-1.0895483778196167	-0.4350961893606257	-1.3486134704393593	-0.9845023026560217	-1.5299550773686137	-0.6040221033731586	-0.7307488326745556	0.0	-0.7063543369730692	-0.9323793375726915	-2.132823991142435	-0.8199156483946782
-1.2666554256358706	-0.8792095148392431	-0.6417190438728229	-0.36129425342862753	-0.8388598048111794	-0.6144024922583455	-1.1762670491029865	-0.5067911656148647	-1.3058704366474272	-0.49754797781988985	-0.9612331989203126	-1.8472966222634046	-1.0336742644812218	-0.4587565725512962	-1.3889907309735752	-2.7705337941232266	-0.6762104409962297	-1.74154663281188	-1.2852857318850417	-0.27960651287616617	-1.5191653303586738	-1.493701143740204	-1.3205938263728418	-0.2599276981918356	-0.7249934157760491	-1.3311130980563382	-0.7421649110378727	-0.6743201094995546	-0.9108252447838592	-1.4261427474120114	-1.9558799999404324	-0.5563104367641184	-1.2037409947573359	-1.1432162984671126	-0.944993149931001	-1.3375231730140071	0.8645870562848683	-1.0234324942701236	-1.2319351741701392	-0.9754016018607099	-1.0887241512580177	-1.6798599255505058	-1.7903296075364779	-0.8395024349302089	-0.6814408693152809	0.0	-1.1429438236802898	-1.001341486698761	-1.6885491154474397	-0.5319625223744325
-0.33543177739429814	-0.09503763526110298	-1.0689021201220952	-0.40057152788043554	-0.1686175579852329	0.7262141294216959	-0.6612894369607601	0.3645382009945413	-0.760236572695931	0.17675287063642955	-0.050206549959101066	-0.8279819043425023	0.3984448496025506	-0.176182209908841	-0.879816747609206	-3.1801411323326425	-0.8379188262496898	-1.4726529105237118	-0.7815765037148203	-0.14006989981404105	-0.08833217523167942	-0.7589950763640513	-0.07393352499274697	-0.3467781525400711	0.45707269120047284	0.13044885622282654	-0.677408488116725	0.20858220974061284	-0.6550153577132054	-0.9234981508468663	-1.068804145260665	0.0488332578834471	-0.5407520050731952	-0.25977722847208334	-0.2789202322864369	-0.0930587838145206	1.2659025460382292	-0.3569348469924712	-0.6831035671366481	-1.0396186763474329	0.0070689404832495984	-1.4849967942749056	-1.4094695890118498	-0.2171046664956978	-0.30745240948530855	0.0	-0.5027730448557096	-0.2127355584830868	-0.1317195131737703	-0.2685934300768863
1.0755491634405734	0.49619204180970417	-0.9684764966940145	0.0899401649275245	0.8227534559267944	1.8423155654876422	0.37083702497654863	0.9765529063306841	0.09959699452969385	0.8918596141474346	0.8183025628804214	0.826771548097891	1.6218896174428248	-0.03320026191919267	0.4411142490579919	-2.0405306855562406	-0.13578703703850925	-0.47800369451200164	0.4373328448082501	0.21770463135845794	1.6214920883333366	0.6769622665087635	1.322156698855825	0.6299899871504954	1.242280690331648	1.6098978628533351	0.5068598187648714	1.0378321635796	0.6147089720910612	0.21449975536482455	0.3997725091066271	0.7702538884485195	0.6158209013224453	0.8675040835344111	0.549373486904638	1.0534986974006728	1.2656649986092943	0.5449355186375326	0.11461684188038955	-0.05405373156936422	1.1008029866768114	-0.5298179068535795	-0.4397645160473947	0.5683397162306643	0.1790457018039731	0.0	1.1198008045338137	0.6624767182334053	1.2565241091058323	-0.009543027569833315
1.6558544406082278	0.42613813231788683	-0.30862254748176776	0.6653246626238049	1.3602543430816085	1.8665838414563185	1.1491694159220573	0.9247302949939822	0.2402418021645953	1.1704630465073542	0.6417226605359595	1.8724686416738696	1.685921679050951	-0.21310244026668532	1.5560366394069562	-0.40946194659848173	0.8599050087129927	0.24279392140014985	1.4957281567517136	0.8057139440951068	2.078890485593982	1.5236948598283782	1.734480712979002	1.9671003964698375	0.9574525424699656	1.8769469773068763	1.7980632822242304	0.9884809614828374	1.7883999856286703	1.104442547334526	1.2370453307755283	0.9504393037239036	1.4519937635663425	1.3582099648482222	0.8883134569216683	1.2551047170792682	0.9007062946737262	1.0396867078357708	0.5078500155912782	1.18231052742462	1.2968622572845303	0.4057115187448159	0.5032572489433166	0.6398031410499839	0.6377975960881282	0.0	2.4621192554825346	0.7892639329536337	1.5284680843814196	0.23347380739200643
0.8563624484485853	-0.17026894336871837	0.172138517645353	0.7809507836499253	0.9709107294053905	0.7659726375340521	0.938052159984686	0.3482786088758273	-0.47099473181487855	0.8173348001343576	-0.4349477650496794	1.5290876175024883	0.6063199621063354	-0.31712102787901403	1.5855157079561648	0.5975457065014002	1.2408725348983232	0.1536866483686425	1.4768877896867396	1.251867832151639	0.8386236421024192	0.9904290163412034	0.8035072063555888	2.466431422024111	-0.16922745315011	0.7907352170719624	1.8838033916038261	0.0830191521174253	1.5002555533398811	0.9892926348577614	0.8131577729935822	0.4226898237126499	1.3657066440768328	0.7576524829305327	0.5781984420181755	0.3389589084227362	0.3516624643416122	0.6691442373212442	0.2089789374695308	1.3084067792709173	0.42724517336369455	0.5844946384535342	0.7724093562416966	-0.15841812508857336	0.9082181143578195	0.0	2.3470784382235212	0.07538326961268968	0.7650081472961373	0.3796503944917684
-0.49782410366140095	-0.8692804236037277	-0.19634878558549002	0.18645762441645528	-0.14181491488303122	-0.5661054327299369	-0.23794093258344717	-0.30780546571243417	-1.3023807984113756	-0.028821910294845998	-1.4284651250325995	0.19006738304093856	-0.8020055598375909	-0.0363531573915468	0.6298235023723203	0.8431614280270091	0.6204540534936264	-0.4215258551456236	0.4629716592089816	1.1524478255648585	-0.9699963281881111	-0.40628421823120225	-0.6942235396849964	1.6226119379851291	-1.2696242021281157	-0.6233587387140955	0.5639329553214992	-0.8911545590937338	-0.08914646107377894	-0.13799537538736636	-0.3932816081247147	-0.3521468667372763	0.4586029364357702	-0.4920480518268826	-0.04118389194733578	-0.9896475087401346	-0.23189848024602502	-0.2971489548118824	-0.40384212641789974	0.044415407917727176	-0.7902325900018243	0.030255566610639176	0.3651052128651433	-1.1135260082632483	0.7167914565695983	0.0	0.843138139921957	-0.8078385664194624	-0.237508168929585	0.35928250235864334
-1.1089405629993552	-1.339304073257728	-1.1085023799085136	-0.8925501630243017	-1.2307686590199176	-1.0674727708996499	-1.5232048083033625	-0.6436797838654632	-1.5359182206190936	-0.9881185726795011	-1.6167640461489052	-0.9750825202325908	-1.6931088018785296	0.321345625529179	-0.41103183118191255	0.9926248096358755	-0.5205513636662523	-0.7896405997105019	-0.5679563632069781	0.4959363160692438	-1.7992499984108532	-1.4249568373844061	-1.5236513413092385	0.04490527516279206	-1.628034736169106	-1.2156945721244945	-1.0196998381804017	-1.199061496049935	-1.3204732766690148	-1.4621253945462256	-1.3463459497659962	-0.78475400416566	-0.6038240464527989	-1.3641594186735149	-0.5643517343137525	-1.706622923831031	-0.779953432789527	-1.0220146585027352	-0.6466397391794247	-1.3640037603864703	-1.3804886333320678	-0.5256563711055376	-0.0879803579708816	-1.3950225593431351	-0.06590321268488139	0.0	-0.8995499682187846	-1.1421457880069146	-0.7905886061512267	0.15487945174985698
-0.5646034097475076	-1.4231267717981668	-1.5084478993054105	-1.877211079200749	-1.5481658599348127	-0.4172855487939817	-1.9259749920548053	-0.4779723845797198	-1.132104876889355	-1.5643586393217346	-1.1820610312606483	-1.0880862766240624	-1.7708339990683886	0.18103542419520008	-0.8083992084542747	1.4294052070147374	-1.3389027228312018	-0.6594597614505531	-0.8497268550542427	-0.30910446101023353	-1.223481606428233	-1.364618425325302	-1.0666729048886747	-1.2225055317550504	-1.2113970474484834	-0.7218149213075764	-1.5699474478122883	-0.7838692059849046	-0.934460984541783	-1.9555461317974854	-1.4447458587179678	-0.7244641863486134	-1.1617905749039208	-1.0986824192901605	-0.8449791312401351	-1.3645703153647308	-1.2020561396637781	-0.8720315814944108	-0.25145825741891636	-1.499158353861148	-0.9584581597350255	-0.4673069049739725	-0.05754209418652112	-0.8805697189309536	-1.058703322034163	0.0	-1.8040793265784723	-0.8079155415859814	-0.7929239106800826	-0.20933119155137284
0.3772713118228961	-1.0763781636390088	-0.7706093155617325	-2.180482343711358	-0.8998851173246406	0.7430187803532389	-1.1308540661427318	0.13300637984365307	-0.5666114108687372	-1.377091118959848	-0.7794614145942268	-0.24727198563208197	-1.2770854478163887	-0.4972181189048544	-0.669027108667161	1.638840065187084	-1.402050261193742	-0.35569167086415654	-0.5745723691092816	-0.7959520882936529	-0.19346519649811716	-0.5918234829486956	0.20522715220499027	-1.6318137493059908	-0.516242797852068	0.22725430486027098	-0.8983837762044636	-0.129715502480513	0.47312302587779004	-1.2182873944723376	-0.9321173621324838	-0.4949840203990693	-1.0089941061295953	0.15776930284494817	-0.908495776195237	-0.4695344094612785	-1.3347225205408237	-0.003088057157128168	0.3281091830947219	-0.32075947632545465	-0.011104650922045102	0.033320861597544105	0.29872496191446196	-0.1899094191501373	-1.5029195811137321	0.0	-1.680521636732955	-0.23351834968583318	-0.5479451686152149	-0.6322544235725406
0.776531924436939	-0.42535194060648374	0.5689703478630052	-1.5794407261859986	0.2109415398141293	1.4450886212397438	0.29602317802070854	0.90326277515804	-0.2322485450853642	-0.4955266790202432	-0.6838416309722045	0.7362874419664429	-0.6273885195575595	-1.026612001591836	-0.608158403472855	0.8583576598365837	-0.9217208117831394	-0.3306094639656005	-0.43061553243923234	-0.7978490793774489	0.16813721694080608	0.10497449806190952	1.2347565268915222	-1.3659242175526236	-0.03911781016241307	0.8883831685715	0.08239133104991382	0.3144994929132257	1.2273138597607522	0.16911972777429815	-0.43804370838226114	-0.4350662526444066	-0.4043527577370326	1.4845810715508008	-0.7253276840718389	0.06451900402624419	-1.0837562457177394	0.8527965560021099	0.41841908067187866	0.9159472292599041	0.6340773526456746	0.2929453882705331	0.40586379173736536	0.04557659462995806	-0.983811807218253	0.0	-1.0042871118087469	0.15208517851144135	-0.3142647542148163	-0.8950974822005172
0.5094094180521306	0.1580338705915477	1.4106381395487626	-0.3800333165293071	0.9784419043465364	1.248569480115199	1.4168100629636682	1.3850099729223941	-0.14384009772704573	0.44994497983067666	-0.5739945225917605	1.1440314474702555	-0.12765968175534295	-0.7416304589057263	-0.9156318482745036	-0.7833666519221286	-0.3284044209402242	-0.6041959765303752	-0.6267311006181275	-0.49872699191676084	-0.22533721978471108	0.39205181508821785	1.3082360026709334	-0.8604808802084618	0.05801947266957984	1.0308743124722124	0.4909577649376322	0.4612341737081627	0.6040725658637309	1.1259019912683805	-0.2984082159640895	-0.5221739911036243	0.2147090580541156	1.9613871869339992	-0.2538637080846899	-0.1691363902359186	-0.6157368736156453	1.137855400214361	-0.10153443380072949	1.1892159339562665	0.6018148008190355	0.01001226221179765	0.034405982893922056	-0.1663325667946348	0.01857182176866906	0.0	-0.2375894764867869	0.28503601892350644	-0.12458272964091273	-0.7815070803806318
0.15867648589707165	0.26058048230926834	1.2715718038944255	0.7736931324057974	0.9309597628280968	0.5297583723967032	1.6380733454894532	1.20746970204735	-0.1318371577876604	0.7017644548443498	-0.12859844018539154	0.8720621424366625	0.09400586144297189	0.19571060694508405	-1.224839480981383	-2.0906286632312927	0.19582614188269187	-0.7583784272136179	-0.6809591971465317	-0.22262406886668612	-0.5390437312148615	0.4851729413298807	0.5571714186089699	-0.3413178275986063	-0.10454056777283506	0.8657014061674712	0.36619095820775005	0.4353246362150957	-0.38507787088286904	0.9918593472291198	-0.3806076061689419	-0.48984107097280316	0.5155136954860727	1.402469574875682	0.3070838195262512	-0.740434931955828	-0.29413970475372214	0.937823558264939	-0.6626782697079592	0.7775293189960152	0.2159925773361623	-0.3440367501908105	-0.4197310706731671	-0.3011637204130033	0.5165622652943777	0.0	0.4287874597643051	0.3178812066759159	0.03538104566754473	-0.3367647630110477
0.12116945344845599	-0.14349771260923622	0.6414486999791525	1.3516412554278632	0.2935984141369311	0.01624975784202018	1.0655479377241581	0.39673534537873895	-0.11562003842212595	0.11018758955672342	0.4231902065808218	0.30614916445695084	0.08624009595764177	0.9472353677589487	-1.011734850297873	-1.9436454502270377	0.6885170365682602	-0.4229632402066809	-0.1823396103609446	-0.19297116896053962	-0.14634318258442405	0.6020672677662597	-0.3046692013980352	0.1449987718551536	-0.30872458222006943	0.6257320823687328	0.367221757929129	0.3171383286970687	-0.36123786229345245	0.07012577382043671	-0.41351624278312904	-0.2227452617035913	0.40978351534629415	0.4369804408583852	0.5185245298212905	-0.9373259356792019	-0.31372618010909253	0.7268317397066595	-0.6874516847981353	0.6333911642216327	-0.009026951219159739	-0.152747408402193	-0.47640751672695947	-0.005535543338042633	0.07067808382330043	0.0	0.8566112476995198	0.2777700845815808	0.03562313159812407	0.052638069106497695
0.14928203720603916	-0.5281828326254071	0.21437972299818528	1.306673284755978	-0.23779722234828932	0.08857140046575022	0.3227513965169695	-0.5382110904707579	-0.11385350242843893	-0.5970927252472273	0.5509961674537177	-0.12277602768943992	0.07958810741742686	0.9547055086698765	-0.2532483630109184	-0.5132435367549081	1.0620507330599067	0.33178107935233647	0.5371319690094978	-0.4137327542637234	0.6586698749289035	0.6706200875171899	-0.6285767399493564	0.47105956038463176	-0.317420991016814	0.38945477573483606	0.7951378472995547	0.14150516092838006	0.6609919826456613	-0.6941743808885424	-0.27869137854750103	0.09565020454855995	0.06728449189985279	-0.08962849940024799	0.13538105452332155	-0.5227307582869379	-0.41485517463749993	0.770365607598876	-0.2697903781946481	0.9947016225373866	-0.004256731215091895	0.48610828836682857	-0.2038256025908946	0.4762996554529628	-0.6464847204692267	0.0	0.8569707322974498	0.017841706628846044	-0.29457133508857497	-0.015162949579005772
-0.15510708962655706	-0.24390595050636435	0.09161602254153703	1.0292200296737337	-0.12452312888142131	0.5117525029453311	0.04714209774130171	-0.947082630022061	-0.10859284785423354	-0.45908375882239516	0.15379348901888884	-0.20817077811243295	0.38204123961044595	0.5265958660124986	0.5397645549204468	0.8746318497041249	1.0280451766837972	1.0872872742639481	0.7270658699911223	-0.6916576276474243	1.1389247133018172	0.6227348267520337	-0.25978826982239955	0.4315479968711176	0.07517284722826936	0.21936486536104247	1.1815974529750042	0.04538372444812935	1.2993488970365843	-0.5808297087533876	0.036088100134421035	0.2508259505238082	-0.19145870881526497	0.1579657040460786	-0.49374494722317486	0.14643559730390968	-0.09207858962844741	0.8850474916086063	-0.005480777512967259	1.065591221549617	-0.14707374599149714	0.8094691127589448	-0.10296152311938421	0.6232298457507833	-0.5088759450397113	0.0	0.4347183887382979	-0.4975804108549051	-0.8721891315510528	-0.5029812064192649
-0.6550765907749616	0.8083704130998899	-0.06272082010443424	0.9131925803738111	0.5396151740350108	0.7708760198075986	0.4177943759578533	-0.5744671014487265	-0.0369935432000513	0.7069444112325901	-0.20639847146606552	0.05107625230529	1.110111070053301	0.3286412873803712	0.8799111199111351	1.1263600180365771	0.46335750705971906	1.4664951664346504	0.12282567379823715	-0.7710992935459674	1.0524820427967916	0.652859370217314	0.5032765228520963	0.021290120733753106	0.8708710653096408	0.2348111202705094	0.904653769707021	0.22308302132620247	0.5244160458628426	0.30589261720671046	0.5643385609909805	0.3028591292535165	-0.12616054173342725	0.7733305404182789	-0.6508197176167478	0.6540295644378319	0.817963630231407	0.7607052571768856	-0.1783998879512108	0.15288467246200366	-0.6370382248763337	0.35466791265420455	-0.39766937359716686	0.30803290960769564	0.8219792482159779	0.0	-0.07052044702936411	-0.9818510852941311	-1.2630166630015296	-0.9055530887507842
-0.7617529439177645	1.977236131406295	-0.30351756387980566	0.9525044582519653	1.132537335295153	0.6011764455691422	1.0186279936376879	0.20819921953027493	0.09377104673754807	2.0098917391699898	0.06132694448313819	0.529651632799155	1.9707788119082075	0.4457016783558055	0.732668880447511	0.47358422101958964	-0.27606332489899565	1.3788113848186332	-0.7315390742535148	-0.520089407894205	0.8508010339189099	0.9026577115992889	1.218155451135994	-0.44744044010876394	1.7057991144092237	0.4443183423256027	0.017702063160713485	0.6601540166056539	-1.0865000388192987	1.2167167100486194	1.2565254811157418	0.5058634694571374	0.20459760708955763	1.0288787547895126	0.006029247538436824	0.961830606163944	1.8086642638381536	0.3922362696594251	-0.3515694140720341	-1.2562876026616319	-1.0559369955420241	-0.3756695876170795	-0.6816584992354053	0.007083088005866974	2.432716422904716	0.0	-0.30872132440208283	-1.0092102682272148	-0.9955139698788563	-0.7741647773784414
-0.1807657982323978	2.4024145877154726	-0.250751353768232	0.7846341238383604	1.0807411053463398	0.18144945960646344	1.1649504576890801	0.7288112101330494	0.1899651678690743	2.305570004438215	0.8217086836293879	0.9731193565264724	2.3841632816362432	0.25934404129849464	0.3611622209735055	0.06340127413223362	-0.6067464386564133	0.957502645445837	-1.1328364430941844	-0.04079393161999963	0.9733830058053936	1.018398962158002	1.5536143756130218	-0.6246102996796323	2.0039626177595675	0.6221539684934861	-0.7494941469590831	1.0116460736629207	-2.060054079919392	1.4596590313990543	1.796358433399373	0.918186516289101	0.4713630168678963	0.5336784919576149	0.9847665858579666	1.2255874829362476	2.0959689531753667	0.10406791673223727	0.06372378906721148	-1.9211419361947262	-0.7531480688767765	-0.47314438505794415	-0.42179614483415706	0.2638237762520635	3.0032309844867333	0.0	-0.3315276123929785	-0.4340268767020936	-0.04202750033199478	-0.2273019388441968
0.6704928268811193	1.766841825405851	0.25386365264955474	0.14522420060314836	0.36311798582010124	-0.14454506416791077	0.5054058861839115	0.6082752020056408	0.20597265795938133	1.3055739523204328	1.293457820574078	1.0440266481864877	1.9264050770888934	-0.6388922009979916	-0.08496736649216187	0.5709688054383483	-0.3440559723361262	0.39623391868429764	-0.9916493134181038	0.406614036527403	1.2173710030770497	0.4113990589383091	1.3657918375771503	-0.48769890779573877	1.4473606483419135	0.5027019863968544	-0.8238461826184942	0.8838265989575059	-1.743145772002729	0.9275493630177726	1.7349774884401148	1.200019212557486	0.39208171662194763	-0.4598282447981514	1.384178458093777	1.345019688381191	1.3940942873518307	0.1738518519680964	0.9450173799203353	-1.295209614647385	0.31780851097724316	0.21344973826525712	0.3082694887691778	0.99517789877312	2.0525736510057264	0.0	-0.4699653370615975	0.4027745745926684	1.0278026169449672	0.18321121901809043
1.1279104092144414	0.5123164394645557	0.6779985840968485	-0.7459180472460013	-0.5141628954619907	-0.27360580432683507	-0.5910165050040334	0.05694153971562801	0.22353181889494733	-0.20125631171264596	0.9246806840912675	0.5462122759132073	0.7042189993390479	-1.655943206520925	-0.6355921509732595	1.4513621997400372	0.040248196681160246	-0.10501727506615548	-0.7728080362367459	0.6098177649648341	0.9917116452466508	-0.8825825350020062	0.6767181483868674	-0.33485701788670297	0.31430816107684695	0.09224284114893493	-0.44947969939523913	0.26419323726719546	-0.9116127894756392	0.04035907295196937	0.9427032952173003	0.9077796436278145	0.041879960755401575	-1.330001989714397	0.8136187958719755	0.9618517011127017	0.2288606164950933	0.5095390709237677	1.433233623979218	-0.18974510014252838	1.3381594838778068	0.7919972406542203	0.8234017881055518	1.4599519846940552	0.28434937356477546	0.0	-0.770422590272746	0.9198164555396872	1.4537025636847098	0.1280958095027981
1.0258836324955027	-0.6234903308666023	0.34909553475546584	-1.2918134738805376	-1.000617635939658	-0.43311919945021876	-1.2864027559603677	-0.3925096387259268	0.33687080513024886	-1.2032003790042074	0.037001399636815424	-0.33908298567688644	-0.7005130527405498	-1.6489417169650893	-1.172475356460978	1.6408734569588503	-0.07404009695969496	-0.3411451855644836	-0.7622705178256929	0.5350124447421218	0.0979654383704794	-1.8839644107560205	-0.346007354433697	-0.3984534234107502	-0.7259866027740922	-0.32807766410894046	-0.3788774361909635	-0.40985851436989823	-0.6439075704195688	-0.6863898011028275	-0.13728172376301964	0.010211958351107974	-0.2019963512384053	-1.6362970000584123	-0.18618161267006175	-0.01354675970611735	-0.5947013481197108	0.7234975801203892	0.8773099313925717	0.19345151435329294	1.3784190230642013	0.3887111072878098	0.6011830406920803	1.0035024978632	-1.2085552850456993	0.0	-0.7824759332584484	0.7797017234898717	0.9279757502899078	-0.1162440350435454
0.7725982100029758	-1.1959103828952278	-0.577049549626045	-1.0343047679787376	-0.9449872396472281	-0.8663696711468973	-1.0309477369008977	-0.41756971377017926	0.50074865123052	-1.4006285519000037	-0.5397481625853878	-1.1210409962849548	-1.6564712654017186	-0.24305578399351696	-1.263785633246458	0.8109741685540637	-0.6926962618469485	-0.2079881617308321	-0.6731294118284973	0.2675591951400181	-0.9607458154911215	-1.5856084715448588	-1.4087523199928245	-0.5400878938395215	-1.1918310178753244	-0.5398954810438698	-0.9488937940684482	-0.672674099681034	-0.9817008314637001	-0.9713978306781844	-0.8211147019930063	-0.9476956634648401	-0.05633383457674367	-1.43179416487252	-0.6920590841427713	-1.048004785064986	-0.784546235887969	0.4908035798381627	-0.35817765678469543	-0.3238628175368638	0.3941166396784556	-0.6840391090148376	-0.10869533263702144	-0.1920868181592236	-1.9000196941599592	0.0	-0.10638651063913167	0.170101559723121	-0.1293820675746828	-0.05069534058164601
0.7029171746679796	-1.2104801596186525	-1.080654914401336	-0.08037806413655557	-0.6001977847231893	-1.4599720693882554	-0.12160704472823324	-0.16282343045434888	0.5670660442267024	-1.2299629431765144	-0.41977334450816634	-1.4016290279653059	-1.8733558410801177	1.5183402469265779	-0.544880991053024	-0.30612003963668094	-1.0893848284080034	0.13961555172901266	-0.10708404246948096	-0.10849452746660125	-1.5001289782142062	-0.20796278049870068	-2.1594590877665416	-0.39577582962918034	-1.1251610031740527	-0.6147318294032088	-1.6203176715575784	-0.48585088637294155	-1.0357108391256995	-0.80225837111482	-0.8002264362448713	-1.268008638575101	0.3580054735228682	-1.1044876824422551	-0.3209093014770731	-1.3729675683946605	-0.7092407556682703	-0.17730554030885468	-1.230927190946844	-0.7708470111215079	-0.6882226996791874	-1.151486385693731	-0.5885263935121358	-1.1965418095857903	-1.9735677180471984	0.0	0.9496871028745423	-0.3694715014723524	-0.9412847305667253	0.366994633752456
0.6069402046586677	-0.8737071341731326	-0.4423346888659105	0.9525732249165674	-0.27489366944728316	-1.739095914531454	0.5479451263814138	0.0008765321445039954	0.46341056824453103	-1.1201720832293491	-0.07493791886179817	-1.2224703031392077	-1.4510422620119916	2.0720939911947385	0.7258033613045172	-0.8316096652115208	-0.5683704722111482	0.3221173780143954	0.7693480450001589	-0.5008413686117227	-1.3331172136264735	0.7990915403350695	-2.30758029639798	0.18400568123326574	-0.8489911541209719	-0.7138253456943766	-1.528733979986259	-0.2073588977441484	-0.2797166433410344	-0.35037443716637057	-0.3623362552397484	-0.7339682866284765	0.6415172822977544	-0.9684981745237278	0.4481680307424175	-0.75764693385039	-0.7707300496378039	-0.9565832245989364	-1.1415387600273783	-0.3203535516126115	-0.9450852395263228	-0.25332941974340123	-0.484760892839146	-1.23280580421561	-1.7512676402359983	0.0	1.5311552537477087	-0.4230415844094114	-1.0322649605723673	0.6267286418918987
0.08527387728630643	-0.3612760877991864	0.7511873232014786	1.3924142478944366	-0.05188295937103875	-1.2886583208495581	0.3557946209592902	-0.08928590091110343	0.25914710073409786	-0.9825456608716812	-0.22531667122241905	-0.9577527912610034	-0.665737060876169	0.9018268642847053	1.6689719504178133	-0.7372965497200414	0.6794555265333021	0.046923968026552715	1.2703223355904396	-0.7137262053552396	-0.8178011892470683	0.26723334462473447	-1.7456944084035053	0.8859834611166226	-0.5037524652207098	-0.7537075839092443	-0.44461772482239464	-0.12273393430857729	0.6948100195309133	0.06912265901605506	0.006947223962728301	0.15683761267238	0.5319114380371928	-1.0074083514425591	0.8188918775999584	0.2304436796813937	-0.8289889952201942	-1.441907318823493	-0.5164090549353954	0.623020447137198	-0.40226521546838073	1.2499166072829815	-0.1497641870284965	-0.46704214706555736	-1.2679256198062765	0.0	1.1452695774129582	-0.059921958672557334	-0.5407255431019379	0.3170059623565915
-0.7414787556966855	0.17947598527842643	1.1231287175600646	0.9664417921162176	0.15680653602573885	-0.2044462422026857	-0.4418586223131712	-0.24001485535837438	0.039506694216452254	-0.5096959285178108	-0.9336511040475286	-0.8459444965723046	0.2191740603265709	-0.9161072080911148	1.5197014542327936	-0.7431437439730766	1.6139028018962542	-0.5764082289195597	0.9577472469607986	-0.5149588619225532	-0.33465818645230383	-1.3042005049111507	-0.6183243989264908	1.153463751071358	0.0358758911438444	-0.4641109233292231	0.9143472410240341	-0.11343840518183322	0.9162398421039144	0.09332954455997342	0.13634677387491412	0.6013595442564635	0.1439814736324563	-0.9569181819938885	0.4389478167912979	0.8134420372298801	-0.4394144692909468	-1.3860543086171861	-0.19039705960100567	0.895558283481797	0.1125619169844575	1.8122841164440617	-0.12026641372696172	0.16804555444982938	-0.4584875569827252	0.0	0.22122247126156871	0.24653053669139155	0.05960444282925124	-0.29368130206383986
-1.1665183586185988	0.5823671941907661	0.10186699620313032	-0.05685518830038374	0.3668117484196936	0.893594220766639	-1.0103437402205986	-0.17646842935099016	-0.194058098757717	0.22705540133902397	-1.4724039375235163	-0.6950497152951886	0.9830930458008654	-1.776926167231748	0.40090678277985775	-1.304736356648375	1.3390563503756348	-1.0819384965433978	0.18603739574870914	0.07179342194671212	0.08239609149082507	-2.1826800640286628	0.6943799848440654	0.6719844920205185	0.7890137524695292	0.16518789921399907	1.5534498056158226	0.12908888860768708	0.281930804120603	-0.4057332765409951	0.20658213109853352	0.18946535601852865	-0.20006682302367373	-0.5825466693784797	-0.37458719309357	0.7795521387173671	0.3940097271533316	-0.8253025692646542	-0.385860334804624	0.03146443445333338	-0.009402407175450456	0.8168909024749498	-0.4303456055312718	-0.03860488262130126	0.4623439258516635	0.0	-0.41185029854956545	0.09304451232489512	0.4469437666217657	-0.5290647294310826
-0.6795121597164775	0.7682502814455612	-1.2783968710852882	-1.0547098771597703	0.4304177768074285	1.3411964816660866	-0.8149786654795577	0.0961416877599262	-0.42283866352301813	0.7381910320966052	-1.1232995839844073	-0.1327076155842261	1.431840794738032	-1.0780765453650423	-0.7054212073997678	-1.957649933349381	0.047815890009171295	-1.0649953505931713	-0.25987881133835755	0.5850205918102708	0.5565397830595737	-1.2960984582392943	1.69670990676998	-0.32097944068062045	1.394100034774087	0.6625548930718628	1.1316383537469703	0.6120037191593818	-0.28315716096102805	-1.051188936655154	0.36978249501271765	-0.7188762621592282	-0.30341146840723565	0.11065885036199796	-1.0110817954062397	0.5818551707984172	0.9763276227912614	-0.06327348688165704	-0.5313310151522537	-1.0801115941197568	-0.4917325462982195	-0.6918091837024074	-0.6018313772656125	-0.8156074899034647	1.0536359287613017	0.0	-0.49636616865071775	-0.4144637605531732	0.6100905056652749	-0.14576658222641495
0.32349226753233734	0.8575258764994041	-1.4334041392736399	-1.4085812977823915	0.208797694381929	0.9632695392071056	-0.12277692569510715	0.26360165064585933	-0.47974043942734085	0.7015677436875042	0.0008820340131035362	0.8591474216797927	1.4601435382503472	0.34293838662244525	-0.8280622141246711	-1.8099376204394124	-1.1022796794920178	-0.5630981480302938	-0.0009908474732105118	0.42842628030642754	0.9968495009066833	0.5516727694580227	1.989545421186806	-1.1666609345656649	1.3837588919105137	0.4977268082203065	0.20128601042284874	0.9057631372316183	0.04791821058514382	-1.1159556601817435	0.517107834438557	-1.2681046356355516	-0.20869863819632264	0.8683575265065964	-1.0421040514836175	0.7123188319701614	0.6315521645055875	0.4870224577352282	-0.07295360878379921	-1.1505691208551283	-0.605618479931446	-1.1233734243855737	-0.25297111067824857	-1.1978180194777808	1.0977548254555096	0.0	-0.5338852873728367	-0.7084084009132675	0.6105803375286315	0.3189515829280728
0.8366779007706587	1.0274945430555693	-0.014427839218028827	-0.8666859857742366	-0.223546403012577	0.15930139075387248	0.3834343616052024	0.04074144289604742	-0.17370172697410818	0.3872477733989161	1.0259461897810565	1.7581032340712286	1.1302229161911017	1.1620021224340993	0.12454182909172096	-0.5848535684836017	-1.0966367825588261	-0.0025285297899756438	0.6132473006819619	-0.49228627247288453	1.1089821158499502	1.5684935836760683	1.4872190257185212	-1.2495538368968124	0.7299519602332973	-0.27469534282803637	-0.40855234301849375	0.5844301257002382	1.0044748999025999	-0.163363903084724	0.4838854803655345	-0.8159516380226669	-0.0414561660128401	1.3364015461372845	-0.4179720660854866	1.1257399933402987	-0.4320128548255245	0.5483345151121088	0.7904861325933817	0.06031062931992376	-0.09547529309018028	-0.054708973881814706	0.48220094480877884	-0.5713020824805497	0.8325859524484504	0.0	-0.9616713435353281	-0.3138800200288516	0.3762979618642932	0.20163549714077372
0.30235197990338997	1.2091988064682508	1.6352183555434048	0.26105724518976076	-0.6106977012313546	-0.5121211716126534	0.3792878641221916	-0.5053909381832272	0.4029458008062076	0.332754576432973	1.1796796903641538	1.9364338858349814	0.6228469139415201	0.7962580214768403	1.3345131847201905	1.0077508497883259	-0.02457305565578303	0.2332616337350539	1.0127801523983926	-1.4739845256797615	0.762943884621547	0.9529815479944486	0.4878353021396249	-0.4431223274723554	-0.03983186704931844	-0.9748520413897547	-0.350486641943114	-0.25313060440480134	1.562332882744133	1.389517095299413	0.3365087521904464	0.5016831881464547	0.1422046046883784	1.2660414040400296	0.5631999952462434	1.3436162158760434	-1.2171546569383171	0.15692897662635483	1.351361071865314	1.4828148044287548	0.5543172782856685	1.3641576280411238	1.199147513907787	0.6382419624840635	0.6329555426255955	0.0	-1.430126626570434	0.6063399770045053	-0.14595047533152733	-0.38198355127101324
-0.7625873032102759	1.0505876952407576	1.9110491739680469	1.2498041648765956	-0.7559503296199681	-0.8094567034649506	0.16101870229826848	-1.007272858516737	0.8143426547038368	0.6547479614515684	0.510481189907648	1.2745424659166071	0.07641190246859512	-0.272371083808884	1.8570384578369108	1.9690834738995764	1.0805808173663212	0.16034408805347516	1.0514430900244904	-1.53240866893388	0.1842771450263886	-0.31377155188261424	-0.4985966731851151	0.7907379912648358	-0.3762685882529056	-1.0163597255687993	0.09055947205746485	-1.0173635388347657	1.1725170547701338	2.4583097507980103	0.2780512445881041	1.8243552495314206	0.3141220433410814	0.6760919290871714	1.3611268106380525	1.0192767726109222	-1.004832933200908	-0.385450777616354	1.2436845146278541	1.915604582393754	0.7724779543974694	1.6934702175448542	1.7090051599542602	1.373834405161523	0.5417152514614823	0.0	-1.1897890565575717	1.3091374001555998	-0.7044041265076865	-0.5313943605766845
-1.308494756635653	0.32076367717619464	0.6466915196924837	1.4508433577306916	-0.687882387683013	-0.887791025089862	0.15083095584679612	-1.153804202009284	0.6783331474521642	0.8661714682764786	-0.24970397791186588	0.2706978836224117	-0.49681510729570105	-1.140073605559989	1.4082259458810522	1.952132670335283	1.3053711897630753	0.11674386616302368	1.0082971298825538	-0.34586977180012096	-0.3082580077921615	-0.719662367172683	-1.075381964837561	1.7220937594691756	-0.2948725930148287	-0.570525812448719	0.45671105217643676	-1.217123034502915	0.3678224167764469	2.1953968542015505	0.2877090414089468	2.2206262182917063	0.3713085327270795	-0.12813186158981127	1.4281685289603865	0.26936725241514975	-0.17508114476525194	-0.7639415327684835	0.8045527164761289	1.2494574699908534	0.5825293906790683	0.6832504143263037	2.08522328279788	1.0213353405363885	0.2537763843669326	0.0	-0.13385701541684625	1.1568932969067318	-0.8077156285068543	0.4216256116837138
-0.8631581249638484	-0.6789864405546466	-0.8172959593664683	0.7963277762720841	-0.5638088127639586	-0.9814517416394716	0.3072175893368864	-0.94369376810464	0.12053846979233661	0.44471827697117255	-0.44562638053098497	-0.4834229429048077	-1.1048149942398067	-1.2548748363022006	0.44666044474560807	1.4265980776145208	0.6792668963869178	0.35640364285883447	1.0462076179683901	1.3263889250099545	-0.6587903552571653	0.02345619410918892	-1.19181160006148	1.852110236896894	-0.3014209954466028	-0.34618646496430217	0.5665446358253925	-0.9341441063335367	0.05950141066592551	0.7645213626713409	0.05155122601054179	1.4181548724099393	0.18813236303444172	-0.735182390697862	0.6137668403483793	-0.525258303707195	0.22966701944769943	-0.8812115862956899	0.5524840704514432	0.3927692808638408	0.45916179285125697	-0.6340930951918973	2.2710598589022593	0.013846465913383342	-0.42849479553350545	0.0	0.8790724600649453	0.26872628348923366	-0.20409668677433057	2.0090365361135496
0.028054946051965467	-1.2773586332728948	-1.183719338882764	-0.1482740533933975	-0.443239116524935	-1.0982591338375278	0.1793571020293835	-0.5720175612578762	-0.3043007729081099	-0.5256368653485827	-0.06426759692339577	-0.8648444488765528	-1.6180179467879887	-0.6591734770358876	-0.38532907900557684	1.0106656088152686	-0.055839919492142814	0.7475883440093979	0.9098343184821619	2.254903110527665	-1.034421354215686	0.7741453546768242	-1.088882490475431	1.2064653609563118	-0.7220858880388494	-0.7073209413319432	0.49936794801064743	-0.6312588082423374	0.4322235626036943	-0.8158258582090052	-0.6138529699656085	-0.003034501442604205	-0.21597484505280629	-0.9086926632365975	-0.5714464933781008	-1.090505019514638	-0.26971863483274977	-0.8580896384131746	0.5316302349113029	0.12456325596561897	0.6183645755488449	-1.166838130606001	1.9011401458813764	-0.6527204676307558	-1.2480731915926562	0.0	0.927368760935153	-0.5675423943354696	0.7550261497289008	2.9278991744014835
0.47894477884656983	-1.107285630715897	-0.5435616530856592	-0.6935352670714137	-0.21556831174674088	-1.0525982955346602	-0.4656743787427311	-0.13703386951090768	-0.2211524844851275	-1.3865553859700697	0.39274500972078197	-1.176829087630372	-1.788025994005385	0.2307527742164413	-0.806077064830822	0.8210265766936973	-0.35604808744545624	0.8768532250000272	0.2815267367320197	1.8261790604928383	-1.4490876371932473	0.449161824455728	-1.01382915003011	0.2160708576526745	-1.2415740052169966	-1.1971465712225227	0.3059218166234748	-0.5363160004569413	0.7642780837748778	-1.6070146184055725	-1.3577412922298258	-1.1176531153997264	-0.6354407493888491	-0.7264802314815968	-1.254315043431674	-1.358379173220157	-1.0188175710492318	-0.8401109745975511	0.36876002121822715	0.27165211498375547	0.715088258680982	-0.836317275489788	0.7121218384205873	-0.4501748006319558	-1.6833372722465623	0.0	0.08044941863974614	-0.6792648345294797	1.3641145166336361	2.2983086570552955
0.2401978945802292	-0.530809743372072	-0.053082578290009785	-0.6292090976321586	0.23013194022868474	-0.7320599400172225	-1.2154335322835614	0.4388194058208256	0.12245366438498419	-1.5316416035462839	0.4779234655161269	-1.5778848134204049	-1.4602941966954461	0.9117247373476866	-0.929187420081074	0.5344801819082732	-0.3909202677811919	0.44855393332062465	-0.6791606533265554	0.5409749747319429	-1.5859421144738006	-0.6315926501229097	-0.9766353684310257	-0.651505518942119	-1.2224374453839366	-1.0798973534415508	-0.06770387674684289	-0.3653551863337551	0.3273904485435182	-1.484399617935874	-1.507335965935018	-1.3980711621636617	-0.8486596969451952	-0.42248031921586365	-0.9535945123709161	-1.3170639158234583	-1.0023557515260844	-0.8387916686657476	-0.1078024790183239	0.08801710370242849	0.3403326934212206	-0.4035855352977941	-0.9273856386391888	0.19817647190622684	-1.432751982466219	0.0	-0.7058460768139915	-0.17282891818262455	1.2311096032307247	0.5444552379573059
-0.11297216543262674	-0.23902888507378386	-0.46695389338557763	-0.31044736776346726	0.8037125567114815	-0.24097171285621102	-1.3246669771281792	1.1734216087426566	0.14955677470671636	-0.8947033170737422	0.1945779081621253	-1.7098298807149224	-0.7442025582888757	0.9944029363275689	-0.9103527878675161	-0.04999140433611672	-0.6314066575651588	-0.3968834362021461	-1.346994311999127	-0.5245256352060335	-1.1059906749738617	-1.1091311151797305	-0.7796329074663196	-1.1466734884788468	-0.442218641885295	-0.26045092074706405	-0.5422008125593794	0.25496983401098666	-0.7415349038202752	-0.9534114592249169	-0.751757930687342	-1.0164402918555808	-0.7908422617559469	-0.08979442606114522	-0.04605216507814922	-0.9398907553519785	-0.039680700541797884	-0.7579555032883569	-0.5623952948146446	-0.7326149402642972	-0.3593882165598983	-0.45545868507078024	-2.110810543767692	0.4495232000516855	-0.6302572934983846	0.0	-0.7171683648039536	0.24609433940505365	0.6450109477963593	-1.0184887243834515
0.08128683915978967	-0.4283863418246459	-1.2812554337760702	-0.161121367192616	1.2301672641982762	0.23148905767302122	-0.45425717932623544	1.803886461234045	-0.3272026798763716	0.1496264464815017	-0.10254556641945152	-1.045850985612568	0.05887951908577152	0.3931092128720003	-0.695729910625506	-0.6865202117611315	-1.0956977222143276	-1.1306244954544962	-1.240381282168517	-0.6888415795580325	-0.0875303774710877	-0.15962966823583186	-0.27859293029512505	-1.2077551853795587	0.6146172779733527	0.5542197818186521	-0.7665676297257596	1.1744227668007565	-1.579209135112757	-0.39193680283546967	0.48122923525304817	-0.4807995700706296	-0.5253550355659429	0.4000860238486679	0.6340418651094002	-0.29931239342253596	1.0202862850652215	-0.5235651037348689	-0.5604985791776251	-1.6264079685508561	-0.76876930212781	-0.7827339325186417	-2.151348381223746	-0.027935264263900497	0.37669013750246333	0.0	-0.21641977357017533	0.09789886746800319	0.23745701972836114	-1.4081964188728615
0.7923562366444993	-0.5561318111663016	-1.3899841342970085	-0.18832752848876305	1.27293933234393	0.607878316176253	0.9427995059551793	1.921451013620642	-0.8339245986611141	1.1725279342647557	-0.11113194063803249	0.3843776940166639	0.6774818098382775	-0.5559097663829584	-0.14873743066333983	-0.9464721360871526	-1.2239578288339181	-1.2204597397503405	-0.5269546621405762	-0.11295682775194203	0.949267673174682	1.562141920572678	0.39760846559966745	-0.832891187470349	1.2303579648969554	0.6752443660402617	-0.41735951545719135	1.7026498256548126	-1.500365292491561	0.3134808742642431	1.4102882304707722	-0.06346258160780527	-0.11301909911621424	1.1260418202068447	0.6739474316531082	0.36267956022020253	1.3060337926965009	-0.14612950666419047	-0.12460157451931873	-1.7493581732034507	-0.5004199523027355	-0.748988392044112	-1.224711809464124	-0.7248101372491604	1.3123846652949342	0.0	0.08978054858561195	-0.33580257004163155	0.3278537670665346	-0.741646159006179
1.315541493887159	-0.06200833771496393	-0.3873813046701717	-0.0837165757146119	0.9156807978559652	0.9205424683429237	1.961538967840696	1.358528963313581	-0.7794833521276009	1.8455277945225783	0.12455292360771104	1.7543590152770965	0.9819822266604116	-1.2606208113419908	0.6391478634467338	-0.7026938036906033	-0.5700407905422301	-0.5620160718231634	0.15515154321620975	0.5699930085306175	1.4746210279234366	2.5983608451161477	0.8973048631702072	-0.11253680820209819	1.1134955724031057	0.2403200397639455	0.3385284895171162	1.2894799206315266	-0.6208009316560269	1.3209602730148466	1.5956965628556468	0.3342275724017509	0.3731027972551074	1.8080384639790077	0.4216568195359306	0.7704137733852174	0.8854862849301118	0.3181275529338663	0.28344458588621874	-0.8674863648511151	0.15997714010561814	-0.09079554980203179	-0.20242682341393914	-0.8760400355858483	1.9678861335781987	0.0	0.07633683683974626	-0.38736406256505485	0.6653218339822797	0.10469614613296141
0.9924919659130551	0.761403021756974	0.9695607180846318	0.23732796578929055	0.3201231645927891	1.1485748604954393	1.943742904611836	0.3760457318816611	-0.18282703949440823	1.8500070687663563	0.26906803823443226	2.0753578203144225	0.9080674541171924	-1.3067610699615189	1.2500028353277761	-0.27142124646947835	0.518737662537696	0.38092678422067855	0.332661230313328	0.8966730606333317	1.347153993114735	2.115299937066413	0.925923176628276	0.6319416177560618	0.5130469784349065	0.013792108515120046	0.8431966509416168	0.15040276831049207	0.3813096228577493	2.217817023994444	1.1599638106856014	0.7795804788599601	0.7011086124120782	1.9080556439293728	0.37012661382464346	0.7932883684603748	0.5346071176513177	0.7991019788011917	0.2758269394441762	0.40341905058576766	0.5668917600136841	0.7603343517657863	0.13875320806392608	-0.303617075718026	2.0513816303612114	0.0	0.3231711204508369	0.14210741944975327	0.7719917480548748	0.4033337150105859
-0.15885902595927157	0.8894461294280371	1.5500389352261452	0.3796763625745871	-0.3459952009244905	1.16465356394656	0.9096501300480009	-0.5845931735074371	0.3081818914471076	0.9593137583564368	0.021869859566755988	1.125296730781297	0.3988906149129989	-0.7721001735122762	1.2140301355168288	-0.09980589435465563	1.1044591437532054	0.8770805112953215	0.07308371972607795	0.8263510899412464	0.7917418671833742	0.5495760229193322	0.4984518607338646	0.9229772823793645	-0.20753116443451936	0.4203299570985998	0.5777288341633497	-0.8950036263566797	0.9398669511158033	2.1492819030245554	0.4090920203754828	0.9421961091630877	0.5192040628675825	1.157504484806132	0.3814618102856768	0.4495982744221853	0.6644589389074759	1.1846557160131421	-0.13825564706402688	1.1722176088070648	0.35588559432608974	1.0931187662699824	-0.27717579246393903	0.38173239837080475	1.2927990611737794	0.0	1.1699438875804231	0.6638254949598097	0.4181769246681564	0.09558875915413634
-1.4687401068234958	-0.2745007778672542	0.9398341861645778	-0.10047030000858784	-0.9779121634844442	0.9083837710366137	-0.5328640826502713	-1.2839243051441176	0.16148331762473372	-0.5854237462046167	-0.56678829267636	-0.28561704355841955	-0.44956415079901446	-0.08875110723934218	0.42924902391372555	-0.36526275236644123	0.610617605250288	0.49264230470355214	-0.23500780114606973	0.5304228698206459	0.11773383708345493	-0.9873815095526526	-0.05209187776752241	0.5240999894965808	-0.8890747194929939	1.0094202886579486	-0.209046968654013	-1.2062796534762092	0.9589703957813122	0.7187112650878629	-0.5078301615902812	0.3365814698970526	-0.26943780996835953	-0.028841588187849952	-0.17138979468049176	-0.18225178412647366	0.7891205555180859	1.3272836829521386	-0.7298609802329462	1.0221413888442414	-0.31147494569798645	0.5710295053779603	-0.9133678025439842	0.42196488209112254	-0.16660688694935682	0.0	1.9986643296088027	0.4439028205893562	-0.26741610476703814	-0.4074697760541889
-2.138106620398953	-1.9680317833752017	-0.26711603136620315	-1.04626027942706	-1.435669211339516	0.5644626259589444	-1.597584650289687	-1.73261395217624	-0.40364425874694404	-1.8973957363913774	-1.0613273761836113	-1.0111429265876832	-1.2023332911141824	0.37818013608411816	-0.6619140134048946	-0.8546715271505388	-0.5055795325653664	-0.5166734270744324	-0.3269445541020375	0.13859469139250438	-0.4230150431263803	-1.684820620534007	-0.3000982515297403	-0.21793030118648948	-1.4077752478395624	1.0262002117832962	-0.6499341913517952	-0.8512836648481071	0.6629459623891091	-1.3277832098939322	-1.4248441450692055	-0.9958947662867997	-1.1687458883102089	-0.7856474047196355	-1.4094249462817108	-0.9143166371075162	0.21025382028683334	1.1662509817476354	-1.305853381422981	0.27184211982883844	-1.0089903910264701	-0.47588795031266373	-1.1575454349797385	-0.27488632217627523	-1.577527100329274	0.0	1.8075353835116168	-0.48852751575136877	-1.0048703442745093	-0.7022667448158024
-1.7434246942352587	-2.570844983250811	-1.0908115154125573	-1.6629062019012382	-1.4738211841522777	0.4637127707646198	-1.741146332767294	-1.8897343385742027	-0.647408972221215	-1.957382357210106	-0.9585926609150067	-0.5487351007288973	-1.2286195143616172	0.5537366501211949	-1.3374551588295518	-1.1552743025176595	-1.1349540853964435	-1.3636674456661981	-0.20419508159980954	-0.2628878415203485	-0.5774970511277304	-1.4285495157274788	-0.001926307026829441	-0.5713945487365365	-1.4130884441500162	0.3949352574408409	-0.15040031762104042	-0.33829594312759614	0.32648279816318876	-2.5301034671687788	-1.848658975784428	-2.181540060516924	-1.3299231833336098	-0.5496316923303114	-2.381646467145681	-1.3304882945163186	-0.9514228429070809	0.8525078059275785	-1.6280637085783611	-0.3564841579195718	-1.3476910075674198	-1.2955907874426495	-0.7482993598107728	-0.9875782068814025	-1.991847722992852	0.0	0.4669387006076777	-1.226872689607334	-1.5117749919604968	-0.6345375374940851
-0.4341742468172476	-1.2074833134911904	-0.9577234178563951	-1.2651182362389786	-0.8982461066372264	0.7518200079111252	-0.9311374923496872	-1.50066117891083	-0.14338586228049158	-0.5357276760636658	-0.13893214464458611	0.6181550525939423	-0.24221336476021774	0.5008859462854033	-1.1362966675604658	-0.9549950111287013	-0.5947226317073364	-1.3740168261887318	0.058087481703917684	-0.5229168725846657	-0.13837976070205035	-0.558702395355284	0.7531077993597778	-0.10278079207422747	-0.5588461754261022	-0.11004772772183241	0.9122256996470581	0.030416551425909277	0.18692023001547614	-1.9845645116884238	-1.2124283549349621	-2.1253018584201153	-0.33811528399849544	0.4034369407263294	-1.876888787638218	-0.962016438532808	-1.7054609237756564	0.6721293656916059	-1.2780237801813583	-0.3065785383716359	-1.0536171600543587	-1.2608822586790678	0.15075537207455425	-0.8671692709988577	-1.0405761075489464	0.0	-0.9203072346534255	-0.8780481176430638	-1.4967979903024455	-0.2616466426549719
1.1394871230807904	1.205114322797971	-0.003755878182214357	-0.034807952765095	0.1457752609536797	1.1846275431959439	0.33174411070083704	-0.4175684867448539	0.7419859428710128	1.405755779309104	0.9404324128992021	1.5402242152628267	1.2405296425862744	0.22814263515411373	-0.2565266866859059	-0.266939184610419	0.7014545274921231	-0.5680342044284267	0.44093179613082856	-0.47913675474562334	0.7741777129251197	0.4657638748692396	1.5703951560904037	0.8288470490896874	0.9005385480386192	0.24016211806897686	1.5025803731618268	0.3629385167461466	0.40773009139417116	-0.2181253010921751	0.36910851527175154	-0.5751739884140977	1.2240367622356871	1.2066662584312642	0.1137760123901135	0.17888500401758123	-1.255580570989872	0.767352559659826	0.003610010568685032	0.40699808915354496	-0.05825723992945299	-0.34943883017555266	1.0881047176392347	0.20536063182797062	0.6531096238686784	0.0	-1.1141368804084641	0.459433151222867	-0.7692893502146156	0.22329591221077935
2.100234441963846	2.6729764260618394	1.1474489839565678	1.0821027619420456	1.1033853448294724	1.3072667532594662	1.3164366403070837	0.9438571195431079	1.2433173004795253	2.396898947140369	1.5472166475267992	1.5885522346455605	2.1198014721692564	-0.20680348371184185	0.5461865299498392	0.5255631556257004	1.6439544155766161	0.38430073982405605	0.8433865815382001	-0.15342535988643147	1.552599267116273	1.2158050610326214	1.9324437816630047	1.3490006199793574	1.9671213719727485	1.2158331353008451	0.9803431197868651	0.7635230344953366	0.9072214294972772	1.2430477856168338	1.7966356360390887	1.453731701943597	2.159426899268439	1.1970635105211216	2.026120373105062	1.2850066537732259	0.06263035950021623	0.9419502660996042	1.70711241881572	1.1878459934990617	1.2463792836995489	0.7710500232609897	1.5326664513481096	1.4332928957658642	1.8922644015853518	0.0	-0.07202949736439171	1.69367565909679	0.44497307722167406	0.5331191296496113
1.8199990536528543	1.9782365023317803	1.8104764234745658	1.2846141036879708	1.3709505802736146	0.8639651532196604	1.5811733291211354	1.7035019669335383	0.9804330253411762	1.7002893460760573	1.2754642486826424	0.8084344441225738	1.6024735105179189	-0.48365352065545525	0.547802500623296	0.871694782482236	1.453730688818017	0.8188287931191576	0.9603833430337323	0.18734481699112845	1.4705530302403889	1.4265601424352372	1.486389772013803	0.8991826809552839	1.676997169487486	1.804577162037311	-0.23787832020538327	0.9713497682159903	1.245466552919971	1.2250247638108311	1.8063731005613435	2.456368962355999	1.756629346780173	0.45703511947795006	2.133872900636456	1.2816874582336661	1.0920509110867087	0.8198017134703913	2.590184932762374	1.2754046906595415	1.9900750199096437	1.2003770700888317	1.1656409276091977	1.8046836803202777	1.836858253094979	0.0	1.0259941070478384	1.7612070145493826	1.3951974455329146	0.4251579133235567
0.42373050872703066	-0.18407417789900135	1.6346411406403965	0.6719456225244329	0.8468173036082777	0.04413399377023514	1.3098280091837422	1.29806352109454	0.2723938015003357	-0.05202729471281799	0.4178524814037332	-0.2873345262525774	-0.0030159434694062115	-0.16434202910598114	-0.31190125469910834	0.4585444100065927	0.3211591054715896	0.6905295572050303	0.5171580449363973	0.2412223988135161	0.3871934713862168	1.1964727608385999	0.3260082621159113	-0.22078921791884482	0.14549363284049263	1.3217144473964781	-1.1328396263327616	0.6540723210364121	0.9115434518663792	-0.10621071431998794	0.2612834575906867	1.7555690571853626	0.521605366252768	-0.3926794719088741	0.3678415910879882	-0.07833917229396607	1.0776454103258486	0.25078862429957033	1.744713840403675	0.3761761251507945	1.4599154693700611	0.5679174181854802	0.16866072144227445	1.0421459815727514	0.6375775635057755	0.0	1.0862774819640237	0.6449532720233773	1.30968652733515	-0.07318546602003462
-1.1270712708227317	-1.9057296414420202	0.8478635216405143	0.05062646571608015	0.130256389251924	-0.6469216790049763	1.0909252342493194	0.16966338829900002	-0.26913656278590325	-1.4384318150700277	-0.2711649615395083	-1.1140901064857953	-1.4125456969089443	0.7839047339715672	-1.317904623941029	-0.45909787206095837	-0.8656349365783249	0.5107315460843874	-0.3092697809781579	-0.051898491956068035	-0.9504408679989652	0.963958568953267	-0.9351907015947666	-1.1521830742954549	-1.308322300954902	0.2081109575665615	-1.1333544102315631	0.023155805490018427	-0.10606880525046254	-1.5041654031480083	-1.516956281388343	0.08683307002417312	-0.273397741887834	-0.8349487271384908	-1.4817081823045897	-1.7026161751121567	0.4203708994298455	-0.45827857830813795	-0.29128945745431223	-0.9678981417549412	-0.04915698447006369	-0.5271520483972676	-0.7974748813948535	-0.10513566864047204	-0.7497257575160597	0.0	0.2378597364470415	-0.6268640950934664	0.1848966069762522	-0.6147912905518377
-1.6636005723306386	-1.8310105805730046	0.16464935200109992	0.04552042973281514	0.06522220781864421	-0.7461926533294754	1.2810799087819542	-0.5131469220765922	-0.3278665036968884	-1.4820134171369808	-0.24111665807217836	-1.2775052533064069	-1.4134079515761746	1.7053622303150093	-1.562475254668354	-1.1641442571960339	-1.3119210483476984	0.7000234602421832	-0.8497269766398715	-0.4612106714319843	-1.4652350049654415	1.0787332486952808	-1.4684019154595973	-1.2754727737119453	-1.2995709740529269	-0.39101410191907243	-0.5913244080249649	-0.13852208203876795	-1.105559490005308	-1.809685646765274	-1.9253364662346968	-1.1269544312754256	0.16739076680649367	-0.8259165126039874	-1.5306240505886313	-2.009763757406687	0.144312102253502	-0.7675871416342391	-1.7810693440497045	-1.7008020783766873	-1.2334684883967977	-0.9256428403392822	-1.081575895994936	-0.5400240775540676	-1.3526395929996748	0.0	-0.44184629587452734	-0.9662515794143673	-1.0384814707453376	-0.8212093597597449
-0.7743615605144186	-0.21992956980670939	0.25506816561894546	0.49915703351083257	0.9505509778883808	-0.1324647250940211	1.6001397462684304	0.014252440771639275	-0.04405522958060225	-0.3917549286627636	0.37404963777414985	-0.7018847085105737	0.08603211620644549	1.7336814307320123	-0.7575213663307951	-1.0476858283129777	-0.8639894643597642	1.1027742067534414	-0.5221462168599662	-0.6817038496000487	-0.7213465545548258	1.3555832943235058	-0.8109651134484629	-0.6801541170742594	0.2729141759917593	0.17965433933475494	-0.21033888126291037	0.6903925579863605	-1.2369293719093117	-0.8997684585499621	-0.6411510088359001	-1.083710792141495	1.37370805838936	-0.600845695495323	0.295456384659382	-0.47196223776023327	0.7209967095038541	-0.38673097477726187	-1.4252311862642846	-1.1375700448702533	-0.9669740271402796	0.04068174665273829	-0.6266931600595035	0.14989797491257295	-0.8851864269794918	0.0	-0.19135316865264979	-0.2015389297680841	-1.3112539917153905	-0.6542322803222431
0.7759779837883761	1.5742305892203785	1.0907129312878834	0.7594593690178244	2.14477976904742	0.8876079437515279	1.4352595620025925	1.2739179200275628	0.26916208742712555	0.7878050157217479	0.9152468896957172	0.2984244191962808	1.9721670212949325	0.6813971230857058	0.47398936345223536	-0.16508398790237824	0.0465316335232171	1.219714812218159	0.49289566923794753	-0.583966459243464	0.6511698577818494	1.2021833123633623	0.6990428055583094	0.08215093013396882	2.0642430632420434	1.3878543048416967	-0.17832694611591945	1.9630127965030661	-0.38946816588246225	0.3707764519939143	1.0824598037138546	-0.21783476206651678	2.0704877465459433	-0.2931759053240511	2.2383546306777484	1.743631325465312	1.5567694732640422	0.45878204180466436	0.28962961192882664	0.3482500949202201	0.46201237644423715	1.8044623238288675	-0.02144793759007576	1.2950719166231937	0.15651518577505194	0.0	0.6488285067462359	0.863270507102474	-0.5509906805793428	-0.4377073719552887
1.6793741423775557	2.4286023287477616	1.8159796039503455	0.449619792931045	2.516078021266857	1.7064642634861957	0.5542472843123847	1.9573283466954292	0.42136841311197476	1.1650516217863058	0.8312188813834128	1.112841281483453	2.869110495988732	-0.6222329652866944	1.1483214204872465	0.7964398649007358	0.828036498010748	0.8611824763841809	1.2697353294843927	-0.2802392420343108	1.5245410426822366	0.29796425924199843	2.0683225888398775	0.5626615112385016	2.526509096515309	2.0147227937436325	-0.049314128918245013	2.365890296467265	0.5738189928506301	1.0264412768548186	1.7104291137189986	0.3971000061949671	1.4084679850607646	0.1284243527712899	2.5353176032121625	2.809635825609477	1.6444825919425303	1.2196452430153377	1.5869627252507579	1.566937322269714	1.5447288457405959	2.936481257015076	0.11699426635432288	1.781593126237398	0.970566305061907	0.0	1.109545831852396	1.263141257576394	0.2487139023521893	-0.4691688522764847
1.2476319373281874	2.177660646944559	1.454617238293172	-0.15730858243727108	1.4158053205562438	1.719281353481636	-0.5809635964478373	1.2351389685365641	0.3754015372264902	0.6716885716097485	0.16625035145012396	1.2130498546289736	2.220570906027355	-1.0220644444025786	0.8235624111586997	1.1607006901640131	1.1057336826132576	0.40570327986214916	0.9740303684334666	-0.006844926654284748	1.2705654674791653	-0.9360727208596755	2.3615302412408754	0.6776446083525729	1.3169152530986215	1.3041441997690835	0.5376121029023272	1.1221886680869957	0.619087626781497	0.7713954201503423	0.9144467394365383	0.15788741346309879	-0.264536585514146	0.5947823878652672	1.0995393604417827	1.9459728737580497	0.6185616829434987	1.4502123128335747	1.273561302317254	1.5618101119810675	1.1437522203765205	2.3998779436838626	-0.21054735796414376	1.1088400572021821	1.0399891263469332	0.0	0.6556352138962115	0.7185581389507671	0.09053000760396984	-0.6662115988099233
-0.014566338490101876	1.274110059483746	-0.09927485569825319	-0.5064634780159492	-0.6862522861291659	0.7174774157867312	-1.287370341923107	-0.39398063339552125	0.14665747566870088	-0.10352353216685012	-0.5426747706328584	0.597244384186714	0.5720902605501956	-0.1176801300428371	-0.018222391936813825	0.8792597995486354	0.8523204010533907	0.31971552922244695	-0.2825819916733296	0.04010676585885104	0.21796262353708462	-1.6934031377074532	1.4206380973886061	0.5389703404193099	-0.5133524560830802	-0.3737500746869879	1.241496535244738	-1.0693669386671802	-0.3862526545596393	0.08566796472568179	-0.2965343949672651	-0.5636490812214113	-1.788986441756072	0.7801158706095831	-0.6482543418389886	0.05305142356617632	-0.8816961002251908	1.0660725747543756	-0.0825499382202597	0.4772822532513897	-0.26169333767955005	0.5157357013664403	-0.4430504412566583	-0.17139153145646965	0.39459708589991943	0.0	-0.3450557117482057	-0.23911282571419418	-0.9209163036139685	-0.6791240654825389
-0.9873757273145892	0.12499660919676844	-1.8147670191515637	-0.3774564432295359	-2.5123641437910944	-0.87242037147469	-1.3884247533223943	-1.6094777982721986	-0.20321610910155669	-0.6011742595443418	-0.8041577648968946	-0.17239010234750393	-1.0520187600245354	1.3637431006945149	-0.4888621320795263	0.4846573360379079	0.3120446998757867	0.5210274824185969	-1.4926341787546364	-0.185919159898416	-0.7941212511713618	-1.6221226816125753	-0.05494981054644234	0.2278292973167516	-1.6315464237891133	-1.8981160721626242	1.2998939662640936	-2.589575172545173	-1.4933205168373265	-0.321018768106147	-0.8054392261760142	-0.9107092333190916	-2.258643494846466	0.33936413051070774	-1.391379675859957	-1.3086197168027216	-1.8245789662320182	0.2764930329956013	-0.9566527078407044	-0.632062070891617	-1.152407842491662	-1.3075486620524626	-0.15943323147680752	-1.045410168055444	-0.55440933607508	0.0	-1.103992698240561	-0.8556970194964447	-1.690290024443708	-0.342712828001884
-1.043802203337098	-1.0531403807961233	-2.386794944664028	-0.058525013264579755	-2.9862855332465945	-2.1961881482396404	-1.3456335451208274	-1.5754693894872587	-0.5086432081838265	-0.7704098768779017	-0.5924866861127349	-0.50240948527585	-1.9702587643446616	2.2539253110593793	-0.18306677247897182	0.458032749420172	-0.18835925104881399	0.4129028126098256	-1.723191359876588	-0.5597274650180536	-1.2217571949902037	-1.1909132396399273	-1.1581299136481604	-0.19365993790046526	-1.6186914961250587	-2.356385642769469	0.389018641506052	-2.4683719512945013	-1.6353181778583228	-0.1305358721270256	-0.5228733182389189	-0.410706861653703	-1.7103110502823962	-0.7029557696455576	-1.104395682740554	-1.414393111651383	-1.6949108322588518	-0.6303492503079292	-0.6416594677549182	-0.8624540367897062	-0.7281752164598813	-1.8244215877355747	0.4091900600376231	-1.0208270104384527	-1.366050531246565	0.0	-1.1804506437892188	-0.8230216016042626	-1.3445913648021488	0.08481470922582085
-0.544078282070925	-1.9298100255411632	-1.471804421750817	0.03599692651381596	-2.0507629922397377	-2.601010155125475	-1.647216506555877	-0.6714431699509613	-0.5641503405335404	-0.9335874988300037	-0.2769651658318963	-0.3861728294543698	-2.1455323719207207	1.9504003243153587	0.46488181142343177	0.7263322474332483	-0.45166320330800225	-0.37763001922969347	-1.0283723898265806	-0.8674640040514557	-1.1840942504076608	-1.1485207486604363	-1.546738647079324	-0.571239429702192	-1.0961121735076924	-1.7069534189829558	-0.9604508850953605	-1.3082571672827172	-0.7329790034581589	0.3931940086730808	-0.23648460149936806	0.6395267700111624	-0.8933321241106916	-1.8759821822811658	-0.6750557939466936	-0.7979371607747314	-0.8599416018658577	-1.425488303727429	0.090582923199974	-0.29910574415413144	0.23297471885943272	-0.9849133658563924	0.6660821522859713	-0.49701413570411385	-1.7963896986294443	0.0	-0.7656415432517356	-0.44205572654802133	-0.17297903533104717	0.19908732435423052
-0.27962207814368484	-2.0131406432941117	-0.06258782265650145	-0.1878336912165925	-0.5982401978206272	-2.1815380054170936	-2.2015386046482766	0.03912448970172136	-0.314690314213095	-1.2819974466386255	-0.2052763907339479	-0.4154950680637238	-1.9016409969235213	0.7828158142494399	0.6886370911752413	0.8264609551101743	-0.5117070244873227	-1.4255960374255137	-0.3489427814447443	-0.9732369778645016	-1.1557641743932603	-1.701568092730022	-1.6066827181592638	-0.7232008706559714	-0.8603523937793339	-0.6777628745787301	-1.8736999422168623	-0.5599007698014975	0.24175953332087385	0.7100110744056096	-0.5303603807830761	1.515865669163005	-0.5076622566651133	-2.611696335136808	-0.68240182655062	-0.3774587543440062	-0.16841022952813964	-1.9735063760362157	0.10410601617991984	0.20324817741770176	0.42422895093785007	0.16723150039411658	0.37315177970962393	-0.21216598028059555	-1.7920797756812912	0.0	-0.38506494304207506	-0.23848233881462375	0.743221803357109	-0.08249776228198703
-0.5642624627375054	-1.1257562790828612	0.4271826942432805	-0.4628065156787232	0.3421253065210486	-1.6726674432523179	-2.46896949100103	-0.07913269261119216	0.05325190648418715	-1.587090612899616	-0.38863797082421675	-1.0994898298314137	-1.5255167212455936	-0.44311491021381166	0.18832626795702917	0.4918652636853665	-0.5225420857778442	-1.8477235157912437	-0.5023903145288574	-0.9391638808084753	-1.419060908216023	-2.341260206651828	-1.888724109094359	-0.6403796743886678	-1.074111453698832	-0.12742466598820476	-1.9573162243238729	-0.957850278520316	0.29987886435740563	0.48077200884005133	-1.1145602347129617	1.675551180466498	-0.6856421139342734	-2.6578994570850765	-0.8360526176791728	-0.45246317653175694	-0.22308106637949726	-2.253818376536515	-0.6817574336812947	-0.010226712727269908	-0.3597452296746581	0.5098380111316196	-0.08022455095107575	-0.439589738512006	-1.38583745617714	0.0	-0.45104305070331685	-0.4595035678551771	0.7205746389320001	-0.42126247044761206
-0.9720973658307257	0.1889924667852275	-0.50494171372458	-0.48117990178484404	0.37235007526322067	-1.7113821202804544	-2.146915351850765	-0.7317227255857469	0.26448766232821347	-1.4414413464144877	-0.5636089635747955	-2.206983186303618	-1.142070082110361	-1.1152943401488926	-0.6133411866796451	-0.04584902890843562	-0.5322410241673579	-1.2422328538240826	-1.3347604358597966	-0.9424116977856748	-1.8225558966168378	-2.4547299477036315	-2.443296088314981	-0.5163273161119262	-1.2990794250253765	-0.43871775200605945	-1.5193377261214953	-1.8319413911059588	-0.564453310818985	-0.17478145391912342	-1.2701170534419342	1.0807737884177413	-1.0812224052853705	-2.1587274115063884	-0.5612964119907873	-0.6403555149176411	-0.9299730632008312	-2.369010843893655	-1.2919435738629266	-0.7472426005722527	-1.039626758111239	-0.24092388114503946	-0.18219965346224076	-0.8015553374647486	-0.6706848192666064	0.0	-1.0229245528297237	-0.8979262406101126	0.10191755885707995	-0.4376552218837311
-0.9149140932463021	0.9987648286045704	-2.011435171137555	-0.17738709619135432	-0.1829224245794799	-2.1859821309050926	-1.536481071318567	-1.1854751484559254	0.19638064731423271	-0.7607285805663887	-0.5039614273730354	-2.8934622409771635	-0.8082045627886456	-1.110139824961085	-1.0554851949084225	-0.36341868920950204	-0.4068467207068139	-0.16347641980167293	-1.9288428552045274	-1.0251195413260334	-1.9772836589655813	-1.9597699959158459	-2.7619535503117545	-0.5068109563025148	-1.1346065173512174	-1.3529038771641773	-1.0512585639687264	-1.9830193811657673	-1.4642924631129175	-0.8007265153905575	-0.7551455807070577	0.11131187438492436	-1.2972233958163435	-1.4102536048357157	0.18072516558926838	-0.5643336562176505	-1.620865599005141	-2.449978810083938	-0.9956641061161908	-1.28643113164198	-0.7025954391993342	-1.4600973337467877	0.06826699608406944	-0.8114990147597471	0.14416190165899823	0.0	-1.8114415047982841	-1.1377304464884175	-0.3014750976883078	-0.11202424649875196
-0.31791454238746447	0.8408446921398526	-2.7572888088083807	0.2789712130686842	-0.7662663507391658	-2.3683915563252826	-1.129378901458696	-1.0516017406793579	-0.05864118828952854	0.021558869178432714	-0.24931490811420062	-2.527678688222761	-0.5626098052546008	-0.6922348295538323	-0.8759607404282976	-0.3458931000851426	-0.03208773747196725	0.4378046833539636	-1.6223874160370202	-0.9560899631426315	-1.612922970167428	-1.2682293169282797	-2.3622757573672097	-0.517555803865426	-0.6527127384673432	-2.2552901000949857	-0.6924595543443506	-1.0493416715613948	-1.6292207577496585	-0.9664658721780246	-0.06563038364055522	-0.7084196058978157	-1.1768214782702051	-0.6215899005260453	0.8537520490635708	-0.30666190473370275	-1.6074071486258266	-2.4773634061281524	-0.21043884368177138	-1.2161591405255834	0.1960779680175278	-2.2604796573741464	0.18983945889855403	-0.451492152966735	0.750389112352317	0.0	-2.3437142926014887	-0.9531221527972775	-0.16422096121681196	0.25028062767352344
0.3598423325284633	0.16430882685767792	-2.1888211446697436	0.6672942523691775	-1.0590153393693853	-1.7059689779541214	-0.9514649922499852	-0.5154359947277944	-0.3478087992224334	0.32865047944562975	-0.05579767565188351	-1.3307787909689086	-0.3628302447175129	-0.30711851439917603	-0.34116141727353055	-0.2682111005158656	0.4346707571418196	0.18828080986284257	-0.717511847925308	-0.4330192610255845	-0.7742464344547604	-0.7408721045578889	-1.3493997485650342	-0.3298498052645676	-0.2172679713965442	-2.6183202912664822	-0.28492283249005396	0.1843767343978792	-1.1756605859496125	-0.5717295206815548	0.1847784535537625	-0.9685626080391301	-0.7777430315417375	0.10166347170407809	1.0004528287393786	-0.15108873182517596	-0.7349122191993421	-2.2155583368193077	0.08175579250384428	-0.8326782559477499	0.42960632214617295	-2.173445196250913	-0.14552617584607783	-0.14105027675614154	0.9148749229393502	0.0	-2.235775676884892	-0.5034603361566875	0.14644034346671547	0.39795399763560374
0.6875495219525861	-0.19205290585194337	-0.951955180634849	0.8401348625898942	-1.0268546597254433	-0.41648318574807275	-0.5220792234154646	0.04757442770751866	-0.6068949271773265	0.029823471624992593	-0.15251400188914507	-0.12469069094111863	-0.07705129131394725	-0.3732328365315451	0.14824706099579768	-0.3933566380565067	0.6184788309592429	-0.4124135136079952	-0.10598612122031474	0.5319505030514307	0.2406117576525645	-0.3410222459949799	-0.3247980460125206	0.06865285585057428	-0.024187661023591267	-2.268954386214569	0.20674337401539858	0.7841977160313534	-0.8165598971993109	0.12033196271398063	-0.03784531736675118	-0.5797377643971985	-0.2068502580750135	0.6659491979582388	0.6928368303423982	-0.11544614660010108	0.4931154233607895	-1.4060861403237386	-0.4108639569525818	-0.7055594537895507	-0.380535842995372	-1.3519130566238786	-0.6779979210281385	-0.21494808372841628	0.6730883551235594	0.0	-1.4484069579502636	-0.17068488305300872	0.22292683952026585	0.3730061371129258
0.6967920774639346	0.07746823910876213	-0.11616774187089902	0.7290082408338409	-0.6960703026364617	0.7544310976639881	0.4882413161661253	0.46937776410959287	-0.8251969843466628	-0.3832793558521882	-0.5304691434139063	0.5226124750224468	0.37368580881076874	-1.0101203451722254	0.43893625139782644	-0.6109778931459695	0.30833832277014767	-0.6574974007181014	-0.22430153062714087	1.4923636715362059	1.0951906421518625	0.1739871289337587	0.24782703829352543	0.3918145051195043	0.0782665105245492	-1.3526045922865537	0.5649294224999828	0.7186336611486331	-0.9123730003641528	0.7103605831488509	-0.21174797145105195	0.12870515473417052	0.44988017591985624	1.0010970581747975	0.29634951100372403	0.05703470580266282	1.3280385335290792	-0.07676068072083685	-0.9514310605824565	-0.959986935705446	-1.2275120753383015	-0.3031922148222284	-0.8537213000800706	-0.5589270920590552	0.31921914920630784	0.0	-0.3058838759622026	-0.19300798403623382	0.19228641781293387	0.3612392137316158
0.7274270575885575	0.47203949903100034	-0.0671824650016222	0.3428303787794286	-0.06589626821501438	1.308114459185054	1.7243020747866753	0.7801169516045557	-0.9199231268421925	-0.2617113422798865	-0.924007287279781	0.7969344268061528	0.8793545846054285	-1.8363833859143206	0.601775620525316	-0.5598537277618751	-0.251934622504877	-0.4281993112874793	-0.49794580518163645	1.9371019743406501	1.612713149811495	0.8803361470770951	0.4953459961797852	0.37102090128521487	0.35656057201544933	-0.13561647065987079	0.6459337103535113	0.7443953092870178	-0.9790828425210363	0.9453315209103506	0.10772355017574287	0.5667564600836448	1.072696745542056	1.1606344235533683	-0.002484098397411992	0.4972872957849013	1.3859516599707993	1.3636907208858935	-0.6943031265630126	-1.0887881027303359	-0.9812210698255307	0.5170777048973157	-0.448153603110488	-0.7773995471418309	0.1642024940880834	0.0	0.7867677685433552	-0.4207784078939799	0.4898167066229576	0.42598925874057697
0.9579134838236293	0.3520576495151813	-0.20212646285775715	-0.1896173389545391	0.7386286450457079	1.4133558244274003	2.4380238233678253	0.9843670724341828	-0.7391607513763876	0.5443202248118604	-0.9867440526764472	1.244980087900514	1.2116486207719508	-2.161929062365655	0.6750855553823637	-0.06964183820247327	-0.5546861651726903	-0.19362752157885885	0.0765166576686157	1.8054887236619723	1.8226714200998695	1.612832046270237	0.8904117532257785	0.10600086890133355	0.8767542971536681	1.1175661113618156	0.6475849784496343	1.3468790498779222	-0.2156835346167453	0.8334905698311731	0.8166665467179609	0.3142425318842708	1.4747293008611968	1.307688488320256	-0.2592194928257149	0.9942383687513514	0.9193629902921137	2.3859102370135585	0.3563997463897864	-0.482619154811437	0.16535093592868597	0.9472543857182268	0.2548087489019384	-0.618541088260679	0.2908122779082321	0.0	1.6531000535094693	-0.4278504926157388	1.1954158099782934	0.5111169294330263
1.198040785856988	-0.2693453633361581	0.3205241992472436	-0.6303039837796162	1.3680608706606112	1.5442484535877556	2.287256427529906	1.0129722624297148	-0.23287603909998708	1.5105698383984643	-0.5417612008216954	1.976385012495916	1.2475780474090603	-1.5872248744344444	0.58533829524187	0.609985865473941	-0.3554451244464135	-0.29298511278458955	1.788570552615864	1.5563617551284108	1.8313672485530623	2.1720974561722195	1.5958401903258386	-0.021659460914359798	1.4345241355376603	2.1231206302600576	0.869166261128217	2.056990185123808	1.5293317769360726	0.5292906394447843	1.4227739822746164	-0.4930043336688602	1.4945770144313244	1.5200152151615332	-0.4656220423930667	1.2368908729349575	0.5140708079105117	2.71397423214463	1.4757504726779276	0.8907121476442559	0.9349719495370005	1.0929138696172294	0.8759008553391073	-0.16812883758126987	0.5403201949613854	0.0	2.3313915825270484	0.08503430390430174	1.8234596604120308	0.6684819125275978
1.1193824446924054	-0.752184697828127	1.6027505810291287	-0.7745427251110404	1.459437350362508	1.839154518451246	1.6803938615167842	0.868706987703731	0.408443425460863	1.924895638380525	0.2593505112789788	2.4058815561728353	1.079859810296686	-0.4582673883479086	0.3249961461306203	1.034945020387771	0.04118399333582376	-0.4334755100935736	3.7169533541086746	1.6425185714730304	1.6495882061452294	2.446817473857093	2.1716476124891466	0.1773941779226205	1.7296365842118153	2.5705552188410783	1.2414551611035693	1.9658986759988615	3.396732221884569	0.1313499078355686	1.548624955476739	-1.2373907805918283	1.1436834526283257	1.6359231232224032	-0.4448094547209254	1.1440254947359714	0.5207620869435321	2.448986510184315	2.0837253059279583	2.3317860515313877	0.5865197732209735	1.1152161708392077	1.327310308064617	0.29614638111207164	0.7055228417984726	0.0	2.7706291464474884	0.9347531430009485	1.813955754624828	1.092426865503516
0.585535363611066	-0.6070980228785258	2.8128329069478615	-0.6210438352457051	0.9878504295137802	1.9689271362900793	1.2575204697736349	0.6677562850759555	0.8382137507071021	1.5356407367022684	0.9962570364796869	1.8632273996409592	0.8832474340417189	0.3934957838063268	0.07327264817091947	0.9538657411439568	0.08997609003390308	-0.03098136248408328	4.445846804197162	1.9330723030079118	1.184049906659789	2.3293627057462047	2.0212379152597424	0.4044384697135683	1.580187638588824	2.2821163385233776	1.28994335373747	0.8235887121834721	4.149849053424158	-0.3862097199485672	1.2040887913366256	-1.3692004626796634	0.6414744098779912	1.3902911792379662	-0.15581334251806586	0.8521275367266725	0.7736003615330305	1.8686821013259718	2.1531864544154824	2.9065927541087264	-0.18125103238151227	1.0385792357968466	1.6629855763450723	0.5143059899518403	0.7000800880360983	0.0	2.6695687890718487	1.5011656007134637	1.0812977101287544	1.781454946214324
-0.25876564133692176	-0.05433382571665635	2.9529115937385506	-0.37316554218236647	0.34347641935014933	1.6298689016696661	1.1641186201060618	0.47499820711564716	0.8102814279098233	0.7337143548858436	1.254452620179266	0.4180933753831319	0.7233701342641288	0.4502701286540106	0.03332764122176248	0.44307992529695045	-0.398793635578445	1.0234021950983425	3.323581732025251	1.7615023051046586	0.4439717019070482	1.7015855561951236	1.1060077763814335	0.16816106161846578	1.0395392233632972	1.4337834064150854	0.6791924331559209	-0.5569298101877329	3.191604986788798	-1.0218637461263542	0.6524130695630858	-0.9115421463086619	0.2667700802394006	0.7610896676157137	0.0789817305696735	0.46980971578889213	0.8307426880618975	1.1845926522219885	1.7870079520283417	2.149608067438591	-0.211938873783971	0.7661075754917991	1.6913765007048989	0.327716866306374	0.5620604396210501	0.0	1.7558695552986576	1.2149564709032026	-0.008910412280173186	2.2348364820812447
-1.101020214834971	0.305866143038453	1.8057135199260386	-0.23415904867504808	-0.005438309258277115	1.0049494583653258	1.0143357324185793	0.2013229794431302	0.37290292669424324	0.1582120161367633	0.9324670359293739	-0.9880611077733918	0.5626685146239698	-0.009379532647394861	0.18433849819280435	-0.254751438612727	-1.0175984937156577	2.0881778046901385	1.0468277822775949	0.6353551695061921	-0.27077326744219016	0.6709821806341278	0.11781147784231583	-0.5993899735805416	0.39429482238036506	0.5502626663552544	-0.2875988424761494	-1.0465556659594097	1.0420790868131928	-1.5364975934119252	0.15819843975035747	-0.38267679568930074	0.14501063803933595	0.1406962530256746	-0.10723271283212697	0.015343444127466379	0.4449207327413232	0.5291362218974399	0.8231770309617877	0.42610380991538205	0.5386774489461787	0.29051709070770604	1.0323843537211796	-0.2556211949420794	0.37633090861147367	0.0	0.23532840645947553	0.11505460041123432	-1.0626652130898215	1.7283647047111665
-1.5647698172509878	0.2623791045893027	0.1453454990189776	-0.202094545650513	0.07444667090474495	0.6064717122140861	0.5505143801368862	-0.22233084099453468	-0.1697106423711953	0.16714374305552776	0.3239583979050552	-1.2917636696654278	0.4275853890359421	-0.3002426838363123	0.2989068624966549	-0.9067740102368476	-1.1351131389772842	2.3098741346659653	-0.9609282958492632	-1.1041263730461504	-0.5047388080421227	-0.24280005867510351	-0.13485474913326637	-1.298473757639517	0.02405266668664592	0.1620591593821529	-0.8572818636649921	-0.27451004929054806	-1.0718127822990284	-1.4767496940295188	-0.1118966185349628	-0.21188118325602948	0.17344914630554117	0.06560605137420818	-0.573437450293569	-0.40127524498767553	-0.2063184024064253	0.09940501287411344	-0.7824571817225227	-1.2762888309249232	0.9343897466184116	-0.1537857064530221	-0.31088326235882774	-0.9273642372176534	0.24531394870960602	0.0	-1.1535470753698807	-1.0436248846444194	-1.8556567156894572	0.08426772564438811
-1.304986875414179	0.21070631878863483	-0.943286343710982	-0.09735883716949564	0.3227294901616773	0.6962799210831077	0.10743180489623676	-0.616764515522348	-0.4846071486488601	0.6296294739159007	-0.1278319417277976	-0.23316391835152342	0.44572536712807714	-0.13005945411249112	0.22699519440376	-1.3097159839189436	-0.4916224755036448	1.3870673715122772	-1.7307430260083358	-2.4049971062887567	-0.08295835443761454	-0.39427195544441185	0.48445930039483504	-1.1321222105616806	0.12513343486509587	0.38962929969146143	-0.5473122824965906	1.0780133111897008	-2.085307707332963	-0.5452958797802862	-0.08745892600438504	-0.30377551349917	0.15722327729400865	0.7033033344360348	-0.671548723067761	-0.5361375009119904	-0.701477104837249	0.1537338618030816	-2.3310155568158777	-1.968016567150406	0.22256479818683267	-0.24218528712722182	-1.6107683315404284	-1.098987044749107	0.2727224770733188	0.0	-1.6553766852075578	-1.3272513684388023	-2.1527413417063714	-1.8683865277729903
-0.24901809338112724	0.5409311567167512	-0.9525771717734702	0.19290953149757228	0.40289616984121374	0.9864064522172172	0.22982297962250794	-0.6629915437117011	-0.43808329788276384	1.0894048588701026	-0.20516208139033695	1.402814904358281	0.6266626067622059	0.1551711275892365	0.07178660105757503	-1.287968561894242	0.5716991567838637	-0.19217655843397521	-1.376077992717054	-2.378451849619302	0.5924832164297191	0.3492328525882222	1.2919117524137664	0.11684768006575244	0.4703984472951171	0.8501546467135273	0.39160798761615523	1.9591702440813874	-1.7294983664161352	0.9618587722497001	0.15217501011022172	-0.24439407086930898	0.00999482431449211	1.6036956817352912	0.013060587966917449	-0.30995785252519403	-0.7453383269708219	0.7501829474171893	-2.646511809346414	-1.299455579595842	-0.8285940341652347	0.07915842780959878	-1.9258753188200737	-0.3203753239330209	0.45317464392040746	0.0	-1.12009154783216	-0.4186433211495645	-1.6444646218047023	-2.817012978294547
1.123563182616699	0.9961745140062465	-0.2535807691009301	0.5233902337629537	0.21253728451653986	0.960390887864196	0.8877490361248587	-0.31077185933419316	-0.157324102255811	1.067161088043788	-0.06755968189080853	2.422276689782778	0.6697158639356838	0.1541307517385748	0.013825135040197336	-0.824194640325978	1.414102277259592	-1.5500430838932076	-0.7000059602008661	-1.1254000166680689	0.8039087910177279	1.3052244233151449	1.4286327591533354	1.7591368371057206	0.5016603536085433	0.9830980886708267	1.2542782967664508	1.8179569014596486	-0.5558432718525359	2.1493007733719174	0.3322344776112597	0.11642931441289521	-0.1947792105486383	2.0116547978951376	1.005627700203143	-0.05946955829025227	-0.4067120272626208	1.50571448531109	-1.2841096876423623	0.1926210880257153	-0.810314205213494	0.43289283016868896	-1.0560057250903165	1.155064803090087	0.5487262623717001	0.0	-0.1260191701500995	1.0327052121961726	-0.33614188186378896	-2.1394386427740257
1.8902092709819578	0.8808311384562899	0.3529170621294814	0.5862680703242993	-0.12142927824648164	0.42186713673659265	1.309970352288631	0.03692162107729506	0.1087795067992533	0.3387682979433177	-0.02502964749359772	2.1535489733816444	0.16790941922623015	0.03511218877431048	0.02523262145593784	-0.18698051402028143	1.5822699215285585	-1.9833805664188897	-0.328011894635992	0.2748654584622702	0.19812186029878293	1.4847912168914692	0.6522224998147887	2.673371694946463	-0.1725929770650697	0.4914328026140252	1.5411040970199927	0.8709374864584283	0.5441238320327464	2.1498160681942444	0.14194481866200986	0.4355190347178227	-0.3573321153384439	1.4970424738958392	1.2788534819958393	-0.26041034277075586	-0.07289651953564577	1.7451589780531873	0.6964162973260538	1.4465514762424232	0.4500828592253106	0.3238137771445796	0.14117039014648639	2.3258696722844183	0.2042712240306586	0.0	0.5008989082431261	1.8942794608377953	1.0670569408485162	-0.5715945685336865
1.3743246803963902	-0.05736552358069605	0.32598774569206995	0.22373109509103387	-0.45084772421908276	-0.3314124903687459	0.756029799369464	-0.08851292777220943	0.21349560563645975	-0.8535631779590075	-0.16990433026179186	0.9096239812401283	-0.8784017108584581	0.33900403010835367	-0.10554226095069492	0.21202386989131897	1.069847777940832	-1.2920190112005778	-0.25474290729931764	0.6448587143695308	-0.7782811941542219	0.5156363948282682	-0.4746678315751785	2.196264820937166	-1.2737579882329562	-0.46490357020485534	1.286775610521148	-0.2641097641406668	0.9482215983327342	0.935410187059097	-0.43726320367485094	0.3106286117252778	-0.47524046376408435	0.3345366932086147	0.37262034660109555	-0.9135151509662929	-0.16230963882271177	1.0363701354745338	1.552893942963645	1.6463117218221421	1.4491433382833925	-0.3261934946240804	0.5470352628309092	2.210794500113335	-0.652986713114661	0.0	0.3225435547113581	1.5083239063571765	1.504697540741487	0.4180418536869197
-0.11659767940623267	-1.146001809689507	-0.28436164674430714	-0.36031267274386314	-0.700337776258009	-0.8217308765616747	-0.604039834322393	-0.6360953990175409	0.22632613667527832	-1.7937242482482245	-0.2742554787138935	-0.3248373721946391	-1.8168638465378488	1.1554642609520562	-0.425574273108524	0.19702692771350488	0.24759835732250673	0.14194021146935942	-0.11892579978185043	-0.28931916653226364	-1.2015786972177112	-0.9491716829117378	-1.109971677115735	0.6741227409991987	-1.9197288728814392	-1.3996254652874356	0.8313907547174354	-1.0366486419186551	0.6581258373045592	-0.49537124632566326	-0.9854470349042884	-0.1395093940599876	-0.5713302092469508	-0.7156100413063552	-0.9503810901104797	-1.363472533699712	-0.755954756887375	-0.346608974029779	0.609482377680289	0.8292266067430889	0.7406448314350328	-1.0001675559574617	-0.09061438942004332	0.7989138917441424	-1.522828586438513	0.0	-0.4233410845615538	0.26937876924982634	0.5578896714104677	0.030250463637541324
-1.3568641241879018	-1.3810457644759835	-1.0158260819362634	-0.7234488350487366	-0.7758647959938281	-0.7933515407298123	-1.7344970512553304	-0.98085384168826	0.3208085848167266	-1.6923756877430567	-0.0808996612399075	-0.6734932940994123	-1.8006897928107215	1.747538687012625	-0.6099057622192419	0.03274810361280417	-0.3823535906790783	1.4528741705787986	0.25815584153804555	-1.6299190938360042	-0.5137021650874349	-1.7877879454277248	-0.8262419561592161	-0.7881775983155512	-1.3619203838707503	-1.7799001229534737	0.4394183840563657	-1.166225479074315	0.19048096769764777	-0.9052506043822554	-0.9433565818692734	-0.29718663366837816	-0.5127906955735528	-1.029653165389612	-1.3770465596723758	-0.9225996029310177	-1.4100247640350498	-1.5187813912882822	-0.9866718423759878	-0.1916989698171439	-1.1830582232669267	-1.0292513563327044	-0.9100507647543928	-0.8312292081960616	-1.6145487963548981	0.0	-1.0221912496860592	-0.7376838658031886	-0.9365212632133567	-1.0762363514444373
-1.2382387647188284	-0.4990065720173716	-1.3899536366501715	-0.5437572205376271	-0.5322393371969639	-0.34027932319082077	-1.716581518035292	-0.5683754262146791	0.5396693135195777	-0.37895261411128023	0.33920519612010747	-0.010210418896629728	-0.6279274496915188	1.237242612174097	-0.24518247286788955	0.14929687451298618	-0.45709878012330635	1.6808314557593371	0.696018115247445	-2.016410505017694	0.9190543812487252	-1.3948611056787663	0.11699577420590694	-1.1845632920501055	0.24098150739053797	-1.3000898973790547	0.1860113533499541	-0.6625717786255914	0.09531296172592822	0.03694210553842378	-0.1404400026183194	0.2762741845721329	-0.01818632284065804	-0.598838775997008	-0.4178713621167896	0.3303923339334634	-1.408265125004346	-1.648430491953399	-1.4373087552035009	-0.5535217618547879	-2.2278608682705463	-0.2540229463062344	-0.8351951058376113	-1.46199833254878	-0.6000970422215062	0.0	-0.7818799538742491	-0.7215802111669756	-1.5017121542283725	-1.4391215539900803
0.15182677678696666	0.6871904894506619	-1.185704514598823	0.11780121807441805	0.04093567314829129	0.2132424661309536	-0.6324528794165916	0.4337356175430461	0.7044320992259699	1.3250588096771692	0.601814202819763	0.987903991294259	0.8995916461830729	-0.34439289317968536	0.6602483941310203	0.6371301770528659	0.03216886990769447	0.4577892017137906	0.942890733462433	-0.7551396126301733	2.082090431938982	-0.15059399250302072	1.0368788000872957	-0.3868953153998651	1.8164995515572941	-0.0966251408133155	0.057931522316831664	0.15969390302883538	0.48105360343883413	1.3716336121377795	0.9819254326461934	1.2677708455042496	1.0202857323412922	0.02800940202386653	1.0255200766037909	1.5348435673193508	-0.40500615312369476	-0.6604161749624184	-0.16095700661947618	-0.07396484663932251	-1.0072334694676899	0.7748511907089897	0.3479203794603314	-0.8308491612225157	0.9065210719965499	0.0	0.45413782948232967	0.1423382088358784	-0.40989520562196347	-0.2552101074160201
1.5512909957907495	1.1029895100897995	-0.4884698685671262	0.8779116324628419	0.6388270475827454	0.48192401002811797	0.5601234378148654	1.249811532830169	0.614808437757862	2.113947731852549	0.4286626167389404	1.3889957197377447	1.5859064072541997	-1.887345051017061	1.5494086267441907	1.098899723428404	0.6944805264729698	-1.4931020871186582	0.9903764333881623	1.543001245387734	2.153183880807939	0.9950919494594537	1.3145967697646512	0.7855000234100727	2.24530646208776	1.2052366826154348	-0.016106733599660333	0.7503348367114223	0.9515420941514967	1.7092720087574798	1.7148013561434932	1.84689304796018	2.19444004346462	0.24342792241170141	1.5770079730153206	1.9033370573689274	1.0750033880450174	0.6406847581798978	1.6767393114893414	0.6787826616507546	1.5313701067908447	1.281406355275852	1.8356297361107698	0.2578879850739433	1.767441782467553	0.0	2.076363603003071	0.9837503062612111	1.563663872563081	1.8114766789213377
1.7085929980146466	0.49035909480493006	0.4053963246607132	1.3228215862902015	0.8085081350265066	0.19669028852031833	0.9615466870040014	1.2787670802439364	0.33783444067562973	1.3219115857314805	0.009336968875774336	0.736457489157402	0.9153082371413818	-2.209384340537548	1.7820908644112081	1.07952979141969	0.9758220981357261	-2.707401648680603	1.0149311368538692	3.3663798201383153	1.1170180624632204	1.3254343393785086	0.7581854939052574	1.2721842406115642	1.312205711726623	1.7950269034699273	-0.21796375364780937	0.6364747853345405	1.0090436672653935	0.5722703615176254	1.664302673367639	1.501331237213166	2.6845816486538387	-0.13747578024563012	0.809360703672502	1.4784394852158786	1.9054575796754905	1.1805189027678242	2.4769950711472855	0.9983301518375424	3.0725849167639017	0.9582322044024275	2.6115744893132073	0.8657964828565915	1.3447329506567163	0.0	3.008747667752497	1.1384912402764795	2.8483219853756787	3.2485937691894406
0.5418537692835536	-0.4199723709166185	1.1488742432206362	1.254584554904225	0.40510263400929175	-0.5762426498948718	0.47067685379115404	0.658889398128556	0.21265255395923627	-0.4002511804524363	-0.14781404584937521	-0.6038550526559622	-0.4630328223549357	-1.1798009357093768	1.2156074317314973	0.6030800270551222	0.5812907529176773	-2.153988398996027	1.050558316223187	3.4650512245162064	-0.3457646173676611	0.8062057879971898	-0.3118808987878733	0.6660123007141061	-0.17087350999147988	1.2814652104232533	-0.7274718078398016	-0.17309506486296464	0.5296919062868527	-1.1145227529631694	0.998549569264646	0.5640966573535434	1.8939838931475328	-0.8089465211227918	-0.38115929042463137	0.9186684482841031	1.3583387533684932	0.4805176207143348	1.8238215108501339	0.6889443620064485	2.387871709968115	0.20043573235289305	2.279647942232926	0.8308410233968021	0.10660704089415671	0.0	2.4857716378351484	0.7387927036865809	2.5379686603086524	3.059188226745147
-0.9076078037916588	-0.7636744023485024	1.5228097005467944	0.7328891851061601	-0.17101588630287695	-1.34279337292882	-0.32599358729265865	-0.0034897570982265268	0.4817921883192188	-1.6452762635815648	0.2317752971045499	-1.7610513755936044	-1.3493967365723125	0.2513477073814246	0.2890650775782696	0.1686357709669956	-0.2646299002676094	-0.22732870430321866	0.8422198241053697	1.8295876684207948	-1.4680811518068728	-0.0680721067765543	-1.2616068144206316	-0.4790835336093813	-1.1576403947432043	0.11476693689291896	-1.4288178941059984	-1.1192556401849916	-0.153567894357297	-1.9096159653434268	0.1662629560228813	-0.13938469396422767	0.08919664872146008	-1.3173737706065678	-0.8189100091089256	0.6235678855916471	-0.08217090283180759	-0.948792504085407	0.6606407320238171	0.12241354063039539	0.5039573995084577	-0.2990809053341234	1.1568444402400402	0.6980089105496982	-0.8463543580958357	0.0	0.7573387352416844	0.4184201772280249	1.1167630433982925	1.5192835136115541
-1.5921434897396092	-0.4146665069935543	1.5407560165853313	-0.007555817009238021	-0.32435168710607987	-1.4808000711003113	-0.8121847732343557	-0.34965090275765615	0.9409285331081446	-1.5755194263619194	0.8396139516398942	-2.0812445018605676	-1.1061655215533588	1.0934838227532642	-0.42548496523197604	0.17024157150894217	-0.9923109571616852	1.5134782173334016	0.11592522625268799	-0.34975910057423026	-1.8946775423151787	-0.7190606126160648	-1.552313818407226	-1.192893117870363	-1.2573452436541015	-0.705161141897158	-1.827729316501984	-1.5447067864781887	-0.6064365435204762	-1.2348289560270744	-0.5421231550265723	-0.11061731079143555	-1.6276481342083553	-1.4591464795359863	-0.2929875622104635	0.31274244276046903	-1.0431739374578444	-2.0432556916483966	0.04741715286339507	-0.2577873035339729	-0.6040319901990233	-0.1581113279544219	-0.20543001497837027	0.895384533206546	-0.8561091804188684	0.0	-0.9854694457384605	0.5247929572699286	-0.19904287126177556	-0.2699410926795026
-1.379554786365333	0.05901558253245645	1.3761436607508915	-0.6241893029660058	0.09959333782682019	-0.827148813648674	-0.7942289490484016	-0.5344539390190017	1.0729941014380466	-0.6547417593327912	1.07306571918414	-1.6342167581720857	-0.16948343298181087	1.2348551157593053	-0.6710769490837528	0.41161985551015234	-1.149215515581609	1.745983410125529	-1.0106450798640882	-1.7084833609514911	-1.7224489703801262	-0.8243950941306656	-1.138944546707645	-0.9608343803621912	-0.8750393072035012	-0.5271570516891938	-1.465985336217363	-1.2796660516564444	-0.6755861487336843	0.14151662800490428	-1.1112344012457618	0.43204444061236236	-2.1176952607243202	-1.3767621530805012	0.38220794561524457	-0.42560653352560845	-0.5711401378477274	-2.0930499146521764	0.0711753313404343	-0.3783625004763279	-0.14656792414461564	0.43603057094738507	-1.3862755229013672	1.207939561658708	-0.2534964820220884	0.0	-1.564802909871232	0.740535713176291	-0.6819783342849147	-1.3868663696794499
-0.8569065572644331	0.1708450265191255	1.153325571692941	-0.7347578449153145	0.6071966684655118	0.038187963951206855	-0.43054354395725153	-0.7748221681625598	0.604111733197477	-0.015055244904385404	0.6893359375612355	-1.0655657221098083	0.4959903180736591	1.287578284303573	-0.5253017436214759	0.31932549751511313	-0.7030846326486342	0.5742800352491902	-1.966749848799998	-1.7869448964671637	-1.2350619391936979	-0.42566295260436865	-0.524149603356757	-0.09376037069954891	-0.5954154191174285	0.29467823334670656	-0.4858162546509319	-0.7591098993752503	-0.5129364573229431	0.9523184861178081	-1.5509813734421218	0.9350051609463798	-1.1141833159349575	-1.3187122054530611	0.45765890086672667	-1.3625220569170564	0.8772488602045264	-1.3253140119158926	0.07425810868729803	-0.4653167916502686	0.9082722647199621	0.9681292199473905	-2.0698322693117164	1.1264404271352642	0.15235399557026572	0.0	-0.8330576811305489	0.5143564093322766	-0.5857016647891778	-1.6203338234363707
-0.45187878827903766	0.04194824746182589	0.8195754600301907	-0.10634996478836829	0.5766921583324853	0.26380732440149446	0.04746562283001354	-0.8621933889856108	-0.13745079563578044	-0.1899067144546869	0.09849671399043666	-0.9553425807363295	0.37032042755038136	1.6856474978023581	-0.14016674156580627	-0.35263178553960217	0.05906832531839388	-0.694406844309903	-2.1641669955816503	-1.1920697176567487	-0.6730476040034817	0.135918790587353	-0.3264523144420491	0.7012360320581116	-0.5647890205364353	0.737629181382881	0.34882939024388293	-0.5373209852605826	-0.3163393544710654	0.6599713780370878	-1.6775262217704558	1.1177594235849824	0.5781848394359033	-1.3508574147898997	0.14135155500820465	-1.6974418011454517	1.8702253350557199	-0.6300496190096719	-0.3187758884379519	-0.6436466316065765	1.2006596687315965	1.043970109987801	-1.9840407083250537	0.534745356222681	-0.002580565220427037	0.0	0.25679424381750304	-0.23460056150572217	-0.5619576892897943	-1.2382891467051453
-0.031967935988695864	0.10820927441306132	0.2622996321466727	1.0729296543733466	-0.032822142065646064	-0.41105021855677	0.4383767961834941	-0.3678318644394168	-0.5363372330703241	-0.6426878998399688	-0.06979315443126359	-1.3022534604964924	-0.22199497069436017	2.149758801980064	0.37071347932288534	-1.1465358581672027	0.8147954486549691	-0.9132538467825054	-1.5399173591508277	-0.7869327705963242	-0.18545151032165952	0.4165973986466854	-0.6947737504677296	1.015258493053119	-0.506874986122412	0.1724518290124659	0.33942075487352036	-0.7187962192226117	-0.17101153735536323	-0.1957950193089214	-1.2558083593180878	1.097182577795473	1.7639332808689265	-1.3212036513338745	0.24488857578488712	-0.9783758871754953	1.4701054365914572	-0.6869430935484697	-0.7459258836107081	-0.7534015778686731	0.47810646146215674	0.6620187062381443	-1.129129138897632	-0.15946628578899538	-0.3434176275190639	0.0	0.6189604427774194	-0.9750783419780501	-0.8349150332397415	-0.5570365985464498
0.5983970470860009	0.4674762886375235	-0.450737833961073	2.123035379043952	-0.5937545925079486	-1.3389705737003128	0.5240794035112171	0.6651486713854468	-0.381427993617583	-0.5702982221387118	0.32214705336828353	-1.6083161635313845	-0.6024375675871844	2.0790987410344615	0.8011860433087081	-1.3362758699418555	1.3133927863893724	-0.14289394385014645	-0.6616073223412013	-0.8161351026949689	0.12676241936204674	0.15726045533226016	-1.1617831626263753	0.9448662456028367	-0.22664786592245004	-0.9686854530368554	-0.44773621503311056	-0.908619317138787	-0.15602574994984006	-0.7512353298023582	-0.3598894724273744	1.0002672470487126	1.7763195726700542	-1.0878954582815776	1.058322150720898	0.2332334003877653	0.16999590953053312	-1.3324693471606672	-0.707209916029435	-0.606272074580322	-0.4229663931208565	0.14823456691934747	-0.03445957171810388	-0.5655576916877213	-0.33765178166871695	0.0	0.03500773086822393	-1.151049986620489	-1.0695703619614112	0.1433655203038298
1.0974487049650066	0.7089737157493416	-1.0140861617593935	2.2357448211263042	-0.4843049868621836	-1.6219852512715243	0.13399128140531685	1.4714148432541334	-0.1285833962995887	0.037312731376153	0.7246696309304187	-1.4318350136218967	-0.49145587236972865	1.3069236194304488	0.8000890787687827	-0.7260628413032922	1.2974303600045531	0.6449068753106078	-0.25636795428215	-0.8599701344460676	0.1886960718162074	-0.5142878845995471	-1.1492328352753645	0.696386147039465	0.06357836891260835	-1.6633638826658814	-1.2710708143066705	-0.6972453422821417	-0.4520148024515176	-0.7276303709650915	0.5016882040809764	0.6697366206513684	0.8304448991051363	-0.7309073872000705	1.8424205051647544	0.8193723402139339	-0.7122543174817317	-1.775243353523218	-0.33184821194932335	-0.3258512642535941	-0.7740942410203425	-0.138341218844798	0.4690141916886584	-0.7705921697097458	0.014162325116203136	0.0	-0.8282045416783472	-0.81087567406603	-0.9336530236366853	0.490092609295999
0.8081339366194972	0.4114748597425968	-1.1274384200206147	1.0886881996318123	0.20899813867649583	-1.0522301240187468	-0.657093369798705	1.2227594673155366	-0.3716701127955289	0.3680187170296869	0.46843529392100497	-0.8260853449555743	-0.2088260390966856	0.30826689612979563	0.12120546247498107	0.08518869999080422	0.5529184374731272	0.7211907555885443	-0.5855376239540026	-0.5356069169188499	-0.03620973501926822	-1.1772888649880626	-0.6170164223065735	0.20046525758137854	-0.026076219432217638	-1.3849913804528513	-1.511769524442525	-0.1152118620777325	-1.1605502218261168	-0.53695360611735	0.7213623361324888	-0.12422353394281656	-0.38779179388340496	-0.48805512382662225	1.5777005767875913	0.22221641429622233	-0.4726460681039057	-1.4101276203793298	-0.2830186617690374	-0.2938951953780809	-0.7255570358872149	-0.09077670298745052	-0.05589157667325205	-1.1162024275217945	0.19147264737112416	0.0	-1.272285782062356	-0.5463608211667558	-0.5645817776729252	0.1424102202636046
-0.38754686411843053	-0.32690355780063357	-0.7877746761924659	-0.8314415573283459	0.7511689232705648	-0.25358602427288207	-1.4760620634876596	-0.06504478936883017	-1.1008691752637532	-0.1976371570422383	-0.5077783190628259	-0.2393256493443957	-0.1985457231341597	-0.32120786555192227	-1.072216805290925	0.29794025631326065	-0.7987202075934567	0.2748645094770565	-1.2420707688384784	-0.036068384825981875	-0.5220872992849611	-1.4750340111773392	-0.1155761771885903	-0.7191656683296233	-0.5860036369534583	-0.5803456417490046	-1.2603506239834261	0.4238653184971956	-1.9951592627363288	-0.6463122475544495	0.10309923345572151	-1.2654489223218126	-1.3757504547436468	-0.469762207657569	0.11446876256187022	-1.0323899938513754	0.32420860565711657	-0.3768509055264171	-0.9216250834869338	-0.7107071750620721	-0.8562383262859513	0.08123150045807183	-1.1795965982977483	-1.6151539320352577	-0.20926148232226702	0.0	-1.243497009280371	-0.815845870685776	-0.3849844186313726	-0.8138240961334913
-1.6920164650239005	-0.9630007203798338	-0.2949549060013852	-2.556012802862173	0.5225980641972382	0.1371780676475329	-1.9093911338873857	-1.440039427767475	-1.6393529523287498	-1.2768881803555037	-1.5619640326044677	-0.02772707215937785	-0.49477158860071124	-0.45492615981016166	-2.259022071555105	-0.26795886739457636	-2.1298987192632657	-0.022013349507626696	-1.5462948142354918	0.1326969665901384	-1.1414983692053968	-1.4001404067871854	-0.1375687582189466	-1.8590590525348578	-1.2577738752840784	-0.04607814080325145	-1.0277495825832008	0.5668135469286447	-2.318333836842931	-1.0506507154622395	-0.95755474454148	-2.257157946652973	-2.071249040795623	-0.47823587724317235	-1.6004919925556245	-1.953620134011753	0.6267250027810198	0.6815641785200065	-1.789273542627296	-1.279840592838504	-1.3022860171094977	0.057618133717952394	-1.9471572109365358	-1.8150072237378991	-1.00444551395309	0.0	-1.1297069783292553	-1.433233265614117	-0.5631192812798212	-1.7452040671494222
-2.1015803785358425	-1.070824233498045	0.03161440904657233	-3.3511275555733047	-0.35404527134739716	0.23441781226478875	-1.8402030777185905	-1.9171614575230465	-1.3891632929736477	-1.8595661233490444	-1.9852657159413647	-0.11142303003467968	-0.7269218763554177	-0.44931111714128924	-2.966170059971675	-1.011294173962547	-2.655033509758263	0.12460839054004438	-1.1568206020562148	-0.16604441288069904	-1.6392097679588538	-1.2140522001982372	-0.5041681595670225	-2.558410722912887	-1.5697547048349618	-0.015539945154506718	-0.9878584946779603	0.3261826365109207	-1.6724470506912994	-1.4030457120475988	-1.8072498773858614	-2.6674296258280927	-2.589483585133293	-0.17434705655653687	-2.465710705919311	-2.0747925133062988	0.09752049912677033	1.312122642021961	-2.063865919663874	-1.4320572171980663	-1.621247730126984	-0.2918465962193092	-1.7641756718897348	-1.3365269754068216	-1.6294768170341747	0.0	-1.1158344920556875	-1.795711352162962	-0.8208442849115037	-1.9709745375756036
-1.4574594278620934	-0.7281470495781914	0.08543403675503072	-3.1624855136609127	-1.1848356755515899	0.6452406433833894	-1.4935029122397938	-1.410185287599859	-0.5447371602501699	-1.4035552024821627	-1.6726832784233834	-0.11014615630171615	-0.5873131545506316	-0.6655552703846315	-3.078856377262482	-1.1955857447283327	-2.1005210969482646	0.3895876819725335	-0.33489703845070745	-0.5009203268377298	-1.7089993584029304	-1.105435917637251	-0.5409910829675313	-2.2850891691702846	-1.3546674613506642	-0.05905736612871327	-0.7263158281678475	-0.03710172837970271	-0.30886670628117113	-1.4787745879431624	-2.0486914973282055	-2.527577643619083	-2.8643182013662156	0.5417251721918261	-2.2549734771828094	-1.6995780976800008	-0.668384185590282	1.5833590559136843	-1.4578091807151408	-0.9009116083595369	-1.4428532370864802	-0.8006055572478646	-0.9193638889119196	-0.42568115398121226	-1.6966829753156614	0.0	-1.0070144535388916	-1.5619964230637557	-0.8147603771361959	-1.438884802118419
-0.5865282946973832	-0.3368132229595428	-0.08884732900347504	-2.4233848241580827	-1.4243238255200241	1.5119741054534241	-1.1443060122529582	-0.6821956559789027	0.07481217293254468	-0.3481058541171997	-1.1246733008376895	0.22768365472682797	-0.17058915229241992	-1.0946482999553788	-2.735732549513777	-0.6752578250338839	-0.9863714758805296	0.3668167310475885	0.34655478438317516	-0.43035047562672357	-1.2001495283925956	-0.9877859607922891	0.11637328040572603	-1.2562918117631223	-0.7981778163008447	0.17108877074104567	0.1803968354576752	-0.3122158042189836	0.9196536244457775	-1.3277504848561248	-1.7434916402763043	-2.2107754305336775	-2.641888635907798	1.3452241557624542	-1.6238138426868765	-1.272969922995941	-1.0182906857050078	1.7413053114919403	-0.5206301771431425	-0.03845375814093821	-0.9683499432663482	-1.2063928981544356	-0.20203643282771874	0.20069399806197624	-1.2429922636792419	0.0	-0.681615395413346	-0.9942141571790708	-0.5924751673707959	-0.7780239447430062
-0.3160615545408632	-0.16326381814631707	-0.48130575534082937	-1.5413706879273696	-1.1213549873399304	2.1240735869177527	-0.8273378778930773	-0.4233422179073336	-0.0865346795768741	0.5001473254678047	-0.8395654881582534	0.774048816788199	0.19585370668043148	-1.4494991886340582	-2.037519649258879	0.06560846121660313	-0.12512315770195906	0.10477194190490434	0.5348035767970231	-0.09733134783499871	-0.2912261440929243	-0.6558754454620302	1.0417956753536879	-0.30642656727684664	-0.13719856181379952	0.3987466838833098	1.4929916345707144	-0.42481970513781403	1.296008251828303	-1.0085489621458161	-1.1707163383704635	-1.9691182047120206	-1.8185691973417095	1.751229475544758	-1.2139085778227099	-0.7819784361573802	-1.000810746721718	1.7318340364322653	-0.025086970235863985	0.49514208913404095	-0.7004327330138556	-1.4365610405658853	-0.0530165531201093	0.08720809810461233	-0.49509593850070743	0.0	-0.4259140613248761	-0.5998216673250455	-0.5359742106727697	-0.5837673549018116
-0.5064939005029776	-0.13378573315859527	-1.0917434200314546	-0.6614679337858631	-0.6635144483421523	1.7130097221670986	-0.35620290761494017	-0.5277812524693092	-0.7200387411867198	0.883455270503345	-0.804879029725879	1.1928300503763702	0.3792660215574278	-1.516534422998301	-1.0143890758796599	0.5249389952499234	0.17122563066851465	-0.017726167807889662	0.3635691863664603	-0.052736171381580474	0.5963625449307254	-0.0780117409371627	1.4833209468390878	-0.061533543944404585	0.5797951838450536	0.13984359342044508	2.4213242878192056	-0.28276289066186644	0.8728041232753803	-0.3929357604187278	-0.4771665854178623	-1.7101794705013578	-0.7076554953590213	1.612251414250208	-0.9764672695498045	0.06643532569935562	-1.071652505494077	1.279818131669047	-0.1512064332742157	0.37614021521840246	-0.8208416322592345	-1.6308475284280828	-0.16919660574061673	-0.47919510427465833	0.41644921223264286	0.0	-0.5779625317377111	-0.5266752557017036	-0.8347915691837929	-0.7261219940526916
-0.25848534711558036	-0.02677431666452816	-1.6974661163905622	0.1293159172465701	-0.23444166370748218	0.5196005800597409	0.4161357954788337	-0.3444001586437714	-1.0150364613147322	1.196033683257134	-0.619060348406248	1.3149338513713762	0.5834821581692656	-1.345087274943258	0.12436325618048326	0.7018327712219536	0.29503730180860804	0.17074078302090145	0.2427461440176068	-0.4732228817304999	1.1379211647902956	0.5506338113681459	1.2567520055040082	-0.33207932118735595	1.3924871353894623	-0.46982202133413625	2.432644399344694	0.28567738921260377	0.3387713368586376	0.6132130702900097	0.37594542805622105	-1.2463069889209688	0.11530772420283959	1.3289525065480787	-0.45930335012963347	1.2085571376764475	-1.2461971807242962	0.4481259085502987	-0.35283835121952645	-0.05818665839948796	-1.0028425692147125	-1.8549175921687386	0.06168143615103359	-0.7770664672501495	1.4095857444733164	0.0	-0.933717130266456	-0.4179378380047653	-1.122825120227182	-0.513164076007316
0.9390598658145365	0.2566532062368455	-1.8102452756033836	0.58225466840114	0.322410350406107	-0.2564157855520738	1.4031152674017613	0.47439386669259115	-0.5532980057370296	1.7446943092858336	-0.03437323554755955	1.2991270270067707	1.0321286368646436	-1.1366431092876996	0.9116905549948856	0.9563646527409831	0.7330551153344489	0.41383077355266273	0.427582060095478	-0.772489416550759	1.3738824661714066	1.0421794161555762	0.9788775684041519	-0.42083458547295083	2.1672407730778653	-0.6047467234886547	1.8017214771532866	1.3026580352089168	0.2812466089558403	1.7291270008026787	1.3546959314418274	-0.6293243393389552	0.28948655557626285	1.4828253664331108	0.414217065934004	2.0400152938063267	-0.9261276163436089	-0.12068384937742876	0.005363086359080084	-0.14143090387125057	-0.809049929395309	-1.8694631882872947	0.8371404982707821	-0.38341233932065644	2.232424027738306	0.0	-0.817171706907021	0.13242335565937785	-0.7663977765661588	0.4448253915418252
2.4828930971696517	0.6454317365603712	-1.0699733390008725	0.46821941672266715	1.1091872316731013	0.2610328323130511	2.319175523294099	1.533555265730784	0.2789552229981991	2.191782707031004	0.7230903559025371	1.4150064618954785	1.5887396677534464	-1.033414454631248	0.9961413202484454	1.4451112180090957	1.3859831812771795	0.37456069378384554	0.8037894525145726	-0.202171372912699	1.596315385705114	1.4083778488152712	1.3029517112280138	0.025600098962964567	2.5595584790416672	0.3099245176020733	1.254455672158068	2.382116341135363	0.6515003130013521	2.373665932049331	2.157444947043466	-0.10479322528532141	0.009028188915123294	2.190478897934798	1.107020287072239	1.9991903026176934	0.2806320765974425	0.22568635963521286	0.9591548085829804	0.45915571154141493	-0.130784438599781	-1.311134100626328	1.7255312197535106	0.4615837948431414	2.500036153214585	0.0	0.10767854489118753	1.0704114159096685	0.43828444575831466	1.677298402255632
3.2204075304060282	1.0188083887577	0.2722852575059081	-0.02610148789237265	1.8078270858440564	1.5440695757281169	2.838476466365082	2.1129931478339667	0.7725258774385013	1.9223031674532378	1.182097778320595	1.6998560373706133	1.798942106241687	-1.0238514802954741	0.5947988044104352	1.8430283234044085	1.6554480268788034	0.06070386013829626	1.0680864900756857	1.178780264203865	1.9524092188506923	1.7459079264731223	2.0446324745188305	0.6301559373942397	2.3021305201518363	1.7423966189308304	1.146205887497526	2.8633383600603257	0.9608479722939525	2.180228040211237	2.391417305339104	0.2345816324476106	-0.1323012582051529	2.8394337711336086	1.0770970230271932	1.2344438057863059	1.7852038069462994	1.3165312344527988	1.9000104477108457	1.4014646047169315	0.7842441589603534	-0.14698928392383867	2.1317943858890263	1.1691166378716824	2.0437439685407823	0.0	1.2662169918657218	1.8894639026692197	1.8988861751540158	2.273985605623712
2.653712155840314	1.269534688266245	1.4041753452506223	-0.27098379724981964	1.8702527626789098	2.11088132889998	2.732455967921774	1.8917266976516183	0.6565311533546698	0.8682268991188417	1.0986220227067112	1.8739566452729541	1.349195929318098	-0.9851331619630503	0.4042506368130677	1.6853114560187374	1.2039538682156552	-0.20830712136394525	1.0732163960423364	2.3375577148176796	2.216458696227532	1.9753675061294214	2.28581558053691	0.7993811080960369	1.5051801541819518	2.418691327233351	1.1449213101306064	2.3450751491650257	0.8904426953413729	1.3819995510091962	1.9728912312256202	0.592916261648584	0.32142416425555065	2.567115724960447	0.4684292699050803	0.5260617876339025	2.373309300704394	2.10218135669158	2.158756974430977	1.976041305345304	1.588053391507959	1.1366302203539946	1.8748157751636416	1.3632332536085165	1.1526900736818588	0.0	1.6707566726773788	2.115741742899282	2.6365447040354093	1.8138357293613891
1.404728695695499	1.2785371011415845	1.64139729559124	0.2655282717612961	1.103095754773062	1.0974611589167673	1.9826438283674541	1.1742701278912224	0.2859444983650468	-0.2664505344861828	0.6557089202497502	1.6176136707692357	0.4417065689642772	-0.7740811706093348	0.9324497007483087	0.91501617582807	0.4565109171729453	-0.20321803512851375	0.9603773334656522	2.2218158201045717	2.0203514346838403	1.8236849871653502	1.4086915287730828	0.48949576459655836	0.6129721749504731	1.6295353746041121	0.7402665181411989	1.1034467140342865	0.5874042265585073	0.6043533182728742	1.2885422625509393	1.182382639442818	1.2682591315741416	1.1104032592878434	0.018123455908794127	0.5054714640569612	1.4186654179110298	1.6275718611157823	1.6063488744446357	1.753503042328595	2.008890395160914	1.9066564510709236	1.2729169050577587	1.1068330163674587	0.36169831770333727	0.0	1.0186013242763632	1.7285915091064943	2.1236265083717143	0.7539246253498467
0.46837890538801064	0.9622456274787511	1.0825126485290477	1.4479040180605791	-0.021647648461841796	-0.7916363682986785	0.8847627480806868	0.4883144658073419	0.14765277414700417	-0.6911884389022346	0.24491536104192646	0.9208631049156925	-0.34192976157431243	-0.32167954741574933	1.958314368885274	-0.010804387851505037	0.20412851567219145	-0.024935134152103685	0.9522204744352062	0.852401234952392	1.2980827446888172	1.1498913965333644	-0.1258950316411029	0.2936629108308815	0.03847677104255629	0.02417174609188501	-0.08861451068190287	-0.09598040654186457	0.3768037888818248	0.28837265373354387	0.8759116590861654	1.8776281626703646	2.152490030729985	-0.7961567003035361	0.27087567278464586	1.0341137830889044	-0.399480964099173	0.05874953305143106	0.7255960952030343	0.9472976874039593	1.8822639795505087	1.9504551003894435	0.7480020565509896	0.6959385392227136	-0.01602184734303552	0.0	0.09970796322813505	1.1117145729410454	0.7473981757214	-0.10291670264448076
0.1872775909336719	0.4230250824319062	0.48207227716851236	2.553859481784268	-0.7262603544318402	-2.0213322966853324	0.008226648936472914	0.1131078588161274	0.34471768373741957	-0.32241583574222843	0.12745729123764885	0.12898012001815198	-0.5619448843618744	0.2881924781157595	2.756354015892313	-0.5745645884675571	0.7438634666636852	0.07544756017215486	1.0514113031809507	-0.6418750157626512	0.42217695812178624	0.2466620056829947	-1.1917620326343283	0.7542411149134673	-0.14832707264186193	-1.0388533514717446	-0.8418531901023735	-0.6610312161377047	0.3267548742358072	0.37512505228872156	0.9173597314605346	2.3013326259425066	2.493625431136072	-1.9460412507601814	1.015151401082396	1.4101879491721052	-1.702459832410959	-1.4028195042763623	0.1530734719241987	0.16491013771690613	1.2216239896479586	1.5951366748113802	0.45754456621748457	0.37018126389515604	-0.09894407711074504	0.0	-0.02859074170756711	0.6671017959471504	-0.5404256850842789	-0.3741622062948219
0.11099875203776086	-0.021655070679244978	0.42788000317611474	2.9686720303897607	-0.6229566124610458	-1.812538622244837	-0.13531140153789023	0.014863793440061666	0.6220090646053958	0.22186557035906546	0.30161037722014683	-0.3790115023106176	-0.29264677741216255	0.8310828318472012	2.8461907163282647	-0.6862166447506863	1.5412805904854456	0.003908298624693227	0.9918587820795076	-1.098839544589527	-0.14936903683380928	-0.30142123930901016	-1.1616875667788964	1.7144764573013118	-0.17663689766474625	-0.8749671077674064	-1.0814162630458037	-0.6484912415195738	0.2074225723025814	0.5221713817624143	1.0831347711917383	2.2657019782923355	2.3131052783769586	-1.7018978406000023	1.5627848939405034	1.1332409979258005	-1.6865523512743723	-1.7027922904924837	0.14595813507513894	-0.17845506545691128	0.3301498558463488	1.2416916321834965	0.31779425624158997	0.2189149670549487	-0.1907443804165607	0.0	0.8129798906439247	0.5184440258998809	-1.0280494824170732	-0.23810697270018108
-0.23833515305945682	-0.09992766325705177	0.7214944374206914	2.719045102111538	-0.046527626092007626	-0.8253091853317119	0.4507081741895368	0.06701089601956092	0.7701155974830652	0.35314815916467246	0.5978928244755094	-0.5499418627674576	0.009532871427197352	1.1061395260479747	2.39882948295188	-0.6730130709115679	1.777137089905782	-0.13109472582623682	0.517166295066148	-0.36904432629520917	-0.3215248224913224	-0.1475205684372204	-0.5107208188576141	2.433709475248313	-0.2713245326995904	-0.0703904807618907	-0.8934312675543796	-0.5735068733615535	-0.1655885042412939	0.49524934050189917	0.9015166531429715	1.9915625300060609	2.0291837787885294	-0.585709685232306	1.4873207376954893	0.37749273864217575	-0.7332214046464132	-0.9616149114959097	0.4279558089689263	-0.19766370322252783	-0.2981210365518692	0.8856320012598636	0.26214198967318075	0.22667813982462684	-0.4114548874789466	0.0	1.7545903695206742	0.5272719276845592	-0.7309642289733688	0.04754205358092266
-0.7333130134676203	0.07887317806310494	0.6651338053899285	2.2470005609839157	0.29627965703984604	-0.28396004701562716	1.128306659644053	0.15744642294174266	0.8382345317985417	0.07610861679233888	0.8194306885201694	-0.6714362463444762	-0.03697297968421068	1.143329771253563	1.855700227616738	-0.8377920338221168	1.1286670316361092	-0.21372213768413692	-0.2984782075647528	0.7049338129819263	-0.3932647394036028	0.4272323581301559	-0.21231162158647557	2.284265109227337	-0.44274360975919586	0.2838399548925906	-0.7178965518769223	-0.7905687323454141	-0.6760825480412554	0.2706154120236756	0.2596475817234244	1.7825546403182924	1.9413871026199359	0.17989020486146073	0.9535306318971012	-0.2836360742951293	0.14595583872436063	-0.2478698380099847	0.49768274991020456	-0.31362930956268714	-0.3575766876255646	0.22406762360731064	0.3418770632660207	0.2946919430683802	-0.6334522840505539	0.0	1.8255964636974142	0.4860478199531782	-0.16999241253736982	0.49531401749627085
-0.8982679644346245	0.0433694595693204	-0.07165692308891156	1.744405099827909	-0.002519672378568745	-0.6380819808956917	1.107305485342078	0.11310924376554986	0.9385036736908678	-0.20546535573688196	0.8266433546140576	-1.0146953995130539	-0.4274858559208359	1.2128918051981286	1.2930695557852263	-1.1264830747898733	-0.04897173524184719	-0.23343852186164488	-1.036408982592361	1.2161904414771636	-0.650100288464408	0.7060227149530931	-0.6691993720534657	1.2554934341164177	-0.5660075261164058	-0.23184985259915192	-0.8190936882810407	-1.1322568697869135	-1.0380055593560158	-0.1387549695882241	-0.49959303897060003	1.5601093602273015	1.866327148621214	-0.2141093038116501	0.34796670771661975	-0.516967681747253	0.28697333139634174	-0.38633591316164856	0.09678761335441914	-0.7294986916099521	-0.0246142513374595	-0.7783906866692999	0.5584725448320583	0.2536751777282636	-0.7277421642203223	0.0	0.9093133811024163	0.26279155624070266	0.22082708771176138	1.149063484586952
-0.631895700784626	-0.5615748796918693	-1.0044532133944104	0.9124412120773637	-0.7038748023947694	-1.233063675349729	0.16575460123174304	-0.26799418551304693	0.9885507466795638	-0.27434788892691697	0.6018121833546562	-1.4796450125552025	-0.8525633584634751	1.5441256796441059	0.3757643344346643	-1.2538269826882342	-1.1942971989988498	-0.19005458007112158	-1.2699996560279214	0.9756570250747342	-1.0113611266526628	0.17595659461386323	-1.3828743521072464	-0.1597505839910322	-0.5933912891602198	-1.0614827545082135	-1.0307952887740075	-1.1721876719355635	-1.0953487206684749	-0.7512921706004911	-0.957836358866856	0.9134775078097327	1.3335870226445923	-1.4353074150358487	-0.21814812403710437	-0.5116488894874489	-0.21175012927431047	-1.124063878366655	-0.5647099456470616	-1.1674890730343919	0.23009505613857895	-1.594523736726781	0.7070810415519532	-0.018131800551949854	-0.7530054825598138	0.0	-0.28789862027382246	-0.1536440393110726	0.4128641455566886	1.6846495538560253
-0.40675754647030976	-1.4940830983637878	-1.3221732847684144	-0.5228442913154079	-1.1880527358333859	-1.1844621307978913	-1.1151191539776368	-0.9576126321245219	0.7769816428856489	-0.31217101542385717	0.2885327029043789	-1.6367634353696054	-1.0006613730577432	1.9997531364608496	-1.018529493221615	-1.0625956577716884	-2.002206793673729	-0.018149408863130642	-0.9324180275561219	0.43286771430833165	-1.1449074578174776	-0.9847747849613114	-1.6221757449931793	-1.3953974845564585	-0.6186079134346744	-1.4046381999329605	-0.9972812285188528	-0.7692816471853895	-0.9070785297448327	-1.4299433609804892	-1.0241609219466832	-0.30156995985661766	0.14494447867808222	-2.3526421659121706	-0.8879226416891092	-0.6522785714627408	-0.8133325951586943	-1.5054373235495728	-0.9968533946212864	-1.1480884601722658	0.16211373489067368	-1.5514114437742113	0.5079267840670965	-0.4294685726037282	-0.846494200972278	0.0	-1.0248570346273227	-0.6395730443088947	0.5815255125905482	1.5406625152314073
-0.6776202888383989	-2.0052158917462926	-0.7554490759665176	-2.1857878403041298	-1.0493989646826416	-0.33786903019849174	-1.899175794905688	-1.5416499618863255	0.26071031735946126	-0.5466025637024428	0.10214743701197589	-1.1576618301231143	-0.7695889143523055	2.08722332601407	-2.317940581465816	-0.6559863648526875	-2.4073938986116077	0.2773994713149502	-0.3565824623362275	0.03857841266622044	-0.8923713547297334	-2.038728065168045	-1.211943644231792	-2.0694194606436356	-0.7342096200166053	-1.022148009147281	-0.5578513100633122	-0.2610741977366142	-0.5771897018083154	-1.7627605460757343	-0.9229463597844378	-1.5363944009961468	-1.305906045695318	-2.1055347300694187	-1.6196041959521175	-1.0121292287801613	-1.0502314822821261	-0.9418544509114019	-0.8522432731336329	-0.5231782472379328	0.0018867381756475286	-0.5438969250280966	-0.07814813845145611	-0.691600615560355	-0.9910362275248675	0.0	-1.0906045601322678	-0.9628660058811295	0.7378342718695682	0.5486434621418095
-1.2707117416544016	-1.5182134133525929	0.14126663837425701	-3.1649931160829743	-0.46860727203648395	0.6881492307867594	-1.8921523588947162	-1.5190485253342318	-0.31821494696308633	-0.8740286900294421	0.10332692090180828	-0.21061633431658344	-0.2793716068068513	1.3886945519203744	-2.623192692161664	-0.1997990194844734	-2.3372255304035314	0.4573372735633059	0.0442888762183368	-0.16076271633462288	-0.48250250893948476	-2.3167080763447805	-0.5698531938209201	-2.004248562833998	-0.8902154052119418	-0.29087155556383537	0.12869201503427077	-0.10618636923203477	-0.12934483611251577	-1.3414876655648027	-0.8488234024760978	-1.921406478854839	-2.307607832301943	-0.8750835413924444	-1.9992592441412376	-1.2447899936363969	-0.7587390404324156	0.21284601584862348	-0.22462542608390032	0.2989798128941738	0.10651748435889202	0.7607246964174229	-0.7273891052865811	-0.593489439489586	-0.9870360767077049	0.0	-0.6846018281673116	-0.9278521329341006	0.6712840273328057	-0.7126949013799413
-1.5552880653638435	-0.2533558141944032	0.5662347477476929	-2.8464841460535024	-0.04090157114461786	1.204172344654443	-1.5495752994805707	-0.8483058996533716	-0.6659714110909837	-0.9674514701259762	0.06102263538524894	0.5952606028151525	0.20993280542829518	0.02819688378966601	-1.6103697312558183	0.2650593552269307	-1.7250285795850637	0.1806234675266496	0.13299839367211327	-0.3675925386655216	-0.2789578199665124	-1.759330840276779	-0.12547527791586194	-1.266476550219505	-0.9413277625421872	0.3106659498865281	0.7343773976262189	-0.40085353974353216	0.3967326477660729	-0.24078416083933632	-0.7519043668048038	-1.141979047467357	-2.419245169827539	0.33726549256062316	-1.6363999417303146	-0.9745791860193516	-0.08027986912191681	1.088533556065495	0.40910322172145164	0.6903080736357753	0.42611518928199094	1.4801534460605652	-1.0178350864362122	-0.2751009169443947	-0.6804846333205616	0.0	-0.06361312290354146	-0.5847230263120818	0.24640077314717135	-1.3688897342599664
-1.199507320635248	0.8669283404940947	0.2344889318240413	-1.5496006883285196	-0.2179894553174128	1.0041659784582213	-1.4849325472164558	-0.10137528493858254	-0.7334056587203394	-0.7035301279763101	-0.3539478464377862	0.6986128828511147	0.4015326498283449	-1.3164566270073907	0.03994381015136981	0.7214273407285217	-0.7704857718990139	-0.6023287243635804	0.10336318682192394	-0.6771190043186116	-0.3697884625766466	-0.893911333678141	0.06896832407577828	-0.26044026108388135	-0.8108438576405084	0.5638653816086263	0.9553706193521494	-0.7999527995415852	0.8216461537691041	0.8754050651261006	-0.5024455586146276	0.14417765315891126	-1.7767126223208605	0.6434083351679603	-0.6764784482685859	-0.24220538191039487	0.5984178187348278	1.1254787136652598	0.5407353979063263	0.3818053721671154	0.4700361657986675	1.2575667542393667	-0.8342906627596461	-0.15609486082398122	-0.1697937090290272	0.0	0.5157712293931153	-0.2707650176177079	-0.3441628067554443	-1.0695679599646242
-0.5657235171889671	1.0040787673729594	-0.4568705111265996	-0.22959352874841607	-0.8573219162791128	0.313933826443529	-1.7512341933430895	0.06657454222433487	-0.7165212106510128	-0.335077375553293	-1.1537575031189147	0.06317111061986108	0.1264361726409178	-1.9348657371774163	1.213607819223111	0.9765577958613539	0.03893663629712042	-1.4467367164420932	0.21989876069034947	-0.9783563795651462	-0.48404036045513005	-0.30838382982777823	0.1480232808443627	0.4136294872330801	-0.5522385611265294	0.44527342266023173	0.642854101055379	-0.8883925993701904	0.9365794400160748	1.264767459203987	-0.16889842386959344	0.8800158679642778	-0.8629639850608884	0.0023187175664872452	0.24880191289322756	0.48015205787591686	0.8231809549142214	0.43868915966745203	0.004215822132424565	-0.28038526429161975	-0.12132969334963478	0.45847624508578066	-0.48109991346988656	-0.5234174913880092	0.2558048191752491	0.0	0.7096426106297198	-0.338992206123427	-0.6983802286161431	-0.270640772269599
-0.24977420853838297	0.1501612203062812	-0.9076458307750754	0.4272200006764498	-1.3038030368716584	-0.5273575436365516	-1.8033012384324312	-0.38908023317219514	-0.7817391808053694	-0.19018925493116567	-1.851298349593662	-0.7932555201192931	-0.4633809945218373	-1.6757904835825408	1.3515493288583573	0.7604759911220994	0.35521776459139875	-1.7267878417662326	0.5366745904246768	-1.1250572624195843	-0.3255782871023352	-0.14152415756559844	0.09836179985774342	0.43563583675283796	-0.2456567983855202	-0.008221070593676156	-0.0771532824613025	-0.5713269675403193	0.7587845218012184	0.775543940645254	0.0017384272528903984	0.6144658503111516	-0.06812343811771264	-0.8696005663854637	0.6425420549402486	0.7223781551351494	0.4269259473747226	-0.4524276639073842	-0.8887708094848275	-0.6438948401567234	-1.050775925026617	-0.2640799200809702	-0.36748729187005874	-1.1836159398936041	0.3736496365916819	0.0	0.30165482744626115	-0.7818145438569324	-0.5719960240826687	0.300542007990903
-0.3427380890195963	-0.8754174446168198	-0.8328895436661512	0.51730254978193	-0.9822653264238422	-1.198435441670379	-1.1679953133776535	-0.8458554158468105	-0.864012784452754	-0.2896619630568709	-1.8184603854716324	-1.2350847922912869	-0.8930906338010772	-1.0444549006124828	0.8289181000686223	0.1166572987238036	0.37893875279648026	-1.206231003523228	0.8656529269644906	-1.0749745147340246	0.06653610065584642	-0.0629139606073279	-0.1822060771789674	0.137560260277882	0.09433752456544062	-0.6149952462153648	-0.7510484395996804	-0.10091075511524968	0.5729130593106138	-0.024243060337582927	-0.10247922781449838	-0.12036064482699178	0.4845013145322518	-1.205231754760899	0.6218256473762036	0.444167287620997	-0.22877051449485558	-1.0489217862555484	-1.539310241008203	-0.3223495887522944	-1.5409999380103094	-0.506755696775143	-0.5920291207804355	-1.5659013454699846	0.20383793211837153	0.0	-0.4022300417936824	-1.1643711284255711	-0.09671366405348988	0.3408330499981311
-0.341546273715495	-1.1703209811369386	-0.3502615702083495	0.5494360420285236	0.014002267592066806	-1.3890819900460856	-0.04541662245645718	-0.7110617622430139	-0.7669186686231428	-0.35332433485573156	-0.9103458380337198	-1.012078734069796	-0.716469234726945	-0.7034707739462241	0.4001852968635172	-0.42866363921029405	0.666265846074716	-0.2658329211262962	0.9718074980764224	-0.8549039586563394	0.3370537566502005	0.27873267110957656	-0.5640433157761404	0.24098451784933753	0.4434570567782134	-0.9801747631358472	-0.8078864960410225	0.20638676336400924	0.6259527618560897	-0.4099386087099723	-0.2806571314505749	-0.4442305942863847	0.7753796221125261	-0.7941970437883905	0.6833378459542501	0.014239828566960096	-0.51184514576529	-1.067242383556114	-1.4686170887112586	0.4884474210430922	-1.0875936922977143	-0.288871547907776	-0.8684411582442848	-1.2149071283716837	-0.047493206162278936	0.0	-0.6582691080988586	-1.0174304718007297	0.35064174893200867	0.0747101615517741
0.1766350731726087	-0.5306292466480637	0.2500422120765803	0.7347318675296441	0.9347615492174562	-0.9475358341995171	0.8474988076459873	-0.09381158550497945	-0.418371032331278	-0.15548473311326946	0.2946933081265358	-0.4002320901110718	0.01481815577922354	-0.8537008453170405	0.38743414315362384	-0.30146442434844384	1.4479815834492733	0.465090424602884	0.7581819809894712	-0.49779587534793096	0.18822377162434964	0.8274631697923458	-0.6676545536976407	1.0835818086083635	0.6405493116206925	-0.7658246342955791	-0.02691807951392362	0.22933424605383096	0.8106102657890802	-0.18013250000020575	-0.2579460349831693	-0.06625745581694538	0.7336560141075138	-0.007678507284312926	1.0376278214045027	-0.21843005357181033	-0.1414394932481519	-0.48570837704992104	-0.6875176947168561	1.1902582363106071	0.002386837492339828	0.10693392058145171	-0.8683098259104666	-0.21411190234483707	-0.17224953310653227	0.0	-0.042179596624344326	-0.32887440233231036	0.4507261213641462	-0.19536546544924255
0.9586322096679435	0.4391133971179834	0.6930444109333231	0.7984906440296916	1.0668724697878817	-0.11074343163364184	1.0146591103874743	0.34188359955441644	0.023572149138909485	0.2283834233865775	0.9601123953898862	0.10372231812681668	0.6886777963560248	-1.091472000993246	0.4690602301086997	0.4433318170298361	2.2377307252425385	0.6786785415065464	0.28567040978849256	-0.08226438732687609	-0.28793586964108725	1.1750241432140933	-0.2803976733046956	2.1337846488589918	0.466344048800995	-0.08702728964063139	1.1418656842854544	0.07993565038893757	0.7530702786372895	0.22696607764665422	-0.05855495923734083	0.4735866607555837	0.34620997719547264	0.6318883859519223	1.3193120331016546	-0.2734608391930931	0.5147427341847188	0.390908513134802	0.25866179310614146	1.2533242016384956	0.8640080939620833	0.34472084399321995	-0.6010625419603202	0.856142134134315	-0.08148175310546682	0.0	0.9218361201642078	0.39797522845832434	0.1317376338616891	-0.4263570234340453
1.3146201465276592	0.9424546062131436	0.7792571768474187	0.4508130155840589	0.4826892828720314	0.5822381420259534	0.6781214036837415	0.19247598230845067	0.3135206945363684	0.5597568948016346	0.7423704091287039	0.23541342635932777	0.6918020838425449	-0.8752854104373169	0.18021893072758036	1.0242837506155842	2.2494768544796186	0.5720364540914528	-0.3026811808034797	0.22902676277481213	-0.6507415488284517	1.0452718893120205	0.33452849120697364	2.3969077937784933	-0.0594506384256089	0.5241914814165078	1.8318050880858827	-0.007087751811271775	0.25444830882709746	0.25398623171095713	0.004336994434880032	0.4569022278752998	-0.15093973911858416	0.8667771277206692	1.0304237233308147	-0.40590970330100323	0.8901186494219852	0.9942360022250026	0.6843949370062041	0.5879256504305673	0.8661726873602434	0.19474261222476358	-0.40598917951786906	1.3838825870075178	0.19866641405276192	0.0	1.1673700303822756	0.6247603318079479	-0.43169226342706557	-0.6882491577774239
0.9261222821973759	0.7249302511239597	0.48284845934041254	-0.15786074100807929	0.04158121411236441	0.7694563559705365	0.5024768398173076	-0.1624163437796963	0.33346191883774434	0.7361418387167529	0.07331128910035659	0.166042118999116	0.09328340103606586	-0.13416676648375336	-0.5155148283835899	0.7037997707217676	1.215809682535418	0.5173018476240256	-0.8169755109962054	0.29925624080244034	-0.48301794327813785	0.6651211823271438	0.7060826031860785	1.3675383385127335	-0.5166115678213256	0.6769414096862314	1.4680658104489874	0.19503950502649503	-0.4217672503167185	-0.18238385111914	-0.2231723806275139	-0.2256623130745888	-0.3585632282336053	0.7953824821376874	0.19060772891278652	-0.6517862014518082	0.9231473353342876	0.8828162624616032	0.35161482631467184	-0.4160003265187014	0.15826850813912932	-0.29657036997446506	-0.5551759984866453	1.2006100389395873	0.580793919229034	0.0	0.26126908453690423	0.31304101812940055	-0.9106653098661783	-0.8831597410265595
0.25271799096138425	0.24717185507162023	0.08069748565723944	-0.5779731404890772	0.5261238117051169	0.6223271180590106	0.8747487506403896	0.01995955615664835	0.1706127802229583	0.8578222238176567	-0.30870947580807334	0.29281722627094864	-0.3348927046794922	0.6011916908628899	-1.1860522260053297	-0.32541197968635033	-0.2885832802872412	0.6422791948779553	-1.0289720968182374	0.18763215771466543	0.23607991665133887	0.562802610460957	0.6969083427958844	-0.44251717572477905	-0.3826564032294093	0.5585603286785044	0.2684248326587621	0.7634003378715195	-0.7811905350467186	-0.610927954032195	-0.40927377701785433	-0.9846832254732298	-0.09083764270538908	0.6870520051484528	-0.5863224576260482	-0.6366314713796566	1.113260066728974	0.20751698681610659	-0.2653396596377723	-1.1500742137462232	-0.5191614879891475	-0.7236564081587818	-0.9046902006188994	0.6721166000193589	0.945916164426379	0.0	-0.9894769760215912	-0.05515603413628405	-0.9547759289690677	-0.8185093214707786
0.0393570478915711	0.1713459542414746	0.042840810163354774	-0.5785943503264642	1.7374044181625046	0.5942191925507163	1.5237253256651397	0.937927582978445	0.026602389131988455	1.0066576569341301	-0.08037318022420986	0.8109412843743194	0.07866864499808127	0.7010641379049232	-1.376563958080385	-0.9945207797505898	-1.3659536145980467	0.7684559551032611	-0.7785084263216989	0.13890925085431458	1.0661145024778451	0.9611634090129391	0.6051770244170445	-1.9330115509270163	0.39872919382360766	0.655230132401956	-0.9709207875397986	1.479690876282772	-0.610110352831008	-0.4817521097846423	-0.03724976414547646	-1.1656773401864517	0.3760226367527985	0.7448302636164975	-0.7000556622136768	0.020844162451839954	1.7808900958427343	-0.32638248212687526	-0.3716682700808144	-1.1676148567396318	-0.5206440855420683	-0.5698220310749628	-0.9984357240624594	0.356275630637758	1.1565185442362826	0.0	-1.3298977491459447	0.0060952497093618935	-0.3994755989006879	-0.5337261449336689
0.49359661648000086	0.6763415632297419	0.5977846494500895	-0.366465232222338	2.5479048621966047	0.8218247535663186	1.8452944465973873	1.9101810461292068	0.06639995458420576	1.057586217004694	0.42737711558344743	1.457588456445852	1.07986637735869	0.08956325419665132	-1.0249358333577836	-0.45723284652470403	-1.5786155916145623	0.6933365750559648	-0.16918536974578915	0.3457011885131672	1.408178664533058	1.4417888614298495	0.6830071947086794	-2.333482475967673	1.2003227889496952	1.0551001875946329	-1.5708121621329185	1.8408948764283026	-0.186777495531679	0.2767447419618139	0.9163152438522238	-0.6872877489595995	0.5323456997121385	0.9759296934780041	-0.17873666549022843	1.1031158412315722	2.4464369053294686	-0.13810900817260646	0.37646534426662626	-0.4716068247076601	0.17110840839833535	0.2643224218750887	-0.5417814604447312	0.5323144284164214	1.093865485949467	0.0	-0.4368030727436335	0.49171589684290895	0.5313471039119945	-0.34282537300824617
1.0794020866193137	1.2616310430134563	1.3824138159470343	-0.2655601920196579	1.983641358678607	0.9442008456837628	1.5296299549807246	2.042686674578398	0.30969762327803824	0.7859655680030657	0.6594914826514338	1.6896262440297658	1.6132657443517318	-0.6174692164329544	-0.47106017361368085	0.8974683425673775	-1.1934784098712383	0.43910067624170157	0.37600703436450994	0.7388696791293751	0.9640277228453381	1.3269828183851087	0.7416897710978944	-1.7118298679010209	1.214921905047271	1.2404259794602799	-1.4327353499908244	1.3830653186196162	0.046226861756180515	1.1307960502872418	1.7362069457074643	-0.05034126626598857	0.15047213020723818	1.2076438753598	0.36658413141025814	1.7487636443009997	2.214476021544941	0.5822017299986931	1.4652397595681532	0.46971748858185525	0.9899324471110972	1.1838037820113532	0.2580275618770895	0.9920818839414215	0.7221097838384862	0.0	0.7110776060295172	0.9547345556251545	1.270879522663485	-0.43011802661823645
1.1331888098257696	1.2264497732870983	1.6761576134146388	-0.3186427634585394	0.27286436777474554	0.6182891916247836	0.8172925675158885	1.1765932392420906	0.6110816195113752	0.14881407171773503	0.4202270500075305	1.1781980149743574	0.8949012424502995	-0.6659014001026393	-0.13886536779539832	1.702899496012289	-0.7525181809883599	0.20096559172137232	0.38897645365904804	1.0502342078606768	0.004637525658963384	0.4324147691550637	0.4340325191957009	-0.7135691780359941	0.2709495536498722	0.7185285855168242	-0.8896277777715523	0.14667599593644168	-0.03541407259918551	1.3551265911053632	1.5732483249588318	0.20230805079530917	-0.4679266976128635	1.2212010569138536	0.3641199564623928	1.2064751258591722	0.8295107982702467	1.0451895526441655	1.9589299770802047	1.0365296354312368	1.293597458752483	1.342034522406597	0.8692499617659267	1.2540346117240635	0.13836328503253773	0.0	0.9356927881348508	1.0101571963997362	1.3124691261593704	-0.5219478143490281
0.5626578304070814	0.36495353793422125	1.1060197421159557	-0.32119683263977156	-1.2764396298279148	0.08234447775136175	0.17756630404518572	0.06083589545937889	0.7481182387334263	-0.596796235304183	-0.0019676499161362933	0.1776752853603242	-0.671878267497621	0.1127911093671882	-0.21738318700582934	0.9936213365333993	-0.5377824021416538	0.10592203109280175	-0.20538254194836605	1.065300689792314	-0.8000435542250958	-0.6414405043933328	-0.1335164932543446	0.0387380221756151	-0.8946964995974537	-0.25509425788924245	-0.26925634084906036	-1.1927246174642268	-0.15052468645098502	0.6444307145918481	0.3391100132597204	-0.02609230826901113	-0.792295195539582	0.9259898049811297	-0.2002198300559629	-0.3113638301129912	-0.8612578938597102	0.7364510202864404	1.4053187866801304	0.9163880435993101	0.8724173349844785	0.5027950857075311	0.9634903555357716	1.0008153004616054	-0.43789761156096224	0.0	0.1519792071170004	0.7142348425609677	0.6679682815318446	-0.1596373028382778
-0.14517156780868679	-0.7908476764387359	0.072170378674534	-0.17605658944117028	-1.519727257010541	-0.025140205356862816	-0.17129715999253456	-0.43575263289414895	0.5897418851907533	-1.0753554137061225	-0.2218088317318776	-0.620479280093769	-1.7829733648040744	1.1228314808995223	-0.5636022451956185	-0.7324656205230766	-0.45820263771497616	0.07650513600444908	-0.932014092850758	0.7725940321404589	-0.9076555210955081	-1.0666047935835978	-0.3471697104327274	0.29386652101768596	-1.275666510596802	-0.8231141563520167	0.28637086463324807	-1.7967110288045558	0.0029859216980935755	-0.5851519155687441	-1.0881448370175313	-0.3933131887342667	-0.5810009478829959	0.4431838204855763	-0.8505518438421394	-1.6453615855537247	-1.696674325905703	-0.008833430010126155	0.289416469498808	0.33787665340051887	0.06687169154521413	-0.6056263088515265	0.7340087083203433	0.34753769242374266	-0.7573672905309137	0.0	-0.6538361853005439	0.42021823759555194	-0.11022560499623787	0.6776535673912453
-0.5225578263141338	-1.415101061446974	-0.6449014366495371	-0.02903235612753532	-0.5661227778627131	0.5381265932799563	-0.37389098971217605	-0.1881263663356558	0.22480592273047573	-1.0733049318230896	-0.1654573324919433	-0.6794424812229981	-1.4971616649708208	1.5522362528176799	-0.833245397286181	-1.9511896099682589	-0.3003374983422273	-0.06774998226551147	-1.1339585614433068	0.2892186950626183	-0.35618584999656644	-0.6321492087297267	0.19389527083499347	0.13938065985735035	-0.5449519805823695	-0.46557235229066174	0.6660939481625193	-1.3711433572165275	0.35820139539063917	-1.481089054953843	-1.6328809026662394	-0.5122682868971878	-0.0586629455636286	0.005803510413441153	-1.0893996801115804	-1.706615718186661	-1.402421202979733	-0.4402425906079462	-0.4584137947822329	-0.16286031576260626	-0.5497319727450689	-0.9599803475395018	0.6542830969264415	-0.294165404233739	-0.6852449068283457	0.0	-0.6659368597513036	0.3323301481231796	-0.4452567553936494	1.396206579882543
-0.5637835522302721	-1.0936627257667184	-0.7006278486411509	0.013811500250457728	0.4379529512956713	1.190534619660207	-0.6211730538012558	0.17901570799629016	-0.09056061815247021	-0.6445000706614042	-0.06093067052136988	-0.11689629130752004	-0.1539458654914947	1.1024785757722144	-0.7277365939454965	-1.63026339874381	0.0526208638168128	-0.40007108807486247	-0.5659564743512172	-0.2627996265582078	0.2951557769622821	0.05875056890847904	1.0505769614893383	-0.15611412812115813	0.665572470017763	0.3782606531826416	0.6870149217382946	-0.391796213643226	0.5352388102989706	-1.4307782388365493	-0.9906097350730119	-0.29473653254533233	0.39139180937088236	-0.2485585199965125	-0.7442040611255382	-0.5152343677837047	-0.8104483819830518	-0.3246504448121138	-0.38620715767290836	-0.2547223443723401	-0.6298016487671972	-0.30531847054316935	0.9310206965703207	-0.6035986165808485	-0.3018650023415281	0.0	-0.15240023155242655	0.30812625769660285	-0.2829556755056116	1.3731959939658451
-0.5363878493750263	-0.1293433565096477	-0.48330819828288607	0.1551880049599578	0.5818870674555908	1.0939776455974137	-0.8250737072044123	0.08224661655327632	-0.15526933909799345	0.00018279631068470546	-0.09138957232223753	0.4007368686539342	1.0300675218652868	0.19571906312351492	-0.21565718554869565	-0.22591749040701478	0.6010821863729726	-0.7773300216187823	0.3756495004122491	-0.7514817544579058	0.5204340847060849	0.27724295447998887	1.306918153554644	-0.2675828581693604	1.4377886045206185	0.800715981404361	0.28327701110655457	0.4181252373663211	0.2680665951226483	-0.5717714229004167	0.19100652742981378	0.04064246364108359	0.6157315356086934	-0.3786680630598908	0.04390778316014926	0.8322204353637501	-0.8342095899679406	-0.20929616595424247	0.10865260052568525	-0.09922996241780471	-0.27079380664391706	0.5701412878483798	1.2499172708963056	-0.5944330377169731	0.14657217311546222	0.0	0.024891474742432272	0.12332173276377269	-0.07452065316355948	0.6552483374834736
-0.5111813932335092	0.7967380118155911	-0.5311283985433131	0.6919957169327886	0.11311116357852553	0.13031826376262554	-0.6827833565388435	-0.3676592882339278	-0.004267213274932044	0.64022258960888	-0.15380995404422443	0.3093378400701694	1.220743695786262	-0.47641389259123207	0.41448269523477294	0.8757892496819405	1.2449370551914254	-0.9217537838698902	1.0306076660311427	-0.9860671200588748	0.33382725410934283	-0.03474850512689291	0.6203144833933348	0.015298235487027051	1.4485374947452092	0.47997032412795876	-0.2829995354129166	0.8004748006788839	-0.28625665404098555	0.3313427430670933	1.0301608848487964	0.2136501767288405	0.7181123072198534	-0.5149097172579131	0.9874795183408385	1.25405654765815	-1.4110533823173848	-0.6436885971533776	0.32086327079358046	-0.10515495012391667	0.15875322749983964	0.7161991481194256	1.107301231113704	-0.487348346104167	0.44054590640639746	0.0	-0.3970119653570367	-0.16670024621847668	-0.21693774372764618	-0.08550425701763593
-0.27480978655846827	1.2186959621812912	-0.7820866988853498	1.5029907951137824	0.0033080095909852354	-0.8718776758809973	-0.06789334326463134	-0.5666813404416692	0.15151929776088496	1.0891148278748723	0.00705954927880173	-0.29315815134603623	0.7036072594499269	-0.5371397576324333	0.7398817698972661	0.8165021525494764	1.7300058904804665	-0.62334528115083	1.0668262284828216	-0.8170336764014736	0.20391534875642225	-0.28014777839643157	-0.29778698149710936	0.5702442652635769	1.1184783754188024	0.02909349763375006	-0.5738670287722232	1.071582596368971	-0.6917803107636062	0.5639186589776211	1.1917115786723738	0.10933960609652688	0.7633716909819366	-0.6530606893386132	1.7328223400046552	0.686175147847779	-1.6455405577204263	-1.3173615751431356	0.03227961539290765	-0.4105281649803832	0.3839997086175409	0.09474599625956358	0.3847353910336054	-0.3991755361252462	0.5519222238056145	0.0	-0.7334889254866404	-0.2518274901847137	-0.6018008732475045	-0.3129134455824615
0.26838884196970403	1.152957974236529	-0.6131116172268599	1.9227617263625223	0.6889933187828253	-0.9872721797641565	0.6978979134825499	-0.1867120957028913	0.16520197448985607	1.1835285105966618	0.47129614843435974	-0.7597602329226076	0.361486193994014	-0.0777130147319609	0.5190970491665625	0.04176596787836836	1.6956709438711977	0.08579131047271178	0.6799064461041407	-0.3378636066306261	0.45332374872515036	-0.008884570478183796	-0.44305462351367353	0.9328494782907419	0.9471224181684842	0.20537532504417566	-0.40161713812644584	1.531200553435912	-0.6604533910785116	0.07563449082276025	0.9429815051646743	-0.18393848076562008	0.5889506004500622	-0.6293281020320689	1.9008204534634126	-0.03391177727999374	-0.937893397331487	-1.2616355215820922	-0.3358705311106285	-0.6766516983521235	0.41609408097023864	-0.3917268077798171	-0.4530190476883082	-0.23159337905923086	0.5957533774894359	0.0	-0.2790675860459	0.027245280628043777	-0.7908599584082415	-0.18959632806647614
0.7784330858662944	0.8704632785686501	0.3239548937429949	1.3161904482177564	1.4522847694488223	-0.18029786672311984	1.0344173334609363	0.387881797548893	0.09574229273936644	0.8364356151454735	1.005833587806915	-0.5762547880522708	0.5843303789485192	0.6209291953860354	-0.11286351824333928	-0.3542555598135604	0.9645179893392598	0.9138449647220471	0.2531434080549334	0.09885693342336771	0.8229907652053065	0.46421505361851595	0.30983423195407206	0.6720892136486981	0.8713699858214371	0.933527271504588	-0.01895104809357646	1.9152593529441009	-0.30785951282253415	-0.551486880083594	0.6051384227102501	-0.48844833343244065	-0.00530534535422685	-0.33259807915646716	1.2650693024275705	-0.18436811358086114	0.26478573873042494	0.00481200943675442	-0.31589320890058875	-0.4548627902238317	0.4133899863247493	0.021779043358581635	-0.7674456763023284	0.1153847957339775	0.6054317326765162	0.0	0.6936368100727334	0.3974971698142394	-0.579668966462652	-0.2628748713188865
0.7383368673212322	0.5315391183455278	1.479359511336968	-0.1892099482657603	1.1720964362371762	0.6801119019497064	0.6135762817137593	0.4332665635833154	0.08375874396192466	0.143064660272864	1.258752751461064	0.09648491026060564	0.8719473554252886	1.3418087222497268	-0.7428603339779779	0.1158935296322772	-0.1668345001244667	1.4744872292986184	-0.07129557997257466	0.17391085886650212	0.7341212161603958	0.39843014705165747	1.0213750241853594	-0.13814734615180596	0.4006504149562862	1.3298499138927569	0.1905168791260715	1.600911243074706	-0.0018646525730505019	-0.7301277178374604	0.16686071623670823	-0.6649615415154214	-0.9116815813100904	0.09550944321172002	0.0029912378601091583	0.09845176047205097	0.9415645999635004	1.7207166263895963	0.023476331682346863	0.2583953243790745	0.41580487347931494	1.0078400290248979	-0.35605023723540924	0.49036629158693507	0.4050649888004334	0.0	1.156390037473252	0.38649963367986684	-0.25137842597035476	-0.689813624359941
0.03692212234576619	0.1026354269727499	1.8194184246042915	-1.6526946530093933	-0.39345914343773175	0.7548961291561095	-0.30899000764231743	-0.36412383651226626	0.1208849105634637	-0.6062141500469038	1.0609770623532147	0.5832992040727427	0.5047234142412901	1.880894588127696	-0.9850050883776971	0.864570683377893	-1.0517524114020254	1.5201820974706972	-0.4197926773859005	-0.08829672554851056	-0.018896016446898856	-0.4510037573669047	0.7444557248218064	-0.8954775603170957	-0.6773880733020159	0.7037853898146811	0.15188876560110012	0.3616263983453529	-0.0013708053503555394	-0.43454771246506974	-0.5122906492846676	-0.6639253814248386	-1.6553693743410394	0.3382961751019854	-1.292639894620023	0.12822764491841337	0.5697886138554012	2.4877999674295355	0.17530343673955257	0.9003923517218313	0.27659061978931043	1.425491831474884	0.35057423764790324	0.5450514363208347	-0.21204439971560696	0.0	0.5221247166004962	-0.1549211021301256	-0.2271338490983046	-0.9935191900656584
-0.8371682059124741	-0.4360390563792923	0.8828951010321962	-2.105728871748736	-2.241251161469722	0.036280029883428475	-1.0954691359873292	-1.575481664345064	0.014857348006788932	-1.0919699648782	0.5267834139150979	0.3725640450709298	-0.5763945629220263	1.9236473649858246	-0.730020198119376	0.948772297176234	-1.2436637645976027	1.0614927940095735	-0.8594294677572287	-0.37668968282242876	-0.9534721897803402	-1.4381857022777977	-0.4089284693649744	-1.0240062787122923	-1.9026382673552513	-0.6527735956719549	0.1155579798241967	-1.2290170113279488	-0.2594234929394911	-0.1364709324587082	-1.2915407853221836	-0.5066021760574372	-1.7522906496200443	0.20181563404902958	-1.9921225393689534	-0.4347852547927619	-0.44426941356075017	1.6424932036569855	-0.21128752593928504	0.8212131826281255	-0.14188717211376262	0.5370294991311177	0.6874383519381654	0.07106874671468993	-1.1521832359729687	0.0	-0.6487752847978123	-0.8463643946272067	-0.571239879167338	-0.6671441077708671
-1.2728176455354714	-0.932523303371184	-0.7088122430279079	-1.4102607728320151	-3.0842765475309433	-0.8155294879277805	-1.2901978101646803	-2.4005695175182478	-0.38135725472608634	-1.1926771267536351	-0.10359032540110673	-0.4058793183994456	-1.68759948753055	1.2104716364188615	-0.16108416030199182	0.07971630921970231	-0.9228863918420342	0.2930614348277937	-1.1949945955264225	-0.47615044917753363	-1.3699746679155012	-1.6807398382205327	-1.4338849004638787	-0.5549872335288354	-2.541875757851549	-1.7896197440512223	0.2410493852657624	-2.2648186621152986	-0.5435264426608089	-0.23142170003697218	-1.7507940486571163	-0.24975020042690466	-1.143828421954397	-0.1994088473915554	-1.9027262079827976	-1.1766329657109798	-1.3278453036251416	-0.1063948416596781	-0.9730148965203806	-0.1122926637661989	-0.7629789645969154	-1.1886980942634198	0.3406311321069442	-0.7575103470970822	-1.9376708108389613	0.0	-1.2847969545739466	-1.1586999005716283	-0.958323522095856	0.135701849593282
-1.1537744364333318	-1.1775071138950608	-1.8695217938022528	-0.32472069407967097	-2.5718886980943614	-1.260747018140656	-0.9980376359691981	-2.3050008660914894	-0.9402722861527327	-1.0497690046655508	-0.6646007186552558	-1.1593671487451567	-2.1182674450543564	-0.09443896333968922	0.4144067722265861	-1.1475340674656163	-0.683464737834391	-0.558627900141478	-1.171552389594944	-0.5018678144857834	-1.0938662233962209	-1.0373928453375352	-1.5853166530196185	-0.07549911098006613	-2.3037436333927035	-2.093609967867176	0.3182816127762995	-2.3408266554232315	-0.6892234568964136	-0.6078495204315791	-1.632342344822508	0.03563499289684093	-0.2696198884842473	-0.576482162349242	-1.366503681511695	-1.4244089033992928	-1.6792285104142843	-1.4381436439980353	-1.6608741095023793	-1.3782973849734148	-1.329781038101959	-2.5378163977949226	-0.4311003098388081	-1.5084167919637557	-2.0518519867427636	0.0	-0.9925297255837046	-0.9696026024033225	-1.0896027291805184	0.7043088216366764
-0.8934650729086652	-1.1268702632814835	-2.083176124146752	0.25732067183838797	-1.4645363325530294	-1.316511394672902	-0.7007667060997518	-1.33256361865844	-1.3137013706977838	-0.889229119496307	-1.0982958819168671	-1.4031842633380283	-1.760809131735121	-1.330256399355058	0.752199695378176	-1.8932677320494269	-0.8607285990568302	-1.290398270470847	-0.8073657492996299	-0.6702014765923028	-0.6243349009808539	-0.2655541672773585	-1.1182753555869749	-0.07360927325953502	-1.5423747382461783	-1.7766644129272944	0.03529942588303643	-1.8188097217555428	-0.7068241936261143	-0.799177740793639	-1.1403520185532394	0.28343269076396305	0.29739932172537603	-0.7486886501862388	-0.8726848745999186	-0.983650470166862	-1.5478883188535182	-1.6754621279483979	-1.967526608644539	-2.2150308213327863	-1.6182870396016653	-2.707811045765123	-1.0837727747472679	-1.8302107050395697	-1.4028819883268273	0.0	-0.38164398171069497	-0.6580393831567077	-0.9816399913308831	0.5613580862666829
-0.8554802482244989	-0.9283588252215876	-1.7098448173913783	0.09769247365357255	-0.6813853163586945	-1.249878450748785	-0.70912938003054	0.05188261351283748	-1.2312804754845141	-0.7740470765576433	-1.3439485173213799	-1.103249939447399	-1.0116949963419541	-1.8193352036472383	0.7766563907155666	-1.780091468861977	-1.1446482546062633	-1.674091209427142	-0.3972279427909526	-0.8945165722449073	-0.5083144323512636	-0.1547217310468619	-0.7951646982881014	-0.41000010663959213	-0.7755555756264332	-1.3897726716031629	-0.5256742748509105	-1.277351292542842	-0.6665277787224041	-0.4865529598617993	-0.6887939770819147	0.4650850898633048	0.30974856963845954	-0.7434067786633363	-0.5924332415755429	-0.26111401853063254	-1.0157267102266787	-1.180751494379579	-1.828794599002476	-2.153004619305126	-1.5661415688054905	-1.9058152058042939	-1.2461750445869764	-1.6414349409348765	-0.4128947449316281	0.0	-0.21510265839181472	-0.6257784533708507	-0.7761128544325391	-0.014713904374731832
-0.8737938404136919	-0.7215445798350555	-1.3312288613610876	-0.31734852595543817	-0.3714683797475265	-1.0921025194146983	-0.8336833890396573	1.294124138874363	-0.7310164206399928	-0.5530683049046715	-1.2819897975450312	-0.5276587951219178	-0.23842209136998135	-1.4783436038502926	0.5959484544401566	-1.0053809167570165	-0.938285948799669	-1.48372635280444	-0.15749156766116548	-0.7702978948606898	-0.6852051272593348	-0.6327782101088903	-0.8760261725492983	-0.5119912076242904	-0.1586542669098306	-1.0922178448069084	-0.8353840933215742	-0.8594544051958531	-0.5419858516650348	0.21998767608981437	-0.4094524930246999	0.6125562034974036	-0.0055891530513901945	-0.6393427419877775	-0.3173535858466058	0.2672191560502021	-0.03939523533583203	-0.6482958460246573	-1.2288846705396832	-1.2293351482603796	-1.208441094037245	-0.8901420521241316	-0.930535912388164	-1.0459462334160696	0.374597259292613	0.0	-0.4866994732656718	-0.805575631859252	-0.4077778081060506	-0.34925205319595404
-0.4732297225046964	-0.48612549882144657	-1.0268107960385613	-0.3827068960348075	-0.011380611692796527	-0.6528845592224854	-0.6292386182339267	1.972289975171669	-0.09994006780023698	-0.07547654771319862	-0.8440566363642955	0.08403897640630724	0.46837108231148744	-0.8794854898923308	0.4285337567644278	0.0139332896499964	-0.07207997372958422	-0.6961139763222847	0.028760549923818064	-0.05203218643682166	-0.5933026476421323	-0.8795250975065007	-0.8766426483910145	-0.0530714387132693	0.4662774128661334	-0.5995269925797878	-0.46300934357549695	-0.291958763964334	-0.22252711587630228	0.9575692057324614	-0.054343832891878656	0.7856371996320566	-0.20048028050913988	-0.41215929400504586	0.1773645611831911	0.5248949538799861	1.2154207940028587	-0.2960733560223207	-0.15537180045292087	0.14472484987999076	-0.5883460087870886	-0.14785189254184825	-0.3995578345842312	-0.19378214832814486	0.745252174985149	0.0	-0.5261427465437762	-0.740298330834216	0.32830153881703217	-0.14763637452923567
0.4625305602792601	-0.1414271974985671	-0.45323829614166594	0.03367988703955934	0.7304227618034425	0.05508968688581504	0.054744452732175285	1.898424395380496	0.3752304201638036	0.5556234459622982	-0.1695953877844812	0.6232461596683648	1.063482632696358	-0.6447762223033822	0.4454976139055095	0.9289326363977919	0.9355384462244526	0.3292705051928041	0.41385640848746996	0.9339744187049102	0.08692129832887274	-0.30592036008997475	-0.3282771809367961	0.6672146267277409	1.1080655434223767	0.22351776910178928	0.39183548951805836	0.5315905829131208	0.3083594408819375	1.4444937503607447	0.5771981632280322	0.9859921261279755	-0.004843265107894273	-0.012323142281429307	0.7889464260690848	0.7182542928384053	2.146220803428295	0.11660609185685052	1.1543458098127408	1.418549199424523	0.18862345993853427	0.36004712821061485	0.084844921852445	0.706166069635089	0.8549416026868202	0.0	0.08510732513029692	-0.15082882692078145	1.3463245530791974	0.24363364553016664
1.3953078425691925	0.24957188960561627	0.4721323607087321	0.5627250731824861	1.4752734926359243	0.6417019767313114	0.8318123906980206	1.1923174189845753	0.5829586675197852	0.9896946312810408	0.40665001899097597	0.9806458793616264	1.321428716029834	-0.8229791579086926	0.6182012863880543	1.473360748920406	1.3694594923216425	0.9935897721390198	0.9700174693795944	1.4984394687292593	0.9571294801113466	0.742504159655435	0.5057255085150123	1.0545851958411894	1.4341876749333193	0.985803868022051	1.0357926556194181	1.2178976206643892	0.8452229975138417	1.5914884250287888	1.244397101136461	1.103159751939407	0.4698080934713031	0.4433430209766827	1.1526079764945656	0.909059351275081	2.12228779333182	0.6725714978147749	2.0950695894549662	2.0957427526092665	0.8595061216527142	0.7936228238866219	0.3917386458381317	1.3294508183083746	0.8927872113463127	0.0	0.9566838214398735	0.6705020111676374	2.0931151606752736	0.34013405928414103
1.6136617136552025	0.4719301311047111	1.2401254323231907	0.7746386527667357	1.5663199600061628	0.7138595798777603	1.1311977111058689	0.2746979212224336	0.5684213018231805	0.934220419505427	0.5862897409435354	0.9963566952868386	1.029564449193827	-0.9354405782629652	0.7279668809397201	1.4532222008801907	1.0147967843460226	0.917892932899365	1.3068859822245777	1.258237886001165	1.2870823469951007	1.356854441490945	0.894589574030197	0.8494719165004916	1.1424497279596866	1.139698754518763	0.9729187248821607	1.2569848298561215	1.0721494565767402	1.39230705853364	1.4439817295376265	0.9830961986145476	0.8630528479013262	0.6763585968187475	1.0240872532613428	0.8970711590816797	1.1648800536892694	1.0167211514245935	2.083802674173157	1.927634319254975	1.1044003794388728	1.0546919402568633	0.5009508475514541	1.3735136823574061	0.827609274066923	0.0	1.3365841376189198	1.113166169516634	1.9981035349782157	0.10697736941787309
[truncated: 72 more columns]
