# Supplementary material for: Diagnosis of autism spectrum disorder based on functional brain networks and machine learning
Source: Sci Rep. 2023 May 18;13:8072. doi: 10.1038/s41598-023-34650-6 (PMC10195805; doi:10.1038/s41598-023-34650-6)
Supplement: Supplementary file 1 — Supplementary Information. [file 41598_2023_34650_MOESM1_ESM.zip › matrices-bold-time-series/ASD/ASD89.csv]

-0.390036463771501	-0.08523810418058266	-1.7107456915288355	-0.3842074871467874	0.3571137589707535	-0.036088188644086146	-0.7678062989960677	-0.2775217706027807	-1.3116346772814667	-0.5699309636081058	-0.6895815653321822	-1.258829276785644	-0.4278573190374607	-0.7388913263072454	0.3546689814581878	-0.7708467370496068	-0.19509864071989338	-0.29918651638017746	-0.6317375569554082	-1.0165951332822323	-0.2981542469800688	-0.476908894952365	-0.32794157928788675	-0.36255596021623887	-0.8473880107076567	-0.1980034729913975	-0.3706931817476284	-0.18883847234442058	-0.7091929848235987	-1.6989616189234567	-0.6761361519236542	0.2643691025122641	0.956890400591654	-1.0738116297647706	-0.13016936513819635	-0.3008547515844185	1.3755133993512563	-0.7855560807682269	-0.3668349196227879	-1.0476281749416578	-0.9958828777800933	-1.0291373400375925	-0.6141025574060562	-1.1012013483317227	-0.17057171001384336	-0.02625435714306818	0.009485240017298793	-0.4269495463963936	-0.11553114653947145	-0.9776096020441496
-1.1591443088674502	-0.6362967239857146	-1.9566227034645898	-0.38842158812617883	-0.25767860817544996	-0.9642528328403854	-1.8039974657190396	-0.6198664850921838	-2.520442000874267	-0.9105853387871297	-1.181198718262072	-2.3176332355657205	-1.0336340343331945	-0.4553935129101199	-0.4587249129848971	-1.2289296150902964	-0.3602416743316736	-0.7919493458701831	-0.8802331097000261	-2.1042224028964065	-1.368682983926694	-1.7752492339577508	-1.5330349764212463	-0.9133895651273113	-1.7045974389258005	-1.1305461761560667	-1.1998051746785479	-0.5816773674049109	-1.2077867160926425	-2.2193050511629746	-1.2053472042355815	-0.0771423133270191	0.25341870931515065	-2.0621160221029338	-0.5338890228136606	-1.2045880200564445	0.46897756044463124	-1.3432860564978428	-0.21241318963022154	-1.4693500730499751	-1.7492924650506678	-1.62859152462904	-1.2304020472768733	-1.5773483699084994	-1.2220121540908804	0.10022762418650685	-0.7692565987477059	-0.2536742857956945	-0.627552841346244	-1.0483014700718483
-1.5299103845179085	-1.1039140482856262	-1.2775510928378262	-0.2247469741471007	-0.4388202015139529	-1.4081633713387598	-2.079925093527241	-0.44948751670193604	-2.4866195719003614	-0.940561757192341	-1.562436824308462	-2.0849860733577987	-1.2344407994385531	0.32098268634209093	-1.1829167499438191	-1.2990065800397346	-0.5291513234378347	-1.0395644670338944	-0.683213198989672	-2.3143175319347637	-1.6745182463915935	-2.2241840470806786	-2.0931919704931747	-1.2137998078592516	-1.8689917314435702	-1.2963383713666963	-1.5450154744355424	-0.5661860955503968	-1.1620943181610242	-1.2352252965473738	-1.4462775715314409	-0.1720709474092927	-0.7754890491663469	-1.9915474766786343	-0.6214703549756664	-1.515973207447744	-0.3556141249348452	-1.4452787375707103	-0.12332231228175977	-1.1788286874802703	-1.5903660946036695	-0.789473326277923	-1.3555441441077642	-1.5542870143206946	-2.016044895480832	-0.20348291796021903	-1.007032470862628	-0.06247273493388652	-0.8371236521732055	-0.7201945484662785
-1.140486643870196	-0.9535245731431149	-0.3371152203148507	-0.03639468284635779	-0.027573293076099188	-0.9849976424743712	-1.3785292404201093	0.06735305230523865	-1.3062049731535812	-0.41326878866247946	-1.297992464111241	-0.7565143300584158	-0.8640721465058988	0.7502676160602911	-1.1185970548277335	-1.1238320640780346	-0.4370673690945514	-0.8248872270635037	-0.4064225892646018	-1.5463741543199625	-0.9618834912913635	-1.4522642255719236	-1.5945407737082429	-0.865536596999478	-1.1747225433341004	-0.5467243768381562	-1.056094354619658	-0.21642876230489355	-0.7088006481672751	0.5481413732852343	-1.1411044066475828	0.06688351816805037	-1.3257760813217423	-1.017543709304296	-0.3658085630308763	-0.9324550939439917	-0.47893536397650127	-0.9807144445321514	-0.2752890545875095	-0.5097962339721239	-0.7231209867514564	0.7535002576331434	-1.021146274305226	-1.2175883853664897	-1.7273977361985737	-0.6984193977203959	-0.47942310298434027	0.11026060648380341	-0.5822391366333698	-0.2577382726846149
-0.270848321871638	-0.1642469729349939	0.09920723718692075	0.11118582721870635	0.2978407969949088	-0.2736445823862876	-0.36542075551686404	0.3845861467051854	-0.11384538951598498	0.4630701190596114	-0.36497678720428944	0.40692459926694124	-0.22615916180979379	0.32290640962659584	-0.37415954722929223	-0.9357564835414218	-0.06715185955950798	-0.31835218260792486	-0.38578462542856656	-0.6365864179927493	0.019874384345708943	-0.23550403451916216	-0.639660969697019	-0.09716883398422234	-0.13360425494884742	0.25872853546808045	-0.23222553777645558	0.015310475905924836	-0.2316489331810015	1.589424528585993	-0.5012103473069737	0.2811897600054898	-1.1224640967599897	-0.26051309817640583	-0.017020669492067795	-0.08268830759809256	-0.20671399197377868	-0.28869416911713486	-0.4153895681486462	-0.08187161881265242	0.014276427490698771	1.4404818911930963	-0.5976150346865766	-0.8689744631018753	-0.536767746839837	-0.8823592755741926	0.10883703794213602	0.18911858958309788	-0.14126114351265676	0.05493765660254245
0.4582989113497025	0.5407015046816479	-0.042504433067999225	0.2718877816623908	-0.10127194420479951	-0.108027291171859	0.11517521029562683	0.20407111988515372	0.08550001234662251	1.1408932794569608	0.4430866942437098	0.46617032793743296	0.19062143020063566	-0.5189653163255362	0.30270636479712654	-0.853451621307524	0.2777340692679624	0.05233955205963202	-0.5932850626149775	-0.5090016198391468	0.34106331289190345	0.33721824062533207	-0.09987765309074083	0.35964312088753136	0.5886139354767044	0.26579858433771547	0.06593255064841079	-0.09910492530946695	0.0020869662040810364	1.0705006131579131	-0.005879963780579361	0.15985492605154472	-0.5948661175905126	-0.5527512606148847	0.1612990929784357	0.12681945417915752	-0.23639733810467348	0.22122798501682076	-0.18576476690440083	-0.18587343411636584	-0.019035648994276906	0.6203406572543191	-0.45876707437625447	-0.6470954598585644	0.4834451207984411	-0.6260559329055724	-0.08585262943520215	0.09021810949707333	0.1238313764112849	0.17079405925631422
0.7201285389639097	0.36138345540864225	-0.1663798840546	0.46029076542161346	-0.8672088127520909	-0.5379542860505862	-0.08879473115149245	-0.17195706263927654	-0.5750010774072961	1.2228911452776885	0.2636587799150635	-0.2141956150184207	0.16455905128382098	-0.8487500022670573	0.3782514393382366	-0.8575425471841713	0.2838098072570508	0.03669438343246309	-0.7420426003338082	-1.1616357396407406	-0.11181230682900722	0.03629089751542943	-0.1357844193402478	0.07039997399183276	0.7483111719628179	-0.30833547114127785	-0.45507138241708966	-0.20967417371290933	-0.006026480712227374	-0.2856934163839516	0.08525246297312704	-0.11184399038452346	-0.3042280618219337	-1.430497693330473	0.10732066536744381	-0.4801529117869551	-0.6672318387656936	0.477909681145618	0.3324825081266723	-0.5410023217745791	-0.6373257625391983	-0.724278672762	-0.6652508977477597	-0.5035869399367165	0.49222084001983935	-0.3349212553604551	-0.9805564117054506	-0.13744308627344684	0.15889371011978315	0.24141044620935934
0.7102629017771225	-0.6319311994241721	0.22410376529383796	0.5276842818696064	-0.9288374498272655	-0.7589838221056207	-0.38736608193986033	-0.20362146732077913	-1.0783596202413581	0.8001506481059794	-0.7711449753667927	-0.529575217284879	-0.09606568662646853	-0.2858680007786378	0.022835361519334855	-0.8645583833717299	-0.02050587725183046	-0.18914956398372074	-0.6471284700962332	-1.6484988215644478	-0.6031340752453342	-0.3481779527546805	-0.15584239774043648	-0.539856050015608	0.5724419327160466	-0.42089876684498706	-1.1918439338293298	0.1891703297205302	-0.12149706553617337	-1.0668658314368782	-0.042688690326888254	-0.0855125303338988	-0.33770859066551007	-1.625341058645852	-0.0702995581969472	-1.1396289062574285	-0.8566286319105693	0.7016062771679129	0.585609294387814	-0.6458235358676895	-1.0819409268682336	-1.1349226218742905	-0.9316128921584389	-0.3618345167199736	-0.24204230538857202	-0.4250762236156471	-1.5513792090817142	-0.2830823155867961	0.16097215479991717	0.374312487718086
0.7558953416661891	-1.3956063731871133	0.9114843349762523	0.2801186346855685	0.17039382543675066	-0.12573378592748194	-0.22623243238685456	0.2302551753152219	-0.7018571015208193	0.281144590950843	-1.4874631117813446	-0.01420524512156983	-0.21527938817001316	0.6042474110487177	-0.2660257688414009	-0.7661011282194845	-0.2759115434769511	-0.266896874792725	-0.41310863407149045	-1.1480809947948662	-0.46434936078663436	-0.024944693225807963	0.3099870155775787	-0.6133272634251598	0.3714076461235647	0.46865240951915516	-1.2740526598265594	1.0218469063699869	-0.25982855744218386	-0.7144194193288201	-0.03136196728977471	0.30024701507649965	-0.3316499057215645	-0.5518352974307144	-0.24899836368798592	-0.9962950119545788	-0.3085512330449549	1.0079025049701762	0.15807851401075274	-0.3067357426724696	-0.8639038802311336	-0.34099752258885013	-0.88579868538044	-0.20544784364578525	-0.7027314414942869	-0.7874456129972227	-0.9857661920784773	-0.18335684470182453	0.21564290073848227	0.5065862380459587
0.8556023434031966	-0.938683104767702	1.19097579178708	-0.270157948624384	1.5131685924469889	0.998016850472015	0.2649723847377085	0.6699261696460023	0.24056707639845898	-0.05068803388592745	-0.8806627936490309	0.6563117286520775	-0.03292635134774059	0.9703055436701414	-0.2936192691325113	-0.4594809948700806	-0.16780906142481894	-0.10536604921235854	-0.29070655591231703	0.06188576531840596	0.15579524735349104	0.8278708288749823	0.9709248120827049	0.1384252958557246	0.2588827476350677	1.6153107766994559	-0.43532775556277237	1.5323297263805584	-0.41026459567241774	0.00037380762030579006	0.23453339118857824	0.529033532389642	0.00215210395244478	0.950381711528716	-0.3641869990192265	-0.05497495410199071	0.5750892446313698	1.2081705687096118	-0.6734125081399966	0.2110591008809865	-0.25710610692157637	0.5395004325020912	-0.40026713956055415	-0.022906807315735613	-0.28173017053400196	-0.921220340614081	0.3255382491951341	0.053400564332910884	0.17785514407279315	0.5297738773218906
0.7274909473459492	0.5610002769280287	0.6514857029889661	-0.8276845516989741	1.668199756187623	1.608373931124639	0.4970970704718687	0.6014479582089908	0.8682849878706211	-0.2250028694298881	0.7299532815200386	0.5993495530464457	0.28087609867896013	0.5827120521195341	-0.22042873138149552	0.04459397168296317	0.2395404213971916	0.02567624045541067	-0.42995817422679894	0.8649256486679255	0.5540089185349484	1.290101133311749	1.168627129870655	1.0315737503128792	0.23947451889831323	1.7676167683617847	0.7990835055614134	1.05508009869646	-0.5583827023623039	0.042128249991377306	0.5537269460533607	0.10634429448138066	0.5145028694042433	1.5192473926902277	-0.38891682938438016	0.8319828790747277	0.8897900154531696	1.0660464104106355	-1.1552183660273598	0.4995250440321533	0.06824137979180402	0.4313183514220783	0.2682123431328253	0.22560447938819683	0.6090507638180133	-0.5545662415412007	1.1538478737988638	0.129987625609884	-0.03092429725328958	0.4557312818700644
0.2365991323655036	1.8163936116769464	-0.3742351892720657	-1.0364313039518678	0.2614481763090053	1.1972119071295677	0.17855939089157227	0.03710230539135765	0.7542521893850554	-0.3577145503435883	1.968913229304021	-0.12894189210534296	0.4470566214708089	-0.04123511026451739	-0.10725700653357428	0.5219648987843467	0.5555514078011006	-0.12283558277126075	-0.793443372641972	0.5560475776142836	0.34263462980374443	0.8216853902389977	0.7541616589898549	1.1294240844794459	0.3776940984724417	0.6102927409119612	1.692662534581216	-0.2065109671397643	-0.6727363050909971	-0.6159737993099303	0.7056332395680248	-0.7686956203598533	0.8031389037717285	0.7708752209539995	-0.35360775196189453	0.8945371636208175	0.3105631376867615	0.6465185498839943	-0.8640664571234509	0.3882864443396964	-0.20372634439678763	-0.42641346084198994	0.6482866888040556	0.5055491785809847	1.1123692833632237	0.031165889952813598	0.7550810940020937	-0.09123783463312349	-0.17780526500595026	0.3704237780134908
-0.40711635867748297	1.683583031688799	-1.1521426187046908	-0.7811828123358304	-1.5717914474608419	0.2812294446074005	-0.3352976309999386	-0.5337010568634103	0.276521007655823	-0.38038119415154587	1.83190091669782	-0.6082023906423707	0.3582947492102941	-0.3277401355819857	0.2559749850685797	0.6490477388876009	0.42701262258476735	-0.42037119765856895	-1.2292720347004775	-0.3231954747653134	-0.1515744634898173	-0.08214405603345865	0.29599754200124373	0.27790686223603756	0.7138557673433169	-0.8612376086191816	1.9172898806514433	-1.3358708588042636	-0.7604760114397742	-1.0240809006443432	0.7009911659145988	-1.3471350521938064	0.6631677375760043	-0.33657125556899636	-0.39808869188062684	0.22890675927300763	-0.4905921203321956	0.27106302820696376	-0.1930643385985157	0.009778514097541687	-0.7600557229409272	-0.8776271427384491	0.42397220798129437	0.619001877599256	0.9220191467686831	0.3435891980915723	-0.3736435463167776	-0.39522454446971494	0.026683496058076343	0.2426932924555175
-0.9173926163755477	0.2939357917212092	-1.2449974769139227	-0.259827737143742	-2.3745640347831536	-0.2497411545922476	-0.4708747134347959	-0.72538823893514	0.004989018376167953	-0.1109014419994187	0.6542058063461011	-0.19963528495782715	0.14174707683605528	-0.2582298316554052	0.9181530554466066	0.3315727603570762	-0.14930500070867472	-0.502997677854336	-1.543614278704231	-0.5296967198992086	-0.3624018755818481	-0.4634864835409131	0.3592250578413665	-0.7308903197868657	1.0630706554780809	-1.4575577726553004	1.618360201857164	-1.6325859951460318	-0.8521218776951092	-0.48077726647023	0.6952179906563801	-1.1743222154303796	0.28729079044645567	-0.6216197246953784	-0.6841079490411196	-0.388374093265006	-0.6190448274817808	0.1329383126789766	0.06810836269632815	-0.40676838175114705	-1.0911945388041815	-0.3191637473010932	-0.27347950399031995	0.3485152445748501	0.5275798526151037	0.2168956401336253	-1.1142175162281989	-0.44862368535825575	0.4479806984784422	-0.10025655197642488
-1.2330485771954023	-1.112582278026356	-0.7977312856832749	0.21537199512946148	-1.7854519513941558	-0.08672337514032935	-0.06074205131218304	-0.640212994828298	0.009537337743636345	0.44383146497581516	-0.4142568623637615	0.7109681871018098	0.00492152987066368	-0.23410463726119204	1.3945249802606698	-0.09009488630330333	-0.8155192513045781	-0.2432687058401685	-1.5290797557049827	0.5478461268591118	-0.1453055854016284	0.02066093619119227	0.8021013119156846	-1.0138420215031603	1.0947999615283173	-1.0227279790088801	1.0874251099907288	-1.2229095167967965	-0.8881373501331643	0.5817561123111189	0.7549910470476576	-0.6039584593955158	0.05936053659644427	0.10197261718893576	-1.1471291420234782	-0.34704293960593435	0.027571602046900286	0.09477903064858115	-0.39193374170859246	-0.6998919350315194	-1.0259378901383163	0.6175752276999882	-0.9086645556821781	-0.2346906833874075	0.5329842886156956	-0.09714384626283411	-0.9061919430619162	-0.19299557414177235	0.5310590843345695	-0.715021342561479
-1.4049247563042107	-1.4011903818170175	-0.19838282467953267	0.44841934394345984	-0.613251420890224	0.37726765822771546	0.5649146878022974	-0.6165044311465108	-0.044488524408051726	0.9885049746670249	-0.6814760608153098	1.2612233336580088	0.06740118477228649	-0.49190049036836064	1.0642307895440546	-0.08152909593279264	-1.098172332247506	0.08560438812385351	-1.0467887121445294	2.23451527280747	0.1881733760857805	0.7869172966713591	0.9928660559944	-0.4441380352630731	0.7110094389224924	-0.348837932715634	0.5590532155307691	-0.6818719253044164	-0.685700803950499	1.1086446499110332	0.8289782093973039	-0.3339773970692248	0.21180556712612852	1.0639356071111425	-1.3861585920953392	0.2627817864272316	0.7174339316877483	-0.059192664310946976	-1.0561683824965624	-0.7562234906540117	-0.737994081011743	0.9345986397745303	-0.9329429309875535	-0.6685943955856366	0.9665686194685316	-0.28503993587285253	-0.12777692667033866	0.10008225248636816	-0.051609148680478695	-1.304077791622882
-1.2845685112416596	-0.49587527157838057	0.3729725128422684	0.4122273298865843	0.2761123585287352	0.7223340654725561	1.008536277410579	-0.7191067105780661	-0.2526388889786982	1.2003082708625958	-0.4200392050589748	1.168775370496735	0.3101396076158098	-0.8239954485096663	-0.01558271933840342	0.5534044491392269	-0.715865962597547	0.18752119437363224	-0.17191191933179095	3.2659858479328423	0.3778925207794398	1.0603491300695136	0.6422916109251775	0.41716876573249984	0.23453373510854358	-0.057891053569992065	0.2584887633758963	-0.24784264679636617	-0.11970544327514879	0.6618343005330196	0.9145183215805192	-0.5468692316891769	0.6538423286959517	1.5654319724907673	-0.9721210510621072	0.9055428737374449	0.789158890395777	-0.27804390253308514	-1.1389224484856968	-0.4687212945245588	-0.3397472449930411	0.47834896055024917	-0.2288204271766424	-0.4460687739844495	1.3675339644428561	-0.24523536737690685	0.565561870547648	0.1850856851964724	-0.8569691175661471	-1.3761096620233673
-0.5961057905258104	0.7761448743274109	0.9595155202581506	0.16619576268860478	0.7486981143775557	0.9511275990606827	1.147459898436029	-0.651935208289032	-0.23250870921375869	1.0143827812078239	-0.20316448706678564	0.9329796420051434	0.5987323543994637	-0.8551213863201849	-0.9688420005528546	1.410848300372526	0.21386953795136185	0.1538001906807074	0.7703820219945525	3.0114891419189505	0.5060678832693744	0.6985478907553473	0.16464325333429225	1.040943292398058	0.0634894918597946	0.04045205872271646	0.3817669122894523	0.3177519910546205	0.6490810883558266	-0.11858605182981315	1.0845486950551326	-0.7388057196541582	1.0388237760158063	1.6170367425728962	0.0352507339075201	1.1905656651531695	0.3453546005969544	-0.30846486304691556	-0.4214764690323506	0.1622413995071999	0.2982641437904377	-0.033751758782995016	0.7772899809007255	0.4547336564253204	1.3806699408803305	-0.006773479957218586	0.946327815308114	0.14143241245749666	-1.0147466562041023	-0.740086854387174
0.5630593025107316	1.5292617229911316	1.4914787186481204	-0.19013479570779676	1.0355297254400178	1.1638519941716288	1.0447627471640673	-0.19623952306126227	0.34405770773467087	0.5732515411692817	-0.12438015558236287	1.0158077501761873	0.7144424119046383	-0.4423304564256	-0.9981571876051962	1.8395853369396424	1.183441970860924	0.3130112326739987	1.4069521610119577	1.924899943151783	0.7196732738849442	0.1667628459796526	0.12197374873521598	1.3414088805372855	0.15699267679357803	0.3824834959527692	0.8593499729967385	1.0944240035648938	1.219805577237037	-0.32684704945009996	1.2596114779264374	-0.4319669071657632	0.9840250235926933	1.5295039238625885	0.9667782248321072	1.108417632909867	-0.04849491553369368	-0.0981211229669962	0.5467301846409907	0.8996232980655448	1.2314684291629028	-0.06571039990574454	1.4553789433507285	1.4279839692200835	1.0352073400958777	0.41180788955463626	1.1395790421942065	0.22061418296350851	-0.19804691606810917	0.19312093859535806
1.4889213886898538	1.3955918814590258	1.6536071774123984	-0.49042528493579995	1.0319126598253505	1.0968165917484614	0.7307578457558924	0.41772705168331675	1.1628411258535631	-0.038324211576822274	0.09551892229102704	1.1771173528787613	0.4404027164903242	0.24096528797564395	-0.31580705701944717	1.573383219118514	1.5880315963130536	0.6821064154146439	1.6023378143476183	0.9097938664191981	0.8798259909843736	-0.14350066746091497	0.5000910003255756	1.409814759605362	0.04728918798949953	0.8052160559211343	1.2389017507057134	1.559209607482687	1.3148486374705886	0.16943641657691777	1.0864418533970495	0.17353765843953456	0.34873038696618675	1.2547896679608872	1.1115351535796567	0.8182510748082945	-0.13902695500597617	0.043129975233401806	1.0510146555182382	1.3586446919066817	2.0999483810533346	0.09093571096920898	1.473618481024063	1.7352610737053333	0.46586774164487366	0.8981421849242761	1.1312428063118425	0.4621275347974609	0.9038595546803911	0.706685988985526
1.432617639049052	0.5007964707156811	1.2224581179638965	-0.5296276062489691	0.4288625886675058	0.36553095856390416	0.25070055303189626	0.7168657785484102	1.4719171200661703	-0.8401728270818958	0.4527667329732294	0.8631112455151013	-0.24603067214217705	0.8767288665941342	0.09211243794375276	0.9558913971567176	1.1879621702260097	0.7910649413607084	1.520574438904925	0.45587070678231983	0.7176881208837619	-0.31219104377510526	0.7463467561520314	1.16193839111255	-0.5330110843624556	0.6714199510180502	1.0204031145187016	1.090202155338005	1.078600844490697	0.6960900526799395	0.27232908218906676	0.4584374969020605	-0.5694100049627435	0.49869319580425175	0.46755299421051383	0.4314902551487183	-0.19247983087864887	-0.1846290471294102	0.913821778848122	1.310629493899375	2.3315318238533003	-0.09268361317384298	1.00979152007447	1.203231385623968	-0.3500357651936589	1.1159838251373981	0.7324231846928672	0.6252591760561544	1.2558607864609672	0.43662290651487806
0.45656853063703656	-0.7453912192084539	0.4633550499666361	-0.21268834325980568	-0.5290311415654065	-0.8297486242276045	-0.15163816710351452	0.5319530736928643	0.9172999560094186	-1.6801244430917677	0.5290641574916323	0.07665564415168769	-1.0148686257658988	1.1444195487833324	-0.3217146784150071	0.5096888415208841	0.3707027788266485	0.23474635193473528	1.3837641311464735	0.4337019853611122	0.29332074589703816	-0.5786797396652746	0.47480721672991427	0.49504696592987996	-1.171297625271193	-0.19072599550021296	0.18096304747251235	-0.13980050242477368	0.9195321140447137	0.6742842844852478	-0.9004708187723823	0.20234125800971622	-1.1366605428824426	-0.5922913534116644	-0.17256088609359962	0.06388858609281836	-0.4571745433305956	-0.624507560090058	0.5531632805075444	0.8796721401967311	1.744429700451454	-0.46520574735703335	0.500516575958517	0.3976293257541217	-1.3661053017070204	0.7519623631085005	0.055015649647168326	0.5483709948011904	0.5858079755785409	-0.28081631772402144
-0.4827703052990838	-1.7306930528168805	0.0003030947457676018	0.3173345379702953	-0.9461777279968647	-1.6118271149587593	-0.1472128814782919	0.19592947804712382	-0.0029436437144961824	-2.0717187497989187	0.11478127288174536	-0.508237851057189	-1.3195685700762134	0.8117943260224019	-0.9487748512739094	0.3539148952046635	-0.13038573479949842	-0.6857123842996167	1.210247826136208	0.5004807301032071	0.03845584683865908	-0.8765283390875248	-0.10157602301960755	-0.3292093516918008	-1.1493099819714634	-1.0766876544361563	-0.7496407921731918	-1.1134744483126873	1.0172918411601333	0.27824094494524376	-1.5869656246283996	-0.12355630266001456	-0.8530484566793247	-1.2762318435238793	-0.0058649595507732225	-0.07918603141250405	-0.7245619820847858	-0.7843757830111946	0.42073064645062486	0.38104704350788116	0.8074855511128617	-0.31395768485717074	0.21071549522355337	0.04429379754324767	-2.115079708386979	-0.015107912181661182	-0.33774268955693865	0.42305563086778536	-0.34773045515468487	-0.7475717561172456
-0.5014254065015934	-1.8352274365970345	0.1841470442795634	0.7578917645836117	-0.28711050913075803	-1.3324339442527868	0.26357484683085625	0.13191446638336732	-0.4544718479667454	-1.5496214521934517	-0.3551242326744414	-0.3952096545526555	-0.8562908201913504	-0.06797954023275381	-0.7503800496832274	0.14807689012745362	0.0817897016402101	-1.1231647798331477	0.8496045850737878	0.44706035972632274	0.20471424434585142	-0.9017972330095648	-0.5254947077006836	-0.7931865229744903	-0.33794301411031796	-1.1964893447817866	-1.2399179959226219	-1.032170488341512	1.0719537744808079	0.08567649836879312	-1.1408613839202153	0.02478043599027538	0.14092820337879222	-1.0005975557735527	0.9107727283369766	0.12812105418245842	-0.6424086894709967	-0.45913910380806733	0.5076241382236099	-0.02124722060713267	0.16907139269502203	0.5645982075814974	0.0642624646135841	0.2774351613636671	-1.9295591682490143	-0.4958686857218382	-0.05002144076530154	0.5428403993300795	-0.6392388110745099	-0.5707907253618622
0.22700497916711232	-0.9443204393306588	0.6646561756079568	0.898621390425334	0.7422755543883355	-0.454241727555789	0.5902819250951142	0.3366172640988157	-0.15860746179651156	-0.2684913794939575	-0.29634591961259743	0.04855746647669193	0.048917071687801406	-0.9791658725535451	0.40914614357119017	-0.3914366615128498	0.6401056035561857	-0.5992363161900023	0.267132652121885	0.17023961460394074	0.43432859629216397	-0.583869948447282	-0.6818310048572814	-0.7410798723050351	0.48565996215238405	-0.6876123832362515	-1.3192324659316939	-0.28412172845964334	0.6579135521407262	0.2695424054532628	0.11131278367567682	0.5541401791196116	1.0569330283787062	-0.164194237020059	1.6662214697740303	0.4856360511658417	-0.3318491785644282	-0.06956425210660756	0.45680049531825273	-0.41349678046903954	-0.021190117470763627	1.3231031718438193	-0.12901025589101392	0.5268934828049314	-0.6947995159710314	-0.17842524930708875	0.5042433963217161	0.8200337048120205	-0.2140029769869343	0.037986475100382645
0.6574810184389421	0.19793942491530694	0.7354675857479169	0.7907936397565566	0.8068385573244451	-0.1857831932571486	0.311856023973407	0.40270540651359327	0.3849999478120302	0.8988887766583697	0.19436184466861717	0.024719879265032604	0.6082879736168801	-1.1828823184407298	1.4756520128181934	-1.0430209190463862	0.7638855293935958	0.38709710760960025	-0.2897890425353432	-0.40572006474026123	0.13565567811162382	-0.24083862901773107	-0.8092366672236627	-0.6652922261498857	0.41901249476611907	-0.47348811341839725	-1.4584183412801635	-0.05060481485390281	-0.174926398838007	0.40213304304402586	1.0386115167219185	0.8703763877954119	1.0943547656498134	0.23273184941383465	1.4182397741276507	0.570586423878116	-0.3731907714805883	-0.20554657117231592	0.09600312506153155	-0.8589844940807002	-0.16908864898955184	0.9393700820928749	-0.3511906502120369	0.19393483436920655	0.7676803434508588	0.5996961182878602	0.4423036913472009	0.7695698230876514	0.2401756993642976	0.5940797906876036
0.08965599515150655	0.48458621275232583	0.13600107967569702	0.6505546066771319	-0.4453056502250343	-1.105573412230778	-0.48761988891757735	0.057199299699151704	0.5544838857323965	1.0627008796640467	0.3651269870325318	-0.6650053642705818	0.275603875613701	-0.4024644310005327	1.3806126688085902	-1.2564342566987712	0.10726161867771024	0.8623504639380333	-0.4790585337867395	-1.1608647047654541	-0.7001343738587944	-0.15599752603207248	-0.9949641356985043	-1.1122346982251603	-0.5094688278161871	-1.0556395337797464	-1.8936702090475	-0.8797446106845985	-0.7894991599795216	0.08553388554304153	0.7958642156072038	0.671781811419207	0.1686295670331357	-0.256171429638165	0.2634269278800798	0.19938897688957904	-1.0505544505262723	-0.8663552546869863	-0.261984920917251	-1.1266969768683637	-0.5928473779488527	-0.48135035044179314	-0.3486458352125575	-0.613097571003666	1.3311260800432885	0.9174723331629204	-0.47745389836721475	0.10292630178781652	0.2184403488503611	0.8675615206678907
-0.9878945288274873	-0.4158213086086892	-0.6067384848050529	0.6106930091346369	-1.7498114846001926	-2.366979253532481	-1.105159993411075	-0.44615465902098733	0.2960223757996574	0.17683916634978292	-0.2033667366601918	-1.330753923449341	-0.6703202122638267	0.7163621388781948	0.29099765659477284	-0.7578582929897476	-0.8038998592645911	0.4742962058069785	-0.20804500945338383	-1.6364125600017085	-1.3075149421236587	-0.15883603420938186	-0.956878352232423	-1.8540252420971888	-1.2873884652880947	-1.7665014610336225	-2.2333914485231805	-1.9047316328472252	-0.5799501010629688	-0.4509055222002308	-0.30412635021314505	0.3356063972329494	-1.0101669563765046	-0.9789122423609099	-0.8643520679434875	-0.30340948497421566	-1.8079756648953897	-1.3541839487136778	-0.12367868462857269	-0.847258421818942	-0.9990405009701537	-1.6641591055655196	0.06345016229452068	-1.1238878576034488	0.6570142335586431	0.3300458098009295	-1.3529173864581157	-0.781469436573827	-0.010142548274559423	1.011969866978782
-1.4298142484520207	-1.5014226102288872	-0.745747287361705	0.6038745780240775	-1.5552154854396685	-2.528578948422836	-0.9431152209856372	-0.5664256202988894	0.042245560922146604	-0.8770677422777843	-0.9148245316601546	-1.2476270965487553	-1.3219747910606487	1.0659683745538506	-0.5732700199125572	0.12447120014711946	-1.0900630314710753	-0.11411350272470464	0.26483765940219645	-1.3434767877822793	-0.9702282630149659	0.16513953849838126	-0.48789510251216217	-1.9583926696598506	-1.032061561407683	-1.5022434843285442	-1.866297058646413	-1.7377508502961938	0.3132512836938943	-0.5746899851746836	-1.1427220796281736	0.3791107929734129	-1.6100937623622371	-0.971796495593834	-1.1224832755882939	-0.4490305270826975	-1.7271407414827924	-1.0313021990084679	0.5957207679667192	0.01225501915417271	-0.7823517083824113	-1.5649168527159225	0.7192287089769509	-0.7338438708958471	-0.4634050710445814	-0.5162557067236583	-1.0514691060336647	-1.115734474150531	0.1132268809768301	1.2211633624364155
-0.7147106007718317	-1.3251782790728455	-0.176899474223489	0.49414022438638994	0.1372103825306002	-1.1454866408352133	-0.1596121054928205	-0.07050298870237266	0.07416632440505011	-1.1275152225706238	-0.7845500649410282	-0.5599913441475075	-1.0092395198478608	0.1906480076744362	-0.3270368498604367	0.7844837377622956	-0.4694249836838774	-0.028240799491171472	0.5945220755356951	-0.33824728717845653	0.05809008700612742	0.8682319150479251	0.06930880453388362	-0.850270908250493	-0.01107615309791096	-0.09145977472787312	-0.7009269793281611	-0.09250502011009461	1.0411652693786626	-0.017788546946965612	-1.0160911866662987	0.72241738979691	-1.3969153660795266	-0.12437694895103683	-0.5070443600479969	-0.19093099446040168	-0.5842122106975158	-0.06778952992975146	1.3646647089432238	0.9418379439064605	0.17974299777551705	-0.5480528962872515	1.1871289387820658	0.2818322024097234	-0.9483242857062709	-0.5725291177324202	0.41866173060284567	-0.6128060363633042	0.5722554286670819	1.4015686438028827
0.5334383905346751	0.4295590510557804	0.41765444179244565	0.27713699817253656	1.670403200326823	0.7011719503614108	0.5310862877136654	0.7054951149427634	0.20512192230298038	-0.4061092770739474	0.30649799378776016	-0.07250137038573766	0.037593847317402014	-1.1139071995648568	0.6531534439330786	0.922561967315907	0.42822399657548865	0.7704753785906396	0.6834425814674053	0.662694332534296	0.7104869606113791	1.4610978411128774	0.09369077253513329	0.8739533388233932	0.6616627165957593	1.3876689948165544	0.6525129292439787	1.7556763495260763	0.8987880760140062	0.7713466176972125	-0.3423159688597045	0.7653501979741121	-0.7689143258593718	0.7239180374302704	0.30878917687639906	-0.018285236622643867	0.7622365245500827	0.7377570422282301	1.501870208469348	1.3070073504569328	1.235394128822158	0.1231327310915885	1.1623734382440103	0.9952444616687427	-0.5221506873736139	0.33412296887482107	1.7644106456406186	0.16376728191879897	0.7216494249956406	1.2856042418765015
1.3362462381842986	2.4392138371221455	0.3536823405561447	0.09939267057941764	1.601399108795919	1.552382323961892	0.6647546708771478	1.2039575137593195	0.15300510764610037	0.6196817605913728	1.3376563111359567	-0.20969408848847645	0.9527895127395805	-1.5007040171949777	1.3068328457761809	0.7341440930756369	0.7675879935951345	1.452741119561602	0.7221529952967441	0.9362386794457659	0.27312693598302773	1.461508489321975	-0.5220665765468315	1.9594001132762788	0.3412360062983629	1.7592566546877806	1.4702641360514093	2.2714839397038187	0.1009339454455847	1.1185139711089704	-0.052672124848312636	0.2172971151497889	-0.17975918941011115	0.8500801854231462	0.7437957015129724	-0.3325936722740503	1.1997396478879054	0.8706184665121758	0.8859995293688341	1.0030528691854068	1.5928259609956765	-0.12789414438104604	0.7603370435345881	0.7993997650648199	0.14006437268057248	1.1876861195304993	1.7898135589167414	0.41265910931327526	0.16642798399280448	0.834245398618258
1.4271818221621762	3.0143751163830386	-0.24566872987260369	0.07619655676287193	0.35357921152356503	1.0742468372232186	0.4633509123291979	1.175032983650691	0.014149053583843286	1.2131354265287861	1.3050379626447075	-0.5002784364530052	1.1615334844057033	-0.4431862061739085	1.1578532019187713	0.5589835108264402	0.42852631518809575	1.3242247525644133	0.9164064101437835	0.5049587328514523	-0.7693002353463129	0.991827462943373	-1.0952724886763119	1.8156977076403524	-0.3729786698415374	1.0031281952679227	1.5699290097831171	1.2806056339352143	-0.4076449687145043	0.8543876154553159	-0.4190173334809178	-0.4041115250500455	0.30254234073530234	0.5019383253081778	0.8032143836710145	-0.841818355242719	0.5384495152720277	0.6427989220240237	0.1544717563962583	0.5891825278412599	1.1598585318860775	-0.5013106199755691	0.39831124278098273	0.07104172716299713	0.30047160346052393	0.9212168007537799	0.7181210072312393	-0.004207891554780516	-0.568452624236871	0.39747980247258363
1.3097095562235863	1.84423759061172	-0.5912410946477713	0.1316605445731325	-0.33736880301806443	0.2441292827989099	0.4188408903051423	0.809485988433647	0.1379035338465118	1.2247765959161752	0.4233298233762428	-0.24194273739349487	0.947046368309787	1.1814916773551651	0.6990499089060799	0.4759647060517266	0.0625204699158321	0.6215804381486625	1.2180201610557377	0.06460304670623389	-1.2279186022966964	0.6262871764615301	-0.8720211943038579	1.0791537410434782	-0.350348948187842	0.16542941595911326	1.31025557430439	0.09157923188829306	0.03620613367234844	0.43130999350474986	-0.7417920359694218	-0.3034736122256485	0.814794086665102	0.47158034056228554	0.8598102818218116	-0.7974762031569612	-0.2785474393926432	0.7115465278942769	0.1001273325980471	0.6783763870529586	0.5834669594512356	0.10029080819594476	0.38458781303376455	-0.23726276577742672	-0.015365041230516035	-0.2923825014953415	-0.13488548834464095	-0.44979161820858027	-0.5313368493718893	0.37946949456734674
1.3766204521177894	0.27451787018064644	-0.18480772658270878	0.05691362808283958	0.4833126449272575	0.1428712098622432	0.625968758313708	0.4176233356055744	0.5583825759342882	0.9792862196895652	-0.14276082588171496	0.5424033144977873	1.020726895581754	1.9544618804900815	0.5408838816150795	0.318189243596191	0.22637809429455333	0.14716060856745342	1.3413464815024343	0.11010502815711762	-0.49837017359524804	0.6479022146828406	0.0696738104053482	0.7386483019134301	0.6938231028291035	0.13895873269942788	1.0589118460940656	0.026679749690549485	1.059877920425041	0.3440868211758326	-0.2745627775186351	0.6439577504774645	1.2495245815642626	0.9901769184708934	1.1138448281974984	0.09107148523445202	-0.18205200024477614	1.1905268534038767	0.8151043028452357	1.2295224962644054	0.44623118002866585	1.5665375301483628	0.6342690116845802	0.3419237911559194	-0.17637719264025567	-1.1721284034331882	0.04898539127491657	-0.31423124797477936	0.5024607828202645	0.7576985057437178
1.340918245089668	-0.18768459200202292	0.5395432337699616	-0.27143732615355143	1.8788623891063236	0.8347178153822498	0.7322362471528419	0.10352276067961251	0.7980087815001241	0.7066593770339078	0.28794100496712044	1.1073764708269085	1.5960795726167563	1.3044001521122492	0.5458209512487872	0.00702094789640324	0.6534055815112696	0.24695987573579883	1.027593433004969	0.3137575727558987	0.8237953820137833	0.6777311003745207	0.8699812969212393	0.9296273962330776	1.7968502151551198	0.8002595995733578	0.8488591585684293	1.0502319450865878	1.5965683495814034	0.5691816814950117	0.7590471437611749	1.6754848132755715	1.2266798352597847	1.406842911531027	1.3705934800105632	1.1412466660636056	0.8911655691669811	1.4790302830149415	1.4857383188262376	1.5593697653976297	0.6057487936004461	2.546689961116721	0.7861261719533145	1.2438735275323825	0.2173682277027176	-0.7874149956957578	0.6632891165012927	0.2574727255147534	1.6172527905930496	1.0171345591049106
0.7324876153303649	0.5599472820029091	0.6786014521819572	-0.7507168974374971	2.187485687604355	1.5295865916939448	0.4978914159812133	-0.2106798256429657	0.4045120183285109	0.309910698816527	1.0965857287534675	0.9212252229845148	2.0581487901798043	-0.03454671017465788	0.0959765972362236	-0.28183706239863743	0.5699511508414058	0.4272836899289675	0.2894688468410984	-0.03467123190853401	1.6396535835333423	0.19717221696440407	0.8798589959625335	0.9048655303301921	1.815925629808273	1.383469877228591	0.575245030111641	1.9667833967934827	0.9771976912898062	0.6333238601706496	1.3349932375011586	1.8958270839804074	0.5813211144680774	1.0593045699710668	1.2822011246665543	1.3021197637267123	1.9429000111447514	1.03092241335767	1.1520907735800876	1.098370534123042	0.4721150771293638	1.9784452147965217	0.5746380427975752	1.4550844431587087	0.8727288274429474	0.3706845784671638	0.5200036886472785	0.5784394246462432	1.6604032161766409	0.6251852251920249
-0.2644324340647492	1.2940369400255851	-0.09409051001611067	-1.13869843875112	0.9936026682252935	1.6130679829971022	0.1344070439947016	-0.5459862414510577	-0.41243748442171185	-0.29178448179825456	1.1740498566741175	0.2966993072121192	1.6436079899550873	-0.8750151214530487	-0.9093660459780016	-0.34047877240962565	-0.30889146671439843	0.05599547256283689	-0.5695962894727142	-1.0324415955405217	1.4646713345737339	-0.6810105861727046	0.3901537780438501	0.1719199537719177	0.7140360486260925	1.4200637590796379	0.3234329777865022	1.8115264522524221	-0.38762099766607394	0.1544359364176728	0.8239808484634898	1.0868628834310665	-0.2776654861703004	0.17331472750255453	0.6799059040504492	0.298008876089089	1.950407467362482	0.09617905322088556	-0.2732530056128041	0.04878762556298454	-0.16105044874825558	0.33534269038935965	0.06716336830956257	0.5895256335205424	1.1969912916074466	0.9761495922967083	-0.6074372482117837	0.2533436071721078	0.4690416729089606	-0.4214759292668092
-0.8487958298262245	0.9529823650052722	-1.1304401175927348	-1.2711777660439219	-0.46568183541788655	1.2324534578226884	-0.06210570191729749	-0.779262765375555	-0.8963361326818898	-0.8138814210618549	0.3138747710519362	-0.08083601080426495	0.3612168654251919	-0.7199839336372286	-1.7065135148202482	-0.22720369176990426	-1.325038172313913	-0.7834986574516649	-1.149997632828011	-1.8775357277141902	0.7102052278819151	-1.2158814073943955	0.20400742876870648	-0.7216299893111235	-0.43025650851106156	1.0722326323590978	0.3035849540144724	0.7949179879714706	-1.436885660292959	-0.7697153223952304	-0.22093377085359364	-0.28656816350853376	-0.6826719578244168	-0.4018230822165751	-0.33687301485944965	-0.9841559870734495	0.8833630972952647	-0.5091647802269355	-1.8041612630004922	-0.807177507076308	-0.8044690841138126	-0.9093754993731729	-0.4517865268349369	-0.7188916124079006	0.9607985359450782	0.3969313689292993	-1.6480819452797337	-0.416707789613741	-0.973369328625297	-1.540761996257821
-0.5675212193648185	-0.25128070252815843	-1.5215987880844954	-1.1818552660923258	-0.8378595670873531	0.8923407051661165	-0.22407825889831143	-0.8008356744768677	-0.5618325381092308	-0.821282210234152	-0.5668967862059567	-0.04703839586401308	-0.9202231155549729	-0.03282544024032143	-1.5006659049229822	-0.22967894554906576	-1.5551692387795253	-1.3714599709122315	-1.20932218787076	-1.7330510281980238	0.007325345033051575	-0.8893443551766824	0.6130177583376033	-0.8165828971860613	-0.6535505302905761	0.6813066762483322	0.49993022916570057	-0.13811931038026207	-1.4988900508084737	-1.6612127811423127	-0.6594878757942859	-1.6488790167265066	-0.39493420107886734	-0.2774433155197259	-1.4957706936867137	-1.3661046443037932	-0.3075890253849634	-0.3365130775550742	-2.2939214962587897	-0.9337267045382189	-0.8797947730721718	-0.9318981440556365	-0.7877942654240226	-1.497637732182831	0.4261534731828085	-0.64750149448186	-1.4947150986930922	-0.8821176523667589	-1.591800261163373	-2.0604960648210047
0.034283413135243544	-1.2472740317191167	-1.0643321990282493	-1.0069833304776168	-0.18547211638946692	0.7773373013748058	-0.742495991029754	-0.6597585789262183	0.2355065568344293	-0.28491044198285176	-0.6128581488821959	-0.05937524188761865	-1.333761143941392	0.43101600622273395	-0.4602163526718097	-0.5243081551779436	-0.8418486130819023	-1.2269883546300515	-0.8155054931177522	-0.7396007448992548	-0.4324426897865574	-0.07667217613813689	1.075309015212769	0.006806806991130457	-0.10163472744532306	0.34822933544660656	0.5953368129205645	-0.42280940474252665	-0.8383653098285864	-2.033631644920989	-0.06507219974265001	-2.6289447242463875	0.15022670195771295	-0.004611440943750625	-2.419915331179252	-0.5828886967417797	-0.6349113129820015	0.2063330238779644	-1.5637303429001403	-0.564861505562756	-0.4629997817357664	-0.336519597719736	-0.9953624851205861	-1.3856778938160534	-0.07903089795432629	-1.0039135479791341	-0.30047152439410446	-0.9658780514800627	-1.25027977162654	-1.7770825220491853
0.007336751516522995	-1.3238939009812287	-0.3541173704746221	-0.7898351555410064	0.2782042837524837	0.6788137470684686	-1.5380487310431834	-0.48629743441968526	0.6752793552258026	0.27040038106794406	-0.07416997481523803	-0.40205188244506707	-0.8486746835935334	0.3510206334171772	0.39201884735862663	-0.9589442677702225	0.039200338260306264	-0.6428214664163785	-0.3074463579673237	0.07935182026143221	-0.693224529635931	0.3258209916902678	0.969383248952497	0.7922563159850315	0.3275614433357306	0.07986135169047101	0.3520774854038344	-0.333652798293889	-0.22544846715762493	-1.6689102237350697	0.7985378987436931	-2.8914011538859747	0.351745619539084	-0.3124404199411866	-2.681450738029794	0.497776808486612	0.03357770351215996	0.40129673659139076	-0.5488623091452146	-0.356534552462121	-0.1973631591418022	-0.20817159577201483	-1.2390496709046677	-0.8187443182292872	-0.4794361022581114	-0.387755714174703	0.7329361241428056	-0.8535553088483478	-0.6521729445342688	-1.0597060476073632
-0.8161511187631612	-0.6714142841997937	0.020164548396215065	-0.41657579100210923	-0.2461423558082528	0.45053531149464265	-1.8148541107122356	-0.32201323566061274	0.369239340316449	0.31379068484136036	0.10436653963509354	-0.6384616289563396	-0.1599647443985115	-0.05481862314187081	0.2908436883198855	-1.2263373308614216	0.2586432977228234	-0.2335699806929979	-0.06990287038581308	-0.04197042207041153	-0.6844221678716643	-0.09098240698758492	0.4140681740296514	0.637200321460519	0.14489943981423478	0.0692574640352638	-0.051291087941097525	-0.42754427298955	-0.11176475810382447	-0.694007695169838	0.8789848910130752	-2.091213083920704	0.10258979391715271	-1.094550622430247	-2.0113317875965144	0.8453861839472873	0.958902107439487	0.10176550272320367	-0.28579001043252117	-0.6141411566548259	-0.4681189635817676	-0.7018368313481196	-1.5396618586152924	-0.3697877275522832	-0.7824244797530022	0.464619946251152	0.7344814757916717	-0.6045515976893493	-0.3954692696938916	-0.46067969315328716
-1.5282369134558476	0.1426482260349758	0.12011273140897559	0.2109861044138665	-1.2561847079030244	0.2449048986828988	-0.8694265772426573	-0.12249770889197607	-0.2581250455352405	-0.05981224438476213	-0.43534736921273803	-0.13898741710975468	0.15716022720615333	-0.39240076802009066	-0.4852255499662629	-1.2002637753467755	-0.199725039770136	-0.1464780239862265	-0.2593310601969537	-0.7736942963347364	-0.16071171219913286	-0.808928630546991	0.09086006613717443	-0.23282048789329587	-0.2212346269829834	0.5015125098902004	-0.22926265211508753	-0.8156772039359406	-0.3173530186602012	0.4575378735602667	0.04398481583662928	-0.3403533659478886	-0.1788471594941295	-1.4757983447560932	-0.6125612693433542	0.3074292182201232	1.3056696195585635	-0.15001683392892948	-0.8405895863818859	-1.0016655766928027	-0.892899181971261	-0.9244053739254374	-1.7034913250936112	-0.1255039402853826	-0.7953706764882522	0.8053703255220238	0.011698679738500776	-0.013183623815041774	-0.3885338272478022	-0.25436783521144024
-1.1863548564501971	0.8080564102417838	0.3604130559622149	0.9257978677854541	-1.6892790461200202	0.22049081564542275	0.8784840373401404	0.0664200048123813	-0.507216513178937	-0.20794013545479417	-0.9895338612605363	0.9669770563985567	0.18817708648790768	-0.3913927859449985	-1.0491759476774516	-1.0175580653379601	-0.6818091700517621	0.016048509656755434	-0.6968735840728357	-1.1538051463924777	0.7514223965259663	-1.0345709895225257	0.32679445644594	-0.8191140570771429	-0.12437954499595438	1.1062258196553756	-0.114894641545636	-1.1292659203388502	-0.43898808934147016	1.1993014083677456	-0.8100395060265855	1.408539654933665	-0.13969725352805362	-0.9093168624066389	0.7852383105544094	-0.40123829486331836	0.9057994311873911	0.11175082656722217	-1.358944856664958	-1.0259181691416148	-0.8075522643642896	-0.19085200787678175	-1.5224272273911266	0.18193670262779293	-0.264803890008884	0.6721503944929358	-0.5447779045116199	0.9084061384492423	-0.23359440903804413	-0.32277031357243635
0.02081021626312643	1.2037153971393553	0.7480965832530458	1.2728177015744218	-1.2048817388413877	0.21952793052542405	1.9879084900999788	0.042755326347911495	-0.18484175915674286	0.29577805422953246	-0.7168935084996013	1.722233603597273	0.3251230229950508	0.0315062520700538	-0.9577969238273262	-0.8374580014518227	-0.7503697610556149	0.49937592395800173	-1.043759401411196	-0.7737294256101939	1.356734029593216	-0.6466359541075751	0.6532803464400483	-0.6716186284219324	0.358795697600313	1.2189558506214637	-0.09392477028263033	-1.0670083960877224	-0.3797895243120426	1.1178637843443746	-0.8352264089814345	1.8981835498485282	0.06152393259760425	0.07040993630716127	1.3693504535781014	-0.6227632854181621	0.3063626166553347	0.6236943324201188	-1.1477316456754636	-0.6692045735251299	-0.16370755171010107	0.9745441047021083	-1.032892278358079	0.580451677549241	0.6698677884933083	0.5507578266921964	-0.5979249909603237	1.560397760998477	0.07067222919258251	-0.40574797927093953
0.8943568913364935	1.0252994245209421	0.7400514645971058	0.8464308176039601	-0.4397015040859613	-0.06804611500625522	1.3679102894710746	-0.34294861123511705	0.2564699751864017	1.0828064082491518	0.24766378962925628	1.3671107736009507	0.5633669205443133	0.7520834203530591	-0.6005494604629682	-0.6289739524438763	-0.6698375429542222	0.9072480897173378	-1.117677784226863	-0.23950067229215588	1.0001850614112096	-0.3078867307362883	0.4119590322046496	-0.4570229271884464	0.4642998747110143	0.4766835335729754	-0.5161865027792771	-0.7643264288657965	-0.3878750342665038	0.3130208527633625	-0.20815544265416455	0.7716307651831356	0.005154742802253813	0.3931792660536556	0.8888641082841624	-0.45329305982164075	0.12095816161059891	0.6892160582430447	-0.5070856608306323	-0.41260099274292283	0.30433199905205305	1.3698377056059112	-0.5485030254568071	0.6593222606611752	1.3497953061099637	0.5388287355867861	-0.6031960957871982	1.2224929070303137	0.08020425549500415	-0.3898975602340253
0.5188205088564282	-0.03699825802248759	-0.036275351919175435	-0.26214301210619756	-0.12745027071297219	-0.673904485559344	-0.5340931994114562	-0.9342519920598032	0.2757610586396811	1.2958840832260763	0.9018582880880565	0.22083194598718728	0.40159502328735525	1.4004087168934278	-0.5595883012726491	-0.28009420908366894	-0.9162038898725979	0.6254702465803482	-1.0444607519200104	-0.3675464465912829	-0.1686096203699236	-0.6454889232784605	-0.3942747010784102	-1.0205823582098859	-0.29747667573808184	-0.6936421061347638	-1.1957133943402694	-0.6000577284297397	-0.6670212492664309	-0.6110181635047593	0.10610283524301124	-0.8899026714124667	-0.39696012865973407	-0.3525541925232497	-0.1221196975772712	-0.4608622512759287	0.35714800961514	0.04219808436767522	-0.3264429082555064	-0.6578306404695379	-0.09120953287804422	0.5371711162444192	-0.4058256695870924	0.05886845473369654	1.1034152972161217	0.2204609915599421	-0.997514356323573	-0.05206664278148974	-0.44838194433380246	-0.3501709350653644
-0.7706084378794947	-1.6603934837470649	-1.1441148604562588	-1.3753194932912143	-0.33134612240486977	-1.2715125012063502	-2.1312362023412192	-1.3317329366845716	-0.23141044539707548	0.4736389436689188	0.5337909884461212	-0.7016701837985646	-0.5075958962903533	1.5086626980135704	-0.8439061699430732	0.1312551808021345	-1.4084600519248176	-0.36042057489263774	-1.0841356972569447	-1.1220547619426828	-1.2669971410561656	-1.506550541645763	-1.1025002193762234	-2.153451868176492	-1.4671178456849154	-1.501465815128894	-1.5810721706337978	-0.7896503414515784	-1.1004795269119731	-1.0344968501439427	-0.5269192895347802	-1.5285437434005644	-0.7541080684022686	-1.487470939599141	-0.8156642481611579	-0.888951492072438	0.3951881263419837	-0.8243450295907723	-0.9305722420596365	-1.2577628588792327	-1.142419760217084	-0.6662083687898038	-0.6523939566599656	-0.9917972583617317	-0.10236038986439083	-0.6212434856167015	-1.5262675228304798	-1.2740431784165118	-1.1072872977330026	-0.3748800646340159
-1.8188269767984495	-2.8034173425225037	-1.6933031037504103	-1.708081823340291	-0.64344304413436	-1.5605152143653582	-2.3102541764857762	-1.2730782175532729	-0.9818598241244659	-0.9482510862209081	-0.524224629171533	-0.8739812356317147	-1.7889712637158404	0.8834946223001305	-0.9448160421832233	0.31423177786187995	-1.5049307181897402	-1.3259977947068367	-1.3098394252382857	-1.5921682008680118	-1.5870046186686433	-2.138077138681697	-1.2030199751133634	-2.695861274587992	-2.08612386805184	-1.6653861554238807	-1.4203305403138546	-1.245057749582378	-1.3880158601521395	-0.8799595751604005	-1.704730239005849	-0.6829496630376342	-0.6956134378708756	-2.008562194499307	-0.7625727258215732	-1.3585188180491556	-0.3479025682785995	-1.27624615908824	-1.579447793094035	-1.682268368695552	-1.9113973135938513	-1.0487743787897275	-0.9734598340658015	-1.8144710152929213	-1.5800889740311408	-1.5193612611172422	-1.5928096825344515	-1.474809259012074	-1.223694028365137	-0.42638297390337254
-1.88900776288565	-2.6214627052514277	-1.3370468826672122	-1.0513903003611502	-0.8324717466323871	-1.5664266526996486	-1.457602658181358	-0.9063355046577395	-1.6814692942992173	-2.031541447419323	-1.3856981070024645	-0.7610966343966442	-2.6075016711254144	-0.16568730917287733	-0.542080080145011	0.09751820924774704	-0.8040791161819615	-1.5691037641023338	-1.4849724167088008	-1.0248749939824873	-1.2695550691982105	-1.9977529580124158	-0.8843475547493728	-1.9107569779535214	-1.7192197205825972	-1.6193337619907278	-1.063601202475701	-1.7122708666710753	-1.3486118951827089	-0.637594936880171	-2.424467873086923	0.5697853724242511	-0.3670671570115301	-1.582502845236548	-0.23560839659750765	-1.3735406207878196	-1.7276686237870305	-1.2938217310785534	-1.2698464868881254	-1.5691985606832022	-1.7338536089711747	-0.45134197957041994	-0.9387908439721901	-1.9576124213112933	-2.488198978069724	-1.8060202970361203	-1.0915179837373816	-0.7432451300724573	-0.6472283332405646	-0.39905351171172554
-1.2617532909651303	-1.418359905655697	-0.6732320052666866	0.010816497649370219	-0.9795278991528336	-1.4495388325793384	-0.7743392399269217	-0.607131159938113	-2.1682102995122117	-2.151402390846065	-1.595592215928218	-1.0365347329677688	-2.482377892542142	-1.079137949545007	0.09592099215999833	-0.26628751519470284	0.2734589434159329	-1.143301448025273	-1.2779923344413688	0.3217226725834718	-0.9511338379163898	-1.2199565648270017	-0.6465162242749363	-0.41598929119809164	-0.8378365884619646	-1.7830348138470278	-0.9768883343852045	-1.8981173648617249	-1.0070354695875035	-0.774892120606294	-2.0816354883666723	0.8444060448113716	-0.25901744285340184	-0.6743754337315783	0.18939010014992783	-0.9308194824960443	-2.876640593369227	-1.3742843190268754	0.07077087626274703	-1.011784821945064	-0.8873074666212866	0.10532124693563046	-0.36272996377866656	-1.580027635222954	-2.4355607802014183	-1.4338879651039391	-0.566449633336277	-0.07923282816547352	0.02663680270705619	-0.2764589160250921
-0.6490327722662536	-0.377067727946857	-0.500689273803587	0.6378625100025495	-1.0619524788053016	-1.1607605973357087	-0.7680556821276238	-0.5264396309398882	-2.2491797238696507	-1.3920574831625185	-1.382585938844827	-1.5660316897314557	-1.698468410425977	-1.5477790763685533	0.48428927165814634	-0.2538750046542992	0.9007587424594786	-0.6760008905639542	-0.5960031534894978	1.4665493437041959	-0.8897424764840217	-0.30539737749035367	-0.5872798275636624	0.5122799587208428	-0.18770026002865892	-1.8955291549589068	-1.0771318314340423	-1.523757424066432	-0.45350066687780266	-1.15738659518604	-0.9426748901281278	-0.03536790801464355	-0.5563820012379856	0.11830865585789609	0.23865182907650206	-0.4731935308585645	-2.9472099793454967	-1.7032163090372971	1.4058677927791767	-0.33789665469640146	-0.17994157082122836	-0.3621557487614322	0.5274308061255357	-1.103431573121724	-1.5882608802265095	-0.9955735625650645	-0.48557653087911395	-0.1918925097869739	0.09720428495588294	-0.17184805319374377
-0.3066240453193653	-0.24498106751816937	-0.8208311656788958	0.5333619664906823	-0.7813828859909626	-0.5334055012613862	-0.7445995728166582	-0.4075130068004764	-1.6733901017817496	-0.27008188792747573	-1.0651751358765604	-1.5088828234786689	-0.877525841043188	-1.675661524129335	0.5083953814378669	0.3970013546853281	0.7826488545452038	-0.5500475332677157	0.2988657108471928	1.7231776255180706	-0.7164551107607622	0.42987188187651165	-0.3624192389380372	0.4106871120150557	0.016360427059492994	-1.368784540683909	-0.7869360232721478	-0.49420981170677214	0.23308893187780336	-1.1547784589216692	0.2587718647148006	-0.9494915922677339	-0.8377845828128343	0.589502261955164	0.11346642465056643	-0.30162289298436645	-1.8715088540554925	-1.7167691686551296	1.6620103916909585	0.24483814449295008	-0.015415036402869394	-1.6438985958446686	1.254103486033587	-0.6469119219249772	-0.38074926699846134	-0.8782920650145897	-0.6144971501453712	-0.6874377269049575	-0.46162919961170285	-0.18570616432051795
0.06847363158137383	-0.5387306248780367	-0.8373906248634295	0.18364507794543047	0.0030922665160315974	0.25766103702929116	0.14205636918182682	0.08538356917115966	-0.45842791568072866	0.7292127103365722	-0.5953408563853854	-0.4370097933723678	-0.29736163127670256	-1.6384281868892339	0.45909673644409493	1.3402489591696893	0.46262090706851533	-0.5054435807362054	0.9922893214192062	1.2685571900181236	-0.09656201221831753	0.9578470115739942	0.16470323540986806	0.059029494848246405	0.12665758271704605	-0.23499602936325664	0.1891137927443886	0.8468086539267698	0.8860660943883544	-0.35797873968719585	0.9957257363030841	-0.8493938343552938	-0.5503592928776458	0.7979348336721096	0.1218254925702651	-0.2221597945851763	-0.37998151259358715	-0.7463278856025896	0.8356622863312346	0.7088186962352703	-0.056628982288982825	-2.5351075392111153	1.450917320770939	-0.012688341140678815	0.7295569530357154	-0.7085078533442731	-0.3299776101557033	-0.6346425750108734	-0.9587364044143613	-0.24594545507543372
0.6964122102155299	-0.28204000469289553	0.017187079596197058	0.2613195751198974	0.8793261711450875	0.5912622084683747	1.6352845900966981	0.9038749961098635	0.8510580421435273	1.30559604728925	0.14221427635331155	0.963773252046826	0.2155937500647571	-1.3576655117031684	0.5469098521905241	1.8872517283957062	0.6158961237001421	-0.12322265738815955	1.2342040302276118	0.7562479398367977	0.6435501219608455	1.2450209845752476	0.561803444065747	0.38677697072800743	0.4339952183832549	0.6374752579941555	1.3352089577609543	1.7714086419212582	1.2161081341390854	0.8824472418075209	1.2022360822710083	0.07179313499056683	0.2841127583719364	0.7376748987651672	0.2580176915387123	0.15236758198490644	0.7085936263291557	0.9564844262506129	-0.09078648122661356	1.027219643245206	0.2005020314518041	-2.1012559923742278	1.1391178670725488	0.7942516815416564	1.3288212319962773	0.09312651088278161	0.5389027789665303	0.2166182195412347	-0.7015331179572879	-0.13631155998618208
1.292388959946197	0.6363596080532467	1.2978130099374598	0.8378439293683284	1.2257276169191147	0.011158547174072319	2.5033951129347227	1.586240049500925	1.508046561081937	1.2676147931327977	0.8464592857961296	1.5473161925490213	0.8004197138958437	-0.6925017767160965	0.6077523302332768	1.6644463563558438	1.208312364830145	0.5072520207612191	1.095973726715776	0.6065812093047376	0.8280162506729336	1.157381802954452	0.3461113183033412	1.2841280946585205	0.7743444509959954	0.5086372540335481	1.7790073150958272	1.7379250711903576	1.0445161665168003	1.7214039236359582	1.0821682103015073	0.726744241735154	1.0035532933830562	0.39833059732495474	0.22711769995762518	0.8766857171259079	1.1565189881520448	2.1402716762331093	-0.24532861567030814	1.1231195284018696	0.7542075589828653	-0.5843347913374127	0.7064472903734711	1.3095159345599166	1.1686103199042	1.3344366830664782	1.444004446607487	1.1039363113426288	0.32627160433260005	0.2841679693065641
1.4192000099589326	1.2436842551156777	1.9971079771440796	1.2955096472462864	0.9626294737316273	-1.095163530790818	1.9294993308950892	1.7298764058243559	1.2785968202120388	0.601606945204917	0.9862109528880179	0.953473472865263	1.225859837441069	0.1192535352097383	0.393177718872053	0.9855717341138414	1.5675936060885542	0.8466753906643641	0.8757011985610786	0.8021402345925209	0.3144187236572027	0.7727127672774348	-0.28481890945748783	1.8089462853894867	0.8437063800421891	-0.2382252788307131	1.2567000209677788	0.9936827580210414	0.5846773615047172	1.6274373532090358	0.8907164026727701	0.4601226676642336	1.0048546011259853	0.058667660351220584	-0.13910146352169728	1.5940626170916996	1.2686927148931877	1.7273942007592145	0.31412253332255735	1.0440192465623133	1.170468278963741	0.9475447232987156	0.5997271391847703	1.1003968998512592	0.41791555619363635	2.0115086482136095	1.7670079088242274	1.2136430464268384	1.4946839311141642	0.8877037662996174
1.0830850960853602	0.7442640074866045	1.6910189951379255	1.0587609674475646	0.7016835339866262	-1.6904636232366346	0.4943166065983148	1.4239274569362643	0.7338086409121295	-0.313283904189156	0.49742546548354755	-0.055190511844493216	1.1809060738756558	0.5006808362895432	0.0037582777800610604	0.524706344443581	1.2665680688513627	0.6106277090559169	0.8573060017423276	1.1982480291164617	-0.23690672797237394	0.5813499792998641	-0.5698304704313605	1.4559836419351486	0.6949036959070343	-0.42406387945691576	0.4307400507525193	0.4487786693554222	0.3452731929943965	0.8715156919731715	0.8728650654001352	-0.27293327857831395	0.40518484494570856	0.19217506544073462	-0.5898234032081134	1.9480851311854588	1.3139795749292449	0.021329733543105047	0.8875345163854398	1.0389571211819901	1.2217126527275237	1.6711228643729583	0.9555300601428965	0.43617883319207906	-0.2996086531682791	1.419084343776075	1.5368111546106518	0.688307892845155	2.12049409875108	1.3196622515819902
0.7394163210587126	-0.33638481738067494	0.9732887815772077	0.31069345025802747	0.9859882905512234	-1.1210073475962548	-0.43475671701772417	1.1260663664750776	0.6672817994925695	-0.7819733739328458	-0.008448705079324964	-0.5314751129906115	0.7657686214246482	0.19475139222420482	-0.176450483296116	0.6054562234556757	0.692477446660781	0.1713850578262872	1.0922997426392782	1.7241066077058704	-0.13600256318511103	1.0764965731354665	-0.12122787881901698	0.8066408096913867	0.6711703101734509	0.5188457161699117	0.14456037846054962	0.7666987804327178	0.6234085810595174	0.1961884389876753	1.1674391927399619	-0.5806727367155483	-0.11058243097947582	0.9026658624700774	-0.6590264559252965	1.9066534245485762	1.1617790464671343	-1.4620551944609308	1.0026910312795068	1.2931626251615098	1.1813884624952928	1.603800488881913	1.4549272599017442	0.17732591322036137	-0.3666384470020088	0.0830566537374814	1.300649994931732	0.38171697765416784	1.9613817587117468	1.2590279321128992
0.7013126093059456	-0.6602498388756814	0.6651954141553336	-0.1570191504934546	1.5341178361569074	0.14907831985434897	-0.191534068972265	1.1218199716353312	1.2110276619080294	-0.35827117947867065	0.058365690977418644	-0.36965734799772293	0.4548190357068706	-0.2637492443389026	0.010322455050781774	0.8474264001545045	0.5662857111198263	0.0994342895447143	1.3405290178430016	2.1963727045459307	0.4691567543158087	2.07534773035113	0.5054366318618814	0.7206029643255236	0.8570480684554127	1.7380382701706794	0.4883346745622717	1.6011819510880145	1.1204047190724227	0.0624568521891126	1.5999819730457805	-0.2028646677251996	-0.06963363997990264	1.600346096822008	-0.16584973703232792	1.613182343473866	0.5510025971292474	-1.4702991293895358	0.7824125076562837	1.5912323984445196	1.3645538797227157	1.2507801792434239	1.5470461578652237	0.8250121295814327	0.21574675702343543	-0.7173115053473462	1.3473488355634138	0.6891512448229116	1.2237642223770007	0.6764453254361085
0.7540457877853927	0.30585620451779155	0.8179714457911392	0.1796386772782388	1.4986683928592914	1.021181878958579	0.5595441478934815	1.2102811620402292	1.6644465099176358	0.6199673764357754	0.5121674672669428	-0.20705149097890882	0.5236851194603128	-0.03096368048742242	0.2421330999624059	0.5670023203659971	1.0043322831146537	0.4260424417722852	1.2372032746022295	2.181872817726772	0.7627268319654574	2.6614399236820825	0.4325959416054942	1.1480834553619395	0.8538815273111469	1.8258705984263646	0.7908506482369086	1.909681227430435	1.1902864455167694	0.2870969672637864	1.6768316095248843	0.327839783486155	0.30900723007580005	1.4973896590788736	0.545021308679366	1.0792901754404796	-0.4089996446317282	-0.23428683305036138	0.5363294590328528	1.410971826866322	1.5528766629041921	0.9268054503942618	0.9105528735679101	1.809145809498823	0.7878748063509239	-0.3586394091545996	1.3164688081932552	0.9952773756093156	0.2874498679725366	-0.11681821618101106
0.4986268099227016	1.5846382449132306	0.7639298358670015	0.979317717198494	0.5102524736578368	0.9746214067493849	0.7324036790204225	0.9944757744755733	1.2880720513415786	1.2445564801944808	0.6150598823315874	-0.45042017828035313	0.7057820532978222	1.0083207246371704	0.12849916363075084	-0.45027116830763386	1.3181963670007182	0.600900942968429	0.6165975425137256	1.3445050060493464	0.2982919014073432	2.044292200867573	-0.4178758934803777	1.149802581110382	0.29637211914574246	0.43724271199044723	0.5245547500246762	1.10691771405772	0.5361200913880483	0.3906872419723389	1.0338237145462434	0.47793421043523904	0.48598142249221765	0.496709221380475	0.9186856762579166	0.2480158139484617	-1.1859728108712428	0.8917120341854157	0.31357813731009077	0.4862679610901199	1.1494713262623932	0.574294263989428	-0.2051183065321723	1.9739288074520405	0.7496223593206801	0.45916488288170987	0.7183758887979713	0.49796508971153247	-0.47483900870361534	-0.65182260759182
-0.0313642912859424	1.84097449269408	0.12172523066544441	1.416843095061842	-0.7483380154739332	0.6059147238990844	0.12960663016202284	0.4202089481529375	0.18791006070411936	0.9523346592085534	0.06273909449246012	-0.7314932891160182	0.5885116949112797	1.9108656710810665	-0.18785965141463917	-1.6056647380354485	0.8514616295655222	0.2379108579430096	-0.25838379577376774	-0.03731969302394224	-0.4006719540213326	0.4957087084335504	-1.1154179783610785	0.15386694244927543	-0.5075483121227344	-1.221298218066742	-0.007468515627335086	-0.2110717086014779	-0.4050743766038899	0.18752449012572267	-0.018633546875028124	0.35005960419950866	0.33732447423377243	-0.5563437277345497	0.7522952431100033	-0.6303301417431916	-1.318461346218684	0.9447922826712367	0.04487185798736784	-0.7618193740829227	-0.028875782234103926	0.13492613917817264	-1.0883522460744577	0.846725181673373	0.2893197147030574	0.5965611579393248	-0.29371239685204187	-0.6348631936036911	-0.729321495756608	-0.5832102451152523
-0.31810376047236866	1.0018704694173575	-0.5652233275572603	1.1000105750884375	-1.1823422012682008	0.8449850802950242	-0.3952847919057229	-0.10882796281670049	-0.7307493334379402	0.17974037740412965	-0.5419025369288041	-0.4512984628794106	0.2581243558566827	1.6324152589166474	-0.04330758741354217	-1.9774193443161479	-0.1521639867105238	-0.2924752780097209	-0.8339831625435881	-1.1196116902544537	-0.46330011748158206	-0.7479777468882871	-0.7644607096905702	-1.1490912759293255	-0.7277250227061685	-1.6326106733419936	-0.06127499895050306	-0.8475901960977976	-0.864636414840112	-0.04831258149941222	-0.5713119318897746	0.4049238707630208	0.32357993912102906	-0.6507724546070265	0.40355573977486303	-0.9398463190560529	-0.8640623292364557	0.3197675315651239	-0.06614044941425984	-1.4982012586954923	-1.3088474214767436	-0.15250381634328897	-1.1158010465350783	-0.7343024593851184	0.2239746865273257	-0.16239278076528255	-0.9111848323300864	-1.3123957920311569	-0.2846241662414598	0.09014150356393238
0.006762218722774941	0.3133307471805334	-0.42395892479684033	0.44776066091234495	-0.44432479383790136	1.7683325200159488	-0.0539920573265529	-0.20585766122846022	-0.7140300856889894	-0.07578285445192388	-0.4092134799622064	0.36222940599432324	0.28827628592931964	0.28893115120590873	1.0088566246359743	-1.2119968975764537	-0.7436873550351608	-0.22217644246515245	-0.7445530989195219	-1.247967768756705	0.241269718227785	-0.664782736643577	0.4249993736348728	-1.4772903513586553	0.059762455919022975	-0.5455767600204137	0.5583163863748764	-0.29685867878536837	-0.5298394422747633	0.04011981186489891	0.02928226251591341	0.7568873969914626	0.8573310705648542	0.36296702845168693	0.4014961537324726	-0.27512213205992087	-0.2767653330666336	0.14133911343130473	0.34246700715102796	-1.2577634673048925	-1.7249471933330163	0.03643827965335838	-0.3197649264041845	-1.4167181211160125	1.0215898396469363	-0.9019193579143343	-0.513200470043875	-0.8095286083091489	0.6814861161327976	0.9776568747043499
0.6221268730919036	0.7332664747577071	0.6211997260360452	0.10723865858688685	0.6943336981671107	2.4299544137229154	0.8602372221652861	0.0028246053264988666	0.04765951318976953	0.5848271931726016	0.3912183485334342	1.0257167686402135	0.9730332918520542	-0.7878592018179819	2.52952013351506	0.06359714338517239	-0.3518262543053463	0.6762092079980456	-0.19997955700269254	-0.6301441774180465	0.9188202777597183	0.49319795767888147	1.3445880923222948	-0.45502931536443564	1.2259511165831198	0.8536820851364956	1.145529058537893	0.6988785420273064	0.14500553542757086	0.46012407521591714	1.3625706622572857	1.0150839009713477	1.6394159815263791	1.5845521638667046	0.8603205448164659	0.9286744694997883	0.10629035790596794	0.8335719863143315	1.1739068671074175	-0.41638154586530407	-1.0373177519432002	0.6747000761084312	0.5584675924778897	-0.7211265797355075	2.0959719391348113	-0.7180111875516804	0.5881435146034012	0.2855625928539842	1.5617627670108967	1.4834910348435688
0.7834077707675056	1.6654765253314776	1.6033442274207041	0.14424329577541223	1.14672834908961	1.9369140356558372	1.2702879915012588	-0.007931265811225887	0.6656496284028524	1.382054608330593	0.9185656324009981	1.0279449746483038	1.7510599774590885	-0.4125618064063233	3.4040421947891666	0.7634260150845916	0.5158363045416269	1.6940584367023592	0.1753268725119852	-0.10600782549474196	0.8170344909410955	1.422224569625776	1.235699698900198	0.872074835749361	1.591738390554278	1.272817229520001	0.8628023647854808	0.9684500394554898	0.44587457412325343	0.8635887782097071	2.14057104546084	0.8284414354278329	1.8274468604753535	1.9012407307778614	1.3322671839644957	1.5838957971721734	0.3484274224550878	1.580595736383785	1.6403292993022032	0.1867732033297859	-0.031000463823769333	1.3086319584978134	0.6654959692052985	0.509011011072055	2.2657814778264846	0.21945245177339498	1.375901282339644	0.7035894708244513	1.6866306626665937	1.1872396555995979
0.1434182588144542	1.6522975361086198	1.51447915705511	0.0016868185419212961	0.5737304490008285	0.5222842492148624	0.5668855337203746	-0.527316155142621	0.536145880206698	1.1183911901697576	0.4729952238417935	0.6317370334821937	1.659208718053763	1.134570571240548	2.8091737187283794	0.3376598737629489	0.803793871176669	1.854569746829841	-0.021735775099484114	-0.2118904524862227	0.14923172084070419	1.0775074874909507	0.48851935893808335	1.1641556683010623	0.6400491106922319	0.6035397824304902	-0.24611007524489212	0.18817057811811524	0.1518207480504639	0.9185323120902413	1.4016115823569224	0.3544706259068408	0.9328918725174675	0.9838796060933992	1.2755883551970546	0.9721206677191787	0.6889365229731402	1.3069285483764004	0.9862012947054932	0.08901188591352069	0.3021213117991987	1.472855679026825	-0.19212641148579468	1.0598038484211967	0.9757344629659662	0.9396163458364549	1.114870158056171	0.003925337714699614	0.9084744046315997	0.20089857017285678
-0.8085382680671916	0.20673507977867953	0.4021032702938024	-0.7352564316254051	-0.39239164654140024	-0.6370481059042828	-0.6482285912086285	-1.2006906660230379	-0.0543749184056907	-0.4730880090693948	-0.5223949404655361	0.48259063584049244	0.4116560578893277	2.3293836096103173	0.9817979161883091	-0.7196791698003971	0.07498351707859013	0.9272264384471167	-0.5111414103975477	-0.5991547912583548	-0.17552897102017354	-0.3036812638584944	0.07783702274223638	0.2579374833119962	-0.8942958224173968	-0.16568981906153923	-1.2038580396021459	-0.8134222076789377	-0.2948136191974198	0.6068101069837847	-0.49950981673787404	0.03204066601446924	-0.5589983986275354	-0.4927360665309301	0.6345565335189668	-0.45481279919909734	1.1611110613468862	0.016607093890216817	-0.5234439098526387	-0.386939937453839	-0.18751683519164555	1.1134349316363332	-1.3187173785845319	0.5913344525514984	-1.0400408522700224	0.8456364965308653	0.055225674666166874	-0.8738870470233775	-0.1777530839152154	-0.8194902440745716
-1.212489153144881	-1.4839090600243838	-0.715300684163737	-1.7295746992452599	-0.8640667591629857	-0.6560214216176934	-1.1789724295474824	-1.3754146644955887	-0.3461263945140314	-2.3018243461386723	-0.984487169557598	0.7442821428832072	-1.1578934958869758	1.9571221417186984	-0.9752596155452459	-1.3602598399918349	-1.0296094365997568	-0.33197076332584413	-0.5986421102263745	-0.4909943509150724	0.31065356087671353	-1.523269550022652	0.3785345775237136	-0.7127824643552316	-1.7545382135419632	-0.12629321706737612	-1.110054597427579	-1.0274270246682535	-0.34333232883178205	0.15114123890250816	-2.1925186561831556	-0.0022378767211689594	-1.6007265236127117	-1.4873690111928934	-0.11258977911541959	-1.4656576816431697	1.5217192636326138	-1.1015375585355207	-1.6123534965201	-0.5586160186975507	-0.6949231947520812	0.5398576881668045	-1.7165572396085595	-0.18752134669092418	-2.409869236316122	0.30992716193351333	-0.8559619449872131	-0.7323360961149743	-0.7077810405571767	-1.1350256086726245
-0.7158197876463159	-1.886256134664958	-0.986215135001168	-2.2135722553076613	-0.5196636051943121	0.16400452470309268	-0.5102460787678147	-0.8455351596820159	-0.016418658764040774	-2.9612440154717072	-0.4364231300127833	0.8750249066658703	-1.8898680538779606	0.3061900250974297	-2.035861348846604	-0.9908848623401373	-1.5422901259960284	-0.9585492601231037	0.04964811212789786	0.3463095940136075	1.0251341599460826	-1.6859043270239928	0.7905560132238545	-0.6371598667057773	-1.433387267877754	0.6559964038166877	-0.08974288850939793	-0.37914544856357596	0.05582206515428037	-0.2670813316623378	-2.61106903932924	-0.06513429328117136	-1.621239751309338	-1.4101814887113593	-0.4917025759111226	-1.3061310575297251	1.5037548582680198	-0.9654203172354572	-1.228477092861473	-0.13305926002607324	-0.39388448462741216	0.014190409705882806	-0.9837717982721779	-0.4708297598583846	-2.4098612010882734	0.04316616646964731	-0.9126198281853806	0.4103164556493976	-0.3430123798192511	-0.5452962954860195
0.17603067486667026	-0.8882467540701506	-0.5759504575881123	-1.8676104039269104	0.22509383459343857	0.7450762676294991	0.6649048336509338	-0.13333418068811598	0.4685603015107	-2.1340160752308948	0.46013008426897445	0.328555475790734	-1.4726855033168402	-1.2412875562711754	-2.0202224057102813	0.0018594046118436997	-1.2264284461429762	-0.708913002625508	0.976775865458712	1.2487881066118094	1.0000821836925597	-1.0273520142036126	0.5447987886874555	0.36611131675954517	-0.59491497172946	1.3632500325474899	0.8657070269191599	0.25280392870110957	0.46656246211246305	-0.6363595716026356	-1.9390577598540457	-0.46379254848789114	-1.0506561982656337	-0.4626880624047777	-0.5345984613988999	-0.45298710114061347	1.0366540572736784	0.17979934150327903	0.279396150934245	0.5362087080882736	0.6438480783152934	-0.4868600410741417	0.3280341772943631	-0.22717678558735488	-1.5220866072483517	0.15370986643069415	-0.2769994167145928	1.2793745050771412	0.3933079260389961	0.402312992998911
0.6249062970380771	0.1259650499081373	-0.298000906097433	-1.1878706375222274	0.684429808602444	0.41815476682731567	1.1972468115277062	0.05317900392622588	0.42873169480331697	-0.82003287351379	0.7337336220909647	-0.7005791014951709	-0.662658854897997	-1.6636278110716594	-1.5267234509387826	0.7186445854358654	-0.7258427389430447	-0.17647349892358527	1.3772863092234688	1.3320064515497065	0.030942652297487713	-0.4837942013723545	-0.3554898375893533	1.1807920820967317	-0.22368827945211414	1.311798612567013	0.9479305966180864	0.06188815634444607	0.5259815306184479	-0.9782923821732064	-1.2098284135552146	-1.0414184643530484	-0.7516134275755845	0.6192287802747365	-0.6543501467851379	-0.008428175967934874	0.2373044391232287	1.0148648769735464	1.4303666673891835	0.896543512304941	1.5458877177657573	-1.0604524205294064	1.251211802837793	-0.022137219101486572	-0.7460770380016949	0.11444387650388982	0.27266542348113115	0.821997225965616	0.6230283594638417	0.8852336755352581
0.28300307448610484	-0.04341371774255132	-0.5688129636067402	-0.8894976787489909	0.4744853268857724	-0.45555413139864764	0.6441387980436257	-0.4083824924494251	-0.22267711166472925	-0.1672652967521359	0.25440904366540734	-1.4096898479645146	-0.33167465996175527	-1.1814312068805957	-1.2226753481075956	0.6864715693068882	-0.7059272180904088	-0.06944165207057354	0.953767812823312	0.4286060609052508	-1.0404317893049073	-0.5844987855103305	-1.1594401226314366	0.9754933600981998	-0.5083613539633052	0.5166740428754428	0.28814110369729456	-0.8181320559493206	0.3506138443814903	-1.1851059039117724	-1.0846234718156738	-1.3123243236781132	-1.0183818579563768	1.112496314645543	-1.04747064082354	-0.42880111608786153	-0.6768402312243426	0.5887464374865087	1.1272128107189963	0.7829277167452233	1.5836540457611121	-1.5461447437536218	1.2999581495969814	-0.16399000685805717	-0.5160131086204984	-0.39880869022995474	0.14572713747047228	-0.5319090627982118	-0.010511774330743956	0.55989251484001
-0.42640462792529243	-1.0256556571802364	-0.9666388526220723	-1.060720244789043	-0.25012375973688855	-1.0350663598744718	-0.394191278821271	-0.9376901524765199	-0.86614406361895	-0.25749714210437846	-0.1835611108197477	-1.2363970752386104	-0.49919992446911615	-0.7474041157746654	-1.2448658375485675	0.27502441334449695	-1.0617384885453658	-0.4896532013132631	0.2128782710435338	-0.756618997755502	-1.2158228147533596	-0.9308862251765928	-1.2216974899944182	0.027274007997769245	-0.7207211297906292	-0.4785397177302113	-0.3548988438546976	-1.5335709007705483	0.32377272761575093	-1.0874591784652925	-1.2091591204718017	-1.0010931051977756	-1.2940625404289539	0.7652169609908369	-1.3708765635319873	-1.06077972467843	-1.400682255454478	-0.6837022789074806	-0.23569305702548038	0.49839022398750177	0.8810772389153437	-1.5785383581873222	0.8264742707540763	-0.3130661844504585	-0.4210236842220747	-0.9602114515467123	-0.520470467818354	-1.3240157196998084	-0.989679495170865	-0.1449523381942237
-0.7987137035398466	-1.4244469531921573	-0.8582185404853585	-1.077887771070048	-0.972851442126594	-0.9870029064412634	-1.022847024160506	-0.9264519784581169	-0.8658984839655683	-0.20278013382054488	0.11160410185301368	-0.4244938155465344	-0.47385247410760656	-0.9070387561400972	-1.227101527002276	0.18575052727177843	-1.1197931400310674	-0.9361184177800358	-0.1514025690134415	-1.398681095004012	-0.375802205356748	-0.7806359719534169	-0.622392900938629	-0.7380196794223579	-0.1702394262866434	-1.1331977973355523	-0.5116078967071765	-1.4722976392786826	0.5568437378666931	-0.6890812286117091	-0.8123992235423694	-0.33182966714742496	-0.9114636595251896	-0.09366169337319605	-1.1391887967251884	-1.0032207927909684	-1.6024903257689302	-1.5581913777324514	-1.293960180879341	0.37687072823563755	0.15485559359678375	-1.0287616739555978	0.5067035230274429	-0.013729132758777941	0.07886320599688361	-0.8760884358549013	-1.067577880048846	-0.7250161108691635	-1.4689264235813655	-0.504029614353932
-0.5550498118440397	-0.5608017260764774	-0.2523939509760738	-0.3697018552590916	-1.2294408093536673	-0.7653909985612134	-0.9762661373150598	-0.42031180115337563	-0.26586261146116197	0.6426858619208603	0.8881515523019419	0.2974889449604376	0.14881233504031643	-1.3317385235595844	-0.8027069571972647	0.623990869885289	-0.5273696609064545	-0.9127103919039111	-0.06025078728067398	-1.3353501392300766	0.6535077061956962	0.007594827630343217	0.07015743866048897	-0.7968534407458189	0.9125693565543957	-1.2639171402561555	-0.43715944500499787	-0.846052129191197	0.6990227127432497	-0.25858362280587094	0.24063488622125398	0.22292527700561945	0.04196131300464069	-0.8589705361595013	-0.39518639248616205	-0.23116717557836844	-1.1724494586899412	-1.345627777998111	-1.2272649416308554	0.39200761046053495	-0.11602010083593992	-0.28471005053813014	0.5568526241920416	0.59408003986692	0.8826367184427256	-0.07276514663280319	-1.0026457233771846	0.5193671942696667	-1.14456672039661	-0.2390110742578553
-0.05375717205372959	0.7209548230978403	0.17916020956204753	0.8778842476118623	-0.9677166211847916	-0.9410240512806778	-0.7233569157699887	-0.014204745259201342	0.28683010000684844	1.824893117496225	1.292227249357086	0.4741998647175189	0.9071158253580482	-1.3825801741719665	-0.026070305209808468	1.08620032303953	0.2801241027134309	-0.42635197560549326	-0.07009922021686223	-1.0544354342550366	0.9760849638947094	0.7682246752872218	0.44057375422888323	-0.44298534244777993	1.585480849882322	-1.0424060002209148	-0.6328456309977138	-0.31793995236001804	0.3454895810759934	-0.11052495951462353	1.205084355654268	0.38430624548624376	0.7800129614579461	-1.152020213069168	0.19958442547820682	0.38695452689210197	-0.44279363739908634	-0.5399453379880239	-0.5285951407550342	0.2590019556953407	-0.11041149328500881	0.05788154343445066	0.5584133047656931	0.8409742548539143	1.3391482547510356	0.7552126827965859	-0.45603341278653586	0.9390958678946579	-0.5150815375826933	0.2640066326524962
0.15278526163360573	1.1043092828335996	-0.08220023749564401	1.8685127183821586	-0.5568078465601751	-1.439261208226943	-0.7551185859519336	-0.09822526559846816	0.2815895658840781	2.2778211584032704	0.9080839997619982	0.24757148582413852	1.0173590007565494	-0.8976778761533623	0.6602750379977552	0.9727092522317686	0.5815180590545617	0.1089220289892885	-0.5798492603819622	-1.0161975614218988	0.4473353986840783	0.7658075798309879	0.48144692874268724	-0.2518831130102119	1.23203794878166	-0.774198690626279	-1.1142478775590219	-0.21782191233949275	-0.4225437918370505	-0.28171022348863456	1.2765691528864571	0.23090605437326492	0.7335253627533568	-1.0914697448231212	0.06107053180594094	0.18558703626765066	0.004703901318570666	-0.062087525626007854	-0.23173914620396527	-0.13363958073242688	-0.2660696294558006	-0.18962565843056164	0.06788690891387715	0.32815819893073056	1.0400702832269137	0.9296912565539333	0.026184927171278113	0.010588760826163564	-0.2673533681775232	0.4642972551163281
-0.08831495769044202	0.36828612524034177	-0.7540840162310798	1.9657648587000716	-0.3895168913547742	-1.5995904934069907	-0.9621369167294787	-0.3676498597296018	-0.10192402587771189	1.5353116387935775	0.20954460203429864	-0.00042674499903768695	0.33206312535206695	-0.31012966698898964	0.8050755427660675	0.29870254771429194	0.1997731258988062	0.35892308158849984	-1.2087296354729233	-1.151388550736882	-0.34410925435920664	0.002005335618108865	0.3338110127134475	-0.39184944486410656	0.223365790149087	-0.6484512613949008	-1.3391451506070566	-0.27144326191578955	-1.0111591440512984	-0.4694560704868118	0.4785160250499861	0.028098618366799357	0.2141582387133556	-1.0625829872496673	-0.6101507524159088	-0.4625848503533384	-0.10433381094928941	-0.14606510164075895	-0.622742876656717	-0.5043028785538166	-0.6328490726125496	-0.6071772252153808	-0.7224178116637099	-0.5254901475419036	0.3342129595543363	0.5293620455596821	0.09058551144450966	-1.2426633944670185	-0.5068165452600376	0.2813652662714411
-0.4105004891094271	-0.42089434785465984	-1.0532448924125024	1.206849127899192	-0.4480860911108398	-0.9806309671344388	-0.8294053872676728	-0.20259837067765027	-0.24664945750332815	0.2342568524510303	-0.07188507514460696	-0.13349698904291007	-0.48694685397829485	-0.09070599189394793	0.2907590878335125	-0.3089326412013008	-0.3434991956649219	0.3716459744637055	-1.1609892014913978	-1.0671401866768977	-0.7520976066718468	-0.8192806672851872	0.03173819872920662	-0.5881215930356306	-0.5319004718977893	-0.6104561771875409	-0.8749199897748484	-0.07304262843482114	-0.88397225801518	-0.3333560764168402	-0.4053165407391858	-0.007624997611238046	-9.422274984904006e-06	-1.224381019964602	-0.9919260144397106	-0.6327377607802421	-0.42270420168378453	-0.22849790341417509	-0.9872268529122685	-0.45068852641094737	-0.7832927532382238	-0.659834894133587	-1.0838812518586791	-0.8939288883925613	-0.05551282581762479	0.1963114469573467	-0.09800394039933066	-1.3792656203578662	-0.7251100658981247	0.09869221251396594
-0.388248969682517	-0.2563878950954219	-0.5896893474938927	0.11362319029034955	-0.3457445012218109	0.03882915518444659	-0.1708773421115872	0.5212880381631184	0.14757575701600226	-0.6168397957522713	0.16874640233174254	-0.29520724610207977	-0.7678957651717302	-0.2298560693153795	-0.6125104954438246	-0.29620845579990224	-0.48631701509924513	0.39952646988574875	-0.19334994930254912	-0.6203227294157878	-0.6388091074185663	-1.0825701369975074	-0.4037140926843197	-0.619455677023233	-0.5914086911101484	-0.4597102598312211	0.012799184743186172	0.34166885077306647	-0.13708375195679456	0.14737173432001477	-0.7070152098359925	0.17157493191638012	0.33637167425310693	-1.3137979377466422	-0.5602997210123147	-0.05738076433924864	-0.36985176400352765	0.13141814857650808	-0.6093419471341003	0.08169766801392793	-0.36032676345094955	-0.323764868808234	-0.5478954461799658	-0.4605759767747741	0.1406577117603732	0.29984812305946	-0.1678564362879465	-0.12964301886635696	-0.5233202413573078	0.19674172027964124
-0.059943697737843096	0.5984262517898243	0.18787846458832455	-0.7929319257830049	0.13030026558624144	0.5915105555088425	0.5239186630820003	1.173782183520925	0.6891273858116553	-0.6661156959374049	0.34260725652371515	-0.5606933675568204	-0.5742091918188308	-0.3002557285593804	-1.4259847638468448	0.2574166916803995	-0.24729100113429345	0.5086884826957841	0.9860194388501374	-0.12952316169550399	-0.34813220736354017	-0.8656745842543606	-0.771544088224884	-0.6061388668551797	-0.36478713085394276	-0.10925954932848045	0.5769269235089481	0.5158825425960866	0.5557504897185978	0.6523006368786863	-0.49186329407760904	0.42209895475417974	0.6073935524017546	-0.9846290784583479	0.2934727093746394	0.4925740140550568	0.1562033804156309	0.5815383454509222	0.2803303896975883	0.6711409703586698	0.4334972174670116	-0.07057131661543713	0.5038103137869256	0.23488594019589742	0.44026558249040876	0.511615882865436	-0.08694228456346517	1.2967353176908925	-0.18036718912053562	0.3554046221413369
0.09096142957484359	0.9697402015797311	0.5057927836298964	-1.1921482401089007	0.6144909489232682	0.2614775592114759	0.5990892005239447	1.0249690934313078	0.7498617708296565	-0.3548574522616374	-0.05841870379493256	-0.7254277569223566	-0.47318466914022034	0.051784345548856	-1.6851081643888544	0.8121075289551322	-0.06158565279856443	0.4681243525057277	1.4274805699294109	0.009149836572829547	-0.2575697882270428	-0.6831588810687742	-0.7770913369956135	-0.7391569873725418	-0.46643505375035155	0.2690772926642759	0.3835188323317407	0.1380712510097488	0.6093890495877354	0.863789408320207	-0.25070903196711597	0.477001155889128	0.1510220801035249	-0.2710777809617783	0.7150948983189798	0.2100986937701944	0.6157902922946457	0.47319072313295996	0.7788421962354535	0.8092641422301726	1.0102817107651985	-0.19915654301942948	1.168500209664043	0.4365433654576094	0.19658128516742387	0.2811079736244617	-0.22527125213199886	1.493295164170985	-0.31105241325259264	0.14699842459934742
-0.27949888171568926	0.22175794238829716	0.14449588000571875	-0.884563341456882	0.4956122015238367	-0.40561080821676726	0.02565221305983218	0.0998795550128132	0.23698770240648942	-0.15537435151874487	-0.8129020314397963	-0.5054611220601151	-0.6695667745982085	0.734407987598258	-1.1230265340765102	0.9904177130201179	-0.11049379646939614	0.07271885022891023	0.9633287884741362	-0.19443540917680605	-0.4030450421789558	-0.74007236704958	-0.32388220450217553	-0.8915598983449451	-0.8497615291235814	0.4273380120033237	-0.23102190200682785	-0.5193396075453288	0.12240645052142404	0.7926067270311382	-0.16773638526692836	0.16104941997898356	-0.7535762152334275	0.4066608512926527	0.4093796678216361	-0.5864168949416663	0.4833129367621272	-0.1265820842717512	0.42609679745377105	0.41650724877544393	1.0249762955233381	-0.3592469916006905	0.942602705247702	0.05512440800033205	-0.5900201672749593	-0.4197584516631655	-0.7870097528147902	0.3221591468932667	-0.9859604208306374	-0.44285684291620814
-0.8671948058316727	-0.943099389553954	-0.3239329948145605	0.13894020277297955	-0.2966377325003547	-0.4332960094028409	-0.4870702142907984	-0.7538106376654541	-0.23481302193681539	0.014062602349038528	-1.2021849783435723	0.1138166506265166	-0.6591448200651402	1.2976929278989529	0.1588756791414592	0.8719701748913841	-0.06429306756494439	-0.4770247572004229	0.33149481050743007	-0.34089570718207046	-0.4967924004711214	-0.6482343264768252	0.3774029758704571	-0.7028085970131502	-0.802875594183303	0.37215481533004274	-0.569536038795822	-0.7943920185669385	-0.2435935721111596	0.7132252112738641	0.060596610752733114	-0.3605176290659165	-1.025499872722451	0.7111902154033648	0.0014712093524391042	-0.683238387600697	-0.05654941947015046	-0.3159766684858656	-0.24798040811691346	-0.07470785812670896	0.7007664722615716	0.046377722981183436	0.20351239714343414	-0.24628056289297706	-1.1699285542638553	-1.000362934743995	-1.3211481934124052	-0.9884437462026343	-1.4441243126822905	-0.8814066595808773
-0.9281300943682853	-1.247338488669973	-0.21848606105456758	1.4204113334244652	-1.023633281273581	0.531457720216651	-0.2668257289064941	-0.7066093481401358	-0.03096206041370369	0.4671314750161015	-0.8179082098551352	0.7992075084947979	0.10547970182651883	1.3507621796157818	1.593541800740151	0.6677051794635226	0.3973357950657103	-0.6449995275339409	0.24239773097444367	-0.14377005233455525	-0.27665119323751575	0.020536467824013808	1.006009108501423	-0.07799015249076142	0.13403006979850127	0.4053040103187209	-0.36980888434033077	-0.2643511463203433	-0.007704484090213605	0.783888797547949	0.650904116443308	-0.61988991549087	-0.041294859642282446	0.7405500910217295	0.25634625648325526	0.5167580729961047	-0.2859398247420121	0.5481105632522987	-0.4173785411287405	-0.18893645375797272	0.46887383710692504	0.9857577136113457	-0.29134656707842227	0.11647249163972313	-0.8062636304926831	-0.8977759712200959	-1.0657240847215037	-1.1677141909241269	-0.9056769859415285	-0.6825920778337069
-0.08221541854021672	-0.25944222299764147	0.41631540852843923	2.0660152195401733	-0.8627065779109244	1.771361879263076	0.523083682401118	0.19869310868198087	0.7074482895201412	1.0491904848228546	-0.014786436453436537	1.143125532395793	1.352233878688203	0.9098819212683292	2.3264267309206095	0.30162971128440025	0.973541679048011	-0.11595173716806935	0.5140764822555612	0.18384300705641457	0.15613766025023454	1.0207270351751514	1.3496490737942766	0.5450902352078679	1.4054202887317075	0.7440375253633332	-0.05295415388647305	0.8313311601102473	0.545432735753893	0.8070229833407181	1.2135065162120315	-0.2877651369211259	1.4373001378058086	0.8234501070114073	1.0693220322454722	2.0025102076976937	0.14825584411507425	1.8493833239644026	-0.015806423925680265	0.05571856368711637	0.38230871758328766	1.5726045661370487	-0.2950932979507138	0.8598458946471537	0.40042019476023805	-0.19616484268488696	0.10420780188089131	-0.20612668219790722	0.3808173164934153	-0.045747584059987405
1.1441426365055485	1.1214887445589248	0.7945840351647514	1.4174610324883428	0.1302569292486298	2.185671362760628	1.0245758288450357	1.089904488914101	1.1106538331223135	1.1052149716608208	0.4597956684889092	1.0013378486430355	2.0569552458491973	0.3725907219301371	1.7521410834941231	-0.4734822530851518	0.92234316215018	0.7299614468332329	0.3365152898473822	0.13861002032138806	0.3681425632602455	1.49045826211461	1.3144579232670979	0.5745713103499803	1.821110316480441	1.1639941755690768	-0.135984073421531	1.7702238916292297	0.6106010751806146	0.4435887529082114	1.0636996671740961	0.39812042896880767	1.8950855114292138	1.0448064817627107	1.4835570027295522	2.056180386637997	0.7356320620492832	2.1744260844205185	0.1713664136185348	0.14472362706113548	0.05338617123582076	0.9635545113273143	-0.30084294634651415	1.0407805980307105	1.514367320410132	0.45440966328393795	1.252824140656628	0.7241401827338596	1.1780203247224752	0.26565023752681
1.7196555749167028	1.5934288454968981	0.27352056626854615	-0.18035368462783788	1.0012452703494816	1.420346237607551	0.6613453767840145	1.1345081986416927	0.5054493511611327	0.26720719663650067	0.21061672503489112	0.5914302579748331	1.4742447759943622	0.14560919038346334	0.08629058634685732	-1.5538854617931064	-0.04936346228877491	1.0320294296984127	-0.6463877088655124	-0.47465171199796224	0.041412440152243095	0.8251174448961425	0.8725939976269701	-0.08289874247205824	0.7937352418300937	1.1733438249096422	-0.5189090548763012	1.9276766702067714	-0.2563697155807485	-0.33565048722875157	0.07632216882599724	0.7848482681830781	0.7031553095453329	1.1368806951331696	0.7953546175581242	0.2075858406529531	0.6942200386614522	0.8856551458560784	-0.4868670539894416	-0.35137755251460795	-0.77159294795826	-0.5396488432565858	-0.8466470603704943	0.10447499879288269	1.616400111403838	0.469530906258578	1.197093948748812	0.5906151174443336	0.544086485758358	-0.26562602477839065
1.1296397616403546	0.7315986994825162	-0.814880484200342	-1.4711538736709397	0.9451739493141076	0.23672275588833874	-0.1714846964205334	0.30771997818811353	-0.782618805703806	-0.9314755211954638	-0.472144520598826	0.30241465004709683	-0.014174687065283085	0.27231730964337536	-1.601196821219515	-2.3077328809737714	-1.2339234301053343	0.2736827330098228	-1.772984528257578	-1.2290329604649441	-0.5775078167642341	-0.5905041421435789	0.15621402172434656	-0.8484320058122445	-0.9049018821152609	0.5893047173676561	-0.5293718191971872	1.2322477412460933	-1.5506756993333297	-1.091294886085066	-0.9705073248830627	0.4916903560989626	-1.0719651143415627	0.8672163732978498	-0.5331153122880649	-2.0013217173642768	-0.030847739309708782	-1.0051839704153471	-1.5868163628112992	-1.22856385266456	-1.7072254539310654	-1.5481781427694772	-1.7498076176935475	-1.374088195939939	0.6431970875963532	-0.16987931647741977	-0.1735143149289666	-0.38648880355287235	-1.007995528492988	-1.3160833625565402
-0.057875332696331716	-0.697726966010097	-1.368799022483677	-1.3926594573112128	0.21556052204706208	-0.2914807650827623	-0.5494907319121197	-0.6813901982243787	-1.6909395016922815	-1.4924945594443753	-0.9662671602681138	0.3858410448151262	-1.2188996723221812	0.43476384986472244	-2.1184797546613954	-2.129898103375955	-1.4868449475163563	-1.0961702696428361	-2.052733654176032	-1.4303224054025938	-0.7876285955884875	-1.660411136475602	-0.45803290329209034	-1.0211611390737418	-1.7926377570228729	-0.17806731262458264	0.2784831735917334	0.16074200187757423	-2.223233556881748	-1.2818887480155543	-1.0939405708329863	-0.13397144529992827	-1.710722286204241	0.3776025985616331	-1.2781189257622652	-2.483623048787285	-0.6280501645750005	-1.7966067203650897	-2.0312175975219677	-1.7807907988487715	-1.9925376423308936	-0.9631004774107857	-2.2267107066546945	-2.1422758109518676	-0.6158970800790535	-0.9646216360364911	-1.584663150117794	-1.0182153750631247	-1.8795343324633191	-2.0225485923156614
-0.7344425792158679	-1.5725826900582807	-0.6534846509396779	-0.13310844299827174	-0.20936518239681057	0.11222936424836441	-0.10893295907846075	-1.1141003938010603	-1.5141930203332734	-1.0295665818981032	-0.9220821423488053	0.7494329713147206	-1.3021142380520698	0.3483567874287007	-1.1251345693703645	-1.15766362651989	-0.40557251254729637	-1.9729976858307958	-1.3101852923162618	-0.7917713331279259	-0.15448306960417665	-1.6113338070384917	-0.5910033200690205	-0.47217953781816396	-1.146090366278107	-0.5320653861685507	1.4965873776567338	-0.6367225169384202	-1.7265662624358473	-0.7920676564425617	-0.14418023933081722	-0.39948306173981607	-0.6624212239433577	0.005618647061317635	-0.7703062859059521	-0.8015652976482825	-0.37647041892409144	-0.8980692651098929	-1.2362185882793861	-1.531836188815587	-1.3234647089238916	0.7564368267754878	-1.78732519612619	-1.5258408180925254	-1.306690271294167	-1.3156264039512793	-1.594807720066121	-0.4888406252412718	-1.0252401554171309	-1.8340371725536921
-0.3527458034956543	-1.4237270236261237	0.8180129936430849	1.0444013925096156	0.18970027616953053	0.7180614700118261	0.5171915157344219	-0.8417323312813525	-0.6257315325966264	-0.2187503531532747	-0.5100324563327894	1.0065937504760527	-0.5247941622201366	0.12109649127262681	0.5532739097847655	-0.24375145128127093	1.1723026804368284	-1.6247461532188148	-0.391997465055873	0.2839302649896353	0.8737646502182251	-0.6685147957251633	-0.30594421012574846	0.27932093029166577	0.25448409455778614	-0.32596709435737237	2.1851786046760315	-0.7501890351534973	-0.5889799935922083	-0.04745501493800034	0.9890624286076126	-0.09653955466611228	0.8760704438508911	-0.14952027262929235	0.38009744607903256	1.3480085785304463	0.4588165359892035	0.5682872671228928	0.1838760589677109	-0.7691944271143082	-0.29830639554801197	1.9246158154960489	-0.829302183763743	-0.1720414566337153	-1.2424090886258239	-0.912835796589206	-0.10087006536276949	0.7273366016668933	0.90011112859758	-0.973870322047431
0.5891351480057401	-0.6469549165204199	1.693578323740168	1.097542535711273	0.8909123225572726	0.6823731103056182	0.4808218444105897	-0.23247324728051558	-0.009867480559593465	-0.03980913728979108	-0.14396167023425835	0.784496358419505	0.1650008025463713	0.13073530607703499	1.6355646144728624	-0.09268946586268961	1.962435572667581	-0.40717629884357454	-0.15539809566888177	1.1118307217029328	1.2650126952338958	0.32141392115693296	-0.1618957210841709	0.6761833620727736	0.9416822210996625	0.04286315038426807	1.8358486557716278	-0.20444066596294566	0.15457538672942944	0.41479525263646616	1.2742056086597098	0.23738821538996674	1.2843251731915268	-0.2899093905060306	0.9830120621998985	1.9327294394388332	0.9220137878464689	1.0548938143935607	1.042985054940102	-0.23471281618415002	0.13568411201640518	1.343406556691848	-0.18806393778090205	0.5652759905651554	-0.8749667992753393	0.10390253724433031	1.5502839977361729	1.3798179707409317	2.1904158947079173	-0.08770931201676731
1.1607161910747905	0.0870330817409623	1.1596561189171528	0.22677634778127598	1.0516386727555582	0.0053907130281931216	-0.19733143680456358	0.2776334892928465	-0.1493984388239645	-0.6596419839914139	-0.04044956085332205	0.07873551489134488	0.16115522421232395	0.5135420275210003	1.485899419366262	-0.5033489530474753	1.4970084993623491	0.5986139568331031	-0.45402665276496884	1.3754321831481455	0.49223380233852637	0.8123936538608811	-0.6015850586971538	0.7079114084114031	0.30519922721240034	0.17307381557586488	0.8997964220657855	0.6130577274337834	0.08566220322411763	0.44551821300627953	0.5712199044101525	0.0012367609484525187	0.2585354282577109	-0.515282176018638	0.5698371354471442	0.6806299719462444	0.5103763698112919	0.2665546105328712	0.8104743713846475	-0.2780410324682714	-0.2976194174879656	-0.42221569182051666	-0.16473194173415903	0.011841451815787083	-0.654027008057933	1.2049110337968283	1.9934819072452736	0.8094353827448071	1.8508867445817176	0.40108602286745443
0.9648634054236723	0.4634913689820411	-0.16482924391539872	-0.49085303642374367	0.5921073684727198	-0.5309379183756009	-0.5829176260214902	0.4995743339089997	-0.561824913050604	-1.2495267400651098	-0.07058087892986696	-0.6766244945055738	-0.2819007108791922	0.8804862259283045	0.5578104284431483	-0.6298439440197836	0.5008198760832451	0.6559733948580191	-0.37971537893419693	1.3312453190684557	-0.7405002286695993	0.9571933978617728	-1.2963411420471942	0.8004184101675474	-0.7825242374802421	0.11631529960930956	0.2802317500158216	1.1993585352439116	-0.18995567626743418	0.31500479668530673	-0.3111041796726247	-0.6629504193661029	-0.9623013001060723	-0.5557984935529436	-0.19971271987848144	-0.8191489622598341	-0.24367788420614184	-0.6875147806406336	0.08312067962664607	-0.46127736888675097	-0.8764401562334867	-1.6340056974164896	-0.21769684199324058	-1.1248700358813022	-0.541178422033433	1.7374764872001889	1.2063725203187017	-0.3486297200013497	0.5503172886556997	0.49196895822285486
0.39027313980247474	0.5940111226335432	-0.8505785587068349	-0.3858996088817374	0.2588328191557036	-0.32781534904784776	0.06016164640506934	0.47520483338375624	-0.4969052183891834	-0.9351560120458373	0.005111339603831785	-0.9630040593770504	-0.48173192268765014	0.6832993026997041	-0.19568613525402098	-0.011526665974104013	0.0183640437969026	0.023356481364727195	0.5008800423303783	1.398769696273527	-1.0883977819688497	1.1335205109681572	-1.3492105093904188	1.1747804487931208	-0.929523886200446	0.1742644717479799	0.3696783764424138	1.2276648305014797	0.14787498290519582	0.29661513542272666	-0.5356871057173436	-0.9785163700723822	-1.051572940334115	-0.09800914374230651	-0.42073690232866556	-1.0000485561642936	-0.4564461827531942	-0.7371147524974572	-0.1494738663569681	-0.13664753438207905	-0.6956012426804324	-1.2117113116118174	0.2869418302664376	-1.5078758790374092	-0.18355240291980504	1.3509898444749582	0.30729864665912615	-0.8859887206727557	-0.2173422471743188	0.3177384965403525
0.004093547742423844	0.6526948090132602	-0.1854490548921679	0.1150519594285098	0.6102361400973974	0.3227197409289268	1.3203194991426652	0.3371319062238253	0.0953265889497337	0.22985147313429163	0.23819292988194965	-0.6668628177244729	-0.09570203160000683	-0.13470984678511633	-0.2662585757922866	0.8263182618122044	0.31408057179507737	-0.44953180510771457	1.437656595055538	1.6531489236216914	0.013680536654680765	1.3273779432102109	-0.3214272544938575	1.4891651695920083	0.27500557000600473	0.37049058802778256	0.7156742796507054	0.7384607926503636	1.0348072195974516	0.34195064260256786	-0.07126667724468551	-0.4734258984970758	-0.010978260719983758	0.6865472308131588	0.012743501800502514	0.03955794805562822	0.042541771722524095	-0.08848535216318006	0.4480040562178379	0.6533279057104057	0.25418484493570837	0.20950559787254222	1.1898007646504694	-0.587854737306659	0.536047848152653	0.324141041856272	0.16634666530435516	-0.31855511176473417	0.2758791064481713	-0.061332468535914286
-0.06700281196239752	0.6210678632798792	1.0676577999805112	0.16235291497688115	1.2525913875335224	0.6001708328163241	2.0326246258088396	0.23950346914213025	0.5354468538680144	1.3501168419708505	0.4766206038042374	-0.19881558200826485	0.6180265725457456	-0.9952007977115129	0.08169936141233039	0.9563614746433965	0.7528648494275348	-0.24416341501634176	1.2693208251201593	1.801191726933261	1.6598887721690778	1.2002607027923466	1.0781632902265692	1.2470751652651777	1.841324290301291	0.3750239406395383	0.6350419315586608	0.09470207017412642	1.4811565147263202	0.24065130620340383	0.4384018728978833	0.4161660636960133	1.0040097866021882	1.1730914033594382	0.4423894974287877	0.9333148440646283	0.5936068558249277	0.19583476755858484	1.3367257678766211	1.0876917261709709	1.0093276696426663	1.1258450032597054	1.6541628083656603	0.8441533939277608	1.2523565145040563	-0.5615376285101469	0.5448497232906402	0.7021732955071541	1.4241936275030072	-0.47087520950226275
-0.05532731943507138	0.40902585823948145	1.5503430593835896	-0.3683677692818616	1.3101025437141953	0.10299850296462709	1.5799696811492288	0.2978280709342836	0.3450780694546046	1.6495677031865357	0.6082929875676797	-0.06833800847538636	1.1760849138869074	-1.278486362147842	0.3093721916199436	0.1853113994829948	0.6800300236078942	0.41548499561585983	-0.1554061839769152	1.6083446824941723	2.3695547479217396	0.6986676744362912	1.5995849126260484	0.49630379605463115	2.4444627706004782	0.008535984154677025	-0.0047122748195750335	-0.3159727248820592	0.7365151689062202	0.021433902138022043	0.49601886924451877	0.8581878617363199	1.0740231297769978	0.9410191029638504	0.4083652842465322	0.8090735397892537	0.6120582981528051	-0.3576853608404261	1.815557945763987	0.518996835800227	0.7238794860471784	0.883244643845254	1.1992571752155465	1.5558212638061972	1.447121847599486	-0.631060218810561	0.6801607924885357	1.240782711076232	2.193622139940822	-0.453713326368254
-0.05977052015334267	0.09064405827114703	0.8348867145901083	-0.7011329229115275	0.5040592002795395	-0.7652379307277452	0.531258449122046	0.4482711661401436	-0.08119497778406042	1.1701289064116465	0.7067821925309066	-0.34229847104616656	1.3183491956716067	-0.9559267394454991	0.23881034219416358	-0.5996644278169022	0.18436292445399755	0.9853052700818444	-1.6056790335654776	1.2041324032426932	1.6181994432354485	0.30498712353194196	0.8084520174048458	-0.08720045388993797	1.7526857199794723	-0.4040851312446098	-0.7386460683521092	-0.4267937112146466	-0.6821520674869408	0.01605355272981562	0.25120924298960257	0.6122502726940349	0.4133729611747581	0.24578083067573586	0.24521160210674653	0.21293289243107796	0.28644019517674135	-1.0222139794644913	1.7376219807374516	-0.6212361895580953	-0.2977931116320923	0.287609791994515	0.3767882088181692	1.1952199537506258	0.9492238069002132	0.08836611611855669	0.3777282944798846	1.0832552259607346	2.242059543858121	0.3766357514892373
0.06318717374077096	-0.12527558190325364	-0.16039499329536974	-0.1906387759128723	-0.5469664243509686	-1.3578700388529503	-0.15515894848715872	0.38416127069823036	0.01702972704531996	0.5136471487711626	0.8473063868841265	-0.5953255993046	1.0628413333462816	-0.47688756331215554	0.11539332619576438	-0.3565570013019316	-0.13681117055459388	1.1999778710245492	-1.6894068358993322	0.8829616553796846	0.27252494177975123	0.48849930281269394	-0.3766629098146067	0.05687689268380925	0.5873750971592872	-0.4013111297996115	-1.1349516342707466	-0.5552779220937283	-1.4022854197871941	0.42305009074075656	0.16086111215869978	0.22414142229454376	-0.15408000064650584	-0.3284092277794336	0.5303380487492602	0.1725873417981292	0.18117305160144936	-0.8399194575350367	1.443995413360306	-1.1418692611992043	-0.8723916483601246	0.4740717765038102	0.17435560112397658	0.5438591872100823	0.054902483733766154	0.8816445449907532	0.14112845605892688	0.6952770426179247	1.9463691704562898	1.718858309512821
0.277736500440253	-0.16935981511681358	-0.32881332267770863	0.7284074426522094	-1.1330416906170895	-1.4963920704074662	-0.3435268213084532	-0.19804052637772462	0.686177362232263	0.11181765258849673	0.8343725102121523	-0.43261795528412783	0.5056306613693724	-0.08682352677028254	0.17094198026212926	0.9131839442336008	-0.028767198393755095	1.1348241976677604	-0.3415734071379628	0.6892837214752068	-0.5202838582875848	1.022409998440561	-0.6862101910189049	0.6420139696445716	-0.12446299069716153	-0.025970532062483443	-1.235967993758818	-1.0463825736336199	-0.6921983051064172	0.8929558881641563	0.3382315394958043	0.18636052748960238	-0.27971083884479037	-0.5898628774852868	1.1168386979934215	0.7274471996137445	0.3576133564649212	0.0949037220837943	1.1537713356299428	-0.41153461504193284	-0.27866806773418695	1.4423345590598426	0.7913730793377122	0.4658694023712045	-0.78142382436563	1.003881292249804	0.2788673804365946	0.332986672158092	1.5557507706879272	2.559476883051261
0.1386258268407287	-0.22887193470521305	0.30723131791969427	0.9176328877210378	-1.243892270231785	-1.431665219985694	-0.7869073763892951	-1.1649976320776243	1.0465340043788773	-0.0511724007648431	0.30217759126833316	0.007973065429522183	-0.22788274597190264	0.4569632191154151	0.33156748844481765	2.071159417992725	0.06994849272837517	0.847157180485105	1.1174972043698046	0.3692859706607384	-0.5968643734727682	1.125578569406764	0.07266370717637874	0.7649053563951326	-0.29865381908588934	0.17740362013887423	-1.2848019349231303	-1.7859223618159665	0.6773064425223222	0.7412897029922413	0.4400656389642789	0.20499819955408524	-0.32030984180648403	-0.8540195201846834	1.0794711055001809	0.860760888270288	0.27348480163002065	0.6916197715215413	0.6740447362501677	0.8399240204430277	0.8688054724054771	2.0107681589507056	1.30461508764404	0.8547264764033029	-1.2584004267363338	0.34873526036479385	0.34583159458624574	-0.3823905968502614	0.7778941543055977	2.0699399588632383
-0.7045862917328842	-0.46955375497269475	0.7178150691868355	-0.11608504116760399	-1.3175564922798704	-1.2317005561868952	-1.936173083696656	-1.827447183878135	0.37125012269290153	-0.07518795121221958	-0.7712399482572216	0.17869989194576644	-0.8351545316095906	1.3109561416943005	0.4083401986712892	2.01946554328177	-0.37328070347281256	0.2625676422146004	1.4377401093392521	-0.21180516206170633	-0.6783535403552564	0.39520436800782727	0.8523784201035367	-0.04661180990914326	-0.48643407814524636	-0.09570960101514105	-1.214303001753731	-2.11754702432671	1.2825061181019854	-0.310535696005527	0.1994485970620939	-0.38814245257170266	-0.5613358532346969	-1.2825263952447727	-0.20354234868998414	-0.07339922541269266	-0.36688705881097256	0.20881204799452655	-0.19797579381149394	1.2856462870324563	1.2875504501601047	1.227568677601708	0.7561268643986985	0.8663902824582865	-1.238278197394216	-0.5244775797713912	-0.2125756255031353	-1.7538618462486932	-0.6042843233354074	0.5786818300566705
-1.8071214525061183	-0.6747806382956448	0.24023806900083744	-1.4923108282186275	-1.397407312345418	-0.5715060940718945	-3.0416319738008184	-1.4519656340166007	-0.8161924942743207	0.1864279200874496	-1.7302828474405434	-0.24430074090033993	-0.8613166627224417	1.8966642522520887	0.4121022122213239	0.8712233424783028	-1.2048453254386733	-0.4894889539581512	0.7529030916282696	-0.7430134449967909	-1.1597695164705064	-0.5787377466003464	0.6659869373239736	-1.1665458396432857	-0.9272321542244825	-0.40399451023915134	-0.69411846586052	-1.3933183952086305	0.6751088184010019	-1.669735499248832	-0.1271487239700205	-1.5640709897858651	-0.6345621094941433	-1.404510670992236	-2.0860725796540662	-1.2932105692410492	-1.0035927410674153	-0.7935844556964371	-1.1478137090999811	0.5444718541948222	0.5266191322915513	-0.4451839523546164	-0.5614408314476772	0.13631228991364921	-0.6403684788322035	-0.9807178517425819	-1.0864404639494523	-3.110317156410927	-1.9948338331487017	-0.5699671999955538
-2.078018101304254	-0.34606949272124354	-0.5586220764661982	-1.7998467870681276	-0.9799474632008467	0.6755473725073409	-2.828759143259642	-0.022749099123485998	-1.1091467954434966	0.8796506734002282	-1.6764618077368245	-0.9508685758486607	-0.10124246067352126	1.262616015296688	0.49511492314278455	-0.1871515157939976	-1.6449127167276518	-0.871494613419242	0.2687421647564418	-0.7409863470896183	-1.4632933451711305	-0.7713066227585663	-0.23440826215186963	-1.4641205242020012	-1.1568840499594957	-0.07408670928784471	0.26862998285760714	0.27737998136851894	-0.13431224316540716	-2.302375701469211	-0.02595267153053741	-2.3239535862036216	-0.015605871814270662	-0.6360209242862092	-3.0638146473046737	-1.3680228839901405	-0.8100173908312952	-1.0980574860402743	-1.4646031026837072	-0.3209400174795373	-0.44986908774847084	-1.573946908227524	-1.237296251593506	-0.5857770613854427	0.45709087646162044	-0.8716347901883925	-1.2640283458653663	-3.12937217365691	-2.3138772484748236	-0.3340681075190059
-0.899995890545226	0.6838018354295388	-0.6620077819850493	-0.6414572038054007	0.14220555175063943	1.8518157097606365	-1.063494678543559	1.5501471900269717	0.17598401474155556	1.6655093515031574	-0.41314843999836637	-1.3106399107852864	0.9924381678260465	-0.7035758213666218	0.6002665661781575	-0.20156523569528823	-1.1764708050015646	-0.3878100030560359	0.7347350959569532	-0.17455008958831214	-0.8589243411579937	0.08172313958458104	-0.7476453623833738	-0.5826549758714169	-0.6949245801669278	0.8210785372534742	1.030062490647667	1.8648066154211347	0.047609772670003735	-1.7181802258908985	0.5721755979367851	-1.7488248844826284	1.0422463617757325	0.74941839387305	-2.2573463441340307	-0.00044397396537741506	0.16941445366877605	-0.291118001241446	-0.7951642556037127	-0.04264658388000405	-0.34372030425562794	-1.3101470509013105	-0.32045312118269653	-0.28688527976332856	1.5898347981039203	-0.5323817255776389	-0.32280442566245265	-1.3136454276029876	-1.2076153058881443	0.8771723692916777
0.9794926360259122	1.7919432674211482	-0.034136084415154255	0.8591019466544049	1.2153688268386238	1.9150203111525943	0.9124380580308808	2.1242041084254084	2.002434019652026	1.767261529119449	1.1270103299704382	-1.0679901331086736	1.4773542341389931	-2.6819720651825216	0.374254870969536	0.5071923161937021	-0.20273920489989222	0.7111233925388235	1.510346702213932	0.33908264104320485	0.3382780886939901	1.0411371061245953	-0.3785816583265816	0.5715617641158526	0.10259462655880051	1.3204084372507556	0.876069629719626	2.1699998734109256	1.071008068043173	-0.49012743956273597	1.0191281106602073	-0.16408272253245565	1.4796633514419826	1.5476258627986015	-0.36390490979128587	1.377333663335895	0.8444021715377416	0.7404502015700628	0.3142413043595727	1.2636618270614244	0.9250871202647317	-0.27488209787080226	1.4099444326363617	0.9347175543319796	2.0005438877842865	-0.33261672382799556	0.8042515548624624	1.101039665914255	0.31889564221836014	1.5563716572521062
1.9635039448993459	1.946947356430267	0.20848523750409453	1.2058059258664082	1.1294887775869422	0.5753512240898478	1.4721906982850983	1.3254847070451603	2.5345115727367427	0.6913755031254467	1.6340754206673709	-0.6159453645167398	0.7028299290851998	-2.9628855938569685	-0.4127290287886697	0.7005293972827805	0.35181389704343463	1.4153575798107052	1.3189944029708014	0.1156329440161796	0.8832009126118631	0.8799159116889366	0.09230568495336748	0.7836864502108968	0.22470978846499465	0.6177248114062639	-0.11923828695999837	0.8948761755514253	1.5412801750137968	0.2856303408377311	0.5205107581958973	1.0753581676179114	0.5496309361246936	0.8191713418008323	1.0102430153068038	1.0644628040737705	0.2621529687106088	0.8632685821749536	0.7930878445474419	2.0765659054985837	2.00032559666755	0.19784567279186865	2.0543254440293586	1.7162345359959548	1.2122440520274536	-0.33693516910572585	0.7660746021216686	2.139572760308686	0.7729611920649031	0.6918567964438044
1.157413685272765	0.7281725050397275	-0.7596315246867772	0.10525260684698119	-0.26852305599623705	-1.174423833004103	0.4183231991129156	-0.12792036830461634	1.0764308742817186	-1.1347693661783929	0.7169935320935641	-0.5280903883012366	-1.0038086660921153	-1.2197235641289768	-1.4195318768939311	-0.4123188843058901	0.06432000959907264	0.8773365099741288	-0.19755361635994861	-0.8280720803845799	0.05030357918979917	-0.6015886851834369	-0.3918344151230168	-0.10401103334384164	-0.8444610774532179	-0.9044076503158571	-1.0248960088909105	-1.0058080242249328	0.49432771835525896	0.06164203456209144	-1.0031522388163292	1.0381804034326532	-1.1978236364860397	-0.9374556489535969	0.9428891984476834	-0.9779055317476658	-1.2102394213216703	0.0013798628314272618	0.05192019401806213	1.1568820509544486	1.5208359285817095	-0.45807265858491114	0.5808709553405295	0.8667828344257402	-0.42247277349456286	-0.3964245565591657	-0.5510935372464962	1.1065649724647533	-0.3029526270615716	-1.088181399624059
-0.699587135349555	-1.077340085840636	-2.2068458664380204	-1.2387614073740794	-1.7881996624623613	-1.9288260237971089	-0.8606412827270281	-1.1113813828834185	-1.1470157746105394	-2.5884254965629405	-0.6556044887613885	-0.8902628815596106	-2.5030701282377343	0.9834419843432163	-1.8939425923985034	-2.2587956552105672	-0.5330386728203687	-0.6691596970674623	-1.9373329375812656	-1.7100284561269279	-1.3782065528119407	-2.316228296178618	-1.7219639808128637	-1.001966310970368	-2.3508967074536455	-1.9692044479512019	-0.9789115950830597	-2.117462693979421	-1.338246224524375	-0.6718389843491621	-2.6846129303663173	0.20936490243247974	-2.3177234784947003	-2.117571813564772	0.007345123121533805	-2.953947480195878	-2.1892064673086247	-0.8573160210371761	-1.3979818520968887	-0.9601053365338681	-0.3772518747995426	-1.5089816782889458	-1.9457546991971688	-1.1999884221286097	-1.868203471400003	-0.4457755408916843	-1.724244214443409	-0.6466522660634144	-1.8616942197286748	-2.1028356002295907
-1.9840459914906745	-2.08412835946386	-2.4969659162684343	-1.4072913079721334	-2.061020374884589	-1.2726425171660778	-0.9685829120021119	-1.0934274366759353	-2.2801178567354676	-2.7951062854788686	-1.151890073031332	-1.2031761135419812	-2.8019059476328825	1.6862750962485946	-1.3876193522071478	-3.3812910550598456	-0.5995986637949212	-2.0747071831791364	-2.440825093472844	-1.7493245655018714	-1.9270814778440744	-2.966777210425367	-2.5747349248524083	-0.8241197526043823	-2.8917139641179497	-1.773403386704523	-0.08212981719025161	-1.7979816840223013	-2.2378936202640882	-0.9742065119060925	-3.3872667429670167	-0.16775867939403472	-1.9001298399356685	-1.6296492812578687	-0.5087016919225665	-3.0653082029725587	-1.7871259115253442	-0.8738592421881896	-2.3685117624900287	-2.4286778260777435	-2.159382674793598	-1.8433777241471667	-3.3045040818421354	-2.7636994965170536	-2.2418045182415463	-0.5856551009246035	-1.3797860983441161	-1.1980142163453074	-2.4755378577017257	-1.3524004381578634
-1.8086633430685248	-1.625141934970233	-1.0456360534229876	-0.22857593275188526	-0.975168444927364	-0.12784490420319713	0.03354509106242181	-0.4690424767686017	-1.7400320491083545	-1.8531850711315048	-0.480081480122265	-0.9592654912024238	-1.9020733434990604	0.48399787129513017	-0.2631872366314574	-2.7871984607542233	0.031214499591661084	-2.4056024771572204	-1.3920089909664368	-0.9379063018823857	-1.1289569633023648	-2.265975378081162	-1.9046231045556061	0.24920169689864483	-1.845544010514117	-0.8288705254602288	0.7809398672984689	-0.6641986422032468	-1.4058427650510992	-0.456227255092527	-2.64994669996452	0.4046615842128557	-0.44091896440279793	-0.007633346999671721	-0.03357906004979533	-1.3194093105516052	-0.568527769340315	-0.27261320878488354	-2.0598267192120163	-2.0308257783992034	-2.4527611012657626	-1.2065878638730374	-2.2942999115744067	-2.5780725096073382	-1.5351441679554665	-0.8668353695623794	0.16821248154939977	-0.15663465974751442	-1.7826119405317227	0.44136861686656165
-0.7485551010771752	-0.39893305701556075	0.7998719969759828	1.101445985885346	0.28942338345095986	0.34796142459947255	0.921360774211855	0.008524318158232716	-0.6101706389171788	-0.6470270883398241	0.36325906970903715	-0.22214808486105833	-0.7064193606334418	-1.1941360539743273	0.6017584406491576	-0.8188083535993635	0.6762527994262744	-1.7907641173681836	0.13354086801723675	0.007315633048215295	-0.013149058827799966	-1.0285456375034263	-0.2055276665940062	0.9672631160218498	-0.03838736414908294	-0.28885979086496133	0.9537811087139364	0.11924435586075088	0.16114055228030633	0.3791566070636295	-1.029005049777007	1.1470145362230393	0.7749922497584687	1.24265549069748	0.7827898077016641	0.6324547216070595	0.16031607922866326	0.0823897829170157	-0.736486973077342	-0.3973425748846985	-1.326137868641542	-0.3693074336780431	0.12921530281784174	-1.126029981507329	-0.49411655989926956	-1.099570843160017	1.2398234566152238	1.0270947950756713	-0.678451261225448	1.5747492402323278
0.010572609464981073	0.29160466614030783	1.1776115349622183	1.2796942992647478	0.6266758782652384	-1.7256577499912883e-05	0.8594194075765321	0.004679439332711285	-0.212166575272079	-0.014405687419334973	0.2833803887351928	0.4484592120562109	-0.10713665107449939	-1.7241795130329793	0.6276272460068112	1.2212307182191584	0.6063840713949115	-1.0758357342024325	0.8608618441943237	0.393314377327857	0.22882038268863433	-0.1888291231707156	0.9920601229869471	0.4340569737473153	1.09855401532954	-0.6077972148326549	0.619674287644741	-0.010384006083519548	0.846813270802565	0.7651097580132583	0.40794897211981757	1.0362277943421714	0.9903006462912307	1.2648898797972683	0.9357375864878806	1.3026946162026245	-0.15891734058990528	-0.1984272523125061	0.5848597958274906	0.824481802609389	0.025083193569836574	-0.16661332350465693	1.8899779178752831	0.0600212948421321	0.16723808315146116	-0.9871555237108972	0.7359285721191592	0.8825650045530485	-0.18462277210456732	1.0606322898458553
-0.008763936496534145	-0.09700726167910412	-0.15439600649302948	0.17131989403072573	0.12286841189009569	-0.3726824182726124	0.2782508873462245	-0.21175010116989937	-0.6394617404165913	-0.11793129038460269	-0.6561187463733422	0.6220560149202566	-0.20629090085480944	-0.9382642567771527	0.016797253980983813	2.199237957647409	-0.13561182599205782	-0.7883648649189615	0.5580298684959129	0.1365121115358217	-0.2979860892354459	0.07449364360927613	0.8084696702769332	-0.8965380534218209	0.9382539451264826	-1.1511776344127147	0.33553132820170717	-0.5891244024289826	0.23786674246740305	0.5143979772011121	0.91759588036436	0.08263225063160368	0.5141318637940444	0.5678299773492016	0.22775752072283406	0.7382542675621396	-0.8291832560155457	-0.631529645023407	1.0579631768599995	0.8043819693828118	0.645970520513719	-0.5931848896592146	1.819232237641188	0.14976887796402827	0.34510689857054777	-0.4710861412152697	-0.6220054250974902	-0.31321366497363984	-0.39540996732782413	-0.48791582277490986
-0.2832239207059259	-0.87493465744186	-1.5212547589682461	-1.1441628665320251	-0.31320053664005293	-0.16298589660048787	0.12032712341308363	-0.23397447807053787	-0.9197547445024181	-0.524486020534596	-1.348126567670708	0.455195388430853	-0.4245343836334053	-0.0007564160175143338	-0.5440776636567881	1.94248927514244	-0.8287634391485524	-0.6660014712937249	0.025423559301409333	-0.3707279132105463	-0.45881083442429726	0.2312651925630784	-0.09344260413438517	-1.7702573507970543	0.11865145879617006	-1.1278787096712273	0.19961599039194625	-0.7685517356706915	-0.536871856632895	0.15143843350283753	0.5437796569320894	-0.7042789012546814	0.07402733018896708	0.15278677892918774	-0.5678258759384114	0.08513876875978102	-0.8592373355490927	-0.5665411628878817	0.6512518599710572	0.2359123629954222	0.6308972981188011	-0.9328780826708959	0.5656217662809908	-0.22982717776259695	0.3766724248834909	0.1214031660988903	-1.226928951335576	-0.9194552088773039	-0.6324876886047744	-1.5981557924508465
-0.14971245751530599	-1.0079526707998114	-1.2669931827185392	-1.4534038167755814	-0.17219520323371845	0.3060485982626649	0.5675157341960745	-0.0003656561039575756	-0.3999083449562885	-0.7357440887069927	-0.940280528438856	0.48200250275014056	-0.26872469846199015	0.11771714339283615	-0.5763238465978018	1.1124561596410703	-0.8941221294523923	-0.20217227833570994	0.03885175041422223	-0.775057627974747	0.3130114372449196	0.6468228827455406	-0.3958982086303318	-1.5072071110842093	-0.3143896324638563	-0.5751281698173607	-0.20459821656758337	-0.24113765096734524	-0.2620231767791035	0.26143710831560935	-0.06626054165960242	-0.5378319816587128	-0.03805993931229143	0.2888470751218626	-0.6167233768318457	0.13179231987607715	-0.11269307898016785	0.0013453819385093693	0.008364272198775143	0.24257161458737114	0.6297561396280239	-0.6325654001430249	-0.36341018303950606	-0.008228407801859907	0.4923851909900139	0.3568588493533991	-0.4998333487043317	0.04338126635604281	-0.407202611437588	-1.3977977104350408
0.39091371710281875	-0.2843329811052207	0.38127547658360983	-0.4645215345273202	0.16693383812362098	0.3403264011925666	0.9078736225062697	0.22996210441513903	0.4712518053131973	-0.5847271039854669	0.23882396905692582	0.9970321595941626	0.147385267416146	-0.34182484467812985	-0.18498186677737116	0.4942799237499635	-0.4451031765623713	0.6099841085633372	0.5529171271604566	-0.9816448261244523	1.2240024930252598	1.14594499306842	0.34541854851919973	-0.5853328614986222	0.002373915597055675	-0.16455551640165592	-1.0323297129653846	0.5397145595420899	0.9218988354530571	0.8478683797914978	-0.23654169558013674	0.2889496736722877	-0.025382679395902136	0.4344227375022475	0.0952289620590841	0.6088205249116639	0.7139779933186584	0.5232995919516326	-0.21058280267938162	0.9527673529402141	0.8991635802824217	0.14740420853780012	-0.19109478715962705	0.9282749467890953	0.6116618680518077	0.15677310959136292	0.5559507083135786	1.6965949618645788	0.06832197090126896	-0.29273509562827904
0.8562075271623178	0.5775610117109585	1.7188422181516076	1.0844137628016697	0.17136084225596232	-0.09059808965912627	0.6235530219096876	0.26442257649108825	0.8613084218485548	-0.22517908218547059	1.155536900892265	1.7193707196474308	0.37121072243254805	-0.4839127364126636	0.146049858787507	0.4212453496429995	0.006058429644010498	1.2909102506002874	0.9709844075023877	-0.9527074054150991	1.2075383368077255	1.2957230716891694	1.3297055333647143	0.11749448967334546	0.5974700111007182	-0.19242739703562486	-1.6808276665573125	0.9638012920013773	1.774381154813901	1.3955367545021355	0.23636286243108903	0.8944419049925539	-0.03509571729011853	0.203174725979742	0.8554258522293696	0.8522686256004787	1.070515579980328	0.6553011650432249	0.13834393098169284	1.4619539745844776	1.1122933274548472	0.8460668015385457	0.5868191314791843	1.683908620821302	0.6261240178803523	-0.055575106027049376	0.7303727652626082	2.342637771620356	0.32876575415857584	0.6439391092969728
1.0105424994133874	0.8877134563450658	1.6428225056461572	2.151124490668611	-0.011089216079256777	-0.25455410114550836	0.18247706895407143	0.1930522232264134	0.6976691273275301	0.10876331843976332	1.2579144325562082	2.0831788889696448	0.263875971951839	0.03360106265456833	0.01834540647450877	0.7110662729459721	0.20708241980277978	1.5181057276285959	0.9583822913502072	-0.563772447766787	0.44506139927229144	0.9239596296463594	1.5889117357692557	0.34481163044506197	0.8987326562782139	-0.15722226127049105	-1.3615444616618506	0.9139150839767797	1.4779434704586976	1.47479917769162	0.9827247622924032	0.895406923600079	0.08514563541863152	-0.04494793170344352	1.0612885404846975	0.745322249902726	1.1378241829816857	0.630687871731088	0.6710430116559022	1.0795075878588627	0.9934275893584414	1.159523959409588	1.020980804175893	1.5803585298426837	0.6403219536333948	0.2565991332042642	0.08809398846991408	1.4201624602276715	0.31706125622597264	0.745543109882081
1.08092450207757	0.7548977662824573	0.810054745309152	2.162421595998982	0.22575453696527045	0.36231001773146965	0.44580800721238445	0.20183555667067657	0.6864190413228662	0.2885115989491833	0.91014105561215	1.8159956174866747	0.2121865423057087	0.6908080176744578	-0.5775108103286131	0.9646121799484579	0.3478093882170386	1.4642782247140278	0.7540961699098393	0.17866454393500014	0.22488111892818968	0.25833972751550016	1.0896150588313744	0.4989430447546139	0.8401151931221498	0.5104155015718901	-0.09745782905491276	0.7533315566373986	0.5300778505195372	1.1447964093012983	1.3948306559464558	0.6869890694247228	0.41241179250971766	0.22501130727292237	0.7898760446081895	0.7172532596545687	1.3506357999343255	0.8146252113365321	0.880872409481176	0.206501156751371	0.7748595760881126	1.2276242490258469	0.7557380664427684	0.9911107762912164	0.7778232253691129	1.15718841047266	-0.27982179970497356	0.022494540616815252	0.36881186590143816	0.20121944827846805
1.2471327438269204	0.7611249506099577	0.5451651805645891	1.2558056037942162	1.0054117233415958	1.2970248238538225	1.453885318632846	0.2910138874873524	1.2270840260466478	0.330747120077663	0.6835927419721582	1.195558318811537	0.6467861082802201	0.9067916485990788	-1.2481168845602402	0.8905688418225808	0.6296243180005169	1.4108240146811555	0.7179962011191465	0.9063321613766298	1.202615947242575	-0.3340969432275876	0.5777927357392058	0.8343945878056641	0.7078311606588122	1.561655412365867	1.1533566834708804	0.7934971160437734	0.011874289417523626	0.7535233605270062	1.1453461556636966	0.6893360393805735	0.6258703233808153	0.8435363837777927	0.5279817233998717	0.9670835649130207	1.6581023327663234	1.1358064273810773	0.5804616351462356	-0.21816200599881105	0.8334074853837629	1.2437824386705374	0.19759328469154958	0.7308063667075683	0.8731760903969012	2.061131620230346	0.21766371314269575	-0.5161734526439185	0.6454921722300723	-0.35244782451884343
1.2477145460919488	1.0817852123319092	1.0430225336952816	0.021086134201482958	1.6357052191339703	1.603594959215453	2.2007542685911226	0.2930423136729533	1.7479521112344474	0.35353506454763467	0.579624528167904	0.7555575010540241	1.4688266670017556	0.756798420889543	-1.4026842386473057	0.4691784460294322	0.8872926364511341	1.281910915271387	0.8237722793335496	1.1303463730172152	2.327548771625038	-0.5985392338642137	0.5501684009828741	1.0204345555799095	0.6456642432103686	2.1013709508707565	1.4954495124982377	0.9505125300277596	0.2669223999745093	0.49182646642362055	0.48476607925836335	0.701479956768316	0.3412769539877713	1.029557921009741	0.5089045548933526	1.0865333735371352	1.5982302162862543	1.1996871407323284	0.055726767985416224	0.09636951043063545	1.0663744580261423	1.1195248759173773	-0.11883246824211977	0.9062149100067476	0.6077908931229083	2.229057053042137	0.9129081800893671	-0.1185408924466542	0.8834436980165281	-0.4777805185575965
0.7452393423600527	1.2608961972584474	1.2201430333691783	-0.908289700191756	1.3975940009746832	0.9947606788034099	1.7580032248986297	0.15207457498041527	1.432570524802192	0.49594411615000683	0.2279937757750288	0.7778887799104818	2.0956822796626433	0.716219981711539	-0.6210220729727515	-0.05999502776879247	0.7957113975649168	0.8444363210138366	0.7632054153841539	0.7903900433976362	1.9866583051010134	-0.4335204239504556	0.7450783334871091	0.6721854059407488	0.5611299599643905	1.6416630416966018	1.0186807993788285	0.9562797364786189	0.6316046806982305	0.28392932638465845	0.043531558847576375	0.26592896367404567	-0.30108892234637746	0.39989594679509777	0.4799767301334449	0.6293575353659998	1.0520152247287493	0.8926642622355329	-0.16397249048409762	0.5111504069364099	0.9525999265539528	0.6846083195392688	-0.07587662195606971	0.8283644561567038	0.013239933415672998	1.5071228095968507	0.8329428150956145	0.23479488371771232	0.8207498562267135	-0.19378551724232101
-0.05137180403411365	0.9036232743786555	0.3346923739436275	-1.1687485770709136	0.46449407647586205	0.17324227091624947	0.3815718081773072	0.06307962419439692	0.41622687861156527	0.8106069949994433	-0.3117903835355119	1.0742223221274667	2.0793731782351004	0.9474746800419416	0.9381484607031882	-0.3579371798531285	0.35526873447413965	0.2975241630198227	0.444218477507286	0.39904210752318503	0.0733541022939693	0.10924057053486486	0.7111725493585207	0.0428315948971422	0.46326956740714453	0.7034636220949245	0.5118032438909546	0.7578428149974816	0.4163838229981408	0.07065771555906052	0.27053504414492885	-0.5047985470666108	-0.6838074436435829	-0.4424216621573776	0.110039713710901	-0.15968226434949512	0.5536223767204367	0.5901179987307822	0.23329002434924181	0.3703223804793213	0.2925684817509537	0.12098644372326711	0.09799271826711216	0.10602550169712675	-0.3741568893811587	0.5537763294024481	0.034106579304820035	-0.06469542846310405	0.6599629724227605	0.19804979372856335
-0.47156637019484776	0.2821384863370656	-0.8442145098373623	-0.8145503383666752	-0.2446877593991636	-0.058335559721455044	-0.7573138719108312	0.24585047258887566	-0.1937444033046363	1.1876306231517366	-0.3868520295563949	1.2206982658247763	1.5606828928725365	1.1699499257099262	2.4291779842882213	-0.23776238080089795	-0.04947629633809864	0.28392707446376875	0.15483173330506514	0.47184369088692285	-1.6445710981899748	0.7541425906260345	0.5488521757004204	-0.1912791642699277	0.6041547391030971	0.20965826908452742	0.37862724677642257	0.5566751070216452	-0.21567231115934413	0.003586059529805178	1.0072319094960327	-0.8656314663645063	-0.46998481507935636	-0.5720790317186722	-0.5336916832493896	-0.49327688140136255	0.6310514673760961	0.6407687342826321	0.9929467688996402	-0.1444907389432797	-0.3771190257335162	-0.0430126296702041	0.19721586718381479	-0.6213314393438031	-0.08424764321384526	0.23807062624473652	-0.4714461138252056	-0.5387093611462155	0.8316399088494763	0.3832068159944491
-0.20490819300164048	-0.021788162125361797	-0.9323086099758091	-0.2558161879714454	-0.1226766545911936	0.2593458091135625	-0.8671915169751103	0.6157605960225082	0.3465680163868198	1.402789950654649	0.40437586127493264	0.9694736350054771	1.0388522553880206	1.1851596484892402	2.8199865775559765	0.14445718319974493	-0.14028351748138085	1.0713014425458252	0.1601023409422152	0.8699592065907731	-1.4697284341715924	1.0599410872203416	0.7569803564317752	0.1461291092519987	1.1167677512203982	0.44631396737145734	0.2030569144122399	0.480973907445204	-0.5579212881156524	0.2302934608585905	1.6207041164714464	-0.346194090905641	-0.09371026901164696	0.14793103932911525	-1.0270833482398964	0.039923404147311846	1.0272526354372327	0.8384222891809384	1.3979218504855013	-0.32995465648846467	-0.3612032631307898	0.488019457501321	0.16788136218004904	-0.43090348968720893	0.6119301113845143	0.7516005358769846	-0.07968236953390835	-0.46132809504871325	1.3036939088202444	0.18718428127017706
0.20954988314568568	0.04570964351078626	0.24399026388212686	0.032761648467751155	0.4628139200709426	0.4548273308945274	-0.2852964631894648	0.7840607712759274	1.3646540437919543	1.288424635042226	1.4487002541255796	0.4457522259640594	0.7804040421302061	1.158278575416379	1.763712126961839	0.35102484749055896	-0.12445089624455383	1.9074443472833564	0.2902788610691455	0.9101577117783746	0.2646101020351115	0.7610492130896843	1.3987912719554836	0.3762658003735143	1.6565906715989105	0.870950228048196	-0.46011019950984305	0.3902886069642858	-0.3364481506225718	0.5724202289411027	1.588901682030797	0.5242859312140675	-0.22627314633024748	0.9157613688566649	-1.055459650061672	0.9221376968113923	0.9134084555837203	0.663233121803095	0.8511685597328309	0.017515691846252672	0.26183587492515964	1.2796617897014286	-0.032207839400501564	0.5522841152030173	0.8621231248295734	1.3608398118542195	0.588743658615853	0.025582815169535825	1.411337565694613	-0.348458189949144
-0.000888538462310308	-0.09062315812254765	1.3107303223110762	-0.12462070359559972	0.6892966579205557	0.2547893547347661	0.12259444854242497	0.44515296648607383	1.4244567300569144	0.886292437787198	1.5824168470986932	-0.007859301854914028	0.6074153378980831	1.191973128851135	0.03737467190080516	0.0013279589997282563	-0.39831919982170777	1.5880374760225116	0.10684718687185478	0.19877159489802307	1.6180744437305756	0.09482552778107085	1.778979559957191	-0.19585851756857753	1.6640169319158964	0.9204701090184287	-1.1728671388945162	0.112065820441129	-0.027469787849010975	0.6127229887357706	0.9633055374644367	0.6923022296935588	-0.8083150954804509	0.9750992466476484	-0.7150566541488833	1.2320450717133902	-0.0674343673784909	0.03438934666094987	-0.5100713877284642	0.2659569247226958	0.5668016323683407	1.4384269085176111	-0.4668907829249625	1.066954201834788	0.21284902324818178	1.1362575705640225	0.5227158566826019	0.10519307299729731	0.6041607730579203	-0.9327544054179306
-0.7866479656798991	-0.7509799188694003	1.0196017735101812	-0.4789927296695981	0.2946384647965027	0.19815100321759582	0.017482328238935745	-0.2659626941486581	0.02145722622084422	0.4362580873410055	0.3971830289763997	-0.1520968932767508	0.2838322490763544	0.9009334248238546	-1.0407149987368933	-0.8592007119612703	-0.9151648673185642	-0.1798908862536662	-0.5261525441157815	-0.8061525092898466	1.335437449518051	-0.35965495087118066	1.1885798166460946	-1.2451873018695916	1.0366017892695407	0.7192312567485424	-0.9426962815223024	-0.21367748683532242	-0.15255771384860362	0.17919187303016812	0.2536774328403626	-0.23003711929620935	-0.9536997931100425	0.4626679531928542	-0.323717491660209	0.6372064887609302	-1.2433783301798607	-0.44698327572708824	-1.7801300081469316	-0.22392284793231593	-0.19519997741886358	0.49245128882779265	-1.0226142880530757	0.18641733313484482	-0.7308160215362106	-0.04427176084388851	-0.2954692566660901	-0.48278264727452963	-0.7229791887299345	-1.1386013690636039
-1.1633401112803434	-1.3144782760963656	-0.1849888693627389	-0.6228811427398525	-0.16582312646317604	0.8274105392428339	-0.2399642583448044	-0.8613658887930352	-1.715620465019921	0.2030287099726367	-1.1759540636721846	-0.04391944765404798	-0.06514516218745285	-0.17330865960937195	-0.7944220884820459	-1.6981622873134299	-1.0860975289220864	-2.2082708570190213	-1.184842668797413	-1.2502358602732127	0.19569267238077276	-0.2894041291481177	-0.15296589007049133	-1.6206379070176262	0.34155512481989186	0.7977735895830185	0.4571926329835269	-0.2034605562726558	-0.5563972248001314	-0.37853260392067367	-0.11079861152802338	-1.4900068368660118	-0.0286652403293957	0.07138661361929728	-0.04422090310427285	-0.30986301812399214	-1.6293034158589135	-0.1926760038902679	-1.9920722871328334	-1.171748416656456	-1.6227128271744828	-1.0336458202133378	-1.31515012329471	-1.4231715434831567	-0.8903747189740586	-1.2917261622017953	-0.8140417574723737	-0.9252725976328443	-1.4303588392521933	-0.7014138346789245
-0.3585973200935921	-0.823265422158777	-0.7445079063960508	-0.40892981519019195	-0.07863914749048552	1.7242945106995984	-0.35481490679018673	-0.9626595948970048	-2.232674396899024	0.281882152333569	-1.803129531489507	0.03752249561686069	-0.09816956350865337	-1.6943784817611982	0.1931203657336624	-1.8509568478953766	-0.4652924348192491	-2.9064711642129764	-1.2921718595834477	-0.8676184279381114	-0.1789613936018677	-0.02538610767757397	-1.1825922905968467	-0.714523913449598	0.18328233150385337	1.2522811495105324	1.8673314127541947	0.28736145245344813	-0.6393047913348349	-0.55059074560966	-0.1563844333954696	-2.0186089460356773	1.3614529242748152	0.05150604400378086	0.1892638342283698	-0.8580644617203071	-1.0947846112404298	0.5540599491577702	-0.9880518203929026	-1.5855855888241484	-2.4387235169586665	-2.0224170324529855	-0.9887646807289875	-2.13465868276025	0.00661472962278485	-1.5823210297195984	-0.29629029429066617	-0.3702940421297043	-0.8222365617611721	0.2130818804866399
1.092189751411915	0.6994270326206041	-0.003565226597251855	-0.08408966039061681	0.43271946641162107	1.7624725245076376	-0.6155554942735645	-0.6564845506715672	-1.2865947373734432	0.5255289237472336	-1.1679996339002103	-0.16222361196277935	0.20485257536993562	-2.475388931112267	0.7155498989709065	-1.0397126211319194	0.5780364764092651	-1.9320904914599086	-0.7332363869172116	-0.3069791911076453	0.5371077871704686	-0.16561634368378644	-1.110921085291378	0.6405229319234391	0.43645173434513307	1.471759207354661	1.8204088362069244	0.853287240039969	-0.201004635088632	-0.2940002576081045	-0.21295963229103498	-1.5640023523361732	1.833100230250613	-0.09174709505335975	0.40308165239154925	-0.8511212463040295	-0.5339539009735793	0.8557578920552972	0.3876383347295675	-0.9149262496465875	-1.8030429880982335	-1.7894154950388301	-0.1516049634578042	-1.2450889636856683	0.971273590347671	-0.8192732820556623	0.6259311756912141	0.7863699465675552	0.48020253286955017	1.065593301976678
1.7207061794435925	1.912089415447439	0.9232240168553353	0.01484073782917281	0.6294468578788228	0.4173711282648568	-1.4028819606728438	-0.38403608993162874	-0.16848891197315738	0.6375852238009726	-0.21880635763414996	-0.6642183959927194	0.35737906764218746	-1.6334418163801492	0.20169272076208666	0.35089187633032615	1.1129194422397777	-0.545055972068304	0.010644060216882386	-0.3670929473315677	1.0099925776019252	-0.8164126816812077	-0.2937311990269586	0.9854567515079715	0.3326215364871465	0.8004193878220646	0.21157739712085127	0.8505092241810631	0.2531444358146037	-0.13821997053832769	-0.47932155657860825	-0.8135882490627621	0.7919436305868142	-0.8198486222097884	0.4055573963881189	-0.7299881565366986	-0.7855430428134946	0.1184577015478958	1.018606470939921	0.2428751001901242	-0.23285011905814923	-0.693210852582343	0.5953460021075828	0.1721160413289212	0.7877812603741137	0.06946487087351177	0.651333504774412	1.15170844257158	1.0697591235690604	1.3333994550592019
0.7015601194914373	1.461350627099135	0.5769218728630463	-0.12898943023101272	0.00029211208393315375	-1.4558386719983856	-2.391691719436622	-0.502791479042492	-0.17285405154185585	0.3812409069042829	0.014045716661747733	-1.239360004080927	-0.1277403372136542	0.28905181593752144	-0.7350942821618823	1.468679966969494	0.6557562402976274	-0.21516436310467796	0.31686971333530833	-1.0355665166335937	0.06636143305895965	-1.3749631484263438	0.16812803967109863	-0.06718997825331628	-0.611666548430296	-0.6684927950373127	-1.4382922714574782	0.049993967994982326	0.14283078222762596	-0.5625598015887657	-0.8274703660559164	-0.4676887938558563	-0.7051013273398716	-1.781366103664076	6.919245939646661e-05	-0.8839416171643832	-1.6042119887982327	-1.1739633357653196	0.49953107379985057	0.745009158749669	0.8801442987951444	0.2744203268252795	0.6637638863896583	0.5446693975218941	-0.5746454519536451	0.12659268934578802	-0.5571366710873941	-0.0028339180928390393	0.22097248029219704	0.8937406288027505
-1.1385849667781534	-0.4579536231922969	-0.9339493120165911	-0.1662639994913393	-1.1727606405873507	-2.4172444395770016	-2.651536765728163	-0.971530999865661	-1.1430353222806144	-0.21934322373280768	-0.41671078067310474	-1.5836765455948278	-1.1085850475644772	1.6894276719253136	-1.0255073290771468	1.5409053886147752	-0.22750172338077534	-1.0474097824641686	-0.0627548108921343	-1.4830468153316478	-1.6846728981108587	-1.1933499275938677	-0.36228010862179527	-1.2733282672066397	-1.9171822519879214	-2.092073988050985	-1.5658337677872796	-1.094696849152031	-0.4735646680609882	-1.3615161848149782	-1.022696049257829	-0.47013950345372935	-0.9478145693831458	-2.120218031544445	-0.6605967780330293	-1.2208531940911014	-1.9425602892768246	-1.9310583627826268	-0.5717313726273251	0.10483093313968965	0.6170952726279528	0.4485339028017487	0.011900853397334207	-0.32723054700437726	-1.834685820562329	-0.6231429738074782	-1.8559082854134161	-1.6959488069134392	-1.2907889708046378	0.063684509694909
-2.091504840109392	-2.1663485303723777	-1.9949544453299601	0.22942443394516787	-2.1034402429106134	-1.951940355255858	-1.6891660953793735	-1.4318118837188734	-1.7690982626247935	-0.8441036136189839	-0.5891000300956075	-1.5535807963223278	-1.868447555222122	1.5092490991738419	-0.3179411884667068	0.4094083945968311	-0.504897090457385	-1.7925887864101018	-0.9043958946508545	-1.0218476957429132	-2.5264936654334202	-0.3765981824122325	-1.4241296286172178	-1.1027369861565623	-2.5774360016900206	-2.629348471914016	-0.2361620022143422	-1.880161060584156	-1.031436805523762	-1.8058428052182431	-1.0255372865474173	-0.28091965517768286	0.5596522878308915	-1.516401025880899	-1.073651015777388	-1.4048437533168165	-1.2084490186434165	-1.6129450151678368	-1.2415252710033648	-1.0806469635802374	-0.6796329002599671	0.0009677250553071871	-0.8557730277690672	-1.1127464209344533	-1.7748782001960568	-1.2506017612735316	-1.9052548996368408	-2.2105980470491633	-1.9529281067816542	-0.6863750888194247
-1.3108156403700482	-2.230164960889523	-1.4708190999269384	0.959393853469284	-2.234809685204002	-0.9450594136130032	-0.16804711975865586	-1.5418149987790473	-1.1840879866895455	-1.0938783651283932	0.053964485605691455	-1.291354587584064	-1.8650583069583424	0.2760735393949739	0.6904331408990875	-1.3078649538922933	0.16873919741053886	-1.3512942438883182	-1.7647771141720663	0.10850098747548234	-1.7556076317391558	0.2684173822940155	-2.064897953945039	0.5178246298608663	-2.1460142533096453	-2.113611601538293	1.0060973717328452	-2.007134934430699	-1.2046047277826777	-1.4685502897680858	-0.9895665209606861	0.29530811078544217	2.4531427003982103	-0.6184526729437801	-0.8295977993104057	-1.3145345189828768	0.01255535069814841	-0.7461003262576537	-1.091779387076042	-1.8599640897663958	-1.8858293848503895	-0.4368229343339461	-1.3830894438283228	-0.6928301198572303	-0.5650198543974452	-0.9808499621557669	-0.6975312212576176	-1.0229332410216825	-1.0709926165967723	-1.03814241670933
0.387621692117709	-0.9126264525385809	-0.10034082758919723	1.5352302866574306	-1.6378863977209799	-0.6015648982058516	0.6717039343211475	-1.2224929453606581	0.08235790682639206	-0.8273367170394857	1.0095730279051178	-1.138264780774972	-1.3112655184751216	-0.6139049268042541	1.0646218414834734	-2.5665723849453514	1.0762739658106246	0.01686234932963338	-2.2238778049353116	1.0259980127611263	-0.5580408349337026	0.13151203306536935	-1.9077175254002605	2.1006956823488037	-1.2085863823542997	-1.0519513466440773	0.8930756473871713	-1.7411475310224713	-1.2245559364634677	-0.7356226364569085	-0.9989054259204245	0.8452077804824221	2.862081824359398	-0.29183964673261714	-0.02849301485106858	-1.0975313272723868	0.6094499657979855	-0.2537551008624525	-0.4896864681722672	-1.8569649920064892	-2.176540595508337	-0.5001290474538821	-1.3848008969981782	0.3953339871555141	0.4847478475855836	-0.03635653501836139	0.5140644794376422	0.6088287674038236	0.5379890270665276	-0.9171281853837163
1.48476372456016	0.2880729180197755	0.4647883607119383	1.5279468864443568	-0.8006544330823555	-1.1155258708524896	0.29742469589012754	-0.6437404917131947	0.842531154412001	-0.3065863276985965	1.3629857859033325	-1.370670777777172	-0.8869422477790324	-0.4820717520257141	0.618521412512048	-2.5679963638688075	1.3004345283287413	1.1117248119406011	-1.9933800746696628	1.1675875461858052	-0.5349281171119071	-0.49642765796457416	-1.4497212858044308	2.2588402743718636	-0.693990718094398	-0.13082153823725706	-0.2534841069098595	-1.4593735713595786	-1.3696237821987747	-0.3546282335839568	-0.9275987856002152	0.9306481961722516	1.301125995435765	-0.6155880023498541	0.8086826381211402	-0.8575661031910355	0.16471040841302706	-0.4486050097306736	-0.0442667781156876	-1.3769687213477826	-1.574210695514802	-0.3436059031590943	-0.9992150471721574	0.6480679723302036	0.4216959876701663	0.654262607777088	0.7327113291780105	1.1013219995931978	1.4173332398690814	-0.41922361857908824
1.3127565268021093	0.3823649510887028	-0.2630908018250624	0.9608207940318474	-0.1617917129892572	-1.5993246040823166	-0.604114983045999	-0.048039401797010405	0.6636407194447238	0.0381110519509468	0.9004306043635388	-1.9349385826347603	-0.9259641197235221	0.051456346297959595	0.0008577952507114842	-1.3125241574538542	0.796611297861346	1.2024133088528197	-1.0433313000411668	0.7897107393960745	-1.7250917818564502	-0.7565865205986758	-1.3454742488627949	1.1880146535733975	-0.8547088988276396	0.24849163639135438	-1.078112314793391	-1.1686833510284438	-1.4022301850841858	-0.5454031485799362	-0.6235635776317243	0.6765418340566078	-0.928067558664033	-0.8601306716505208	1.2373362808986585	-0.5133131529953564	-0.6759174349937771	-0.8488618407636491	0.05665451655500652	-0.7962624321547728	-0.6158379957753535	-0.25422524869063884	-0.37456463203790547	-0.43517451332069884	-0.3620957497368874	0.4938714023949171	0.2838148895256248	0.293511236014505	0.9337177391843623	0.2565374252500576
0.4930662319118004	-0.16957587386238052	-1.0673216301458144	0.24780360629169884	0.163762942163132	-1.2138642075172086	-0.9475475584958434	0.4084267687870087	0.23309736060485484	0.020876913793479245	0.30328934106906164	-2.402441862728957	-1.0646354259878101	0.047810489821374806	-0.11217796991082318	0.3868372908368262	0.37465333321803734	0.713651081643988	0.23940906876486007	0.5205033599859528	-2.5660681534525613	-0.2089067730629312	-1.599077946120933	0.27882198083886417	-1.0993577658774576	0.13719886926104838	-0.798920361134241	-0.5696185020397428	-0.8286864990677524	-0.7670601632410311	-0.17398590911839057	0.5716688457416984	-2.1406844933844265	-0.4224622955710598	1.2411022360180208	-0.03406470343781653	-1.0077008125916544	-0.907628263200979	0.12156909562493938	-0.1533847919771832	0.25230269867257976	-0.21681254571466457	0.43950281089172916	-1.6027523723758825	-0.7449726385707104	-0.20028351247258575	0.1881376566161221	-0.5669631479565771	-0.201827189556599	0.8286739106640112
-0.03612347786317397	-0.3071052585444887	-0.6894728937390512	-0.22695093380863648	0.3419640832768295	-0.08811126253832503	-0.4019209363517133	0.718274229903237	0.3509255295165019	-0.1530332541695327	0.25102017781723984	-2.2404488529433815	-0.7654269357716305	-0.562458156465398	0.2562735374112865	1.4898471350872926	0.6116454524185245	0.49263465758987673	1.1408456977500037	0.6234978090322998	-1.7908207506302867	0.6834803745675201	-1.5944698752008533	0.4109636119287428	-0.7916963926986759	-0.06257666391483893	0.0630681114425023	0.44102380737343316	0.2961321982455127	-0.44806733079345956	0.11795435520340035	0.7806308261820559	-1.8465886924886425	0.4724574660032025	1.0908728173679496	0.3655300943030814	-0.6014558285945917	-0.6705600826397072	0.45330207824526336	0.5963308062287	0.8798830412363465	0.010438424271127398	1.2862272993619315	-1.3304285668062428	-0.2566811566730675	-0.6723981204619819	0.7471939541253115	-0.45872660111376007	-0.7969324295525613	1.006584665698087
-0.09864826112904053	0.21176098269101096	0.4701441878801122	-0.4300349229734711	0.5954930440777505	0.948482221888712	0.42424755874833425	0.9997412153064131	0.8912616649883065	-0.18389905081992047	0.5927258771708566	-1.2404859412679947	-0.0425538852362145	-1.0430551005075626	0.5020096473683539	1.4853742140073651	1.0525217648978333	0.7046840930441078	1.1106867239014047	0.8553979399810074	0.09440797219132945	1.1142329900645696	-0.8525617393446897	0.9954813617351864	0.008584938645801007	0.0912594224194444	0.5174183005012027	1.4639383089337785	1.1427909036041364	0.2260007473566868	0.05706844326685286	0.9101027749645948	-0.8833846008223242	1.1165362725642403	0.9561890480572955	0.4573822292463016	0.08150040577310623	-0.5855022074041479	0.9056557214201364	1.1815795221518897	1.2158976196367324	0.4677361474807409	1.752812423904283	0.2565334651678783	0.45366116269833195	-0.6167829631605947	1.1644406243602776	0.22817078561060655	-0.4045194351123194	0.6533293411366365
-0.23250359432824444	0.6113464031826094	0.8283454508205829	-0.5892049434189944	0.9797729412346621	1.3003429569929978	0.828932903353263	1.396726612188589	0.9976250496929738	-0.06754617380271856	0.576847134022169	0.24150322860979723	0.5282078878010315	-0.9178631264177598	0.15561962501679794	0.705111566417182	0.7386838283094015	0.7361815147628314	0.2837376647378402	0.9404656456077527	1.476438627673747	0.8455921606786201	0.3945561515797683	0.841391301324699	0.7188442958535273	0.6707010336046977	0.28303887521281973	1.888120197862729	0.9257816481906216	0.4869757380619864	-0.19643496343879668	0.5453328105734999	-0.25221425935358643	1.1764513190983978	0.7557474945165732	0.380659217269356	0.6238176066000283	-0.8120684097740141	1.0066591569186838	1.1599714534344892	1.1628646399117684	0.8312385206010111	1.4137940005748884	1.4146163307600679	0.5363422530249082	-0.4209860608996455	0.6406646159969563	0.35492916075188724	0.36754906849265645	-0.08670918528922787
-0.7670657228560931	0.24030398504956335	-0.30505336453008636	-0.8460091352775171	1.3140028062849884	1.0458091069013375	0.7823700833353637	1.9228994931581178	0.1940541118308158	-0.08523686677754018	-0.21407792803567208	1.4866550090795996	0.5256720304285747	-0.5486879849871711	-0.64575873832572	-0.06244383363992589	-0.5320339389471225	0.12302139753890685	-0.5574640043109201	0.9309526120994313	1.4946245188555964	0.4129688149916524	1.421028776898898	-0.29320619155362854	0.9911943979333243	1.2049612206463154	-0.11537624603267446	1.48376266088681	-0.13747606395319906	-0.041218856283949785	-0.2641838409070713	-0.1568457684075664	-0.14603057487725754	0.9726476342570711	0.365738314515422	0.5734057670752207	1.1136668342673939	-0.9648093985913088	0.49397968988153257	0.4914180906170466	0.7037616159169727	0.7692324380718938	0.29283170343774173	0.8046585021701046	0.020862508589289938	-0.5595304209720329	-0.4859570769968283	-0.3960716192204847	0.6500935808624204	-0.8383790434682492
-1.2851311580536764	-0.5183166977240632	-1.6956006781272719	-1.0648447262908247	1.3506140304568093	0.563449493992393	0.7704474533455866	2.3601559307567923	-0.9747039653506719	-0.3862582729374064	-1.372760815826035	1.9452240043190963	0.2171667862327376	-0.512968535776925	-1.3674262802272674	-0.2867982120320118	-1.7756737776227625	-0.7428235184640571	-0.6521714324346588	1.0028832912279437	0.8147067714141609	0.4491170381279889	1.7063006503636968	-1.3622238632742016	1.0505297849510762	1.0680890678221684	-0.2167750625105854	0.6535303207530486	-0.9274881302914606	-0.7670413581247222	0.06435027628808937	-0.6023986287936761	-0.1365332184941469	0.9360244838778503	-0.15477732686707302	1.22034507738336	1.8086035469003596	-0.5979169246787647	-0.33196751001929886	-0.22795698798253697	0.06899053486010781	0.36902625338027356	-0.9769590425011757	-0.8905552627072088	-0.2804262524156291	-0.9578187094457998	-1.010402345826117	-1.0512943081687809	0.2414244180359876	-1.2064392766190122
-1.1209689652325634	-0.7365915536419625	-1.5586385026559606	-1.0067713488994736	1.0604691838692895	0.06177290976854493	1.0838135407225151	2.3592266386727228	-1.4968659650305638	-0.7067709838275065	-2.129145409813313	1.6557857242327578	0.228858214824068	-0.7198692556602619	-1.6154474552375582	-0.06998502066509121	-1.8407815729344148	-1.017437153900362	0.08129410904153209	1.0660876230946834	0.5648453456544006	0.9674207029202141	1.3551419752773535	-1.2717845202524267	1.2398987045113596	0.18841097619164163	-0.16428485010540114	0.06806162856715645	-0.559236946045813	-0.7245251946019841	0.6159591498203423	-0.45384038197453547	0.018121398173577264	1.0441928363611244	-0.6227592816592751	1.906609514160908	2.5581624993418917	0.2204349848012394	-0.8194551776217044	-0.26637581162752644	-0.3421486732301049	0.06680749419131807	-1.560138576928207	-1.6878752945565945	0.14350405151600681	-1.1030840010782221	-0.2340437198542527	-0.5390914390801304	-0.2993842407672853	-0.9885084150114678
-0.21357394441685842	-0.13461940950254592	0.3037549968060154	-0.6544658217889244	0.7174396230052963	-0.37743109006476067	1.495992190670069	1.7326932178274779	-0.9276233280144375	-0.6483475056294005	-2.1242290098087904	1.1604054046607513	0.7556090588724534	-0.5065839867008377	-1.4054311116218663	0.13124850809818878	-0.7291161206366188	-0.38854347584516774	1.0677606870966647	0.8009704002012216	0.9488480163720546	1.398355137504193	0.8882516551592298	-0.17785181421008817	1.4509533053900041	-0.7072793893298526	-0.26335467078215735	0.05911165778735464	0.7137744800197504	0.3136336638100773	1.0068590595116378	-0.006524641299387347	0.07192324570395152	0.9434645852403108	-0.9433970222639334	2.0078785318058903	2.8054520895931496	0.9695685313262701	-0.5453266884649898	0.5197330701207885	-0.23849574380569286	0.13935821059100134	-1.0769814549182224	-0.5262174064349678	0.8280440463288651	-0.6998951849055727	1.1941953169626665	0.9535695517138744	-0.3618797697857647	-0.263837582356874
0.7527373444803808	0.5861271319699352	2.200396612223356	-0.3030937160970872	0.6148381814701753	-0.5354875016791338	1.622356458475742	0.688953787964495	0.25773320926222115	-0.22214012010863196	-1.613350435010058	0.9760446292930108	1.2906474266761758	0.4193452714317676	-0.9965792789116076	0.08102147827518137	0.3612272091600962	0.5681966438298028	1.687932761653544	0.10593513124035263	1.2247584797609885	1.2390591881894397	0.7258670247454878	0.6824279385307568	1.2236675178566607	-0.7649723043926338	-0.3428251705955992	0.3694008211291426	1.8195883092859355	1.5200824852235313	0.9984202778791537	0.1951792534132635	-0.24023576525990362	0.48774651703586275	-1.144285548360002	1.4092302384535969	2.1867786774097824	1.2634862276756589	0.28094291013175504	1.5358914607493628	0.3594364832542269	0.38658481823045626	0.08318389185653673	1.5758382739925867	0.8939798685673579	-0.015313028879372822	1.9327154842235776	2.1040865092238885	0.06248239173783289	0.6497640181709025
1.0569666946669134	0.6505283837921989	2.4298007267172075	-0.28897923168179945	0.6991011629696483	-0.18400324255942394	1.374445449775483	-0.2673900343061199	1.2357167111551821	0.05340272313633843	-1.0218101844858256	1.1197580287389355	1.20803994405579	1.4753137956940927	-0.6039634189785642	0.0030627481864009543	0.3643168098307532	1.0413490670207157	1.7636509829639946	-0.653806880984498	0.8376417096372201	0.5354534267772441	0.8838445630350612	0.3746958663818041	0.37704255464999265	0.0349115618934427	0.05936268530835501	0.46838318987544836	1.9737812802294068	1.8810348807637391	0.6667876783512647	-0.0226082755398222	-0.7326386073504693	-0.06507135054846531	-1.2032562634484592	0.6480294294336603	0.9789919452215992	1.2169049894925095	0.9630287679403022	2.0134251780876844	1.1402399781967147	0.4031689086765358	1.0835688595500381	2.6779152217658333	0.11342792916060605	0.4839603049759725	1.3158386165755858	1.8710762240686492	0.45191869649494293	1.3286338160599602
0.628062784092762	0.13877850006164155	1.0749588282078395	-0.6318678333411378	0.5990777648224286	0.4823621532983607	0.9475079654132565	-0.7363158182320556	1.560382804582051	-0.27823975220036146	-0.5061475317140434	1.1500881854951295	0.4831112104171099	1.8177375891418062	-0.3026067677389829	0.2522053051952596	-0.5063852672973788	0.8172998858928557	1.4574838183536767	-0.9619002609947481	0.11251681856289478	-0.25541742521690564	1.0625705861223769	-0.7571470921133551	-0.6768195502040945	0.7657778590191544	0.9049993502512178	0.08576146616890526	1.3134749996597974	1.2329285532099277	0.25860283498506464	-0.3728538518568919	-0.9629058627971178	-0.3917636469552884	-0.9897310098858705	0.25408613011049413	-0.14178920827614824	1.1766620518221385	0.9019957858740721	1.6644098027036076	1.6789453656831426	0.08920200290753558	1.3181489044740442	1.9679774903643863	-0.8287471899689574	0.6784615378689545	-0.06913237306744544	0.5354376342772477	0.36146945307968276	1.4389192368062997
-0.0404602049310413	-0.22619990341453364	-0.33332408869256447	-0.9827111018996972	0.08554929724203535	0.8195106584195716	0.5055243372318018	-0.7506339037761234	1.3196326833013676	-1.014899992912615	0.005348010512993065	0.6773846493691754	-0.3072480334461159	1.2690965359038113	-0.11111247683936125	0.8279169826497756	-1.141824649811833	0.34930672292680315	0.9028183229031659	-0.6664783010545446	-0.29032191532281443	-0.7308245131252192	0.93078623408857	-1.5695359446891308	-1.3613165146917943	0.5461633900901108	1.4339749395500188	-0.5555791707443417	0.5045564265187947	0.29232944350904444	-0.0665460468397573	-0.5708432190648859	-0.7971765076114743	-0.43804806253805845	-0.49095248347015186	0.10325912942773033	-0.7224906296850057	1.2152784153057519	0.12702745935721765	0.8091394081918397	1.6581252657002095	-0.2531642194212477	0.8691239576605888	0.4149699139617727	-1.1411179823235134	0.8114581955923192	-1.0953204435913626	-0.729108833995055	-0.14719678025735272	0.9342653478967673
-0.518547190592783	-0.05524588906887236	-0.6896695752030766	-0.961808860050559	-0.6032445622887924	0.3763785121448348	0.0759391647193024	-0.6894147364321888	0.8083886082410674	-1.4360866071449574	0.5021175884191605	-0.18137877863606588	-0.6567954872997344	0.39013216950753143	-0.05742517901579954	1.3034617207079127	-0.9545313082802603	0.10803346839398976	0.14615166805665586	-0.0892036775256453	-0.25439130408900706	-0.8043188709848563	0.35080618067674774	-1.392769966444789	-1.5578680570550605	-0.4710795712806474	0.9860823018572018	-0.994936233962118	-0.008433248112052991	-0.24331003598086406	-0.3402294324578572	-0.6753846491700968	-0.5681083520546248	-0.3225411172462768	-0.01931642480622225	-0.3643920529118379	-0.8369599854767955	1.035198698388919	-0.6989537872803137	-0.0051339577438471035	1.0682044857120176	-0.34569943687880605	0.37005360847748375	-0.4938061822376846	-0.7719951343902519	1.0038866762218268	-1.1951527493678054	-1.0997484305243492	-0.655618646040143	0.1167709390066355
-0.8041979989299981	0.2854366667943817	-0.39198176960714465	-0.5497284897737843	-1.0423564551968163	-0.5087820767899798	-0.2713576030838899	-0.855790885587198	0.25225574599017214	-1.0857124857747424	0.7826719352541502	-0.8701468294483612	-0.6310535576613717	-0.2846682044380667	-0.1387419942749841	1.2579764514272949	-0.5711797807138015	0.0649454977482795	-0.5765194098540776	0.3494350473930553	-0.20632891569233222	-0.6250991786936586	-0.5458104663828589	-0.6390934037976193	-1.625253729662002	-1.3118578483597567	-0.1158588571871797	-0.9941736592748902	-0.21336091012910083	-0.3624389365303937	-0.6713958214731116	-0.8715298464740999	-0.6195346131909771	-0.07662000201092081	0.0037018104952456997	-1.3040328371574805	-0.8331492942126628	0.37494337535353733	-0.846155194032665	-0.42148378423348676	0.2785758593738331	-0.3007304340221573	0.4051445958531879	-0.31098280068936623	-0.31569390243125156	0.9753308215118085	-0.7116310918235148	-0.7339625800373188	-0.8406073252855142	-0.541515633311576
-1.0714525185902832	0.2888233438294553	-0.47846117577336544	-0.10469187088554674	-1.1830270905159528	-0.9850006910999259	-0.36292625780706556	-1.1607195136448938	-0.20713394033550137	-0.2829154625485759	0.6528449917678193	-0.9101841195396189	-0.6336029141153042	-0.7610694789567655	-0.25685322915251735	0.7225772353202636	-0.9320444163965135	-0.13445037219116582	-0.7783877788113002	0.4973506074440628	-0.35388441066546344	-0.39553935533598245	-1.4122685307057716	-0.1819910384131915	-1.807198688688384	-1.355956769697835	-0.8245365788054787	-0.7473418755891025	-0.18241354484892336	-0.42582912011976937	-1.062673065527734	-1.0553792048562955	-0.8378453531187035	0.30911854107437264	-0.43547415381081356	-2.089257123864949	-0.9233001555247475	-0.5991748365873814	-0.1833705063531145	-0.40186631172803994	-0.16810816766132128	-0.42180944109769575	0.9667498942293122	0.20154328784150824	-0.21226614575056832	0.3935000378117285	-0.33725161096914474	-0.2897527558788178	-0.6939030947957855	-0.7159139211111459
-1.2497603915408733	0.03910549703335144	-1.1198603683076578	0.04597709813248921	-1.4041947748156343	-0.6209283236505987	-0.16233856730171287	-1.241242720114702	-0.48606013960939015	0.2684538921506293	0.14491321702785306	-0.337182392539558	-0.8120990440347041	-1.232481299006223	-0.22949892544355494	0.14096730643939923	-1.9188759872386019	-0.6368970931601736	-0.16832262903963308	0.4470362875477039	-0.32259175844541177	-0.265344102434911	-1.84651195959712	-0.34182264400570933	-1.8125369805657865	-1.0089641845578894	-0.5606076247883658	-0.6429829315605284	0.15418204815852868	-0.4434661078101471	-1.3390415607689803	-0.846320181741382	-0.7637885919543449	0.6270137591544587	-0.7575044064104275	-1.9510935109989607	-1.0629649841840472	-1.3651649633604652	0.6876484702128832	-0.12687564341739463	0.009490842454000616	-0.6974681985724797	1.4572851291851343	0.1911477760220562	-0.27705911540458666	-0.5874523222290423	-0.3850576195611839	-0.12672434532650328	-0.3509427974600179	-0.4206513890843169
-1.024576167364488	0.06328371002814304	-1.403772066466165	0.015171739780994746	-1.8770998043403824	0.10851156508423966	0.06011996086576664	-0.8706336094282567	-0.6299417711341865	0.3029116888363858	-0.47187487225927327	0.36397685370745825	-0.8735962143520729	-1.516895915618852	0.10359787122200464	-0.0999821660503317	-2.2844546022279664	-1.1695591922430066	0.877042121674722	0.2888556292832618	0.2835836851139518	-0.2584243537191522	-1.6104544027342893	-0.6186134929975463	-1.1333569748044436	-1.0224363868449742	0.11371299753591292	-0.8238493041246883	0.7776859894517869	-0.010283066846187464	-1.2567485622159353	-0.05549952733828486	-0.13447086942378217	0.5133398009694785	-0.30761923989278395	-0.8985671776778296	-1.1105400944152135	-1.4698999451190664	1.0084294166735497	0.14942159572698893	0.5354064459082916	-0.7011584717006006	1.2562171704253793	-0.3399550576037832	-0.06188170046571939	-1.3366585396994068	-0.5949190525292821	-0.09915615556683996	0.14397570193830284	0.08161674867291457
-0.25030554729065774	0.5656677866750793	-0.5759800761184635	0.2789667592549238	-2.078624959898657	0.3954969019996507	-0.004732148289430488	-0.2185633500020072	-0.7963714675915714	0.23292111817925193	-0.8388747457108936	0.7187004020460438	-0.493685519439454	-1.2012464739149626	0.726883042385664	-0.03878932887095156	-1.1094972182720766	-1.3387930491315945	1.5036028284712741	0.02833525993345406	1.2080960249597625	-0.2210365531667264	-0.7865134777854745	-0.35595230945899176	0.2698955083693139	-1.3721911556291093	0.20620713693637852	-1.0025046528978419	1.3284740073533197	0.9823141429660586	-0.7171067103810087	0.990463603463534	0.7908503009883455	-0.07527964324194691	0.8946018984388399	0.2147645930512757	-0.9779045705432963	-0.864984047835288	0.6099417323689225	0.22873076682250612	0.782391187517156	-0.11650379908938155	0.3385141509252563	-0.7299653458875809	0.5191079147433477	-1.3645881621647122	-0.5054186449743934	0.05376099173346581	0.7932196815570959	0.5149470702287127
0.7546369439374788	1.1320975434037348	0.9069062556346761	1.1132034182415103	-1.278511186953703	0.04148511332601115	-0.2792609815489979	0.28601198274334155	-1.029563001477456	0.519075683105328	-0.6864821866703938	0.6319604919894969	0.24468094445120456	-0.31890254037759463	1.3483142012654286	-0.016936038482403836	0.9087186669517657	-1.0221805284111425	1.1676520236331933	-0.2887249042682582	1.7271012642232644	0.06115739903221769	0.2561599830469271	0.4825463029892012	1.7528742374077153	-1.2289843374164515	-0.47528484380385194	-0.7543087771433061	1.3264638857530957	1.8667336414047924	0.08416047280904766	1.6959785310687485	1.4528210043272094	-0.6028795739945193	2.034395335767716	0.5845401577425311	-0.6576712182519632	0.08709825995956721	0.03962511896871973	0.06968119186635233	0.35597945430276656	0.7384646882152275	-0.6693151882045439	-0.5245228314286675	1.098386877890117	-0.822074879231569	0.055676169428898956	0.3506750512001634	1.402273555576514	0.7070450388762032
1.3944104773063632	1.2778814654413828	1.8066328150137019	2.116694129641297	0.4133320694526568	-0.38106838111619906	-0.34656646300050986	0.3047173462158507	-1.1052048171863142	1.000053888097027	-0.01394847873272862	0.34091735688719677	0.9161148404064811	0.4727468531720149	1.5015581273929481	-0.2465735008032559	1.9716185154442383	-0.43544536323192656	0.16231187555735965	-0.5336425869890729	1.472071557176951	0.5573989488507042	1.0812133478995671	1.2394706159878224	2.515341045157226	-0.13897605194781332	-1.1099904889267231	-0.013770935562508158	0.6569487522191627	1.741560675562177	0.7327761613840295	1.7170738354788888	1.4631512194998124	-0.43969963475888707	2.2296895193337596	0.2414270709022677	-0.24624818668193668	0.8374766913799183	-0.1108032355511438	-0.22512566811029155	-0.5340125418217533	1.1045199607382357	-1.0939444429850713	0.05292479047536909	1.319050306098843	-0.27584381845248074	0.7723522994903335	0.5912678402756641	1.5271668697476084	0.5336810779438041
1.2654653876942166	1.018259953484866	1.4256572119367723	2.4124544961350147	1.7901101625695282	-0.2994502526947387	-0.0353416780423441	-0.19875650715108373	-0.7723852218569665	1.0806995535558035	0.7976798880671448	0.09497544089450052	1.1760805995589079	0.6006131293056293	0.9104759276368998	-0.580151615966411	1.0699022737147887	0.09151763134024837	-0.7396247998489115	-0.656623571922672	0.7980929951708582	0.8317885442454062	1.4327188137427822	1.192043037172138	2.286783595440917	1.1438650429805817	-0.9233822509819531	0.762562021609805	-0.31062707660055305	0.5003007112412758	0.9012459013279518	1.1566995328802552	0.8573533342648237	0.3502378376120893	1.3484294556013425	-0.17147411943148613	0.010827979225533269	0.9403358052593678	0.05456471810374707	-0.5689355135933795	-1.3269894162582747	0.559897395512587	-0.8877420140446929	0.4081033565204703	1.1902103653454494	-0.046636160444008215	1.0552199181399182	0.5488156326602401	0.8070105479322542	-0.10071068846844565
0.4507060524942682	0.6569752652926801	0.24232529195908348	1.4608771293336964	1.66941961038917	0.1767043523314845	0.19873672337409057	-1.0026987938066512	-0.18197214941597228	0.5694259727954688	1.1469363231805572	-0.04687074503232254	1.003952841631622	0.2693813199642224	-0.12090485077301485	-0.7196898245379362	-0.8437729393868012	0.33421163623264105	-1.101663680054975	-0.7963428275704966	0.2455786420283652	0.37331622532213704	1.3385669909583187	0.22035703077758848	1.4613454690665477	1.4063802016913882	-0.16051097299494918	1.0043533626944872	-1.1277925129035982	-0.9132666584782108	0.6521480589941998	0.3103220277644426	0.011528538246482622	0.9222734397986126	0.032684514624380705	-0.25088546638685727	-0.17187872775835833	0.3379343271993083	-0.17269955688201438	-1.0136968842929162	-1.6964829248907485	-0.5010293647434134	-0.6443972554168201	0.15881079986482557	0.9304679022937458	0.07585334281470463	0.5227064053003356	0.07973991115152185	-0.6032956904914681	-1.101772564258579
-0.5676160967917351	0.17640982521859047	-0.7434340477026185	-0.28599659044847553	0.2454225343066916	0.5126106419977393	-0.2801865677210556	-1.7649949524844115	0.11814756939312672	0.0700930189493708	0.7101814908072472	-0.1265224609539809	0.5712444718565175	0.15233671305480223	-0.7504047133159983	-0.576235803079759	-1.7651832169358106	0.25236810936816145	-1.1265105231716765	-1.1069646611101012	-0.12595592903897002	-0.7948788708067176	1.02419774973871	-1.0748439051169478	0.647708036688804	0.49288763194506413	0.26207373029458414	0.6252402739885817	-1.648178600448152	-1.4201341728995411	0.42430588411624626	-0.5998002955759093	-0.5913540216422594	0.5271064144004949	-1.0297753532503413	-0.19821767186898906	-0.8080516412431493	-0.48511946978218484	-1.189388972659693	-1.613099149609714	-1.777176350711246	-1.2640524183825417	-0.8988696898530917	-0.5881462204605123	0.6311412495396471	0.4287808427650165	-0.6023629153143198	-0.783888483160218	-1.9826514927524448	-2.0349085964197102
-1.2228178673179149	-0.7526448312799483	-1.0205765363162367	-1.6237529440661094	-0.9901319101412938	0.5247790687276487	-1.4341624861343008	-2.1140699234772327	-0.19609809585870794	0.339642078787943	-0.12224282978452769	-0.10494609296866601	0.0509678653953969	0.4302359843901965	-0.2603249804282571	-0.33793585140983756	-0.6780766912154464	0.0009208003611392572	-1.1475644988188165	-1.5016364010334085	-0.6321747017755365	-1.926421798706888	0.7252508403896897	-1.8412639096356131	0.18955393824151692	-0.36568365031734984	-0.04676621772064834	0.15167225882190966	-1.9079334285967393	-0.8771418817949715	0.6340471089288762	-1.3707684418525627	-0.6080088886326912	-0.6114065450651827	-1.6888641085288927	-0.30936011484599707	-1.4525782834382475	-0.7272143158680664	-2.3793496864750425	-2.1342471724654577	-1.7930172425240654	-1.3132499777639168	-1.4619972085150454	-1.34801595945606	0.2457891407898851	0.9510528620334882	-1.5655929812599916	-1.6824751683241828	-2.520836692504059	-2.306318856176116
-1.171863312570028	-2.023006312926002	-0.793378674947512	-1.6128689430757543	-0.8410203351627852	0.5742947546592609	-2.3688483041150077	-1.7607167166235158	-0.6752187566791098	1.3337758276522305	-0.44995361837528447	0.128649458034337	-0.3602253570037199	0.4916412044491187	1.152648750015746	-0.1870892772782258	1.4756678531461649	-0.10729174141449953	-1.0563608957155355	-1.6979271733820527	-1.305964790658314	-2.152780388491224	0.5316841192165763	-1.6105983056613478	0.07804730750985348	0.011239613630788183	-0.4774014196904602	0.17528151237862932	-1.7791406977662592	-0.0929409616908871	1.2336423782402366	-1.6804057521783866	-0.06233809624778723	-1.493661453031436	-2.1347655534520293	-0.3964087935838341	-1.4997364588899347	0.08369620722068336	-2.5591609004134956	-2.0447893304783746	-1.6162031746826626	-0.9326315215053644	-1.5661276771860726	-1.54546939654179	-0.1454437206268297	1.2358789991180803	-1.6806448584528626	-1.9687297553503498	-1.9375753485544387	-1.646164550072746
-0.477023934332939	-2.7056487163638763	-0.42289326352433215	-0.4254968900540044	0.2816687506454922	0.9008240259588037	-2.199717166562829	-0.7139184657467835	-0.4297706333595917	2.1243266431172443	0.2866517601308054	0.5535440722597409	-0.3909280276932519	-0.20609139175192198	2.317939191926194	-0.04432569340396709	2.8649743158864434	0.2129788059712024	-0.47188680914940845	-1.5556337501780404	-1.6832780100960798	-1.3284463866538356	0.3614610292634413	-0.6168461520211431	0.14602713049624827	1.2469394813341665	-0.29537947961081085	0.6839954016807255	-1.0183307475748768	0.1567318212346571	1.6957299195967686	-1.2645504694571543	0.5897672642862982	-1.4363581731474957	-2.3146812840995756	-0.00792142709620352	-0.7913664994399111	1.50697102131868	-1.2242000913514266	-0.9813824812263281	-0.8924100510941502	-0.6070091985059478	-0.7212823063846326	-0.8568431653284053	-0.2856776224212938	1.0833897571631486	-0.9632753264722932	-1.1872279718651695	-0.6891551802244101	-0.4154221340592011
0.40835447674159814	-1.8601884997104785	0.029427218868464448	0.8294614623144295	0.9131776135324796	1.0588424254779925	-1.0398653511977294	0.5642439076473584	0.8354837816804909	1.8560248643977904	1.624789777977827	0.8975649942808815	0.09019543545305915	-1.2109393612457888	2.052073044328858	0.3177013246733732	2.610665649728207	0.9241951696956859	0.5650137454209395	-1.247552132516884	-1.3815604414030935	-0.17813342767102414	0.08435407998245659	0.421796899154044	0.22158939928465984	1.769655462122389	0.2856648611869542	1.0386050755760061	0.26007259871617683	-0.09064991536949213	1.50587403761647	-0.3008832064056455	0.7708799259331336	-0.7733946076730578	-1.8323587434482989	0.8330224734257595	0.13782499286454886	2.357156904896121	0.776853070436897	0.7218677168000406	0.3754791716278998	-0.40656954175084875	0.6539922885955639	0.4837557511216902	-0.07191608919323719	0.8073977485077919	-0.1290591832927395	0.3388538528866042	0.4231228275757161	0.6715964237841228
0.915016135998424	0.22474669182254545	0.6441162427234163	1.1522179995427175	0.330813623297569	0.3727796480309197	0.07926675034954694	1.3590206294442821	2.258090617883792	0.6498785837070447	2.40444767134218	0.8095798547452969	0.7609255511233863	-1.3979367779669947	0.3357790769714503	0.9110684595396374	1.4310313142318039	1.5648323302728049	1.3561814642725905	-0.9863422410641318	-0.6668210730762452	0.4662860403421371	-0.2944714957443548	0.8847429461220002	0.1655284231056555	0.7303320823887356	0.30291578737473046	0.6895836140913697	1.3772741083152642	-0.25593694907535947	0.6931065548773861	0.5654122174420105	0.3477218888944693	-0.34581771818274926	-0.5109316311385129	1.4427739040155816	0.5706668644531353	1.6987725582658821	1.9916519109472823	2.114134849187824	1.5571815828633682	-0.02014174399361218	1.56857558489198	1.684224097517803	0.18307636257357698	0.8623383084522996	0.13827602590477403	1.555582223535346	0.8887026032499492	1.1923835050507623
0.7941611138252228	1.9628404295429023	1.277038383855844	0.533878452430976	-0.5744570530680257	-1.0324532972692775	0.3269321902912506	1.252382392805057	2.5419340381158473	-0.5798635575325543	1.907739867861156	0.19251829754038205	0.9501551493666647	-0.2801016966121186	-1.516493511729932	1.3726870525461239	0.6145388227807161	1.5833607315299039	1.2189942189793515	-0.6674409750013411	-0.1779186495125545	0.4898742309224617	-0.5682489650848885	0.7321286154134024	-0.06851097867681377	-0.8382655057539073	-0.6346808555534837	-0.1363147777528253	1.619687595443524	-0.05107747329150536	-0.1677968886892529	0.7813509072928387	-0.12160591815576868	-0.45073587176751584	1.1405192437000846	1.2279599301923387	0.3905021222425394	-0.19265616409575842	1.7986888596976822	2.4024423438664213	1.9019148908645345	0.6705451943968841	1.4380684779707196	1.91679162970253	0.010344650620203885	1.249868902226543	-0.08760846039992234	1.5686353832921083	0.8159269104862744	1.3435259124795635
0.3603525173622731	1.9466384119878746	1.5825090972184372	-0.1774602103823464	-0.4234155637147782	-1.9892424585205595	-0.05169966943333546	0.5510564786328551	1.3195705960309323	-1.1234701769270714	0.629887841296066	-0.6475114570077218	0.27452662911350895	1.3039833057017114	-2.0122538551257985	1.2594781250095177	0.6660953966257891	0.8791211055388087	0.3206491601030589	0.0147191625999473	-0.14003940657007882	0.4471460939254738	-0.49639298569474816	0.4738249998471167	-0.3478900074713981	-1.1170933350905718	-1.5768237715921456	-0.5946361282378307	0.9981194328108179	0.22461645830868776	-0.5137840206371118	0.46844369312608486	0.1070756797590322	-0.5615050210996912	2.2550317281131544	0.46435913006018087	0.22609271006567838	-1.9270212487234402	0.9541557263709782	1.6799187687382413	1.324254878774406	1.2769086790232482	0.6505393662208744	1.055923643135305	-0.6585326679180037	1.4786350102375578	-0.08205747817438837	0.5514643148636172	0.7044020163307797	1.5787234796663416
0.2269400195953557	0.4210969010744563	1.3824812221082983	-0.21176895986430394	0.9063669413183522	-1.3760401369244095	-0.11737782195244863	0.09642942056264656	-0.3615532595165219	-1.087091899234254	-0.21187591059110067	-1.211468726648463	-0.8308507421764818	2.048366393635352	-0.8826211460484956	0.531118078066023	1.0799120058381408	-0.016255131657219004	-0.3834691345168953	1.0380323617129288	-0.1401119612983665	0.7631148858357887	-0.0904932706020175	0.6404449416354216	-0.4326226374053639	0.37737293744423533	-1.1328964128882206	-0.12449404364779865	0.29706089324055296	0.21081809108327784	-0.3306131265651421	0.2862595817386425	1.0993162115894661	-0.11691769183515316	2.415049289292721	0.042162601903268676	0.7076674411857623	-2.186881866952763	0.650765212586247	0.8177172991569569	0.5504244280117555	1.2940646674306422	0.1198879729236571	-0.1050207588556412	-1.3209782154168792	1.1602286790755572	0.6626052542434492	-0.3770327778706734	0.9140630457614828	1.9861608210143797
0.697312009067693	-0.9693701408492493	0.8552652506781124	0.39915235779021135	2.0668135838138846	0.5780527362066767	0.6122512222902472	0.5342478928549496	-1.0579146819006837	-0.9827466591454865	0.0482366257585015	-1.186213978568085	-1.398397775429086	1.5836220621393229	0.6944164713098899	-0.30007522010617527	1.199479122030485	-0.38592614851782925	-0.13023776853626068	1.8299907711015861	0.20968765599588576	1.208027353318213	0.28856866216173777	1.2533730075608827	-0.23457406619477655	2.163509612629504	0.8754149070449131	0.8870889330738534	0.2581949034636245	0.03540694101647062	-0.09961670605045239	0.6395090363473506	1.9960235660150873	0.6887449177444007	1.9740696962320374	0.40205165721239405	1.6476384133869917	-0.8769089679867137	1.1857028354466106	0.6098499726330833	0.4005562655103977	0.7172337609639824	0.3532292765694034	-0.5203821466760151	-1.3874690889432364	0.5012758784224601	1.7849951082795206	-0.2883098814944672	1.3302395197059362	2.164632225047252
1.4179477102162763	-0.9406339396802217	0.3195195922874281	1.004408503905952	1.8173375465945873	2.3176460518196893	1.6261826955119953	1.715406669544341	-0.37805237406466097	-0.9540131655646402	0.8568096054982277	-0.6409980750839069	-0.86866695546058	0.737286946509799	1.2824673369224984	-0.5662575357355379	0.9513527136130827	0.0076016458912500275	0.8480065913809552	1.7991234977429498	0.6358598382736441	1.2834240237212415	0.20737538226521135	1.8195069192247864	0.02787480752895265	2.416914520029106	2.958762152032419	1.4513593855064424	0.8123248825361729	0.13511452165630933	-0.23471012182621914	1.1452155388543417	1.8196341912287222	1.1489702768456707	1.5154937456954483	0.9771414013849603	2.1361970726821604	0.900794263324367	1.7559903371517436	1.073945197996595	0.981725714430515	0.10429388832574103	1.0451707303676345	0.13829255436262947	-0.790709359725655	0.05870286075992297	2.3946333596243634	0.6171289696519973	1.5171508314773152	1.7632263071794851
1.707970042035404	0.14491173352398068	-0.05024132197618022	1.090332281624618	0.4494126331584498	2.421839090212917	2.0819076568224686	2.814715382832151	0.7332617560326878	-0.6712716485214817	1.1105090020416228	0.10073905336748393	0.3063268693381249	0.41153996786958646	0.5424704265235891	-0.0498336691322883	0.6679547303761224	0.7251662032819041	1.5993897567355315	1.0815066952713628	0.5195510488147248	0.9589373138628497	-0.3997839933935743	1.8488494463711767	0.03925583472166404	0.9389415661546352	3.3502268243361337	0.9914645012869872	1.2471297680703006	0.625459065573069	-0.651625690174644	1.054806667812544	0.5411655538057967	0.9816755990397468	1.1570512309068766	0.880643296053299	1.5200451931987853	1.950861423036072	1.5312756568566357	1.596056021026918	1.6608839796273676	-0.009906355158352241	1.5328656666920881	1.2069046222247743	-0.026389877060592662	0.049850222399070214	2.030688547142706	1.3177677225976758	1.1878915262137684	1.0087814813077378
1.2508868632082872	0.8716139231057852	-0.22944112138100323	0.7163764109495567	-0.6571315771214973	0.9605244456290196	1.7770210333318242	3.0363113182546466	1.138990308649591	0.02891176943968314	0.3912001340746541	0.7292523834639771	1.1030269649029143	0.5587300533020809	-0.6196898194375903	0.7713630513117987	0.4695083511427854	1.111099130046353	1.4437138080747247	0.5275519687755453	-0.2099011182237615	0.7341629728879252	-1.0864311072955086	1.336076662355395	-0.231877909835948	-0.7744608382178735	1.7619342893899312	-0.08277928619780772	1.063254296780772	1.0884644665983176	-0.9359555980413327	0.18926934889812214	-0.8205851203761454	0.6983681343793495	0.5790576818169167	0.006085214567526593	0.17087010237677652	1.9621151766570484	0.6440348816002903	1.634876293558997	1.7726792670690426	0.34244263299722455	1.468333743360382	1.7371197083405858	0.38689808470214354	0.08666759713627722	1.1243253853860415	1.1532317735617867	0.5144815482659274	0.5101300038796405
0.39134285473428615	0.4394179049255051	-0.19728383554011647	0.23012445269122161	-0.715615524962316	-0.691139462103308	1.2351197172840402	2.2065928362040275	0.7192462166685455	0.6924704911170314	-0.6180284035828408	1.0865952268290888	0.9604975667248676	0.5101961522746947	-1.1374823737172357	1.0899590220280684	0.11326702786825482	0.8928111046221454	0.5429165811796117	0.7768533998740954	-0.8345266181875077	0.8979529370538717	-1.2569032590593336	0.6916618136045597	-0.45623235980048993	-1.2919083401182268	-0.4034353902462278	-0.8547436143963417	0.45736643305967645	1.04729232193573	-0.8684879445667153	-0.7400366501059539	-1.2594791572263344	0.883689237285753	-0.3224015635809198	-0.8445522331587517	-0.8581143926376333	1.4113772226769323	-0.08704260774575742	1.1474399542580391	1.2179434560878881	0.6652816581059678	0.954763354792721	1.4067791365054034	0.37823120024579654	-0.31207432534079216	0.4374506892978858	0.5002588244265288	-0.04937693834248459	0.5105111493614959
-0.2901085671839443	-0.5588072628496668	0.03195965183451905	-0.24872610325754294	-0.3318343347072771	-1.2849808770008997	0.9026454724605046	0.7528978940629932	0.2827335568211173	0.6682704344813889	-0.9506858063244866	1.1219247455261099	0.2863269956248295	0.08178782299284332	-0.8298999585644249	0.44288196712282013	-0.5652296812968649	0.30150464877740285	-0.4684583836135897	1.443473235018864	-0.6785373411158883	0.975460967177331	-0.7066833820314239	0.23462604429388856	-0.309530330981171	-0.6766182676893739	-1.5393167989939136	-0.8602784082396625	-0.09198762648505852	0.4805985530026401	-0.657927012045869	-0.8786739841863012	-0.8151758685959372	1.3147260059803525	-1.0961338257234998	-0.9626828357472763	-0.915475976082963	0.7332066634021794	-0.26674749164976214	0.3776809067816546	0.3580421533343385	0.5654011964446871	0.1818444500794082	0.675025511405469	0.23816502818248073	-1.056120582109013	0.17812956311527878	0.1989387933700353	-0.2635087833187564	0.5078364525511347
-0.6024321101236368	-1.008950231844379	0.2352441997854015	-0.8800314119173173	-0.5050557001115848	-0.7692384558359912	0.5821485303541395	-0.7491391432913973	0.4116370055992679	-0.0753241459835542	-0.4276791976677627	0.8346723044558029	-0.07069054914539516	-0.12257102121590537	-0.33325104367250824	-0.8841359985101652	-1.319454283259926	-0.3086374494593167	-1.1727744192385001	1.4567950269949066	0.029655218293020303	0.20407270604510008	0.2167279939574401	-0.14190498139538457	0.1578882925317836	-0.036195788572388796	-1.3133638514621204	-0.4451003242567433	-0.49037259839093605	-0.25901608823120265	-0.6042477366173332	-0.21122602588548875	-0.3758792568765144	1.124015806752521	-1.2262391085060815	-0.5696801600531427	-0.34511381294397614	-0.12933292841860755	-0.4004359241645053	-0.5294280720815068	-0.48984165609486874	0.11364350081948711	-0.7979898897569254	0.13682387439883034	0.20445859694913443	-1.5091466862072098	-0.13478546173731695	0.49598456735342605	-0.37402846538799916	-0.19776265708972685
-0.8114777569585078	-0.5760378717533581	0.041012600591642405	-1.6730175131231517	-1.2130608898102486	0.031735269108503515	-0.14615217905417469	-1.914545452843329	0.7173124359292797	-0.776150765753316	0.21354524167985	0.3302098777204382	0.27804933728350134	0.35528872896861186	-0.19740462445449258	-2.0659026960762468	-1.7481909504113962	-0.8152040903267826	-1.5396547065720816	0.29541442359723913	0.43415267914406186	-1.4286230110490477	0.9913685426361769	-0.7379302654899346	0.6207515569430965	-0.004003312785468798	-0.6026814780670495	-0.19373430674396686	-1.0292446565362818	-0.9011227011129267	-0.6253360596718732	0.39293879026303036	-0.515151851958396	-0.09103188898782838	-0.8236752327249041	-0.40945831657750215	0.04651396569861848	-1.297886532971049	-1.117343231793644	-1.5230177626836596	-1.261145152535074	-0.3213298946255223	-1.8476541515022116	-0.08976491939443713	0.27578190149737947	-1.2134061173107435	-0.9228849513598533	0.8083991819173325	-0.807241931156601	-1.590562197945161
-1.0996196602824053	0.11266714399159718	-0.6687090641941829	-2.2220301738280517	-1.422190893735488	0.4957547765961617	-1.1189285227852888	-2.5390885112910113	0.39910873345937536	-0.6297958380380819	0.19150965522486688	-0.12093351985980169	0.976717119656566	0.9653953984614909	-0.30803244711380995	-2.388577182850415	-1.7573945857932405	-1.2657308057104104	-1.5892575918711336	-1.2747653248879942	0.17349017734281927	-2.876421132739092	1.397592726235252	-1.5373372653773625	0.9077308631450564	-0.1078626700600683	-0.22381160791239707	-0.19584886915062005	-1.7667937558342446	-1.402599076164429	-0.2732142368077781	0.16565494701371145	-0.8154427771622471	-1.56172915046525	-0.5556872616669143	-0.6585241067965449	-0.04739674015392147	-2.350445126438572	-2.164494023705091	-2.356536190241139	-1.8986624900628504	-0.45689830979775825	-2.5227414303432845	-0.2886706808058524	0.39194753408400645	-0.4570897235967903	-1.8696780668980881	0.5406686347251071	-1.5641563270811403	-2.7603804949922113
-1.1649004715877804	0.40374057116143386	-1.4661704455920668	-2.0509567395444317	-0.46823090403299694	0.6891248163735026	-1.555796274640049	-2.4947430830333643	-0.6449670675301686	0.3665832346467298	-0.48624719923667564	-0.21214283495960304	1.4316518494965111	0.6542575786059269	-0.23823339155896645	-1.806136324277109	-1.57126858729369	-1.5958467018739444	-1.2361053149758405	-1.8788812627167153	-0.10959485188999428	-2.973187376655124	1.5633403721520414	-2.057004067129674	1.1579614606389332	0.3451005426081816	-0.08483040390864464	-0.040433684101648604	-2.2163148317911854	-1.6560837536738642	0.7061505569524418	-0.6760022045646621	-0.5223216720569896	-1.9965684771198835	-0.8210435488733181	-0.6450068286832388	-0.19949415074147397	-2.480681124731064	-2.5377363002538336	-2.58684898885809	-2.1579776592903213	-0.2683566325298349	-2.36951069849367	-0.6365650813480386	0.5997413750726347	0.0060665899331026375	-2.172148122731182	-0.12602135024552627	-2.024072327202908	-2.782636642995997
-0.5596066995854551	0.34493732298015506	-1.6717978329722396	-1.1920619310636669	1.004369633297975	0.863146538290991	-0.9573422712096845	-1.8080706363886374	-1.5706530931945069	1.4136715447391985	-1.112350303238894	0.11448289276380795	1.3896658359037233	-0.7760491400236375	0.06825355618303225	-0.9447403409019562	-1.3081811979513744	-1.5855234070392707	-0.5948866084241445	-0.9506373852894902	0.40010933288897665	-1.638699042153065	1.5911586022060056	-1.7814094945647523	1.4625261759615849	1.1776693857108076	0.34229682712436316	0.5230772265416098	-1.8738417783096504	-1.3597406968567087	1.8963825773881962	-1.177066463197528	0.32912765649694165	-0.9337911385098834	-1.2087005695610364	0.1779234584634034	0.05582106443131621	-1.3738632722508068	-1.6832223992071218	-2.0315189232325377	-1.848607544392484	0.0854204339092493	-1.5102709432640433	-0.9701241517172753	0.9162945838412256	-0.223279950005571	-1.439208057453242	-0.47435857460714076	-1.5178612187171454	-1.7297595511432562
0.6012404057062349	0.3665039436369277	-1.0376615632336754	-0.25151228749236143	1.747245999852855	0.8507774254963076	0.17269379303556384	-0.7979634400026723	-1.518336312772051	1.6996089948632322	-1.0737874289688607	0.5310739312171655	0.9603051963277685	-2.20043991746338	0.22018505947572167	-0.5511642280075432	-0.7804752242339407	-1.136897495144245	-0.19250642697245338	0.6588930022533146	1.5391834120807744	0.015597201961256366	1.3046332530084568	-0.7275126829101465	1.5017654315330575	1.4772191404836705	1.0355868667119843	1.1455262435223343	-0.9460792661511769	-0.4219481956050775	2.426905721967018	-0.7229244730758766	0.821752238525191	0.7191734005606054	-0.9780109307515119	1.2691521175629124	0.5565849769734885	0.24831393699345303	-0.28771952482709	-1.1262353582016367	-1.1968957064619326	0.3583910099278785	-0.7238160556095511	-1.0551346724972273	1.1231203347688936	-0.7669671854367	-0.17360584232393	-0.1861092055729126	-0.15337472056402918	-0.6476397228333004
1.5086155884082602	0.5474650019636702	-0.07054584738123143	0.19701911791330856	1.3423453639096	0.2574816543419535	0.7686001837718957	0.04835975602432819	-0.5782217753861638	1.0859772419961529	-0.4270212784232913	0.5705556088592719	0.27153834009636657	-2.321415826431981	-0.02499065519148356	-0.8505802750747004	0.1356451967318948	-0.4778162949614881	-0.5355093848119931	1.5407292552010334	2.2126053595331885	0.8114657534954755	0.4929246102012718	0.4807433665258856	0.7965933918229693	0.7227870499304297	1.29010106575359	1.2388084286339458	-0.2705956428104299	0.6249929176883645	1.7551435579505887	0.3126745856037274	0.30453378388934776	1.5666959795013884	0.002204855284251556	1.4250809136070102	0.7515985139465632	1.1766153125328214	0.3980415224453162	-0.6112260617903489	-0.7450596846837867	0.2917610123378519	-0.7234023983183712	-0.9031150935021895	0.8888653999417473	-0.9057227445538948	0.7169779438706835	0.2439355679997979	1.065463505412211	-0.4645515863346369
1.4254302341924634	0.5434561973486356	0.42854373464892687	0.20130650865181146	0.573460699724459	-0.8309853594519085	0.3744059987656386	0.4513533012015875	0.3656439709289345	0.04980497600243116	0.27165249254943885	0.08122058763875217	-0.6417986920788864	-1.1301085728710791	-0.33659017654737095	-1.3710355815955797	1.0690346560447346	0.031038078477803436	-1.4169325126428087	1.1014774253070192	1.6750988230672539	0.598515188679259	-0.6388186078781355	1.1212941517556065	-0.6031822542728318	-0.5522925380844526	0.6248937581697978	0.6827857268980184	-0.40803732860798253	0.9557281551045422	0.23723221903880112	1.0568757379463112	-0.6613525206832995	1.049436759372294	1.0410653750722343	0.22637858912580033	0.5027815303434972	0.8499676464311248	-0.038222487947820766	-0.7876432821659686	-0.7837760112666471	-0.19440812762987664	-1.3629248631971465	-0.710598941911195	0.1619146413991821	-0.35864610071589226	0.7985509575293891	0.14599126118187394	1.138887696895268	-1.0326970851537634
0.5264823471811588	0.1994661477102001	0.1475338473849187	0.28390147976156466	0.35965990173160856	-1.6582925934114685	-0.34294389633683925	0.5467239395933006	0.6596597729298196	-0.8617844886107616	0.5322856202390306	-0.5849556724280729	-1.5946451710748062	0.08504704392960673	-0.18126758921154612	-1.397392243435129	1.3592616353899627	0.26907761253216606	-1.917045157469035	0.006222214101253239	0.4751133624153738	0.16319267126328452	-1.4463929892243694	0.9531289687900946	-1.878240151736706	-1.337671878726442	-0.4541956391004369	-0.020799376025686458	-0.986687536064373	0.3387376226630652	-1.125572173718701	1.1033407394892598	-0.8573026912653401	-0.17360075997364152	1.420335838810289	-1.2767142178008213	0.3376187890992537	-0.15528746555883463	-0.7265813951173788	-1.198585161787676	-0.9945731312468882	-0.7784884156304026	-1.7376610487399395	-0.5933563623421105	-0.6681100121278165	0.4454340553755534	0.4082258707376735	-0.46549018867749414	0.13651507551671951	-1.3801105900780772
-0.2336757820864849	-0.12471564550672848	-0.4778923281450105	0.7231570308546889	0.6780937722035398	-1.5142748335314855	-0.3896220646647591	0.6332619115023966	0.4806574075009256	-1.3976588805048462	0.24481511312323812	-0.9037224731492031	-2.142941981665011	0.2067256454411212	0.4448070812805859	-0.6480590910382792	0.7799016976757185	0.41619262247976097	-1.3279385348570611	-0.6432608775870425	-0.15912551669884473	0.21625827112694468	-1.416654708973651	0.3267011358823786	-2.1337643577190772	-1.1830154205994179	-0.8719147076364788	-0.34937926902110816	-1.1386919440370094	-0.5112069160585903	-1.5508033517468651	0.7878060378835975	0.10513462785958083	-1.0312574648419794	1.186118576277756	-1.6199718278902657	0.7369342567764892	-0.8051586731538055	-0.5905570335296652	-1.1574384920693086	-0.8048153301408414	-0.8631295868143848	-1.164381943679711	-0.5520307119640653	-1.1127314274962046	0.8279616560553602	0.14581598954874173	-0.9336191212948436	-0.7814134503168851	-0.8713650528233264
-0.17889000284916334	-0.04566717184224262	-0.7861566981526803	1.1525061806023764	0.793053440667196	-0.5489336532974756	0.366998500153257	0.745968072712942	0.3312216868505278	-1.5508437312343377	-0.43768513559046185	-0.7202974998527303	-1.94567361645497	-0.5148707910063873	0.8822345377861325	0.45848702359139626	-0.10885369142208846	0.6009469642433105	-0.014461334279672229	-0.38371353218057214	0.2146233080440255	0.7108543450876462	-0.7448264332551147	-0.19610465120093656	-1.3660467577917272	-0.477728503388742	-0.16169835507934527	-0.3644285135626789	-0.5304627400376233	-0.7059019492109775	-1.1143295691074178	0.5455615827426765	1.197409783116119	-1.022372746249485	0.9360522564726848	-0.5685472703983181	1.355879719075363	-0.665973372828303	0.34332419337591197	-0.5371363731277999	-0.08264710614930793	-0.16473893679356222	0.04799437263732661	-0.6794387921685008	-1.0627705233402789	0.4916393042693764	0.23887914380914282	-0.8629255915717234	-0.5534647362702738	0.07286746628322832
0.3053075469428054	0.22628464539658616	-0.5778718141291138	1.0097708653776512	0.3485647577906379	0.3236576897220331	1.021877630238618	0.6109245911556372	0.19727918595094535	-1.3942998213126032	-1.3046845603980797	-0.418437857444954	-1.2156231700810838	-0.9091514254749636	0.5296780284563398	1.2093721424677653	-0.5084461862060862	0.6144086577783117	0.8792926881173619	0.37562873911756683	0.7290621051932756	1.1710127249392432	-0.22708993860546473	-0.2860057832263562	-0.5597075370208486	0.17401473910554485	0.9738183604831473	-0.5644339285833312	0.2650608690412015	-0.23345170352334121	-0.5628274348136962	0.2871533112885742	1.1032102882360102	-0.3946887179547699	0.9238185800557034	0.6141366450456774	1.283049005772469	-0.1825008435582801	0.9887167145682407	0.1071345069379115	0.6696685038180449	0.799234832166489	0.9464127376676071	-1.1765820569301884	-0.834490797323409	-0.30176152505864656	0.46526996764172696	-0.7057111768496899	0.6160476240704175	0.5283838078550889
0.23180194698925546	0.08724375200746169	-0.21983529736760998	0.3108856462612789	-0.1752677730608782	0.363331007865105	0.6741183484365436	0.07918610753959422	-0.4444642753232443	-1.0714755182902391	-2.0985914255490323	-0.510914339777443	-0.6181385868045487	-0.3386991813853438	-0.40285898632679895	1.2825139556189513	-0.24756352599662637	0.1429118916624859	0.6610067170680155	0.9709543828946305	0.2806254023451681	1.406881150469562	-0.5065369545956264	0.012409954542428346	-0.6813783641078285	0.5626108051844863	1.3958912351421473	-1.1793377149232511	0.5038861466189798	0.05854744577255734	-0.5295668233274462	-0.3581228100314502	-0.24559765986997503	0.37982624982326846	0.7118913069963213	0.6324448727225723	0.1665347591476378	0.010404894581655506	0.5480074983126034	0.22568174661759444	0.8862420868017971	1.0455417622787682	1.0142515099523772	-1.9986941257105122	-0.7501472398625834	-1.04485060342589	0.5524545626148741	-1.2059307057231456	1.4571675682959606	0.22295767548645443
-0.7653348746380803	-0.6146301104169682	-0.12885337106112038	-0.24015951517693282	-0.19181987729925454	-0.29173043173096413	-0.5426587854967634	-0.5180473931169797	-1.7314318042553927	-0.8092294023670253	-2.4659116280488242	-1.0866524542269105	-0.6140733643796311	0.6162129911291265	-1.0380153064965107	1.0238501441204089	0.07018990965424123	-0.7021319433811608	-0.13598506678240813	1.098263220485719	-1.104631184217664	1.6184530365754881	-1.4476246158243156	0.42582406444832877	-1.635978716871275	0.7798155229273047	0.7260341670940963	-1.8057061386183602	0.19274358503435943	-0.38708559168743334	-0.9549327070415413	-1.2885734950884156	-1.601038055257529	1.0200244723599623	-0.12845583075898673	-0.37499115220243834	-1.169480476271372	-0.1753012877249463	-0.4682383766164818	-0.05717156365032715	0.5949379922533234	0.15430825148055305	0.7195582179443369	-2.5926334227228405	-0.7963689881391282	-1.3690034371551059	0.45830519536390885	-2.328763399072306	1.0664057879274278	-0.10176246794640163
-1.890569586338482	-1.229002529257968	-0.2903855711314111	-0.03378157346005204	0.12475619719563687	-0.9220831370422412	-1.6275687764232378	-0.6296097539005368	-2.8427662881679345	-0.7458238920122876	-2.121735139534146	-1.719146237284422	-0.9835603288112659	0.9659055996746323	-0.7666255970836657	1.028781255986071	-0.17344962856031035	-1.2681583855691827	-0.3693643282030335	0.8306448646474784	-2.2645970876069805	1.8334824403847105	-2.287416698373059	0.6446843796487529	-2.366154224727793	0.7699505935111199	-0.3387417064416605	-1.8557031772504322	0.05211346440706215	-1.0086602435220824	-1.2566361131464199	-1.7705285108942757	-1.8898754841832204	1.3396469789120886	-1.2135500355540287	-1.1061405830190125	-1.5232492502037582	-0.345797257599553	-0.7974109965910385	-0.10089708673609277	0.3621302990052337	-1.1077314820624744	0.8852785560929533	-2.254867199266804	-0.7623951335781695	-1.1950800431904185	0.24314357940883655	-3.0457038154169394	-0.02979964332379058	0.4023407406851557
-2.0343058101696663	-1.02711830688548	-0.35322983462671664	0.659563668864119	0.015537473978972066	-1.0783216201644412	-1.8259456290638063	-0.1378860841272348	-2.667642960737842	-0.7256261484965304	-1.1635757520132344	-1.920857922757326	-1.1124119412768627	0.5094083712535639	0.07467825506184238	1.4615092623134953	-0.8713891561391542	-0.9664599054579126	0.39931987307304967	0.29167728014454514	-2.2370411373937653	1.583599878425483	-2.3643313152041223	0.4384950155184166	-1.9968854034164347	0.274236540352168	-0.8835184278784465	-1.270663575810422	0.5767707528542773	-0.7853662436206686	-1.0092222589242106	-1.2442339850098105	-1.4084326306005428	1.057730147819898	-1.6094494033604316	-0.7289565063345974	-0.717540222461259	-0.2718385038976991	0.08706270882111654	0.4554243690645461	0.5918540556121952	-1.441133760979399	1.6375304008379021	-0.8870836293764823	-0.6002544130735771	-0.6987456927489912	-0.15015000110696872	-2.38862418108881	-0.4594444859933149	1.555949575673011
-1.0713642112184807	-0.14893786212871324	-0.12379821020313915	0.8946673434162008	-0.8824738472557577	-0.9353242063414352	-1.353580232779388	0.3910690850636294	-1.0834074789697983	-0.4081816110551969	-0.1438983005046335	-1.6157614980112744	-0.7090546392544772	-0.032360359489402975	0.5528877234735753	1.840337079790178	-1.3732902582395734	0.005558803263525723	1.4279370800789701	-0.4505122369372797	-1.3188460088877885	0.42117284919758124	-1.6444637638800166	-0.24632732481665875	-0.742459957545393	-0.7405492125737239	-0.7601895456218094	-0.6137966288315876	1.3731597168633332	0.3583502685930296	-0.3999628383999536	-0.1434966094226508	-1.2360993735426462	0.024366730447494232	-0.9537839210105081	0.1332633252491993	0.08433409406238998	-0.19751840601891132	1.3151983837833106	1.2149411305966176	1.0359127514407247	-0.39662620418790756	2.1975083389801835	0.7213318013274718	-0.47208095782634585	-0.21877465376181587	-0.8092220951030058	-0.6268036979403061	0.3676644264301781	2.1713296935692585
-0.07932103452700946	0.47552883222405457	0.16901956327664316	0.12016171626475254	-2.030813226265531	-0.8178931475528429	-0.936355173900534	0.26384828746924066	0.6811331591149945	0.31493014768751104	0.3158411841690752	-1.1178314334798969	-0.09124194584095793	0.010130195195078876	0.1144868641831277	1.5441055611839787	-1.3318714573354105	0.7271012123154358	1.6943435229833923	-1.1895191778333878	-0.6300654979109476	-1.2939930354852864	-0.5878478455681941	-1.178812545670455	0.39863808619171104	-1.8002277123314743	-0.591388673699637	-0.4236302175430004	1.606757809653621	1.2591643547905567	-0.011473168890723837	0.40579237397401263	-1.6587746396522738	-1.339494515972419	-0.01116179525060111	0.23723458419631344	-0.33175366198805845	-0.411921257854868	1.5725251768970037	1.4434781279051636	1.109042945538235	1.0556535642332465	1.7858316078021608	1.5565659050813736	-0.4330665499437706	-0.07936272854967791	-1.5595968463763996	0.848205360954724	1.4877393884928378	1.3188259163801814
-0.16356870861893547	0.23245264738708019	0.1597518144734541	-1.0874870524675933	-2.578782575917905	-0.644706321537442	-0.8250020605832096	-0.5421581840788804	1.173354288295268	1.0700213968069283	0.06397462223268799	-0.7153796714020513	0.27592308074276045	0.45356391676289187	-0.8901543564570422	0.5268076133788462	-1.1211842630167692	0.4898368075120179	1.0822365750628975	-1.511828115042894	-0.7903033878222718	-2.416257733338284	0.3370013756494911	-1.8663682536366906	0.7259371559835063	-2.2424635654954637	-0.8975117249162021	-0.617825112184517	1.0216891951342981	0.8967143045844547	-0.20377520063514404	-0.176518193395243	-1.6987169072648665	-2.0877381406809596	0.1629662567674734	-0.6975525821703363	-1.7540805673482665	-0.708724815918025	0.5714115731174175	0.911622754642023	0.6181072488236525	1.5333335301407185	0.590099409905688	1.365235579426738	-0.2611610261516133	-0.3156503101343093	-1.9308794519044363	0.9200142796429974	1.451417275532689	-0.5303998517882711
-1.2104101278835022	-0.38537480928728723	-0.16451016244727107	-1.5385461210376656	-2.265459600114124	-0.08631456107094386	-0.5393060428163838	-1.2739857119317768	0.1743921863394802	1.2924277179386874	-0.4443808431526252	-0.41042048132884584	0.3717392250792396	0.5705985186786742	-1.637778122206381	-0.5201566039211666	-1.2881326545951843	-0.37734352322408465	0.4546566372639936	-1.1096859250180686	-1.3018126385104083	-2.040963098406969	0.9086657558959995	-1.8382670280732332	0.44057171628928016	-1.8161075101762612	-1.450600234023779	-0.659689153060981	0.2928790971654825	-0.20453814232372844	-0.7573289117085523	-1.1830575587903631	-0.4510548621212162	-1.515754674350593	-0.4926333298798398	-1.6118438530238317	-2.656619269078342	-0.5444542406019653	-0.6272430932691222	0.1893359769541427	0.01811253671629428	0.7671688966773471	-0.33838274935208895	0.8648056160474233	0.23386747573096153	-0.546658040183099	-1.5613723122246872	-0.08244670777749702	0.051218545965509434	-1.8117694894448
-2.003128486229092	-0.33449350754320084	-0.3722182106847391	-0.7110387920713562	-1.5513232414758136	0.7874402959007896	0.35593001274184904	-1.1821152044461312	-1.1249486196410197	0.8075374884393643	-0.5971488331534069	-0.09949464283197611	0.5781810055068547	0.030558250686215233	-1.635754418584789	-0.7628208203973935	-1.7434210832087647	-0.7996615751228594	0.5802458906741901	-0.1648053512537811	-1.271370436668391	-0.48860492455772125	1.0543097538362602	-1.0431485722699658	0.19800823779493618	-0.8972673205954858	-1.5941841908951113	-0.25116052381453574	0.2766749922716581	-0.4679850155378604	-1.1121854837381835	-1.3572479641804842	1.4660245941576675	0.0447056598704222	-0.9351817214670602	-1.3664609477129956	-1.8865876816530884	0.2111691354284592	-0.7745093345063809	0.050671202953343195	-0.10892840786808056	-0.12629489257124496	-0.1643925141071874	0.9009014152694469	0.8110278185746705	-0.27787241752314107	-0.6365609032690681	-0.7619668660416264	-1.3428413765621954	-1.3916497864195458
-1.5703598845671791	0.6935064888480575	-0.050430577457123794	0.6132940802801008	-0.9685097494103722	1.3287208248290436	1.4502953993708336	-0.34306107977211103	-1.417668434517807	0.0665543670379857	-0.2225729554192562	0.13382694504097872	1.071667835016049	-0.6999264548661137	-1.0061605729609875	0.0018940127742711516	-1.7538352989048553	-0.15868681033399804	1.232425503874091	0.6893880303846567	-0.49240121889065847	0.8857760517890606	0.7616956798842006	0.02022814718467561	0.2992186065044557	-0.12177929270523934	-1.0605849269216918	0.31404453862971893	1.0352395395150757	0.7195161893569332	-0.8947109845487037	-0.35666393718047695	2.3441676991974125	1.3322568073387424	-0.32165842393000466	-0.07746401242680223	-0.026055296564628537	0.8958656602436289	0.2360609192714318	0.6462452553575007	0.2751684990034926	-0.010811770762650007	0.8661755563934018	1.4827413579220488	0.9486795672997963	0.5321109034759451	0.17853358741337788	-0.18597384936845412	-1.3253891120258465	0.28349015356707113
-0.22612391249551217	1.8106068106499835	0.6673197393631112	1.1203290149613325	-0.6089258331786694	0.9978801729739685	1.7402541131177631	0.4062865506761086	-0.5788803964485119	-0.2416264740881249	0.295733240611873	0.09453038392171885	1.4600277527657113	-0.910360353327128	-0.10511955157055163	1.157735800603058	-0.8041837187910607	0.9208200632378484	1.5147647292749362	0.8664998056991517	0.39313240611170014	0.9499050305713971	0.22351450293577607	0.6601644131608522	0.5056219698260234	0.14501869027565195	-0.25983142658691916	0.549186122654469	1.7573685039221165	1.934220336898278	-0.1758578850776498	0.7714531365130699	1.3770218149255602	1.2374847116119843	0.8373226071853317	1.0600662743085743	1.1838773102166804	0.665618330834917	1.2904393206906397	1.3462113642480256	0.6308772058880885	0.8321935855665002	1.6981703882588108	1.7980772232078173	0.5086883992289892	1.2675111922391795	0.33194416867976784	1.1156112381674117	-0.12216186903545001	1.6438491046279151
0.8456999737782475	1.8847564714741325	1.1345469479981285	0.35071140259329525	-0.2949726343618624	0.12326441179189722	0.7497629044310165	0.3646995174322138	0.4423267518529158	0.1937858882325203	0.5204821309043598	-0.13517550872738132	1.1833589206024089	-0.42820215677683776	0.8705668285667368	1.830079965190833	0.7027429293603754	1.1837524043341692	0.965329138643928	0.3044056030381906	0.7138684367877353	-0.15657450846704915	-0.07658715353395419	0.5778036847882411	0.5484564388662462	0.009418812750495583	0.2598584240826247	0.39427803238758685	1.6414748855418928	1.1678716434161538	0.717624244192917	0.742544161630728	-0.2108051857243986	-0.1371136385117709	1.1622081754210052	1.1635786773737273	0.7490983947227374	-0.49142736992533287	1.2306433060261086	1.4126955075897485	0.46576622771424675	0.9397255919580186	1.5366937594211691	1.2014835907102273	0.09149345437114213	1.2056598999034511	-0.07683315441680354	1.784182775656133	0.6103309510304243	1.5833062681841625
0.9103623059082185	0.7990613482779418	0.8468102539323493	-0.8075836393968082	0.01827992406962672	-0.3157435708989732	-0.7638397432878482	-0.2986932439160323	0.8761123999671987	1.0602020124559828	0.528709107467869	-0.06615110531518228	0.22897028662765445	0.2583861934079908	1.7749040604553392	1.6203633155503492	1.772427532034969	0.18192990227655925	0.09732896657883255	-0.5349569889778466	0.496294874590674	-1.2391042540102328	0.30149776589308686	0.11915098609343297	0.5340374370987011	-0.1608205061156365	0.4290173471111921	0.2739097714751661	0.7292438987790092	-1.6614819957111555	1.5075166184604876	-0.4651308719725234	-0.45489618741197435	-1.5231692219548723	0.04705647871028287	0.5588825406806343	-0.5137453557030993	-1.5352512988038216	-0.0004876151842402159	0.7755666547659296	-0.11020332077000686	-0.5969487735553068	0.5686298523790415	0.051773317172933084	0.4718186141824428	0.35705174839585363	-0.38550982182777344	1.1722921647541695	-0.3010823325304481	0.5053735344586419
0.36734448684630777	-0.445515724502032	0.06589716387188382	-1.079056389352666	0.2500785213234498	0.19635957862858489	-1.421415795384568	-0.7663107371677875	0.972782178652453	1.7060071942264037	0.8720458268567517	0.7356049405671028	-0.7193453229962599	0.5800232464597034	2.2018795824981168	0.8205752201250411	1.8141642427450055	-1.0771604989379115	-0.2347177641204816	-1.0948970737840618	0.29139388520274656	-1.2579320652256942	1.2147903467408654	-0.09965052930565779	0.7048682739102098	-0.099751536198378	0.5504591978199314	0.5346303547802779	-0.20349871270207184	-4.1488063192365905	2.0186928644572713	-1.5196922041611522	1.0193491011168183	-1.6598568120749746	-1.4996743663425984	0.19713166276291955	-0.970648406876034	-1.3432233018160706	-1.3641439601086363	0.09667431579439371	-0.5080969430859634	-2.8776404864959773	-0.3418126308277102	-0.5701468909228093	1.6148372931443173	-0.3671625497800434	-0.03274985312072041	0.06537785254014246	-2.117331771270876	-0.2390912132086461
0.10429425444508178	-0.8575351781563884	-0.32090365247676816	-0.18053374158362717	0.4836804837298516	0.9760764800939328	-0.5947157030299105	-0.4680438220267177	1.4672712630864166	1.6166345445242747	1.8919723464843734	2.03596329336101	-0.9270925622618903	0.4636655729971012	1.6314737162799702	-0.0073498944306131676	1.177284876572387	-1.1146466269936783	0.14871556035444938	-1.1441135957775646	0.44937378918597914	-0.28189585971851444	1.8731664783308242	0.15204143266946527	0.9617128787188471	0.11912982698356407	0.6629242003359387	0.9755448296113153	-0.5080562236115136	-3.7404573878793146	2.0497538444574044	-1.206103326744093	2.4302994530430166	-0.4763619703126706	-1.8949613860341974	0.44993050654783523	-0.055938484735454076	0.09351120415750465	-1.746796337376805	0.06266566218076479	-0.29164050514042184	-3.934973706716066	-0.5566747426577215	0.01143294921513618	2.4441630312330305	-0.015446355453363774	0.8506461118939209	-0.2046430304547383	-2.9402577047865806	0.13804062847574097
0.404818533066806	-0.46638117758076514	0.30162288999209474	0.8780599035034279	0.9251017009821035	0.785137570437656	0.9104038156654896	0.34341111784872347	2.4210156616942955	0.7085733470278315	3.115771246288137	2.9397988832271036	-0.3401221033567044	0.32759659144588615	0.06965587321040288	-0.5776271115794245	0.6808740848512478	0.3834497580673586	0.545253544818268	-0.8463686156400155	0.7610114297270112	0.69698813753383	1.5322382404051895	0.47023337202924614	0.8855356936021268	0.12695225549254874	0.3155049128061256	1.0550602512801948	-0.3063228920677782	-0.5136465250941376	1.4154096262555116	0.22054560982348326	1.8564452607501598	0.8664258169324224	-0.7449306693153818	0.7836203135811977	1.1253554999882676	1.5518886813400745	-0.936042638633865	0.6387933124413839	0.3719633872380599	-2.7341875241610736	-0.2178206452666421	1.2987353517040052	1.815808466481958	1.3314593945169955	1.524175034702617	0.7535722232304021	-1.8260744530674666	1.0430606027003018
0.7205408484846949	-0.1022872597770297	1.5016029003079145	0.8943302862526257	1.4705430984128087	-0.7249846899222834	1.6228377673296206	0.9115819465846307	2.9457361913175437	-0.6488428387501304	3.4894740047121373	2.666116644769063	0.4084404296056548	0.583415147346266	-1.5938164516353295	-1.005940690715265	0.754599025728383	2.0859964571566705	0.1786380514813546	-0.5197592544142334	0.8026028039446228	0.7733835436341052	0.30687942311716776	0.27656278537301926	0.2958464623232815	-0.3967510529915766	-0.810687348760437	0.5210214699027089	-0.2674653555290616	2.754233847688272	0.24766688720425792	1.3549370739073088	-0.4537833725550897	1.1002352918993026	0.7162642288790084	0.5869431433493679	1.1280454775916693	1.7298185568328048	0.2983312024765232	1.057307114607657	0.8717317833727404	-0.2511006693253479	0.011467684875935318	2.0329795363338636	-0.23871063537155615	2.4712731934233476	1.3427207221630917	1.956396401616583	0.15480426807256542	1.2173516103014759
0.47210126893492804	-0.33472068444816294	2.056763183164842	-0.22586699503882857	1.5732025512540169	-2.4012518750179552	0.858974911991423	0.765681950840144	2.2072479718171403	-1.8112038909790449	2.3609933430146803	1.334191955901783	0.6904777311169978	1.1681421381504073	-2.1601100309844155	-1.4811492747486417	1.1493609038162989	2.304872479758305	-0.9130395763629919	-0.3641686417231179	0.4638967040715363	-0.08484469694717896	-0.8266794837277134	-0.4767539748862592	-0.3885893661973302	-1.2929582115576592	-2.1686463411949686	-0.28201572418293214	-0.8207955827846285	3.396907674591212	-0.8387027997934167	1.2396352867213276	-2.2299654646564404	0.02517599763825993	1.0158270777367053	-0.005979266516793438	-0.15585533972800986	0.5084766282599388	0.951088100282767	0.5848213169870676	0.7068985818818646	1.5247930631466677	-0.3537364962892578	1.380889350157474	-2.3672345391585567	2.192433952932785	0.4090686947334935	2.1197265246264787	1.1144117960597861	0.17051248684222586
-0.19067892205866507	-0.8757130986049012	1.1466661432593883	-1.371272498666939	0.8301568266831632	-2.631544975856877	-0.6265068853573492	0.1249829704103428	0.5095148161767247	-2.190544833052287	0.2513453963332418	-0.090121308702707	0.4856985259157889	1.5195422332939241	-1.2175479509979659	-1.9184930741175952	1.394028076305862	0.7173217491945053	-1.86193060266119	-0.3696932359515012	0.04209435623536393	-1.142904166869967	-0.9444536267123145	-1.1433417903130398	-0.515095162248413	-1.840617062697661	-2.5645056232525585	-0.755786548950891	-1.6436264688351194	1.4816646404773446	-1.1055425244949635	0.3751904164905797	-1.6944136983942506	-1.384450454529817	0.03470412443076022	-0.3193777522121057	-1.3895241103085025	-0.9474471437573536	0.622946487423084	-0.6724654182034674	-0.10037971349682366	1.5315090105170166	-1.172369796096436	-0.27090852769160595	-3.0914348165827112	0.48430987126239905	-0.4807490603346951	1.032716229092201	0.41121236258582355	-1.2273341414989716
-0.5810533564271652	-1.0624959941154437	-0.6888583375064237	-1.4146027261205114	-0.34047805933994113	-1.007287165044008	-1.4274113337123548	-0.41263140797604264	-0.8814511887347246	-1.633372661835711	-1.4571171741026558	-0.6547903089141002	0.2730615791660156	1.0175267765951161	0.40283587043396074	-1.9837599491347517	1.3290130244336282	-1.3164405612083794	-1.7908861956651694	-0.41190469282919645	-0.10182040899900706	-1.6319656660746518	-0.05079732862420886	-1.0029769277411869	0.10627075048864007	-1.291681269359467	-1.3314139193779122	-0.6064705605283985	-1.9206631795935354	-0.5579901723950557	-0.35532145219250005	0.01692148563173664	0.4450055900366973	-1.9632344333056526	-0.9987629026167841	-0.004330225675811762	-1.291124587369899	-1.3010009786666281	-0.22375693810322178	-1.7484598483346794	-1.0418726524439619	0.45415267162639267	-1.8245742035348125	-1.650723309001132	-2.129789689444904	-1.4193721459848208	-0.5775073329325646	-0.2587053978062213	-0.754111338072092	-1.6127371438857394
-0.2920767024982083	-0.7030618293845063	-1.9120319007053412	-0.3878158193104189	-0.9076113533608053	1.2029282645576487	-0.860625989227546	-0.4528396215239131	-1.0241414023879065	-0.5573209781273586	-1.7081284240334982	-0.20002806599100728	0.419290188698947	-0.43131246513961824	1.4081665261293448	-1.4409229311757177	1.1283036128298338	-2.146937094480711	-0.6115800675556858	-0.39955101361523376	0.13459492144544252	-1.3402240496228393	1.034661031060453	-0.03457850765533736	1.0057762681059204	0.3456703748112534	0.7962967970723743	-0.007387643989439427	-1.107625335386384	-0.6683880978191306	0.8099120959352284	0.6676047120374036	1.818907857715114	-1.3880813342885987	-0.9892833003387193	0.5793715051537768	0.03089751250225828	-0.21629470344998447	-0.7303644076902716	-1.6734926936311865	-1.504691848215697	-0.275711264416439	-1.751209856718878	-1.7109239426143952	-0.5076050521757518	-2.2008431067667993	0.11170010733342052	-0.5870719880664524	-0.7984040354554003	-0.5174115423850397
0.4082020554914896	-0.23508495795205003	-1.436137380651123	0.6074888051701475	-0.27878890392624966	2.3156479109423134	0.4697832543486863	-0.04986423699951625	-0.22645132812451696	0.37651387487903043	-0.6728380780789519	0.683079924414925	0.7823260816574432	-2.140728479658167	1.3035656754805804	-0.44571763483259985	0.9587375682658961	-1.4015883251905334	0.9152587986080362	-0.33526084017000035	0.5885915738881399	-0.6000445809187184	1.60067850536638	1.015008868347851	1.5729449464028358	2.1079407421622096	2.2256945766196896	0.699065382391926	0.5066427847956314	0.8537238038536571	1.5104312496464578	1.5627999169649291	1.0498916943138472	-0.2795376269356543	-0.12751756801083486	0.8829259840226051	1.3481389411174116	1.4935619301260579	-0.4045880692172669	-0.42264254973884924	-1.1877030662680141	-0.016687927083460445	-0.9206093410497999	-0.4883906780074938	0.5575804600343559	-1.6045690821282408	0.8632513791512844	0.17952403939000888	0.4768508896400595	1.170516071334211
1.0112958003324002	-0.10188804370055785	0.2854657449455786	0.6143099062291307	0.9971397954759756	1.8692435946173875	1.404063732171377	0.5010852164888727	0.4303579654308265	0.8211104637211356	0.5419418381194506	1.320085833772347	0.9201345291291606	-3.037207118012983	0.7831892121740792	0.5068847520568919	0.8012481239300484	-0.09666035322793913	1.8051811995085438	-0.2491629318761092	1.0185110411899463	0.14315473470679663	1.6728678284991463	1.3812848723386133	1.6399728182688518	2.851270275091318	2.0422850264970114	1.3055107933913015	1.9390369740088864	2.153070134467303	1.3918028454165823	1.6764966425650516	-0.8233797216676344	0.5730022688331831	0.5585815480098071	0.8206874230492389	1.704827921271593	2.708823308724511	0.4597472855770005	0.9860423299748592	-0.2931928038536858	0.6661181723635707	0.1302400539155203	1.0017058564103891	0.7394133962950419	-0.45435115560135897	0.9959132436766448	1.1698977555283672	1.7853505806417123	2.0997746869808505
1.3647373736692758	-0.21063831064870345	1.6893909042369448	-0.17616022272528106	1.778377887517512	0.8879482718360101	1.3923038636248466	0.9660472341116833	0.3533732016999213	0.9472043822135464	1.031549779122857	1.460317041056264	0.5981989780597563	-2.500737126135528	0.8314604628053444	0.9252192536924351	0.5910115238624732	0.6345512684056853	1.5665356465015865	-0.09878182332287544	1.2421542858250578	0.6807505941543585	1.6563874149710855	1.0445154982236913	1.4596389510122747	2.3195175274001336	0.9085413405314273	1.7186694460572844	2.250783629727715	2.085799520550845	0.8368553165108121	0.9492425023077175	-1.6760842170619532	0.9411966224735144	0.5515314525655773	0.709433596442619	1.2758230341694754	2.89400634157328	1.078045332469218	1.3984551726380796	0.6134668356086868	0.9110347721035517	0.7085479229076225	1.6653006790378082	0.5826227757434398	0.30228112489214454	0.5555902955717216	1.540811823855445	1.885818254094205	1.72606712646116
1.6491445513008403	-0.14383872707961995	1.6261892272944667	-0.688963595374655	1.5386936140705845	0.5936248486502207	0.8779391411645185	1.2542125598030125	-0.014510260043891748	1.0422284615119581	0.8478889043992057	1.2067969974306227	0.02078680392408038	-0.9419601160787967	1.5551586315877737	0.6569085181730822	0.3621641434971077	0.6503836834016071	0.4818129324926651	0.21937146285167028	1.1762373534551267	1.0348435714317605	1.561816997135282	0.661381363381947	1.2190110324944006	1.3567277461569425	0.298324331421534	1.790811272930248	1.2873458950210535	1.2290186900139435	0.3790330805045667	0.2656306034963682	-0.6915202157250446	1.128060915641005	0.39347814574654044	0.6830986011512831	0.8677655978976521	2.2716029990089623	0.9439387491014966	0.5848065042243575	1.0003803710898838	0.5599562418517475	0.5223664228160309	1.1976118136382872	0.6204820881460887	0.4096645012176435	0.19107438856085324	1.2585314122166325	0.900654065118063	0.6761483569549748
1.8751275190546424	0.21227261587724097	0.38946724708186115	-0.15701618051229815	0.8194330296461528	1.0930515634204498	0.6196199318271899	1.325895492038496	0.06156578191863648	1.0072894336483393	0.6328966778208174	0.7011216298586996	-0.4134839668606298	0.5073183876616302	2.070007727230747	-0.026204285595736974	0.16973475587952996	0.592697184684929	-0.6612677347462366	0.7197287720542757	0.8532137723148285	1.2438101894569369	0.9104810288965023	0.764023537901856	0.7949774858905743	0.9746276932757426	0.8825819054478974	1.3621819186212691	-0.19445771518069802	0.7373087464344588	0.06714746027504193	0.3093127101600155	0.9436736987779851	1.4059916955126421	0.8404667351150064	0.47037936717462864	0.8808717803182115	1.3754764933819008	0.3495937516993916	-0.5905035834487158	0.7568529674289881	0.15716025612081722	-0.07649635385287536	0.20262773427960967	0.7569389629384904	0.23031042527241052	0.3677759721379013	0.8350807035487309	0.007942961724338471	-0.04520772197594309
1.710434660142149	0.47544205258726785	-0.7621826483606552	1.073279758608933	0.4414260348861049	1.478979686777571	0.8136969224409943	1.1502547297051873	0.5750770821202376	0.4660219028103458	0.6939039033569457	0.05902322107581846	-0.5090447180087071	0.9915838942843861	1.555889318853475	-0.6148636749491784	-0.02016614882422156	0.8594923945063546	-1.144299054729965	1.2096105171829115	0.4202094402142137	1.2569844914919426	-0.4864010889778988	1.1721371086675636	0.06574606728278842	1.2957209850879836	1.86295858259811	0.5191674021797706	-1.1321634485558003	0.7874457642575858	-0.414117472734229	0.7710703293990424	1.6288405862062947	1.692829774404615	1.7696532767735087	-0.12961049357598747	0.9972073830291269	0.604432675707097	0.10398386987349338	-1.04934125075883	0.2545302065495293	0.17053667108376672	-0.40560542036861	-0.4482741135051834	0.564749590970778	0.12877899148972097	0.8242902743348883	0.5351767768226411	0.051952506689690765	-0.06602035566891898
0.9625011974882267	0.27921726724697205	-0.940521906466422	1.9548214899403125	0.5213705174824923	1.0789832397905719	0.9910971180669349	0.7778233438505883	0.7707746373190778	-0.5553255421869437	0.6724251123114332	-0.47044586332286015	-0.39232908793889987	0.6457680992525656	0.2535045373876195	-0.6687238502090317	-0.22643858617637205	1.1290954130671562	-0.7983340531582876	1.3993106229964565	0.06861241319440176	1.052231669742346	-1.8990358672886376	1.2996445266793308	-0.6978970864402164	1.5699922926056409	1.9883638200691869	-0.29597764683638556	-0.9900998670165438	0.5787561113947205	-1.0482895688942688	0.8518799835539326	1.1495241361336783	1.7951955931378247	2.2387873473642546	-0.7516801716402557	0.7778383296417639	0.13892350340922388	0.6789422062851368	-0.5164632178308941	0.00042738075753605146	0.48113300538877163	-0.07274287390920986	-0.3714019621338673	0.004403611541669592	0.144907470525482	0.9135750826809762	0.12732317738299354	0.7369068400639163	0.16110661241527896
0.06511542924768139	-0.15873222284263405	-0.332017867753541	1.8529650504928106	0.51131354015998	0.29832414110246075	0.7015212111440742	0.38810881859304724	0.1687004243435628	-1.2758528934559716	0.15581170287024634	-0.5446935772044207	-0.2687232366169985	0.28101818676791446	-0.7500363219111917	-0.06349648486898102	-0.2921170267248639	0.9422192099309463	-0.05611457907149441	1.187040553502389	-0.06921434925626678	0.7808981168457562	-2.176226441484276	0.94505308927636	-0.9686075054841673	1.1988074348410396	1.0616040615346332	-0.5600635687238984	-0.1067156823374238	-0.32813654864838543	-1.2101078530660887	0.34216885029865457	0.6127209219616911	1.7602490644674933	1.630427052728549	-0.715015300663275	0.25562268842998037	0.04630500400251458	1.654931765809034	0.3524576391010571	0.18732334334068085	0.6730537555406798	0.6746964052006289	0.13929914293345594	-0.37462582199118644	0.21536400879944617	0.4263572613329099	-0.5628140220860552	1.1849956108577826	0.03530552494234992
-0.20369024416991166	-0.1673925795253772	0.32493381938537963	1.1234495838932022	0.10190780822250858	0.08932359134910094	0.10469941601451609	0.1951603726293115	-0.6879836875941474	-0.8057108041384454	-0.61564169575305	-0.08269446436501364	-0.12566495267471903	0.4114491254259448	-0.7008809530028103	0.9329690452004226	-0.022933264396239893	0.450857135998216	0.4574676669737374	0.804887638690083	0.04093368600609459	0.6881104404925105	-0.980638001468875	0.5510138984448901	-0.5361875711930517	0.48847664465377927	0.17799364458023587	-0.10499629823685093	0.7067207605392236	-1.234200159961017	-0.3419343581579958	-0.1210090813067682	0.8561561375919772	1.7767413293457532	0.4717817760572671	0.18309511135343584	-0.18805544873703367	0.2705886890026186	2.085993817901785	0.7694723262757109	0.5760183846502471	0.6213973213705288	1.2194430750407947	0.5618315198118762	-0.001606241336724197	0.4460834477321487	-0.11757287122931062	-1.1395140629714025	1.0075230251745724	-0.512023684738561
0.4197301680940877	0.6186050894422603	0.6328904364731026	0.5847600231778779	-0.28407544178952815	0.751734077084859	-0.23390667592225212	0.27501609879599787	-0.7668719519365849	0.7706359887256573	-0.9097889754234222	0.506535058933688	0.26468980095731853	0.7449283279127062	0.020102851501903583	1.7847215332236739	0.43161228625800785	0.2875584595144173	0.4418567705122339	0.6084033522428071	0.3519282288033835	0.830980290204421	0.6580488147097581	0.5791978358246913	0.17780257815528494	0.21095904936477633	0.41442116989440914	0.7149402424761188	0.8798061785336536	-1.1293438679233883	1.1481956652512684	0.08279514544027913	1.42328064611168	1.7642560283353173	-0.09013043106772713	1.289619437039861	-0.3460775734017522	0.5275986695881804	1.4330141967647558	0.5913629771127354	0.8063249221993449	0.6053919093383356	1.1781719901580443	0.6765826648049276	1.0448137676313585	0.9724684004856691	-0.113895153224648	-0.9770016869812677	0.6065837721398765	-1.0644483576454196
1.267907943526904	1.718464520493198	0.6988677015457359	0.565293816031302	-0.08405939998444804	1.5175010182376447	-0.057807644896726025	0.4764689695941911	0.19912396727767992	2.1815326100790573	-0.38830943039416443	0.6344524479564376	1.0136090161032152	0.7042377497443119	0.36035224526183707	1.9631208366492034	0.5012138701817213	0.7169695737838864	0.07281777267397	0.7081184490616887	0.7075184788901479	0.9198723054527606	1.2463818954941999	0.7966340212715387	0.48795583029560263	0.5583252898803222	1.5017220537607578	1.2753629730972862	0.4288858767134074	-0.03361313808872288	1.9782691157164702	0.7035484667496648	1.2723604230692656	1.3183401034097346	0.4232395973925478	1.6486657382752499	-0.35949287371283695	0.3772885415089231	0.07841979323734063	0.24847156051781707	0.7658328451301577	0.8657766888328328	0.6962899064104229	0.6125843224547451	2.0188938377507917	1.618969473114213	0.30978988714525846	-0.08662792993378832	0.5089934036647269	-1.310251337422311
1.3602504445282124	2.1468203261586747	0.6041897201835067	0.6288772886083754	0.5425373822902935	1.3836105920523547	0.25012133228830774	0.5043759435097575	1.235758704460254	2.1046901857320814	0.37876794787796536	0.13032608062417372	1.8018966292173586	0.28715965954643863	-0.23704332339335082	1.2493921830020378	-0.26359173145432696	1.1982158561965461	-0.3177386286876981	0.8764906719182116	0.7980495224674891	0.5540658437683422	0.30255490782395605	0.46101370915254475	0.10930230569315119	0.8487316270630244	2.0482247309969686	1.1095339176324177	-0.2842969011009667	0.8895502091605187	1.2246900413700412	0.8622791663351562	0.16604345609009996	0.2542374284982137	1.2501793625681905	0.9088791366815029	-0.40629430623437984	-0.4394580181458699	-1.1091605770350748	0.0496133660916901	0.599963623533466	1.2242782702874953	0.15053422907569422	0.46284241761469075	2.1514818189477443	1.9108112754256927	0.36369355057067493	0.6127408141057136	0.6718992120310321	-1.3921288917785382
0.4302096407917199	1.3555182084567305	0.14318584367386522	0.23955174451985006	0.7934745013584789	0.19374000141628667	0.1330619667362398	0.1312776139027364	1.0855043440265324	0.5430245319034552	0.46438759567351906	-0.5647865435441575	1.9859200167573259	0.14941036781216926	-1.2741840892962832	-0.103241482061219	-1.5359581342585098	0.9721290387082319	-0.6290258369346498	0.8611509971357195	0.29706331340267433	-0.305577242971757	-1.1969185024606206	-0.7011339156792227	-0.6079601149475675	0.383716026377701	1.0899218948033924	0.18895575775150467	-0.9703161218026894	0.6206509889789013	-0.5916477002579894	0.07542218259603738	-1.0239548127057467	-0.8967429825660024	1.1950404669007821	-0.3834939485282994	-0.44792208012717893	-1.6885473627613337	-1.633915516801986	-0.20232063438467032	0.4043443011834005	1.2565582252488574	-0.3300508005206854	0.047506904718725804	1.2880220437217682	1.5329970516055706	-0.4266456636773369	0.1317416544855778	0.5841175562818057	-1.6089661013988916
-0.7864664970530989	-0.17589054056310524	-0.7178477249648544	-0.4796862760319393	0.21536097541108673	-1.238229188694391	-0.44767138434937415	-0.5959534495925171	-0.4037086630136613	-1.1076258304257496	-0.3839016691395082	-0.8780257418589722	1.1454036446250497	0.7663567947541566	-1.8020892781104971	-1.4725013336873602	-2.2980468604698356	-0.022976714374239354	-0.983262309646213	0.7152007321398153	-0.781829091134861	-1.1374705887454801	-1.881882765101232	-1.909713998536407	-1.0851917740825523	-0.6247221283358917	-0.7937149189180398	-1.0613761130246477	-1.5168934512044758	-0.5864847717111457	-1.8817961471141311	-1.1978937110882304	-1.3601389852265837	-1.2211727187043568	-0.07085571503227787	-1.3484529037403254	-0.3877661043830673	-2.716390057700308	-1.6949941575260645	-0.8180080117142806	0.047571920284111495	0.7981881429810539	-0.9149622864834414	-0.8079192173265041	-0.05388339429155129	0.7058794944597401	-1.487519145515	-1.4831915383034218	-0.053392927228833265	-1.8979827687021076
-1.3212214859985776	-1.3243669158090867	-1.400284924832676	-0.830820094538469	-0.6618499958791066	-1.992679825922034	-0.9497065018720396	-1.3133845739986327	-2.003581826112136	-1.4633516334110401	-1.4162294664529336	-0.7286028833875033	-0.4096924632194719	1.7149753338367133	-1.4269583185185752	-2.2145816347612053	-1.7820080995123044	-1.0271354632262417	-1.3768924898910075	0.6947522953253252	-1.8737849275274199	-1.2563102491839726	-1.372747903420222	-1.9961234269417492	-1.0735177350776557	-1.2511206177307723	-2.06426252087759	-1.9716859974595398	-1.8020233268254569	-1.552411669178888	-1.5653343841871261	-2.0891437912138118	-0.8413004342512933	-0.41076925335432896	-1.62280238647776	-1.5311724729750233	-0.31463708042477184	-2.9178386453048866	-1.704024829139003	-1.618634452105779	-0.6009584668646147	0.16039686093127192	-1.647708208757281	-1.8291596019903527	-1.1524165318321717	0.0007164482887009851	-1.6906123494754055	-3.050383324721436	-0.9217766785651331	-1.8021127751817911
-0.93095949695611	-1.3267670275675798	-1.1698711903624304	-0.38845596741871047	-0.9107875483684457	-1.8558245250979983	-0.9075171568978958	-1.5568108769473528	-2.2862546849847387	-0.5261799257892812	-1.6390718564600353	-0.5857958787964906	-1.750361854252805	2.020379458969331	-0.6088336713873707	-2.057341261067414	-0.3234281265016227	-1.2696337098828385	-1.5137030202853188	0.8240023204747491	-2.218788030994328	-0.499716632887299	-0.49890712743436266	-0.7061046437108263	-0.7989081266501395	-0.9584804565021394	-1.8431519759132977	-2.0012597806498182	-1.6385564750818868	-1.5142621177577904	-0.1746190119978058	-2.197851197187845	-0.20612507089398102	0.7124395610580737	-2.2061699914823842	-1.1381566307933348	-0.3814171252834703	-2.208300726424498	-1.6959239192689304	-1.9745255941974689	-1.326716559833213	-0.21425243037369993	-2.141853379432629	-2.350989878192711	-1.584848117389205	-0.2108284398126096	-0.623963018245748	-3.361234466210075	-1.3926418282866015	-1.0231444795515319
-0.2290763719198232	-0.42941256630620456	-0.131322625032658	0.3988013100556509	-0.32323951410351104	-1.279199607841538	-0.5090874060776103	-1.1422402616464669	-1.0296753230201694	0.45429378760659817	-0.8205485204522576	-0.9225420611571162	-2.0913065262227972	1.2185679178940412	-0.05570995774382958	-1.2624425615788177	0.8665965905986764	-0.7455106800660118	-1.1249229107135506	0.7193187560130619	-1.608093149999742	0.5058372818823338	-0.2423520459129251	0.8477760777682392	-0.6575585623561024	-0.24063461841834838	-0.7636620154902144	-1.1428519044758314	-1.029972369033413	-0.8765515794376754	0.731813625193244	-1.771893590623293	0.010629675151209625	0.8962669245328541	-1.4808605486396602	-0.7072436137198702	-0.4820652653002804	-1.0889210856810536	-1.3889138103993761	-1.5107578814735934	-1.625369736919986	-0.26536895000756777	-1.887371050965033	-1.9759443076814456	-1.3931943613344266	-0.05899040286290224	0.8201739110368567	-2.3306325494639375	-1.1620618152085322	0.0887896581743391
0.03301446178059351	0.42506922591451857	0.5719917599277163	0.6127012752158633	0.3295119871305523	-0.767973527159287	-0.3654007908330711	-0.39897055783147145	0.5881773343318065	0.3975352284453013	0.3106426013045361	-1.7068333040230383	-1.5145216239913517	-0.10478481723808121	-0.020002073482645908	-0.40761203193131135	0.8527789989829189	-0.11120093188091562	-0.4013814919512732	0.005901328131643963	-0.713321231884518	0.8630796991178523	-0.6874017648437093	1.2206106159565788	-0.8521213891732504	-0.014210015686787265	-0.17432087614657704	-0.04682436923499122	-0.3703377213546309	-0.6114113476438202	0.20493124860030307	-1.165033615686715	-0.09982689428451538	-0.24429778665820082	-0.3105073120613994	-0.6592017211851097	-0.2905534671244675	-0.2569229574123254	-0.7550915241705982	-0.6115362627759509	-1.2142279219717795	-0.3939312917299818	-0.8803917948751132	-1.1121371192162433	-0.9232634232114202	0.042391168131488924	1.3048050191241571	-0.970385692671237	-0.5391608865352101	0.746255519593717
-0.3389383035542038	0.5228069446848282	-0.08768118542820882	-0.12639920768695118	0.2185835881497328	-0.5058917791710027	-0.7281520872423668	0.03178186381249167	1.1357767296096941	-0.5403444988365508	0.7806511482830709	-2.4478965506093537	-0.8674800619449561	-0.9239741050641929	-0.25191996837740005	0.06926249011402039	-0.16088093425954955	0.04142156618259304	0.08814128245427887	-1.1108027238606257	-0.4520843411031665	0.25326013279310533	-1.0897133133252332	0.11309811567095066	-1.265267586238204	-0.5239368119774379	-0.6613249285246593	0.401078813111366	-0.1654949771498314	-1.1380162976910968	-1.185627025741344	-0.45185339379782996	-0.2879403547711415	-1.762833048747133	0.1522307091734673	-1.045720280593722	0.2622479756325229	-0.09483012309475937	-0.26821391727830396	-0.047473243678098305	-0.43375735110249636	-0.9667462354769658	0.20252779502528415	-0.6544464104909841	-0.5576068815786308	-0.20730705723293974	0.45142983235566786	-0.28772094496317185	-0.14989881800887972	0.48746494377222954
-0.9850438074904011	-0.01342161579702559	-1.7024409090843635	-1.1837295611145922	-0.5780559760825248	-0.4883072983402839	-1.1155529915539506	-0.254948212338043	0.2171184246154735	-1.3437641114205119	0.19281706523235395	-2.627394922878735	-0.8466149253897296	-0.804255882692371	-0.4718579311841756	0.19140944531961254	-1.1582479543645339	-0.3641482532355186	0.02014451116018627	-1.8701084895989282	-0.9381513905477735	-0.745179866097596	-0.8004754149324929	-1.3135576498973287	-1.5492395880184964	-1.0993659232245758	-1.5234102704630097	-0.15977487529157225	-0.45953616184469565	-1.9487156169796669	-2.0657712401660877	0.30659090219077406	-0.6304997953160045	-2.3348361906094857	-0.3846860021719703	-1.5008078690331987	0.7259244602267664	-0.44061578848743893	-0.4030669641831077	-0.12135162226808915	0.007366167253723984	-1.7534618312847747	0.6027690248342781	-1.024772099812853	-0.5062254955561647	-0.8562512730766612	-0.7900099524585414	-0.3593116747238531	-0.375261357565516	-0.31717192363507846
-1.480373103857139	-0.4880695026429105	-2.612937828241964	-1.5451120157714529	-1.2311621394667642	-0.7181025709689933	-0.8523066115411001	-1.0285590172388173	-1.2919310250776361	-1.330969012572663	-1.0652755547302364	-2.0103847079730484	-1.207279154811513	-0.19704770658590814	-0.6652141637699556	0.33149908741844375	-1.4022140298111585	-1.0679042089753317	-0.24408609838979212	-1.6902658755724906	-1.236641751728008	-1.2265756560208378	0.09713423352219444	-1.6447182752505485	-1.3174001991120963	-1.0138521940338323	-1.6638285089858873	-1.1665759849058563	-0.6606358216009702	-2.2251477699589697	-1.6783352537724714	0.705120938445107	-1.2745630490775561	-1.618216408010219	-1.1269329821570657	-1.403304201993156	0.5856650751450371	-0.7857780270125804	-0.9700831851741573	-0.34937185389634906	-0.24030160447065466	-1.9573982803107273	0.246349801717487	-1.6289463197991543	-0.7080306297853876	-1.7959335276833313	-1.2211487809146335	-0.5135752161777142	-1.010880422934264	-0.7908813478179681
-1.6632546289192511	-0.4092527445731854	-1.6393343975737034	-0.9029825357993593	-1.1906302746560344	-1.0943349796115591	0.07214366742508542	-1.6133308799247517	-2.1188800446986322	-0.7192265556600766	-2.203839543927281	-0.6791711434035845	-1.02089046345406	0.20707030243113644	-0.8929122482905993	0.7542683225159796	-1.0696575867699567	-1.793373992246926	-0.027432921270289057	-0.8369061170314431	-0.3909157868057587	-0.8510648633037248	1.033946798856866	-0.6467199740023345	-0.4127844849624793	-0.35911573128440005	-0.8022473631383245	-1.6177714088917274	-0.12223712058844197	-1.616612309649525	-0.4569514962153202	0.2875795887412329	-1.8881958444647615	-0.5348314055029947	-1.0881409792173236	-0.3415088578209198	-0.03730056154221033	-0.7139411036900037	-1.183331904469304	-0.07484072434615127	-0.7607894984050045	-0.956936856013123	-0.1935095252666574	-1.438692346901733	-0.8719563067580468	-2.7754147617933573	-0.68969605001932	-0.23851658599458586	-1.4140086675636296	-0.4040218436937091
-1.5689847448025571	0.06861538913607013	0.5090732024370704	-0.013605900658926855	-0.8030627107928596	-1.2585873550237474	0.8531741606421617	-1.5341254886145461	-1.6619421329297912	-0.07792355533186773	-2.5446683938594012	0.9688163317946308	0.20641474489595213	0.19035919042352742	-1.018267775711624	1.2645601275233325	-0.8366419057431869	-2.2419124182360983	0.8145973774120213	-0.22368026184171752	1.3201715516045591	-0.14950151751964003	1.5708594181798898	0.5647132905454231	0.8376577231241265	0.0924623130029068	0.3022348270579303	-1.0797069897945504	1.0613173276685666	-0.42424094979985716	0.65589155233659	-0.7561047285448483	-1.794408973301748	-0.21658391061580765	-0.17386676775100146	1.3188677393503547	-0.4055718901765014	-0.22983276984355563	-0.5185946276905402	0.7057816384261193	-0.799325748287826	0.8908731730191932	-0.047226236380879034	-0.15078358729777655	-0.6716886042218819	-3.3098829276425854	-0.15584224472553188	0.2984143276893202	-1.047824114518419	0.5116418306463835
-1.2810434273536624	0.4453978352217463	1.828433875225109	0.06782588999517439	-0.8103041722664674	-0.84280562953428	0.6676237413738602	-0.9705541441289101	-0.36825389456654967	0.4198198099825978	-1.8868600527671915	2.1872660048255352	1.7734576113269909	-0.0043045215630129335	-0.8192910982138676	1.3546380244032183	-1.041087429688067	-2.0160444577015295	1.5684499277640953	-0.49618292942984726	2.4085562979080777	0.051401409840557286	1.6110639936587405	0.7004832339165411	1.6697657515112145	-0.21241217657899547	0.71555534744012	-0.1825634826321793	1.9640152816146041	0.739927429463219	1.1375781126389553	-1.5093347021995063	-0.8185126007964832	-0.8505568968680466	0.6664400214822339	2.386381797207979	-0.05405159877044709	0.2696907467491523	0.5895149681278795	1.2797726193769061	-0.10949069456296419	2.2551734428353525	0.6112086970002971	1.355774200225558	-0.008594286818414126	-2.8468437754930633	-0.5359762483797824	0.6139767454496643	-0.02319626056715234	1.0985633064124858
-0.957694989164009	0.48098273878564557	1.0780165469342498	-0.9419195428960675	-1.4146482966545644	0.036024822115872	-0.4415801277856347	-0.538977943443744	0.719061141421216	0.9575454942579754	-0.6716121138884934	2.136824856863387	2.3239361259844706	-0.19519113947537137	-0.35248957068146247	0.747262186859149	-1.406451232238358	-0.9525863586006154	1.3512886881988038	-1.3851740184343866	1.6711005851034457	-0.5357588625500358	1.169107336266316	-0.4816825869487505	1.4104303313733326	-1.0447924030945843	0.23819317704554047	0.0045267528882089346	1.6691703623538416	1.3245139131213386	1.0336412754159083	-1.2373551889162426	0.25330298055858536	-1.6695354046715891	0.41341496358377827	1.7161319925361453	0.5033748870476864	0.3490482605471587	1.0844114061131034	0.9909161825497521	0.7121363797979336	1.8543393476278494	1.064652720600591	1.8358225191411324	0.8474555416543494	-1.328831288602266	-1.692435307737792	0.5646466846279249	0.8605564638148223	0.8025028601689232
-0.8595945281077836	0.3735896754978652	-0.9360160443963043	-2.290248734052088	-2.0512901414203912	0.7075423412875179	-1.5732421495539504	-0.6404739919022103	0.7749124837555647	1.4519252945619605	0.19332272266734357	0.578769202049412	1.2176647959026003	-0.5106622382682664	-0.023731804280587625	-0.22508898979114747	-1.4994079726061715	0.3702141369422679	0.12312732199288186	-2.0241566397609487	-0.4047810749076948	-1.4080278661437349	0.25483270380485945	-2.0844302835197315	0.14104732229597355	-1.7262083120557277	-0.5491727487416915	-0.8736088657332705	0.22792655919192695	1.0464520463688507	0.47993271779611496	-0.3028142423761825	0.3881177225934634	-1.9301587453053477	-0.882898407116469	-0.5853244335185582	0.25714207912678266	-0.08153313606967874	0.39058267203504343	-0.03656133970161849	0.8173033946699566	-0.32271444980911684	0.7769865645148	0.9356499634846499	1.3858872137115446	0.3855365600306384	-2.653600033487755	0.46941439203844826	0.7585956027940749	-0.12004255915829201
-1.1368786292167874	0.35546795557671573	-2.2388591494718257	-2.94670334552852	-2.0637728025353597	0.5753380333149524	-1.853492326161576	-1.08141705014629	-0.21079142607995324	1.3593296402410662	-0.018819667795007877	-1.579254289620807	-0.7296494437535945	-1.0915089603904213	-0.1767261883996955	-0.8535344652891855	-1.229353409588705	0.7976521566947512	-1.1235956563802816	-1.842165721895447	-1.9601087356925715	-1.7951919244212948	-0.9018973701328425	-2.9804630104179854	-1.21004282763265	-1.826074596814772	-0.9685295291408136	-2.021819546163194	-1.2743059886761932	0.05627771575045278	-0.5109192599696025	0.13219532260455005	-0.5138786255363914	-1.638999322410252	-1.9947017031626761	-2.89782352805759	-1.0441940713994973	-0.6763931799519541	-0.8881788096416379	-1.004680588092506	0.018853139556300663	-2.7930128574807513	0.015297523849835345	-0.4483367984416828	1.197101108678404	0.9551876915663182	-2.6714037654625544	0.6444253445895141	-0.3611964245805417	-0.8585225101149667
-1.562171436702633	0.2892666379606475	-1.7076002419181724	-2.5399798356568493	-1.4082961402463736	-0.2030545868404001	-1.234287895496647	-1.3421094225060362	-1.4177930990095353	0.30172596158649195	-1.0972392817300567	-2.7255137834752423	-1.9866171112780462	-1.7513942028430298	-0.6613693204559503	-0.7136096217795375	-0.8101343027394938	-0.3228511464326715	-1.2756726568004326	-1.045085672817352	-1.6048875419297106	-1.370112168913594	-1.7354730690144622	-2.687608058854049	-1.620556896070286	-1.427312619640478	-0.8392693182016437	-2.289214012324688	-1.6489096786765214	-0.9977427819003355	-1.7047977461603656	-0.5535944012380903	-1.4167696288469556	-1.2693843752275131	-1.6530972180121897	-3.3479548125601317	-2.377213989914928	-0.9417636687246264	-1.463194105306395	-1.1991521671509242	-0.9610063794125614	-3.7351452928153726	-0.41197773443651153	-1.077844994416701	0.28597208916469585	-0.25732280202397445	-1.861521818889016	1.001393723687246	-1.5059229397412273	-0.7651328443319663
-1.6387953094602383	-0.16420043150933475	-0.04256764097759863	-1.5469481769281899	-0.6010493351371141	-0.8304178187379299	-0.40321676760922526	-1.1292194307297405	-1.799425903274543	-1.2753861318121065	-1.850576977647074	-1.9110533084786379	-1.7711238601571464	-2.096610430888369	-0.9245002444055148	-0.07307203973215734	-0.39017991989259576	-2.186933041602042	-0.17102979416588632	-0.2517717196501393	0.15674176374574017	-0.46634306456029917	-1.7426263021197852	-1.5009568687314223	-0.9198261501650369	-0.8598634039970531	-0.47012506863370546	-1.347891809180326	-0.6268014584888615	-1.299363319064231	-2.419291959199028	-1.6068280044189154	-1.2786873124376898	-1.0247625627453674	0.1406809971081744	-1.5554829595105013	-2.433191151055178	-0.6511369213039878	-0.5832070128689073	-0.5701700873575481	-1.195176303908094	-2.556717738387389	0.0036760767359405237	-0.5622108369919615	-0.8869357437003155	-2.3514678842706243	-0.8412951996873189	1.1730552131299958	-1.4858233847473807	0.13474654494427027
-1.0968410257143664	-0.9963601270361664	1.1855899418659632	-0.6787921677718387	-0.10247082337404756	-0.727114441391686	-0.018130832167184616	-0.5786771233598453	-0.9341992912486828	-2.3381720300673923	-1.135414128760744	0.13341428291906043	-0.6930890692108648	-1.9268225762020106	-0.55384422516391	0.4050159180158109	0.08261171052483798	-2.978912579220387	1.2818600411166663	0.17581308297638773	1.464941425835661	0.2995071106523271	-1.0333722535943772	-0.07493430851423638	0.07526207255981404	-0.3914167943079325	-0.24879019577634343	0.028525306729164146	0.973976871865613	-0.5474289980485635	-2.0138066735707447	-1.6663868948166378	-0.2281057968614864	-0.6629669167975775	1.9746894470200154	0.9171055346921076	-1.0729936384326062	-0.02027671275134468	1.2305782721403373	0.3592384143786875	-0.47724105559031466	-0.38893784780401586	0.9568118409725761	0.39252015724094896	-1.6890694508385742	-3.4282279650796488	0.0007320262461019807	0.9264473010219696	-0.10542537718973052	1.2237329748182528
-0.21383729667185758	-1.6610886810993024	1.1627491990527743	-0.20410479213965865	0.08633972913244295	-0.1432670088190435	-0.1414923084965141	0.033109877342169844	0.5571770739526827	-2.220020974371211	0.900607026397696	1.5548706053992514	0.04349275128942714	-1.380927892738042	0.32720040800223404	0.3582901286461213	0.6518963158024657	-1.5657318917747998	2.0023964849627904	0.34277968501358747	1.0263104186227772	0.5521873205803403	-0.2895192924074188	0.9937989168176194	0.44261188392058987	-0.16000147798630873	-0.30964382601312446	0.8521643584169015	1.994744900741739	0.6524037053630757	-0.6429021622473012	-0.33366174215894395	0.6240678975248812	-0.018435945959968766	2.292167486242067	2.0082021017952667	0.4603778461806684	0.509038127018865	2.6343399834071026	0.9925051507696617	0.495600036291856	1.000675724308026	1.6421155400983531	0.8270821736572631	-1.73513814371004	-2.2111627226256925	0.7089344027715471	0.35605535168464547	1.5122981222013503	1.8103959629113349
0.49123765808218156	-1.5887169431482626	0.3897831646302318	0.14197247730142445	0.256567949830572	0.21533908624874482	-0.37544252510579934	0.6114147859214494	1.5069769392582693	-1.2134205770464073	2.7572867697293453	1.1541973973462822	-0.08275868011079313	-0.7052950395274371	1.2184561245989614	0.06241661991454937	1.2140673601209833	1.2690059199030836	1.6753602026455985	0.48738626979817645	-0.6377829536507998	0.376190486345899	-0.04479263346289846	1.3801128072526936	0.12305332283297275	-0.1638392688469171	-0.48949286062130254	0.9332623457339162	1.8419520138477736	1.273828993929399	0.732425702434022	1.299753804957082	0.5259444888596472	0.6057018793520466	0.8659470710803	1.0980423156857677	0.877306089384283	0.6683230174389275	2.624880815506221	1.0331309931892942	0.8535666670949915	0.8189063395071264	1.5149894947152938	0.4933755393802133	-1.1355200235653289	0.7474377865464781	1.388009073567833	-0.2534483336535446	1.9405422914854011	1.6373961316357282
0.8651507201320366	-0.8461004932493951	-0.12434776878224708	0.7292360206489364	0.607154499577191	0.08911824745777297	-0.3658169462989313	1.1850120536116888	1.2826873094856506	-0.15302340374542733	3.0003211059998343	-0.4148094245996367	-0.5489158713114998	-0.038881787361384444	1.714076405528287	0.04617841258451358	1.6912628453109495	3.470017438908433	0.839637193545086	0.6594900271430607	-1.8679965651371213	0.15822498147842454	-0.11632188226868571	1.1569721449197992	-0.10482150005943264	-0.17322720783741247	-0.47640948018584495	0.8958471448264732	0.8183005545031523	0.8953932766350463	1.2624824825125567	1.8465451736885445	-0.03394501466622182	0.7797806976631192	-0.984266287046493	-0.5330330169233022	0.19175536501375473	0.5754714567175954	1.3348945038196889	0.5538048512836031	0.42314226247518494	-0.19732673496307693	0.7343867664653535	-0.02174610470360548	-0.3754482757810553	3.484428500932755	1.923418945174217	-0.6071284026976603	0.8526044884197869	1.0291230640251439
1.251190188032611	-0.1210333764283272	0.12108668763722384	1.622694161100399	1.098849543875903	-0.03529571572870803	-0.06350254915932868	1.6369142769921692	0.4276020624906951	0.44941475056008895	1.7432605154438565	-1.3490195080727467	-0.5934315993079852	0.5178090154522333	1.756179238945968	0.4407945690742878	2.191526548149094	3.646202961087936	0.22551279140206024	0.7952905430429135	-1.6116255207812744	0.2699830918143009	0.07229374894173263	0.8024147894899241	0.38618963401390344	0.18400921164190961	-0.03599417345235624	1.2791148055835686	-0.22638816227171965	0.17314609928468058	1.0381932408964534	1.1677682188106755	0.03163137997976846	0.5681589810855385	-1.658238960474729	-1.1469071218778497	-0.47086700037463286	0.5765536831243094	-0.17313111746085336	-0.07942586857185571	-0.1469986359104948	-0.7368089611058556	-0.053175155529098295	0.0049897491898810735	0.08750294759797035	4.30139408341779	2.166528027702563	-0.46448423993638577	-0.6513226737947044	0.6133016701832004
1.9173703333041545	0.013451085533183896	0.9085609922044692	2.5415508604135733	1.5561631374756597	0.3807678909642389	0.3997361856995502	1.7047042195982347	0.11836395272961507	0.7097515525590329	0.512729010414726	-0.5951061516278212	-0.12903327444003662	0.7982495342704324	1.498016938485335	0.8213511457793261	2.776199532846124	2.2606934769657916	0.13027653202846956	0.9421735828563587	-0.34823511879756164	0.8064237183894931	0.6393592604497937	0.875165521574049	1.2656990055873218	0.9893040057740318	0.7466858998978236	1.847115079808478	-0.5292987434358146	0.1420461425128241	0.8293137860244142	0.446028768255339	1.0253944688721497	0.5365741324727665	-0.7597945618770031	-0.29669025525456527	-0.3078639823858835	0.8763599821943681	-0.8211920167747822	-0.35211297921354373	-0.0840900414245827	-0.27239970931707175	-0.2790303419805052	0.7218186907108533	0.167196619252282	3.1076584540529453	2.196295541493464	0.24715219968863933	-1.1740708145200032	0.8143236328485653
2.4921122477770217	-0.29913072922192707	1.7344173522352575	3.0839657042900983	1.7668561043148496	1.1100124623836751	0.8804524435818949	1.3384929772954328	0.9016467046562503	0.9096083073996735	0.5566658763706078	1.0962397591995088	0.2742449848107011	0.7405396720641034	1.073917391522849	0.7153140094424693	3.0785500773896066	0.8820720765873679	0.3586380286439494	1.2087249669150464	0.6227380477162616	1.4947083482395913	0.9621178265946175	1.4556869934197858	1.5713014324466426	1.686301962204557	1.374617018669417	1.9026426961825689	0.09597708900082601	1.0426521815099485	1.0500432138257463	0.7146083992543262	2.017802800930452	1.0495525822307288	0.6526209474077899	0.9404170651559876	0.2620899835451159	1.30406069464046	-0.3268322690439242	0.09244732842250775	0.7309428879344343	0.5968548805245957	0.14715620439994534	1.6327884522220957	0.12331943625137022	1.2403612766631165	2.1737128873039597	1.2038254449509453	-0.4197015700945964	1.4703632499747248
2.218885755915344	-0.45679279882328155	2.1506039930172465	2.9580917496677026	1.537823138954341	1.2917246032009746	1.2082680737918496	0.9389194109440259	2.0445968936015584	1.0110692940406387	1.482101043124136	2.06682613213512	0.17227749896113248	0.6227192254645619	0.5707351900679926	0.1648342697144408	2.430928794182869	0.47371344226383966	0.5540094009545353	1.4937860621704822	0.562549091085571	1.8435154528515711	0.4069609702710086	1.9273112160710344	0.8040396492399414	1.4551869382764808	1.2202776904520651	1.1702410440564148	1.1478214624258667	1.9940597073057842	1.253557634773299	1.6211849771849887	1.8873147658902507	1.7391818492720448	1.2057416395012495	1.3194518886392845	0.2997882874468061	1.4364082597425043	0.6862934059833375	1.0820358157879655	1.6674495912170526	1.011325065327437	0.8322461483020558	2.091653595579345	0.20271884827108305	0.1140716485351704	1.984095897716438	1.6785491055104846	0.6171187225231047	1.8980574075031242
0.8686150098625204	-0.1885507248210853	1.8226983968029835	2.1286292631426056	0.8587241406423362	0.439352661952933	1.1740786908737422	1.056709981298395	2.2761771171332437	0.7892291394046613	1.7948429968105903	1.5385227990738426	-0.22796202203864788	0.8750433650418643	0.1273080511355211	-0.32407437805946426	0.6261679306345773	0.6532918624719596	0.4783245247409128	1.452928783434666	-0.13706863351874674	1.5110079978169209	-0.7777553135846327	1.5231090238278762	-0.4613290352368773	0.16101246348106993	0.1112858553935414	0.17940406606234938	1.7660328686261337	1.9347548301482669	0.8054350540328412	1.9117890445690138	0.6357935401721115	1.875909725925996	0.5158076907615377	0.7509374596550795	-0.3001179958091064	0.988950098244171	1.2689683197530954	1.8898565846784554	1.9615613127380565	0.803539258833356	1.186956605312354	1.817855152841787	0.33892395024051897	0.09492127028518754	1.2880202229126012	1.0733024751291969	0.8072772095984186	1.4392851807853806
-0.7468714432293082	0.13012034464965688	0.6794508096992699	0.8990424228352858	0.10149495426290653	-0.8590923790167164	0.7419971899528248	1.8046442645257574	1.1770032615142454	0.30719730240098203	0.7114082681779581	0.31364897741906195	-0.37766907949442896	1.509694872145587	-0.08371403714711542	-0.36597863105333217	-1.4907172220141116	0.5515813321152567	0.09040964412225255	0.8750689843471599	-0.5690168037539718	0.6534055769553485	-1.5491288874753324	0.2175100371682415	-1.1413566759288805	-1.1852933147136757	-1.300051306138784	-0.26251889292437697	1.3646438007664763	0.8055101798295722	-0.12900880986891985	1.029818369355209	-0.5389266495568985	1.2477980098143677	-0.6070343464518668	0.19151850606656787	-0.5566459130406423	0.14310175472346362	0.9189201371669976	1.794387279756987	1.3974848681011613	0.4917996993671928	0.8042149690901739	1.0403340125301157	0.2627600482310009	0.5526219310759776	0.07773409364327129	-0.36520939614012604	0.07172840389059534	0.09125351341947398
-1.378314022348469	0.04858401668264484	-0.7817002197142011	-0.15234157224944514	-0.09734091700476609	-1.4234107865010943	0.2783073019886589	2.660155939758597	-0.3123666571677506	-0.007587384891087314	-0.8854081608500807	-0.2581208952712385	-0.03907559649566763	1.8901707821692264	-0.008397163024799113	-0.09709222059552106	-2.478006758286458	0.011463750637990149	-0.45115313572304977	0.03701584022160403	-0.23132579360344632	-0.10271885975881462	-1.128170974640096	-1.027331815265949	-0.7350071789493794	-1.2253195230887959	-1.8977231341037926	0.14848497804004582	0.14635153936981152	-0.3560150033647192	-0.6018034414790076	-0.13029261860764974	-0.4793172477043942	0.48553440297945133	-1.0892759616849945	0.4266873137682807	0.38308941902065313	-0.5045546156202468	-0.04661929716474949	0.7966160377912805	0.4285395876249268	0.5101156030909872	-0.24802095353309023	0.2730736876433371	-0.08133111355978552	0.7593160131719284	-0.9735934565511246	-1.501927287689972	-0.6613210205259601	-1.3683970351714738
-0.5203015786135825	-0.24538799484489507	-1.5767842946181576	-0.49684408993575874	0.615164638511773	-0.6550546840094341	0.36937389255189534	2.931245739844207	-0.8633914422962999	0.1481263693417495	-1.4501748968831203	0.2645985298930667	0.5379606636900688	1.3346430461414465	0.22495609916018006	0.07185569501845665	-1.581140787496099	-0.3406529443967241	-0.8298898792901372	-0.4657623658832861	0.6809241965609587	-0.15996410298760927	0.18018943434699927	-1.0926139851137457	0.2561138466049713	0.34293180488277447	-1.0352417869198012	1.0270089453441678	-0.9960616574012975	-0.5177734210274669	0.01663013272643696	-0.25526436053675133	0.769852482678006	0.41439155664754956	-0.5927112876194984	1.2313980708834271	2.0556077012045018	-0.3949447284015782	-0.796331219524649	-0.2928015640086729	-0.2865825316565456	0.7181487588581109	-1.40131047558925	-0.052722941625084355	-0.31717999463840574	0.5821362717343723	-1.0039260036669628	-1.2667459586803917	-0.5509489540713641	-1.9829708570990818
1.076616178418871	-0.05428915756628436	-1.0152330510182377	-0.09349573322272743	1.8199862555142623	0.8815485049216912	1.2348902714468877	2.387643528779718	-0.14943459277620666	0.5355419071415018	-0.515656154271766	1.1641629516675966	1.023165097303404	-0.004281630212299	0.4358205693015011	-0.00542227832777649	0.4382588640565479	-0.05885282665769986	-0.7767806274821712	-0.292299551999332	1.6453286131279579	0.48120417282803984	1.3564391825653244	0.1579621773237534	0.953638522770861	2.3009278519445604	0.8095538959525662	1.7667489988777474	-1.2366895496757122	0.27931520597705334	1.181959277153146	0.7874931737593261	2.0736858293959664	1.1699717389989408	0.35862755513329947	1.765688626226576	3.031074468072966	0.4816995183791135	-0.7185523354076457	-0.6176712693219486	-0.43469233809772173	0.7301012466115236	-1.9400135576613735	0.12767202191322338	0.04235515752612467	0.3688065279504524	0.09386827214984292	0.23827475749417373	0.2985075291586174	-1.4669364270531966
2.1164792303605693	0.9255941246955128	0.4927015636884385	0.48664217229423984	2.5338824944522034	2.0592172705333724	2.350420928546097	1.3786892126069814	0.8875024538516014	0.6089622443336429	0.8680000768715033	1.5969105036114644	1.3703696591323828	-1.0823320720009453	0.5340157726521779	-0.08864269662853796	1.9012024118182353	0.4855072539000854	-0.3722243190005927	0.31116136733492983	2.2481085447042317	1.1668586739117184	1.7602355586357965	1.65539090497704	0.990448714657584	3.034413815229486	2.37079640724137	2.020899451813187	-0.5875101391192066	1.0473692446792542	1.6808881310415917	1.7025652273143745	2.3395950869714675	2.0660765469835707	1.0385304540878684	1.572186809125172	2.4620448272879236	1.490184408876949	0.043362607247940464	-0.1402426207633935	-0.20746098653575848	0.5050287112676821	-1.5593421466197104	0.48077470431610625	1.0159360893541873	0.37113025450573633	1.3735340020530336	1.7191830187322414	1.0913046915592741	-0.4883591680544037
1.94198719576848	2.0466906659901043	1.6347786602041965	0.5076135563471028	2.068424218598282	2.2490631253303954	2.819312136840053	0.38860737949925933	1.1471415449425186	0.15484079852171823	1.405341106296123	1.5317171469032533	1.6866435947335203	-0.9836570242777657	0.48892067701108927	0.01452199516481242	1.7335977336008437	0.6024399388530389	-0.08266536899315624	0.7960347335760146	2.3185836002354336	1.1730706238148598	1.6605524593618866	2.1226511431334583	0.7100504965875283	2.1104733705215373	2.6770952100285035	1.7438998104667611	0.11571003962226109	0.968274111794364	0.9806050191093832	1.2055877711355876	1.4248722479714906	2.2993465419584402	1.16278527959968	0.9805742534328895	1.029147527239102	1.8446309024519976	0.7494139667408096	0.3571285883768934	-0.01900542901431585	0.37841327440785255	-0.6595206924057934	0.5498810209271234	1.9786847080480687	0.43952232310453193	1.671169841934446	1.9363009390550696	1.2637643369744322	-0.04351871595223177
1.00205215725517	2.293172903179029	1.4298102946248776	-0.24027223209864887	0.7044752489531239	1.7242028045604096	2.217631955843264	-0.38250098530481125	0.5488027126046899	-0.4370770928898199	0.929495392991378	1.529787366751292	1.895749838655563	0.06247544555146782	0.2303281903948748	0.07813455269568205	0.39060420894353537	0.1959938018456628	-0.320198913087383	0.8593534186287316	1.8970245257776226	0.3790009554986159	1.6740393582696684	1.2787897215919168	0.6147482247518761	0.6060759747119031	1.8494490499305543	1.0089645781625285	0.08011962985662874	0.23458702118145852	-0.15051325323530404	-0.4945341073112595	0.029518625933649935	1.6668510654517863	0.9511806613143556	0.5878945759172121	0.17511299203823208	1.3084627921743974	0.788154351923163	0.1757561284662541	-0.10172444737624863	0.5445970839548376	-0.021875350227067786	0.16271501507458994	2.1843941061995524	0.2740190270851674	0.7571869135661732	0.9492169478160227	0.985601509952858	-0.4906076877828014
0.25044461722331646	1.4073699409220148	0.23034859239381444	-1.1918509338466545	-0.5588934345646498	1.1455121874033842	1.0187792136699125	-0.9628138650747415	-0.04867703954101159	-0.5995037835883126	0.3051389864396667	1.8238199088453497	1.743009176457721	0.8870877205892368	-0.2847601233092575	-0.2808287303280553	-0.7258517493718443	-0.12715891557838085	-0.9050849993353046	0.6288526163769174	1.2210460164440469	-0.6512125237874081	1.9234501562987592	0.013185724710745143	0.8020073363253756	-0.1211899739543465	0.8544328836029201	0.00043192289920402515	-0.5934773837679442	-0.26007926044819357	-0.49562506961757874	-1.865713889860672	-1.0615469786552376	0.6000151104146286	0.7488124818434189	0.5708600596320155	0.5151006207022445	0.42644183323149615	0.26806164439698593	-0.4903951593906601	-0.3240792218010763	0.7534313660349722	-0.08680014394674462	-0.390833381091922	1.494031663082545	-0.14231505286209145	-0.45517821772458134	-0.015219952110723087	0.7904467794953338	-1.2100458555707998
0.21175716788766402	0.21666206502975943	-0.6731888212759262	-1.5142061401452478	-0.9515275101125814	0.8579241879189836	0.10243514352695123	-1.3060373629865412	0.007381413507297111	-0.21243236622579484	0.19334239751926546	1.94422915367302	1.147235693202582	0.6525407554378629	-0.877322095129228	-0.9884469782850897	-0.6913857732058547	0.1275125415262813	-1.1060015788230895	0.3608094146872167	0.6308605348789635	-1.2424942459405506	1.9662338599031965	-0.5866301167692054	0.9702710007423231	0.19860847341649526	0.5165119646561837	-0.8782630252662242	-1.01048668622906	0.04905823176355664	0.2628689763163582	-1.6800268529958748	-1.5203637822965188	-0.32961687599488143	0.6901995161803879	0.6215836681797864	1.2330238625020387	-0.01026780589819786	-0.13519577880494418	-0.7684623544798669	-0.3389193549432071	0.6569334170653512	-0.5306168835805317	-0.6317836251481186	0.5181331624215822	-0.45615219733388496	-0.8880061919256443	0.043188132296672004	0.9061278176634971	-1.26197805903428
0.6273202920256875	-0.28689675129965814	-0.46578904773987057	-0.8989802803955044	-0.5898282063799141	0.7361263795437114	-0.12515790836307275	-1.2620608847593204	0.37191615628394575	0.2698060921542856	0.3234749885352845	1.3278422625063522	0.37402528256768613	-0.2516534019641436	-1.1481568998085139	-1.381204496119106	0.14673240645405614	0.680125555694019	-0.3898622790437091	0.11828197445024381	0.2902228191306354	-1.2072261666102564	1.4654217634985418	-0.27931580938436656	0.8262138191936897	0.704134901288457	0.8068966337143251	-1.1626558769266042	-0.4755547275348545	0.8002405489248753	1.2308455289574671	-0.2832346172580434	-1.4312431376499812	-0.8075905982382652	0.6634016408343898	0.4293371780857351	1.0893103573354888	0.21628952188093067	0.06318379805190566	-0.12043721425913169	0.07680197154426148	0.3141654819960947	-0.6169808940005009	-0.3871621783809263	-0.019430516770784733	-0.3044852904935246	-0.3848465978403049	0.7930778708860813	1.0595238728462442	-0.38359134520874905
0.8576956296488222	-0.05388300127863523	0.3468075793225057	0.1603270289321827	-0.19539701219132455	0.5380279426580458	-0.02881746589978563	-0.8785135715547426	0.18854269135940402	0.28787404484284274	0.08104065649043782	0.08204096804267237	-0.24625400846208373	-0.724192132230259	-0.8160538050576245	-0.8677207843949362	0.7070420132510141	0.8062508642067538	0.8634206483086566	-0.1716884262377835	-0.018033520941920816	-0.854213772379885	0.6423601129596374	0.2589636903866238	0.3601215518409776	0.5447551348235589	1.0529937567824224	-0.767727443811486	0.6809673551133173	1.1237575648778795	1.3194388269660968	0.8513835557639619	-0.9764040344790892	-0.8005395402830711	0.48594026348132824	0.03374973901115411	-0.1654091758309035	0.5119620124471326	0.5935007811934976	0.9786153502904781	0.7502208868223321	0.12526981968289594	-0.0033470995164904906	0.01123046053990683	-0.01334458536199899	0.26982459339880327	0.26412306376318645	1.0006583389868482	0.8573106843745856	0.7060508609894758
0.512645385025333	0.05899226581932828	0.6125684522890629	0.8774706749974212	-0.25919361492334914	0.2071754165878893	-0.17828951117324	-0.5434417690316911	-0.7852178486020704	-0.2790173949308014	-0.5287943855019812	-1.0530981664502215	-0.6570603276981969	-0.2570629694890026	-0.04728280140284227	0.32595758901962474	0.3412326656804784	0.21582084798048642	1.5553214023936968	-0.4560193147368204	-0.6502191482511959	-0.49912775925577463	-0.052793978280647226	0.27229835886523024	-0.21297699857472502	-0.20832550519620593	0.7238680773333962	-0.17966357347261397	1.3669849757469754	0.5554628827916948	0.3853721464646394	0.7241333443414739	-0.2762466675972058	-0.4467463176263411	0.10946189415165224	-0.3097393722403028	-1.5436380356125823	0.1387194805833718	0.69420006041736	1.4611400964773396	1.1424962995995709	0.2599259115656438	0.847631303469765	0.07194544478584597	0.01605688445618292	0.7984930203198782	0.29949895364494306	-0.0010637204190026338	0.22255171454442854	1.018884029322955
-0.24274843778113123	-0.5545803551559054	-0.08674737754555284	0.9178250762198639	-0.5866398235254252	-0.1693223922064058	-0.646036881772005	-0.6431213270662137	-1.7890324189965765	-0.9954535958875927	-0.8587385486126309	-1.4571020281227356	-0.9608739874301144	0.5085806255366743	0.6675477343914853	1.2662890971017373	-0.5887512477706178	-0.6106666650485719	0.9163503418277853	-0.5342678038934203	-1.5438624839317756	-0.12300456377613156	-0.5107345310498559	-0.29309999381616925	-0.6201328564456797	-0.8198624171171851	-0.06820586865770754	-0.012726228340507038	0.8335688552781858	-0.5102935124627375	-0.7326979700003664	-0.1924375912086431	0.5534023096377513	-0.035290489361178026	-0.2689679482478484	-0.45468110105641796	-1.9209907259074788	-0.8809459747599052	-0.04414280459601053	0.7363878180053196	0.7367396328793235	0.3838593653147407	1.126729278647984	-0.3189891383254428	-0.35113202311788183	0.8102970050893613	-0.1882309381664187	-1.477224392047257	-0.5472286623398596	0.2939188115693155
-0.8394424462347055	-1.3687828091129381	-0.9691136859194968	0.6144487221628999	-0.6561878341791365	-0.5257184769089586	-1.0113242508519664	-1.1008086026174742	-1.8625696122885111	-1.199234587364873	-0.499042150835902	-1.1796889156741526	-1.0133711813942807	0.5922193665228197	1.0037243683076489	1.2586295655854562	-1.1795010836876347	-0.9786894139438947	-0.6551578454266596	-0.3460882919642853	-2.0231386946005974	0.41808183368009527	-0.9451717370659332	-0.82147541686788	-0.6168852192745159	-0.799226062254375	-0.7815674335460423	-0.3406165075857795	-0.5505052478902479	-1.218300487236084	-1.163370525764999	-0.5624431658641982	1.3146078618548207	0.060001715558320005	-0.2925358528176685	-0.4536500312596133	-1.2022176908060467	-1.6526028803563009	-1.1567504275220284	-0.7201672610195547	-0.45624057621924374	0.11750615631506756	0.5455942396763881	-0.7676126667950721	-0.8262889743102433	0.2870461057729114	-0.4941066667939925	-2.0365360954820684	-1.0456899903215076	-0.7489267699932155
-0.7404127189313019	-1.2293256193533737	-1.0173706257486441	0.4971826020978554	-0.3088063381634603	-0.8278452933935511	-1.0062441212653401	-1.427134987879395	-0.8898311481098453	-0.47100961465880276	0.17104205290984406	-0.7307429594184671	-0.41334539105356966	-0.15505037002462896	1.065071858531065	0.5733312806668455	-0.8874468842570706	-0.6933183683148209	-1.9052183805566247	-0.1604525250742069	-1.401748973349855	0.9546785385516314	-1.3556444490186368	-0.7153697593421121	-0.09227798286568553	-0.3351525382183441	-1.0193330204601263	-0.6242622160642574	-1.6714325711126414	-1.0476084259870004	-0.7874836795167971	0.33053859614532904	1.728782304223967	-0.35165362190664334	0.23278985769748978	-0.41896075004912253	-0.3346909931275616	-1.3223627759442378	-1.704921363191797	-1.8290746047112132	-1.7277167282765367	-0.36827405089660953	-0.3252250864983763	-0.8132865210173881	-0.6717799241945277	-0.31194040001890544	-0.23416270107486176	-1.1255157201438988	-1.0495108630471144	-1.142902070452172
0.09156836189996244	0.2784372913654913	-0.21574709312501444	0.6965023417250267	0.01771656637619835	-0.9958321275934684	-0.9369076668431499	-1.3097430516925415	0.28918351455140257	1.0348624290257953	0.4716748254959154	-0.5006203730579871	0.8865713559949271	-0.8934575983779617	1.0732644351223921	0.08250484822342566	0.0254089881260347	-0.12868487764507622	-1.9202296014599907	-0.35394787540615924	0.1322154462690176	0.9707310620519358	-1.3342543113901941	0.005478186091997719	0.7314307239844867	0.07439953300288216	-0.8349494612440972	-0.41456225106575084	-1.7764943557763413	-0.26246479149880236	-0.11149948173614989	1.7939028601475286	1.5215237542225268	-1.0381396212269816	0.9926695952815442	-0.4473548330068941	-0.2810651852088029	-0.07621057312634043	-1.2231966774533525	-1.8969560877855587	-2.1285125115116283	-0.49244035983332163	-0.6403973966042156	-0.4592894132505153	0.4102545081910021	-0.5046062627414617	0.14009003571879786	0.3625563427823738	-0.666492481171424	-0.6273379706761371
1.0029773368918065	2.1656451022535985	0.38880615494620097	0.8440832371524918	-0.2575303211310848	-0.9542827238978279	-1.3075585651552109	-1.0314970969510038	0.7510464130911972	2.5609716088674586	0.23969375992747713	-0.5139398932983527	2.077634027583026	-0.7754692177923704	0.9097174682023489	0.21152699094405336	0.7950630612064488	0.26226830827250674	-0.9653050472908065	-1.0019826773704572	1.4015374475831106	0.11928039184813514	-0.6190133512375527	0.7134501849738598	1.2558095502483886	0.1490637972863167	-0.5560322351925087	-0.009352259264902036	-1.1468880004995825	0.3295374786656575	0.3758866737006656	2.3824593591291836	0.5878770757107756	-1.5117486863966636	1.2215304613785543	-0.674208951526853	-1.093463357346386	0.9164918143179649	-0.22903988508867462	-1.1604253016846307	-1.2916219874637929	-0.0646854315869916	-0.17587000098002212	-0.19351569777673075	1.7582870368319172	-0.26700630428566746	-0.16731888455718144	0.9836931981481123	-0.3072437374455465	0.1415037969424329
1.0215790717944986	2.879091099418494	-0.13218061765198028	0.5041970119987982	-1.2141642592434698	-0.7704370912516854	-2.0985099967863814	-1.1368535546142624	0.3351293931876541	3.123152363849152	-0.10895389658751961	-0.6395743772896073	1.9638919590274873	0.11412022255055145	0.2058477782176331	0.4567468647810518	0.8104859878621025	0.31754911143012615	-0.09534239541523787	-1.760466391171606	1.2538986824673837	-1.2711046860649566	0.32572211096437326	0.696959164895325	0.9068980382725709	-0.09245608612648293	-0.43523115620478414	-0.1858549322368402	-0.6781797490221042	0.06593735199920894	0.5336715064992167	1.2880506092025767	-0.8015452199225297	-1.5281161177707518	0.33119998096742764	-1.2170738025529804	-1.9606364681001671	0.656194631487115	0.26328640627081806	-0.4542665244014718	0.12126920335248492	0.30282051892105627	0.4333464885917684	-0.4586096507460787	2.245353839106856	-0.025093346626229057	-1.3628063489307327	0.1524962140987338	-0.43771257451335743	0.2940346720456786
-0.3025104006060255	1.768711422654364	-1.4968262213523715	-0.36540047919340557	-2.251880217589668	-0.6323511675362337	-2.625199000206758	-1.6952637068040926	-0.3671819926373585	2.19955885066963	-0.24686303210279312	-0.8077996576146631	0.17906164341962222	0.8850952084739782	-1.0233320128371521	0.07090529016444753	0.054482993397891664	0.10013075927049386	0.008935865443590927	-2.1602681314135954	-0.23232856095407137	-2.320292268692726	0.6185618367816222	-0.2645127731835394	-0.25235548641994204	-0.5413950188482011	-0.49995396060423886	-1.2215633287053147	-0.8707322149529698	-0.9976510909576022	0.3854454014351304	-0.8856037808254839	-1.9631567631410183	-1.3392842883917857	-1.3773188870778321	-1.9247845763370848	-2.036287236738747	-0.6394833080569002	-0.24408999150441546	-0.4149961694509137	0.901720616805458	-0.1442404922457076	0.38662429990767666	-1.1372431308094715	1.3336366574274638	-0.1432962452779354	-2.710951852703148	-1.368029102734344	-1.1590117105151168	-0.373969451248714
-2.2728491405384545	-0.34305700245962806	-2.4050390586237707	-1.3686385319523158	-2.5568700435989724	-0.6306419342428548	-2.2292033859168723	-2.089271634936309	-0.6801702776977345	0.26180846569951527	-0.3200131366266748	-0.9531063573910001	-2.1543040086809726	0.784826162308706	-2.0392173913788274	-0.8994197966102245	-0.9378149957719952	-0.2816510071845912	-0.28136700580848506	-1.9630629696306165	-1.6859975444445552	-2.302747257412893	-0.05128134236637593	-1.686431602803672	-1.391260478036193	-1.047086625255689	-0.6422399858678852	-2.371352094323984	-1.2978350391346563	-2.0860022402117475	-0.08122815763310796	-2.640747399694752	-2.1657210649515113	-1.3382163294342282	-2.7263489525879274	-2.270831047769855	-1.1863308550728984	-1.7496138790614266	-1.2160558564812545	-0.9475041981380761	0.39792304085286995	-1.2672128408158345	-0.3919269310395642	-1.6046968149342267	-0.3886195551962236	-0.4706852162254955	-3.1373098430405153	-2.267862424435596	-1.9449361661179985	-1.2045877517272368
-3.408029645547599	-1.984792853762346	-1.8001858620570312	-2.012237988738883	-1.7997048791304946	-0.6403581381420888	-1.0359295198406437	-1.6838882515835334	-0.3775387789768148	-1.4325279270910238	-0.5344311739700328	-0.9246921824287782	-3.2614841501672505	-0.11353904913508182	-1.9679621306146167	-1.511790168246115	-1.5043108208557183	-0.6586959296356114	-0.04185403586403396	-1.2397212690573924	-1.7464974949172523	-1.2512646940567254	-0.9782858795323768	-2.6686787171223094	-1.6063998120027028	-1.3227758439021522	-0.7424145660261231	-2.538115293667955	-1.0635165492821723	-2.3124080192031355	-0.7831779772286236	-2.8722008825142695	-1.2578601707908188	-1.5012869480465791	-2.611334488931358	-1.730722436829148	-0.03706399601079356	-1.7204912482017916	-1.5956525935363948	-1.3455363240601002	-0.7968261368601846	-1.9638078690024325	-1.123209259753001	-1.3067323518582874	-1.7351218988063377	-0.4966147282979506	-2.180034137455989	-1.8748647488752157	-1.9440149525267676	-1.3018172714607072
-2.7097049736914314	-2.301264257887089	0.09356880066450401	-2.067749041926618	-0.45386876563790574	-0.513057792073868	0.10577195497290699	-0.6395450105879206	0.31835151131205125	-1.807895274450248	-0.6553688563384296	-0.6506173815297163	-2.3747422649174954	-1.0860387475691944	-0.8029267368769163	-0.9574427994665349	-1.3534497801824446	-0.7811744226034694	1.1190444432613922	-0.23471178418200647	-0.45114975273913444	0.11666468150853518	-1.212592445382388	-2.5223845173422066	-0.842511811337206	-1.0880471532443936	-0.702409378765878	-1.4675828908750221	0.25189520754912964	-1.446590343897834	-1.3680517389747238	-1.7653252077496195	0.033958121514854535	-1.361508659142855	-1.06556535572252	-0.39644986927110826	0.5931403746615672	-0.8185917455241641	-0.8440105310237029	-0.9118965122946793	-1.3433513877578525	-1.341525983400234	-0.9558181551838539	-0.29733548487996014	-1.9702799656957035	0.0013602225500673633	-0.39137553516674606	-0.6182341303970686	-0.766269607808451	-0.34299080774636964
-0.6955261492701988	-1.5384393580380635	1.9401458125108613	-1.670505792671126	0.5619180984436586	-0.3386700654323858	0.4569502440605167	0.13595445726628674	1.0081057371895765	-0.8954105042126703	-0.29064429514403034	-0.35613269588301655	-0.49614919446086997	-1.4250642627622914	0.3818949222132119	0.4559625975413412	-0.7806180519716635	-0.5682419532269019	2.557638964070132	0.7286809391896474	0.7761953545284888	1.0212263146135052	-0.6895472290577543	-1.309033333962388	-0.016823353866331738	-0.43861404838457924	-0.4605080371807147	-0.09326892029529497	2.094584751064744	-0.18049106129874565	-1.4307460110398569	-0.5446652984396168	0.6038260265662685	-0.613043780550424	0.6794081966482036	0.8810972418360288	0.3423807903092972	-0.14950852473413553	0.5129761543834414	0.40990889802088315	-0.45984595782649085	0.16150533303538067	0.14918099653143305	0.7670798907674531	-1.3546854997737678	0.5554431292250841	1.126942844676654	0.4801243912994649	0.9758486999287587	1.1513713453384744
0.9488835898127672	-0.5258031508765845	2.435089616788525	-1.156691156838266	0.6470062569182842	-0.36906903329630025	0.07538319140808544	-0.06155036509955785	1.3017664603090084	0.21749991892318546	0.3579315116963024	-0.40996275275780225	0.6117451301730088	-0.9031043827600164	0.4357361589862469	1.5395585352426795	-0.41114639543763376	-0.37198003937098445	3.169500393672579	1.2849738826669133	0.5907279232675308	1.1594547422153128	-0.29961763274489633	0.16204560411378252	-0.0906856631424664	0.0990315326057641	-0.06435433178186072	0.42645832798999805	3.335711338767694	0.4290099617213748	-0.9741198870365986	-0.3292539505280974	-0.05657541096845814	0.39246213504511823	1.3096316520157743	1.1572983449016085	-0.45437836609626137	-0.41587555623241995	1.3596214083213052	1.8793951798315778	1.2528744957340059	1.1125473574823543	1.3410148873794594	1.157248015776399	-0.7432586836130101	0.39869423132348786	1.5818583677278413	0.671334787145976	2.0597212910843115	2.252728580535
0.9160910522593054	0.0883570444762679	1.348893027028559	-0.8106651223130193	0.03205093031797356	-0.6323310161144363	-0.3650582322960911	-0.9234842607562129	0.9389953626874078	0.431352143626151	0.43895005599351355	-0.848579497040169	0.18201178197222614	0.20432625211777491	-0.6646610541946056	1.436580169900157	-0.6407459394889805	-0.7251283009361975	2.406605940043467	1.1983474045714086	-0.860891926383876	0.7273004419247533	-0.7398283323057026	0.9569043214064016	-1.0320616197577135	0.10379858597839986	0.28283828685795714	-0.07375959046533193	3.169070377335018	-0.0771971853987055	-0.5066241212411714	-1.1291638270598043	-1.3492645370202316	0.9324608402070155	0.6340557670925968	0.29118471080145636	-1.063029155192876	-1.2114363095406806	1.0158892850864585	2.454656571426258	2.348245838512325	0.6311145777700051	1.6714658060363765	0.6531047834118788	-0.7387758547058817	-0.6901502918155867	1.0026476541533953	-0.029020013959316585	1.7428005720989819	2.319761742682797
-0.49186700524472854	0.13993453624608113	-0.3939147315230042	-0.6881756148228896	-0.45475483868202954	-0.761235959127671	-0.34472494253856073	-1.4048456111773258	-0.011205782270819439	-0.3597099052554209	-0.5661471195110991	-1.188636870931451	-0.9075531550667495	1.3273466706868144	-1.7829921001992612	0.43669528923348	-1.260396301990791	-1.6474773932757771	0.7245603736943602	0.6398351269344291	-2.075277466484395	0.07687802170167381	-1.5551374244074248	0.7666159380972072	-1.8309365337319237	-0.18894867354697925	0.33890929379845525	-0.6625098652203291	1.7130411960048153	-1.0889086557050833	-0.5345163867622325	-1.9021122331757387	-2.1177222546386707	0.6964692319206433	-0.35591555164356187	-0.8779349545758799	-0.9311359401655582	-1.5767547132892943	-0.17390166898172077	1.6165098292883815	1.9263597759188764	-0.5966638043072732	0.9412392504240187	-0.3014587714078036	-1.2314231305256509	-2.022888328237395	0.05883566852450165	-0.9804427613213169	0.46896273979710146	1.386882541520104
-1.7354648535147357	-0.19754668573367665	-1.5664869250532887	-0.6146388742929079	-0.19818365675803146	-0.3763765727598785	0.03152228338536435	-0.8155753839266434	-1.0373438556914998	-1.31002926809791	-1.987420204946798	-0.9117459710621424	-1.2299571962181435	1.873804725849262	-1.8520134607393197	-0.49121882262733374	-1.6481442006657723	-2.3598659193877904	-0.8881895953361226	0.19470535201596098	-1.7497512934331036	-0.5459457406673113	-1.6274369023936115	0.09471730012946894	-1.600001430970569	-0.11043189878362872	0.05679280153998878	-0.4150913160616617	-0.14932043054849975	-1.4771882208657265	-0.9803073591507675	-1.6322707274899173	-1.7482331235324662	0.12368071802993544	-0.6029920257050488	-1.3246242665381016	-0.09850519365169798	-1.0977017195029029	-1.2230277813872694	-0.15659543721233404	0.45309949940658445	-1.0649590330650887	-0.21599835817188617	-0.9769313401088556	-1.6450840799668789	-2.6001388123646785	-0.5631204769619086	-1.460314025366225	-0.5934898636698058	0.030741255753391317
-1.628995114910465	-0.6068433194217417	-1.635984799466146	-0.37293985800500135	0.5939781439006008	0.36662638589651786	0.3153743819510351	0.4691301141000116	-1.4796185983846086	-1.5848998525912963	-2.493364955067239	-0.1430471014767322	-0.3814592553786536	1.5596899660756662	-0.9866359587958264	-0.8137253274480644	-1.3713694339072717	-1.991213508193422	-1.738945775668205	0.38077951891796974	-0.13261370578791973	-0.9855434031374629	-0.5813152407712934	-0.2994833275609481	-0.5530654411022018	0.5768456188959957	-0.3063654538530493	0.5560476557417957	-1.4794825676446428	-0.7064308124195198	-1.2265511593350258	-0.40574801672725835	-0.6976399129248579	-0.12537663538135588	-0.05818237904262647	-0.7975669051939879	0.8872315664038073	-0.2877280255271335	-1.4372390364145042	-1.7398280311962262	-0.8257027346248418	-0.16417019984254558	-1.008138410703452	-0.9475102339388273	-1.513984973220116	-2.0842547648700047	-0.6595971427629509	-1.190457232474052	-0.7245548212378045	-1.0768277051374064
-0.4633616470848978	-0.7257630955558675	-1.063092986382331	0.045480982527016094	1.1314662000807987	0.7911552956141953	0.3071010183424919	1.4438761057642855	-1.1225122711888056	-1.1478483727630564	-1.5831102255445044	0.3457793859379324	0.6909084791888568	0.6527185994233465	-0.2279015700383906	-0.8543970501128226	-0.5974466294847655	-0.6345414189762364	-1.8282704963748544	1.0803165077493477	1.244350658187593	-1.0763542704494824	0.63973192365323	-0.13019592794874005	0.24212884211426142	1.2431772953042535	-0.37932846496512257	1.293365978962486	-1.9083413495476758	0.5910088806384086	-0.7780404306838479	0.6067760192000541	0.0760203271540342	0.08655398612001568	0.40625152998249114	0.05429745917507217	1.4621917749702908	0.08676759113700025	-0.9767270533369787	-2.281881209440013	-1.1938196072503267	1.0935368490705455	-1.1732786416290941	-0.4019197515507934	-0.8282178063565032	-1.0958158311142652	-0.5052460229665903	-0.4877937714104703	-0.2808467850827537	-1.562999281489436
0.4806184150572293	-0.3201277247452775	-0.6927879844495327	0.3671373754837	0.9159941834260233	0.39647181990786684	0.23698712131147603	1.5402134337113889	-0.4598877099914954	-0.5809515079254424	-0.2625661541911589	-0.038494229715452404	0.8653272334081696	-0.189624847095285	-0.26814416616844006	-1.1083194247443218	0.10944605547437028	0.5541996427518655	-1.580608621270663	1.570291850674915	1.1535315547652658	-0.7040217684018755	0.8206468620929589	0.2531735079790025	0.06140528533812869	1.0601822189667993	-0.03301827893950111	1.116674091080983	-1.6981630805136483	1.2100489222256245	0.19162726647274328	0.31564718316305007	0.11630284316757053	0.3215519373614468	0.05365799671532014	0.4704743371082324	1.489670066130583	-0.13902838691265257	-0.53798595953444	-1.8399087937332552	-1.055855711845116	1.1965645905844913	-1.0249224534624266	0.09126022688132689	0.051660089412122655	-0.5105306050344	-0.44006892237948175	0.07344858960977935	-0.13531939922032513	-1.4639172484648675
0.3851349454535585	0.4574904401481654	-0.8406854784912347	0.2785034760176167	0.2996404740598072	-0.5167445975457433	0.3953374401771915	1.1515462322338184	-0.21360027933780446	-0.3099454721464215	0.048788711848973286	-0.9498124991637313	0.11192992451715877	-0.5055247393611381	-0.684262386449639	-1.4197767333562619	0.3687104889215019	0.5499752731468835	-1.3290753155320354	1.2516053710703443	-0.09500909004427602	0.018314295439980158	-0.07505961757049615	0.37038380746170485	-0.6847804772443088	0.053707401692644145	0.4462094690719466	0.34937579857280693	-1.3062509422486364	0.5849257049714912	1.0032793485293876	-1.1072869532277694	-0.18396024358592986	0.22473900336121594	-0.9038818580207932	0.3667278214710063	1.2569732985299178	-0.46628383367246473	-0.54982617236743	-1.1207054232964304	-1.221400233347752	-0.15645718906462772	-0.9361369332313916	0.15685537373495878	0.7008482565350185	-0.5499968359964355	-0.4941778286607873	0.21922377627378825	-0.625977575128299	-1.061685289986922
-0.32207920371774074	1.045195083830078	-0.986935747810988	-0.2021287328712958	0.06609665452069557	-1.0727122978530457	0.7363769864922836	1.1000609535535544	-0.5438761495446058	-0.21663559901406054	-0.8195159942411421	-1.352110065614808	-0.5646755762192218	-0.48271083607546905	-0.5512883017079192	-1.1246397971825521	0.3041471412992366	-0.32783139690420465	-1.089310107832428	0.3196613225455203	-1.0458423472794125	0.7223357270116586	-0.8405564376093312	0.15120819391261403	-0.9546128575397735	-0.7979175395154129	0.5763154642442379	-0.135056635330993	-0.9407478367884425	-0.611045093776444	1.1241256309538656	-2.270105991852795	-0.17859295057152189	0.009636991333046848	-1.5757562926133226	0.26543001199147626	1.0897954532069163	-0.40675549182347515	-0.742052131820922	-0.6484882255685535	-1.7925103226573775	-1.6921470443845068	-0.9015995562656057	-0.02203187790572047	0.8723496996801267	-0.6695184298929654	-0.41132295232240373	0.22935253953028867	-1.2206478902768723	-0.6264799680239292
-0.6171678895584104	0.8977803127434717	-0.41994527247672964	-0.6244851056248806	0.4789063876668498	-0.7222742371670224	0.9433190916572024	1.6991298102406873	-0.8586264430954943	-0.008227155525220067	-1.5570741489459106	-0.6048598454929067	-0.34517501432097186	-0.6977329697271999	0.3630488126383998	0.0033426764028936947	0.2957984008347345	-0.6771213349252408	-0.7374999316068211	-0.4207407949700149	-0.660677962655442	1.0271040879860374	-0.47925851919455204	-0.08669662901546221	-0.2810308322395175	-0.6643194120011169	0.12064402517219962	0.0686578746688876	-0.5236315401385955	-1.1109268927020577	0.5906225233780311	-1.8630269744627357	0.26526959761285107	0.13777247104823098	-1.3398773977603484	0.53301727697862	1.0296782509782392	-0.0001343790441194413	-0.5104985281869793	-0.29050851862311683	-1.9891153425680366	-1.9332671141177922	-0.6309380205464307	0.06541725222172753	0.57227264808788	-0.30239463480532414	0.0025049504299485804	0.5852516581112472	-1.20728803424615	-0.25778419011659587
-0.07846500217577605	0.03350786515071148	0.8314933484056958	-0.4665764551934732	0.9197771866167317	0.17909630255137307	0.8285573262603012	2.4345246481995675	-0.5076729998781253	0.2680048857390594	-0.9124731956392103	0.799050990482808	0.47742125504499544	-1.3384542985313737	1.2834673571575805	1.2307868469041168	0.51537999700624	0.4008634719610304	-0.27855447435574254	-0.438189630485049	0.6140946004926229	0.849817850853871	0.5700447007261612	-0.10181231592020773	0.6963593008256406	0.12852424682142324	-0.6612610812094987	0.5168040732906225	0.001830921096051532	-0.29874634403563133	-0.15777729646359004	0.05731726951192894	0.7033528012540949	0.6316280253693503	-0.3951762710362108	0.8753588467803654	0.8947591933063844	0.39782784692722656	0.357678711426836	0.36751322671141173	-1.1136607200483755	-0.7457146959485432	0.014975548945396095	0.6406445891168917	0.015409392354289625	0.4579733801324763	0.6216394309724844	1.3365447372463903	-0.5197231434487201	0.09239338795478483
0.7515755867286138	-0.898050983557045	1.8420625697654787	0.3510290865563049	0.6129319438035277	0.7789246429555075	0.5509501359434223	2.538468046971436	0.41119553420948934	0.28152209724957294	0.8018516249491803	1.6952827525915346	0.8930958845122563	-1.8230945226968152	1.3444896618925273	1.5229778496627049	0.8015995895683566	2.1766518092200404	0.12253750110281758	-0.04666588952794075	1.3741250305507353	0.47199952976585113	0.9513140499958591	-0.0034280940990294106	0.9595568279360214	0.4660794156013823	-1.2060092446873674	0.5407505635006805	0.45317715591888025	1.2055378521128595	-0.7106381207047595	2.1079591943539455	0.7290394252676043	0.9560546535974147	0.5756219956849878	0.6986729570086835	0.5754399097446511	0.6616094985601383	1.4021347991932098	1.315096622628351	0.5018306835526911	0.6274280276678901	0.78790850286297	1.2963452326300733	-0.485651793569477	1.0207980217445682	1.1289167986168314	1.9022645681486465	0.26697311876869034	0.481169314158572
1.120974345917588	-1.1816021915028956	1.7026835112358842	1.333190623386358	-0.364051542303346	0.6508424628461917	0.40541049557838926	1.7799540308838364	1.1010490651989076	-0.06572952984488281	2.0335800683667893	1.4280175211095187	0.36715533532794375	-1.379949564395827	0.608731169036986	0.68535780404664	0.9594775690557762	2.9949320288397137	0.34025455404541743	0.013506973689361849	0.7754803679020256	0.28392211249758614	0.06232215459963582	-0.014571790434997695	0.25742870346599894	-0.18809219453628953	-1.1192073474317397	0.06501593027219868	0.5731425878356438	2.1801997940122773	-0.8901291485979017	2.902864811817229	0.4679998238298107	0.6692393307011777	1.1107812916042004	-0.09828927752324702	0.1757377720364748	1.0160319400488749	1.9464020269386686	1.9831669954592241	1.7122082097304026	0.9770656087230977	1.274324935253958	1.363830364968763	-0.6699960484914392	1.0415157496887324	1.3644100279952311	1.6282305901115546	0.6698845260009582	0.8659131911857815
0.927595006169531	-0.6866852449684894	0.5642387364502175	1.8391488706470716	-1.0120011118214756	0.18281984765716086	0.47723126472030686	0.6600362145940857	0.9508974510180341	-0.4066053708273771	1.7533937705357872	0.4693201508846663	-0.5590383596657915	-0.007840751258201648	-0.016000622164880667	-0.35929055525791886	1.038027135147497	2.0735371402051546	0.44248416137330027	-0.5053663901089663	-0.5773259490663976	0.4490768654506602	-1.1324901737944546	-0.09187470892492426	-0.6111230553283956	-1.0876131548902244	-0.49735926878146464	-0.3330020053375495	0.37568865696560166	1.964741322625833	-0.662705827989823	2.3053659669112365	0.3853732024441223	0.025027347905942656	1.2465503497064232	-0.8547043158592844	-0.1349151420400579	1.603141377377999	1.7751748174727195	1.8678204826382547	1.72458338581715	0.34816354457998894	1.293411589899296	0.6490526182179495	-0.4571368767455459	0.8114249230182431	1.4630408179387397	0.5617201089825689	0.802214268849935	1.1179514210215873
0.6938837987561086	0.0664852439081645	-0.4059244466776555	1.6550892232562218	-0.47258857614962574	0.03677497276659733	0.5814717950578949	-0.0986153841463421	0.2294936709121019	-0.31388955416143316	0.5733817097257147	-0.1509947610348211	-0.8986241871993386	1.3247632117431651	0.18918214259852772	-0.5356270061049102	1.2153958026845788	0.36128311401413904	0.5982803248747086	-1.0382800224637068	-1.2818056692023	0.7948659128769415	-1.1534352637864564	0.05633395845417726	-0.6549251168562369	-1.0682365081859735	0.18925396684698448	-0.1191707271655315	0.21266957428158814	0.9823045573871583	-0.06465026122566038	1.3750715974131376	0.7027173936587477	-0.27006403049894173	1.2151593697774765	-0.7637658800562567	-0.3116219517666329	2.1223025655813674	1.2929097144169783	1.1468054195227977	0.8929894611308067	-0.21332806654220351	1.021117421074613	-0.2720433591952514	0.028002300685500123	0.8477570919051066	1.6074887760902863	-0.4434820194994204	1.062052927649099	1.1265974743235392
0.8252099906353515	0.46531963543090815	-0.22656934840837023	1.1285914629614613	0.9426806707718555	0.36953532967113495	0.5200763605628744	-0.18489304074495316	-0.2311102507437605	0.16479473542313905	-0.03704542170015382	0.08156029147724188	-0.3103672441965152	1.5767411548665413	1.0060656055879376	0.24594238708667018	1.4707764530400254	-0.5124274012356169	0.8458437078574147	-0.872277264007385	-0.5943783201737387	1.0006360497016273	0.29302182537960175	0.5611404543140347	0.28244242230274025	0.029816383600900675	0.5237764431225429	0.5971167291375714	0.41262178617259687	0.19009127555084623	0.7102204455741077	1.1708792475707572	1.1440127991946882	0.11328836445728123	1.0811681925102123	0.27178601735612357	-0.409146297133533	2.0712219002433687	1.0269871734154425	0.516384215168091	0.26073515248096624	0.05937392924271141	0.7431303363034294	-0.584827348160396	0.5522502812376106	1.2352519088080578	1.7108549734911844	-0.5102532995071501	1.4811687176086055	0.8857746606814935
1.128548912783244	0.369688446929974	0.8244127132938435	0.755869406032925	1.9648903142576535	0.7219659737814014	0.31139945125674673	0.1339438483118647	0.016375330331412558	0.5410643595172332	0.5733045261270817	0.7520434853393938	0.5744382557400924	0.6775561391987045	1.618836700092989	1.0500874141083176	1.5162411266289162	0.029102378768768304	1.0051222341669244	-0.0028508731810573513	0.8463671078306437	0.8803381527208842	1.9417007005355478	1.1352327208652546	1.4117503518655434	1.10758774274508	0.46886147793793204	1.2066697187281206	0.8812476444179144	0.1263625676304603	1.2798464012340318	1.7186074323165563	1.2687369989216224	0.7208982689152668	0.7601929940197023	1.474255982017791	-0.4253056287819251	1.3256692888224821	1.0655916517057806	0.42822628106979477	0.4100652330324703	0.8556113817818932	0.5602673015120369	-0.06423084455477569	0.9120992013312883	1.5367912596798188	1.4579459994560782	0.37473490387959174	1.6070146794893019	0.4944976477664857
1.1241153661262977	0.12100095873508149	1.50464058674626	0.693548831768561	1.6461376902842322	0.6309566764028344	0.1293977913877042	0.3585791167511447	0.5724094757301501	0.4620477142150044	1.6304153949460567	1.0977839728208976	0.8850992189963299	-0.4427904934154666	1.5302020165675085	0.9828821828120945	1.1194179703431657	1.0412305416007708	0.8620582143974587	0.8286926366362791	1.7303302028966183	0.5068757175715313	2.33029960016966	1.3280708383137585	1.8341513141380528	1.046453629308279	0.30584028977139105	1.241859399093129	1.1550616172396855	0.5259525902226034	1.311658480593408	2.1561760064132933	0.9493585959106703	0.8357319182775514	0.2835904002726313	1.9048432120085081	-0.2860450075788137	0.34483082835055545	1.0504574432844416	0.6388698246610662	0.9268693760346127	1.2710221756468538	0.37386099918579163	0.7005548899484224	1.0145048269022767	1.3454115597513265	0.7026560405653738	1.3309165646661132	1.071895820612272	0.09474121260465322
0.6698715576654908	0.08398723034974849	0.9845201088407535	0.7026905955830244	0.3098666764616228	0.1775026359447672	0.07351713863369332	0.20780635155598493	0.7247945272869575	0.1125346346367127	1.9580456469717964	0.8317064864144779	0.42793212998215746	-0.8457920903096183	0.9722114903661585	0.13616896793621205	0.42351845624851003	1.2602350623501588	0.4322890953978997	0.9391882733828272	1.3964997206086058	0.10691575380975545	1.30932932807759	1.002392567813754	1.3759939264026786	-0.0317703333801373	0.2965242679352565	0.776003538877309	0.8950945034556557	0.767985076541143	0.8445836566699084	1.754755373573149	0.45235736563438017	0.2993270737753595	-0.11926426931454703	1.320042658991101	-0.016308613079328124	-0.26133361477486006	0.6752354081465985	0.5912729971017883	1.0117391053821456	0.8729731136796617	0.10879740311605642	0.9390198265194579	0.8804399772917959	0.7665945064967945	-0.2479309953290139	1.4621651448929425	0.12019655707880474	-0.19053693242996583
0.11284647979299442	0.27767074761377486	-0.24226008994433093	0.5129620373226808	-0.8472596952278934	-0.15761022336695604	0.07255468671376082	-0.2183835167847588	0.2969378678888746	-0.04212174260796107	1.2840634311156338	0.31934710869676136	-0.20206599259905889	-0.46589626640050824	0.4718491523043407	-0.6058414263063543	-0.14995964294646053	0.4827773419761771	-0.0020847988579728335	0.395852636413171	0.37491145234654294	-0.13816180346558107	0.04131872735399859	0.4610100227627336	0.6025405204957621	-0.9529659805967706	0.4347579094006638	0.22859921583017442	0.27433726477352505	0.5564979154895923	0.2979284939745934	0.6587005936474989	0.10941548305356023	-0.33901076764120164	-0.24327001767914092	0.3201478839568518	0.1719317813005179	-0.3034446460343799	0.07189350641882003	0.1284202882124137	0.4415993616262383	0.10717869529486612	-0.1403918798927977	0.4899886331024181	0.6140122462960765	0.2598237480303727	-0.8438321829943733	0.7090239304675838	-0.5771657599097498	-0.2927550105684729
[truncated: 72 more columns]
