# Supplementary material for: Diagnosis of autism spectrum disorder based on functional brain networks and machine learning
Source: Sci Rep. 2023 May 18;13:8072. doi: 10.1038/s41598-023-34650-6 (PMC10195805; doi:10.1038/s41598-023-34650-6)
Supplement: Supplementary file 1 — Supplementary Information. [file 41598_2023_34650_MOESM1_ESM.zip › matrices-bold-time-series/ASD/ASD90.csv]

0.7852657671455717	0.22463450691990727	0.07569795095148957	-0.06124410460632044	0.12242855532606134	0.24289893297808404	0.3287645196624906	0.2848261703637337	0.7547930742401517	0.20853010615345768	0.598820371919104	0.05637066662688675	1.3966557515738742	0.974397858888652	-0.1576350537711784	0.7451291537094756	-0.3664810029288792	1.1251863285368968	0.662829047409731	0.8257642938237009	-0.12404839664560366	-0.22860889059031922	0.29762010793569726	-0.45111169049054584	0.5890034759810793	0.31782703030061465	-0.5498984218597726	0.3087843274702729	0.9865834604990824	0.5150558247792432	-0.22386393742694272	0.3714040681707117	-0.3011006227286775	0.27505524300081075	0.4276597989983632	0.29613784228144996	0.037232898992914806	-0.01174898343111369	0.36680557859529567	0.268791058967337	0.9458351022209746	0.3605459100722488	0.7242530838893659	0.6756133823855963	0.47571769123872104	1.160383560624281	-0.01431836379646502	0.492906022307978	0.17209903529445478	0.16574488552812988
1.1601328121056584	-0.14493473089184825	0.4205431864022473	-0.1791864589372404	0.4070890741977571	0.23312841227916437	0.5411061648964267	0.3350086814604849	0.9129904418382878	0.38171510900868116	0.2826163756211346	0.21623485542730583	1.5838238196928485	1.2724542839515622	-0.21221245553255944	0.655107974589986	-0.6168670578028485	1.4082780797912484	0.7492065054017777	0.8849934082245056	0.4266386488586844	-0.07462460376576412	0.6120379272071597	-0.6256347494854438	1.0252142271178282	0.1524782770283453	-0.36935708129342965	0.44525178866603243	1.2336623816901344	0.19082678881460702	0.02855874805896237	0.4669309457590637	-0.2894844015200416	0.2825019688185196	0.1445109258647639	0.7890369567965801	-0.034828678337306594	0.06281272784871016	0.511004906367236	0.32133984462003967	0.9772988962810858	0.8940023285541727	0.6640185272504221	1.0996470285204154	-0.18068569159091524	0.8583813207490454	0.24493380924697103	0.6298464195485569	0.44720798399225914	0.41003941928145043
1.3350112115038395	-0.22141016110067435	0.5143738996286157	0.2603659019202834	0.6386144437187317	0.44191917255862584	0.7026949578104772	0.38118866174875177	0.861118172285291	0.36673426147772253	0.010178432036345227	0.4696954637393	1.2706992622956508	1.0742412237962262	0.06783065142364884	0.30044288868492164	-0.2602949532196335	1.0945010599275744	0.6234592594778329	0.6806449783695903	0.8941933212593404	0.3637296207264061	0.9365264903637691	-0.029197833250293428	1.0188319626735782	0.14016055482892756	0.4410130833852751	0.596489579054106	0.8937526276943377	-0.09048855120211069	0.4192454249053383	0.31070728847766016	0.2713691328446162	0.44091551483278424	0.06398520491517892	1.2341524979248577	0.041639049966177274	0.34991738084616036	0.5051195538394939	0.22411938534233566	0.7294181060181711	1.1758929244711631	0.4609241822885352	1.1612671845473606	-0.7133387138968202	0.3158692974055776	0.8532577761877811	0.6430918853632014	0.7989079143326074	0.7717916638729206
1.2724329738380458	0.4918766601552178	0.33667243319543505	0.9514784087283292	0.8185976315014895	0.7997829367563055	0.6857508518844099	0.4125629673425007	0.686365417638126	0.196459031869195	-0.01056753812392599	0.7323763225800629	0.7922623583212483	0.5490041051425588	0.5239801561604908	-0.11848031101936636	0.7121195589107873	0.3618992176647853	0.29391415843009366	0.3218038213375858	0.9438987888109165	0.6720086514293532	1.029488804882141	1.1731009956832854	0.5420069569844922	0.30024744524424407	1.6185203201095328	0.6752170184403906	0.21450289611448464	-0.002958440905024229	0.6831006844702503	0.08818068880048381	0.7959003489391868	0.6302729184233468	0.40411918066597297	1.2842941121739133	0.26590770206921177	0.6608364319781946	0.3638160717299722	0.08205186127724057	0.5433755377579115	1.1248440242438333	0.20612891003941752	0.8356918438682269	-0.47713202754627826	-0.018203295544470394	1.4411940230369789	0.5872101233091471	1.0829093339273936	0.9280963514320387
0.9711415691889065	1.6859025562043506	0.0937528734306789	1.1913760814124383	0.8491264419961467	1.0117604471557455	0.44300683212693887	0.3505929013514514	0.5172954911465982	-0.008167030226929262	0.19777791046144177	0.8540898961004522	0.5413432425761008	0.18360660301978166	0.8058039336030485	-0.3576819539063709	1.6441641855558082	-0.2106115866918423	-0.09953339956174512	-0.034012480176551965	0.5840865774020458	0.5298421828174793	0.7662587332228891	2.1162959120631264	-0.05837160026782924	0.3840307026759532	2.3744539496959187	0.585074904550634	-0.2941691316789204	0.3594190787859061	0.6665913544881804	0.08733673084196343	0.6202398437154942	0.6032066804981298	0.9341979818313636	0.8682026579374365	0.4160790500970714	0.7201248165703994	0.24059754938805392	0.05896000331010573	0.6950017479327998	0.8989152055196015	-0.04487942947112028	0.4347564468960291	0.3903959798247333	0.1098169847378295	1.4931036848898076	0.4837391161781195	1.182712530210568	0.5926262940739497
0.4898634503022594	2.320367563748194	0.003110399866381096	0.6557806522892341	0.567833147507771	0.7922450326220147	0.10000817546288912	0.12636512201267527	0.4005617046588853	-0.18252122835543205	0.37657776520002845	0.6989200189275141	0.4997843423685235	0.2758851077885444	0.743257104301681	-0.36506329110264324	1.7632185575413029	-0.18697844038841763	-0.36838732684279496	-0.2694333504914138	0.13378606389520264	0.09220607261993996	0.2861970497733112	2.0862393139662725	-0.41862826520692176	0.17721743155202277	2.0622253168142657	0.295552289633664	-0.3519783656989204	0.526286392191157	0.4412039056822956	0.35960606164598535	-0.1884104421821877	0.3186707220603496	1.1327897792474895	0.2577253042586613	0.21502447705262456	0.4047528269940323	0.19191097650205877	0.17463901868102044	1.0377397487404385	0.6742799477574642	-0.31189993199953325	0.272094411927075	1.0275776654167015	0.5010707729327689	0.892916176934374	0.32802941671748015	1.0022964270633212	-0.1365028722750726
0.0011296363423737243	1.606757363850318	0.08183579758508973	-0.22713880276406184	0.0187572733089016	0.1536054067643269	-0.09996107419971288	-0.2168277688579053	0.30431928714288087	-0.32185594149142766	0.27807567650656856	0.28849012938162616	0.27692441536219614	0.6245716558668623	0.46807743424078363	-0.2833367366560096	0.9124706133542774	0.2803977395147803	-0.41172937959628597	-0.29909894327464037	-0.08052421534870471	-0.1633503646403042	-0.10224586361630116	1.2603747637380462	-0.4773119960062433	-0.18309670362086025	0.8509798283956238	-0.09228766013245618	-0.12185022165754918	0.15304623834051884	0.17963906371569768	0.6016615244006793	-0.8502607203193473	0.07926827069178143	0.6991823303596	-0.20069571291015958	-0.33696645487698407	-0.10566000112558716	0.09566006457282197	0.27948528368878756	1.1123171528654692	0.4678469032378995	-0.5763125261837414	0.33837345293027776	0.777053907485474	0.7197045602846482	0.10030548145984824	0.14836542681355125	0.5042621728066846	-0.7638736652156496
-0.2633405059102938	-0.08752009536575102	0.16735933298636788	-0.7680092116782263	-0.4301250034273158	-0.5643497953940763	0.013539829584027998	-0.5231434330956704	0.2345683874267491	-0.40918498751116344	-0.07558067246622607	-0.15284444781595571	-0.35255687174635164	0.774184165277862	0.16475811220894435	-0.2582036110416942	-0.3050265736636377	0.641888914018063	-0.2941019439336803	-0.05290086742974858	0.01870524127538965	0.033561183451764016	-0.1940049832228389	0.4856436038914239	-0.4325381892258109	-0.3163561864416889	-0.36400297019161215	-0.3911695064777863	0.04867870316134747	-0.5827308097711263	-0.030710770554769968	0.46315964962991973	-0.7596068167889474	0.23414676201469856	-0.1244017513179309	-0.37156621720345917	-0.8360411271590765	-0.44819204164892307	-0.14494899198728137	0.2406956286010244	0.6459811040610351	0.19207636677237958	-0.6930160390378404	0.37040532079468097	-0.08800888092652732	0.542366030136635	-0.2990393071423962	0.013269333966893409	-0.17723364972674213	-0.8209312568191063
-0.19915436879009468	-1.4692791132470961	0.13598616340627087	-0.7796317390542137	-0.40993941712743937	-0.9803130109831916	0.38341137990905466	-0.6470274259206494	0.2843132158678387	-0.43278482039959476	-0.4054208336605807	-0.35911999780043263	-1.066855219791446	0.5184216883878932	-0.1830506126080926	-0.3192144909317282	-1.112115871168477	0.5821222264826014	-0.18687894317636078	0.4497438222609956	0.2668580253502319	0.46084687538137864	-0.06402859713040988	0.3420841444195107	-0.44685867561365616	-0.0591085327449332	-0.7856674813885673	-0.486205309760315	0.018279081646782814	-1.1552370913258136	-0.21741832877043624	-0.032454199788697465	-0.19584005691429962	0.7491183850369281	-0.7895383114293824	-0.34010243996887707	-0.781741269919347	-0.39620883655259337	-0.3933789952676142	0.09671183421937288	-0.11554005153553211	-0.16019677936053528	-0.5152149656025949	0.21548919542665831	-0.7123836186066638	0.14133140482344356	-0.19404580284618733	-0.03130392347638844	-0.7100632109658267	-0.32584127653171585
0.038339492240375944	-1.5486426542647704	0.06213131808178223	-0.6955894048904263	-0.005642376142040923	-0.9869033464602831	0.7597526514674717	-0.5792758003227955	0.5053890924557584	-0.4718196262806756	-0.46464316609481743	-0.26438727446439453	-1.2896557211924569	0.07446574710550091	-0.6931032940103876	-0.45771435980547215	-1.2354615203545447	0.33626466332566707	-0.21759976196271397	0.9990417962322768	0.4482428893666274	0.6905672011321422	0.036223479661219124	0.5603039468575164	-0.47272230796397524	0.2839758791257086	-0.4164215923075672	-0.4528673518679553	-0.06810630230175753	-1.2334108501962058	-0.398343735888118	-0.4671778923281396	0.012096921981191508	1.160875240315202	-0.9878658261886474	-0.22118070630723893	-0.07509842784935374	-0.07698788462761579	-0.3954866129554729	-0.02054093190557748	-0.6437786707188624	-0.4479050432545973	-0.12956908999259079	0.02287553771022507	-0.6567541341873693	-0.17042830010960003	-0.015790227814295062	-0.006687116120020345	-0.7713496940056973	0.22206856525617424
0.14687988422203574	-0.5887373858486	0.1317087235644676	-0.941974086608589	0.25805372951805183	-0.7804891767743771	0.8877097825970286	-0.44606132955300387	0.7463856558130754	-0.661191591069164	-0.2974882065381488	-0.0659075283097487	-0.8602680629124945	-0.23253426115814432	-1.2672298241821864	-0.7273662724837906	-0.994133572420543	0.30448027722090554	-0.3698791760197788	1.2402957025110446	0.4485908042727124	0.5766400529685759	-0.05837904305866061	0.42622945550455277	-0.3793135097642255	0.259891468863138	0.08721631192995279	-0.48117060562435876	-0.04197741511959869	-0.9677785891486097	-0.49816850697934917	-0.4801355522630685	-0.5178795613295204	1.01226043782303	-0.9024865539488668	-0.05871472012543027	0.7996911115211768	0.14895111253698218	-0.12439998604178873	-0.0834641481045854	-0.6846258054677363	-0.5242748978585701	0.11578544622106875	0.01821272493548358	-0.3307403343925426	-0.2892736719522554	-0.19565315237070707	0.033940045611765265	-0.35724277103969043	0.33391069880404106
-0.034672867772269224	0.24302860739588078	0.4081992399058123	-1.370592175620851	-0.008074709526942376	-0.6103669737932358	0.6709651716917967	-0.3821828747845111	0.7120391577597717	-0.9932717466665726	-0.1814080261284713	-0.02016584685289649	-0.2777495854671778	-0.3427163380379598	-1.5157970516117616	-1.165522199256722	-0.8096201784843808	0.4728199158766309	-0.5305551334827238	0.9101623361583202	0.26788447012515804	0.3477852934203341	-0.2915431394864481	-0.3405170259063224	-0.17730670329058776	-0.18548771549815163	0.17491750824996022	-0.6583795991577136	0.051630767143438894	-0.728274688757336	-0.42404854542558607	-0.1697319332832054	-1.2492337119269707	0.3018920691341317	-0.8981746126467112	0.09086758947322676	1.1411343732975041	0.04112643283548638	0.09343752391087677	-0.2087462499144649	-0.5069119990526463	-0.4227404924463256	-0.08589795204465155	0.1651088367511553	-0.3673917522823247	-0.3555814368930824	-0.6531164982504831	0.0695917443355684	0.14267900013739532	-0.008222145755551772
-0.3615544896720063	0.12407614938800689	0.7259213533690361	-1.4303058727973974	-0.5641985690597977	-0.5462293732545975	0.1968617823365411	-0.40497177611234625	0.2698436990037549	-1.1995987384588012	-0.3117865930692475	-0.1838590309429656	-0.18156134946631083	-0.44504494443720066	-1.098180255188278	-1.6228519819463838	-0.740894832247876	0.42789448848748085	-0.6198136736649981	0.07120908836687068	-0.025558793995489375	0.23904251578130328	-0.4972850803586677	-1.2408633251720527	-0.035265533788623814	-0.6035988413715344	-0.09810812089505166	-0.8458417926812557	0.03269955291176649	-0.660101520216018	-0.18927634108513905	0.06171646403289094	-1.3248275612025073	-0.5327396315641177	-1.0304552929671653	0.09976334118150795	0.6293586843514859	-0.29686056564709373	-0.09722203759951112	-0.4730119390070642	-0.5610866020539383	-0.35177583262242135	-0.6594195706006781	0.18226132112899723	-0.7706601800401474	-0.5001753382979456	-0.9056756302347787	0.11883684441766049	0.26030357368866053	-0.40107591698314127
-0.5344405042289261	-0.6351018004769239	0.8472854322307184	-0.8041427142036238	-0.7597072806366711	-0.49880636054263394	-0.33281228083659314	-0.40600913960985285	-0.3137096122014262	-0.9475266041376184	-0.5776614498680137	-0.38090315216132414	-0.6460621815655979	-0.663495830643614	-0.11343686392832446	-1.7828238706173498	-0.5073935682582201	-0.010578421586856245	-0.6460029391659106	-0.8966682291435545	-0.3072791128859898	0.1869836866957511	-0.5896744706776107	-1.5090784247630333	-0.06820282601553126	-0.5433956365353542	-0.3105309109975504	-0.8060248126123456	-0.14843842850849323	-0.591341978068798	0.09286287486354489	0.05227227899486487	-0.5040661177266438	-1.0345128609914702	-0.9527738026628788	-0.09481398645866032	-0.38927865349517315	-0.5501118376289467	-0.6413689525793085	-0.7520510397172455	-0.9491082598283975	-0.47023611431056545	-1.1763959551327645	-0.07442957352620032	-0.919906751550534	-0.6850202874311198	-0.6395227462459645	0.19394560121812862	-0.11906098433023464	-0.48017432335181787
-0.4143664835307158	-1.0503489552883964	0.7178564558353981	0.2819236425244206	-0.25951118720009353	-0.4106438381398084	-0.6820544300523529	-0.26077545520277645	-0.5435249678089966	-0.2137117051313144	-0.6798330456749725	-0.4179461340989085	-1.11579743926513	-0.9003664379683581	0.922947752535876	-1.44516037720106	0.13507300218142526	-0.3872831613192738	-0.6284319141732481	-1.562436602317721	-0.41112824509558454	-0.005119946421215582	-0.6079505730978086	-0.8487800193888365	-0.18217303013106712	-0.07072246097377229	-0.23869512110791785	-0.4595749002805821	-0.3154930131592225	-0.3320527920709976	0.33800891694550406	0.11996332953358452	0.6377172808773942	-1.064035032484224	-0.32695860879707167	-0.3229494907297799	-1.1727515344871375	-0.5207587243801685	-1.063184304352706	-0.8229054813228391	-1.317446018210978	-0.6765724819650158	-1.2711165473468682	-0.3628120155641397	-0.39415225647273927	-0.8360436037862501	-0.04598376732891336	0.2781524634057439	-0.6537670848064644	-0.2525948581870318
-0.16381604644400233	-0.5588717637032722	0.527426780036244	1.3568142807412944	0.5647750923169257	-0.3531816065696013	-0.6781364585447061	0.043585153210113615	-0.19306154356310806	0.5890195474084521	-0.4652303847029767	-0.29212274167116786	-1.0599842919912021	-1.0173426222690256	1.5042258621040467	-0.778151091201692	1.1152045233923227	-0.08966142975662718	-0.5166902764193467	-1.727466965006604	-0.23020156506707892	-0.2920229401477352	-0.6144121299359881	0.36485797756201743	-0.19231964615043012	0.31747525545503374	-0.04164675597453261	0.0013931634613843454	-0.2716376603028796	0.07659235536517638	0.5556117388537856	0.6367060609231574	1.3783333987086135	-0.7645958209184752	0.7374660548072529	-0.28520486857266847	-1.1535854816795734	-0.2924513880330085	-0.9602237450125568	-0.6284165786090834	-1.2768641867872734	-0.6714921866062731	-1.0007148114214315	-0.3120775819404207	0.4620433312522088	-1.019357971260416	0.4400815299344062	0.3521829668307265	-0.8942912354300281	0.02394466675265044
-0.07293209505708148	0.46732560833422465	0.491741551242222	2.109088528711321	1.0365107237297397	-0.41674748208533147	-0.3521777646725616	0.3672570914033658	0.3745360434297578	0.9410193010275547	-0.11398232025894653	-0.16606193007579353	-0.5675241016884242	-1.040577408746149	1.495673303966314	-0.21070581951203105	2.079555977530808	0.7739217582088828	-0.25528896699027037	-1.490808777839227	0.14086831680618722	-0.3731983915151318	-0.6227449783422139	1.4631367647650708	-0.07465547076417871	0.2717977320414985	0.052614499867343116	0.2642957911916207	-0.05660260507888301	0.46326746644671235	0.7481832113863113	1.4226161324736413	1.513722835810551	-0.34936237676995907	1.7047293652762785	0.09124629255155609	-0.34860702036876007	-0.08893816702050734	-0.4628110114500858	-0.3708052641741591	-0.8374605194259513	-0.28151188537686656	-0.742583865911721	0.08572303308683447	0.9454181022283179	-1.3410953412160704	0.6137611371458432	0.4091101567076919	-0.7218816557021276	0.17720805172726067
-0.274805051583058	1.224258615786597	0.5906227780288859	2.402866053010516	0.8755658313982312	-0.5487980821067788	-0.015417423266204808	0.4995309731335597	0.47035972057486586	0.6973237451146677	0.024515733492319284	-0.16946410296525868	-0.1814473378922586	-1.063706533225935	1.094202944872571	-0.030935414314309205	2.596470379866505	1.2339208304442535	0.06441600724584619	-1.1010243133131836	0.40312468965703646	-0.12428507163582866	-0.6404887609686253	1.9209838481689363	-0.01726697983279817	-0.0438442706956893	0.049980238650797294	0.153708835840888	0.06659127437192042	0.7613473760277337	0.7943346889326514	1.7563580907038492	1.2983901658696733	-0.022964190995831295	2.0540314940245956	0.4591967183028752	0.6623626752741645	-0.040374728531715	-0.11172322632297553	-0.29203501087580747	-0.35722002812180004	0.28070276016549733	-0.7456710699990124	0.37673798899522287	0.8257705645379158	-1.6759237250776553	0.5894367778059014	0.4187429598378337	-0.4220028417864397	0.2264431680682277
-0.6484172314586933	1.2949575639924558	0.5706561901776178	2.086541847363292	0.3815986729182826	-0.5555331734142988	-0.09115075390331258	0.314248883047239	-0.2570333672352967	0.2128310466672624	-0.22266315603128736	-0.2679461228020072	-0.19782906129262404	-1.0061193289491215	0.5413294923368525	-0.11837659936677593	2.3489629415472217	0.42663757352277853	0.19962682056945727	-0.7831452394685586	0.2867243028058235	0.10185225528223889	-0.7052590515661563	1.5155681630079072	-0.17305506989465166	-0.21439086106469318	0.0873545372291876	-0.24682047017222047	-0.09534927647837556	1.0055186140591301	0.5313098736654333	1.1082166638185404	0.9314251461105116	-0.01072770151869861	1.6658076065771217	0.3432354396972255	1.1388162417453853	-0.13047840790670237	-0.2623903422964405	-0.3881527666427432	-0.1058971222567923	0.5431172496286649	-0.8545931500192413	0.12838671561208087	0.5397752989012734	-1.658236146395763	0.4770935777521359	0.30668218459554686	-0.34397113008582386	0.18931008190109105
-0.9697895001775885	0.9007668284438475	0.23883818904512077	1.081956419851444	-0.03114606284633428	-0.2853155957955807	-0.7323412068728287	-0.11054802469968153	-1.4210289962279492	-0.02482784389248976	-0.6777039999397092	-0.32217083426091725	-0.3045838766630692	-0.6564739537747324	-0.028460483256479294	-0.10852775061964579	1.3023028602448945	-1.3413169118520234	-0.0006301786898145842	-0.6682620468532301	-0.15400151685488664	-0.20474353469975384	-0.8023876205450029	0.3462050225884681	-0.41342379578658583	-0.09310936319992416	0.14397892293715328	-0.679678373369158	-0.4131838867381129	1.1241494556754064	-0.0014666105571762309	-0.20602133868192268	0.3569352527146329	-0.44486300214677155	0.8091861301056819	-0.3267735148582434	0.7014121281876683	-0.3176963083699292	-0.6870214256459312	-0.4024660645135404	0.0016128236867855082	0.2319820234653659	-0.722531869884785	-0.547547561415944	0.5482452731666371	-1.0873450372230218	0.17856181956234626	0.023724040666675727	-0.5416968994340925	-0.053790781615513164
-1.109783528167544	0.4983069091801701	-0.269499454567083	-0.28277838643134035	-0.289627682960294	0.19327912539384273	-1.5799527357474994	-0.5169902532885424	-2.2130681462973816	0.13819707816428742	-0.9793037492442568	-0.23085796575954567	-0.01487033442444318	-0.0482217595256529	-0.5082618735603416	0.19375449122813243	-0.16843814211741873	-2.7265168941554956	-0.34720859758528316	-0.7826931722285214	-0.5097517360248908	-1.0709568032633014	-0.7754536154598719	-1.1127949462966458	-0.43297119417439767	0.06819279858895952	0.02885401090730027	-0.8856027455969794	-0.5191384431280623	0.9181832316946312	-0.4688113337431077	-1.2525989378347158	-0.4184204319298919	-1.125486152360135	-0.1486890369709588	-1.0521640657082387	-0.3571872239902197	-0.5977715402702698	-0.8394428024267592	-0.11893194018085242	0.189602776522886	-0.39594736834132205	-0.25541491655405885	-1.0796142359270902	0.7337346666620667	-0.3073605409175415	-0.3698440522400402	-0.353877004878278	-0.7753585281871996	-0.5847972336067692
-1.0852465372222289	0.32307201672332575	-0.5771480988069062	-1.2847499556827988	-0.5647182333464137	0.6011369495814269	-2.0064089295584515	-0.650562120222337	-2.1570422995156306	0.43075754774202224	-0.9195829427755228	0.0006445878338066443	0.6355704867988632	0.34104559226425657	-0.7574623269864121	0.6062570454240951	-1.3719760332983968	-2.677393958079548	-0.4127885724804993	-1.0214341436840217	-0.368541801570677	-1.8759050027235527	-0.43253289258642386	-2.11134294620934	-0.14189584714567913	-0.02084524600448915	-0.3245331319478361	-0.7374479690063497	-0.1768721685552447	0.3633526406923161	-0.507498442969545	-1.4062229373369182	-1.057260909262004	-1.5309644162630125	-0.9642376169315199	-1.2352381647973905	-1.2319248881210425	-0.9051001260191737	-0.4893001472757443	0.3733415084059909	0.42941561643772874	-0.7534812208054255	0.23746497437414174	-1.0715734832773613	0.607678828219962	-0.015248871021901525	-0.8747959626932129	-0.6466544712673028	-0.8250592335349933	-1.1927287192066296
-0.9802229013386047	0.31863309037693965	-0.4620619932922337	-1.410565803348565	-0.8734947198243503	0.6496537863697021	-1.7051180363694398	-0.47104787669638554	-1.538758713781315	0.4843706905435047	-0.6232297148527262	0.2856052566689462	1.009956544897219	-0.012297313240650401	-0.7258399094881761	0.7750740855627063	-1.7388770963612346	-1.5283811294308889	0.018021205539925214	-1.1522051050805198	0.24192266952924368	-1.9536287218622825	0.19178679229010034	-2.095428284217489	0.12388635768637113	-0.34904202101443943	-0.6901096685098498	-0.30774155927481567	0.42173438392341656	-0.17286430131493716	-0.1377944949311032	-0.9602446162152342	-1.1502787217734451	-1.2676515272247053	-1.5265786523909004	-0.8155428138197031	-1.2142205085222966	-1.0372277019678173	0.0019499199488759117	0.734125313340664	0.399979225125501	-0.5217749776308145	0.3647928338888853	-0.7474799142278996	0.004033537932197617	-0.5698636794717364	-0.8555053404728241	-0.74540359959342	-0.7326536022209987	-1.4519980758317927
-0.8725590599240596	0.30905461755491376	-0.14757690502179532	-0.9275077911017859	-1.0047322083823285	0.27459502517484247	-1.0248691343700533	-0.19603800696462187	-1.062956074666943	0.1966325667786956	-0.4046693216825684	0.4950420411641542	0.5708126356525913	-1.0067202410976654	-0.575790168385	0.5460986367342613	-1.323968827891734	-0.6044587082379699	0.623915468954226	-0.9466882678911033	0.787967480517404	-1.3138072292165317	0.74334528021025	-1.2541986214550604	-0.08900927163991634	-0.6841817552389936	-0.7811637138973969	0.13854692046145808	0.7524313829488001	-0.23043916614891466	0.1582815581610003	-0.7333698722764074	-0.6989115432734153	-0.540114030095385	-1.7950309277177008	-0.35194851553305334	-0.31697962152962245	-0.8009379526056024	0.09084718327971017	0.6750107095610814	-0.11560251673187161	-0.024803378315896213	0.08180336864139875	-0.6621230519634546	-0.6726739391212292	-1.5210952498499657	-0.23852521199151458	-0.743682298132311	-0.7099457951254119	-1.1385497328415326
-0.813711648177325	0.10288872516240809	-0.12572103226774853	-0.6325484689757145	-0.8602627787689558	-0.2808275639633136	-0.6239233825332189	-0.10677183355281476	-1.099727377224677	-0.22032715428374772	-0.44665314287364444	0.49001821014740216	-0.42971928017917493	-1.7834741679677195	-0.5449011849476936	0.10910107482653375	-0.8264758434608057	-0.7452286412159982	0.7957943769246121	-0.38724441664087694	0.6842290400025701	-0.6285325332898177	0.8355526103408955	-0.480837033879466	-0.7885391902549861	-0.8682467351338337	-0.5969343488828717	0.2818766787495745	0.41004561208017193	0.15995416593787207	-0.11965885463400507	-1.119566528692407	-0.1574304573057108	-0.02351060758177614	-1.8044698559385635	-0.4105687155046552	0.6757860061493229	-0.26235807139609607	-0.30719219362121875	0.1983167682103137	-0.873907403982261	0.08511193732755981	-0.25011605169599477	-1.0052458234919484	-0.9397265997280577	-1.932137942233155	0.3660245480062881	-0.8301099485064449	-0.849808562782397	-0.5039463891057925
-0.7994600877025198	-0.46225153582695105	-0.6352476069703857	-0.939969263268307	-0.6609639788920221	-0.6159657124732558	-0.7569902797544799	-0.2791429087785344	-1.3188840327554474	-0.47881009112340267	-0.60921579833777	0.19830296596265096	-1.1025681973944224	-1.4566797795861055	-0.6521240529853973	-0.1953462845390508	-0.9510640606988819	-1.4025403682219273	0.2909554275590607	0.2653334808352838	-0.13073075830044115	-0.47616783443611754	0.4635666819068626	-0.5713310476635189	-1.3691991319101198	-0.8891903288301631	-0.42333466092544614	0.006110022194812364	-0.47410384573027614	0.3562121969794547	-0.9252322876752304	-1.6501279164190708	0.062272654496105896	-0.15613097237656037	-1.676738461333055	-0.91093342055331	0.8950193638094577	0.23278856373956078	-0.6743340845679938	-0.42322835708253825	-1.3130895757274352	-0.43984963435562363	-0.22634195017060726	-1.33212204953072	-0.7883099683261791	-1.228891001525256	0.201128515568639	-1.0226849574409067	-0.9822673279736371	-0.03761448796553132
-0.7195817249498375	-1.3543852215335714	-1.3303319369298965	-1.3787924656301513	-0.6484714366533534	-0.47367828275909674	-0.9861230843920971	-0.5040453522442574	-1.093060119862648	-0.45430671418770757	-0.5581129868369398	-0.28378074840260165	-0.8136022584665389	-0.030347426780647956	-0.6387162041458345	-0.16959035582368948	-1.6714461908765272	-1.3222134478006955	-0.41914304125218416	0.6704715303191501	-1.0843766511168162	-0.7212990440862619	0.05162399870579944	-1.4051370353751345	-1.1380156503454717	-0.7161764836989729	-0.4832471192708594	-0.42551259181036405	-1.2597835516771365	-0.23115604735770698	-1.600743057299917	-1.5343845546625288	0.0019210710868332033	-0.6373393823842113	-1.5228290928993575	-1.1702568875003512	0.21902475932660062	0.37232071137536865	-0.4278568239178759	-0.8463864863120433	-1.0714697645450981	-1.0897460918634365	0.213603123747204	-1.062674028838121	-0.5983648974543033	0.27309981670339073	-0.7822830761188662	-1.0702010007379723	-0.8286543383613341	0.035265125386217296
-0.39149226512963003	-2.1701035560991957	-1.5435165556454828	-1.1736048153182261	-0.680731215248129	0.032961229791018856	-0.6875775345745646	-0.4889131337745948	-0.22429261129782072	-0.2265733298854769	-0.10283675781604537	-0.6960141362944577	0.14097883294088484	1.4975175624199701	-0.28761141062547524	0.12512389787137454	-2.1945702765733777	-0.01917764077017279	-0.5806592141029716	0.7063582161573293	-1.4818849174238424	-0.7491483004784961	0.009325628496459836	-2.040655494231026	-0.055368535389797455	-0.28257296958909767	-0.6937746738994719	-0.5252551914895529	-1.313320487005308	-1.3492811728469039	-1.4671064679255033	-0.5426734525545623	-0.020846046585811302	-0.7765647175929192	-1.3025477217729335	-0.6323779052266391	-0.6036283438030571	0.1970863004186599	0.43004373414201	-0.8520140479506597	-0.3204695946623339	-1.0784039557378775	0.7607236115387824	-0.17992653954707932	-0.6106200477454244	1.6719421499686538	-1.7575815672203958	-0.7019869521463085	-0.2788080578515778	-0.07191708437816655
0.26230385409855617	-2.3033156617943344	-0.9438564563350684	-0.24999215334283942	-0.3589823087942561	0.4891998705975333	0.18985870006868977	-0.14188083566698229	0.7916987389268426	0.03451521393978994	0.5782092476072835	-0.7954624497326431	0.8246562430964368	2.027984203522243	0.24813811331967225	0.47858887341886075	-1.7464159268646038	1.6231977100327475	0.022482286838704662	0.5537039027976541	-1.1493680128137056	-0.24585076740817172	0.27401679782906346	-1.7076663724941579	1.1184893735530237	0.26556331110991094	-0.8264539503690783	-0.024830141318125287	-0.586431491844882	-1.9658866518489633	-0.5131141872524723	0.7379259762708787	0.10593750287613422	-0.32869938893306216	-0.838990364230329	0.4957888136380423	-0.733214048787374	0.03702348831732007	1.2507173677737662	-0.4462714957813762	0.43352397469838555	-0.1945969545279607	1.051132866540363	0.6862668111002486	-0.6942950674962162	2.256429901366643	-1.8393468446297405	0.01175999388155683	0.4863832340007051	-0.05340862479990672
1.0419405077000927	-1.4920103154042468	0.06903203768181519	0.5856034287725557	0.3832993034527073	0.5372881925455009	1.0033795523319293	0.35228039595818395	1.2433201811707633	0.19640703136226956	1.0643995926882448	-0.5676573581927763	0.6231839852665618	1.357046052829952	0.5571978861314458	0.7144675986107737	-0.39072468092427104	2.2710969464117254	0.7727821350513032	0.4713796504768541	-0.5511797085506422	0.42640158706259995	0.394310644482762	-0.6240567764478736	1.5090143123437303	0.4826510551196648	-0.8146617917269405	0.8079851464888372	0.29556871780258587	-1.2819607579906587	0.5385818874299351	1.4903131211481586	0.17180826878113523	0.20385951853219456	-0.03250148782439471	1.3945313022903898	-0.12339828319131295	0.11736806937526353	1.3464925379604953	0.1363714143404811	0.825809141995394	0.9137062599858016	0.9737865637445118	0.8949152001740124	-0.647789816930389	1.984305265532384	-1.0158525802080676	0.6205653768083288	1.1209368173027445	0.08733204237928967
1.5425407542989187	-0.20097958838689287	0.6869456088751373	0.5613246114080541	1.0190111480399087	0.21861333258535195	1.1177267862851592	0.7323482859993401	0.9116095963707163	0.23030027614113893	1.0776015279495275	-0.23430438315054908	-0.13953196112661947	0.2645977042460335	0.4396773326846925	0.7945368669147619	0.9931752263863931	1.5141324658662942	0.8537926879105323	0.5278334139986381	-0.2614087732465886	0.6921280372893205	0.09170426337709571	0.2908410100191181	0.9758186624796868	0.05110513592782676	-0.7754523452661177	1.3671723876167847	0.5867995992805328	0.3490844852635813	0.899792444831941	1.4044118238186245	0.021772485733890862	0.21598035212961367	0.9437473972875763	1.4221711762421811	0.4685220172657205	0.30698233875116143	0.654304186612052	0.5540534715844441	0.8686160480977763	1.3793103911846853	0.6992488190690865	0.43679807478303834	-0.5036123277946016	1.3112242343933687	-0.12195413778887602	0.6894025209149761	1.3551683448224177	0.11050360684174129
1.4877990451546537	0.6911909926977592	0.4634687285736408	-0.1509504745497282	0.9590882640624319	-0.059444985157624766	0.6412770114649184	0.9071504755677845	0.2742736346307102	0.21143614175420658	0.7546457151577805	-0.03051484240469891	-0.5763246085619129	-0.3307458046263279	0.16213247211442822	0.8064588144791162	1.5529133369539745	0.20141186903171354	0.17233917921755587	0.6033308608814375	-0.36201373089397265	0.4696642020385651	-0.36375248508035957	0.4745130259769323	0.2276084095835629	-0.6769542947886273	-0.7445961059634735	1.2869596699002102	0.13970714233389586	1.655835341881518	0.4606175938203335	0.8206637222589853	-0.1477645228807408	-0.19140900700029825	1.7027541241137794	0.726128822067674	0.37698558957848793	0.32278907461752254	-0.20170795833761487	0.6023266410848106	0.7660162266295772	1.0048730184701813	0.4748729166351728	-0.10608155309006648	-0.3802995357959229	0.7059377768106952	0.13882611892223876	0.24069319030725778	1.1654054892980799	-0.01979344591231336
1.0134613918715492	0.6817123171984081	-0.2344046594660649	-0.6490695743494673	0.29541843561969566	0.054201255376321686	0.32509022344589483	0.9817021570139585	0.023723772570382825	0.2514404579307137	0.5172319986458163	0.0031534524674940514	-0.19206686303451975	-0.2109227943665613	0.1467141037719005	0.8744113384789657	1.2278004698170812	-0.5184820765794114	-0.470204615403222	0.6334150620547282	-0.4222264561674873	0.2539025221275322	-0.4460679221579242	0.31914520106420796	0.06683225861190578	-0.823528436761795	-0.5451302050810078	0.8010600930752695	-0.4204691337685869	1.66463417865837	-0.146748611897354	0.2707018923550771	-0.03799462878482198	-0.29021373149057056	1.9195805029065747	0.0621247217174288	-0.1985678764810229	0.13293245527164407	-0.4913579741033247	0.4217569813104682	0.6208830487508793	0.42165275786775097	0.4243205456752982	-0.18738986357908224	-0.18290348144953972	0.3717261482431997	-0.012266864932122507	-0.24491532926264473	0.7795525740528274	0.04447387080583872
0.5678807909365511	0.0772190180159444	-0.5829158829134595	-0.36124224419330214	-0.21625361930848527	0.4631795584023781	0.7096514478365239	1.0592988409911743	0.4202049436658737	0.38374992541340697	0.6485447901043518	-0.01561675722448607	0.5893920310150633	0.14449234246282255	0.45066372965426565	1.0527915300761945	0.6682696814223495	-0.3116077712382957	-0.21427287318487387	0.7429068059543027	-0.06803555684676235	0.4924369290080684	-0.018016082891882803	0.6286542194510185	0.5637647169523796	0.09045851212077143	-0.01899771969076681	0.463589742962939	-0.3017973953723074	0.619598724850986	-0.21955483417880392	0.0010496349983294994	0.2826520713380876	0.34264313049494005	1.5533398130964402	0.039830696155068485	-0.46727041333109276	0.033717124823302295	-0.028737365497643327	0.4164052074363768	0.3965359706684519	0.3483822521071089	0.5079054444778394	0.19626178235706118	0.2694460790175501	0.3091187422143098	0.238957049253465	-0.3015299812975406	0.5280595583672519	0.6323022698962991
0.4797367666112053	-0.4092235005227252	-0.14124864397717476	0.35924960355318875	-0.018535692995506135	0.7016281798284801	1.4940383034638536	1.0718352062367682	1.1130612753198044	0.4954598088075168	1.0065328049905742	-0.01733026211616085	0.8640725769068143	0.2578511349680411	0.6905473166797751	1.2725521252073309	0.49513723861919057	0.22905664416942026	0.88704215799465	1.0507177151485871	0.5164482609603683	1.0304009150972748	0.4449964522475759	1.6041044931201571	1.0297466605131236	1.4233011697923776	0.6871341690577237	0.5148494185532035	0.6184803245540254	-0.36025525114921375	0.31022064721276965	-0.0827875929309086	0.37578048622288357	1.1968802285912898	0.8280433102701943	0.5679130105927203	-0.0617482968493185	0.2766470512876897	0.7041342666996694	0.85320542564344	0.10383502361151564	0.7924525096698944	0.6094330611486419	0.5996738354965332	0.7864237521266269	0.4708975140651474	1.2262519452742238	0.05666802630762265	0.6123884147766925	1.5277143767485502
0.6314255778472014	-0.42041986614280485	0.6699241948866979	0.7858117256114426	0.5549820678603823	0.42628686293097595	1.8616390494506414	0.8471585815034167	1.5320240883533731	0.40313513809635804	1.1808147381843341	-0.07680898482614117	0.17921141319390388	0.1902677827357428	0.5329493762677878	1.3894376003093778	0.7420956287003335	0.4071575470667428	1.829711689395392	1.3807494634621789	0.7428534648604975	1.2893961736815296	0.3534821607173686	2.5551163882053998	0.7819798688630091	1.8827681924164692	1.2069254766929591	0.6081227611222786	1.5754222116776182	-0.46865060613726883	0.8488433409245941	-0.16437853865168725	-0.019109408265896587	1.3576694740089703	0.05338289632830228	1.0107435124704114	0.44039008239600425	0.7060763395610311	1.024132133922251	1.4993368412491486	-0.10876986750859816	1.080632268757713	0.632146157656915	0.6118864957031281	0.7685888766179274	0.7941940845657737	2.264879299964084	0.3584800918985772	0.9266776644252729	2.031439368118408
0.6055971101302008	-0.20327686456590352	0.9562473321499065	0.7318917546630238	0.6459507884801686	-0.2097280488666838	1.3927588257740349	0.34021342434886975	1.3976348358395203	0.03336728986733457	0.9322537340161114	-0.2792894265822352	-0.998980508154857	0.3560054878557477	0.15001353312929683	1.2992005779805043	0.9927881518606176	0.1537482004932367	1.6266569989570603	1.3151448774343264	0.2709700965499103	0.9453414185354473	-0.3306552265676549	2.6384732446950467	-0.14531943011327175	0.8635995190713995	1.3387481976198283	0.23284240073839418	1.592089043943813	0.0559682925191629	0.7768449240212452	-0.3172364980857863	-0.5835661502919952	0.6132972889823327	-0.5192671479850682	0.8361090274634966	0.18580685435378236	0.887027988700617	0.6424047736214159	1.7315646929975943	-0.11349228101285581	0.6439130572665985	0.5420009509084008	0.1838643625918993	-0.10468480796897224	1.1604784495132119	2.316994142024511	0.15834800641881833	1.0989292772020658	1.6531914024381342
0.17299532455972425	-0.1309433061632688	0.23567373254978047	0.6423559649765715	-0.08939576495529941	-0.717236630953769	0.5253461777326844	-0.2368144609806828	0.8805233477570645	-0.46938260596331977	0.44471028613399644	-0.5496780744383144	-1.723057628614557	0.9239953273258882	0.048793093353149894	1.0069822377569124	0.9025672934008376	-0.06679544147003821	0.27398941125636894	0.6543539485184277	-0.5715161128099677	0.2964365343139104	-1.0256876138496414	1.7300999933604306	-1.067622133408498	-0.8031953922883791	1.2308423386669038	-0.6280045435462921	0.41995162889093823	0.3681698606113834	0.06344932571186229	-0.49759478329386314	-0.7386414287228749	-0.21554973069697264	-0.7419627452596355	0.10063280659237815	-0.8358818095467908	0.6046568233111874	-0.12379101559261288	1.1076841166790339	0.012849723655785667	-0.3539392192382319	0.3711226419784063	-0.43076479323976885	-1.2324744090292026	1.4228650862959944	1.1288983298846897	-0.5091215678799224	0.7979594042414435	0.6755437755426962
-0.401333016381624	-0.1712282448099514	-1.0573448210530336	0.8272981611929562	-1.0073129242896388	-0.7702331701032343	0.06608131464284209	-0.5436734496604957	0.36588564572270493	-0.8311586363032957	0.12287095877125526	-0.6849955638343309	-1.4226153234589738	1.5383049852483919	0.449464175430314	0.58368253116262	0.47763471020111	0.10786614035189657	-1.2660122691813938	-0.20248097621463973	-1.0799495825042869	-0.07648282834742914	-1.1279965433633103	0.47005988618116457	-1.335893379234766	-1.6127834502456382	1.1265878041877815	-1.3623587135582496	-1.1850118258795024	0.020570013997390592	-0.7418144159399973	-0.6067197318105353	-0.33255547590531037	-0.17633693692175645	-0.5931429654882463	-0.6429636076601488	-1.5886898314578324	0.13961143070858295	-0.6475624397529111	-0.14633277456709773	0.060003794801365494	-1.2125459376837406	0.20266306616623297	-0.9070215689063313	-1.4665725265910727	1.4911897302581103	-0.4386528867839444	-1.133122081128589	0.09128181240317546	-0.09267490646027002
-0.5886720414579203	0.02316796308796972	-1.9481469730077872	0.9461568624299566	-1.1545114468291464	-0.4661985157424617	0.3403506336761199	-0.38901032735477237	0.1289630545380376	-0.8492386601983947	0.16816337274879412	-0.5545913500042926	-0.33281160909401714	1.658983833749196	0.9646887829711148	0.0835519158118514	-0.07181419454595253	0.5469579463124573	-1.9820705325031533	-0.4820042691795721	-0.8622058851498788	0.08183070004690089	-0.5902490351108618	-0.43655527482765855	-0.8730269753019225	-0.8845744150930338	1.0363389548653656	-1.302273266987644	-2.127543854871247	-0.6029616849137992	-1.0549372489747189	-0.5320571635811897	0.1680556460734436	0.7402212566883034	-0.2090836955589407	-0.8564698562111938	-1.0571771068002622	-0.026112322013845803	-0.5040521939903431	-1.2681485733237077	-0.05057164443680415	-1.4160098557964333	0.1310126931733927	-0.9945882937385249	-0.3078010406627572	1.3607346646557488	-1.2421726988336375	-1.1583257525304862	-0.5099432686644224	-0.13708317948504306
-0.14953872326253853	0.5673905508928384	-1.7986708031788097	0.4742206400212215	-0.3127915099417969	-0.08989654964465826	0.9240560866932165	0.0980746889206035	0.18766433592183315	-0.5131843004587968	0.394467336324661	-0.21608440121445924	0.8353279609685635	1.1144349567621028	0.9895717870570976	-0.4518129934169471	-0.5646643094662834	0.8239396280840459	-1.6539540667990256	0.22851579580597067	-0.1900626490702024	0.5128985790820252	0.12855928788344417	-0.7753404382190162	-0.08786132594255665	0.6393452266634411	0.8037530363412868	-0.4037652654933353	-1.9185294170534106	-0.8085897525848498	-0.741695857199521	-0.22259763882118233	0.24400699127743314	1.6292574950727987	0.15951867034087427	-0.4534863942891278	0.5686831779750834	0.2614116595403034	0.20960930049776844	-1.6190170546586067	-0.15090814508999295	-1.0531212104740766	0.1961619611648861	-0.58632628768822	1.4159162497091646	1.0651469207215538	-0.9175473763501877	-0.4422178416413076	-0.4648503022702694	0.27752069949088704
0.5679748115323691	1.0861349638170434	-0.8319777872759162	-0.4822328087538612	0.7795927015779652	0.2521679663743441	1.1693865944865278	0.5492857255751028	0.35138979799022335	0.026183438116998723	0.4562896487383572	0.1734760595592453	1.5288100443592925	0.26577076957899726	0.36126879140187573	-0.9110035160340011	-0.8728365156004294	0.6582539746565191	-0.8452978788678372	1.4569441459757193	0.32271112138917607	0.8055361875890503	0.5859514267346579	-0.7064376515457066	0.5700935549711897	1.684336237187578	0.45637428630521837	0.6819124193391516	-0.992683292479816	-0.37689789288552655	-0.11119656322499698	0.19792358598046417	-0.05865487095880124	1.7298404874968623	0.307098478484973	0.1777575599862395	1.9575764282521733	0.672164045077189	0.9562120122022043	-1.21106027620095	-0.036252347743989284	-0.5730449430689057	0.33364011587640496	0.18565537403431137	2.2886307928810763	0.649923736567839	-0.06567916566209776	0.6310423813218121	0.2474168143400586	0.4812143768227643
0.9180767497311035	1.091153819853912	0.15652521451157606	-1.1594146651549448	1.2149418504154728	0.6317636067607061	0.8532931905301551	0.6224032120807212	0.3614136682958933	0.5441118706839888	0.2070071988640607	0.4955083614299031	1.6406065570188597	-0.3528547948992105	-0.4670841402033401	-1.1058366664467858	-0.855721692119347	0.1216759783805242	-0.23207286647303765	2.1422042661061753	0.31974482634178847	0.8153399385788481	0.7074438463567411	-0.3646089388625576	0.8773610913211533	1.7139570674306663	0.27758238840311344	1.1962334829471906	-0.1668272941306969	0.2596741634030378	0.4414490630036742	0.4453359689771165	-0.23150642458409898	1.2036341085544462	0.22372421448460247	0.5174611614767716	1.9385376655897224	0.7643098535520405	1.158106087359845	-0.5819532183425699	0.24994108754956623	-0.29366112797435195	0.40220337947977397	0.9162198799549357	1.72102030680139	0.20438397741973807	0.4982775296464049	1.431994246832371	1.0026520395200271	0.1668469485737632
0.5678677108021809	0.5254653184886195	0.5501684734913651	-0.9897183105872296	0.7675601139288457	0.9787528052269517	0.262765707137283	0.25103280017128593	0.061664666473294785	0.8035064775538233	-0.19407696992070925	0.6794492169657481	1.319350273563467	-0.5098364059075634	-0.9046486923031223	-0.9227592683733439	-0.4506847429948968	-0.47933352479308194	-0.040620933176531544	1.5521781165063362	-0.04497435289267056	0.6913906154291689	0.6533557192056658	0.1968493728781145	0.7868781478385919	1.1704361068982705	0.40268103817319834	0.9030392759923529	0.14009995566088002	0.5357615426253163	0.7093282025914898	0.32232539301629864	0.028511020968502065	0.750704765001264	0.07563437854994208	0.3154109337146343	0.6419698608619843	0.4323840804365082	0.6315946363716325	-0.2029717058302223	0.43045917419374596	-0.2262526473592838	0.29946663559916625	1.1487658233886051	0.4616215642823337	-0.14104468526451647	0.5094257349746615	1.5276981003614314	1.0503877511937694	-0.32678126267398716
-0.17309161486987834	-0.1724739164495639	0.38058425405185137	-0.23857559703686204	-0.057517441616377424	0.972111250826681	-0.22157416748199912	-0.29894358164571705	-0.45019481679240486	0.6428026611593696	-0.4811093920657758	0.6519051567231768	0.715595826299343	-0.40265040496908155	-0.775529805576724	-0.4832024657441471	0.15732101758961686	-0.819316560937069	-0.059630698208693	-0.039345156648942066	-0.3634402047769303	0.5984800971028134	0.5247602569973692	0.7459129508822548	0.352592525068804	0.6465669364394439	0.48178547015766604	0.18214610100894035	0.15657157308326664	0.31646996206486355	0.6699574734953356	-0.013734575480218728	0.4567356945930854	0.6748246100672255	0.039859555114448976	-0.23871873271807942	-0.716304066711019	-0.05034162729413269	-0.25175654647762685	-0.0788233050737739	0.3222017303807552	-0.24982074375540564	0.07710763666577468	0.7765134338684329	-0.3191918821309701	-0.31690513613746496	0.2709639475395691	0.9720158314044436	0.23696548304397966	-0.4768029542413818
-0.6324912124684833	-0.5067503764502529	0.14051880620396195	0.3934991978464489	-0.6231461105492557	0.4133048166416235	-0.45938913003058884	-0.6176360694474037	-0.8219113607898414	0.13210473314724755	-0.5190880984420372	0.40652448834652916	0.007366506823225053	-0.3780071280859667	-0.362174205918659	-0.08900214699777122	0.59929781707401	-0.7081740499539716	-0.009519883379440553	-1.5754571298517588	-0.36359082944781235	0.5406478143382576	0.3362916459663587	0.8629008744609167	-0.19706048625504552	0.20325354853603048	0.0028592320091165254	-0.3856374442512223	0.33900696729718416	-0.06220479786085464	0.3842562456774614	-0.12242335617860117	0.6064931806505085	0.6367286481038816	0.18361081754255068	-0.6696351129208069	-1.085549097284688	-0.35638200637323575	-0.8237741119832975	0.08009731592831823	0.08397681856712864	-0.2599030495336607	-0.07637690787440098	0.21429673983185013	-0.23003029804355313	-0.40931106486910246	0.12033847063780004	0.24881293875157923	-0.7923282651363087	-0.17890058686030683
-0.39671109037986096	-0.3224612891586492	0.23483283636261415	0.6401394670927376	-0.6371995940329911	-0.35999996833156495	-0.4909128286180085	-0.4708857708600134	-0.6988085647649016	-0.3540269261256082	-0.350789205360775	0.1456492867305457	-0.4710655742056	-0.5779398827535345	-0.018664817152404138	0.03509857518474085	0.6592325285371265	-0.1947879639168984	0.19547708843162084	-2.121830463264539	-0.04470174845301586	0.4562557550239867	0.19618823594050405	0.3785319424948706	-0.4601168845373944	-0.36063896346851554	-0.9821430860528615	-0.46950172049598077	0.8167549993659585	-0.19287508192417332	0.002585411025327241	0.277540723453761	0.4338679629070382	0.32183895681246566	0.49046196035310935	-0.5776578329448934	-0.48190596985900463	-0.37333685756648827	-0.647429341712943	0.400386234554105	0.06086792901134296	-0.1294742088230863	-0.019446390766766995	0.05488290509850298	0.21599502805890938	-0.5910552292528118	0.07814029672745981	-0.09975466332051484	-1.17018596387606	0.19788319511976607
0.31443213619342925	0.20044223398101665	0.6368657869490737	0.8311440885656056	-0.1581508712645842	-0.6582868631573467	-0.34756543343336693	-0.013611466169083732	-0.08028589443174569	-0.3613758169561316	-0.09844186205756689	0.2123722902677359	-0.38628796420419265	-0.8443661735389586	0.11302779234291788	-0.08027545848737702	0.4925279590395867	0.4033311948941249	0.4558288404781002	-1.598697281857778	0.4310458341559181	0.36749166424235513	0.2988164944565778	-0.2994416031853883	-0.16474161170648932	-0.8757345248718923	-1.6660211977299209	-0.12470286102274278	1.2707135471588042	0.04861773034812301	-0.20454024902319862	0.942892984361923	0.29372578677129296	-0.007964806914269708	0.9172120683511116	0.040657844447247134	0.2985781247950704	-0.1811765396729664	0.09486636926870211	0.6666870236930761	0.38616972499230334	0.279883038835191	0.14737094783099394	0.4827500769533091	0.4778874008283556	-0.9225846484281236	-0.0009469114044898062	0.10531986820601555	-0.6265825563656054	0.2744597296994956
0.8549286603062608	0.770728458831656	1.001761847499367	1.169702251261141	0.5568830667228256	-0.16604228199696133	-0.07640588568588483	0.3097758594278427	0.5864643742337997	0.20370648608804334	0.11041031803067324	0.7290243283176929	0.19192889160623036	-0.9078693732302164	0.0252916138514684	-0.2590550646186889	0.3985105563770996	0.6654045569581818	0.6079079409008383	-0.7092869153538958	0.8484025330071674	0.34676043370653825	0.6410797891590555	-0.5396177784845136	0.46935097321874336	-0.857809629119975	-1.2626122600733163	0.3463590552187065	1.2899724321150794	0.4819361255405595	-0.0005254257439545201	1.2695635194097608	0.3796048993068251	0.08758402105451975	1.3460895105901345	0.7528490088517986	0.618887808502485	0.08754791185227105	0.7231103878583109	0.595216450098862	0.80802323680366	0.8960270700158163	0.11165314779455389	1.064381167911646	0.5996148969803776	-1.246751819442627	-0.14432231640336063	0.5486426786119102	0.2666851814868289	0.028291406591346373
0.7237292625436679	1.102894496826225	1.0174749482230596	1.2102708613897009	1.0779930782229608	0.6170997702158343	0.11801540577918265	0.14449791753012842	0.7668047990251332	0.8662883964115802	0.15546614760003613	1.3186276983940155	0.6827758344455196	-0.6309491397058379	-0.31567959608430035	-0.4237041782758041	0.390635870193576	0.40728629605308725	0.5235735302106342	-0.23622997478187005	0.9796673401024977	0.3704182830376252	0.871944984021952	-0.22143939087947714	0.8233268351737494	-0.23870080580151207	0.033413808850184606	0.6005170414034582	0.7886486402853765	0.8175568711457099	0.5323456999354554	0.8724098395898229	0.4083899908297541	0.4271697420120673	1.519573003768063	0.9979219301412264	0.48422716820571304	0.2717236520448622	0.6523863361865487	0.19197247684018356	0.9490245587148455	1.293693665082105	-0.3433043609582284	1.1807556137848674	0.8360480126930938	-1.3183286766741762	-0.2750418575251563	0.7112827770915734	0.669679562428683	-0.32374921937513884
-0.03041169906260581	0.9589869805336739	0.6389487927991852	0.3896503441509473	0.9123390701318045	0.8447015417835836	-0.03834197890533402	-0.43531702450301796	0.35166733909753095	0.9517691455970144	-0.03627354813387072	1.354430821369331	0.5148602614168681	-0.0966756107027336	-0.8906621672599845	-0.6395808240405868	0.1391318199479074	-0.10981838127745353	0.20903323654048714	-0.414886447929025	0.6940516541469581	0.30091729157034125	0.6107150177260402	0.060449768609223624	0.48828423816874644	0.3127515020949259	1.0858326661975894	0.43335719308401577	0.09299614448526987	0.8308030249898771	0.9312309292463533	-0.029113922450977974	0.02215206177180677	0.2192789815250532	1.164472004823023	0.5359025752164173	0.2147055240624218	0.16215856588585031	-0.055488694505274334	-0.23107264174029635	0.6934363473949473	1.0008038098312502	-1.0289134179949304	0.6611938544259308	1.0078490572590133	-1.0384907078314962	-0.42312043683577044	0.34204624002772216	0.26871515576454896	-0.6571685738736606
-0.9016621591049445	0.32592422815902544	0.07610500344029954	-1.0181965162053788	-0.07429032925845609	0.2652363995611898	-0.5626695125157964	-0.9722466613737487	-0.22763389621395158	0.2630242229561691	-0.41340396254957895	0.6099992715154727	-0.1914977054260598	0.4672057324646526	-1.444508203595797	-0.9036369445293663	-0.5682469411596857	-0.3954273597625655	-0.11940946721225801	-0.8939896431064962	0.14570964849235551	0.047172637141452846	-0.06015904850209993	-0.3235194389402992	-0.2413466599706102	0.09719748446749446	0.9613844416102778	-0.08128728750864622	-0.32361247769894735	0.4451898044660529	0.7238650762890743	-0.8382338123362428	-0.6174675202556229	-0.940445712514097	0.284489273216587	-0.3272694341775242	-0.05544562687573376	-0.3502043311060365	-0.7326137178433988	-0.3744943799465548	0.256804601582338	0.06034818345380924	-1.4178594227349675	-0.060510550485545316	0.6410701192403221	-0.5501097245561967	-0.7271768805366933	-0.322700579385309	-0.5101253685558887	-1.0060361751925255
-1.3731399442271128	-0.3933876675632814	-0.35765214172592574	-1.8820021712787072	-1.29683646796712	-0.45334648376729814	-1.08270924438548	-1.0549771170957989	-0.4524270953488873	-0.6535563144510682	-0.8028308968574075	-0.3934453381050869	-0.6330957964028494	0.809518741769901	-1.5827732047991527	-1.0088955418689376	-1.4075914043900366	-0.22214367737899568	-0.13898479139329054	-1.1759214440600056	-0.21648694407570743	-0.3084786124200675	-0.5647896637633083	-1.2388255421250534	-0.625694064725426	-0.7034286626094842	-0.06855897556574915	-0.5887046458933782	-0.19491916970233936	-0.21951699581287437	-0.07213014125510898	-1.1568219501382218	-0.8849121704117057	-2.3300577075170263	-0.7056942819940264	-0.9668384707825429	-0.3899213472375959	-1.0363959610661453	-0.7486438828596687	-0.22652549585957832	-0.10816821003976278	-0.8364151259571936	-1.126586453139076	-0.41585047391476276	-0.2531350988274351	-0.12445364549462613	-1.1630884760329134	-0.7952901901132762	-1.0211933249714016	-1.3323951106617902
-1.2884472742819155	-0.5804567551393088	-0.413482617906633	-1.3716182340345102	-1.7814765927434728	-0.4644218622097986	-1.1813113563311228	-0.7195485925527018	-0.25645619853728546	-1.024583167613033	-1.0351421539189136	-0.8229548599571542	-0.18916315534453104	0.748943222649195	-1.1585033814783212	-0.758780792634155	-1.7430481605243522	0.13612345979396298	0.2642292250264011	-1.048881546477949	0.008216903578999717	-0.5920165951884634	-0.4100157038375252	-1.8742594559300114	-0.28546949471881244	-1.1606660425266642	-0.8584891696864333	-0.6956792924700018	0.35889600881719114	-0.8444260143779352	-0.8837830042297753	-1.07598522757462	-0.41004360636145054	-2.7123019082594895	-1.2496580461718658	-0.9598191228511347	-0.7089243442062774	-1.3701066533857253	-0.13415003943866796	-0.017501003830018094	-0.38032911241412126	-0.9630136205715917	-0.3606992706765726	-0.25672926240232136	-0.9356837429885078	0.014990921671191624	-1.4085816999781242	-0.7864909876053311	-1.0327366772800495	-1.410971028129578
-0.8630902037853632	-0.01568443868421881	-0.052555465370866424	0.046833872493669514	-1.0929239998660585	0.26413861323350035	-0.8770317821311473	-0.397713831393906	-0.03150425764099554	-0.6502239851946874	-1.0463959120404318	-0.3486630997015843	0.770332571217784	0.25942591695499506	-0.47315227897401896	-0.3121388759747903	-1.3171586420626482	0.2288243644552514	0.7725103646666541	-0.6670704210480595	0.7512660402076459	-0.7286306639593229	0.26183128367194286	-1.671373144732372	0.35555591813940907	-0.7404529747450889	-0.7134548971714882	-0.3281853595366034	0.9220179815924924	-1.0365219857041033	-1.1060533225937244	-0.9194485648629505	0.4321804114886877	-1.7121257476129998	-1.1069136809483284	-0.4436846269491409	-0.704744527523175	-0.9833445204239003	0.46978943967453185	0.039258057657920946	-0.6905170535206284	-0.3189530252539587	0.19851954781411765	0.0942584485718244	-0.7622158824206327	-0.2077297919129121	-1.1343409564937954	-0.4262639786477868	-0.8081638018392417	-1.065621318748169
-0.4205171580556707	0.7430307131976714	0.4847724211433406	1.0622216022640356	0.1357745170409973	0.8768501265183275	-0.6341349623139756	-0.4497659387252379	-0.09213270060974132	-0.10032489824727416	-0.8253071368247026	0.5613822959849277	1.157656810909678	-0.4560065762703991	0.043908884894042856	-0.1586332779887605	-0.5784575193801079	-0.03031791704246852	0.8601118683572808	-0.3276537442788209	1.4747801169467591	-0.8071594774109706	0.8165539599765259	-0.9750387464791581	0.5442549454684089	-0.026279272714174795	-0.15897295403335254	0.15537429524345195	1.0707056724026907	-0.573800878647824	-0.695586947112423	-0.8184265539997629	0.9199980057595092	-0.29882944182534704	-0.5165196966200676	0.029056801818135327	-0.19474313094077755	-0.11117563958084299	0.4974378785122503	-0.08044838516733661	-1.0386617299141219	0.3629191760502452	0.03776944915538517	0.273419173119546	-0.08047208191366353	-0.6941729260905778	-0.4153947087963202	-0.07564312841325033	-0.658773073077875	-0.45868405234880344
-0.15101722557210626	0.8238478216469349	0.7976961352346609	0.9492183332850928	0.821329367731789	0.6023557031757747	-0.825146981969493	-0.778585283707814	-0.26716318341748374	-0.05397771953062846	-0.33069161540202097	1.1890882263543556	0.3588174776762194	-1.0119751690779304	0.3352780740175497	-0.6153263706732216	-0.18047845759606232	-0.2588721056011975	0.3418541018733226	-0.21427018617980217	1.6788230237543855	-0.9540070527167607	0.8196375679258835	-0.5749617938766822	0.059959348675590766	-0.018954555628326097	-0.22240304172860204	0.2879999686436391	0.6727332913228267	0.39004884445990445	-0.18156838590453775	-0.6308542383702483	0.8075980530616912	0.2857680643376396	0.0940424638209147	0.01459697857574798	0.5717697352970922	0.5371578722883763	0.035487911615239426	-0.26200673713848943	-1.2171057948244395	0.4385432820277409	-0.6671171700336197	0.23406680644099617	0.06797063894552476	-1.1898816213054395	0.29196370897704327	0.02526289059146038	-0.582278663637314	0.0010272966294627972
-0.07800940318761437	-0.0004147669770822385	0.6368387291730341	0.2665399430834089	0.6114464427663702	-0.35154955506681196	-1.2728590327017355	-0.9467929108452813	-0.16438887746797184	-0.5222247961169123	0.3895199486011228	1.2798946671382248	-0.9875969090092939	-1.095404992035166	0.733182472226436	-1.3836680970888686	-0.20494000698838735	-0.1052594612219526	-0.36024199196547957	-0.3024840553218217	1.375287986540372	-1.1845070562387543	0.4442400235200565	-0.6798818791563628	-0.5585048284045431	-0.8181892154748744	-1.0719220574588346	-0.035041158326682996	-0.01674452211050754	1.33448709900054	-0.07148920628589633	-0.2307251819796357	0.543152212100746	-0.10429458440766731	0.47499418311336983	-0.4239108368697624	1.102279661634078	0.44518935907602075	-0.3561248045892217	-0.4032313781664058	-1.0718127877108607	0.05723739061664119	-1.2467996246103696	0.1464573211097233	-0.7794568296643566	-1.4113476904178068	0.6494573621170875	-0.09032101756398242	-0.4119378393983318	0.08328486487644857
-0.1590299277152265	-0.948986849608468	0.16524098919258148	0.005208751315485644	0.2384426421466993	-1.036327844909819	-1.448644335407862	-0.66230791563185	0.18990470894315056	-0.860416708127344	0.9539796197423748	1.0749863715518884	-1.6109320643060125	-0.7838206343825864	1.3960672159077772	-1.7577575867514994	-0.07421150988818628	0.2316421400878347	-0.6297224753644295	-0.4330790618160629	0.9679810129174905	-1.3925768223221757	0.1157086889050817	-0.6205215667759119	-0.6922316193505025	-1.3779902338661705	-1.6803517063746674	-0.45515125808692036	-0.5585293295768147	1.6233757313115038	-0.3252490525811819	0.26488150658230275	0.6077437635386823	-0.5103800989365763	0.5698984750460064	-0.829306203140239	1.1333164421394637	-0.21055807571396634	-0.3688751759557503	-0.49330514850332513	-0.7690961255924019	-0.1073553354973127	-1.2656526858112094	0.052441045565152375	-1.8411246147175013	-1.2937419784783266	0.8042237050028708	-0.24855294311279136	-0.20443479418988678	-0.02022603259626116
-0.34335585602882035	-1.0076418075771738	-0.14134483067958098	0.30991765988067144	0.5483154437614236	-0.8552593113458913	-1.0999299157559468	-0.0842310433061951	0.18756340769447213	-0.5597159571605665	0.7109514307808332	0.7277677019697292	-1.001101911920311	-0.581229274333244	1.8719850285715285	-1.346141189627664	0.6734767210198296	0.14064940257415082	-0.34458643504546044	-0.4475238968801696	0.6897843485327542	-1.4419014400751715	-0.10505483128560926	0.28592165795828856	-0.3840077315231612	-0.7472518553867494	-1.0025621255585995	-0.5542246533625291	-0.6776577082821464	0.878685700142943	-0.4917252791504491	0.6296244420474296	0.8362769752732425	-0.18695875576353263	0.28818676735097454	-0.835340569339771	0.8077289850911903	-0.8003441642587515	-0.3409117076017002	-0.5802054813775852	-0.6856700613896969	0.23079970484638845	-0.9539027848026241	-0.23047172464043106	-1.9630216259763615	-1.1360125970388666	1.1207885894741025	-0.3287421805670399	-0.2746342868338726	0.046093370407225505
-0.5319454153815854	-0.04278942303013264	0.059110294941202214	0.40708396320869084	1.346709886486665	-0.2136816900109751	-0.5236621500588815	0.3853080356821038	-0.6945648048274631	0.132980188650561	-0.665726198594729	0.002108764430889959	0.04653735020599864	-0.9886990195436633	1.469412578104231	-0.49801586880746046	1.6652802075422513	-0.6767014284022695	-0.008276288882473946	-0.27909039944020464	0.3322644693057606	-1.2262523888358432	-0.5430728852242532	1.7420799501146482	-0.209571278372328	0.6975711150293226	0.673461341935813	-0.30675960025055565	-0.440306732999297	-0.7104343681289722	-0.30812555271977626	0.8167410622582776	0.6298918492939697	0.45570413088697015	-0.4824838732326748	-0.49640814643561265	0.3946702674345608	-0.9371090046167695	-0.79555866891904	-0.6921203155770052	-0.9872248002790665	0.5799047519570372	-0.8226146493330553	-0.8127281264503582	-1.0042632747106544	-1.3614011391379859	1.5842063265076762	-0.3010457641624564	-0.751379619963704	0.35854683511221963
-0.5471282403515301	1.034857714242485	0.6160708105200735	-0.21415657772652463	1.5295265627503147	0.036205253640858436	-0.13664913901374484	0.5604821710325322	-2.085512429405268	0.5284091045552701	-2.541095689371534	-1.2338367241735073	0.41997248967666717	-1.9188140620505028	0.14773932086305533	0.10831914858735131	1.9751269818637873	-1.7060925707276764	-0.08385714909577754	0.05024760442374292	-0.3429082569669593	-0.6812004587435218	-1.264653969690062	2.616985778008467	-0.43859700324380774	1.6034579751281752	1.8404345355759462	-0.05019942670874814	-0.09207829971712711	-2.3467605924839208	-0.0016158236130453688	0.9977996156929667	-0.17258111962442735	0.4882007867717505	-1.5102175458902962	-0.11836410935422442	-0.008405948683152384	-0.7936008692387875	-1.624848363675372	-0.7691233741895188	-1.3619805847593704	0.34407501627649933	-0.9144761717198072	-1.4208752759914138	0.019166592760147864	-1.9942160460212885	1.6759347876700232	-0.13965534351235653	-1.2035670518614419	0.6510149711804741
-0.2157845979159977	1.2703896736998543	1.0351437583896899	-0.9684391013245431	0.43790735740714287	-0.33236022261413356	0.09711496671887551	0.6390158547517635	-2.7849327613285486	0.36747780427156906	-3.488818022042978	-2.374418280120163	0.04501303382012928	-2.570906251894829	-1.133210957391894	0.27763938288011863	1.1791399806265304	-1.9837757673799739	-0.3044585555545511	0.49736656978942734	-1.0422649987492092	0.1582041436360161	-1.6553716724763463	2.1528963661977345	-0.5796456907366038	1.2164319020227374	1.3431325681485904	-0.02330994819649625	0.2473761513043438	-2.996929884879984	0.0888101067860156	1.2938701529101657	-0.8952255899544934	-0.17921959595043696	-2.050713555572422	0.1791426149399619	-0.39733772375048826	-0.6833089397096785	-1.9383935579125706	-0.6395451444124288	-1.2364333835079622	-0.2681985759441639	-0.6395008527325868	-1.499468770964504	0.24914839525165972	-2.413929377394722	0.9917339400394577	0.21190554533450234	-0.9033683146416485	0.7091269882757375
0.4777948517044995	0.6490393532450399	1.015757168474103	-0.8545621377259541	-1.1886825394896854	-0.6423113322942716	0.6051080023213824	0.8962634040333076	-1.8284342641656846	0.16182473972872266	-2.428301550809791	-2.3551011813590828	-0.07885828964044761	-2.0462559209682616	-1.1995663034157287	0.5414968521147475	-0.03681175525493065	-1.0171151860084202	0.10860344631351253	1.0362496327790107	-1.0711839552435882	1.0503711889692802	-0.9592961665416201	0.8356155917138994	0.025447811292139244	0.26668321223821967	-0.31047944537862043	-0.06267326123076826	0.6647551059559107	-2.079515839475369	0.071228975712026	1.5580957553554786	-0.7103217996055904	-0.5529055755549075	-1.3950470593476456	0.6165947060310557	-0.6138830118169487	-0.4965640682447575	-0.9181194129599067	-0.09783715696487107	-0.28167011837672945	-0.32273601082498	0.5074128660423128	-0.6951698017246102	0.07352193549509164	-1.8179475286247102	-0.1044434786540317	0.7586429121976438	0.42880666732813477	0.6881317566082807
1.3136015292449774	-0.08164948910318297	0.777590901257478	0.16742244406872037	-1.8990966787009778	-0.18071023087558855	1.5352192826693984	1.2904331229088455	0.47931882327393305	0.5280876900675952	0.2516542805437622	-0.8262602456380876	0.7255776741855694	-0.2203792389880719	0.11690446045455608	1.4819609778829785	-0.5106003360192776	0.6911062280534682	1.4287582787530706	1.599446823098565	-0.18177983081746651	1.5574884681980898	0.6841161222422646	-0.11947255769298003	1.2166697332182626	0.058444867611972276	-1.3981491797289411	0.14194006918172258	1.2019195717446982	-0.01752607431335422	0.45810267332536403	1.506925899600644	0.32629239793516895	0.15143958711406774	0.24877321822410167	1.3991627930611523	-0.41475623527089506	0.2024605584089602	1.1613949977784348	0.8932911406981685	1.2766122622450964	0.7236861038650537	2.1443441298135855	0.7394773208083593	0.5289595643518379	-0.059751188658927964	-0.6742909933771275	1.3661183508908457	2.1778578145480707	0.8956012678522974
1.9176564194865868	-0.4436871817538355	0.7677394464937528	0.9033554909167296	-1.1318685684657008	0.8248919939616738	2.332024567723108	1.4589662551774436	2.6752385624190294	1.2958598090220974	2.810645038529351	1.0971575678706431	1.6995730158157965	1.9903604261157006	1.6606686650990228	2.8798190275320086	0.1568141067444722	2.0661304010305064	2.7866636097997235	1.9870766955748698	0.8506614263761271	1.3003249289619678	1.9737052121854408	-0.08306450838529285	1.89292644460868	0.8665922473408249	-0.7602855710479055	0.5476586400248169	1.5947997520279729	1.8921681911049912	1.4668784715169731	1.0487747750095706	1.1458751415685409	1.3047063089095774	1.6038240123032832	2.259824420386363	0.13484718034443266	1.461916193930483	2.908848397644053	2.0081719129030695	2.7969376754567232	2.169125200751052	3.1246406385469827	2.024861723481475	1.7276992848827952	2.0255970321787222	-0.17440602773976016	1.7847327433346636	3.226872891088104	1.2835092818937655
1.9552127829354145	-0.7565202730166685	1.060126625049807	0.23705380575458207	0.1473927299072767	1.3169216855829853	2.1939215778342684	1.1129706309024674	3.346037652278417	1.5316715640585614	3.586486034107345	1.6299958820747353	1.3224998886538626	3.313239357896322	2.001318683291357	3.70817159176677	1.1511144163637135	2.383457150929303	2.8212697588227544	1.9070871785832335	0.7897427464339677	0.3054470545488062	1.5185583995180736	0.4006861809346169	1.0677084918020792	1.6009447390120868	0.9993056030790792	0.6783727570699738	1.391834782373936	2.375429213798178	2.4970211230344246	0.40837998662182434	0.7100803631323133	1.398344538606155	1.3755950169226747	2.5076344837561373	0.509664564486196	2.5326903318770886	2.9615342235593602	2.616530187926511	3.621121718667555	2.600177619900592	2.5843272677275326	2.371835407248078	2.378997251012588	3.264555965418775	0.8677320776601233	1.7725219516265196	2.8593139932407645	1.334619244362647
1.3188526817743693	-1.5018476072712643	1.1694770598732702	-1.4875875168259916	0.5431112484074934	0.5353166134843338	0.9748161811619213	0.3711649921288891	2.259711140251188	0.5770911174604318	2.400481348344677	0.06820319669943682	-0.8552238058564364	3.147333869283191	0.8320705075455095	3.0794548840849836	1.3290884078123892	1.7637720814134614	1.0782806018642905	1.208134776159375	-0.7779436274170575	-0.9014375841918246	-0.7181158605180141	0.4011995118876056	-0.9905453695943895	1.1389449616546419	2.164638400063141	0.1394485302798668	0.40941643367776487	1.1878979449403968	2.5348515583254114	-0.09788552623283914	-0.8691364999112157	-0.1705772174622273	-0.41290922535233093	1.6592754549328563	0.1842424521806543	2.4328191467276308	1.2168405101254534	2.18839469450344	3.3951212400827844	1.346662651500594	0.8262311787926536	1.5265431959124331	1.2021117149241232	3.1608580485705913	1.32061361420536	1.2237168523527369	1.3109468032800589	0.598644168013333
0.21667625709064411	-2.4179686664742848	0.5575858993294918	-2.693273951924621	-0.22086955663330865	-1.1019232500816767	-0.5193152650005484	-0.34088840782354346	0.37933530640530144	-1.0612388230858354	0.5562425567731519	-2.3581116485922915	-3.374841508927261	1.962130093910705	-0.7354185776233533	1.1781261942546022	0.46906129904952776	0.8485939131914512	-1.3635604536208648	0.11467427941552892	-2.828142043876665	-1.625716472485001	-3.163794532289441	-0.23074535430423423	-2.8322683334806054	-0.30891901462188665	1.682561218824753	-0.8543373543143841	-0.9678394358409669	-0.6737797476858134	1.1816177248655155	-0.3597787660608791	-2.3663967972236204	-2.204442849573779	-2.270847304176004	0.029499054253689278	-0.7366848729258813	0.9860910241375412	-1.067149272141883	0.7775170619192796	2.1786278667708108	-0.7468255125811359	-0.9205673567192497	-0.06138572479079906	-1.3778514790450338	2.2345177303130557	0.6269271789330785	0.24299499759162238	-0.5020162341593878	-0.6862903989896324
-0.8932282034365017	-2.600660167215094	-0.7189465669029138	-2.193890791539921	-1.093732251481262	-2.3626288232170976	-1.2507167700083923	-0.6962386551349287	-1.0964643179427451	-2.076630681014824	-0.4933864678925027	-3.5846381405222654	-4.161781342676559	0.7436333893996828	-1.2923890565877572	-0.804741950943138	-0.509385829282682	0.13908298315046555	-2.8295019522953275	-0.8301766153171524	-3.755644647313282	-1.5173089777566813	-3.9837236807568677	-0.7225620755938875	-3.122429628500764	-1.4406882248159825	0.17173256828840083	-1.5990208038303244	-2.0362689188308503	-1.8135766885434843	-0.8111940103300557	-0.5093909703719619	-2.6176414127569987	-2.881690458288254	-2.599249333490631	-1.4015266850315857	-1.5141978407571408	-0.8469350036051293	-2.374487349698329	-0.8781824743487953	0.4119668866545247	-2.1275139082887864	-1.604964353105182	-1.5523416376883759	-3.36878554632777	1.3764418307111388	-0.6044758735749263	-0.8612812234924256	-1.721691383607745	-1.6497767462653956
-1.5316223945131624	-1.576777200460892	-1.9868074392237947	-0.38122134189715967	-1.0029820066911466	-2.4085110228598023	-0.9329551380920821	-0.7281671313110397	-1.6317735261347508	-1.6901444629992317	-0.38365121632506316	-2.7066730679972464	-2.6185038715659137	0.12496553396455642	-0.49815631038814195	-1.6746839844394434	-0.5903200262529148	-0.29189459875805074	-2.6324482617068217	-1.1614069152005029	-2.9021566995447445	-0.8180222720635475	-2.7416389324098978	-0.392668629333142	-1.836954961787662	-1.3701638051862113	-0.8297319166723013	-1.5916062035874032	-2.3752267228210098	-1.5871915514381807	-2.1634970273402288	-0.7034940514367812	-1.6001465692566585	-1.7116015062523995	-1.2149647971253488	-1.8031395234439598	-1.5200841313202278	-1.8192196367201825	-2.13652253785604	-1.835238001571049	-1.2273234430842888	-2.0539078963449464	-1.160994442406169	-2.284385491372429	-3.1823501896083193	1.0008000210047319	-1.2758050760499184	-1.7033018333518792	-2.0421667233438656	-1.5654410543133157
-1.499423093939929	0.0014275812362050991	-2.6193843827538013	1.2849047207243143	-0.08190009089515111	-1.5331290455576765	-0.2134747063510935	-0.7048072098780095	-1.446758263919387	-0.49139113689317093	0.19535320081610633	-0.7741775322162121	-0.19839800825441575	0.0553711175781051	0.6986986837124352	-1.1843160731705102	0.21097679560929355	-0.5732300856995339	-1.6344317540242388	-0.8873646522825676	-1.1600517426572123	-0.12373443790382291	-0.708928473517987	0.45063582890622167	-0.16542693808328823	-0.5678289924345902	-0.4842575759420606	-1.024416097526307	-2.185578281351432	-0.5065013594617611	-2.241633952373253	-0.9473676586091987	-0.34062238995864413	-0.00506171656168642	0.5611302177586952	-1.209594931287759	-0.9148806006939448	-1.5655217019628171	-0.9600956447700065	-1.6616763650928181	-2.128900911335242	-1.1949631008428838	-0.2891126959147575	-2.195493876438855	-1.233006317775127	0.9109833304559491	-0.9962377124553722	-2.0520174329065943	-1.6566802891475227	-0.5635484768862022
-1.0367238557926342	0.9806596166799354	-2.6297322000015897	1.7624432368623646	0.578567780570124	-0.6900496561996935	0.09476611793909019	-0.8101250545839483	-1.0173679144869259	0.18953708858856136	0.49503684306791373	0.4192548437040943	1.153968265488112	0.16198548389886608	1.1214134018017052	-0.08505271575476087	0.8766134044248026	-0.7446401505955235	-1.2156944593467163	-0.4680527535209755	-0.027796861874465822	0.11600038589267517	0.4503395454926968	0.8169427599728031	0.6827335371753332	-0.18006856184908832	0.5759434174734286	-0.5222327403858829	-2.0061098550921534	0.40817425813815533	-1.55047553967612	-1.148985535220937	0.15237896727461717	0.6586048704462899	1.3037138405940156	-0.42504636397240914	-0.44602038276810035	-0.8301677126493059	0.12724478704883688	-0.7743813726887661	-2.128650424891806	-0.7558555664995033	0.3476876991609539	-1.78310744555958	0.6275881518038989	0.8458775592795729	-0.45325460290055547	-2.0039293734143913	-0.9426520153916081	0.4721317086049282
-0.6488471097564099	0.9339187559480339	-2.511325874094022	1.2051456608806284	0.24419866681278182	-0.42203647844606423	-0.1662037224053472	-0.9817108986017409	-0.6612369077752248	-0.26823139629212567	0.4168341265134953	0.18378600845832493	0.9073568364488043	0.22208208588966874	0.5259073835166285	0.6256242459037594	0.4862521966653408	-0.7774626935684896	-1.8067452658279832	-0.36015825998843376	-0.15474837260597932	-0.07920808051048267	0.23342984205992853	0.16037595558792836	0.4951501964566326	-0.6521264685389816	1.026289594123626	-0.43304826129007506	-2.1170967915509764	0.5978540687457192	-1.0601704104403662	-1.276549935502033	-0.2187402698502477	0.1424265742911196	0.8154140082866587	-0.2345294758225409	-0.576653124157316	-0.54162328358687	0.5317755089937503	-0.07688846062701958	-1.6464739856924608	-1.1979246115951685	0.5730431067932276	-1.6152735701027805	1.110247275907738	0.8679170309521936	-0.5654102596926562	-1.8801403882792092	-0.26172590975936466	0.71403355331474
-0.6746826619360112	0.4982348657351974	-2.5472767932257163	0.4048553732467884	-0.6752954015204082	-0.3944124668077749	-0.4995902196902208	-1.0187087601290499	-0.5006284627912987	-1.106671466350482	0.27863355160229825	-0.5635994959736014	0.125708402225375	0.22364799744155858	-0.31684747221050263	0.4848888444464653	-0.8535882370520339	-0.75733567672163	-2.5524061196659535	-0.5838345902495041	-0.8919815995410693	-0.32326269001020225	-0.44868130744715834	-1.0233716013528746	-0.027212730785630124	-1.3136125749140215	0.2285587488462647	-0.4911352424699714	-2.267195143304193	0.3029646756682228	-1.1651221452928378	-1.3867573093791312	-0.7515985604204762	-0.31718481026813583	0.01811921015279325	-0.7232136981132993	-0.970871016322659	-0.8073386530385818	0.31775952984090067	-0.19563507219093876	-1.3446825158933011	-1.9286861865723728	0.4954327423668219	-1.7960822041310487	0.6079754365438332	1.099273962898186	-1.4122893599055073	-1.8692572767334854	0.09798736124342859	0.08166299680138614
-0.9703139013200138	0.44713338764351734	-2.448243921179448	-0.15036842991731814	-1.19000383718914	0.028638341277156486	-0.44750742526593523	-0.7840574736187402	-0.5462139641892239	-1.0631855217799044	0.21248092393427176	-0.5332158243635968	-0.04252968516716599	0.14006847851939183	-0.5713391540815705	-0.23796071257352133	-2.204764586223437	-0.854131323275986	-2.362616547515211	-0.7636125507834277	-1.1762864274738882	-0.2529391390668334	-0.42236279967273826	-1.79026902618682	-0.1451368735050253	-1.2971997059664255	-1.22904219562628	-0.21552958133835493	-1.9852061641070962	0.08447794096979931	-1.4097388517778062	-1.4990293863839816	-0.779923654131983	0.25721481913045047	-0.2645502279198044	-1.3253818060489873	-0.9412888686916335	-0.9393533859771094	-0.1274817050164098	-0.9698675167727737	-1.527403753975794	-2.1137453584370833	0.18797448314490534	-1.8809640199719904	0.31480913439638897	1.2888525968869708	-2.157309281116489	-1.7734259822002747	0.023500997344124336	-0.8165836194959007
-1.0469010580407976	0.7102759122415226	-1.7618188052925536	-0.4758767836970528	-0.8384805433667496	0.9130483044457305	-0.10044826936664722	-0.3008688074372949	-0.6594478583030686	0.16946546268963036	0.06319488367248155	0.4803701323891429	0.36383779484077067	-0.12184030969823205	-0.21781403151655288	-0.9060200730899475	-2.767553233592155	-1.0626199803980276	-1.1038725353205452	-0.5845415585355872	-0.6417400146448387	0.15858159640026886	0.517540179635955	-1.7602663722522056	0.26259469545788333	-0.5672785724685185	-2.2348864110571984	0.4606996911222479	-1.1038602112362126	0.19023527116980127	-1.1672709223659787	-1.507743258329198	-0.29662945464274165	1.409729238991899	-0.11808500539823724	-1.4344260435715654	-0.30270501100074226	-0.3929084431080177	-0.4583636975977854	-1.6206706590758906	-1.8550976240674422	-1.545760415998655	-0.2627108628068636	-1.350075562881179	0.6291169768483921	0.9532012511489701	-2.0045256024574716	-1.200422063735186	-0.2891817008230356	-1.3083988169897416
-0.5711620825586132	0.5775386281850501	-0.5303463731540542	-0.612685364026476	-0.04089443193321691	1.6146216089114593	0.1209651285280983	0.28149359363611154	-0.544498948354353	1.5296647132761214	-0.2032675619216359	1.5175281056070313	0.5033532560576344	-0.5104603040802964	0.043853980777150005	-1.0243796422089047	-2.5024434784512692	-1.1032664702191448	0.3384298213032978	-0.15027968784557957	0.21726340842865224	0.621891253903011	1.547495185062923	-1.3559903798156419	0.8118142830665562	0.14188796592394776	-2.2036870275200204	1.0839085761826974	0.0598115341976662	0.43844931075407223	-0.38692760344293853	-1.2703614923588014	0.19500297905034703	1.8769891507892678	-0.10586433402777512	-0.9040202871181322	0.40204126075099367	0.5350028501597992	-0.4856782149411174	-1.4340317486029555	-1.702039024293786	-0.6548514577441557	-0.5629631084650086	-0.18510852068348957	0.8180325175571699	0.012195368435936221	-1.0604040963584578	-0.06885054052138778	-0.4157522506391259	-1.168944015102427
0.26869082191665	-0.22974158624104873	0.6370562473998296	-0.37936064443983775	0.5371603483533843	1.5147627842337013	0.040300551115386836	0.7667569163345376	0.005991501513408331	1.7024595456606673	-0.3119329229307485	1.662547727209587	0.0520599129463348	-0.7394401237011566	-0.34555328677886543	-0.5411958047661902	-1.8468165888676937	-0.7191426807545178	1.045275150447635	0.14534848512760035	0.789139044571891	0.8344389951545303	1.8215717577590398	-1.1028073359545658	1.1393113433272275	0.2501561919837326	-1.4007173096432628	1.2041456538906699	0.9973364138792417	0.5813046934097842	0.4291668649225001	-0.7776245236856244	0.2986672819802507	1.146581692297831	-0.34815650632042194	-0.038007503507125014	0.5506330685350111	1.0525639086941494	-0.18079301657143615	-0.37129517356313396	-0.8177795534208704	0.1167391257046586	-0.38023593996703364	1.048596451024717	0.2019438429182675	-0.9372744417718506	-0.14919693098617148	1.1361542002869636	-0.07584095451122123	-0.616421478781337
0.9246229338920073	-1.0535598321259783	1.1778144479875723	0.27155439316483293	0.6902393894610643	0.7711388453697827	-0.08141333735335923	0.992836008349964	0.792152399634023	0.5471138403396018	-0.059767048136421155	1.0429344629908353	-0.32517062377534556	-0.568776622482792	-1.1697679967543346	0.17151160845473665	-1.07472284961159	-0.054094720920853274	0.9138682909844684	0.06350138751068762	0.9773626925139384	0.7707142033734281	1.348245976075966	-0.9609258677579297	1.1850910161780468	-0.07736483000292303	-0.4279313165224138	0.8878247659985069	1.406220172104507	0.5967885048130985	0.8523440711013792	-0.20615400334021003	0.10502054179927363	0.04989398878603591	-0.36692777910229	0.7341340326594514	0.15042324695332168	0.8043710086256974	0.2785456899355532	0.8909498497599325	0.39360268827580286	0.6946821291957647	0.19635381005914093	1.7130445712354285	-0.7677927515686472	-1.1868282920584297	0.1211127237315941	1.7227222149329875	0.5405986334016095	0.008344492281386335
1.0146335199312753	-1.0391471021608996	1.1217426748989487	0.9172804014198709	0.6561024939702347	0.2060468089718544	0.0773340464804813	0.9148425778492738	1.261770490612578	-0.732497532572364	0.2875793510543551	0.5338806417289222	0.09353517708729284	-0.1385053008137595	-1.6806621046421497	0.5988125704554492	-0.14541757336658545	0.4025287402282786	0.5197507149468491	-0.23068617661952218	1.0505599599980053	0.6831558201701278	0.8327715068362017	-0.5146187457891619	1.045202150487519	-0.28780309275906496	0.36097038547856924	0.6110653666509519	1.3051429744648517	0.591361082563036	0.9151213374815924	0.2124066478960986	0.0005582953852027896	-0.23637440151150524	0.1642467483932073	1.096694074667128	-0.23152726860622022	0.25864793430836286	0.5371451474611888	1.5009067315150135	1.257289326012251	1.1408760644325588	0.5591974829106763	1.6618616485723894	-0.9325881174226365	-0.7015477723974879	-0.0712027856203958	1.442725350856096	0.9024781175391371	0.4642638114189328
0.6513017162291931	-0.17508479578961875	0.9252795443253199	0.9900340034899449	0.6185143623051619	0.4234787239746185	0.4685358898919694	0.6433309104105871	1.0195132590207818	-0.8568734421378955	0.237657409943303	0.6660804236640836	1.042434952239795	0.13210201030886698	-1.3925951158685903	0.45118306129578606	0.8829190830867167	0.32778003494485836	0.3497227624301242	-0.3747175375871049	1.1065175842351163	0.81158681576912	0.7961642271871219	0.31325728220617516	0.7451545069015301	-0.15107742585835976	0.90014594024861	0.6803979855093583	0.876916644852114	0.5624580238123069	0.8561006625725571	0.37882839750924313	0.20811843638991318	0.4878265438729582	0.8455142513294172	0.9088685488810918	-0.16310161563472658	0.1102177208727089	0.30958461481979876	1.0933019771804282	1.4377740400944852	1.312989569246517	0.16849628939892758	1.2684114574043934	0.17806546218038302	-0.14983699515861165	-0.14443662630719248	0.7252215699782614	0.6610700185473535	0.6136815897927506
0.24354874895902298	0.6947783900767517	0.8666341926710441	0.44158222999364266	0.49347207775745017	1.1232990989765874	0.7179241076061168	0.3667966400150002	0.27110477947304845	0.21446471825797334	-0.2797697701992524	1.0732490560162073	1.5107078239367149	0.02671121405788364	-0.559932749413801	-0.13929227147494705	1.5772072925384266	-0.04923877272932822	0.3800339134916614	-0.20646587205537278	0.9487708321216074	1.0945072231203812	1.0268033823834604	1.013213053600927	0.2662272421371187	0.07351815469233881	1.1104964099896972	0.8865934273915791	0.32720696440068747	0.40551191633098166	0.7060442361725767	0.40092340528525877	0.5820395179687342	1.319751673052809	0.9804076410488783	0.26390037422567736	0.2224072191958811	0.4407933775164746	-0.32276903278659475	0.04053289067365764	1.1315394667994927	0.9914534450295973	-0.778565323953624	0.9471019722066242	1.6942867578245178	-0.12012069880483169	0.11540638378659138	0.2235204025605553	0.021686328643555654	0.3971245114647082
0.0443927046467536	0.8844543407711989	0.8048928804582143	-0.13872803302054978	0.2123286825949013	1.4008265507136484	0.5529486674063444	0.19680069257685848	-0.3372544228776311	1.3330718463102311	-0.7328910332656188	1.044719973989299	0.9841217240166102	-0.20510789227891346	0.12074725924419429	-0.7661960370151517	1.4866073032631892	-0.18931518929099653	0.3859602584501739	0.09185095371566508	0.49906161994035786	1.200642086188151	0.9402908028042017	1.054206715740198	-0.2617413904234116	0.09377159333450767	0.8496738137933038	0.8024054312206003	-0.10146216967715378	0.1391290242422036	0.3457460233771271	0.4974014756880401	0.8319900865972165	1.331311345865874	0.484396359030775	-0.433343267759875	0.5305748488737059	0.6469492788011043	-0.913749835215485	-0.8783964312257624	0.7209507732849213	0.31289723189048396	-1.4511049865262415	0.7619306027562488	2.2812219305224155	-0.4912738908492457	0.34698495531205287	0.18686790354981972	-0.45654602667590316	-0.09357804866241984
-0.022419669012784187	0.6038329418885837	0.5664052313442143	-0.18176458021602224	-0.021188789511403093	0.7555085709043969	0.09249868167738756	0.09889063178763609	-0.3475845616966997	1.4539009622794747	-0.601184981744256	0.425611779012706	0.11152593628626202	-0.17384241930030972	0.20930548350405312	-1.1051920688424206	0.7327613965472836	0.12884747802994098	0.4298220765241144	0.22106269012608395	0.09499999809826525	0.8841192961563751	0.35493062233915595	0.5338871857775446	-0.5248957178182806	-0.0150775737282738	0.21806258824892807	0.3542187306921409	-0.12491628629814297	-0.020986465559322206	-0.08454040594505953	0.8045150956705273	0.8693694506001003	0.5245873992491533	0.07396069177846608	-0.6175209923665043	0.6496940801893972	0.21539106521191728	-1.0152993480397452	-1.0790607118074693	0.3714848472303145	-0.15529255917878512	-1.238665076974496	0.5499060181822283	1.5203650700977223	-0.7106848980120031	0.15616676957521777	0.3479542438540363	-0.4170155967939254	-0.5730631812462583
-0.10769006951895711	0.5271548370642367	0.3457488673720964	0.2152603804638201	0.0627645011685434	-0.2796585604572178	-0.29613489975435114	0.0033574806416492866	0.1098601379058267	0.7005107539108593	-0.03699255444250264	-0.2060977264739991	-0.0520478650869632	0.12950237040066323	-0.11202924843300859	-1.11548024585937	0.033040753980715806	0.5413464068218402	0.8363518135007141	0.07852067506960378	0.1788104108271327	0.3007413020712209	-0.2444932275881649	0.07370283987991415	-0.26824364446724125	0.06081589408754563	-0.30132952479923364	-0.03382771138075228	0.40494918755300174	0.09705600524802473	-0.12474093702903383	1.2259887267857799	0.8723409688909942	-0.3240912822657624	0.4284729450250418	-0.03212051547606096	0.7950076561144364	-0.5812750011777787	-0.5359103299454805	-0.536397913548899	0.0284292690357365	0.05841469687944159	-0.3770733744827028	0.30851544525614977	0.25849197276056884	-0.5552175592464113	-0.3180955071930355	0.3723446902370126	-0.005273876998847556	-0.7118439830948011
-0.14198839525024828	0.8327032031235473	0.49169013308500253	0.4540926415691968	0.4041572983253309	-0.6291099393845184	-0.34664759672101236	-0.03951013270842917	0.5670487288154165	0.06424640760483968	0.3013557311397391	-0.22417976753835944	0.6971302997085085	0.29687438815844824	-0.3167901934052498	-0.8970273401485214	0.0075852390191226615	0.537359555929998	1.6952476846060998	-0.15524671620969788	0.7321455390975415	-0.08625398291554123	-0.24800453174090376	0.09351441576861147	0.41323199556257795	0.4746960741681787	-0.24534773324182008	0.08288213315526832	1.2757002656330934	0.3651565110218417	0.45935997890215496	1.4590860905810095	1.0173813468938895	-0.5537424065584983	1.33117177780432	0.892176855749235	1.0625842808990886	-0.9023629343670423	0.2689831262972532	0.33851998933245286	-0.2933510131999984	0.7699293857389505	0.40352616273357633	0.2731032015057887	-0.36339067095137784	-0.3603633528934639	-0.5074093340257301	0.25448391818852084	0.38170046497069055	-0.3860286104768854
0.09305399107810838	0.998137955282835	0.9398043639846368	0.18868649786208663	0.6098562210790889	0.16735079635196493	-0.061970186723924195	0.11347078243957016	0.7606991803395314	0.18014802386056178	0.06811453919826235	0.34307567132837147	1.4653741045133566	0.012741169904048362	-0.08993715863493337	-0.4449693520110008	0.5336306513874917	0.08601609563943872	2.5571200395074642	-0.17847274947154823	1.2099602032783956	0.03644965665488687	0.3717243494401683	0.3899818458290244	1.0539921797434066	1.0659589571298869	0.2838254460949602	0.6204159957886938	1.9672620837432417	0.4528958314784565	1.187713475383943	1.2281771649052715	1.2152602165032549	-0.177677291586438	1.8545659595988782	1.2910404006890879	1.1949572321768531	-0.24622299507202905	1.0903305823923912	1.1078514887716897	-0.38978036267043925	1.25425186069053	0.7584195434583583	0.5601455323978751	-0.05307899094573524	-0.4676727275061832	-0.025684538620834484	0.19257778213216784	0.5492508550578151	0.23808001040479754
0.6267982809804105	0.5812447941623125	1.1360533564218813	-0.28121854640523963	0.4093962188035028	1.3626044494889111	0.38328101374984674	0.47952888054979514	0.8028109135185727	0.6301970438803152	-0.3490466162443258	0.867487381301318	1.280353310109414	-0.5489762409210333	0.4199227815830548	0.3200415078194243	0.9236106130769005	-0.3197298022754086	2.7570758401669426	0.21168879765460147	1.128491766204789	0.4838926531631875	0.9959341015777791	0.5299357445072544	1.1401883618052129	1.5463270119442258	0.6708807793637087	0.9989362727838575	2.054891492495561	0.2008184054615748	1.2105662392572671	0.5689749698771464	1.1809588711181769	0.33758836332548636	1.3859275848280699	0.68162405299793	0.9486272077645107	0.9653729147683032	1.7509417071792412	1.5859853996795121	-0.10114700062145335	0.9863683339827408	1.0284923028851027	0.8837753453320787	0.49421972688531685	-0.7062539145249865	0.9512308940045764	0.2040477774564692	0.6256408725527842	0.8834355660235466
1.1579368548144469	-0.10541167802064204	0.6978923574245048	-0.4259582187642518	0.003948354461082788	1.679020460624249	0.795241583989675	0.8139348316401889	0.8501113736631792	0.5373036180551958	-0.3592146697614985	0.8001570054804467	0.14708333437933566	-0.9480316596837807	0.8340726410175704	1.2581661339874683	0.7444680763875915	-0.26703034359865924	2.0441321114864803	0.980456099188861	0.6211231421914272	0.7386912777985902	1.0037273503534057	0.4977952188224266	0.527808348743352	1.7094828927514154	0.5022414903843668	0.74891659643492	1.5962297288120124	-0.19102818136681218	0.26443868764959894	-0.11768174724245117	0.772476425960691	0.5975001909863391	0.28445172157253845	-0.46984462237447167	0.5614348672785763	1.7707174675683497	2.122028822611638	1.7850955814092828	0.4259784387356991	0.20345295629545307	1.6096747591805085	0.8072418856159539	0.4392545575856513	-0.6417262139988794	1.9210692968821166	0.0713516903607944	0.7708741319549908	1.3995442619426837
1.3213474168626598	-0.3572215901971219	0.003006508930934913	-0.1252964603117995	-0.15573466745548728	0.6098308524075585	1.0190175924943345	0.7907896227133996	0.798757478767591	-0.3174716346816301	0.045986516774905305	0.19566982160980909	-1.0171011147970783	-0.9928001615040272	0.9351101078712691	1.9006689950284157	0.3128745120906696	0.07392638156569756	0.8378147076085011	1.8219688488586254	0.27255577240942297	0.4942955996898882	0.39477246301905167	0.7041749424956457	-0.3968840459841761	1.4648785658508243	0.09688080850789733	0.019588792432348276	1.0643715257335649	-0.41299797297167995	-0.8798783669892741	-0.37587178679134214	0.20747633235513052	0.5094077418300312	-0.5557519461162879	-1.13249757560322	0.5867444496520006	1.5948833779031495	2.0321650310479074	1.7065114901702532	0.8255419089029047	-0.35365359836730836	2.259156437075511	0.28198229206142866	-0.35890490663785657	-0.22687517373071647	2.531165588479565	-0.29536042626689507	0.8990654421010432	1.800325691347026
1.045796644457863	-0.0037687130516301476	-0.16154333107816876	0.2787251882159541	0.08165597175636886	-1.020038398662827	0.9745063053215127	0.35674195638584905	0.4499011904082305	-1.1955601552533028	0.2930368343901953	-0.42771966110257614	-1.3481571415150428	-0.8427001251158799	0.8085795969528939	1.8157065759874231	0.2714056291610647	0.18554343896822229	-0.14286467178221549	2.26501005669796	0.4100229927591026	0.001766529345503022	-0.27793928570405096	1.3183150115302371	-0.9804487023588562	0.8261718626351093	0.10698545121219528	-0.5813321338342378	0.848749944465134	-0.429109189666581	-1.147800861502316	-0.12418974710124306	-0.1038790098271621	0.18349092883048224	-0.6498051734240812	-0.7437161157340516	1.178087878611773	0.7360396167063964	1.4288660792739356	1.2841935814566494	0.8642696194638735	-0.24348606594784888	2.299154755954515	-0.2222030031831295	-1.2806227493669824	0.08924572990211393	2.726069399898983	-0.6190604551593084	0.7759801651251554	2.1066949937116197
0.573533215492883	0.3461620493758493	0.4162317065677865	0.5000261294211141	0.3522551551953733	-1.8511878674125135	0.7434654721756042	-0.15188346971360958	-0.0933880787049715	-1.2409726782132775	0.012650665665431198	-0.6417922650099849	-0.7570253330924047	-0.6141874984085866	0.6778779928418943	1.1048966702617884	0.7579196871642497	-0.11447246122571589	-0.46815833812318874	1.9614426464572396	0.7070224296315234	-0.17372967687192634	-0.5240261488170205	1.8296279775390787	-0.8097914745510574	-0.014933526209543815	0.5995252163551902	-0.6359490412819471	0.8505362284499312	-0.4930333627339906	-0.33768665064532666	0.25228943711280793	0.06871330412431664	-0.1799608574424521	-0.2741518862443682	0.21471928990706052	1.7290767300564418	-0.03894186743400837	0.6137457817448808	0.5437948347073474	0.6286986385553373	0.22507962347831914	1.4962048447941867	-0.23408354209498852	-1.552995620792969	-0.02919805692913112	2.5268729537690655	-0.5405847904669645	0.3498572062464766	2.2277101040556655
0.15689318693642204	0.09646774948302121	0.9998895640430436	0.6418131611760381	0.17243071228665938	-1.308498521438506	0.5825746778499615	-0.31898807935989093	-0.39267742319065935	-0.4239261041778889	-0.44735446345257723	-0.4514467876299586	0.22318279101696678	-0.15647846477897182	0.6920007287808608	0.39307706904703	1.1858938150044698	-0.4185775620592355	-0.23415617542997647	1.0191797415907875	0.5969993411211717	0.2489259627268398	-0.3407762213390108	1.5206665463439386	-0.048072260869612686	-0.6698298765477413	0.8247692523550848	-0.3264486938084546	0.6395431348414157	-0.7448991607513816	0.6394646039146713	0.3116454054517741	0.6010747121001062	-0.3259702448614553	0.045271902284795267	0.7726373746004767	1.453647518214848	-0.2702736893928062	0.1355884508628607	-0.25709747613329864	0.3431664092141593	0.3979086720879233	0.4652583502515361	0.15370387057041476	-0.8746871272702307	-0.3449721935240019	1.8855784655585264	-0.08621894148818939	-0.11330763276152056	2.0290525729468993
-0.1547349498987382	-0.5281202257444798	0.7500086171616557	0.9004527913070064	-0.48156755190496675	-0.05011982431241981	0.7104839424451785	-0.08197269343809094	-0.135521917119126	0.5167633422707809	-0.48481115397180663	-0.13500642719371347	1.0180765233213485	0.5719402151573285	0.8678560028308441	0.20850219261599615	0.9225458034282509	-0.24856590992979463	0.17997092179741045	0.03432496181717163	0.01617206219538981	0.937627802555618	-0.011855611129070935	0.36625449502807034	0.7130547444244268	-0.7688330151363667	0.14347637863691753	-0.16201314105801945	0.01943438873591109	-0.8953108069473066	0.8128436413756264	0.05429605957410602	1.1782836838842734	-0.07606484637524943	0.14806413752854253	0.5573830333439956	0.32576945336020285	-0.11359539649928153	0.30367018996699274	-0.735084819148159	0.09971950346234018	0.07172452758720888	0.01433377930398733	0.3942807374840078	0.4101752028708813	-0.4267827710526551	0.8623904568685576	0.33174885818565514	-0.25921322288779686	1.4792242972938876
-0.3980396575037308	-0.7270819296634858	-0.17132337891450133	1.0991807607992454	-1.0477315435352617	0.8551864904189079	1.005342302537134	0.19751037419747425	0.4521297929335509	0.9748093143865357	-0.06509787615431221	0.13501328393793485	1.3120804623055953	1.0656420256061625	1.122487756872103	0.42426882851015923	0.05479811988185842	0.30856276404413474	0.4775647981811922	-0.36328317760700995	-0.43194006041856026	1.2271439017235886	0.34789616649664107	-0.7679347953865039	0.9743450526257282	-0.2737827654585449	-0.9477320853966018	-0.3587992691371301	-0.6520421345109844	-0.46278494647664575	0.28101556539200445	-0.08592010829547521	1.5320169609146506	0.44579612425668363	0.2269006715176601	0.1570096407541616	-0.7593111759077604	0.04066978634893217	0.8319108986962991	-0.6708611788783561	-0.13569963683391403	-0.24153789617819932	0.21172647228816063	0.17251993570436663	1.5818814673706825	-0.34172185808416156	-0.1767634386542529	0.4240041446402819	0.026009334994815544	0.6842219471956076
-0.49348233346869314	-0.13971484326893838	-0.6913078242394711	0.7744812469370455	-0.8667134525060556	1.0087753268882733	0.9884747032393691	0.1284729972457039	0.77604691153972	1.0485273503479347	0.22427880389519875	0.4234385963801916	0.9994148944749226	0.6160677313769307	1.2574115868389932	0.44013114157397176	-0.6891301024516191	0.6917182048833739	0.560353233931046	-0.10729185541174716	-0.14772364966885987	0.717505993404956	0.8325853789064108	-0.98885864074491	0.7354491909873548	0.45785715279648465	-1.1279136596348525	-0.5958847782609142	-0.8111761807984711	0.612778210013905	0.02452783525012302	0.18409517082284005	1.4718157383551922	0.7960782407098834	0.3692419543167375	0.3213247446897708	-0.8995031073947493	0.07616397707477085	1.0807696790409926	-0.20164185019398537	-0.2993541991522695	0.07455573680311163	0.3528707435195338	-0.19049075478388663	1.9859881896360887	-0.5972767360427566	-0.7488048304297007	0.3600894178464841	0.5266888796727945	-0.1981647450169419
-0.30884656326671744	0.6521178754536417	-0.16931329719462837	-0.2001881368901746	0.17066415956986558	0.8048984325862097	0.2510615550017593	-0.2734326759580634	0.463913702588927	1.1007745779258518	-0.0064758547943870905	0.7939924855392665	0.18023717276579315	-0.7152551773748899	0.9588899557240416	-0.07870677494882847	-0.7741325514022506	0.607258832411363	0.39319006196926093	0.21331366920940836	0.6869452156731619	-0.38987021185729603	1.306304651681534	-0.36088346662113585	0.3854838252713101	0.9507399260617657	0.1814206303925653	-0.4216071077933637	-0.3648449862446406	1.6698628733127723	0.5699087340277781	0.5424788849989339	0.8125168562435264	0.5663094431931152	0.3710503851041919	0.9466253962831911	-0.18166994882214063	0.17148434280148905	0.6889655629718596	0.2687101094000818	-0.1794745499822799	0.9124925420320016	-0.11917469530517653	-0.1595176506750004	1.3823444134084513	-1.2793705200778718	-0.7138543114964297	0.44572160783153403	0.8798119210169187	-1.0137200334552263
0.08430841420912567	0.7794440874770775	0.6273513868522539	-1.2392158459457068	1.4207835171420218	0.6119548095982109	-1.0417240949556485	-0.5930165019303517	-0.28165473882289493	0.985793474417593	-0.3537904880062879	1.0329747478182587	-0.725623347812662	-1.728215083645763	0.0016781493659591797	-0.7880361007903359	-0.4350160712012556	0.4625111457281843	-0.10176047548487048	-0.02224286543752847	1.139575504378826	-1.482724301230106	1.166691336534416	0.16214723569551504	0.20925885740945102	0.9333929442171516	1.7986141895934518	0.1756087780654749	0.08911491243553017	1.7818846273433389	1.1478805639110414	0.3418323330752442	-0.4922578570662064	-0.2131227885447689	0.06352255375380429	1.099311047233501	0.39819083558836377	0.3861931689922126	-0.10161703302921006	0.35490274686552337	0.3096963159334164	1.3715787428286488	-0.9033717843062593	0.2764941214867141	0.047107424916259626	-1.5838778842557688	-0.44893944175666417	0.5831662745528173	0.8092980189313106	-1.5792982090765724
0.37503771029032723	0.09740772380907523	0.2955827935284578	-1.4868425508526237	1.9386699406370722	0.18592380261080155	-2.1398325609427213	-0.4640209589676058	-0.9149219576581327	0.1001854341993028	-0.09718283293767059	0.733831147152272	-1.1240317494700052	-1.1179818453397599	-1.39581910563233	-1.0839507027103241	-0.29752499135490346	0.8599942395053225	-0.9407011793319714	-0.7451343264793838	0.430885183012534	-2.007611344934752	-0.13855814445973674	-0.1638137222700911	0.07073617479023374	0.41202145642572346	1.7882756718905157	0.706380093611587	-0.15749826613151707	0.6250538017222605	0.5113448790125615	-0.5455491918585528	-2.0401120323720323	-1.0873010449373115	-0.3572888772495657	0.13205966105476316	0.025539640822907408	0.41779596518462997	-0.7806972336564025	-0.058304555990026576	0.8812021559379353	0.6570761683539036	-1.2418326333438388	0.5202804140427691	-1.401198951355481	-0.6109827255678922	-0.453819246852725	0.33952678255183943	0.25746885080294957	-1.6985886018873124
0.33851429196913013	-0.6687759430953871	-1.39902136496416	-0.6800092366877811	1.2382729461468793	-0.868542196866606	-2.314629586332808	0.023374780108475633	-1.0381510850766973	-1.6644381400261246	0.8265855883951521	-0.2608829461159955	-0.7705063915912922	1.0007530299588523	-2.4700390496134084	-0.8362395827559106	-0.5320167343031039	1.720946510892232	-1.8947115589038905	-1.228318005251396	-1.1906874855856677	-1.8043261247919258	-2.2670888981656896	-0.9984279228658179	-0.3580220929057258	-0.4332224520710945	-0.3510890103569199	0.7023191921053703	-1.1032773758463492	-1.0872242542478678	-1.4203519211624769	-1.3174962984070624	-2.979483283152386	-1.605470740698945	-0.5039443923568536	-1.391173799902326	-1.0683555442675763	-0.09322587031596796	-1.1359481764896737	-0.7488114540458815	1.0591186283747416	-0.9369105155187974	-0.9132982453760407	0.11551412027045674	-2.333883195501794	1.3841558735826769	-0.8077328774294846	-0.351543048516368	-0.5754689473499441	-1.3345335999241716
0.11504965825360434	-0.7708580580892791	-2.8651939792854755	0.5019729973716345	-0.26234655039460697	-2.2138230562397614	-1.5361085815545805	0.38377363780470675	-0.6378052871285115	-3.2976161167618367	1.6314270214438926	-1.521877810348198	-0.12793112351704103	2.8851480467033315	-2.3931309869897177	-0.524081266733581	-0.6230693769317464	2.1716968109667976	-2.501751034663116	-0.9320813155694812	-2.541334136308988	-1.1280995862256609	-3.8767089221539925	-1.3027949242474943	-1.1018431295485425	-1.2956978442375324	-2.8078712167888367	0.20945013643631363	-1.899640527455699	-2.1050844860168083	-3.0799811265677692	-0.9249465338467044	-2.6311813174560967	-1.6666504436933123	-0.27487163794911934	-2.112760944916	-1.9270448033040954	-1.053108034514304	-1.3759435253589196	-1.2866228716960415	0.6612283388568668	-2.080597487632619	-0.5428895876304346	-0.5911185030075468	-2.401723475373308	2.9228294701686837	-1.1229948807788337	-0.8131944857669283	-1.2843172681983839	-0.7840523340589346
0.01087131615295173	-0.22517125693456183	-2.223677637860963	1.0072249767578383	-1.526550205265502	-2.7738993023737235	-0.533956928486994	0.19237719391543553	0.023002411146675332	-3.405139236578858	1.5616341846094004	-2.2577496373268673	0.013410846690730921	2.791032028739897	-1.0600131867902807	-0.6200474096967088	-0.0784796776925259	1.4614157953700273	-2.3612349333436096	-0.23168996977504883	-2.5472222807021696	-0.4533072319005531	-3.691489238707931	-0.56432922934895	-1.7474253518308869	-1.7570011328251507	-3.1581577292745817	-0.3164192344242031	-1.6488048326206344	-1.7010816610959099	-2.7249644792416086	0.7307498519311162	-1.2504833788937602	-1.434027169503764	-0.015176003521012463	-1.2786671097782814	-1.9439380713905563	-1.8613593068208307	-1.725419042127538	-1.3010992675415995	0.010392277693344169	-1.6295976780224437	-0.8302381300660688	-0.7773458204027954	-1.6528577735655774	2.750638214441114	-1.0598577098857755	-0.28198223575089726	-1.485581367549089	-0.5675461567139606
0.020436702865208607	0.33538199114937295	0.5125471557503861	0.34411394217835867	-1.741440241622999	-1.8618827291777145	-0.14870208720119557	-0.5258783809270562	0.5760143991400937	-1.7023897505225272	0.7334846920497117	-2.0074220524555733	-0.623687253773246	0.7980826421922864	0.5985402737061012	-1.0224071431263182	0.8018054656667539	-0.11571928894467899	-1.4800520896672729	-0.11677654746983104	-1.2587299778742915	-0.20047190939129733	-1.8082484772449166	0.5508856766373919	-1.877856651520331	-1.4992621739613476	-0.9700661586695062	-0.5627213432399465	-0.3563260074217268	-0.34246643355068057	-0.36677267190336743	2.420391756237058	-0.007402448681567719	-1.052293458759453	-0.15135965331279544	0.41090207853647803	-1.4259597621268114	-1.9712985295939767	-2.07026240990972	-0.7648095097938653	-0.4152950932028736	0.13217828940928972	-1.676880019892599	-0.1507557676944982	-0.4883917091278109	1.1986851448400064	-0.7728945842221681	1.0468923606002165	-1.1613154279763467	-1.005521326047815
-0.2645528869513602	0.4294317170300496	3.146811061802586	-1.0093618018559418	-1.0045097521513102	-0.1516616652660232	-0.5952339627526207	-1.3274606124277684	0.6529968628902029	0.44732268917784324	-0.11171615703049752	-1.1305878805550234	-1.449430388383993	-1.2190732352587337	1.263322760167637	-1.2559875861158931	1.1193487603820675	-1.4224775973970563	-0.3296022286251149	-1.0980233638240846	0.16185627145812195	-0.4780732039726644	0.19797814893894977	0.8834578693726508	-1.5659680320465739	-0.6645261319964562	1.6152296888516973	-0.6768317856283068	0.9926759028809425	0.6715359302423646	2.039548254667209	2.632262314204771	0.053809927464444275	-0.6016753950783315	-0.7472188724387361	1.4694129602211836	-1.0646515265935326	-1.4662150443871071	-2.115728980613322	-0.08193313227574679	-0.4862107541104823	1.575027264421379	-2.3048028120556516	0.6081457730546822	0.5016528380282369	-0.19455525764280795	-0.7275002672689259	1.958081515002895	-0.7859060200314627	-1.8611979988449712
-1.11376684589709	0.14676661217265613	3.436945898016482	-2.0384659733544868	-0.18838438038364821	0.8324116980327313	-1.3403298250054356	-1.7284295608118885	0.08051311407181751	1.2639000750197724	-0.5433991273785713	-0.5025890561340621	-1.6056976320059753	-1.5154274454431949	0.3738633791118198	-1.1435338191763238	0.4030506269194677	-1.6343173651532301	0.48979479734143383	-2.5383303026467465	0.5075431978034481	-0.9717651159107538	0.6903129805209801	0.038571044669225105	-1.2875861337541055	0.09873363664506882	2.1219120755931145	-0.9623588538798418	1.3782090452553768	0.34498348376738835	2.5077224520535526	1.0890592110022388	-0.900102882519717	-0.2725418514748323	-1.4703027343541073	1.1169950604269894	-1.0575661644377876	-0.9657639421263449	-1.8074812033315963	0.19035330312710927	-0.4555973458627401	1.2373234880090285	-2.183137117238141	0.6115578565071982	0.8265385685332152	-0.3912101673444199	-1.0977947128746728	1.472850852784664	-0.9436690599970846	-2.467933566431687
-2.106584039751742	-0.1503526828347389	1.4187910086273143	-2.0145231484558077	-0.05739515076554022	0.3296112905661429	-1.666295530914125	-1.5663100999161845	-0.8334073094260902	0.3484053549753931	-0.7808739275212018	-0.6115700234336457	-0.8564525011617381	-0.18073944393767866	-1.3033576209770166	-1.022278032953586	-0.7358454590857303	-1.0300203850841396	0.705650887156655	-3.2243043161838436	-0.3393353528749816	-1.1436814788157792	-0.4319868334347413	-1.1878355434131078	-1.3039675507034614	0.17456576647683722	0.37776986144738856	-1.3530131771305356	0.7481704432535548	-1.0861984672745126	1.0314835230997417	-0.8652311790102427	-1.609760447584119	-0.33414803621934325	-1.9072584674833994	0.008609353143831808	-0.9737808383427563	-0.9221036395249167	-1.4117166683481788	-0.14864814106905852	-0.49577060976209697	-0.6443692186482656	-1.5794989690292418	-0.1083338617680669	0.43528174065837655	0.14891175440387902	-1.4892404891375866	0.0641676532043704	-1.6738554308073803	-2.297607104280056
-2.360745189956642	-0.2943212256937583	-0.6543769472189876	-1.018785354671809	-0.5042484306288249	-0.765011640215491	-1.3281502967875214	-1.0586165290439293	-1.3202386887262254	-0.9294288639819509	-1.042279671045381	-0.9840849336533934	0.24177694713886844	1.2118782922426399	-2.2942312245188465	-1.1876991146946665	-1.172125786616571	-0.5261930931240821	0.5365090095852794	-2.5910484343634836	-1.2877971807792494	-0.6979750153086967	-1.629060174817513	-1.658367415414564	-1.2623945438369253	-0.36757597003004694	-1.4062759742024087	-1.3692912257204177	0.014053461745453839	-2.2842135992376624	-0.4938691482869285	-1.5181918514032813	-1.0673505992683796	-0.7677487302763065	-1.8121184191340811	-0.5360042034492873	-0.46278666693812914	-1.10140980968172	-1.1290061108266793	-0.6776328261026423	-0.3799159229639737	-2.1923488076947573	-1.092570054368256	-0.5193003094502712	-0.16513499144038823	0.3139018163282427	-1.3556010992281593	-0.7164519956767661	-2.2453258210726244	-1.4363563889568192
-1.443397230479509	-0.3555515391546075	-0.7216578085977069	0.17329642717932628	-0.7354677467260278	-0.8761342743996552	-0.6820085097194505	-0.5638222677504651	-0.7708130075016311	-0.9366688372955232	-0.9580261336881978	-0.6509930707161825	1.0027775568587736	1.4454141641010256	-1.6781173974997523	-1.3132837096591	-0.4906704958149989	-0.5710190374011076	0.4084618986978492	-1.2410884534145443	-1.0810973600346534	0.07114318324470363	-1.2878533960809944	-1.0493793094342365	-0.5752953843079851	-0.8099811510454297	-1.1894226815894897	-0.690459192167307	0.03734933412025964	-1.9508178799639353	-0.36089982930952674	-0.46013927019679113	0.3392513186244257	-1.062378311974864	-1.1285424003326934	0.07457654787488475	0.15867064445725923	-0.8797898308990505	-0.7787449198482308	-0.7061346850874749	0.19518751011008562	-1.6380460265514334	-0.85171791698313	0.203340160451923	-0.2776472550709508	-0.16924872553359638	-0.6447067522835284	0.03404593925521203	-1.772700297429369	-0.48548193050104
0.046131177229549514	-0.39056169973484345	0.9491107802519148	0.6974950421129174	-0.2490375968646083	0.42411555864415157	-0.239686802101805	-0.2796218112764564	0.5082502103723711	0.46751794452703055	-0.060736078576485435	0.7235697641741511	1.2241659146214523	0.7723408646030508	0.18697711999262503	-0.7015713194954826	0.5159080144957945	-0.7491664108128442	0.5077114800782644	-0.20410129919231115	0.45355137810244794	0.4646918993683213	0.633269953680531	-0.08061862546848426	0.7904661429566552	-0.6050341057134461	0.6427871347182021	0.3128304032336779	0.6920608755151549	-0.018286012529463814	1.125540147126167	1.029636084100655	1.2179263043627144	-0.6544357572170378	-0.002239259499372082	1.1467119316351362	0.22783020320230501	-0.04548375251699164	-0.030084015449658608	-0.0037684707840098105	1.0006608153961538	0.8786294979046572	-0.4446711730995619	1.52677305070686	0.3086735568395462	-0.5506856455705852	0.07996914767413561	1.4260513351229158	-0.17347949130972948	0.01821725718443777
0.969658344430206	-0.3932077863877462	2.159616509391353	0.2554961768665762	0.4782329091706129	1.8459133466020818	-0.1566533301754777	-0.1311201627772479	1.3264881410088836	1.8654107298233946	1.2128321700123732	2.2589631837827504	1.0572223749403789	0.1443683748584602	2.086997238962686	0.8341795804904959	0.6702593335476559	-0.5107425339677822	0.619619946653731	0.1630176369496408	2.137972794403158	0.03314363359982368	2.578897236747816	0.3173493527467361	2.05246462240378	-0.054395590964513595	1.8575231797277676	0.7784924757181572	1.0027461895559833	2.180993780623257	2.041385841937534	1.2616195742101914	0.7363780885032566	0.3381615523092514	1.1129370593934151	1.4614287421291592	-0.4172479555677524	0.8358511958908549	1.076433201497854	0.8514794307614727	1.221247395436942	3.2744280629835036	0.3885343948781958	1.8910236017849436	0.9904503838512492	-0.33076616949280724	0.19451766095710765	1.6252426579564823	1.558845550543918	0.0797632386410147
0.7400892324347583	-0.4885290293925262	1.1503528719658145	-0.644753965124463	0.43654550133168124	1.7993881413354815	-0.15214174056248228	0.07088042697924145	0.6762788370717052	1.9265311338639002	1.5277533470326157	2.5797072175659403	0.5137386552838726	-0.22806310934131835	2.9980114802871416	2.540251672420052	-0.34423082172295727	-0.009992838328851677	0.40699654986060774	0.36610796925105465	2.460112718055805	-0.9159008894108537	2.975250400272325	-0.08981278531528471	2.286704299698369	0.03744535918142802	1.0118347141284931	0.17266466483841333	0.19113680994170415	2.98054763573856	0.9597961912307837	-0.24424256347328638	-0.40140505802026966	1.025536576631094	1.5392135125809965	0.47031696564800635	-1.1354003946707854	0.9826299365066031	2.007435348157808	0.9828945917484517	0.21946875187623432	3.37513732566009	1.2819150748327253	0.30971655584825136	0.8584946023938188	-0.15313691942463417	-0.36482104976942614	-0.17243424171635144	2.188107654369593	0.16038609263777473
-0.19081370148579396	-0.9084454718188123	-1.6605793051865618	-1.0822949632306158	-0.751914547537658	0.21450443055830135	0.1274201831044953	0.36352693204112524	-1.1673447603125904	0.8591468850938101	0.03426366902955697	1.210399270380015	-0.5388166228995469	-1.0489635446629104	2.7376371085706834	3.3573923276107074	-1.6755363194478985	0.07235900936897524	-0.18498164932483166	0.9275200219986106	0.9664647305567674	-1.5240378809307016	1.7343980454092858	-0.7729676966726811	1.370858160917522	-0.6001546698197837	-0.9528133916256748	-1.1166977820079895	-1.4914624443360494	1.7873743435808536	-1.527987871002013	-2.3919540285135037	-0.7199089625803807	0.6358745757958157	0.8726386842541357	-1.2507276503615539	-1.146756686729997	0.29938264011084476	2.236869723103486	0.13766585315365737	-1.6401688244965187	0.9027731295577658	1.6493387445805414	-2.462352614045199	-0.32809327149171913	-0.9718608961119758	-1.0675286583023167	-2.8454060181746033	1.4070399880033442	0.6538867414128702
-0.9400559239650788	-1.5886902169187858	-4.248857809381747	-0.5008934961731476	-2.2414503406485857	-1.3375207199417536	0.7217087467542238	0.545929519306138	-2.785826623066791	0.037701148941940994	-2.4164903149176205	-0.8204761534010502	-1.8373800785793193	-2.660798864527419	1.7788529571785185	2.9437205626711935	-2.212064273033545	-0.49559536363288603	-0.8375060023430483	1.6275562143877857	-1.267453336809075	-1.1617873885531602	0.17367587306584695	-1.0997205602395481	0.1648534751373684	-1.2580238699402309	-1.9105386095128665	-2.059401726404586	-2.9831269019006057	-0.4112900400546088	-3.4511321571073013	-3.622179663431002	0.3591670239115838	-0.5115674404442332	-0.4874300951873637	-2.573979972476962	-0.39984086249491074	-0.4230982310710233	1.7921854113768123	-0.9724813820343932	-3.0890631506314423	-2.291565472492051	1.4215298770340166	-4.500651200435092	-1.725224804967033	-2.5239015857046305	-1.3142646394153616	-4.504308832015814	0.13376198152049337	1.4690997098207221
-1.104893187513846	-1.934345815296702	-4.960802734641715	0.7724797091296612	-2.668172562433367	-1.377256007499218	1.3324934913399897	0.41224712240544714	-2.987352222022326	0.31086711532973577	-3.8688523481002166	-1.8870757423826021	-2.5286802715930317	-4.082637440344807	0.665103667472845	1.9118371609438662	-1.654217300079685	-1.0258312438283783	-1.1634863267440794	1.791007514977507	-2.5499051104201724	-0.011732727761387042	-0.42029056036608087	-0.8955374485436539	-0.3036879016165892	-1.042688720380428	-0.9922826257845833	-1.868076054686768	-3.370574664080322	-1.900322107114258	-3.446449300463337	-3.273995826045806	1.8383583026977637	-1.157704818278326	-1.48124102437859	-2.7275505375518	0.393455971583624	-0.3055868197530885	1.1799650029266904	-1.3512358246867333	-3.0216176280420894	-3.9044964028066516	1.113477937124287	-4.456266625618028	-2.1235477296750673	-3.241557965415769	-0.9241532521529461	-4.325104559803533	-0.39806175772731106	2.109657165862168
-0.9126028445894234	-1.2978259959401541	-3.7410472824434198	1.784255082822951	-1.4478985874592445	-0.11970150066824051	1.641461760859145	0.08502776758854486	-1.9453812745513739	0.9965869149079383	-3.2166031331494995	-1.2974336534006687	-1.8973135807025332	-3.7779379880781696	-0.31776927005456146	1.046134437332568	-0.6270784852383184	-0.6565362759449327	-1.0556300978346076	1.2277159067508594	-2.037193183577033	1.1351484853726	0.010861286093068866	-0.395232104831879	0.1916462639769152	-0.00852632432451042	0.5954833049952464	-0.618081953088791	-2.5730752757099884	-1.6783278634361884	-1.948746485329062	-1.9207878050614773	2.2095221736062256	-0.3893507434425421	-1.3010499705853107	-1.7452110667992717	0.609562613349257	0.667416773252381	0.7801017629103768	-0.7251479536911678	-1.5040502753318419	-3.1129192909035877	1.1251703465817042	-2.676279239329466	-1.158455861300718	-1.983665881058564	-0.1384959142517047	-3.0166860961339306	0.18898358123410736	2.1331323763079997
-0.5959512630793075	0.2030066925176581	-1.6724444929023492	1.8052410685806632	0.6915396569807634	0.8633486517337652	1.6084594397043717	0.026671832922803385	-0.8233131455799974	0.72880625920852	-1.303866941860265	0.13619418738781036	-0.2980985510241185	-1.3755301497151262	-1.0672530393023976	0.4791175402754234	0.11855342308760893	0.5263328236177354	-0.7097916282614221	0.5965715825569246	-0.40320983721063414	1.6341342638402185	0.5070683106297295	0.1432363595322916	0.938425013695398	0.8069632852551972	1.1445749996323547	0.9265795673010935	-1.1836419278089227	-0.19814966236215523	-0.4779140465014109	-0.6148780329085857	1.02397863714479	1.316960942212201	-0.20887081193179838	-0.27867478080093344	0.44819534474425543	1.603772592353173	0.44842381918301516	0.2188932218647616	0.2893525464819208	-1.0192768247373134	1.2145353507746812	-0.6494254612140152	0.2831002005542625	0.4666970958694352	0.7118947494567188	-1.6293812955019495	1.1724328471245626	1.5392130256963183
0.020660529597776853	1.5541161173246294	0.20077006676893774	0.9697661476561752	2.4342578906712684	0.4700897467531208	1.4424093891056988	0.5805448378295669	-0.3541068685712689	-0.8400021474888428	0.13514577820352658	1.0456383988144773	0.9658199092117521	1.701087209191769	-1.5150758252659908	-0.21383576885889055	0.40902359569823915	1.3940664598998005	-0.3641073456461299	0.6750425334893224	0.8668741972824148	1.4977096084501904	0.2822602186430072	0.6266077135394252	1.0551862387574948	0.5906784728218967	0.3689250244434798	1.9808869402233813	0.1432164495494797	1.1967456804558612	0.001098994350941767	0.007620381810623002	-0.7654088913282381	2.5196564574803877	0.6872355878780854	0.8867155156917211	0.6717984380138126	1.6375611564751438	-0.20819964971108343	0.6094605607492175	1.1281082681459051	0.5676622792023629	0.852485836124758	0.46931088353686623	0.9663965471492582	2.0903642309058177	1.432352286794084	-0.3561192618544098	1.5625538102576904	0.753518987073495
1.1025926253207614	1.7851355980207544	1.4189085988618984	0.06956481726330754	2.9962051272004677	-0.7409258033749726	1.3024096235164857	1.4607673051543557	-0.09853546962404416	-2.4547503499187746	0.42781567518255836	0.8957232037961306	0.9437496887515376	3.5033774479206428	-1.6346911857168438	-1.2329627082197703	0.5513988137399707	0.9260334308787207	-0.11179020193527696	1.389811703107225	0.8419062908497971	1.1884619510903847	-0.4778268851186048	1.0105247751431052	0.3262475711583358	-0.23217380290416048	-0.5435275620640166	2.2180537261976636	1.0376885589458789	1.5201013118961029	-0.1463403449494219	-0.02538379332693433	-1.9096392481489353	2.290411991518696	0.5603491892099899	1.2555611030609395	1.6307371280087672	0.8162168968138331	-1.2593193804754061	0.27586414490442585	0.713082539018767	0.6820409638998193	-0.0183370768437171	0.6799606632262886	0.590079928894207	1.8086976874120992	1.908334160846613	1.2336850835576307	1.0360779811946172	0.25383518536171995
2.1677918049356006	1.0360708501286102	1.8655626522536308	-0.257139256730539	2.5029472197884135	-1.2949087256824603	1.0786483960595719	1.825588300356887	0.7313391934290212	-2.4890391628545823	0.47261109937278145	0.32136666363204747	0.10972385784871265	3.330330693614662	-1.4802140898680765	-2.150942228713992	0.7714910355311195	-0.6732839506095226	0.015659746316316725	1.7958492288089094	-0.11872503802257033	1.0213248065098137	-0.9744927930846726	1.2008454958945929	-0.6988760543342665	-0.46916120379910753	-0.5446234170784696	1.7524704739226946	1.3228336296886487	0.8858136665781597	0.0473716460896264	-0.33286085991564346	-2.012666253935081	1.1015368771388399	-0.29854599097719015	0.8403953068244521	2.6971449975988113	-0.025294205377129297	-2.291651727859301	-0.23916067641581437	-0.27861491941431155	-0.2808364281192348	-0.8479911045602505	0.665215582073529	0.04862226891526765	0.5697794842100757	1.9890969767766162	3.049497000233936	0.033543297422098724	0.1699715817878721
2.274729100099231	0.4654013349454786	1.5350141247787958	-0.07271487439002877	1.4839328250920687	-0.5142319329484801	0.5194548036562278	1.038112014734287	1.970178798689161	-0.6609797426964019	1.2918657187964822	0.16893347446963786	-0.13918157589316338	2.105376224510285	-1.1013586710656762	-2.3971737379860767	0.9663768159318991	-2.153199999064727	-0.09564044189686756	1.0780044934381146	-0.8700317830788119	0.8675789679746292	-0.7486875464131441	1.1623388801784182	-1.3042564033441288	0.3892620409789895	0.11082921844873796	0.8757027843469598	0.9056872880147907	0.1525567007674213	0.9321852948154904	-0.5065110150650701	-1.504490499413447	0.15774304469155298	-0.8545328487478802	0.116701525360287	2.790214070500642	-0.22020596517181185	-2.814815679708664	-0.44137837867012436	-0.9536522706476196	-1.2370753900697504	-1.1562010998010825	0.8351288019404655	0.3820237221722209	0.07992569787280417	1.5533020521097718	4.102532979130939	-0.8760956911942243	0.18859739190552377
1.0405285388234806	0.9586687872909605	0.7025041923559678	0.10279418095356711	0.30302174442403873	0.7866281612786921	-0.4091967542893831	-0.5945834611573514	2.4589565682064256	1.6086587625681965	2.5482075804273516	0.4521409452730241	0.8813625182148864	1.149381415592108	-0.4709385549692226	-1.9594135254974583	0.9746053508607868	-2.4549619740277597	-0.5459552132452188	-0.5460295020719206	-0.6359888545611883	0.4235786674827004	-0.1286056148348087	1.0260973516437966	-1.2164924025224404	1.4967381010210856	0.44290703763588535	-0.10731571491671225	-0.05849553402493642	-0.024285515822255292	1.889775808074084	-0.23503386264713308	-0.805048213099755	0.017600653394974637	-0.4774300095324831	-0.3138042510458512	1.4691180493416018	0.049575769250223826	-2.6889376099689772	-0.41711507332735737	-0.9250254213929685	-1.402648765062903	-1.1063992317384628	1.0113476246718085	1.573659629820391	0.7982153692351983	0.6939728143716989	3.500721089298074	-1.5012858284240662	-0.14466927039012548
-0.7126709155035785	2.0453167143897697	0.005181296125653368	-0.05777763652238426	-0.8447977128408106	1.309098446766658	-1.3293869845450816	-1.9535968075418502	1.4391423820465434	2.552622617936789	2.924547835494199	0.4352652778899488	2.238559018526219	0.88325269516019	0.3655914109838438	-1.3693760748706287	0.8529055737878056	-1.6181540433110455	-1.1536905818816512	-2.0015232524368947	0.3222596297037312	-0.34745892366819575	0.22527649563193283	0.9522511416517565	-0.691101960576341	1.6107648917357338	0.09122096141981209	-0.9080291808447384	-1.0163121765102363	0.2591223839429303	2.0909510216676295	0.5651156304262536	0.06061240828438057	0.13037045507247663	0.42944071165013303	-0.1911778757416507	-0.5499401192943191	0.09765833983656184	-2.085964145992464	-0.5114567742578361	-0.4078956096630865	-0.7512325558661874	-1.1857835251790665	0.8991921454068403	2.519765649123868	1.626097162660062	-0.2280512059219493	1.5755105337179842	-1.8935467974148514	-0.9502599952275088
-1.6213246569959412	2.309567510426491	-0.023825471686234178	-0.4076489534002423	-1.6510544821912518	0.7029424683086606	-1.6890573833596259	-2.1070271251150983	-0.3321444148985826	1.7011054004282053	1.8393339241481108	-0.333891132550819	2.335844949783958	0.7893240880550642	1.0669104259541584	-1.0057421229859076	0.7412510539424221	-0.48262783796419995	-1.4171375435075986	-2.351961867728375	1.0813373845963954	-1.1162181066299317	0.06377085844478705	0.8921622527653693	-0.1649000148374689	0.5523833402513051	-0.3377307096231513	-1.3125018718196693	-1.303054442181491	0.45811995346677353	1.404013642176328	1.5401130632744315	0.9907772169278248	-0.2525267449035478	0.967347522691945	0.18537887498122377	-1.9804499362859986	-0.3513247077385299	-1.163341233052184	-0.6812065607422699	0.16350876593339306	0.18648030759413015	-1.414715807033897	0.5646476062678487	2.1893363218849458	1.4936409459140603	-0.7661711162074903	-0.32177627960296695	-1.9555137881539961	-1.780147916570575
-1.144907428153712	0.9248050277941932	0.4641671550111533	-0.6412786726118578	-1.7528348457303382	-0.19180948059102065	-1.2536090396488948	-1.1787027413895474	-1.2475259206199094	0.18340571605175227	0.25555373904432727	-1.3377322473957294	0.7120107318573998	0.32661759909352145	1.117487242724869	-0.6533219681376707	0.5757921100672185	0.25487500268753643	-0.9048547635675264	-1.5247637789254602	0.9913240975997917	-1.4845801405949068	-0.24784886270376208	0.6177811411991514	0.08782163675049465	-0.5866114108283574	-0.20141440780743497	-1.2822507235336027	-0.7214666717539786	0.2701885895609916	0.4806573222579263	1.9518826697935168	1.3969248584474403	-1.0005986876892148	0.7418366230876275	0.2515943558648833	-2.051611657063243	-0.7784699989886591	0.023703670867012014	-0.4718124005069882	0.49516889192262625	0.7973835603329463	-1.1914859052266022	0.3129094604541973	0.7044618387665613	0.682915996784845	-0.6591837386368489	-1.1596340555204525	-1.4465799107350195	-1.9082001640058284
-0.08470557157085395	-1.3558592727698995	0.7491144551239265	-0.682559780511277	-1.1426581453444467	-0.40279552035250904	-0.36710121714356925	-0.13496567853110203	-0.6271858069634644	-0.49709036448509974	-0.4648850755484862	-1.6008394749603523	-1.3506215522482545	-0.4533830589878015	0.36383951015448307	0.09120077639613172	0.16480439276225115	0.503662669028313	0.278729710613059	-0.14420547376576917	0.23046839981826303	-1.302212231095878	-0.21723736210146138	0.06264073136271854	0.036826142864995894	-0.7151373854895064	0.336790560915684	-0.9410444886267795	0.24304729083668844	-0.07275702420226494	0.03471883683093885	1.2550677146310316	0.7125424303436014	-1.21541091652973	0.17722546358746727	-0.24437379224070077	-1.0485285311267643	-0.48229406375414685	1.2698703672228595	0.3036943730934833	0.5223296757393223	0.7757979534863895	-0.07399105449401268	0.24554531284723574	-0.7880059910575098	0.24200541190252647	0.009099476251707705	-1.115311703196074	-0.4079061371709715	-0.9840767594148858
0.3737623504875408	-2.8433848695497854	0.36002238835197187	-0.6276226802454719	-0.3091111479162478	0.1490148320099433	0.3178375754425863	0.30285985381842423	0.525587608243799	0.09082011789835434	-0.17285399699811113	-0.8110762749321495	-2.114074515069525	-1.1488230019547758	-0.6066574819820503	1.1152529530451134	-0.40310612355911213	0.47077310941417333	1.500735991001546	1.1128751093589304	-0.4765709100891111	-0.6980515311277348	0.18499481140794738	-0.4508682797793632	-0.20224364441079146	0.0604584320910695	0.6350676779427782	-0.41681970014475067	0.9095310409910823	-0.16398838275716354	0.14958399582249424	-0.2131567782334344	-0.699828941403549	-0.37377045168637646	-0.08508158356657458	-0.951509954170827	0.10915347070506676	0.5238541475934004	2.097533368192648	1.1246521010774884	0.3509193587519505	0.2870816186243415	1.47557399370431	0.15848005374420535	-1.248806682393108	0.44570034077220083	0.8364421767420073	-1.0415264687388377	0.6240008005552229	0.5297454530393267
-0.004720217004286047	-2.498120377050946	-0.3578977870648043	-0.4170325663098005	0.21662183695582013	0.7541632300295381	0.4187437852440816	0.4045063595975574	0.7761097094470468	1.0233077230438226	0.0660648883496778	0.26769029701141767	-1.1334870578099916	-1.5130196473148072	-0.8516826396114342	1.7604868736485348	-0.6243490712958898	0.27452072813649603	2.1432322662878778	1.8861825195696684	-0.5859335709539586	0.09779356279548292	0.46837262435470106	-0.4672275337154344	-0.46539520893990854	0.7127945723196732	0.49849181259666053	0.2565929007612209	1.0891664137572077	0.0516052984375743	0.30616930374562246	-1.254083098375582	-1.5522938781540707	0.9311268513543082	0.13230068851627116	-1.223365248003072	0.7187944597933972	1.3864481247796268	2.1146475420903026	1.2763991840361089	0.20157082629587322	-0.14682065696710864	2.410152268184883	-0.09084583422160586	-0.6675442682115008	0.47242414974389096	1.292137210979529	-1.30870492049023	1.0368272219246648	1.6382635890670578
-0.33926237805426684	-0.805211686822814	-0.6474040839738244	0.18272723783805955	0.39991182645564943	0.8351849401735075	0.1560784040261653	0.973968731159461	0.045242965473284116	1.0515688699143748	-0.4625129803143018	0.5939026190002595	0.4309805722397434	-1.5317807193371051	-0.005062309231830307	1.573012547942496	-0.06424495427090542	0.031682863898608235	2.11934796908403	2.0593500040095822	-0.16267762929884036	0.8894087105144801	0.14690044567065363	0.08647193012880691	-0.5878134088763137	0.6002133168417761	0.3903986505364984	1.0303951761778871	1.1741938372879404	0.21179898386342327	0.018198674782512716	-0.7891124024426037	-0.8527857275335959	1.5800146767527998	0.5540535642516199	-0.7095397966628723	0.7493456768574985	1.2534810791647948	1.5055836516850452	0.7705757513993706	0.318329294224133	-0.02304790709112159	2.1982712434645117	-0.28470614718110027	0.09965994702291038	-0.27740219020586704	1.0230962348387855	-1.4786130266203072	0.7947763096475798	1.6628694787158083
0.21670183932358417	0.8443420706336765	-0.23000843694837309	1.1626768819826696	0.6265520086010918	0.5357964381798593	0.10834286684153838	2.2180806273915397	-0.27680176893543423	-0.13947027380216956	-1.087481646488144	-0.025701054874823208	1.1533607810997126	-1.204483501515706	1.237074717322745	0.8963936695323853	1.0321813542065228	0.07326925412082692	1.8109582712215313	1.6494808049417238	0.32995514580141466	1.5267132125006921	-0.6883329569570864	0.7382565618406445	-0.4481595700091351	0.1568792095929407	0.6882783403585435	1.6988069817509668	1.527190057855659	-0.0003066122400809544	-0.6193726897859531	1.0403214760937323	0.9583881203772258	1.1531882929887922	0.9499641698376325	0.3642525486503706	0.6039517923258032	0.19209656374042444	0.98509219042683	0.4607330944179548	0.7850477291785813	0.7286311358105839	1.3965561361638215	-0.062030012210928756	0.2679391382809064	-1.1086094860192615	0.146009059853629	-1.0704142348634331	0.5385036956658906	0.8748115547843226
1.4125745837185502	1.4608186821082643	0.4205738325736238	1.9907533608746888	1.0900599412578347	0.4103805201897319	0.625360199776269	3.2963920088202463	0.8908245571854869	-1.635886705435222	-0.6520614909229047	-0.730651347274548	0.7459884322286428	-0.5658057130713962	1.7286066683761117	0.5161318717001968	1.7998045243022187	0.6837980304652921	1.552649749421913	0.8912065964364372	0.5550429839657735	1.9075618784027855	-1.3260340766663274	0.9136376203107676	-0.016961095002222887	0.19567897242175175	1.0687765162970186	2.0057154050370976	1.941935352743691	-0.41098194324828713	-1.0086266150042646	2.834008288365282	2.360354585307042	0.34692314859198004	1.353045633629108	1.446202860345027	0.5923517102397075	-0.8101381988447192	1.1188348433375197	1.0476058005825355	1.3836350910173125	1.6578951184730655	0.9798689348998644	0.5986396721664723	-0.17384169887558606	-0.820492165905871	-0.7286895123373642	-0.2777618165845496	0.9255236455954127	0.23561826408698694
2.172028640338725	1.1098250545152608	0.7254528636207569	1.9843659689159436	1.4544838921379404	0.7316747259088721	1.468386723092082	3.1539386577601545	2.7826584576001046	-2.1740657171158992	0.8108844359342036	-0.5350611515532706	0.060697614744396645	0.06580076766797366	1.0219779220725744	0.7463717724578549	1.5560720551423968	1.5545483682978134	1.3104556783479417	0.24434821267908433	0.5699626861593681	2.0291616331454962	-1.0120813956652346	0.5118374984136886	0.6307891937673675	0.8114473636534687	0.8911867229266057	1.9407805673007124	1.8792127372244363	-0.46757534560290487	-0.6518723413604969	3.1527517501095015	2.307083998176561	0.12975956804260647	1.7576738441784066	2.0950244950042216	0.6782764277096042	-0.7845606943452846	1.7234724219372992	2.106421633524325	1.6989959197113056	2.1625337402228877	1.2202988693652606	1.2541737235911536	-0.6084022373797356	0.5739542620436678	-0.9076351022034816	0.312268727842047	1.8876746772339654	0.43715148280756794
1.8226662637485096	0.4881193167125008	0.6874911829048391	1.0316408970901156	1.274166585118013	1.2243190716006533	2.0098441255891037	1.7274823736085676	3.4409885358901717	-1.3178358476424261	1.8724197916781187	0.631169394823618	-0.06311555966035685	0.17462287650056527	-0.19632648619074178	1.0742311703209462	0.4989460969301474	1.8174803004045554	0.9176332982117208	0.06380343532518558	0.6229298111929641	1.987640663778235	0.3387295502203713	-0.043228950646275306	1.3427971975187225	1.282714852666367	0.055305271007201666	1.8132702455711152	1.2046961783329366	0.1652145473567098	0.3166845229416999	1.8518299620422518	1.2473693004493223	0.6635177159420238	1.860643125686363	2.1701752826843452	0.6567091075328552	0.2833418637585154	2.0607225585299367	2.3980671797489044	1.4454339481512515	1.983665854977159	1.4494964572339937	1.4233119688576774	-0.4880893811678203	1.5486102562126518	-0.22712371034710355	0.528307436824384	2.6266568438706908	1.2013042640927623
0.8130065216714721	0.12958620406226523	0.7290328974612028	-0.1840627083128327	0.6431868244123564	1.3878683659254916	1.781013522516451	0.11928978934079737	1.921198022547365	0.1688490152388519	1.367312248794024	1.8642056509409832	0.34850030099898205	-0.3774087882063033	-0.881462586801638	0.8123602044143126	-0.5000329683072529	0.9503592608470847	0.487124091614692	0.2164224368992773	0.785015260149424	1.8573308204566217	1.9515620055960394	-0.3241349419041994	1.9209572279819653	1.0136138129389574	-0.830743618635437	1.8891287819067324	0.47902151583686325	1.1513608218217648	1.1902586582932329	0.17909088906972265	0.47511675720351193	1.2095312053373777	1.3535249638226994	1.7437358880647957	0.456407294752928	1.4351473943819992	1.6520889201705933	1.246301700206518	0.7201740851425218	1.3467948702472554	0.9504337701877839	1.0786876112701664	0.1549494362245907	0.8157655833911847	0.7050356985625554	0.7839174773916601	2.3869334847588304	1.5851975594437464
0.14186434892380528	0.0726776280995227	0.961982827052321	-0.7981295158326874	0.19038710752564192	0.9391494610830333	0.8586907726584703	-0.5199293102449867	-0.5020482654645391	1.067188783146872	-0.12000466548115576	2.2104134484507396	0.6992383827316239	-0.9772791762188353	-0.7320274098266543	-0.02699668244107664	-0.7879982214857001	-0.3928197265195766	0.3763205231566984	0.17886257233981623	0.8581347627865274	1.581976098164297	2.756107820165622	-0.36050488806364395	2.158128929257232	0.2526243986383132	-1.183407183174601	1.9722628823570798	0.3619299797751921	1.6918124327313508	1.303148510459523	-0.46671829412502347	0.6374727107527212	1.022680857446464	0.43998589566750174	1.00468416718541	0.21413456354034793	1.6201697840594145	0.8061168079563098	-0.5837263216924415	-0.06377377836975322	0.659302989436788	-0.13202408352819608	0.6398234395574881	0.8001825200805038	-0.9645316352914947	0.9895657816164871	1.3663565832133064	1.2120095633933126	0.9898844834349053
0.2623019581288048	0.07554358559852344	0.9476374200157299	-0.5730276525859038	0.3488652865704636	-0.03438920308582243	-0.21367381675183297	-0.1704310408045291	-1.5905368849896901	0.8239502120008109	-0.8615876099241261	1.554356201866561	0.6563700628661676	-0.7570089242436255	-0.36445945777604616	-0.697055412169428	-0.5099285105003043	-0.7849334663618391	0.6793878545223692	-0.3733026732441793	0.6403197759754323	1.0553398480815348	2.2537795279344803	-0.49907314393654706	1.9195906698702612	-0.29064750716287985	-1.081302596553071	1.5164351130481835	0.8049114188689422	1.2397392067217532	0.6275752345495886	0.1588545188063059	1.1590272264367814	0.13747577688660037	-0.18945384231506146	0.26108102085987955	0.08723793968359529	0.6211641691135532	0.2653480572563796	-1.5897440525583766	-0.4899910335401407	0.15380896867529978	-0.9398972087028646	0.49870499603184726	0.930881614598619	-1.7625777442363773	0.2746882876658412	1.8570524955931598	-0.08415127135113154	-0.19444879967728101
0.7261862957381848	-0.08802928850550626	0.32698956438462323	-0.012892726234104843	0.7905306538550102	-1.17431083964667	-0.8389429880761746	0.13393304012884924	-0.4938903935991384	-0.030682562760879706	-0.020605987464253902	0.5832596199721021	0.4213133722381889	0.4341089769681635	-0.4275842268742502	-0.5610933678253958	-0.2779694661379517	0.5185647315145461	0.9168168294945573	-1.1431043326185728	0.20416389246319744	0.3285283531665522	0.9074372599685757	-0.8785988342728764	1.2490192146075316	-0.34277272754554244	-0.991075299801518	0.2734031029790748	1.0354058357902856	0.023705474687750184	-0.22678519397367833	1.0716053992756465	1.1403571998304132	-0.7820775246850623	-0.0647979160793987	-0.15092070806149738	0.06176647731764997	-0.793534858229886	0.38597582193792207	-1.0846218148638354	-0.40341445661744674	-0.1559540981583929	-0.8724423257621384	0.6337630381059505	0.43600716587014493	-0.5189919055373474	-0.8736505409658226	1.5570692672035586	-0.6761228593374713	-0.9898822401817033
0.8290035419654502	-0.5360751518297289	-0.5319666673788719	0.2800300945339097	0.7676119968793137	-2.001586068613322	-0.7546341292577405	-0.4654147728632677	1.4148640718367682	-0.5288361814395414	1.347558725630003	-0.01757659511078716	0.24457923645654175	1.7236816745268815	-0.7908830783604642	0.19207615316699156	-0.41286308819344986	2.624315519478631	0.44964101064182527	-1.497684867357012	-0.16342769685969827	-0.3384305702380026	-0.31395955018107036	-1.2119463966002586	0.3894525291796366	-0.28812770233214596	-1.0399067204531263	-1.243576966887564	0.4231734189947167	-1.1507897590929226	-0.6214375388351715	1.1703876751339726	0.49678407399849234	-1.2021253297817258	0.46473483903071733	-0.14817937545518717	-0.018857330351410732	-1.5503271813917021	0.7762776623566086	0.1408460470046165	0.053466389804533714	-0.29943367471840027	-0.19963471139872824	0.7128731515960961	-0.37936640015819983	1.533223131954406	-1.5000103623643888	0.43050166785255656	-0.44353178207463273	-0.8315374056810612
0.361337247625427	-1.2498746675946872	-0.8313189789703591	0.1957965924133325	-0.006847533487898179	-2.0984356725209476	-0.15473527277143295	-1.6686917026452608	2.074554144460566	-0.26465554999198065	1.538766353827678	-0.20867142945165004	-0.006552726142380732	2.0505788725110428	-0.8015030306336597	0.7826547028404292	-0.6792117371568304	3.7265358851719483	-0.7420948014405732	-1.1628942884499072	-0.2954643400781139	-0.7158543527872337	-0.7896471837029262	-1.1654822260398023	-0.3493959608252925	-0.5027923755297318	-0.8869129246639317	-2.1126907085278197	-0.7539099925273954	-1.625878128944537	-0.49304525587845816	0.28826126043815775	-0.07000962592389041	-1.1640459579996123	0.5254213039198696	-0.07543442854730056	-0.2507852327423897	-1.1384707216952286	0.7630977226280402	0.7564755100947312	0.5680463392155979	-0.2983678195407891	0.3315491705845996	0.498629389422601	-1.0915280046113294	2.19878401244724	-1.1840886342978143	-0.6808626249785702	0.02430147743912166	-0.09634516587169939
-0.35772799855975584	-1.9682357242492041	-0.31381149735680447	-0.003981074634196939	-0.9876769408174737	-1.3743575577941245	0.45789187406879756	-2.3598270385963835	0.8524039422743371	0.28960052166188854	0.17006722538182545	-0.43101669330975073	-0.5932920492260478	1.2477331541325012	-0.23613289587637937	0.6991860865639058	-0.7436085788145685	2.8463362364517986	-1.8347031583804465	-0.5120468834802576	-0.3372593838109229	-0.8832643080144937	-0.6646258705724714	-0.8448238647194956	-0.781222613874618	-0.7755302206138042	-0.3543029725437115	-1.884351916252344	-1.5486299588983785	-1.4187153765667762	-0.32243624910920105	-0.849060331310142	-0.10693492265600141	-1.038197689848282	-0.333847951329752	-0.4163691275005	-0.5324501897050246	0.04186416715832133	0.11906862898991849	0.3104591746116881	0.8100244974539555	-0.2952232412747145	0.317183735903875	0.07361748797713227	-1.4550930134114053	0.7573877372275998	-0.4088518504625567	-0.9333846288589073	0.06404284912960269	0.35299623869354296
-0.9822519666541946	-2.188041991538411	0.3327883089228379	-0.22298352123121534	-1.3771813893057165	-0.24635044086267602	0.5666856156625387	-1.8345307823620873	-1.037471450759627	0.4180472876243957	-1.462597119711515	-0.9255662771318717	-1.3400856258367406	0.1382782993838311	0.31355595663098484	0.16801284970793706	-0.6727256840466711	0.7350106365266968	-1.8780616114119189	-0.1220620307198771	-0.5323436504955301	-1.1729143412652139	-0.47851881353098535	-0.7250468729132529	-0.9144294109805513	-0.6173036634510198	0.13633014888682768	-1.0268374216777285	-1.3341207922175937	-1.0567074234463292	-0.5121395462520157	-1.5119165516439328	-0.02606917310723508	-1.0565729492718459	-1.5947619183284714	-1.210424647824733	-0.6514090047151923	1.0534327349685542	-0.7487149158318414	-0.4669380941302686	0.5739001742301264	-0.5421838576183753	-0.03254386530268401	-0.30852939129397317	-1.4670601114662567	-1.3354226518712047	0.0016635920168607576	-0.40730309082575084	-0.4453732432370202	0.048480781622690546
-1.4257032099783973	-1.4935635063013881	0.24581943226264372	-0.6767271830137467	-0.9661167520158385	0.5604646757496271	-0.05002463324740907	-0.5261900066137432	-2.033672616404379	-0.020998834207402232	-1.9499802373045552	-1.371705000453358	-1.6043631305974206	-0.42582230883917355	0.16537600312787756	-0.23445464699870378	-0.7991171641252454	-0.9901751723960003	-0.7676936103177119	-0.15785575530136128	-0.84335742292614	-1.7682721517309479	-0.5058232638740848	-1.0455496382034006	-0.8604930113309452	-0.01691596447194581	0.03928609562433873	-0.41976733288342416	-0.43327186839599985	-0.9622003354733026	-0.8855499413103032	-1.6140198076832712	-0.49198347682421983	-1.1921961659412998	-2.258381354088166	-1.8470030871060272	-0.5040896141124972	1.1486185194610352	-1.279190050518611	-0.6814234692202934	-0.08180315144082391	-1.0867715367670612	-0.34085556910997356	-0.49550987984762057	-1.224839526173124	-2.19385517009178	-0.24894095738471056	0.054027820552177766	-1.0439197823476054	-0.7162968771624463
-1.672112114235878	-0.017719371775886988	-0.5551746559935583	-1.427127246421396	-0.2824193093726964	0.5652609007851038	-1.1462032956183814	0.5023007589759748	-1.79004543224486	-0.5061701567333314	-1.2856444299848433	-1.259805007048592	-0.9469720171074202	-0.4137934019847079	-0.51030332405348	-0.26215118178819813	-1.1571107038043191	-1.4485551319389365	0.5795774183857477	-0.3114392758610697	-0.9031723662674296	-2.3985295957790034	-0.567078971655232	-1.398744016072988	-0.7194442571857576	0.4195619457001958	-0.5095125362808738	-0.4668639661579363	0.27732130513978515	-1.0715947489903972	-0.9043279190092747	-1.499338699026711	-1.4075075124622567	-1.3551488723174507	-1.837897298514037	-1.6244878184520608	-0.21619025571448913	0.2772463791152365	-1.3084040589594852	-0.30441643158664866	-0.7950414835039255	-1.5190451913945235	-0.5311855227145793	-0.5160781946808102	-0.7917758147493231	-1.5265937688466922	-0.682988036679415	-0.12031930551302177	-1.1869724889771858	-1.3075799459077428
-1.5756138570187517	1.4821320306213626	-1.1485299133752773	-1.9839041241904738	0.03483899932871721	-0.047874983898413756	-2.1183970300256734	0.6243241160594754	-1.167131821542188	-0.5143126126064875	-0.594782365652155	-0.5468258870874088	0.26896469903616504	-0.4041348546140228	-0.7608746162157761	-0.15648398649715042	-1.2831579786999403	-1.0971652466857735	1.0762414569912	-0.2850493573736088	-0.43369553191509086	-2.530158789129193	-0.44150725228522564	-1.0836028807733888	-0.5732162824523999	0.18328986931279032	-0.7018432127171313	-0.8225822438036334	0.2755357169834295	-1.0504551258249828	-0.36435337712036164	-1.3380936750027352	-1.866180694605457	-1.4913442326736945	-0.7874805029782893	-0.5664075060701491	-0.04359837073262102	-0.9588239628114461	-1.1143748543425471	-0.039894045119874516	-1.0931103754971787	-1.2576318959654151	-0.7502360659465845	-0.45823255045111677	-0.2185879552254132	-0.6328102092410903	-0.6373354825058558	-0.6006285431987703	-0.7582962499967976	-1.3829929596128632
-1.0498885337424724	2.1501849675634914	-0.8041343918314495	-1.6555803647922522	-0.15875594040367186	-0.6021534057988415	-2.400037431428423	0.08184484030904633	-0.9951960945925991	-0.09245943227412226	-0.6244320639853257	0.18947982057876575	1.1154228713559062	-0.7108290424639319	0.051394309650759716	-0.2047854925912292	-0.7222222815942263	-0.8789805038261893	0.46604666937384515	-0.14694002374076512	0.3244685161131893	-1.9101671223885468	-0.26544949151307684	0.08976200108590678	-0.5329328214044988	-0.48649275829482885	-0.010852281629142877	-0.9658224524304566	-0.2051194937139327	-0.7691272272278151	0.27402354267889717	-0.9717614706616279	-1.209749512787345	-1.4655054102362128	0.01708389714611403	0.4521990811056917	-0.16413381626090834	-1.8000737408644083	-1.0180206958666342	-0.3465932798357894	-0.7522560641601098	-0.22673815065286784	-0.9998718135328047	-0.3678748642849667	0.3627127937617777	-0.6374723788260008	0.005641345668569444	-0.6654644856115072	-0.13899043941144765	-1.0724156122747084
-0.37059719927854184	1.7222300666440233	0.12883774895007788	-0.3734450696348671	-0.5648957334160734	-0.5669563630874964	-1.8801605304446316	-0.5386490299892367	-1.2184321817598809	0.30906179702384207	-0.9473081030095946	0.31396032995343026	0.9791170406895241	-0.9995177382907711	1.4040648280675692	-0.3532632378928467	0.3404431841793915	-1.1146667163440085	-0.5426633351664172	-0.13867784743655526	0.7292700971533692	-0.8825098114278979	-0.3641786744167421	1.438969748740505	-0.6972909896748444	-0.8786610135326102	1.0755849713596497	-0.8496988130018681	-0.6095222706358112	-0.4446968206944879	0.37225886739442854	-0.33925624068360394	0.08938592850240328	-1.045155342969124	0.09422421275780342	0.5337196273519801	-0.5631576084131383	-1.8600132700017884	-1.0578748632372155	-0.8921359828169804	-0.01626597935187308	0.8541821384645745	-1.0773778557976255	-0.2807821886188585	0.7641496125280034	-1.2369905076523457	0.7249475700460866	-0.14464229344823534	0.16744872801301328	-0.6849675236669572
-0.04981579032146624	0.7093295363892096	0.6322374407266822	1.004648365417918	-0.9156869900640044	-0.03217960184978611	-0.9825967443440513	-0.9983923024198629	-1.2684484595131578	0.4318689356404743	-0.7319410986583639	-0.19708406536325376	0.13905481079497364	-0.8087614434297465	2.0613839862319767	-0.35782630946910327	1.1248785188359653	-1.4006136740210335	-1.0743629973441458	-0.28002625409413606	0.3657017323100638	-0.10890728355472963	-0.750621085708286	1.9586974023001993	-1.0254402713977464	-0.680657028382249	1.5272299203754869	-0.8420858828612604	-0.6907309764490317	-0.3156166952905422	-0.12221815748221494	0.19222387832552815	0.8237710998216105	-0.18244363192695315	-0.3746348923781418	-0.30387788288278794	-1.08440613212246	-1.306937518816892	-1.0611647286516648	-1.0441895481057288	0.5756934456977028	1.0633640387442975	-0.9004224643521125	-0.2707274644271773	0.9044979485144299	-1.331037096752712	0.9284118006658644	0.3943367646279119	-0.03891715925327076	-0.40990680957124703
-0.3059026863965892	-0.09563426891465848	0.22865079067095173	1.4093250943424658	-1.1967895855582562	0.4394009293710285	-0.2991298301788183	-1.4330167059879175	-0.9339318340625047	0.42653855439282035	0.08172945428388088	-0.7386042592433181	-0.5637257645144829	-0.20701647876289028	1.3518978842716975	-0.1974025687525687	1.0081354614428932	-1.373266428351872	-0.913085827976286	-0.3508959378383769	-0.4843428441222826	0.032906021655750045	-1.0056470311002403	1.2667184795455295	-1.3000981993586287	-0.3372895311044627	0.9391202911934656	-1.121500424917552	-0.6059071406021657	-0.3091856211174361	-0.5679627591665527	0.13731601860426643	0.29900668414251064	0.7280975675864292	-0.9239730631033753	-1.1351433581128578	-1.537676729394386	-0.6252293682455278	-0.9273318606656863	-0.6732890701316779	0.6284461981832218	0.22737971923843261	-0.700991647877137	-0.3861944622400502	0.8904166512162758	-0.5072195743162058	0.5137626645924146	0.39039249447143526	-0.5536127397252115	-0.2963412801277956
-0.7703546144271011	-0.2800847918822351	-0.48091415746429284	0.6083567183661187	-1.4230412205227507	0.383081295361719	-0.09969187458731926	-1.8316913069021903	-0.5707797781302999	0.46685181181390756	0.7221037527835773	-0.7431519374542761	-0.5692863066664738	0.2819800162319357	-0.14512086695750737	-0.14524973986540513	0.1716957388705276	-1.195557797672333	-0.5330870954631547	-0.250814436318273	-1.0903558083311893	-0.24993670842083743	-0.7706449062464643	-0.013504529186808363	-1.2843145336715418	-0.44543715766297515	-0.016584721724038257	-1.3737125606605736	-0.5222481580656084	-0.14908618259751247	-0.364173061525284	-0.48994677655322516	-0.9785556501387435	1.0688782079160062	-1.2484438993119207	-1.1037749588259793	-1.7463430690866675	-0.2152817718104712	-0.7472128949490785	-0.24238285805861468	0.1877815788593656	-0.8343892472646763	-0.7508973386916249	-0.5482886099543398	0.8538883562587555	0.5137313199242037	-0.13018522104558689	-0.02683638846454666	-1.0164653433889796	-0.34304153865149906
-0.8603009090476564	-0.024381331790362133	-0.5771540454127496	-0.5533509178548218	-1.4170990753985742	-0.1663546572025398	-0.18680919497039838	-1.7880376573926504	-0.5333650525570837	0.3882824812119523	0.5953312344873898	-0.2794178292042115	-0.05590274256171298	0.3323253303900662	-1.222007295460564	-0.389532205594134	-0.5699174212132306	-1.1942535035827062	-0.44674842305152074	-0.18629499060248508	-1.0038851735326866	-0.4549374579698197	-0.23923362394171344	-0.8222463702611613	-0.928366473678949	-0.9632255471957075	-0.3945811219776966	-1.1949466562365805	-0.3640157384096032	0.2441073780215196	0.32392314875618994	-1.0608591768687061	-1.8855720188374472	0.5996755260256664	-1.2662709188164978	-0.28443000962330767	-1.5648802890427032	-0.16634818786134692	-0.6554870996778115	-0.16060985546026071	-0.370388260126659	-1.1241768042783113	-0.9665581190496267	-0.5828741984582101	0.7253002903875905	0.8400297971274732	-0.5674721611957604	-0.25403619714278625	-1.220944737614938	-0.4718504168329634
-0.42899944598127193	0.2278567799008122	0.07840738538706542	-1.0073496859852873	-0.988743348479782	-0.7764907591735579	-0.21500116557731577	-0.9451187111780543	-0.703553320371972	-0.0713174710060647	-0.018719758511365855	0.09763739613481738	0.38430920123913637	0.16379716102091096	-1.2139475207706654	-0.7258377747542696	-0.5706166640661787	-1.3034485068888455	-0.6753458922833371	-0.39031860107812294	-0.4693228373571653	-0.32128020548756986	0.03533628933780556	-0.614958679371808	-0.4004414328772304	-1.2423538090529378	-0.03638697980880682	-0.6554058706193376	-0.03250455733100114	0.6100523586657	0.7407830850170111	-0.9588095150856241	-1.7947593073057688	-0.21527767192298344	-0.9601933637997868	0.5094676000195869	-0.9679002400077205	-0.3234619787619233	-0.6505994215538543	-0.30928649932170305	-0.7053831901568559	-0.481310824491074	-0.9631469237660736	-0.4009568393039696	0.2898546149029297	0.40868014078885523	-0.6791227269766598	0.007638354995632695	-1.2080251805066282	-0.4885959039957139
0.0639161934566101	0.21021992266689296	0.7229759546124778	-0.4935816007492809	-0.28911162179467065	-1.0174381711041445	-0.10293416674919352	0.39322282994410046	-0.7237659556588025	-0.7492279254591183	-0.4199143805841217	0.05280630127739493	0.39007357867295644	0.17865452342818197	-0.4571525541769499	-0.7712438566413361	0.0628764926993687	-1.1703913526634828	-0.8732244583065324	-0.7670521518875449	-0.07251848640286067	-0.04248364173254184	-0.1664443302034497	0.21618202265902942	0.07418348656017912	-0.8432099105057634	0.375836486994025	-0.2628146670027295	0.27229057417593844	0.6844137960809601	0.4334239880235438	-0.2586543435180518	-1.009741276043438	-0.5967467272272932	-0.3698280117163878	0.6743731356786921	-0.1750460550060208	-0.49850263174418774	-0.615417479665335	-0.333308845568585	-0.7576441673118345	0.32044175498509375	-0.5514768571746809	-0.13170420424467605	-0.45159230189901484	-0.15118628403011272	-0.6425758112300093	0.4149530236220747	-1.1360672107205878	-0.25368927635005895
0.061829535357406006	-0.028793253563663676	0.6220254835150623	0.30873304106633154	0.1938992811693678	-0.7467116863742504	-0.07608776237723902	1.310949951633542	-0.5273427897350331	-1.0678307443080635	-0.3825079704561431	-0.12323128123795557	0.09056962015503503	0.4356975790996151	0.2823612975493251	-0.46392727225446706	0.6605490003974951	-0.7596542364009914	-0.8255773073892733	-0.9868762239759348	-0.0688776203429729	0.02550144929096235	-0.4219054132498208	0.7939852534020385	0.3597485848307892	-0.10703350066485241	0.2397730721471769	-0.3534863480192699	0.15286990013134566	0.58068824415779	-0.2198708682189649	0.350586883826058	-0.23732517184083854	-0.1921423839187336	0.2674912723514969	0.3822784250127635	0.3885168929326519	-0.6010852662174548	-0.49243357185381154	-0.22920973271867706	-0.6920600610005945	0.4678300467801081	-0.05265359182676548	-0.037377799721002726	-1.0696671899920307	-0.3777234990106408	-0.6738307351479426	0.4503546751685827	-1.1200357658711089	0.06217679271209364
-0.4879899624751355	-0.2878645958989912	-0.12182450052330537	0.5994047896571149	0.09840909788120494	-0.10933084456647668	-0.30977839115622763	1.078471175185466	-0.4028111600486185	-0.7136949488000707	-0.3083484185318488	0.09190731681696991	-0.18622763018573596	0.6463245969209057	0.5887803981812142	-0.20350641149150836	0.6759841792117371	-0.5238146828021203	-0.6694092808984505	-0.9191782041850044	-0.1808899527336776	-0.2016456161575776	-0.1933939662126609	0.588575610916094	0.40967160273296055	0.23243235388837355	-0.2646614108858029	-0.6854113025759588	-0.5115808369613266	0.677724154370423	-0.4988555782844916	0.33280766234196263	0.1302790996445985	0.6274914098804769	0.5655964266047755	0.17727588735756758	0.40088929497411235	-0.6131264017311331	-0.37796888875082507	-0.38121532090725563	-0.6833452611139182	-0.050466365026963306	0.014998216367706492	-0.27786261711700255	-1.0383387811023341	-0.3630037301817757	-0.8253712907328725	0.040910661975147374	-1.1752469758285622	0.04967452254953812
-1.0923015959804363	-0.40105793405039836	-0.7873117734472694	0.2582558504428121	-0.3985697044253061	0.6114671281264322	-0.6142080198400559	-0.10872999534647772	-0.5278417321539537	-0.1253481297991224	-0.5480557199925141	0.7411306524750249	-0.3083408663268264	0.6012464378866816	0.5547822135944568	-0.40099294222773924	0.15576722940917848	-0.7938553598855244	-0.616090850331662	-0.7789914134652545	-0.04716595514977219	-0.4314998990814534	0.44315722581017897	-0.14650892836499121	0.2285443233111472	-0.07514084880417542	-0.48885480498146117	-0.746238372518933	-1.2969562329686022	1.1063289108000114	-0.23236719484614154	-0.1272007986070415	0.16827192169006444	1.2140007097186445	0.3339361468113513	0.23562062314212137	-0.008594850576369377	-0.506952748244905	-0.41027375748198436	-0.9713217351723552	-0.7765331105652489	-0.5684581284767753	-0.45776438302174244	-0.7548995618372053	-0.34548299598978655	-0.3443420510247206	-0.9485666021171137	-0.42109450989356734	-1.2245361536672836	-0.45346257060412176
-1.2084594573247514	-0.2970508952348707	-0.8758376513298282	-0.20575282981660012	-0.7200226482644277	1.123723959248238	-0.5663527733484128	-1.2635651273231545	-0.6501725950743341	-0.03178960358333627	-0.8898064250827228	1.264121663608981	-0.38244482044498906	0.38522722287293	0.40338626928947996	-0.9501562757747481	-0.39091595675881785	-1.1964320664725556	-0.5906416044583493	-0.7415255883943439	0.29621680476527296	-0.30215162141420704	0.8291752590953865	-0.6659277617541619	-0.0675234563186405	-0.4974063468890638	-0.12441302251958626	-0.37735750382892114	-1.5488529522995351	1.5055927893593852	0.04700328456349667	-0.4060280081152036	0.08729329600112999	1.2870045631537022	-0.15776670076927266	0.2647324386888252	-0.2784025216186815	-0.2320760264985496	-0.5797159955760434	-1.565016818989826	-0.8883681893809227	-0.5698153350218466	-0.9986683394363639	-1.173692763106989	0.3609722964944732	-0.2904667130761826	-0.7735411203854471	-0.5714760964154797	-1.0968016375551857	-1.0005856385284804
-0.7131793910678723	-0.004848176283724614	-0.5162763759341228	-0.35388569171128786	-0.4624217264552959	1.214661395743989	0.025205386116128888	-1.512200336840001	-0.383449683298898	-0.5099575325048941	-0.8842505452289094	1.1619769591636668	-0.49178972674007365	0.13988079149716726	0.22657831373316278	-1.2780925083946857	-0.48605178867721516	-1.0019341135083937	-0.2820890361359935	-0.5638135517957251	0.5118755083600891	0.24147407703105386	0.5388383412097739	-0.4196190800463368	-0.20175679052707043	-0.35605273614636207	0.522653510267169	0.06377622277593352	-0.983338632762918	1.4377710845558107	-0.11275868343562752	-0.20829110586110344	-0.011415022906585985	1.0579108186230612	-0.38822499027737467	0.08663998957072098	0.09328073344776128	0.21515463944336183	-0.687303364504017	-1.488104540655422	-0.8743700580001394	-0.19363423912199976	-1.0393388510101915	-1.2478729262715045	0.399592621356063	-0.09614274899802548	-0.08292066479784228	-0.4023071262433406	-0.574497317574315	-0.8680401847426626
0.06931381714375776	0.3174223183933712	-0.09355325425275454	-0.26675038433057774	0.2033217295691338	0.8368415508601434	0.8465659641378114	-0.8561689558204383	0.25666352385786906	-0.7980065010954563	-0.48795545770536797	0.6435665850745834	-0.53187051037805	-0.17014124210182782	0.0961337619038737	-0.9669706400677714	-0.05295913887278009	-0.09815670905110113	0.42923851754715103	0.17525246400096434	0.45703180498862184	0.8813349828451553	-0.04337093320026308	0.4814569495149785	0.08194238468360386	0.3564407500575201	0.9921502321848974	0.17282680545836016	0.04499973530333959	0.9902485149950127	-0.4010390107750062	0.11414059433761806	-0.06425328303652687	0.7971778223647558	-0.10883963974513594	0.003250098047717661	1.0179207063592297	0.7274071199108231	-0.5176263450540531	-0.5976900620181442	-0.6176860528575226	0.08222476592554236	-0.49903372229323895	-0.8813588751478497	-0.18990670861389766	0.04164779826179237	1.050545010227329	-0.10413117128593839	0.4193501827706716	0.14536459568578908
0.6793196789757955	0.4223752552341124	0.23045780653626388	-0.25170800239858143	0.7232629816448524	0.1609494012243637	1.339138246716243	-0.04125415760763009	0.7914693486697434	-0.250478267234985	-0.11268850967429522	0.4033732310313187	-0.35835422417427115	-0.5853077504728335	0.17067495203712452	-0.2389723074009119	0.5915738881652496	0.6725015538787047	1.1837015095278411	1.4375399933855901	0.37471855152280037	1.2167474705997894	-0.1711944904865487	1.3847686553159868	0.6901717944705924	0.9376863796683823	1.1335145174482901	-0.005183954361718224	0.8527097496791989	0.755718181634102	-0.13232712094711574	0.05895812187114154	0.05335478145757743	0.48224206376214607	0.40847837902511414	0.3538754592641294	1.8347852129713544	1.1144329660761922	-0.05325241023516788	0.486979238575119	-0.1438401318765776	0.041832805390053365	0.1998314410728979	-0.2289630000974486	-0.6833030963582575	-0.2047098555934632	2.1495801511202965	0.20729492967891033	1.6064320297486705	1.3767201728913951
0.8483215367933746	0.18110722786042766	0.4696270724316889	-0.26536682804290995	0.744597124837812	-0.4748542535103268	1.2513025860843376	0.2808562064934982	0.809654476131225	0.706142887528059	-0.03361903530319458	0.7345838810784573	-0.02291908467494391	-0.87227532342938	0.49540404743517175	0.28654961806090284	1.0284015246561733	0.41772470277152046	1.3843799711444873	2.5474589458339456	0.5094859090446	1.124248846273004	0.3043443411684309	1.6619401369673699	1.1344296230802875	0.769371934822019	1.0272318566973888	-0.02692814010456247	0.9780335614782593	1.0978875255002407	0.7213253875659411	-0.34073759486237115	0.4074177757126885	-0.007146566804790361	0.7123079971895173	0.8551033673479923	1.94375061134939	1.2269403028447785	0.5008372218481107	1.0041129537940223	0.3158738991802181	-0.14643708345969306	0.666170070563822	0.3759136947703505	-0.5257732994103544	-0.7157942687531749	2.577638299300305	0.4668418363109098	2.4061139859941765	1.9412203721137589
0.667560246251936	-0.18809549375287438	0.4958359528677427	0.1500339365106868	0.5063713880721492	-0.7163815771274243	0.8971021574695942	0.20724986743804133	0.4550660467965543	0.9468017200074698	0.00885314978906086	1.0672182134477237	0.24739176496431128	-0.6919930413342281	0.7907363444821239	0.31761040744518454	1.0582696474066253	-0.6285117294682728	0.775200962937549	2.823616226442207	0.6931004301951181	0.8599273167767785	0.7000903894662955	1.2331865934638033	0.9975262414891676	0.06236601670248753	0.6933168655250618	0.4824792021316884	0.4834117626584768	1.5627814407607312	1.238470099689626	-0.48840080985531253	0.8516669100794136	-0.45651788399294624	0.7143214126051733	0.7510904412437973	1.420149345684857	1.0895156547499334	0.917926001507225	0.8221377204978847	0.45632434926032034	-0.28559974597503246	0.9667737327938214	0.6093676098907003	0.018873490964415162	-0.8169943377550812	2.0653038294910853	0.4978984694471482	2.363749978931943	1.7036372954258672
0.561051677261457	-0.19172237814049842	0.11036365310171938	1.2613390195257705	0.6392315091515008	-0.36886767316570407	0.8287304874475285	0.39695588622681244	0.2855091864451972	0.07275868955489455	0.4676428256981804	0.5825818395261457	0.32686376659718586	-0.11207869530213517	0.6767233748357573	0.25323715691758997	0.834373032389745	-1.1358356016050664	-0.23560510378633656	2.29672131658955	0.5254148946175071	0.817415253025926	0.35834004372185874	0.6048132507809937	0.47023517921321384	-0.27661564822698886	0.15031237946216064	1.5025851874890435	-0.15963182434747025	1.2509908264764136	0.5707719841432808	0.1013663244533721	1.1247483483602356	-0.33435466195682256	0.778232422020424	-0.21147934563405274	0.9162374529198142	0.918376012756764	1.156132703642533	0.5050314767638858	0.20293675972557607	-0.3587993352569412	1.441510798574789	0.39463831150881423	0.2712195987886576	0.02650572862688539	1.0235544726770447	0.13349295323114482	1.6001551305761197	1.4008789066719007
1.0009966349213772	0.472595569217271	-0.5029889290859973	2.565464160845448	1.5173333865720797	0.47109341591571047	1.243742857081793	1.268398695726554	0.6711270216711996	-0.8654642285445242	1.3691858822098575	-0.7607122303954683	0.3558887124842747	0.28670295384043337	0.163975973310978	0.7106371216816865	0.7018301425776803	-0.05998761395222307	-0.8787403736662522	1.5865241077364676	-0.039943085179709396	1.1446735443065554	-0.45758518459173053	0.3730373342517557	0.23406072946191897	0.44008798435342705	-0.3105334989516778	2.670100602762312	-0.43121860671140433	-0.14965183540056498	-0.8535469986486282	1.2149547016640267	1.1025458696510384	0.5928522284916248	1.2184771803317822	-1.197554021752525	0.8999288800184686	0.9579961079997943	1.3253589592704673	0.6462839162559195	-0.11468611305394062	-0.3180441371367649	2.140774433777105	0.01901421864423355	0.11723969336856412	1.5063198256887662	0.2166154779181413	-0.43810406922974615	0.7579729521306107	1.6670699772769058
2.0189915677707693	1.4412502488741339	-0.6929491603047744	2.99111355410048	2.7321438277907446	1.3755726913237467	1.7310443689084754	2.4264821961095118	1.4137188086858385	-0.44699596419339915	2.219268933761889	-2.039662456445567	0.524096238346205	0.05080658420557142	-0.2728009357553532	1.7012318584643684	0.8342147871915501	2.1209973649367533	-0.7104745473388402	1.0582020770824323	-0.5239030763480942	1.54332816101086	-0.8210610892237727	0.618135869844323	0.6364883690523825	1.8847028532436405	-0.2645159151035927	3.4717764097895554	-0.12272034577487294	-1.8521715716309601	-1.526510212598041	2.1027303568225455	0.8505087377576339	1.7250100779292787	1.782824735238062	-1.0463626637002548	1.0593320646704927	1.2257865437082374	1.439553374236565	1.2465140048016314	-0.011169788824155147	0.0745400146375919	2.5697295165279774	-0.047328272803510645	0.2533757925458851	2.685402370900288	0.02152457599629207	-0.6644309460451059	0.38983832647596456	2.0928609618721126
2.917216424155345	1.7674045282721582	-0.016016073695878864	1.8186619779523319	3.235352290118134	1.718654425102651	1.6224917605236233	2.9236349966220954	1.9605137874011838	1.336689592282975	2.509477599376781	-2.3224064557737476	0.6935893639491242	-0.4765348544086588	-0.2811868761473302	2.4124764258145786	0.9744775424365276	3.759281821074228	-0.03989330737299523	0.3655975831546109	-0.5047859777182425	1.4482882716517385	-0.31609558131877596	0.7632980489033045	1.0720303771541462	2.843208369667845	0.24036417548377048	3.3797552973673843	0.4857352610575097	-2.6644396744578853	-0.47884069670912954	2.1726430370054155	0.4131718728366614	1.9249120826525798	1.7577596763404228	0.2993873156939172	0.5964834857205594	1.3987589450597806	1.269216873946228	1.769271967063342	0.6295389957015902	0.8982861683424713	2.090620836565657	0.42500605734737673	1.2217618206079965	2.930778188134719	0.04953207972845951	-0.19654981518348183	0.40117377686488964	1.5561312583831959
2.670905100473246	0.6800932967714397	1.041648718986326	-0.5488850701046228	2.184861706007302	1.03370088365358	0.6213555097755862	2.1283067156949342	1.9095058638590001	2.75889492793942	2.146760562176786	-1.6762864790514955	0.3785033225268252	-0.41781586237701135	-0.18248789789845213	1.9491621793681377	0.5992609173967769	3.647662171196021	0.3343395911017265	-0.9451871396514009	-0.2496234067912746	0.49312132915139073	0.34358431511053494	0.10283555775197388	0.477021078300798	2.226551251904089	0.4351433224205232	2.0797030269901606	0.7693413642045912	-2.190061003465881	1.4629334565655188	1.4402596601917497	-0.2937147101139335	0.5428623239818359	0.6633670302727214	1.4258317364735331	-0.8265206475085434	1.0282734772027762	0.5520106058722357	1.7072147069293724	1.30518761125798	1.6040394036037393	0.6089990307210509	1.1242234587648992	2.378461348156585	2.4509261488013414	-0.3905552375724316	0.5628967476384523	0.20126960279771275	-0.40109816500421
0.9060561683793049	-1.5807045625066896	1.33762155629609	-2.7555509657643884	-0.15573350955214368	-0.5649837385606138	-0.8757003079246292	0.3741273454191075	1.2761622528274232	2.101167103061166	1.3457545200624903	-1.0195411979556943	-0.7346795676270914	0.5783931097849364	-0.6584130102841422	0.3189050818462375	-0.5313889724377391	2.1330829869637764	-0.12700005281457796	-2.504582576616964	-0.4771747349355708	-1.0912058655368582	0.12883108350557929	-1.4307145991205612	-1.3846246699610032	0.10199643102162499	-0.445800610326245	-0.12255642403550426	0.24058753998800456	-1.1947782381824634	2.3569436139491273	0.3479817646664523	-1.2357585636862103	-1.8021133558679936	-1.154768233129652	0.8408454769331019	-2.506259213331699	-0.021643216990326383	-0.5979773032037567	1.0125590291053261	1.2919772614939153	1.2572218432116087	-1.1620845996636797	1.3873355283253799	2.262841781471764	1.8438069828407893	-1.436916366188456	0.7184675779661225	-0.5485660644829099	-2.7296473358795494
-1.4677729921592237	-3.6898662034404426	0.28608691003384734	-3.509134083662321	-2.3603076863560095	-2.2718762199391396	-2.0428802779648847	-1.2385702465374606	0.3731451306373053	-0.3956836903654275	0.3079639927025807	-0.9802345525873306	-2.2092583858202564	1.7379112704741175	-1.787114103161171	-1.4078649876208074	-1.9431996864395116	0.5740319435652523	-1.1463109946997918	-3.158535511679149	-1.3863677168711426	-2.5026465105601097	-0.9663606682315657	-3.0026666158094133	-3.279389704691612	-2.1959243918688163	-2.121024784113603	-2.13753347293305	-0.926394263765533	-0.7151698255341972	1.178452604981565	-0.6767974703418393	-1.973427117960418	-3.5416383825968247	-2.657271067616975	-1.2649198092665443	-3.1864154206246385	-1.3079264999151976	-1.5667525190904166	0.04206150582715508	0.36940863800691476	-0.44407609558046135	-2.1747400723631407	0.8055420713586577	0.23846529067215685	1.3249146033314996	-2.388419330512894	-0.1556481030884114	-1.4360692409822673	-3.6835745391302077
-2.8212129470586143	-4.15617551291805	-1.3163080971625447	-2.551148192601502	-2.9042273455374206	-3.041210345875677	-2.228000120563369	-1.7225529660311367	-0.4310571872712493	-2.6242066541062368	-0.7844157871662878	-1.1461431914912465	-2.941998349993343	1.8857195873088963	-2.625299035088602	-2.0207412567349587	-2.669363836004606	-0.12942143793195432	-1.7998857623977818	-2.145638899097622	-2.1396908517641866	-2.8731561902969314	-1.733774607958619	-3.4644213220911477	-3.4621072920420946	-3.066143125753769	-3.233484837678542	-2.695302053639244	-1.849118607503289	-0.9265593930857549	-1.0229656758933856	-1.382914704611428	-1.8629047064663387	-3.395356821294613	-2.8807013710400713	-2.9430570642385905	-2.1959010942366124	-2.046465530644209	-1.6703453419624215	-0.7689544657229146	-0.8771852552975086	-2.4672500530906616	-1.8660937827642283	-0.31386006219543283	-2.4281708065838306	0.6407867319604593	-2.3684539790884975	-1.404903280841526	-1.6727245275324991	-2.532243112778495
-2.2387825384543247	-2.522317146318049	-1.9438323995489337	-0.7472367108835168	-1.51829421993428	-2.3487542141227538	-1.390152722513596	-0.9685232729789532	-0.8408375770339075	-2.7260450991559364	-1.550679702834109	-0.6337238590852948	-2.042673666357453	0.7657538511641281	-2.072452696529956	-1.2802042796654398	-2.062391555892418	-0.24785527347151648	-1.3030877538491215	-0.0850631298831019	-1.615637768885719	-1.9014506703439793	-1.069749755659901	-2.3364374085227286	-1.4291336115531919	-1.9584602056624587	-2.647553932497218	-1.4534843028204631	-1.5981619393976425	-1.0528171026945394	-2.185921093553775	-1.5647057936312934	-0.7050044822116814	-1.4325796778819597	-1.6650455702818017	-2.400658738411218	-0.09769286575943553	-1.7281251475956456	-0.7907479648884359	-1.1381698616294322	-1.5422860282725999	-3.106456400156083	-0.600000130333718	-1.1430638736202074	-3.5091868662359973	-0.3209883141407802	-1.2465450488248748	-1.8406429230685017	-0.9568743980779109	-0.3105213265123817
-0.4153106305657316	0.21876678011985748	-0.9150848116055578	0.7101352810320992	0.49218912463654035	-0.6232743915177368	-0.06256257627176894	0.2727968311226891	-0.7019089401457991	-0.9063753038889136	-1.5213674030586992	0.7123133653295861	0.23897653478470807	-0.6041923549595227	-0.2026684784639475	-0.08189444611186157	-0.4587853708033811	-0.5155298115269584	0.2758780164994484	1.4863221389458352	0.2737619481790406	-0.10979056728611843	0.6896487921170585	-0.2860966054115018	1.4035428062571582	0.15057473935638985	-0.7296065473852884	0.4967174862117086	-0.08555285476346682	-0.374604753553962	-1.3842010129999895	-1.0603423225360085	0.8760197881500603	0.9948170934380663	0.2618984172552684	0.08009463989263182	1.8008272767756086	-0.5640716449230269	0.4531602290560834	-0.9885934504129538	-1.2070656557892436	-1.5883444848849626	0.6595739458579802	-1.0710159049023105	-1.993897420027828	-1.1588069437551225	0.19692305337604787	-0.9543063521022032	0.17424266570660332	1.2383028198073693
1.0000156614901579	2.3968103634566473	0.827872064555453	1.2234398623038507	1.4236545782338632	1.0733352888202239	1.0623529498181172	1.1100198592093444	-0.1208674519273964	0.9939924165408246	-0.6725967788399027	1.9768346462858988	2.5019627104272115	-1.029902982053243	1.5235251878348584	0.486377950035983	1.0164411322939453	-1.032022719005847	2.012973218108228	1.6172354173622712	2.2383037639775556	1.504564851929706	2.02446077477736	1.3817527817425637	2.95507650611693	1.598491995352464	0.9158378743865917	1.4894377459225525	1.6938424378598205	0.8713886213928745	0.29876818439517594	-0.031155670558862782	1.8828107577546571	2.362011093389072	1.8452100315704854	2.3441556660771985	2.555317129806366	0.6828844918405544	1.2436334653276304	-0.45082047537594205	-0.25383896320342986	1.0359573258350354	1.1450201877522341	-0.2782244210145432	0.8174486226990126	-1.3806538117272296	1.0395000947229691	0.5179763623493456	0.9297377079047067	1.3581074087424165
0.9989094032044897	2.9474987597645814	1.6533783540272933	1.0563220987119957	0.7679796781278995	1.847783239145869	1.570045442744501	1.2171437158025844	0.4785609103481761	1.5261721458282471	0.2822867582206072	2.150296227923442	3.256737243711732	-0.43594591326979876	1.6299355034262382	0.19590857780880583	1.4013597049495758	-1.1436479076342392	2.839087701146855	0.805173688018965	2.782019179557245	2.1589525834364323	1.8456288001318668	1.7806648501680535	2.429792391198837	1.461182686032891	1.0810001200212325	0.8268878840627273	2.431054108732983	1.7322596487047959	1.0661000780307293	0.8890750094200939	1.8453475124555165	2.1214972109136565	2.3998743623638084	2.5325098893477946	2.20997964880643	1.3322564796655976	1.2817140309690587	0.15563458852194026	0.5828726226664411	2.7839315532312363	0.8395446570233975	0.4383234896337082	2.5547720748907903	-1.0432962543249709	1.0562936442923878	1.3221403080327532	1.0945171647108036	0.7759648268649892
0.07389626783752094	2.0724128778298745	0.9007674951192972	0.8410383478989233	-0.4099531023155133	1.5454216815537634	1.4807284023479315	0.9028480378080418	0.575082747273132	0.9126707240666789	0.420531684368406	1.27013120910793	2.144914264041611	0.1559163329605447	0.18433863426105437	-0.24663980778071845	0.7079081910946973	-0.37373807346076326	2.3382416219878155	0.26376075649433267	1.6823384786359972	1.770268244185351	0.6309313007294843	1.0815623955345883	0.91899546157814	0.24098804676193397	0.16108229210557198	-0.5894341414756499	1.6305381611310124	1.5865099750418241	0.3366098604191739	0.986865315211806	1.1960901526029324	0.937221203407123	1.9270675799355264	0.8928559378675526	1.4391906385831073	1.270349140376087	0.9302849611469567	0.46820015986788666	0.8919575838627944	2.580953065689317	0.321941318389033	0.4276332161063251	2.054501501561201	-0.704993343531622	0.7350417687630986	0.9139865314577085	1.1115616903790118	0.5942468368519944
-0.5333119544637294	0.7741079124252596	-0.5312973961143189	0.9012124528091224	-0.7254217728296459	0.6576841754126379	1.083340657616751	0.6050919073454348	-0.020320322369126773	0.3251432006380266	-0.4607592160804983	0.35840263208354206	0.18157752927433493	-0.10100357450543662	-1.2210079531749827	-0.09848502863193083	-0.19715776963341525	0.8169197846175781	0.9751456761967001	0.5081275979465765	0.14444758327337825	0.8760055724479195	-0.1938994550368635	0.184980379336821	0.07884241617784801	-0.7967739711226419	-0.41811959994021086	-1.2649401949778736	0.015533381467749702	0.7637480100569295	-0.8321818903185255	0.14309161124271458	0.6930228781533284	-0.07212619338643955	0.924334286741699	-0.6762028065013694	0.7529189085069024	0.8516893115563484	0.6716469885198223	0.335849605867529	0.7923002101166834	1.1358410840241195	0.11489983932000668	-0.2267385241460467	0.2667573753298577	-0.7279453135583682	0.5575038015012383	-0.12599036622923898	1.3510471851928485	0.9864638538784987
-0.27098394818437704	-0.1535161721632159	-1.2443854134964911	1.0280119040885178	0.009645930155964134	-0.1925012856608635	0.643333201630001	0.4232907868529885	-0.9264750481176441	0.3168735860845008	-1.567837261458031	0.2390589290097624	-1.1891370515420152	-0.9083309485312935	-1.1403372929576547	0.5900960469542467	-0.491472789340109	1.4017812957344424	-0.34730154635805405	0.9149872068382856	-0.5204036118715659	0.11766839135520966	0.142694629726082	-0.18575562065335513	0.4082784271101453	-0.8999720532030955	0.14533683031235436	-0.6733701001117798	-1.1719803927889731	0.07987628983338631	-1.1276441350325204	-0.9631984668042086	0.5643353291259656	-0.3063941733432068	-0.04565858706309752	-0.7328088106441318	0.15175304665657374	0.41826927814605286	0.5560523029562395	-0.0553260262366845	0.5854464495211429	-0.008642012552237186	0.21239674687571206	-0.8560378342257522	-1.0174806166435808	-0.8670550724257358	0.4550223675649954	-0.8397377020782705	1.5235363139228697	1.1805350031338024
0.23708095395396858	-0.6595597958382631	-0.7984130005089446	0.824651369715062	0.6895399519673923	-0.637229995419064	0.23534279705430947	0.16060849243137892	-1.458546740212217	0.36146056046964536	-1.8870456448238158	0.6563100517938592	-1.2937373694024838	-1.2798747000832862	0.21459212962136442	1.1144613270545503	-0.14677699822814344	0.8571952564167212	-0.9327018767620899	0.660518482258167	-0.18182402119506338	-0.23875276923817676	1.0252485706705428	-0.06621198417067607	0.9901988092474039	-0.3934959946822137	1.2011469926775402	0.3426297658752277	-1.2476837620809509	-0.07885612617299413	-0.43352123385436353	-1.4537305726140055	0.373707814151045	-0.0252756439437661	-0.668523708089288	0.3151492927874871	-0.5351646040622187	0.00803201217605164	0.2946392716986743	-0.3616798187108499	0.3766313340273301	-0.11737644729746936	0.23463220922532885	-0.8846263693450176	-1.034435396261089	-0.6970902793043863	0.048957420182771695	-0.8675121253915355	1.0222158298597601	0.5748588248710674
0.11217841355147552	-1.0856903974997625	0.01850305196540893	0.18927523538400232	0.30726518853820123	-0.5864211251384278	-0.19290851995251512	-0.27340989533690097	-1.2092529493824826	-0.14525142790922987	-1.1887421128804805	0.7117821146224941	-0.5722809781125933	-0.7791450341574555	1.2970652799055498	0.9815952307697736	0.194864984103763	-0.3171781716781975	-0.6232079814006249	-0.21564767253367026	0.2518575338557057	-0.3573585692923243	1.3231132901602063	-0.0036630300442876845	0.8025987811273441	-0.04532253415417351	1.512972935859921	0.6928334605760635	-0.4903429848626191	-0.04364113147319203	0.2786251887715054	-1.0671154369703695	-0.26766733447156055	0.12157661174772362	-0.9068446166472984	0.9487302770417952	-1.1943238729772023	-0.47446396052079737	-0.17804041193443	-0.40279541410691644	0.09719239808194088	0.20201094680486914	-0.029773964929597083	-0.3203158953264464	-0.47747269547369336	-0.2781561857053061	-0.7051557005080419	-0.5937865154407612	-0.20617998946697416	-0.4742997389619613
-0.648035525989223	-1.486094698503517	0.2527159344472809	-0.5528973354181417	-0.81521233008596	-0.10177501053084588	-0.6346571524256676	-0.6369495021478258	-0.39357883369904245	-0.8930698121708971	-0.1505409196997929	0.023540302448062843	0.1139218283526686	0.007522834269327902	0.9962348829247559	0.4595880151912095	0.0006328835842125402	-1.1770419404798564	0.2867318810541593	-0.9028829493918671	0.08106655800584292	-0.49168564594160397	0.7147009269591107	-0.3405426013348531	-0.05086183880100838	-0.08490796187959264	0.7033011914717189	0.28647116714624166	0.38084467819869305	-0.2875118066171252	0.28043729027392983	-0.30792924181197817	-1.0453205665008383	-0.18032401482694047	-0.8399694495486218	0.37747593838962656	-1.450210004763838	-0.9327229223629205	-0.4570638064900374	-0.2728171805396058	-0.21865254030462558	0.004600874176514521	-0.34154748569710663	0.3851299171639727	-0.3039598285233536	-0.12006313565419262	-1.3128524662860794	-0.46986517055889643	-1.3778466402399716	-1.1083429431004312
-1.1750312664769107	-1.455055941782181	-0.14596134030492924	-0.9505901655877514	-1.4024680482680938	0.631250370693134	-0.9301840770993608	-0.5846351322334202	0.3794769691571625	-0.9739001327213084	0.4677624021543107	-0.8188043242215243	0.36539089013993137	0.26847491719387495	-0.15356361146484246	0.20480586397763006	-0.5835218462482464	-1.2823748005191717	1.3057052338650703	-0.8285791991929539	-0.3915841296938882	-0.6330622929008037	-0.08571612293191794	-0.8148641546071872	-0.5878737476770962	-0.03449309259623931	-0.3980843354238323	-0.043834903224856975	0.9483029467168064	-0.776995381485934	-0.07744647208739985	0.20807515439474766	-1.1808446838536353	-0.6339287780782634	-0.5274326209422775	-0.6612869670019829	-1.0935068077192476	-1.0636839252527277	-0.1210470957206433	-0.13395156180213072	-0.3493024842251705	-0.7558812961040485	-0.3014873622700969	0.849463676402178	-0.5564792184618235	-0.46395360982413564	-1.2319531784742088	-0.436965695649174	-1.6052283613072902	-0.9840391507787721
-0.7781379159672195	-0.6443434067667222	-0.42253708115581984	-0.8235899337853153	-0.7311735651521099	1.2935107795965184	-0.8781525478152405	-0.06765011401683123	0.6690989609109749	-0.037424196610802055	0.581798517420211	-1.000868867203011	0.424760720150964	-0.05179556751946768	-0.6568135759817311	0.4760093076446863	-0.9350066337982137	-0.9551880643756098	1.9492114640345142	-0.25506386118762797	-0.3997964245135522	-0.506232689518244	-0.3104006460437449	-0.8593183540658615	-0.23044139767087873	0.5336376807669317	-0.7675720644387218	0.28506198921559195	1.272214069944125	-1.0285822826483073	0.032869792833673916	0.41940645276393235	-0.3213149580120453	-0.7048365258136816	-0.016688424707288586	-0.9114834443507015	-0.34739290078008256	-0.6905821143965467	0.6620549933662473	0.030057535395538976	-0.12300894560800646	-1.1978016316291493	0.16335856621897096	1.05781524172283	-0.5469038592403578	-0.8645222266333688	-0.4562363845756186	-0.11041972534599484	-0.8162275502178824	-0.5516604489828962
0.27747261165227033	0.6656263841046712	-0.014597753670185242	-0.37927148362636526	0.5431432932184883	1.570292018433351	-0.44771122604446745	0.5713834329639024	0.5434652473831666	1.214353339315739	0.6428422168835747	-0.456666156993805	0.635512786108905	-0.3150954550887681	0.20715200346084708	0.8939251368836322	-0.6346080045256733	-0.6945083319072276	1.895385998888577	0.20116279690564295	0.20894834694025646	0.09489994046579406	-0.02576045155009749	-0.22785544507297126	0.49135267064235116	1.3265681119046087	-0.26653086564292944	0.8694123581950363	1.4960469782681678	-0.7224018420227677	0.7617239733676786	0.7203970991418115	0.9632052037628541	-0.2146473603009122	0.5680667227344691	-0.08128085110941649	0.34593126911746247	-0.023601286306207447	1.1942275808781067	0.38393923044913875	0.3516556627430315	-0.6172386231754902	0.718249078486458	1.1961709492547414	0.06170240732219766	-0.6995213486403883	0.4904161922762794	0.6082465994866669	0.22412636488756044	-0.3345442502915447
1.1384527932643256	1.6447483728019783	0.7873820633258819	0.015430902835261003	1.187679631817424	1.3784340524209828	0.13335312047287853	0.9104312093315177	0.40411774816291146	1.7778398449329478	0.9216581568708012	0.10934350420064601	0.9254266654805833	-0.12208664111815981	1.5886100168751893	0.9827321356697056	0.1261460334017478	-0.567197011221426	1.143051370329557	0.3587005237634401	0.7390133069142927	0.988400539392824	0.10009499442565423	0.7238471674396241	0.6137620060524193	1.6044523111827047	0.4007004000274111	0.8972097956483323	1.5141466182997512	-0.0829112097392432	1.3600942099650062	1.2813330233604006	1.6766766303170202	0.4513047499517566	1.0081861063232471	0.9211811858354562	0.7235464145493951	0.4884340033494804	0.9894861260734248	0.9760301796806559	0.7773389274539629	0.6365467260306752	1.0228372382382596	1.3213056441504627	0.7560928717559359	0.004231035956224691	1.0915990444715502	1.3002063741130392	0.7835651607990406	-0.2382815542701126
1.3151175363870509	1.6199946607814146	1.216719145416282	0.15294184226259896	0.7916791834581832	0.9050908881505914	0.5275002837555646	0.8024675775952237	0.5253100501302466	1.3723356680173964	1.17599338775329	0.09643306247594673	0.9068223727254057	0.15244359701869573	2.0576824221652745	0.7607937954301824	0.7865239007905159	-0.28867012764698075	0.06340682874293384	0.4968417071322057	0.5023740979373034	1.653388854153113	-0.28817288602015895	1.3645742312507725	-0.10429311693342944	1.0464342541481122	0.5919475779569693	0.21358032923746845	1.1185221915710035	0.3954439522534422	1.1194374591855711	1.690628927145426	1.3524436185104844	0.7128779836977385	1.1060124731457548	1.1165347839700228	0.8041018612113688	0.5548820448961529	0.32443388003814055	1.5764605050155711	0.9624688402424086	1.506969406909301	1.080313055981768	1.287398321848037	0.8347983190228645	0.5118761878214478	1.2489403340597316	1.4497636058188634	0.8482954193011848	0.19504550221867917
1.0427692231108465	0.6969809040747046	0.8943471709850215	0.1043058292050083	0.06985550312205228	0.3710247656551881	0.5448357156885623	0.40137556982932954	0.7819217114600102	0.5445768598375619	1.0524431198977735	-0.3430769126988654	0.39756735385961356	-0.09295559908624589	1.1801978585166775	0.6317914907889166	0.971065718504511	0.22631387034018338	-0.8067886648269197	0.692262583296694	-0.3496555523529569	1.635287416963481	-0.8364155168168714	1.346740618798625	-0.9433537160307154	0.1182906606316503	0.3273439181625662	-0.5250543054663703	0.35984323288397313	0.4803219910941758	0.24860027889455433	1.4093527616141162	0.4336899766589222	0.3568698962385007	0.831351072130402	0.5044566561980841	0.6478487186757397	0.24705680453501302	-0.10122571534444946	1.8251072086330689	0.9448169008852026	1.3289654053824436	1.0824564665332284	0.9696699222229712	0.29844968967155666	0.22216458778049303	1.1534826177741542	0.9870685827938108	0.8406331187127737	0.9724441020149825
0.7496009982838361	-0.32821657876543137	0.16921062390257605	0.07118509590623785	-0.1937022999284288	-0.19505020503579015	0.2620156358717874	-0.0938818521527352	0.8006735459895682	-0.10374421316731741	0.5992748006901921	-0.6158733964355968	-0.30025111567847973	-0.8048491906639145	-0.10117573956812599	0.7558322469547896	0.7588554070060283	0.6212419823693235	-1.1395053684161793	0.5207576022550224	-1.0366226662102513	0.929872312198494	-1.0172342561807748	0.8389042199113735	-1.113785059921266	-0.5024517449038631	0.015710096101522575	-0.7566544415417201	-0.39494513103418094	0.35345582757527066	-0.39503521735146885	0.48667258530947083	-0.27229467732814006	-0.26902431901248325	0.34554715152070203	-0.13532766201294552	0.17967026788708687	-0.1719913689215584	-0.006965977078976613	1.5261523974042568	0.8222334177959073	0.4253077655118501	0.9941422768566128	0.4598859130783271	-0.17134068459935384	-0.6107925285452512	0.909175005692366	0.32965868679782906	0.8475545342188755	1.4218491349583717
0.45849992250283766	-0.6655703874067743	-0.34362415789702894	0.14593720209552996	-0.1383534356348311	-0.8713849597804766	-0.10406559362024577	-0.624976931674388	0.3469177618039473	-0.5138311504769232	0.19710432550045945	-0.45899521743951	-0.6860473578367812	-1.2266810878916594	-0.6053818921604975	0.7598848280737348	0.4648923974498372	0.48663046198667387	-1.018257643509899	-0.3550207378438092	-1.0790929668833469	-0.02525246443372461	-0.8147485453291303	0.26846305722956565	-0.6447581413849621	-0.6987904698186891	-0.1262661508087931	-0.7348329773017699	-0.7904551046508844	0.2877538324171566	-0.3382239957710013	-0.3833513023348733	-0.4011746399634905	-0.6118794999447915	-0.12799858184319102	-0.27304166119195983	-0.6437724921143811	-0.5336999103280609	0.15888891210306555	0.7840987297303792	0.5650771624561898	-0.36340869839134143	0.5099727110298057	-0.012894272551098925	-0.06440760701973226	-1.1585677384012232	0.44330166284064587	-0.06750326122672974	0.4441953656684723	0.9326772016609597
-0.09645794056514377	-0.16691880753493601	-0.3875291163499722	0.21227704952012377	-0.5025286338557332	-1.567337058473743	-0.4195679666308753	-1.194755686716762	-0.4305945933272877	-0.9568851886324975	0.052944724738442174	-0.1771767202250194	-0.5609041047772951	-0.7623536758700724	-0.18260494187308562	0.20712165208288605	0.26704707668285044	-0.12384241908386759	-0.7572193363759988	-1.5000742840681527	-0.7768299401626974	-0.7375607451269569	-0.6833455034718743	-0.08959427164077022	-0.24799053025320872	-0.9197782629791071	-0.1883684125714506	-1.1012237776475275	-0.7822390509793148	0.3189276402405987	0.007134779261729229	-0.5949832462246414	-0.24249811346494204	-0.4533756653017085	-0.46064453985688697	-0.16502587844691283	-1.560867836783263	-0.8372629241466732	-0.16445604014862286	-0.10512431552337419	0.08651546167235048	-0.5625005363455158	-0.4679109323082557	-0.3132277701791267	0.36622216206093894	-0.9401097166917204	-0.23069014419591213	-0.10773431553301667	-0.6317380714165896	-0.24017727079258325
-0.9006287479536522	0.6366509694857403	-0.16785075779442515	0.0720152162997394	-1.475774870006972	-1.9683087174605094	-0.7138681643134476	-1.6973221547312332	-1.1049564023887728	-1.4832837393034826	-0.02440950063448047	-0.14115993601169063	-0.18350481299256793	0.32351777360737377	0.2936205943196633	-0.7573801237128424	0.10005398690614949	-0.7075377303670877	-0.5455154599513744	-1.9748905404342678	-0.7131924417387494	-1.037736650973439	-0.9149111376084071	-0.261670982168357	-0.42466262559434304	-1.461138290699954	-0.23603748340794486	-1.8965542262004322	-0.5720280512281067	0.28958657734047555	-0.05371781380703813	-0.2975673424533752	-0.2519734010243417	-0.09582848255361916	-0.6612700485213899	-0.3361574000508829	-2.0717388076961747	-1.1071129407665965	-0.8784257409197692	-0.8403543965729449	-0.5335707801801489	-0.3823002172579381	-1.4516778338287084	-0.4854997225991447	0.4564870119983953	-0.26949681589430996	-0.8359411304803886	-0.0029361893716220774	-1.8749821183030366	-1.1528463600323149
-1.4961778006527073	1.0370605585592767	0.028285435175523975	-0.3278059711634415	-2.278268695359611	-1.83775392660577	-1.0496914603580592	-1.9289045776456308	-1.3124178699193425	-1.8169290567967846	-0.2822425165189328	-0.2912387446041555	0.04412486779791412	1.2065968433108412	0.06145438402720028	-1.4432658224635329	-0.14112188579749924	-0.8459808541824112	-0.3303145315228223	-1.3828203909468908	-0.9950785820566069	-1.0957768223102875	-1.2750063908795002	-0.39732186136997255	-0.9262544499403037	-1.9832574485735772	-0.14693587940799913	-2.360553095007455	-0.33277740689405466	0.11905491459779276	-0.5989541701173415	-0.18208656532661296	-0.518255023524854	-0.020452150076344662	-0.7980395138081092	-0.791277422423763	-1.8794734003894238	-1.2855704066888287	-1.2872576833633596	-1.224236767687923	-1.008536680715443	-0.27664373405762316	-1.713064942912511	-0.615822454872399	-0.0720176634287399	0.2271723135090581	-1.0447976102346834	0.056347190961151906	-2.371039482926941	-1.1709329732285874
-1.4851618630367325	0.7047155532522498	0.13813788433279697	-0.7916953729733489	-2.0501656673812088	-1.3053463718901315	-1.3591738845001085	-1.780931186717004	-1.0297027171988378	-1.7359851822685637	-0.623981543623113	-0.28326353404540405	-0.02645060568332662	1.3862241832685305	-0.6611440471693937	-1.3603140594184007	-0.40208249947111224	-0.6169005998784666	-0.04875515709870816	-0.40193499400355215	-1.1813491170422143	-1.1242879631213467	-1.3291711571021831	-0.542292202560785	-1.1356167636612928	-1.8913448523154328	0.1381301245199868	-1.8372939785731284	-0.10384131893873443	-0.08907916497700392	-1.0089498851289236	-0.6244752164992802	-0.7647449823244916	-0.3722141293119981	-0.9114667836922304	-0.9864560775296288	-1.2180754784085	-1.287255499841816	-0.9493972101512445	-1.2122081376726908	-1.0915447249868262	-0.38838013600250126	-1.087714715878098	-0.6847322682148231	-0.8213346963492724	0.3271100286916277	-0.8266584453739362	0.08457013911968023	-1.7807057448757562	-0.6083720180982597
-1.027081765704293	-0.12135189390310266	0.23558800387679055	-1.0159371189398718	-0.9235246160088697	-0.7363143087593892	-1.4583929469618746	-1.3651605436470045	-0.5642888689049584	-1.3305281012837586	-0.7228223762031716	0.0017160036514755053	-0.22066816874543954	1.0805290218585775	-1.0229169996179068	-0.7897977035479483	-0.5264434459642217	-0.4200637681234689	0.13658667663344298	-0.039354026595924935	-0.8981926647628186	-1.1412963372061495	-0.9627252437805419	-0.6178667362443824	-0.804450712128007	-1.0750139663307905	0.387819560996915	-0.6353843345089031	0.06566163033570664	-0.2009755503085831	-0.7515690924303179	-1.2107779865045674	-0.7710170007956995	-0.7929065469334801	-1.0043382242591956	-0.5523139568531804	-0.6372979664139076	-1.08148671416708	-0.26682481802285063	-0.952110181177089	-0.8248696438705864	-0.5007981428219376	-0.28175385344671183	-0.6141648413458668	-1.1733426972498673	0.28638869823670277	-0.4676963179733917	0.1798752547340497	-0.7547184420706535	-0.2676735741084311
-0.6590134968398311	-0.8671104935136237	0.29099249389080845	-0.8578558961034504	0.09091447050941992	-0.31693101027944787	-1.2411361239358463	-0.9146519534151796	-0.28558056667296977	-0.8171370045723855	-0.4915812215407724	0.31337877647257173	-0.29660091390368265	0.770047765325043	-0.5782104712190589	-0.4711982400667273	-0.4702569950696438	-0.4734995875965746	-0.0410947335297248	-0.44941648938841333	-0.2926990378932105	-1.0478599994494529	-0.4272615367934251	-0.5681241143429846	-0.26057166000416015	-0.058803768387964174	0.2996098693412352	0.27705599576419804	0.018553057074640483	-0.21096117267383374	-0.02984517106779066	-1.2239730679208258	-0.6483444944024644	-0.7739269073436498	-1.0778600720503224	0.1816650857936899	-0.43741631685271404	-0.6686296994941144	-0.057704138540265786	-0.741950636654321	-0.4880038174098908	-0.4178352454521457	-0.19467745614115767	-0.4303066940742926	-0.8791432831250445	0.3312349252251593	-0.2275363443969866	0.3248480352577289	-0.22977324933115334	-0.48185450255493717
-0.6651511474486709	-1.0524851434456064	0.1628644885209966	-0.47002309989838287	0.25901595413842304	0.10161769262204394	-0.8339016850374755	-0.591827902456053	-0.3386753325871741	-0.2736759131857294	-0.24755411801897817	0.4113189154390278	-0.19475548520737762	0.5919265864486909	0.2316428798165323	-0.7614864367931569	-0.3755693463679465	-0.6016142594455042	-0.5911270427204619	-0.7822039003013511	0.21282774333567078	-0.8681758135690425	0.04373861114281746	-0.4509367141879357	0.05475840511187936	0.5972571728246323	-0.08568113210364921	0.3710537301403963	-0.35110668651611543	-0.19574012191646575	0.47357272695108554	-0.517767178784479	-0.663165533820091	-0.18574092499351552	-1.1339763414131634	0.5179971004697739	-0.3900908073530004	-0.04266586498397351	-0.6058954713817575	-0.8241673897749506	-0.31250287613197153	-0.2368205095326589	-0.9442101220648346	-0.29752048026399114	-0.17761888012167107	0.35027075970005694	-0.08281421437572185	0.3776481781253331	-0.42498018728954395	-0.8193931021067921
-0.7993731150170454	-0.6188289259398759	-0.17489093744012746	-0.14545463446170515	-0.11789386696383619	0.6748116985128885	-0.5187568872920401	-0.42227567381207476	-0.581823199286743	0.29165552945035894	-0.32017902364648365	0.38384553119694	-0.037364347541787114	0.3493431770590989	0.6405662403226137	-1.2684597835554121	-0.38954631280859564	-0.5283307896619894	-1.1409220240835816	-0.29697384725103093	0.45089873929967167	-0.7976646510922678	0.4537847018684943	-0.36291527598668566	0.0738073165627529	0.8489410068701964	-0.3686515793058815	0.07262919487121602	-0.8748472996861286	-0.1754875126659316	0.3801637343970411	0.2690350310318101	-0.8708139549882082	0.5373586814448117	-1.1334286147722443	0.15914314059340018	-0.0754781415561904	0.711697110410562	-1.3279708160609782	-1.1468495854005656	-0.30412838840031653	-0.21205847877500927	-1.718606321865577	-0.3484507781449853	0.5014887647611553	0.17872121055558984	0.11439961649311196	0.24396945430953004	-0.722954082644432	-0.7350755088202574
-0.6725797627345451	0.05189332059807594	-0.507824366218483	-0.0183826647924513	-0.2212640179459603	1.1936398807302813	-0.4757098635035116	-0.36976343849523263	-0.7725165043159543	0.713304583659124	-0.6103530556214856	0.4459570559206436	0.04969288544431522	-0.008307418847841655	0.4171468762063424	-1.3762625881011552	-0.44622716557279285	-0.25520742042025285	-1.2717169331052616	0.6228379677212148	0.6051376652535848	-0.9592235299796383	0.8315941942664211	-0.31618883738815423	0.06429438704777127	0.9948617418395674	-0.25908760712423007	0.09827505102541138	-1.1669184865577178	-0.10470066111421274	-0.036101329107717364	0.42113824723074506	-1.014936222410379	0.7564757769710757	-0.9814966906821837	-0.4978010783829213	0.5582114355194654	1.2921358786022872	-1.4435187016419198	-1.3711285462811993	-0.3425102458291568	-0.42865908956879856	-1.666835635125784	-0.5150586024899639	0.8206143093803889	-0.01840075360129092	0.311122977194293	0.005038687682717117	-0.5193805637515578	-0.27820747316889766
-0.2513128027060364	0.44611253111958293	-0.5589803191941053	0.055802891188765455	0.23797827040928557	1.2277286042258433	-0.5953745676508359	-0.38797673213356637	-0.7943755284441855	0.7428077454886992	-0.6922753865220062	0.5396270955744138	0.058725167163472924	-0.19095932369163487	0.023629078788010436	-0.9938150750231506	-0.2990021995194631	-0.03720520628920041	-0.9522828696160092	0.8549785059631153	0.8272455513709773	-1.1682601551789378	1.000639112426273	-0.2317910412204316	0.22709767801628697	1.1039455110375143	0.06740901478105117	0.5314831612572535	-0.9694249311997927	0.01115589849089125	-0.27595002139568287	-0.05521518699339515	-0.8027086250204526	0.21759981673952827	-0.5943125808465793	-0.8252900471186423	1.084046322337648	1.3066200891475779	-0.8296412089903215	-1.1962697003641947	-0.3669044779113243	-0.6819096982229578	-0.8181424896354043	-0.584179718698324	0.6259925604940374	0.11474507087977323	0.257295005802553	-0.14649091274110324	0.05030113092293183	0.03163505608220792
0.17060791017643923	0.33851441953439015	-0.2725547440529804	0.29138075279245684	0.7766965005484215	0.6776777290408927	-0.5545738353029138	-0.3813906775575729	-0.6995366943378064	0.4028032604010257	-0.34148661245927675	0.37221127051139197	0.05664811800445168	0.04548217124482475	-0.01523708882146462	-0.6121125508268458	0.1940508389907264	-0.017403986312993152	-0.5458217917170679	-0.07994053737592224	0.9859782957071757	-1.0443782470962255	0.7674935528675131	-0.04702397105101039	0.46926895726101303	0.8881822071988535	0.21369592746222846	0.8315853055130986	-0.40749155797986075	0.07905436338102258	-0.19835330897601827	-0.4773762145958955	-0.2368804603661821	-0.6701315768763001	-0.0017727848787829092	-0.5882537626102977	1.081296028309397	0.6767800828549285	-0.07250103871191066	-0.6875503517145976	-0.3905978006190422	-0.6762297161784604	0.014045923229956231	-0.4282360523529975	-0.004548745187597839	0.6153935728705017	-0.1112034500815595	-0.08604342327663385	0.3797488478166647	-0.060074786803297024
0.4094297106951147	-0.027492982147386862	0.12949662940016474	0.6605014870968343	0.8924234015931243	0.026707905506608093	-0.09803069365863722	-0.20915878453813733	-0.5606365340605369	0.08167975111353894	0.1816367843839295	-0.09984542045022539	0.07024793887358621	0.4812100818493446	0.2800497269670891	-0.6397255496410282	0.8449874124450102	-0.026274569419708918	-0.373794815358647	-1.3082689579856224	0.9063515280839026	-0.4056775106523606	0.2997179852085255	0.20895107625264955	0.5635252762931012	0.212765618434231	0.10848110169848081	0.6743785844335883	0.14036327573937332	0.041909278693040314	-0.04933780882701771	-0.30228600672600336	0.35196750629898543	-1.1441403197249218	0.6127539681527694	-0.048932197440945416	0.6441862159755094	-0.11436743502777186	0.24942493500451948	-0.22499772625569658	-0.3761097225384235	-0.3166686468050034	0.1785426599918678	-0.14347323896813433	-0.708154695855973	1.042598590525903	-0.4321242263238467	0.12998537286389325	0.23326576197543678	-0.1934132807222722
0.5862184459233519	-0.18803520713352798	0.3720614004466104	0.8572910738141066	0.7133989505660885	-0.1213280414386945	0.7182719080368922	0.16893755744557043	-0.34233285601730784	0.11581793398073698	0.4412585776624077	-0.43682054466146814	0.04496874907047623	0.6026837815454097	0.44329972032242215	-0.8782815599590765	1.2498653005557872	0.1745711371943292	-0.37678174019423405	-1.4768845004040492	0.7041520161645484	0.4836892036904508	0.0822057412706958	0.45429116571871514	0.41269115316942656	-0.49418787635553185	0.12700556286123396	0.42042785784608816	0.39626425354434935	-0.017746533971004712	-0.016792544748611776	0.25733564266453	0.591622306500188	-0.7393282214660305	0.9893609344404627	0.41914367619047344	0.2952834287784216	-0.3525113643676289	0.1258938388715757	-0.10258782027389368	-0.21828585809139298	0.18647527525012664	-0.1641447787677368	0.05943382911503972	-0.9768567927896039	0.9480731882961727	-0.24419308581788746	0.31060079457839285	0.0358930562138535	0.10315223344101139
0.8265336524198996	0.07120091799460306	0.3652382107463308	0.6226628013246587	0.693409726541043	0.2686734956357849	1.5252713879401665	0.5628450272016042	0.03581022564275467	0.3593190964083055	0.3193456088432631	-0.1732707798205735	-0.08871341040908315	0.19615518871759258	0.16148543740049928	-0.7949559768472221	1.1516351469734594	0.5222489602872434	-0.29077324848032793	-0.2422641419548	0.6654550061223965	1.112190872331217	0.3628023208523951	0.6286492061329573	0.1038942806257149	-0.5961500612276012	0.5777798057554789	0.5597529010506976	0.3568862803203404	0.028786549211575106	0.01920691303519082	0.5206045314577887	0.37880719821897624	0.2871033420447569	0.9444941736539083	0.6521057705269154	0.38684354879230404	0.2028457588871792	-0.08740696237187043	-0.2318003079451558	0.08881916590231771	0.476895113989312	-0.40268672148424345	0.07005568347689065	-0.5564600239305624	0.40447159744282285	0.41485413275193117	0.27884067231126586	0.2529304937899232	0.7159432924811544
0.9494791288483	0.48410931093405996	0.20893591865357988	0.07743482825340169	0.864572060944805	0.593574193360092	1.8796050363492103	0.6825291318469866	0.5256561354321334	0.36064079686543216	0.08266549273430349	0.5376859662934209	-0.3241225419996992	-0.3780800825318457	-0.37576966523712585	-0.23174313466389834	0.6696816710867362	0.6674119524481251	-0.0855495895306794	1.3330095656265541	0.7982564410739275	1.1718678172903827	0.7657803386270094	0.6931670227964962	-0.21790650053918903	-0.011000375875446946	1.1793339960706424	0.923557658110096	0.14746613889024307	0.16998021241433553	0.2162030072476094	0.15153315151162883	-0.06474950748037946	1.1499017564428242	0.501547475440642	0.6395371307547768	0.6983501782876952	0.9892017068107358	-0.22205325227070719	-0.29618322252949375	0.3369865281649173	0.3353477873753831	-0.292396148313319	-0.052824628798654884	0.24759560116721993	-0.08442799263796823	0.886017275148375	-0.002565777495793111	0.7072671252621164	0.9837615841080162
0.6560345769540351	0.5655930802481308	0.013323984460959835	-0.3441631346755314	0.7572343269944987	0.30682668439188693	1.565697154360004	0.4709367149925404	0.9070248504013009	-0.022473213855792047	-0.005538038475870072	0.9671307708010198	-0.5573657150240564	-0.5830929773178282	-0.7358075180527218	0.35015388868296926	0.14564485692750284	0.4050123222829551	-0.05412067811699191	1.9147982359433406	0.7264626645193648	0.790111889099482	0.6695030925651515	0.5859079310822976	-0.43782107159332906	0.5924216751524607	1.225023556173523	0.8153318131214082	-0.17940226842048457	0.23847714514593424	0.4076594014787394	-0.47471745964626705	-0.4000986430294233	1.2056970134278508	-0.09219126710800803	0.3450372425716191	0.7246483998815604	1.1522384027455899	-0.420245503496729	-0.16095968163101934	0.2644554842470946	-0.1348061685620668	-0.17485458549750624	-0.20624511963944533	0.7718960949300605	-0.1731716574716038	0.5212406759498567	-0.41705296637318756	0.7617131002053026	0.4741365468085525
-0.00242757452409045	0.11338491376977752	-0.22165229416403578	-0.32716894250379136	0.12909061620868617	-0.41868089243906315	0.7553331145072175	0.2436438551530695	0.9719461644138336	-0.38513607173900843	0.00980413299759554	0.6137510966561978	-0.6571055192675408	-0.2897779345490015	-0.7194104745288826	0.3978380511801361	-0.21809534480888412	-0.007351271251453804	-0.394472580407148	1.2609374082818716	0.18153800834710238	0.3342783737907911	-0.006278230040043907	0.25597891692317476	-0.46460780242818456	0.49455451171726894	0.3296899417809853	-0.028339410935499135	-0.6213339161713968	0.11772923095514953	0.21372324939926313	-0.7490959428111099	-0.4247204572360877	0.5188426352007504	-0.49602762965554165	-0.24366971976429955	0.32484649721336634	0.4381522276082045	-0.7397758120454888	-0.028694362812441122	-0.14583154963171863	-0.5747087641559848	-0.39321273500818976	-0.3709209583267327	0.5980756587786688	-0.014549098443559907	-0.5587909818140906	-0.7916960197571441	0.15474248854800748	-0.44409974065757046
-0.5504423291045517	-0.566308764200017	-0.5409521775615518	0.004015093940875494	-0.5335735235683947	-0.8543735736631205	-0.07960447675882024	0.3735460077320871	0.7458360140701186	-0.27609617942379533	-0.07730439143654284	-0.16650196127311812	-0.5648026878187165	0.1403795034804971	-0.4719069455184955	-0.08577044814705048	-0.513685467876231	-0.08452587824191592	-0.8295684325397104	0.32975551857716817	-0.5179363347731196	0.058701820049508455	-0.5808157510454707	-0.21280606718774978	-0.2553929879230514	-0.2703866089029203	-1.0600079830142517	-0.9277914730435786	-1.0627012972934096	-0.08875797205485998	-0.4611905512617052	-0.5317931617547689	-0.1628234426671814	-0.19028539002207362	-0.49326711744374907	-0.9164203534321829	-0.055976820674630764	-0.49917843132277634	-0.8979010356694009	-0.15160983135472608	-0.5989606746617071	-0.6639404770463729	-0.7478282763884676	-0.5790072931115969	-0.04925986407099883	0.04048345281733334	-1.4640211962589005	-1.0242811508769654	-0.5906135716591259	-0.9527951348706869
-0.5913888259792525	-0.9426957578846071	-0.8990051572905777	0.25682621160163444	-0.525732895684723	-0.525216316129132	-0.454643519393929	0.8135275329223937	0.4796461561656042	0.2142157221330485	-0.2927070067829897	-0.5230413737122569	-0.33899125385098017	0.30989282186292694	-0.17768522658832744	-0.5522815173907809	-0.9031686566038934	0.3263222991411855	-0.8303558966024835	0.13753541081686257	-0.7145657384327164	-0.015369932786127524	-0.3394115733565925	-0.5575355719645827	0.09963747336577267	-0.9633854771641673	-1.9807148045253506	-0.9770189801237349	-1.2698992716934787	-0.1590989794437896	-1.1882890969871736	-0.23460514496848198	0.23019956494598537	-0.18792130043878869	-0.14369426548693273	-1.2695995536885643	0.10153282392706632	-0.7598443274401057	-0.5879976170792237	-0.4695375979844517	-0.7728502575302147	-0.407579636148079	-0.7307553461646674	-0.7960413401133872	-0.5314988253426499	-0.07007026272772054	-1.387690242327633	-1.133201940345479	-0.7349197941714212	-0.6669026104917916
-0.26421337828039543	-0.7584850396976148	-1.13767398134025	0.24436306184938192	0.1544345480063272	0.2771620129198731	-0.18506326788096397	1.0522509328076286	0.4012877650467453	0.5995128383190104	-0.42933343376080574	-0.0951780541200852	-0.10456997180013147	0.1754902569595567	0.1825027077912143	-0.5265812273269815	-1.2941519349823576	0.8290428860535458	-0.24753152356672817	0.7179236738956558	-0.19590784923648538	0.05852728312227633	0.5881208078312296	-0.5110860441703894	0.39036591648966784	-0.9767568781488996	-1.7948466136030172	-0.15498381483919832	-1.111782358196156	-0.006616778862132414	-1.3929658391017803	-0.232108903264742	0.609398312060606	0.6063839904973474	0.2754653045164502	-1.0502058506037193	0.7239972835687731	-0.13695862360738925	0.05362129747506007	-0.6323795402970775	-0.6334679965144537	-0.13188471845949898	-0.19973333498414814	-0.9073526565381036	-0.39382601347189916	-0.09811504528333241	-0.43299253737184473	-1.1880149228286494	-0.17118485488230933	-0.014778606682763791
-0.030928844844967805	-0.247724147980009	-1.105081291783633	0.20155323830570895	0.7115680610653656	0.8396239619316832	0.493187062158221	0.6697563016569211	0.5048203929404552	0.702846627038862	-0.32753923857475076	0.5561523837429427	0.04430415954583811	-0.05808220517395285	0.6633389189556357	-0.06525208360257584	-1.3314425351309367	0.9076860524178155	0.43318219098801247	1.2592367871888168	0.45814331229800875	0.2914365126739938	1.2759911707699703	-0.07289211867828363	0.4796207924732803	-0.4565839125603616	-0.7292743745516412	0.6000379419053558	-0.7180476864104384	0.24336854159235702	-0.93929589382549	-0.3734349430607054	0.8921248154847069	1.530363624868629	0.5250100575930308	-0.4285578554229806	1.137753559384874	0.68859383179484	0.5298439361172643	-0.37405949169329133	-0.3976970227378581	-0.14109278609528011	0.4419361869298047	-0.8400949270335281	0.28046410727521126	0.09156856783586623	0.4933109790055828	-1.1939788188607896	0.5025690779142432	0.31264674852108126
-0.04011064349423786	0.10459961495385747	-0.7797716017212967	0.47419725932732876	0.5031306846395747	0.7696586857157774	1.1052485709349076	-0.08537688644248359	0.620306724433153	0.9098259620443717	-0.07282463645068275	0.6152397590379176	0.09289048115994268	-0.28888036836171616	1.0232070709802903	0.45217225731205873	-0.7590193588818075	0.5324709064901647	0.608378938380566	1.0921669331221753	0.4960505095500902	0.674067380448541	1.005404357870364	0.43101266673817973	0.4758000396800348	-0.017352042114542752	0.3677048534289923	0.5165252750337903	-0.32898203591428854	0.4500640133658178	-0.23291707106481876	-0.21397634401841892	1.019518018861801	1.747208560176897	0.6310009627110291	0.16872681448741364	0.7991247803587849	0.8948940781048422	0.5877346467213648	0.23318225210799598	-0.19466184024533068	-0.3515660221600903	0.81291439861236	-0.64560263015276	1.0203388513262361	0.28285871682383656	0.6267240443392437	-1.0591637407271517	0.7584470854377269	0.17511324723425498
0.08690382959973575	-0.008549265112626738	-0.27992048761938343	1.0427698029395667	-0.1375158700531727	0.2731553513461998	1.3076819880524102	-0.4225157936068546	0.6687088173916687	1.5133026489997177	0.15888107217897815	-0.01246333546333901	0.0676454775289891	-0.5888032849673892	0.7596131701898428	0.8503150151511346	0.2425231353998145	0.22304859055600643	0.28251158841179125	0.3597308033265029	-0.09332593073594886	1.0324509774113455	0.08429429520391164	0.6287928367010104	0.6224087982420596	0.0232278747534021	0.7577161255543444	-0.07019562009913577	-0.0043480677340622205	0.6458499045004106	0.2657116618237767	0.3344653460053713	0.933564532274325	0.9578219585826147	0.8358101531063622	0.5008697383162221	-0.04442371470422847	0.36461738966127644	0.5615456688751593	0.9358005501296073	0.12934978255173102	-0.3160721405941675	1.0854871281806875	-0.41064931200247196	1.3428057982226114	0.20359861417460237	0.11549068305401672	-0.692934638569558	0.7629125552494698	0.10878965246291554
0.7113523472293514	-0.4833349707455015	0.22415271172336373	1.459641400954504	-0.28280896688138074	-0.23699925146188083	1.1506670991630479	0.1805490188370734	0.7700788882697597	2.0051541001180886	0.3608693374931537	-0.6017810487027602	-0.01948861744800201	-0.9288978899629577	-0.37430158522456763	1.3030454086520433	1.1419668831833365	0.45792167801537076	0.10364611168514157	-0.2563179552138343	-0.5107861948726632	1.1116446833598561	-0.4963123532952529	0.4672422767256776	0.9700894809054421	-0.05988701230433466	0.3590872353687342	-0.16226576082693236	0.41365474013406806	0.9304891067836375	0.5175930747148936	0.7831865585297703	0.6348674031990601	-0.3640672347364531	1.2835934494231525	0.7051333334164739	-0.5550294745643185	-0.2769820328404029	0.9437418174477741	1.6083369279441149	0.7798435312280648	0.31265869120020057	1.712731647642596	-0.11337284815097995	1.0023555303286478	-0.05782921157082931	-0.20251755994198953	-0.138759762605868	1.0575250005154742	0.6450668750277849
1.5510612426171946	-0.9064492294552094	0.597374963198955	1.3025074965229062	0.43685443611737856	-0.593524232085344	0.9897053206885896	1.3404247261392064	1.044291075446707	1.4375254352138096	0.6647938521869098	-0.5154266977924803	-0.15193583186319556	-1.0175317971083249	-1.8976886320460544	1.9501459243292105	1.5025719760901786	1.0925717759098021	0.5977546187914106	-0.2842700656516559	-0.09273284076045855	0.8610810019151618	-0.19945564266829865	0.25996934402798466	1.223865401751977	0.14870001486012469	-0.291110141934641	0.6138808643105456	1.000027167863262	1.191043287794069	0.8136068961177696	0.6137005169500008	0.25115017284146346	-1.3760598513552096	1.7609438855748107	1.017162350450633	-0.20682622162576297	-0.3908992908556198	1.6837044443734217	2.272599166602938	1.620210063645788	1.3276015226358424	2.6652467367703503	0.3544953146206659	0.0838672555590496	-0.11837613659323191	0.25819569971583145	0.40851533757330677	1.7169352048510738	1.6314642105412256
1.8382402098328852	-0.856958000863723	0.779725525526376	0.6336794838291404	1.3446657127587627	-0.8344251266127992	1.1043062492889424	2.0699708939209573	1.3379268236436812	-0.35224643149569845	1.0530382235786957	-0.013844824354763984	-0.2357826847532489	-0.5751924669049618	-2.781933940647946	2.542333368502173	1.3231660286284512	1.46679101242123	1.4896531661735954	0.15325731329554299	0.8147792775962195	0.5601767879462273	0.44602655067826324	0.33757112587284693	1.0138669314442392	0.6611873885424455	-0.5322431878677255	1.5048814812757343	1.5039303148965786	1.0587168727491296	1.281005552005728	-0.029841409147660418	-0.008073132416821676	-1.513989642076568	1.812460623723366	1.3942234198595966	0.5970325070803033	0.04667881313408822	2.13444935618515	2.8187713957125946	2.131023309834176	2.0386795808451583	3.2153730028066643	0.9890891962814161	-0.9583746737535754	0.1951802959527445	1.2094538072683936	0.7410744946332849	2.085781498493334	2.324865121874488
1.175761445544371	-0.20382045803839927	0.8021513051863921	-0.0636749547063799	1.5102955774126143	-0.8726290362546625	1.3723483168595991	1.7696565481039777	1.2510218144656786	-2.1548313327251845	1.2457090906519082	0.03347702469347603	-0.10760416368755961	0.24685832144022066	-2.253745876158647	2.6219334416536495	0.9389634118482645	1.1001846864211395	1.9614856020210831	0.5835354348949519	1.135929332799002	0.5501306014179143	0.4783310036590514	0.6666178297191739	0.3320390941747091	1.1274557011255404	-0.1039017755165083	1.5588889482614738	1.5493587471817538	0.26737305654303223	1.6446136922817733	-0.3676873416025985	-0.017569170606671635	-0.8472740875390645	1.1729392566725991	1.5376606960587083	0.9102430003680272	0.5610466546236198	1.7885421465702216	2.885673305801725	1.8569527015554474	1.8740907549298405	2.6692907212015515	1.558445413375077	-1.4263607024678342	0.5607164232613564	1.832652529639305	0.8100789080347117	1.4869051160447602	2.1298153394164596
0.08204350941107524	0.7556949500027936	0.7876888555941766	-0.3998968649459256	0.8361004367803929	-0.47287083562245724	1.330029418560734	0.8461838692248815	0.5197648669116602	-2.4009626401368642	0.9834312272569978	-0.7868304449661699	0.30893135118679454	0.8653177630107312	-0.5045465461878497	2.038147361918777	0.639404461819172	0.19935438757148333	1.595641817626004	0.6424454844811898	0.24667188189977135	0.8222485227506913	-0.35586679551570927	0.860059558620738	-0.37663305324225516	1.3091122385373126	0.6745811913411931	0.8122148121587938	1.1082597366228892	-0.9454230125896605	1.5534464698566266	0.20592031455611232	0.1348753054309927	0.05621738728464231	0.08394909633000056	1.287752569820529	0.2455589862347484	0.7722622009201457	0.9202807632067302	2.190168291923466	0.8918622477609573	0.9364334984420537	1.2185806415880482	1.7738459721240638	-0.8377376007758134	0.4981501160859285	1.654537048404323	0.7649456084538964	0.07946529204482099	1.1626140773562113
-0.4909026103642457	1.4256113014794516	0.8905763546374792	-0.46087698722435017	0.09630142762932024	0.35490845270796245	0.5948764243006082	0.2576469982294759	-0.6255168094937787	-0.8183648709672651	0.372433235806905	-1.856037434240175	0.8363757828893343	0.7785159134962295	1.390465365260053	1.1518777872822934	0.43774688855003424	-0.5809310841349062	0.8851583045159543	0.2812603991523855	-1.2801454553266212	0.9510373043095779	-1.2817814486875168	0.5750828614456501	-0.6280768076976083	1.2998597189399148	1.1711568018945326	0.2201830955081626	0.650168028367652	-1.8990400195169568	1.0492932182379895	1.395503764647022	0.21302326967039512	0.5476395432294735	-0.867067180382935	0.8628738588298291	-0.89682668971397	0.7133484867057449	0.30937503631915353	0.9635921071220991	-0.13897903881675439	-0.06310982180829643	-0.15282957228710087	1.593530975035559	0.5305176322198499	-0.06656011351002884	0.9790068737753186	0.8128950773535617	-1.1744243173261635	0.07424790455999616
-0.17520904450871677	1.3106353113083595	1.153988683845143	-0.6451095913066488	-0.07683104697688221	1.1062556865391997	-0.7321014987629266	0.4639920973339198	-1.5513920487540656	1.163000505869985	-0.17961446650072832	-2.136016376539526	1.0935644669850628	0.059841406889664675	2.301308535560745	0.4617876193259071	0.18866408092672507	-0.8294729159410583	0.6577799717203227	-0.32877689934212073	-2.229903774671144	0.5071573412994878	-1.3688350994289904	-0.1354648829645303	-0.39989540640411886	1.229215158851493	0.9469024771031709	0.4065765864151072	0.6786557628627651	-2.0272899527408446	0.5573653874444602	2.1895065373517215	0.04463797680114751	0.2769338497066641	-1.2593132996007494	0.5942652716375314	-1.5564776794798456	0.5783452609269709	0.339066160076366	-0.10918903861819604	-0.6169053287919215	-0.4511519156912465	-0.6611434312136699	1.2844830493462287	1.6461376555506153	-0.7082223303538634	0.45103111173106625	1.015543972261028	-1.4427219541213976	-0.6075352941476628
0.4117854940452065	0.4482113303096541	1.39033999744173	-1.170216116526212	0.04347549576001969	1.1378582267678536	-2.0731779017034824	0.933098644977979	-1.743119881144337	1.8215209787738171	-0.40519671267214713	-1.283156983356185	0.7932271218243372	-0.7157193974074721	1.873983234475275	0.09159468449714601	-0.17359507605397867	-0.7412553054514281	1.0546292773410344	-0.9628966435725034	-1.9824000957274537	-0.4742171919557218	-0.5870044724923927	-0.8899248980102082	-0.17213260211940462	0.9340219830457458	0.1072413840622812	0.8177362191452313	1.1124554996365832	-1.3961057555540084	0.37160251077699263	1.8060811790331022	-0.3380506075785282	-0.6334951754702548	-1.1896229345729379	0.46531466838881713	-1.3126651942347096	0.34255423393276646	0.5537439627131792	-0.5185034686600696	-0.45543145723043316	-0.18504727090524498	-0.47833291874382955	1.1134341017578802	1.5297639436792754	-0.988427874762526	0.3050353051795807	1.1993986626959339	-0.8303619625007941	-0.8991436114656209
0.34295509259079937	-0.5271483590492426	1.2498439827314038	-1.8089453006211613	-0.291407692292294	0.3113822206593026	-2.801199705401039	0.7425255124974649	-1.2683484653951176	0.834210874621996	-0.4599484140529047	-0.010901151569166078	0.024020150349144193	-1.0253202976728322	0.65500390224001	-0.261847255031108	-0.5877002841278606	-0.7870713113364755	1.288600635192603	-1.4301418512630195	-1.061479562294241	-1.4865284271265347	0.1550041970712103	-1.358538197708645	-0.4435496572171247	0.12619756600061482	-0.7962329346010422	0.38247159347454274	1.2558480413056836	-0.6388896711406383	0.26003606114996886	0.42329062908885473	-0.7718493645974636	-1.644953055403784	-1.1038525634199983	0.06740155297989374	-0.6625775444569518	-0.20895546181379893	0.22284730381965714	-0.4647581118815271	-0.10798556255310804	0.1794317990134695	-0.3999550980376895	0.9989517604900315	0.19986542468191648	-0.9128253368523687	0.1521545617576134	1.0702901138608591	-0.20084603835576373	-1.168207932339453
-0.626464261513402	-0.8611753927394297	0.5045314328133091	-2.115025306093623	-1.2647786681411317	-0.8228438141100244	-2.704771670825163	-0.3906416108371469	-0.7124511240307004	-0.6114591798675564	-0.6805062664689883	0.6696353544879751	-0.7810057358039671	-0.8265636611628804	-0.494013398181305	-0.8818032712865448	-1.0042382050250995	-1.1262608232441031	0.5358914171434364	-1.6048689903538187	-0.45704422063214556	-2.0151359917244727	0.012532301060111994	-1.5218155304665257	-1.2127132796169104	-1.1167370809308848	-1.2324689588856987	-1.1034325015763402	0.5022810288115704	-0.3600505067018814	-0.2839381686613096	-1.0330998216489535	-1.1375836853119443	-2.0802050271618437	-1.2953654559211463	-0.8883554868156992	-0.3967470154254561	-1.1024424799365187	-0.7582583033258115	-0.6417409449464665	-0.09527206823519216	0.07749013293156932	-0.873327906106242	0.5638967829587378	-1.2673869714276913	-0.8162029426932642	-0.49588516699025526	0.4609400330058257	-0.2620142075034255	-1.6230957024847719
-1.8252247485994157	-0.3380127888294159	-0.6716900426077848	-1.852897366052336	-2.1699281940345023	-1.5402741663492066	-2.0827809781363285	-1.7676879684572895	-0.6282841368672711	-1.2754089787802636	-1.1057805590401057	0.44940520657021005	-1.180975521793777	-0.44710527261171945	-1.0667109583012122	-1.628177373790215	-1.445926196721537	-1.4441461670561337	-1.0270925825576231	-1.4443188847594985	-0.5594066326924807	-1.960976239426336	-0.8900309375642865	-1.5544586703535355	-1.939460135955188	-2.1995968523627485	-1.10053476921667	-2.573705399778387	-0.9406828654423274	-0.6015231838640402	-1.3780668964817973	-1.7566544217210458	-1.4083105879241837	-1.5490265099012543	-1.5986953300283573	-2.070736459383498	-0.7099114361473102	-1.9758819767815723	-1.699849500913052	-1.4372217121125892	-0.5416986788779875	-0.5230355145275122	-1.5417726584462437	-0.4060208779407592	-1.7416748161891396	-0.8671929004554142	-1.5948424749194552	-0.4777679974575643	-0.9097543511710428	-2.052560777972413
-2.3681412945631406	0.5193669138909036	-1.725610388780178	-1.1792547110891416	-2.1957663373955603	-1.5707806983073123	-1.4191220708580565	-2.387092808090456	-1.027501415896236	-1.1024940462801265	-1.3634114147170961	-0.10648163057059293	-1.0460098763263943	-0.1565162193529986	-1.0901747097488967	-2.039126125548733	-1.868959357069395	-1.350943963589055	-2.2570168701822495	-0.9795227336181355	-0.8826357177614489	-1.5930345721921064	-1.6269269187374586	-1.534132935715177	-2.0088540675094224	-2.4703476744343993	-0.7107799760752608	-2.7941262966665654	-2.1241186075781338	-0.8791730562622919	-2.437246852719039	-1.659736913543178	-1.5271346880304826	-0.2725344060474849	-1.5798265330489698	-2.678368430903478	-1.0427810672161868	-2.3502738497778237	-1.8635149009439806	-2.4258455900491307	-1.1297638877843454	-1.1329505030754408	-1.7570109914214835	-1.591895460154035	-1.0919630452227518	-0.8423976607749633	-2.534600492043978	-1.3155023496735934	-1.43768227362271	-2.0488974785485543
-1.9671387119805461	0.946791539119004	-2.107300659390149	-0.45501415725647243	-1.34203275020672	-1.1619752424293444	-0.9714854880567589	-1.8832024271377243	-1.398340523234325	-0.8884174017114542	-1.0860525058830903	-0.2831353338726501	-0.5753515374061156	0.048253581799136115	-0.8164919037950817	-1.8033194361991196	-2.040891500066949	-0.8346960773335057	-2.1735638362234795	-0.29240487129260617	-0.7583952397828146	-1.1621563310789604	-1.458875442721708	-1.3469461872552362	-1.2507281914325035	-1.8072157917427867	-0.4035696636369277	-1.6828175554429685	-2.2177667908083754	-0.6999878188884636	-2.63044577384255	-1.1840655026495286	-1.3276281022557235	1.0105193449539014	-0.9975697842024244	-2.177081234954081	-0.7826748032847678	-2.062846447232436	-1.2343920286513368	-2.749105412211902	-1.4326962495983293	-1.2339287356249093	-1.341785139240034	-2.3146347490139356	-0.170894189333147	-0.44640331097200875	-2.71335446780673	-1.619684435055455	-1.271950602709172	-1.4396911488195674
-1.0375080211201553	0.6460283314049982	-1.7045709215165221	0.05340683275379687	-0.37988777164389664	-0.6251916119068052	-0.6485553902610434	-0.7671858054931943	-1.2143190788571607	-1.032017652418792	-0.3698752790896472	0.05384070933929455	-0.06649128546503945	0.2517717771782004	-0.38769692037121095	-1.0751021521160302	-1.687328708251778	-0.25943852994961736	-0.9619850777989846	0.4666192869846487	-0.10626238424416012	-0.6726623931036646	-0.5332052816246117	-0.8778830607010668	-0.06691498562258778	-0.6864590253589419	-0.23048976616287073	-0.33007144584779763	-1.2807420467465427	-0.018075742059335435	-1.684257140916766	-0.69970493139599	-0.683922733014925	1.589180106831515	-0.05873596914761021	-0.8721341457509781	0.018231572069294218	-1.365594725297497	-0.45954725747781133	-1.9916972163378461	-1.266717568595811	-0.7426781356119058	-0.6925257770214382	-2.1270009091502318	0.1913391621549194	0.2422219789034948	-2.0787215927246536	-1.2703976668250363	-0.4563975970831546	-0.48832115976313883
-0.15917769917870142	-0.02354187751046508	-0.9203542614102439	0.3025360897553439	0.01889456063286018	-0.01134592262650464	-0.2373222064504311	0.1591653081119625	-0.4315305990867022	-1.060081877789466	0.27584255380926	0.4786503038083826	0.28963632661392	0.3566070555629756	0.17711554344874092	-0.32259086094763406	-0.8074253146153263	0.030588775473427934	0.2487168270636999	1.0421745505922135	0.5593680041078093	-0.05234005174381329	0.3880459906092348	-0.21530616483870374	0.8941898119502699	0.2939682870981237	-0.007341296747640967	0.227302915822415	-0.14384345395123746	0.7821913004389026	-0.20168296429904325	-0.22463845206501906	0.2407511445856577	1.3456990500774004	0.7552776528042215	0.31302171972555176	0.7162360384156659	-0.6208284488465805	-0.10930595425566832	-0.6045471578552537	-0.777114861936445	-0.038909169731652295	-0.22580383362347436	-1.2240468969009612	-0.00266579292744758	0.7652793535279007	-1.0929214887565277	-0.5463309808868063	0.4776932240440072	0.3069139199262861
0.4111440768783139	-0.5190070509264655	-0.30396635103396474	0.40365229028768695	-0.08997682211349306	0.7095884773668065	0.2943882941974272	0.5010871628456013	0.48495596096900984	-0.451163488477419	0.4416136245282179	0.5978565909404056	0.4361248036459685	0.14499806385691696	0.7800037281391017	0.09045612373196846	0.22436489622634107	0.0179170260017373	0.5709944260774701	1.1435559046909662	0.7557500243765681	0.566908532407352	0.7481281545939739	0.3950218313621423	1.2104507936689362	0.8648942048678389	0.3885141190740613	0.00861156680026941	0.4443542288441817	1.279674881426581	0.8491852034594438	0.31760309141723847	0.9894276999651193	0.788516093343074	1.0784883207870686	0.6565918538779584	0.8039943125003461	0.007948605743687717	-0.15319429917759858	0.5598420009496041	-0.26379687112797223	0.39509645146835415	0.04826432992656581	-0.24845043005095982	-0.17392327211932182	0.7403697998757693	-0.24275743835995992	0.10499285599217746	0.9869208355369333	0.6044003234800488
0.7306732609772074	-0.6653524589182612	-0.08854920860502863	0.5033051328643006	-0.1902521443035777	1.3225632363055384	0.7333030692916395	0.4063004864038319	0.988376363204134	0.46174840774910625	0.21536006936216837	0.4532569718611893	0.40059694154652775	-0.38455357418646147	1.1762375158584804	0.1632722931320766	0.952310498344109	-0.07174029570478002	0.20293389525597166	0.6620668211020218	0.4983385671730295	0.8789387614343341	0.635374473741892	0.7788502333724481	0.941547330372257	1.081074201189918	0.8421243863965148	-0.19760593274951593	0.48413899297445107	1.3583220884680947	0.9713322302610253	0.7677450568995582	1.1719992570375808	0.487073998315639	0.9016329535033446	0.24032809822846732	0.4273331513697893	0.5389627118505429	-0.1721098973800357	1.048999312897263	0.054481343977992855	0.35034364121218453	0.34053072804822987	0.29342605617514594	-0.0296281190638876	0.25880219166996227	0.33527103998039376	0.4104771319350339	0.8764582549471768	0.4527215636496574
0.8810675869479886	-0.6690650704807702	-0.0797674338709554	0.7015975367765028	0.009679231707794491	1.4481420366807134	0.8398505020118687	0.19521569668394106	0.8997322430171912	0.7914427045202334	0.03980629946598615	0.33799430275481546	0.29757381860194787	-0.8458340329609793	1.1703577713276554	0.161026904492867	1.2336377256513436	-0.06459931493276405	0.05229029873268471	-0.154788743305847	0.15182862072529352	0.7460089520320288	0.4825158465882158	0.9570879044804552	0.5142281621291628	1.038965166224871	1.1083618998810283	0.11373108934776145	0.5325265845418955	1.202070170343972	0.4856809805431376	0.8192549111398143	0.8626898863019322	0.48998518536003965	0.5114948087779877	-0.23744817555214834	0.13544943364674708	0.9534072812256171	0.0789410238451304	1.0782200956597612	0.15981053685866306	-0.019908697526420976	0.6620685848976963	0.4019133264786556	0.11310544447169622	-0.20147927373405808	0.7683275807841806	0.41776355890429134	0.34966154044942155	0.19521864005481662
0.846073957665872	-0.6819437874758396	0.032911910053270356	0.9933370896467029	0.3391171758426096	0.9956233612548987	0.6089117109369327	0.032268175994129976	0.4853323863294898	0.23864401194699297	0.2237834049602731	0.3759974336003668	0.3226678831854367	-0.7444625846446483	0.8403154397287393	0.32172762477732475	1.2848104439245671	0.015899127947834154	0.6284739309629952	-0.8186944265922008	-0.012523970576326756	0.4227289594080401	0.522168964204946	1.032172635218006	0.3604727049191841	0.7580944534382246	1.026510590600271	0.661971910658713	0.9448329455702131	1.0302273466991354	0.10383462692103715	0.4181833110478518	0.574130253141318	0.3668947865958347	0.2526360986460528	-0.18907587027761683	0.22854083396589264	1.1276316124109764	0.45698984458115716	1.0659829999268005	0.19194468548333132	-0.39100010263267915	0.7926472810207248	0.41413563264410125	-0.09967048808435723	-0.22512597536813883	1.1152006021280538	0.34007999603236055	-0.17192633307590222	0.16606729522218877
0.6421020104654771	-0.5486590077979215	0.3123863671809999	1.2382006081451784	0.5307719609258953	0.38835407602083183	0.3007006053030211	-0.05680902740540026	0.1635264132433169	-0.44171975278645403	0.651184675746941	0.4213903850405536	0.6098712236062441	0.032049048381731955	0.497223732654336	0.6481208364384978	1.3321473861288164	0.054566042391763124	1.452564920150766	-0.9675711362426492	0.010046746154447131	0.3380841495745235	0.6431489355248993	1.0130876626096623	0.592570681834651	0.31822066746578664	0.6108326270828197	0.897912280372194	1.4310974781006225	0.8810465953682829	0.21670202665511748	-0.0672953746879009	0.7618775239289365	-0.1690346757188033	0.3099198973343621	0.3494282575064572	0.4854331176251421	1.0063589608604118	0.7135887686184692	1.0726892446751486	0.3038439153005134	-0.5147162757315478	0.6390609008360097	0.5590514823752344	-0.4345642210770195	0.200406135057118	1.2363219095953917	0.3042355751957223	-0.31731499838548993	0.44571354232563093
0.41752475637159603	-0.0776967457996311	0.5493275089321029	1.2290753642644845	0.5806735490104391	0.19354478956193372	0.21008485617494846	-0.03619370672959796	0.1653777241808388	-0.32092673573208425	0.954375574289931	0.3411650853750865	1.032510351163397	1.0365047231745932	0.3991014341739016	0.9248007715867999	1.2998490010012387	-0.00026922032232948957	1.5958131950398768	-0.631092989677287	0.1471476050620994	0.6446981417085504	0.6848689803992754	0.814835052257503	0.9574325291977744	-0.057913200658745445	0.004782108401380991	0.7313505340147501	1.397792424002572	0.6372598925731973	0.606658137082738	-0.17756468445223184	1.3483904706144842	-0.7914232536423191	0.6145638078304383	0.8732383757239296	0.5251141354123958	0.7471023660249712	0.8060864154884433	0.8068407060183161	0.5246918197563315	-0.3361373124206719	0.41552414178792996	0.7412109202866967	-0.295180887807003	0.7408415410360574	0.9978949486148181	0.27510316639782534	-0.004912598411729284	0.8497675548544378
0.32951756986641806	0.5580311737605024	0.5556926317824544	0.8652256208330923	0.6363925803671124	0.5385213377578535	0.40369294342811174	0.11237474001402215	0.4332896268336666	0.550863416970131	0.8998556174227286	0.24555812797367832	1.2212168076877445	1.617648978373336	0.5294795131397426	0.9054456127759744	0.9264316503860346	-0.11411607462976771	0.7016454492439602	-0.12276895570784811	0.4204011574749987	1.050305986877892	0.6802090163942784	0.4214016054190033	1.089642486687912	-0.18164921834927397	-0.5762834454763746	0.5415285760670545	0.6464394397873151	0.21732290694692488	0.786926068927226	0.16114719579894551	1.7855195275886608	-0.8424836024143841	0.8921748687700349	0.9691134985039204	0.285830244065225	0.5982296285406469	0.846439520840262	0.11786921633248214	0.7293172187795937	0.036286540083589745	0.3536052694165349	0.7279274818903264	0.45690654481938425	1.034658825713796	0.5131104134073147	0.1887068051963064	0.49118468689186523	1.1080702533348854
0.3575339166168847	0.8851073185454441	0.39378269476509464	0.2895688136705632	0.6721247146015268	0.9924060317102146	0.6808325342125344	0.2487433174100756	0.75475811853044	1.1742055163982603	0.5674978889819385	0.34327059139227684	0.8956197147575189	1.470273982800387	0.6748535996100613	0.5173579534728158	0.16943281704856636	-0.23206012428728512	-0.6279165685278313	0.2887811185860437	0.8371912133070174	1.139170329081357	0.7314964960734812	-0.016785117303993836	0.8338426643665142	-0.11910881875308056	-0.8930543328196071	0.5781746589315544	-0.36707358351700736	-0.2874957758098993	0.5321841689496583	0.5629787924370102	1.616125342082569	-0.09588553842715362	0.8427131295508248	0.6666870295159687	0.03285050262888782	0.6383673974922567	0.8477870669523746	-0.688757537828968	0.7414221569943834	0.41429611847066755	0.3522367447097236	0.45433346198701813	1.1743948332172405	0.9521935923620936	0.09636084131481244	0.07759377035701168	0.7449108592332612	1.0559650805600467
0.31439773797011633	0.6424869267093203	0.26855802474127627	-0.17011714906789147	0.4769863344150639	1.0445352695292511	0.7873313642286052	0.12403313540324465	0.9343259508169512	0.791151620778357	0.20224035834400333	0.6228765779648932	0.19822193735277394	0.8411599801239892	0.6875668622627897	-0.0625333033370614	-0.6106425438490364	-0.30117514101160636	-1.4488929155316472	0.5370470430222134	1.20693291286856	0.824586112846407	0.7609442706484365	-0.29046194963490546	0.3496181904017686	-0.12777714891514444	-0.8039696498338991	0.6231181581920003	-0.9779227873885321	-0.6626462259482272	0.048623838444223244	0.5966564790091969	0.9488174118660755	0.8789637428358341	0.3773104964316089	0.2857669305919134	-0.04507292931405911	0.7030183061433879	0.674667508563793	-1.119722962024275	0.49134518823188134	0.6018529816946108	0.10038319306095815	0.09143579932630602	1.0903297809787982	0.6153583052721622	-0.025804892497088366	0.021048765322449984	0.5316111321344977	0.7075384097423155
0.05829419782348006	0.10439052956441526	0.24442564072340764	-0.2356348320439417	-0.015609289595005849	0.6068322042860292	0.6607912760528601	-0.3360840090556205	0.8685916445937398	-0.229013986042074	-0.030630023172790333	0.7988090819504645	-0.3861701669621761	0.22718165412104077	0.6191709897416791	-0.523416470573694	-0.9401690868508924	-0.24943287493864308	-1.3874617725562448	0.6153923793146094	1.2237908604772378	0.4198942919561401	0.5472719737404721	-0.31701622381323147	-0.07831820740719124	-0.3508601582321775	-0.4199669997920938	0.342851431075114	-0.9460146413671863	-0.7456510904197858	-0.3134479100140738	0.21852768014181972	0.3417303553730646	1.2247308375731716	-0.26308681997182476	0.04780627293809543	-0.08099341114386072	0.5915391725599648	0.26426924393563433	-1.0135850253128083	0.09416763547031856	0.4656455695784827	-0.4475759368308301	-0.14823265417614587	0.2057476397112673	0.24011176491648256	0.08872224813769827	0.01591543082580153	0.014135405356418114	0.21922731818901953
-0.3404873592293312	-0.2240338039506332	0.16593801562331664	0.1154251893440858	-0.5395926974998171	-0.017623385077181253	0.4631115658459264	-0.8655223989300675	0.5535826614713567	-0.8706344266693286	-0.12852296077104644	0.6162435506784151	-0.5121894398360736	-0.07380981188488099	0.5850739852507948	-0.6525336678406115	-0.6778515180011656	-0.022417744968842787	-0.8987166126672615	0.4269557233553138	0.7862919153103237	0.2596428608622524	0.03698100102174311	-0.18234307236361588	-0.3167322177989157	-0.64863207878781	-0.08081666721439085	-0.19477057866088984	-0.6016829945011841	-0.5589817103278178	-0.4210701417986353	-0.2328563537415654	0.22343268129627816	0.6541685707206754	-0.6577128408469592	-0.09482942597529614	-0.3034285640945349	0.2945708498630394	-0.214729551092909	-0.6793983645637685	-0.22231867127077565	0.01947948790950567	-0.8949631310068928	-0.20410872548097533	-0.6893149899572049	-0.02923444033374141	0.20612631609318258	-0.0223274512965923	-0.43754555122634586	-0.18222799110298646
-0.6552264667379655	-0.1819700484900005	-0.10416750033761936	0.6450668845552924	-0.7408702325918299	-0.5721309537745332	0.3826763196007782	-1.0924893971659497	0.09370386874954827	-0.6759143173740878	-0.156857019846524	0.1418348464275263	-0.34147878735372145	-0.10260203526451679	0.5533458242691766	-0.4935906434252723	-0.11174712780716355	0.32053933806973944	-0.6805369489645857	-0.08587998115782422	0.16218833803715704	0.3216370818345186	-0.5024427546643352	-0.006191019272805601	-0.46887386745799414	-0.776043181296442	-0.06298363128804615	-0.5578632008225614	-0.40836066324222486	-0.28777122132386695	-0.4056132124081674	-0.4150629309883711	0.46776064923209215	-0.28736345218650267	-0.5482736098535326	-0.28215842627313165	-0.6682934419263507	-0.030075965050222614	-0.5106486711063914	-0.4997968748863076	-0.27812113964831126	-0.5296058949221377	-0.8255194199183661	-0.16193930127559938	-0.8921190547188467	-0.17388845326053448	0.18384080731112568	-0.11247011573299874	-0.6124978743724969	-0.28213960965119095
-0.6973545438916665	-0.08439191112016392	-0.4314025141431188	1.0259581968076374	-0.5489228662160722	-1.087632232361659	0.4278596083036702	-0.9479066482506153	-0.3120204424703125	-0.18389887842685979	-0.14305325103710145	-0.3185904622027	-0.34951237770849236	-0.018079685480453928	0.3395682516576668	-0.28117842165114937	0.3760856504014707	0.5890266427191453	-0.9218618679030989	-0.6872078117348531	-0.2415196674489202	0.28588053436319627	-0.7453597226306293	0.18544331070199632	-0.7031020516097027	-0.6620596038202614	-0.2811300833626356	-0.4896517556988328	-0.4686655197593946	-0.13103743669331358	-0.41233825357449005	-0.28252066882307875	0.5571134510356422	-0.8315812705378622	-0.06930098625015801	-0.4967181219541405	-0.8567192244900261	-0.2696692301421698	-0.5615905265118029	-0.4910238106718721	-0.05703125807319192	-0.8577859411321301	-0.32584861642485535	-0.11669509832029136	-0.5010718714396275	-0.23680914631941513	0.09280713005464339	-0.12995965216667163	-0.6138509836481857	0.009450414532323441
-0.44653335256797533	-0.25505084776179765	-0.48230593947777045	1.0291082520030799	-0.2007063650599319	-1.6392451563337402	0.43206095680201473	-0.7332976609938595	-0.4719468309183669	-0.1364943287265622	-0.07394938613801776	-0.5581944955188234	-0.7550275268585678	0.12794462382284758	-0.16636859776104052	-0.20533089212667255	0.6607883168007622	0.6023421298889644	-1.1559156820380396	-0.8911100171319578	-0.2579620125430299	-0.05725786956742413	-0.6802049119041794	0.42688858060364043	-1.0218279333191558	-0.4251614410862449	-0.3528353498578721	-0.22738234208245606	-0.4906034461066895	-0.15054203375214473	-0.3929279596846777	-0.031995008379977395	0.13498655040354102	-0.7580805475014456	0.37470337972055107	-0.5485381675319958	-0.6456442120528109	-0.4563253845554593	-0.5377726386167708	-0.34297319161394574	0.30174363127302994	-0.7231639448988884	0.0740775995064441	-0.08777527791942513	-0.15081505294933603	-0.23380298928370294	0.09290337624590883	0.05577311083311836	-0.6418736474840585	0.5517759284415336
-0.030254913060108638	-0.572848276780581	-0.07255945178546297	0.616584599891085	0.08186336934781548	-1.9977541956878597	0.2508824021378465	-0.7130223706689645	-0.3508883606506819	-0.5171219036840048	0.04573791206043762	-0.6242311111400706	-1.21978677187166	0.33630629743929796	-0.8078291099457491	-0.23951783844089303	0.8509865987127074	0.3631218242907737	-0.8065380600466856	-0.3951974557646672	-0.05083753716385589	-0.5463208324625424	-0.5887940291402711	0.6845282631287254	-1.2070265811152092	-0.13692355573107964	-0.016980809518312615	-0.1815785972674851	-0.17889494983558502	-0.22824357512252064	-0.18211813867224177	0.1412161121223498	-0.6405090814990972	-0.4731988693831186	0.4776411590289399	-0.2886789849694473	-0.16087744138112295	-0.6243424618977453	-0.6033889961376252	0.13443677571755222	0.6069151806697801	-0.14965278655352635	0.007464007341451557	-0.04462031826119758	-0.1832883478185097	-0.1483614075843212	0.24220539059212715	0.38429109961957997	-0.6821459435586755	0.9928138850426177
0.37514140788368167	-0.620938224728582	0.6025472097187942	-0.06226335628956348	0.30842515251897906	-1.7163021576890871	-0.07951555201868213	-0.7217177448146114	-0.11444411113849355	-0.6167529218105984	0.17234628523356943	-0.6086126479028665	-1.1843905107814479	0.4702743587084916	-1.2488302072547808	-0.20932427376762772	0.9903012146236503	0.07034195255927732	0.17151112450313022	0.5483486546607447	0.16371786428401755	-0.8446410368659675	-0.6180680932306181	0.8200249618434665	-0.9898578870419873	0.29480309507940855	0.5535872756551197	-0.4010559330779946	0.41586532585806324	-0.15881766173402517	0.25764753175514865	0.16175312515591872	-1.2819826926773976	-0.3979207074525422	0.2718667548426211	0.21313474974318738	0.30920852250158987	-0.6455932680362819	-0.708687093722993	0.7160932495438774	0.7265957526751331	0.5707898162449895	-0.3158363570553239	0.04281699157900329	-0.31258856735846435	-0.018588546183049358	0.4513358391791773	0.6216417943504488	-0.4940220478433168	0.9781722235787282
0.6277232073496274	-0.24008768148536136	1.1192231799315737	-0.740830961548544	0.560268482127852	-0.6435180601384566	-0.3977272449354818	-0.3357251979195342	0.010765523171430338	0.022900236764633746	0.26008775091632497	-0.402570687100548	-0.480948669823161	0.28764254914279147	-1.271916655702507	-0.024429576661731286	0.913403191405676	-0.04659377590832905	1.1889154621540312	1.3004122022113813	0.38219254162643906	-0.8460542485532591	-0.505491421049863	0.7093609515346546	-0.2953213213183926	0.9134498401093628	0.9268460725616872	-0.5231831617494039	0.9347270736978172	0.181747080166633	0.7250166164342547	0.015326380362925647	-1.460556298588155	-0.4662718578789965	0.005042601547985395	0.7131108727575747	0.6612726378898428	-0.3239951593201798	-0.6701216518085077	0.9742440529567771	0.6424649996055432	1.0790724135485485	-0.4021327834578079	0.1905688116639749	-0.1285735073837175	0.010411206044396392	0.5863056706165918	0.6082514355921226	0.0630664070980811	0.421036538418094
0.6615007624923225	0.2405989697462582	1.1871219784819704	-1.1575544679841405	0.7256056103103117	0.7221531994433297	-0.6027563355443208	0.5144950121538998	-0.06467884329989351	1.005986795352338	0.2940648970115997	0.17787129583786068	0.4554458835127588	-0.24882621958437823	-0.9699216146775179	0.1821941278835559	0.45821535645101313	0.10166307647503649	1.5232502945348794	1.4154818989489826	0.7125322916097725	-0.7861107565500268	0.1039693316471447	0.3873531753180228	0.6269659368452252	1.4480445971516724	0.8845683055574001	-0.2733551808985273	1.0313363834823144	0.7005932488561749	0.9304158906628562	-0.28746013610399185	-1.2802370254778968	-0.32109685920633435	-0.1737094960693255	0.9777175099992933	0.9932195839739192	0.30387189105782036	-0.42191677860902027	0.7396582646341329	0.4307880436307458	1.1851135451070245	-0.10296552702014472	0.38667418101804163	0.3039642001282798	-0.20918735421235468	0.569037712191892	0.4385803543824551	0.7458130216129397	-0.4098779563182582
0.4945247067643533	0.4005023009287086	0.8416384637924099	-1.1825083685560664	0.5510786021967592	1.5182681356217822	-0.7337485829953729	1.2321941860675687	-0.2439336323098446	1.535852542282986	0.27364607497707427	0.9971731764471508	0.9973892875058311	-0.7683218287443547	-0.6218101461724421	0.16529178925667468	-0.2370967457314812	0.4332416784011416	0.9371596477658303	1.006723341784439	1.0507071854905246	-0.91046907516884	1.0690088832914224	0.05854512382801643	1.2890668376639958	1.42291316339523	0.6375325595860941	0.1333627964451709	0.631175582603537	1.0971216261261998	0.7418425407155829	-0.6289948640234421	-1.0953762299376246	0.12534351951748784	-0.34087052526827555	0.9081184772778332	1.2717273897137154	0.8347998162519072	-0.11882617662321135	0.2710260393680493	0.1929453123265523	0.9418608908455275	0.20545156075063553	0.5505615821220643	0.5519679872711517	-0.6358200958086487	0.3924043841778222	0.33658821707771125	1.0486378590523713	-1.0878554900701685
0.20302576057771982	0.2361092383510084	0.32536960556412287	-0.8539798380523634	-0.013475871266596771	1.2466783476120475	-0.8492924488286846	1.0351540628486937	-0.38402882682378936	1.3085827404397787	0.1773580453994225	1.4944990279474806	0.8954746002046182	-0.753824292076206	-0.3901146077539743	-0.18007929513874016	-0.745179046917633	0.769700717532034	-0.13303047945355675	0.5114817650158459	1.0146973926918754	-1.104763527012349	1.6677225584466842	-0.038530632728827556	1.2526329153192088	0.6378986823107708	0.5439966898842337	0.21735626371555608	-0.059606983182652534	1.0572985978667422	0.2815745263818756	-0.755981248487711	-1.1139920375274066	0.5420717101099778	-0.6069154679874517	0.5412478163040398	1.162556099301932	0.7847379613963009	0.025671206177349963	-0.04168768591388305	-0.013749916492675393	0.5291893614625955	0.10326947663193249	0.5397060452478885	0.4415975889682074	-0.9911719205547226	0.10748223457143094	0.3782910809588653	0.6522378093406126	-1.3387123595863177
-0.12466530586747462	0.12260523499433044	-0.13314159499549688	-0.2965925423468559	-0.631539494660351	0.24921589086470822	-0.8791119700808336	-0.19298588390709384	-0.4445623112581117	0.7596724583997111	-0.0285166667308276	1.1676824724503423	0.42176180911614813	-0.08161957689280604	-0.1801638191136174	-0.67720083900854	-0.698228114382558	0.9167803358329012	-0.947285712676149	0.1800374183786586	0.32885451196836607	-0.9716811495259217	1.2808362657503365	0.20243143814048004	0.47111702875501166	-0.49578901075000825	0.7005050876982951	-0.170126207827254	-0.7119323558176364	0.5246774153299933	-0.18439073592060679	-0.47236247405363374	-1.2146623948036956	0.6314612699956633	-0.8781131385668165	0.02054063720875362	0.36930600829020105	0.0770638785266808	-0.04219166285374111	-0.07090864519143834	-0.18711062697231387	0.10000617089024913	-0.34643848152901885	0.270254970572255	0.3242662247012451	-0.9781364998876733	-0.1640466538588407	0.4178963315466677	-0.24796180921365413	-1.1870847025493034
-0.41356968068040484	0.29194797200955896	-0.40686050484771447	0.362337193010812	-0.8463329424128407	-0.5503789755056825	-0.6743805701347401	-1.6237617216314821	-0.4739777112752091	0.4606421027914745	-0.33321206273090276	0.18875120295272252	0.019621656825824653	0.7612378748855367	0.17158085814287719	-0.9762039294714986	-0.11684780926136445	0.7448513234530161	-1.0440537169528017	-0.0975419501012214	-0.747158371231179	-0.32353606526783363	0.1416208472636283	0.666355224597898	-0.5739339305907111	-1.2114095978260708	0.8959595561840872	-0.6068306699026854	-1.043490547575952	-0.18649730594396374	-0.42618387696536325	0.09495911200666696	-1.1382623274998518	0.5391541861128073	-0.9090218054014321	-0.4149047820788569	-0.8730950852090872	-0.7776463929255321	-0.19205013592383277	-0.0011173163215384588	-0.3223055246979436	-0.26629894293923034	-0.6767949946367665	-0.1453655132471533	0.5969958183179355	-0.5736610721790364	-0.2580266488110173	0.30620978371929236	-1.0725283486776924	-0.8508498661696492
-0.5944115817903233	0.5273012550570201	-0.4448705896646543	0.9517206907409785	-0.5299014861781601	-0.43055211522329956	-0.2318540145911965	-2.168837876939389	-0.4915488135038682	0.4895018005038809	-0.649185109171593	-0.6252506651839519	-0.09910155880138218	1.0934625024966602	0.5850002693323075	-0.820172439454082	0.59997461645346	0.2999712193691849	-0.5490868332461397	-0.48375760240456533	-1.5133308502051301	0.469990908855933	-0.773852239480862	1.039450461529988	-1.1482371616327012	-1.0571819210119882	0.9173106293196719	-0.5276700497450431	-0.9475019412222733	-0.6037770844617644	-0.3603711041073563	0.5007314850950008	-0.8154564692201215	0.6138042332901724	-0.6144436475826676	-0.5148093651635207	-1.819538392627653	-1.0702077834287964	-0.278775530644945	-0.03806205520262741	-0.35732009866509185	-0.5203316655830564	-0.5814360208199028	-0.43857893766267964	1.1040626904311712	-0.07366281889619257	-0.10770800532093246	0.09409492629347416	-1.3295346424848717	-0.551183526479617
-0.6117064488781927	0.48269046149307243	-0.29200360034870687	1.1701152812893827	-0.009910768132492899	0.5082229293325852	0.1900564087752973	-1.4657071404527693	-0.45998279769286	0.5067275384967489	-0.8691230776297358	-0.611610492652163	-0.02400092012228344	0.685674245835599	0.676160794249833	-0.2536018507239929	0.9742632599283303	-0.14803821724865324	0.008812499969574297	-0.8733740902971621	-1.4665863838495659	0.7408135051009702	-0.7264580953446599	0.9466150002443947	-0.8377962364937688	-0.31980656352038545	0.7559969936094922	0.14684373497207484	-0.5678968742317501	-0.5103054743415449	-0.07286995771410514	0.34773898254609936	-0.46917930906838595	0.8032830462468995	-0.25183370085449885	-0.22933378598548093	-1.863368114000777	-0.5361472466366706	-0.2931675957311245	-0.1711911991657632	-0.21344529438993598	-0.6255824614730753	-0.255471301578359	-0.4312899418565068	1.2328993857440769	0.17899943960746417	0.10887138244953856	-0.06622520748976876	-0.9850110729756393	-0.42690462834325554
-0.4801743740000574	0.19797456329902155	-0.14410300656199748	0.6921606579205128	0.26248860555181924	1.4295951958652449	0.2663737311636676	-0.14573387708801783	-0.3912295587560447	0.3040294774946403	-0.9707796021546304	-0.002224996800037999	0.061199900449696296	-0.061724428619908255	0.09185891648057219	0.38366574256440367	0.7453529941202094	-0.27753025264732734	0.1776783853544144	-0.9970791552362747	-0.8285260323561316	0.18865658608551286	-0.015319927347487647	0.18364960129782287	0.05474489502724138	0.2447729715778022	0.47145320515109773	0.8788805503667655	-0.24185185079956456	-0.17181692593953607	0.21459149182561854	-0.3279024699683575	-0.3845150816832874	0.5540809842786106	-0.19708417246441134	0.13526035886177076	-1.1325190198639852	0.36167748433266983	-0.33769604124437924	-0.2593407140709504	0.0826019937994699	-0.6022931868556756	-0.11755998089528884	-0.2415304822959784	0.6349048008720651	0.09300061938755302	0.036948882714622495	-0.1786915488193219	-0.4108420131725833	-0.5420887579050762
-0.320158296220022	0.10082815531600392	-0.2566382434054572	-0.48384087873793735	0.13243315478126225	1.482598231677608	-0.04868328798804421	0.8595045850046387	-0.39726523905604993	0.05062677557375267	-1.0404580090849553	0.29707622661796557	0.05682106173372824	-0.5856879282098006	-1.0466433565343363	0.6796721214537059	-0.02730769832339585	-0.044715431674184236	-0.06326204220225463	-0.7879170035802819	-0.3393336949145357	-0.73990455532248	0.3493613116789491	-1.0683590649274008	0.7268404984732979	0.1216276066989526	0.000882759766557531	1.0201908125600867	-0.2567049771349959	-0.09276565468070849	0.24977838033275918	-1.0662043149824647	-0.5896404603615771	-0.4940533627049738	-0.5208412016094589	0.0937135756244171	-0.3351838934569461	0.8180651622381462	-0.4812152248980203	-0.2724122825144674	0.3380376147459163	-0.541046765086829	-0.2941020734673011	-0.18152440350414437	-0.30765163817007324	-0.15463434778961943	-0.5255093567304739	-0.4247017154885973	-0.0013719851184255715	-0.855831728629871
-0.2741837075412359	0.450000061724509	-0.6784835388978491	-1.7967160050283095	-0.17630150974728848	0.5424395895486984	-0.4112210789308431	1.1865237447766324	-0.5423672640668354	-0.03647307595906296	-1.1504275111842543	-0.2620138365956767	-0.048745502783640704	-0.7150686204969638	-2.062402610475153	0.4480317630230853	-1.0252702283921724	0.18443324608629752	-0.3578435987405352	-0.4955416960380516	-0.4772793836655052	-1.202722837133131	-0.2052071427663216	-2.2491039965473996	0.5890697360645089	-0.5034762185900501	-0.7177956122360802	0.4226140192527696	-0.5756097635155439	-0.48839225940984876	-0.07075116369142673	-1.38672486867323	-0.7878510812380181	-1.8108275521399193	-0.8579721970208163	-0.5386817748061032	-0.005895703445643633	0.40683500162371844	-0.6588399668372895	-0.34082671388799246	0.3121570950993382	-0.5225963558763081	-0.5035046055471122	-0.4153919993680875	-0.8537155609679136	-0.3428267919364705	-1.3295797549413149	-0.8657161537839323	0.1565945738273392	-1.153108850649782
-0.35087990821598175	0.9224651967119177	-1.1001279837155895	-2.407971286543808	-0.3375519560166759	-0.6752191677771968	-0.3852250604476205	1.1759787191869073	-0.6611381459392167	-0.079996839024745	-1.2113980261540245	-1.191087285727032	-0.2407446612272384	-0.6957668990343739	-2.189215335564021	-0.11400165599630287	-1.814480877039875	-0.037386517049054	-0.3503317191434936	-0.38466371454178083	-0.947006362489986	-0.731477480187304	-1.1416773667430296	-2.7497746191794623	-0.19721459266886004	-0.9646092891458097	-1.4552229974469595	-0.44988083174594806	-0.8297084426075007	-1.0238359956707959	-0.5719950742084697	-1.1678844368329215	-0.6305492942244794	-2.2570968637798186	-0.7730295674041372	-1.331449961970437	-0.011379099778236798	-0.5335395102909162	-0.7131406108059902	-0.5503072573926046	-0.06794321054042056	-0.5313194341867463	-0.44007007597026443	-0.75869401658969	-0.6867011470259551	-0.3705301531488491	-1.7819321939789186	-1.2312425537151408	0.26228808434090306	-1.1069283375758676
-0.3916756756358746	0.9008665837934013	-1.096736803001364	-1.9132233730231305	-0.22591593618532413	-1.247555195043033	0.12406969514787823	1.2595717754994225	-0.4499776200253374	-0.42845339841669206	-1.0097911090362401	-1.493959061146561	-0.4882278806844812	-0.7490504264197019	-1.2386743306980648	-0.5580154293742451	-2.058729335026716	-0.7094326440027483	-0.023513248679699263	-0.4208585044465474	-1.0354289372321304	0.3376958502120111	-1.4187966093949729	-2.372214725707994	-0.9189677073388068	-0.7760994272928853	-1.736873372808127	-0.9652979228888594	-0.6708411693007081	-1.152622429560687	-0.8983611910369718	-0.6508695885322311	-0.07154153630457064	-1.2364890011587528	-0.2521335992572098	-1.540205838821902	0.13754864104248832	-1.2180878006212996	-0.5327145284963772	-0.7761109982037168	-0.6221700707109	-0.4927855704004564	-0.14483975190999446	-0.8797697089474642	-0.2119197421513646	-0.21516061943125198	-1.460602380073642	-1.1627015652042678	0.4903553938986043	-0.5480515186379604
-0.25819201544820425	0.14966231797055157	-0.5967073225353857	-0.7908761539652561	0.03109268661804778	-0.8764345971351144	0.7481733727107447	1.4128103789200004	0.16300021696378508	-1.1771700374374796	-0.46219810046897397	-0.8563870807293726	-0.7372411525583137	-0.7823661294020421	0.14732348270924048	-0.5430968843721335	-1.749236046958039	-1.2638977250689396	0.30892453701832767	-0.3610471982833866	-0.46479949798869713	1.1820338632601264	-0.7043349879078831	-1.5083483592870548	-1.0466686937814516	-0.08996280531266308	-1.3412350129679522	-0.852888789848776	-0.16278063899794648	-0.7280504645715985	-0.8270030493566959	-0.15333221682442244	0.5563719957065092	0.5225035570880586	0.24240884419780204	-0.8530091755345499	0.5930005096273802	-1.138645697048297	-0.16303057045971195	-0.8036450535102854	-1.0746951312715807	-0.4032259484675698	0.0833304878593708	-0.6933264578109923	-0.07836704893624998	0.1391326913580999	-0.5706751240202484	-0.6893219123411088	0.7388340705762159	0.28568120361209776
-0.04718429760898371	-0.9177132126969342	-0.04265366735160951	-0.011893995584581332	0.22668802360161588	-0.1474786437068647	0.9831154507303883	1.3081824550890286	0.7914233457749374	-1.944995603940114	0.17766072556790366	-0.0850938974872165	-0.9485910769965683	-0.6094569026146629	0.9641924932572832	-0.12697196081388865	-1.2514515673999862	-1.1031546507858256	0.3298219243739492	-0.11509758151113714	0.23212712464118293	1.214819902866024	0.2145730696216299	-0.8135280252266986	-0.7114052370924115	0.46568658164625304	-0.6781408965737645	-0.3440964856842956	0.24055607129226503	-0.19408435330333113	-0.504343818659739	0.15944439507591895	0.8367814160513288	1.5363819738939144	0.2653114056490755	0.18614553357230176	0.9627905865383262	-0.5080896945946436	0.21550520022835665	-0.5938589704275242	-1.288909034214738	-0.3625188650820399	0.08284944674840437	-0.4752286781378425	-0.5174118820775299	0.6214471402473076	0.15867308136149957	-0.3161931384142092	0.7181255070816052	0.8538934101571795
-0.034157816872272775	-1.6737003080027728	0.02603545321041375	-0.0964027127295676	0.2632448186586945	0.05584161609162094	0.6454762395059273	0.8886841374921997	0.8835216951833088	-2.200733858377296	0.46617454811599024	-0.1961036081777144	-1.123942875472322	-0.32346407200102173	0.678836989611015	0.29827970750273586	-1.0101048519958085	-0.2666656879962776	0.041270157034723795	0.11910265572608748	0.2830990464946738	0.5162470767881356	0.3192107256706268	-0.6287650243564191	-0.4239037147053483	0.38637209018149915	-0.4664623716057487	0.11824420870667109	0.17163122290552968	-0.0921163671166377	-0.31219503978677254	0.2769998669387628	0.6536940940746181	0.9967846524927427	-0.08901322709362283	0.6389097759478487	0.826595194960503	-0.014620162271739618	0.4407056449068869	-0.33858987326969187	-1.3172279954421042	-0.42557714678632175	0.022633348223834095	-0.5319563634979456	-1.1984377405337165	0.976396227498564	0.10934507733575524	-0.5055388832898714	0.2995093999165188	0.7781058975512944
-0.3444801840989996	-1.866585238661383	-0.4353418517753805	-0.5946581258933863	0.20087856502313947	-0.5660180642737859	0.020430904392645402	0.5684778622125884	0.3185315323726986	-1.7630651584696928	0.21222352180515208	-1.1815742057527074	-1.2456714728143359	-0.2599111321020477	-0.3146698567330527	0.39369471075733076	-1.0946759816348852	0.5441797828630318	-0.22851094920415033	0.12806528796660893	-0.4322314885380997	-0.3527391249055698	-0.48247412668600814	-0.7011675537138853	-0.4186441079988818	-0.24480778326890473	-0.9542315725703472	0.2646053343854168	-0.22107976274589466	-0.4288416030252702	-0.4502942920097096	0.2580323773673624	0.2788128595102522	-0.44737135660292493	-0.24026189418151794	0.13990558104137163	0.3009691611584532	-0.14296100041644338	0.5180973251404686	-0.21075911902188324	-1.2344876678312553	-0.4580290888526882	0.17803470924258713	-0.8041826452282242	-1.624920821584963	0.915216091038768	-0.645191831633987	-1.1105777571923827	-0.26178784950065437	0.23064817699858542
-0.7334751765547669	-1.6957482243438602	-0.8926234831020691	-0.6068014518834548	0.1613214325582391	-1.4335067736003375	-0.40752495363894764	0.7615683346329043	-0.37132601435478163	-0.9287228776559943	-0.25395729473356127	-1.960310099082821	-1.21137690232757	-0.5649112124223663	-1.0594950095298377	0.20238248085366575	-1.0568270441279322	0.6676786914201935	-0.13790986698248284	-0.01982323995694867	-1.2092211506244468	-0.8574639941951318	-1.2797573227927206	-0.4950366923273565	-0.43304876114628843	-0.8500207978109132	-1.5802200533156243	0.13699834300965902	-0.4058091103975514	-0.6732029087533292	-0.688057459836903	0.21270467598774093	0.07690740681701905	-1.3999590119992227	0.24548752160841963	-0.670560677905013	-0.07650221296425039	-0.7270286392335006	0.5973765461322903	-0.12522192245476982	-1.0092280347047642	-0.24407345325692398	0.5896304982837096	-0.9051889217774561	-1.5428915150574625	0.4501915358428745	-1.3873964791129505	-1.478534995782691	-0.517428535901417	-0.19380210072425
-0.8004725384426222	-1.3972864519879127	-0.8005518405298953	0.17821978757647988	0.18118107928465574	-1.694190912607181	-0.36091340727127214	1.305618857930864	-0.5096088996804153	-0.15759333800855413	-0.36656180353883067	-1.645597518225479	-0.9160464693123551	-0.9599653873854602	-0.8971936572294289	0.06605776273485103	-0.35981967695252326	0.13068583183924556	0.3366027737094647	-0.07073794753074107	-1.2957531030509808	-0.821177112221976	-1.2368794623166162	0.2086903818967841	-0.1665959736351364	-0.8974049380831794	-1.5495393789468621	-0.0667742362658295	-0.06254956306715127	-0.4295942799032567	-0.6105794775833961	0.2891937594851829	0.14673440277547903	-1.1360063575642723	1.1072969926227323	-0.8092090283717506	-0.00605382568011023	-1.1489263230053237	0.7651870301023497	0.15495782465062163	-0.6193953513410266	0.2109046382111034	1.0061764255546852	-0.5949483761992581	-1.0028820330284363	-0.018769001165926065	-1.3977204308305733	-1.1777679922315865	-0.27607345641409425	-0.045771238731787955
-0.44465375769589605	-0.9473631696606992	-0.19744935047626988	1.0825858489508369	0.14228380999096138	-1.1029773363694377	0.03370732448303122	1.5145351670649774	-0.024245067119904328	0.28504302461022174	0.0637132390264455	-0.6244354357559011	-0.436354879156835	-1.0596129269580974	-0.012391913950110474	0.2138248634371099	0.975985829710338	-0.49701808727521707	0.8645645395195702	0.05359834766567172	-0.7264778051057501	-0.40816452219672783	-0.530437380292865	1.0419773319208858	0.20940187359920986	-0.3713407699659703	-0.7147508470094884	-0.221794331430694	0.525491176125522	0.026050393241150042	-0.12642193516479946	0.5442345955439469	0.2826505595315395	-0.2036862469623835	1.5611077849037067	-0.05380198739347043	0.20800870107972416	-0.9524057022457387	0.8792321624342316	0.6644922952831898	-0.2598478606883188	0.5617121429795107	1.1412891548386244	-0.13528574673944926	-0.21681038028411392	-0.0959438904027977	-0.5755669940028669	-0.5069535903653344	0.1700980402543711	0.5454569245970458
-0.010514350326292863	-0.2410831277224664	0.36403471392877595	1.173925433549682	-0.12727994867945136	-0.2411516417194868	0.3656676135950206	0.8605846944286807	0.43297904197924025	0.39822581799574897	0.6023082168471803	-0.08338007446970429	-0.048744983985649915	-0.8389447665870903	0.8466380409173511	0.4896243664784805	2.212415492556535	-0.8262850780003009	1.0523359880763457	0.14389153910023023	-0.2204205009252277	0.05683519943082649	-0.042297588308320234	1.4017806955872085	0.20161862671168027	0.2616563726690858	0.2536721134661271	-0.3404988630504892	0.7658049898373878	0.07048057445485441	0.3524468472047012	0.8079453439581227	0.2817362344510514	0.34815141503834585	1.083571907066974	0.7513902528847082	0.06490148722237055	-0.24973360604752234	0.6890342087121681	1.0824997332042254	-0.28514078750311683	0.43596396000315457	0.932415197243565	-0.04977566239872611	0.5237339653491696	0.1382380919518984	0.5371956958116381	-0.13779850485358114	0.3334780725142943	1.031794930867015
0.11395053447616385	0.5773038844291583	0.47252344513409256	0.34714773512471886	-0.6263401809760891	0.15125963722852784	0.24618130380390907	-0.4548426742034508	0.21924996815706935	0.3047563589246649	0.67690335663719	-0.4940317397117909	0.049383904355354655	-0.6064839379627194	1.1522150352391909	0.5437777476337375	2.4965420010310173	-1.0218582185709648	0.7865697896757738	0.028466173208864173	-0.25379058489783696	0.2529552777483657	-0.22020450618070164	1.0725448939917788	-0.3321099159949754	0.5345194126479446	0.6045866308794361	-0.4429754695871523	0.4364688380865424	-0.4031768977090592	0.3276864153791981	0.798629743264506	0.22392412229875597	0.1522870882096814	0.011662162594523415	0.6098700521704854	-0.4419457493428474	0.4528294883892246	0.17658972877127457	1.0271399754497883	-0.8165429869643287	-0.09793146074661184	0.5557091563459263	-0.4929587540542283	0.8975494389615556	0.19754663361037508	1.3016563324506647	-0.27366652133689745	0.06222502115556422	1.0289471141471893
0.0026868132464960863	1.142003687634493	0.32029746453579033	-0.472528294513371	-1.0452669670930081	-0.019661616366972702	-0.3913643924330287	-1.6558336005688068	-0.49751619229062044	0.16037647946009106	0.30871168418827316	-0.9337933470936239	0.0306445094990589	-0.4993630742312219	1.064148779986784	0.27402798302902903	1.6808385465538827	-1.360768917027141	0.31494590613021484	-0.09467566065307045	-0.43973939698202635	0.03234555493955776	-0.5210015027392139	0.4744284412242017	-0.8431974953702598	0.42627835769535694	0.2820534770710737	-0.4160596085195443	-0.027142031666135193	-0.6672738966166712	-0.19411506503941817	0.4782479647301687	0.3801448022784923	-0.19561321186799466	-0.7039820880446461	-0.4619391783311932	-0.7208239222485142	0.7844100339462758	-0.27891372744649373	0.4995104812878571	-1.4278877558498402	-0.4731681591637507	0.25314861402890326	-0.9449730413207618	0.7486569168022426	-0.18524211478644695	1.5285532489135776	-0.341412189928886	-0.270044792090381	0.6988936473235917
0.15827106924196166	1.2363557498767022	0.4198506925845156	-0.27937280053622027	-0.9326513731595087	-0.15291531963360122	-1.1589983490097524	-2.073187548521369	-0.8214184518885457	0.1654653635423124	0.20587482329399942	-0.19246924812409627	0.3214927365331398	-0.2173535957124281	1.1197669477881205	-0.010533921060542958	0.5011586467510187	-1.6030743818534976	0.0014546344896966285	0.18336308601780768	-0.015452053739953193	-0.3933589017315715	-0.12166062592523662	0.26745747102212075	-0.5948727405369242	0.34301390344030747	-0.13174244364644072	-0.057214617381543494	0.0017640186775235696	0.07620672427083036	-0.6177176105367926	0.23951880035154946	0.8473003079652093	0.05693297837203487	-0.3916190141706545	-1.35019732849199	-0.23925379050074255	0.8384069964282862	-0.19963972843845865	-0.04802956560201281	-1.3786057501530098	-0.15478544388206786	0.17485984429011012	-0.656191225782338	0.3199252277645723	-0.6249667397371198	1.5143657992575914	0.3504422120783379	-0.15872735353114018	0.5400397083157997
0.9064076262069547	1.0065203326457255	0.9247037576191653	0.9285270151313779	-0.09559823136415573	0.3100322043104081	-1.382745404320423	-1.62730753028251	-0.0885151419407203	0.5102412002687743	0.9889720954153653	1.5991945967424523	1.1019487372851	0.5523432305598746	1.5381829127892617	0.08121640524160029	-0.11918109026935468	-1.109794499712985	-0.003460910445059267	0.9566860692260577	1.1163899212105488	-0.45940408029962404	0.9852977812076755	0.7002533401632106	0.5170768465313732	0.6734863941184568	-0.13767439127917858	0.7020743315995109	0.6298423184684727	1.6425423178676004	-0.3354193645156053	0.5750647047882731	1.3592892326103565	0.9445489822418763	0.6952246997054575	-1.002580443352996	0.8090758741203067	0.9986303551813859	0.4733053174329024	-0.14048654202729635	-0.3015086652459509	0.7611147537852282	0.331449579669284	0.5565303004080341	0.15751707833450834	-0.4636865870248433	1.6035966135543354	1.7104795615167723	0.4688054244200989	0.8379525414404535
1.9106896840338519	0.7349624418518853	1.3903190999855246	2.11490807322655	1.1342753772841625	1.2167310315688238	-0.5800380645320894	-0.7101481857915608	1.335894803296011	1.1844022394244405	2.3640734795089844	2.8730703570437295	1.9821829759403062	1.532083179594502	1.9411750409133437	0.5700263220639245	0.06438471863828335	0.3081293884898421	0.13294001812688672	1.7565145141463234	2.094742514668731	0.341663084479732	1.8817560406523524	1.357075366792945	1.7881656203668455	1.3730514143802472	0.22272448516957663	1.6153480810142709	1.2963323989071298	2.821839810720794	0.6333615716872532	1.4749752602949713	1.5430041947129365	1.7940031215723953	1.6371264144309352	0.42668763277186134	1.6173822686990802	1.4878919273857527	1.236279118570157	0.2514065372533336	1.3322749562858704	1.5669892768644453	0.6164858568000341	2.004111690057699	0.5953943888901729	0.4031149534353975	1.774876879035543	2.7888816966470924	1.1540723483858069	1.3698272865119805
2.4274490767493337	0.4963352318210727	1.279626162456234	2.2563805598609874	2.080936649644463	1.85415227443661	1.036626472523413	0.24219288507085268	2.342609908811808	1.8505222106300505	3.244558143188265	2.3620185248647614	2.3162263792920545	1.9560607119604476	1.8030422220064009	1.0616959477644605	0.48708726192325064	1.8701381984055212	0.135373132267335	1.943180599033865	2.021144173210668	1.8681771415613324	1.7727762254534971	1.5612716718177007	2.405317236348654	1.977259532889265	0.6524683922373128	2.2053887523639486	1.3673082257015343	2.5760444613999955	1.6359409489108272	2.244739726357984	1.3528013322331014	1.9697973986971091	1.7408945059199439	1.7273346490886894	1.5572735534435522	2.1109304240307107	1.5014301150335265	0.7228773145033198	2.530905782929912	1.6252425568172113	0.8639221253730248	2.6896097024000016	1.3091929755531537	1.267135353500312	1.678520776638707	2.6839810052901303	1.391125910477875	1.6455365896951617
2.070211482016306	0.17121069551517132	0.6110490207479616	1.3477621143405174	2.235457002297622	1.7189156427408487	2.518118922155241	0.9760233862962941	2.1753982413975055	2.0161866020011288	2.8075088179222987	0.69054397385706	1.8796055812004535	1.420477071581194	1.09728735701183	1.1709459750172002	0.4931161463533636	2.4377619887370012	-0.07060038898319958	1.3346176036651511	1.065557564271914	3.1866544458002943	0.945343318617943	1.0412446127365194	2.2282184516609718	2.010709971870808	1.0995833559413886	2.0963851872180808	0.8076972155686806	1.20898743020828	2.0235251296527874	2.0833409618308947	1.15650493972569	1.446047302577702	1.1468320463509134	1.9161593205040501	0.7880565755056802	2.422286050125605	1.212780467264554	0.9037833275670031	2.6518398275548987	0.9937243121268078	0.949496161479678	2.221781484590858	1.5286483751768838	1.3253489218567442	1.0652300331635982	1.4673646454607678	1.144346927553194	1.3927610478965935
1.2276282414270616	-0.22009828005682922	-0.029862554599492466	0.32815632298932823	1.6339149010302962	1.0309538715888804	2.827612066675344	1.3505506234239797	1.155974440092652	1.4423095933575858	1.36450094648476	-0.1622661760349229	1.1402805021939337	0.4738118648639348	0.3745005531748448	0.9286901983669384	0.08960151451746595	1.6968069158715353	-0.26039699216267304	0.3701852714053211	0.39612223822156933	3.244222318909377	0.47302962643884383	0.20785151641704244	1.7860402979988002	1.3968293949721013	1.7239667186274819	1.3248708157828815	0.1931847700698694	0.13022661684605044	1.745440684042907	0.9022364141707022	1.313652777081264	0.670945800424642	0.5637441985824476	1.2219506643905371	0.05618023621406086	2.1254245845096436	0.8780846240592847	0.8464046053504527	1.973624048058885	0.31033303958050734	0.8919546752773108	1.1782290764003245	0.8292885650031757	0.5829849199776308	0.14590262340017332	0.1347764827512167	0.8201382536612793	0.7832025621679563
0.6541669717946172	-0.37264174458230276	-0.1287953868414281	0.08458284122329862	0.7663240079685312	0.46052466902321676	1.7389373773319117	1.2819293965210823	0.27301407919572784	0.4245058737002842	0.06013392561166566	0.9387374598244572	0.7705552475435785	0.1071043248673264	0.16461458094383213	0.7147325878475492	-0.10014664499043696	0.5433087687626453	-0.12770709353676607	-0.34872960352495724	0.9013923896070817	1.866384123351263	0.9921456630820625	-0.22477980320353097	1.576252057134097	0.5198572422148695	2.4073468945425405	0.3518904508353317	0.08573524769467886	0.3710400332052079	1.2958711176131261	-0.4997492228826231	1.6974615633529557	0.06636848449012955	0.4789653347008113	0.7109878730312185	-0.0474894943175698	1.330440739347345	0.9346989902860805	0.9072106481967955	1.3858061927722702	0.08492356282106854	0.8374219780382208	0.5632539150963217	-0.3070883481806273	-0.14816670254724418	-0.5063153077046121	-0.3383747726364249	0.760569513417558	0.21956643103315387
0.6994825667960383	-0.014713681492023832	0.2260778059719639	0.6203022333112271	0.14834852938365414	0.43812407417470656	0.1273792167469234	0.8686974864755832	0.13443937404376116	-0.3637584278127568	-0.2920255784071344	2.9231146762583426	0.940059391061852	0.6323665642411787	0.3935783316859685	0.8122415972705714	0.3899279801819218	0.14198102027937745	0.38934136960646204	-0.5949161567704873	2.1389830599463915	0.06621890883020497	1.9707494276837905	0.0934983726400632	1.5409576436001164	-0.07444983083552084	2.5998725977993984	-0.2522385907930909	0.4900686649065631	1.4712753573432136	1.142177303238288	-1.1516600334482598	1.742655220423075	-0.22194213460787507	0.7076947400999002	1.0514907738244457	0.4109278058249693	0.47218341620447285	1.1845785547395047	1.2881936710573612	1.5133364135272953	0.21675771489965912	0.8886865491777985	0.8959965015670339	-0.8507722476439378	-0.18448547699895107	-0.44649211795534705	0.1677354757659335	0.8746245041000943	-0.049042055073745296
1.0291474558657772	0.6854357014469148	0.524167540882081	1.1851020418640708	-0.03177920873464355	0.8075684995244514	-0.7609792458342115	0.45174301205745554	0.4379938268627208	-0.3958557288826713	0.046337930572488716	3.6146931859676066	1.2024537875048673	1.293649895189153	0.5018665446969127	1.094386891178593	1.2607654417854761	0.6789857630753814	0.9950038330889401	-0.5666171248610067	2.760687929833524	-0.7966966868031046	2.2954159007879626	0.8294825353915228	1.2822755154749115	-0.08305068002085532	1.8855271559005367	-0.21014267708240636	0.9488755717776205	1.9931105940016611	1.286730837102486	-0.7945162972623752	1.0396399566874472	-0.2148181902765603	0.7060047047556353	1.8394038319245287	0.8702014888581453	-0.015324547026368878	1.0065423604677164	1.7699327316559375	2.1561402866012913	0.26133626210856636	0.9328628216988173	1.7889619732459912	-0.2337941854163402	0.2773036082712803	0.21682372183845655	0.975474235163247	0.8134015692569138	-0.10557262407726445
1.074577331718072	1.1820055482111287	0.46156739295582305	1.0958006756179859	0.05260789459929614	1.0954144624279711	-0.45605526367834004	0.34104098699301305	0.4563292576490149	0.2400757135007403	0.19242410679667848	2.085100550221938	1.0712579297795761	1.1575253375877617	0.13168899479455456	1.162760559360305	1.7019925506557594	1.2265183169752756	1.2581869041585951	-0.5230696091930284	1.9715308417785091	-0.27897424668328347	1.4632107171752604	1.2806990066541217	0.6290666903438209	0.3235559738105739	0.6161671002605524	0.27040609767182017	1.070778362687411	1.087078716939817	1.368806119481464	-0.03199762592116838	-0.15505373813388912	0.00800865892271196	0.20986664096201496	2.1620736666468128	0.8122519060823862	-0.015302859353074412	0.13268815871312992	1.9088131748632755	2.5585582130018367	0.05997038160684396	0.6789196729643432	2.3537166713973035	1.0129587687850905	0.4846887133869338	0.8750951750379988	1.342635187218958	0.41275865386113864	-0.22133000400555608
0.6148125500219013	1.0769136512939734	0.24301389327111828	0.3383781776608477	0.05903704394411235	0.9831398879343338	0.31062683549351705	0.41875495152937225	-0.1127490354337464	0.8539290513324373	-0.3132256930072683	-0.4015897001187033	0.5510599883140376	0.2575282663725092	-0.4343112228502964	0.7390568040898363	1.224350587135756	0.8553167694183526	0.9689687043291676	-0.5209721520148779	0.36097924015406235	0.7305699603310435	0.027390185641029942	0.9976953717962397	-0.1941435528964155	0.5883812622886135	-0.2868214711840032	0.6434028606436186	0.8476385231105698	-0.6487265658858574	1.0737908936733875	0.33648312288083476	-1.0954102997499247	0.2300991741870255	-0.5399083889086937	1.6192071251301488	0.1320232346454606	0.1824873776783415	-0.9490470860443619	1.4393909601408683	2.160866420962064	-0.07808180799163604	-0.08081656059178877	1.9841558866534121	1.6961084601912417	0.08639756177695439	0.9226070270169205	1.0447146917942831	-0.1655343141425058	-0.5771897108851839
-0.15490747849957787	0.5017988374826869	0.22254613719510768	-0.5746231919288346	-0.30174604280443723	0.48085907781423076	0.3845355105626149	0.15072419483222332	-0.8890992902828432	0.6970260067931597	-1.098344741574724	-1.8618430022984511	-0.006049384824261435	-0.41744133707215525	-0.6237482913401916	-0.10971992562572595	0.14284431369360398	-0.3095315601250771	0.2994615125691768	-0.5151626846186768	-0.8285029998415375	0.9045505958693876	-1.103303523367778	0.12109622454487305	-0.9239160229868573	0.15307219529865435	-0.29354198309522556	0.40908193598044007	0.4740456263439633	-1.926513521094783	0.3637386997703304	0.027509137347064463	-1.2791735651030174	0.0967578192910374	-1.1691303381470566	0.5981867527077808	-0.8813423265685175	0.08908770172296807	-1.4978685306597905	0.45452920212088804	1.062395184215197	0.132048286572929	-1.2210845061397213	0.7955962279667953	1.072451759838192	-0.4920433935015538	0.2534715089988001	0.33820095153938406	-0.7189500838872056	-1.104470496259696
-0.9939656761448518	-0.09524130712802827	0.3723456179121549	-1.1834244634032658	-1.0870256585500615	-0.22610603402490084	-0.6015379714591469	-0.8408147466520768	-1.319378439476027	-0.37497247253231414	-1.55934021447666	-1.7044327927325398	-0.4510268395468083	-0.1263159245482023	-0.31479629401976034	-1.065062078514304	-0.8032004650244798	-1.2782110286340587	-0.366980681795971	-0.5551785196869494	-1.100152138395143	-0.21309964760919312	-1.5905550180426233	-0.8365682343476781	-1.557073266949407	-1.065202445104798	0.099048585769284	-0.5131004485245642	0.016682596771369046	-2.1807743020166757	-0.6097000756893224	-0.6676313399908034	-0.9633103205206202	-0.5790087568799137	-1.6055945403565302	-0.37057212291622144	-1.784715716371937	-0.6010556264435731	-1.3581513991337844	-0.7348490504280064	-0.17468429591150395	0.43205641786765747	-2.2930733604929148	-0.5817092644085847	-0.46079470161578695	-0.6877083745742624	-0.6993353180349337	-0.42794015508785216	-1.2678389661694556	-1.5490304255816894
-1.8373603648003414	-0.4776655813958791	0.26311713860990665	-1.4346838227100935	-2.014115854475891	-0.9425665526562406	-1.8547602150816325	-2.208812615923539	-1.263238537259613	-1.6962630977987998	-1.6126929144520772	-1.0787969213744657	-1.0067709116308585	0.6812337326939074	-0.06571733318812997	-1.7758166115574	-1.2244239051123331	-1.3268503652324442	-0.7560304577199151	-0.7336407372246639	-1.121259549994972	-1.8088512039728029	-1.77212411137018	-1.4716449834773246	-2.161977929657556	-2.472166896038333	-0.1207122522558457	-1.6828549216350843	-0.6022171319670595	-1.9852645823409432	-1.644565989693375	-1.3482283624982634	-0.8802684691163438	-1.4833080897002062	-2.0271345083184875	-1.2269516505563556	-2.2260907317493013	-1.7292797867971506	-1.1141102922687918	-1.8052176860111933	-1.058133341410552	0.19956594967991845	-2.797466320985274	-1.54936683098159	-1.7605382973435053	-0.566942036037547	-1.3949119450100385	-1.0486553484115138	-1.9107639309940285	-1.6769013067521708
-2.6026082505710333	-0.8030326002914011	-0.40591277806304793	-1.5302898780952274	-2.551914349153472	-1.4848661376774923	-2.27936239408239	-3.0310931456187067	-1.0128402500465383	-2.291942900331013	-1.6508337839133436	-1.2500809833323616	-1.8131715139531226	0.8629645260971895	-0.49608587068701954	-1.9961278267215254	-1.3622257942033502	-0.7167105168280848	-0.8689842140325066	-0.9743983522713697	-1.7300747042410325	-2.6639112527925666	-1.9995577206571533	-1.7265753827149324	-2.5347614999495014	-3.1568204553884605	-1.3185031298387717	-2.4254128824552694	-1.3301454852903196	-2.0966769188019603	-2.479026272623972	-1.8359013607312087	-1.4317306994816408	-1.948623934247983	-2.4356990083854724	-2.178371192372329	-2.1222484636011667	-2.751273202668796	-1.349781117722377	-2.486008234359762	-1.478749084605251	-0.799658551205978	-2.5003309770437605	-1.9155211187993832	-1.9885285423014702	-0.6871806863357838	-1.6465526582577503	-1.4209142348407855	-2.4892404770573724	-1.4524056015682436
-2.9791091725492844	-1.2601790998324178	-1.3659340878826776	-1.5657975456210227	-2.2999693415795828	-1.7048611797716446	-1.623518318026135	-2.660391240291363	-0.8633793981087401	-1.7174072149646564	-1.8571502124123653	-2.0857341813601415	-2.501162468264438	-0.04701436811042673	-1.4884035031806313	-1.656884884636402	-1.6011345738370566	-0.25168056726723725	-0.8775406142772685	-1.0324428665659657	-2.799390226750918	-2.320198017848751	-2.151275652295065	-1.7151767122824289	-2.3118886810329022	-2.653055358420225	-2.70872686348982	-2.3471427141289656	-1.855937622801555	-2.4014933502143134	-2.7874274637521093	-2.0662920642888634	-2.2225570130586347	-1.5845052880970176	-2.473388995956258	-3.0600218643932533	-1.722257017841765	-3.1606390800609248	-1.9081363856255074	-2.577363836828424	-1.6106332353360329	-1.9682859695902162	-1.5739737796439348	-1.8681128589328784	-1.2857497548110037	-1.2440727892696213	-1.6703145627472127	-1.4728252113614384	-2.5960191810007176	-1.0539575985103724
-2.653382530332837	-1.6719845211929876	-1.9645309007715965	-1.400726660318737	-1.4146212168594419	-1.6215674824255206	-0.673580601854085	-1.4226379538493088	-0.8292559716625102	-0.4917234915474775	-1.8740306985549413	-2.4178374449493214	-2.4775229554672027	-1.2511432007825007	-2.154267837635828	-0.947707657302648	-1.8541643791313989	-0.33668559116359476	-0.9068232819792492	-0.7877937130089239	-3.3516944638704054	-1.3652424275212796	-1.9025109324651024	-1.4523604358992415	-1.510860200609004	-1.4495895106043237	-3.1066647013952884	-1.677481394207907	-1.8702231378957161	-2.0906023626760764	-2.398344537261986	-1.8938326380739539	-2.4478818065326826	-0.7324676521560513	-1.7997210252287166	-3.2496659395877416	-1.4518664596211865	-2.9024954159642964	-2.069719590131533	-2.0824974154359275	-1.6485268694797335	-2.3471000623303198	-0.5051741561992583	-1.7090907082823164	-0.4897096147798906	-1.6742543105458338	-1.7245411845044263	-1.2326887904088806	-2.02374765387493	-0.7198387681715518
-1.7757318131325055	-1.6234443430764354	-1.7892118050389778	-0.8743375017091815	-0.6032971425572085	-1.4805949269566434	-0.333341921300345	-0.37642735331195887	-0.782093423316261	0.32672306811043117	-1.3137443802992717	-1.6524605775313261	-1.6657343161376712	-1.5951694061962758	-1.692657946146355	-0.31417930950680983	-1.6062040457132307	-0.675653882381305	-0.9430912821124269	-0.454872783518501	-2.753589854235497	-0.6871310721362163	-1.2935312651891329	-0.8731741944849001	-0.7657964312610921	-0.6550638743749551	-2.1359963280525474	-1.0895182646938275	-1.4256303578411238	-0.819237323312488	-1.5783826412523139	-1.2232014753652065	-1.7297065773686175	-0.169291999126973	-0.6111996581122542	-2.3848004656000072	-1.5551551712331562	-2.376123759435186	-1.4493357291376139	-1.3507793760541398	-1.680092182265551	-1.5700629308394962	0.16025877497006283	-1.6345850449868855	-0.2797892220192921	-1.3090008793843408	-1.7755492415184368	-0.901817584348039	-1.112160270397737	-0.5619477075194781
-1.0120584308583747	-0.9932485780648076	-1.0551459922767947	-0.09886849561317065	-0.5259688767509332	-1.537892624423201	-0.6641000967549413	-0.32054614517154867	-0.7047622479873001	0.0864981924854074	-0.43015919104865663	-0.537247123575007	-0.7548918819494936	-0.8712829883652393	-0.2584867013979112	-0.20923493906792404	-0.5993882624720407	-0.8208483269470471	-0.9220037534125796	-0.37198933326323935	-1.49800031841507	-0.6176550780231631	-0.7798776690164005	-0.105810491192657	-0.7768899792840748	-0.9877885821133912	-0.6031024887602537	-1.0853985082484452	-0.9395441546713028	0.6313171384174763	-0.9562989756629254	-0.30776446376241057	-0.5202140175016366	-0.32146303699394385	0.3715726821011355	-0.9958797062835445	-1.8251330147881948	-2.007467295654195	-0.5115974019843119	-0.9430061428024298	-1.7223618921127701	-0.2823897878304489	0.1224170715427683	-1.6837733910126338	-0.6189359183153079	-0.2714786204276209	-1.5690372744463632	-0.7445278310223646	-0.48662419668513507	-0.5233158802423278
-0.9457242710223704	-0.21819734780075084	-0.3716226564013986	0.5020433030173426	-1.122550063365239	-1.7280018018278607	-0.9492384817991403	-1.0564295170924756	-0.685335207679961	-0.8679932936337353	0.013384647557285542	-0.18070878556548756	-0.5278242456555042	0.026523701615739744	1.097111690050465	-0.700704146431394	0.6624655602600577	-0.7401412945787205	-0.8450005830467412	-0.5792194889710455	-0.6187042981696744	-0.8313953048212197	-0.6763447939115886	0.42286521065099525	-1.4896976450881243	-2.031064938310644	0.31088004070186953	-1.4985116223721113	-0.7976278013154193	1.0818650522247453	-0.9819745918750135	0.3007196874513569	0.33226379221957164	-0.8531996383004941	0.5413240622919211	-0.1444304471478413	-1.7537744285034942	-1.827272851164918	-0.059244913575832246	-1.1847717994378069	-1.7707464179355206	0.4539234764842925	-0.4722051498543129	-1.788012613219932	-0.9527044963863902	0.5694951097374443	-1.0048763384430661	-0.8627630682777099	-0.41698306522879397	-0.5124097419228946
-1.432826518279626	0.09453362566814968	-0.17468545468457697	0.48709752935751005	-1.6167401080008195	-1.6339702458371455	-0.6273325542839652	-1.650499532602743	-0.721443092838231	-1.5432386087991168	-0.37520500376917454	-0.6397766288412253	-0.9908861264210033	0.20299906660906925	1.3770952014375053	-1.3301972512620213	1.2613247136336891	-0.7027064401713728	-0.7719886393226245	-0.7201951401957629	-0.48062122940817015	-0.9067563385036701	-0.7271090507368934	0.31305112520366096	-1.9995827807650697	-2.56463856820862	0.1485163770468138	-1.6388283925196572	-0.9923943775096201	0.2744332965561663	-1.4249836970152776	0.2510497051933904	0.36443084049899743	-1.0800899857810506	0.006399995000923079	-0.34502620868604916	-1.0345023065400023	-1.5002839143136253	-0.309269467074243	-1.8146279302673016	-1.789976863721726	0.15939348567603664	-1.1027234250203615	-1.8235779788497366	-0.8417182557941387	0.5892852092202366	-0.3500935704140578	-1.0987574468257968	-0.5460407010501296	-0.5437559100336921
-1.6880786026891077	-0.1906869218098523	-0.4052150271341574	-0.21271780954527972	-1.2938716247530415	-0.8913011073104896	0.05064290836165234	-1.3831864572957893	-0.6866481908566548	-1.2471955206803986	-1.0684697453178293	-0.8678160291256544	-1.3530954734551603	-0.2742156456722236	0.5100757738541435	-1.4758888149147669	0.7654266470723158	-0.780454675720671	-0.7208574611162636	-0.4369180655089535	-0.44202306726584345	-0.7765417335045719	-0.3874918603448263	-0.343831939486353	-1.4305155882435459	-1.725280313398104	-0.5167895218384819	-0.9959799269762015	-1.182895710775999	-0.7611799255716051	-1.526320390796303	-0.21865739295624068	-0.18691928146591474	-0.7036784881990932	-0.5169187212351043	-0.9946391600192066	0.0886534258591825	-0.7552114312732031	-0.6802748141528961	-2.163610626036905	-1.7141832957789256	-0.6807974082031538	-1.2440303632057248	-1.6578304415334528	-0.3509787007540026	0.1064381308577888	-0.005382633782064046	-1.1678166501570484	-0.33726340977926345	-0.691410073022222
-1.0840650972209733	-0.5696784358088554	-0.6749163538685022	-1.1554999345083052	-0.25500241628769	0.38038369046056003	0.40087276770447433	-0.3874516169045872	-0.5370576377521702	-0.21091749777598542	-1.1565315292476543	-0.04893458248281214	-0.924066035032246	-0.662291862617075	-0.7035824174236528	-0.9369297811667523	-0.2952079360864417	-0.7338420949008404	-0.6273646606822216	0.1997246068858784	0.21996937888810625	-0.6104900571905909	0.5013246113465863	-0.9307008158851628	0.11416824472700167	0.15705996511662795	-0.7308430419166053	0.2001410816112497	-1.0689099966252649	-0.7568669046589598	-0.7582345410730879	-0.5336557034012858	-0.7792877199406332	-0.020492514862499256	-0.42608826081186635	-1.0196710076375715	1.0356960644511863	0.2883774124106643	-0.5351727420571987	-1.7697864394373481	-1.498033628843063	-1.1883894594643465	-0.7810022662626993	-1.2196355855092975	0.12602890332406444	-0.09793033710865043	-0.06779814759715229	-0.8741209794950734	0.27852457978201517	-0.8915650929040104
0.19577779454323568	-0.41174150117212366	-0.6571918995543184	-1.6662283311178607	0.7060010946036622	1.619985026954667	0.21798348827426467	0.6146929753655266	-0.43088129558388216	0.7038770069606186	-0.3890910029757453	1.3725382935348835	0.11194858604588441	-0.5779310863784092	-1.4202103403001478	-0.13984503499408926	-0.9370180209501733	-0.4202643463963638	-0.4304252639378256	0.7562374553583352	1.3013996613157313	-0.44575097703673916	1.46541697267782	-0.8544171008608205	1.592730497604853	1.9077487144143686	-0.02363814828636347	1.1737295177957034	-0.6457155185334021	0.4761873798115537	0.5783494982570923	-0.4351425844855992	-1.1310289246658134	0.5586695670602657	0.20386103850511597	-0.04736515152449475	1.4672404016520673	1.266460108199947	0.05192676549714882	-0.8125415245360292	-1.147311565336986	-0.958604013518602	-0.08454955406810619	-0.5681341805473928	0.3235574432688373	0.18614035623354883	-0.1946118075041031	-0.22312391039683893	0.836017188694564	-0.8617908117985341
1.3687058028527799	0.39256366917353935	-0.3083649885156938	-1.343709188088239	0.9941222066076011	2.316269401301343	0.08059001124043734	1.0886278564240341	-0.5124548107883556	0.8637121023813481	0.5324305339672586	2.2128687402810465	0.9510422199132933	-0.39983412442868915	-1.4505067705260224	0.2868146342578056	-0.6972980922176643	-0.07523712829920914	-0.16939144524077407	0.9290190722002426	1.855501357067843	-0.12080940690143724	1.881632741499368	-0.14836282023250102	2.043964061022229	2.6527997407961674	1.2707719922996776	1.3823500260276298	-0.10673304895667801	1.8840979958587052	1.5950514579634407	-0.24075804500009823	-1.3151025728510009	1.0009061938561938	0.7933816961510318	1.2097091296645062	1.5863285658387527	1.9801980034163849	0.4477867523326635	0.1051582221761343	-0.6687454209127424	-0.3310443536058806	0.3649201944369168	0.11924239890221239	0.3323419881105598	0.3627478058843822	0.04934088382128335	0.5966640612228217	0.925361002617817	-0.3207834295696076
1.866190557802866	1.324930765725271	0.2018254599810908	-0.37509262420463957	0.8625725617204827	2.400343040770583	0.6519527477190346	1.1257995293233676	-0.6054967242430956	0.4113766373235395	0.7946723019896196	1.9176234733206556	1.1204907823331425	-0.5864106768989198	-1.1839218437688621	0.14406393427236971	-0.03390045327228505	0.008941161234779274	0.05029172567942081	0.8618310786885445	1.3591464538501754	0.4322292330260269	1.6211168120885033	0.5445625884041949	1.490826494908058	2.5374586155278798	2.3503194038672532	1.0576063096164277	0.4082441510547882	2.272538924252677	1.6839072130415231	-0.3579704560149723	-1.3742943815770172	1.5247671631371276	0.9233563106405255	1.75869930807261	1.8242994868574602	2.536811869811612	0.3173479164006593	0.5946354186958409	-0.01871950486184526	0.11819105600755755	0.4536740361278024	0.665326411236684	0.4163263073178974	-0.08705863328389346	0.726110692923055	1.2912706404007885	0.7095578719072773	0.668304261220387
1.8269634714164333	1.7479271693416545	0.6800840121772819	0.6329349746463463	1.0628494706043865	2.1312972441030964	1.7912391329825998	1.174222535458859	-0.280126547628341	0.02107952977220609	0.44770974065967745	1.0964350957602194	0.9704227381311378	-0.9089358721121378	-0.9871099641471441	-0.16466852653597933	0.2588252884737523	-0.013208445696928067	0.19811199689824732	0.9053637507047888	0.4295093468362926	0.9879148971338433	1.1226008504583216	0.6385353205049036	0.7955849236722169	2.3160922108262563	2.5311175900041847	0.9158766826399095	0.895537730938693	1.4461000920343294	1.1001042663708387	-0.6383875463839646	-1.0471110859539865	2.0759825253130315	0.7400633042534014	1.373770034994555	2.282497474157839	3.0415566965411482	0.09357099548403448	0.8368885128821009	0.8253109040084872	0.22987048597911283	0.510040864236354	1.024250132618403	0.6890824063775438	-0.765441034073205	1.4467977118309236	1.5806998542314192	0.7282200704719354	1.6267473998206636
1.7708010196110295	1.4766321044493027	1.0226161901862831	1.164992413328824	1.899471812287724	1.6941607991318934	2.54265219113471	1.475505440538984	0.6648671529752994	0.2071904747144678	0.33479335411838956	0.6668690475093906	1.1443436852133437	-0.6822575865804217	-0.8175144791100589	-0.08846190193689782	-0.05539243077979728	0.3753575569879798	0.3837926053243089	1.1336870744042924	0.1903487193076077	1.2261702557445362	0.8658492409210744	0.21542850607497097	0.7090631161393587	2.3866429184730626	1.6668271653925473	1.3516521914882367	1.3540947055105266	0.247866388686391	0.6474418756000745	-0.42377731027606674	-0.033019049942052014	2.1729574533092424	0.7009214228699059	0.7266423481775461	2.5864266199071513	3.2633586061175506	0.45394502799642816	1.273938881963344	1.7105769821476957	0.35874218956575465	0.8860686047352556	1.2891281659008307	1.0169901824097414	-0.7179511132535324	1.7569362602561336	1.3681425535999052	1.2239441615517732	2.0179282051293383
1.918050421248203	0.8665856432795033	1.2100543554810255	1.1758794260914267	2.7974640264747213	1.048176088785191	2.073126699906796	1.8406079361536116	1.8343187169384918	0.8975770983287518	1.0484548996312444	0.7638150754500943	1.7200473802297778	0.28076088249292847	-0.41855814868538904	0.49436048856938547	-0.4402035496421556	1.3590708997409475	0.731712541229966	1.2309955072381014	1.0080903942223902	1.0832033900616012	0.8894487080712065	-0.09363190295052987	1.1763287503862645	2.403028078577504	0.21979604706170855	1.9990841849260128	1.6690651806393997	-0.372988263549087	0.828483130754163	0.6763654018836263	1.486175549028294	1.4203755436309657	1.0150845950304974	0.5520056645809072	2.3165794139987557	2.7780729137486944	1.434964206643038	2.0096928355243917	2.282675270554684	0.876153420079984	1.5040491053901293	1.5520185005916256	1.2031939027948013	0.37547583644334415	1.5568429764041722	0.8535788402959307	1.8104740112770978	1.7133750146266584
1.9718433878847046	0.4140786769599614	1.254025772586841	0.9950048347380102	2.892112232961379	0.18190775619086436	0.5522478246846931	1.9189445319316991	2.477332273910666	1.5919721289527633	2.1563143182884215	0.7411087032252645	2.08183223587009	1.2595218204421377	0.24536609232395112	1.1799790843689864	-0.25230671097541585	2.348150955232042	1.18315109535499	0.8908996061478229	2.0638016076176733	0.8031350925334038	0.8658079133376066	0.17540710951006588	1.5566495959923403	1.8370456106008501	-1.0213583533494712	2.1342804575909646	1.6849149055151216	-0.19637293231142167	1.3753084161953337	2.1670657448892623	2.7449823689076256	0.0954898650126703	1.4192822729232661	0.8711107596366933	1.5013233669840202	1.5045005315880138	2.2722163854340187	2.614569532114378	2.211017361046135	1.6682087516164323	1.8851174507676358	1.7553981344593637	1.187058876769653	1.6610240358501311	1.1228785861943256	0.4210001683795765	1.8823641141391154	1.0850322810824438
1.5595217127703584	0.31777336713613064	1.1582829227272489	0.9046427300743748	1.961303780729454	-0.6330248814683412	-0.9661370756977575	1.5790724433953953	2.159404807477719	1.8217335931628846	2.6172209542751554	0.1362126346585998	1.6565166378023957	1.36122422405724	0.8697319312597505	1.4700835277639726	0.49827539464744436	2.4585383600845394	1.4665903779515028	0.2291886200449521	2.236661238174898	0.6342010717741159	0.5535844035121941	0.806859504330459	1.3705046196552326	0.7308673234950486	-1.4434588047815	1.457529948692272	1.3688804942200687	0.2898694207171559	1.6137934480822806	2.994660316724535	2.96214424885916	-0.9598705884038798	1.4868582562871202	1.1116069819835104	0.6039025583484564	-0.0017919690858266611	2.1835060026931106	2.5549283072870668	1.495816274366719	2.1753175119189145	1.642858017654377	1.7071917816869324	1.0307805998239015	1.9603981344868635	0.766139305047454	0.3170075814616293	1.2774712628272245	0.6224581021392329
0.7434845225184797	0.39497427671583	0.9160094190765672	0.8674404017716365	0.6506213060993871	-0.9994569608131042	-1.5116257521868612	0.9985617421910471	1.1683865502113846	1.4561871974065514	1.903329712608161	-0.6948720499884258	0.602788037738591	0.5380113593003639	1.1179353481650964	1.2308270771565528	1.1489318101023478	1.459710591771868	1.3169110550886416	-0.30070251213413474	1.2730512585010025	0.5661248862646536	0.061661866321753085	1.1593978800290117	0.7215642977500397	-0.2784624144361202	-1.0172609274305386	0.39916357419432547	0.8566879835412741	0.5245034575313251	1.1992189640023834	2.5367994611082203	2.0513275385873233	-1.1088539851717074	1.072836590699391	0.8559664629247973	0.04873821882650782	-0.9280725293427005	1.1954463378665119	1.7621954338791674	0.5346530588312047	1.9215375065922045	0.8982887520972714	1.2730978036727674	0.7691928788753165	1.0483756722636368	0.54679788650443	0.42044672792427823	0.4304711026140856	0.4851605003407413
[truncated: 72 more columns]
