# Supplementary material for: Diagnosis of autism spectrum disorder based on functional brain networks and machine learning
Source: Sci Rep. 2023 May 18;13:8072. doi: 10.1038/s41598-023-34650-6 (PMC10195805; doi:10.1038/s41598-023-34650-6)
Supplement: Supplementary file 1 — Supplementary Information. [file 41598_2023_34650_MOESM1_ESM.zip › matrices-bold-time-series/ASD/ASD91.csv]

0.3268091397779831	0.8998448178499059	-0.2817311170065733	-0.7188494519260845	0.5060208154599786	0.2810803158014475	0.021514830388172982	0.8210569867694486	1.6229105521976233	0.5992892211928184	0.5332177175178084	-0.18860862850742582	0.38783364125303404	-0.7777255955381417	0.6284017369844669	-0.018963635327459174	0.059628966075428426	1.5004763677174537	0.05093426285723969	-0.39593670972781503	-0.019430940410508763	-0.09674181136872892	-0.4692779750309048	-0.15131613417963763	0.09267721675825136	-0.23108711551018324	0.2609034434459284	0.3172878742047331	-0.13730812242162477	0.43560381046124674	0.13810332169062528	0.6089313394054277	-0.09350362493149017	-0.9277076661613823	0.447770312079519	0.38334480738494625	0.1160208511111683	0.35201985837975713	0.18976177142431078	0.239939331717494	0.4303489831195924	-0.1804167554541547	0.1461863926614522	0.395002243435858	0.7896273370472219	0.4377133861711854	0.2474598658254893	0.847143350560695	0.177185536025851	-0.37446925620787985
0.4562936379319799	0.7763442727885856	-0.5614817944034071	-1.0851213033184364	0.44609741300936034	0.5427638977512632	-0.3418325904335472	0.4108946176097719	2.113089138194663	0.8438702544214419	0.44884983851905796	-0.5251093122294692	0.44766093770864157	-0.6298693841334804	0.622457531128884	0.061180323548271985	0.22155067734715442	1.1435902728027174	-0.46144938266405533	-0.832771212739761	-0.28847419891222403	-0.5949914152286434	-1.2675997415984361	0.2071293689062731	-0.25186387844637564	-0.44874228450105147	0.5321267454904215	-0.09195584793164671	-0.5639506579216427	0.586953770327567	-0.04334619900166801	0.813634878933932	-0.31817199646273175	-1.054926437763426	0.4459994888034067	0.22505826528633793	-0.15935983066798776	0.2626971510920763	-0.0024566920369795465	0.029733303490412262	0.6180255278319904	-0.10170017241258529	0.45393005516801077	0.5747323707810337	0.8916231579013829	0.4415649230840105	0.02515535935799651	1.0199799143476291	0.16309784169548724	-0.6089303178377532
0.39303090056746603	0.011060697219085671	-0.02320403346034682	-0.556911853359839	0.10235753923175489	0.8834016751618301	-0.32239952623831203	-0.3586272269933528	1.7232808995296482	0.6550432347747506	0.07756212672408107	-0.20048458461798252	0.39323553675336326	0.34220146416324504	0.6720367547253873	0.09391561854097669	0.6157027697119135	-0.2696463773294486	-0.9162331992994296	-0.9476931865361681	-0.6744965812213466	-0.6312509037811151	-1.6864194926301947	0.802408900791197	-0.4515738593650747	-0.24581358108845275	0.5746685085831481	-0.46506709910322436	-0.7419874391044806	1.1239083370923872	-0.2903524731153689	0.5255124711093024	-0.2830203872889269	-0.19987265778519483	0.8927771251081135	-0.18669891025598703	-0.5184784109121306	0.4541050147081569	-0.36633349525682646	-0.10543655555386262	0.6845695034817328	0.5084864777267698	0.6129332518014112	0.9529410371960598	0.37894337189149385	0.4646842836375408	-0.22091896635984004	0.33565983470091443	0.004524402977734076	-0.4809603075682678
0.12716423570077723	-0.7285075491643587	0.9728610076200626	0.6849891723310508	-0.2082248978515237	1.0457877062299745	0.3400032076417994	-0.7895957219397278	0.34515453602889107	0.13336484446285723	-0.11710267741888764	0.8390648476120345	0.45503531582141044	1.3779532408621613	0.7448830043681551	0.06681407816734314	1.003032900798822	-1.554566467758545	-1.0351666292110415	-0.4927965349401388	-0.7633329953913706	-0.01368417661540826	-1.2644419028704479	1.285587253337047	-0.20827507476693455	0.3503438216300858	0.3396507667965496	-0.6108821740583263	-0.4565329974203974	1.8796300747904735	-0.42002083645843624	0.08102316865545882	0.05602010533896516	1.2398617355187755	1.625592010049453	-0.5083705021977236	-0.5404515693452585	0.9158126700462434	-0.6262641349454199	-0.014585933723481766	0.6895526597588274	1.3190785827434668	0.38432092377648314	1.3533957424835807	-0.14877030749646533	0.4381396666213504	-0.19370223483705354	-0.6069327897836756	-0.12863525633219458	-0.07730210576825298
-0.21904477429323183	-0.699800899712968	1.3429772915994362	1.7913439276032166	-0.2558060577858321	0.8205238269765205	1.2156712891632322	-0.626635119244734	-1.4237739521811217	-0.34538498633723436	0.07109019793392737	1.8198704157764531	0.6159881097010527	1.549946477929913	0.5792714885551151	-0.047036897054344204	1.0129298122961572	-1.493271877988266	-0.8189709457711128	0.29042162115394937	-0.3250893214974277	0.673543964921705	-0.1487267558029075	1.3036579682102176	0.33662309066325047	0.8423703198307806	-0.022735326523421105	-0.6268268295680224	0.047104511884165035	2.0431151333452933	-0.2803586918812002	-0.06249285130894569	0.4542605445215052	2.2247656585963727	1.7682975519551376	-0.44634322137087673	-0.13484434168489706	1.1301259951643257	-0.5210957380180595	0.10139939378396935	0.5580382509789071	1.6084013329114883	-0.18750012923119155	1.2083818689813264	-0.11918478692116699	0.142728640483764	0.12693642627076812	-0.9282159159087009	-0.12050446428434092	0.21297643695014556
-0.510983363616678	0.1076572213523284	0.43408184897072905	1.9957772058364243	-0.15318647568758353	0.283063380157375	1.5475101305071557	-0.2947485010665259	-2.571215280594918	-0.537188442625123	0.35624215928716146	1.833410646766189	0.49624248902836027	0.7285039381631804	0.007838263449904518	-0.29122545053002147	0.49095208219640474	-0.15782651718680468	-0.4497572475951495	0.7813579915621892	0.39244558260005513	0.6534476926065731	0.9608133449615026	0.7690271019384813	0.6335230024253943	0.7183767739305582	-0.3244077062902833	-0.6771098424778511	0.31690771422704184	0.9121228270589534	0.10580386130408083	0.09060126900640857	0.602431701305064	2.032933335783323	0.7010873338282313	-0.008357479765477033	0.3066563429052246	0.6461206981257607	-0.06920279608873815	-0.0533412897926086	0.13191279679085258	0.9017536480589102	-0.7516208626247476	0.08683793397142715	0.3001843326865293	-0.46602147610611283	0.39994869631399993	-0.4816085364801143	-0.05314346964282212	0.1060056083459671
-0.7045647254064618	0.8523901430847831	-1.0936752981175655	1.2982588124106085	-0.19499790963158814	-0.2468713297583745	1.0358843445930577	-0.28217932518909083	-2.4055572758515624	-0.5519877212385446	0.35365060192138104	0.7768218179993771	-0.21373032077324644	-0.3175609378185033	-0.7350567125208803	-0.6406319953766758	-0.27396556307319947	1.116625804353088	-0.1023674734068537	0.5696311086382142	0.8426707867293023	-0.11995358593964972	1.3481905478042866	-0.04853786716064748	0.2688409874797618	0.005009804358517859	-0.4855502132895548	-0.7260822887645324	0.15191464571830626	-1.1361136562109286	0.5079031395948709	0.07425176156768717	0.4304246759294999	0.9656486992393389	-0.9908676468555793	0.5126200644799594	0.3422150722920567	-0.3061147686427442	0.3917704042407099	-0.4689629731200433	-0.539952501548046	-0.523319979560579	-0.9062156430692927	-1.6528561109832283	0.4000101124970038	-1.0132219685217347	0.27919127977601155	0.0007965861504896266	-0.0759345341539144	-0.21479289900414217
-0.776251428182397	0.6562288720929451	-1.7589035735189777	0.3817400387972491	-0.47083015345511253	-0.48490380117740034	0.15201680267592502	-0.45904509992827547	-1.1243675195790197	-0.581957301923461	0.06742893030693797	-0.4973889659329553	-1.2071066005016557	-0.802313679635748	-1.149830569506251	-0.9217287707792996	-0.734382587574281	1.1538797449436782	0.10383288440005536	-0.08723560964828536	0.6742430572661456	-0.8206718244173684	0.8498887121996066	-0.6947261028217669	-0.49792040642646723	-0.7128930264945376	-0.522151035128426	-0.5711297990447816	-0.24735890165960345	-2.6484681682666915	0.6540719695566868	-0.38805196767069455	0.16806354606861365	0.022137365674857606	-1.8492151787653492	0.7759078527915185	-0.004740550428372523	-0.9829870322903914	0.48767088649259693	-0.8055126951878698	-1.0644570380025027	-1.7781749127494446	-0.5229410768155126	-2.878914850842123	-0.14708433683330735	-0.9584505693404722	-0.186027607831456	-0.12868377524808908	-0.15304637275855057	-0.25607308041980703
-0.5981494438393901	-0.42055679938314117	-0.7548431137436018	-0.12488440190614895	-0.7195114457865245	-0.39512058378174364	-0.40492292708414473	-0.2448866160089269	0.3299519997867504	-0.49755620682908425	-0.1860896517033569	-1.011476347320549	-1.6344427341100858	-0.7348225654972326	-0.9717078482945192	-0.8860834305679135	-0.5809043920369327	0.17061177755818216	0.07039545149762959	-0.5041284729426149	0.050795267179153926	-0.6498781662160857	-0.0184213241459712	-0.8679623920352055	-0.8589748051700002	-0.8610003271161134	-0.4560628771275029	-0.11416940048872705	-0.550763038353304	-2.3545742245904777	0.4833820442883107	-0.8833231400077185	0.08593412688249637	-0.13512863801148292	-1.0059424184840304	0.6199441212922583	-0.2631262481863996	-0.9578953159146617	0.17551480719962922	-0.786684694794792	-1.0129063987884206	-2.0634420946767977	0.14358864790401404	-2.576863268199547	-0.7749981414051337	-0.19255788994214476	-0.6057612216700989	-0.5473364789049914	-0.028150558461588208	0.21495748209179466
-0.030041948225906168	-1.3182599436905256	1.118831096468033	-0.23106678199803718	-0.6100981326987929	-0.13951486561605375	-0.4755533697893316	0.5344109646499184	1.0247651486971876	0.06426256043925932	-0.30607651633443655	-0.588861780190023	-0.909079050216797	-0.709788083035883	-0.4879331488500894	-0.4398468992111171	-0.07399743116126746	-0.5788446686304394	-0.2167753693074934	-0.3021225419183815	-0.5063432590613256	0.2381918760049473	-0.4835931462260792	-0.6654721603227761	-0.25711462851967704	-0.4198172410703809	-0.30731075095474786	0.474513510826444	-0.6306978033758277	-0.5002905776027705	0.21311383921165084	-0.684725184493969	0.19048442799494636	0.18329905941792854	0.7866857740508502	0.11139546605378738	-0.03800796902086933	-0.6078709567986882	-0.19163747626599478	-0.5217795247121525	-0.4138322685186651	-1.3179417983855957	0.6507134220325786	-0.8490414495046502	-0.6332517903408962	0.6862967061426886	-0.7216038564760733	-0.34373064924461294	0.4945341038275092	0.8385602760019316
0.7776686107531581	-1.0218665713677386	2.159834591304211	-0.39971778578073913	-0.12942360391160013	0.11600545672429143	-0.5082093620578152	1.2097610929225442	0.7171995514754694	1.1043728923778686	-0.6154257600072028	0.07864969917108404	0.5625405870874206	-0.9976933413588467	-0.27857388086839646	0.18120045266583784	0.1800352171245287	-0.30936392891638975	-0.5727956192476998	0.18564670419410087	-0.5766973596093599	0.8928546776838187	-0.14724812518080785	-0.4938400660779873	0.9374510218277393	0.12985899301882536	-0.15868628491953649	0.8840922078150243	-0.6006350762513684	1.2279668893307651	0.0996560527007439	0.3261546807068599	0.22293592752628233	0.14163330318909736	1.7971153021142252	-0.5410557046801361	0.580078227510429	-0.6027190629829442	-0.2218501904320021	-0.35949161863553514	0.1655878217335938	-0.24486930264164863	0.6874094380837441	1.013523918331722	0.34823115524670917	0.8373621352856908	-0.7089911634536008	0.7082066920184413	1.2503532844447414	1.0077874477768054
1.2817036286324845	0.3231294650501133	1.4438035924886121	-0.8466848034109477	0.3720039329828444	0.3030978276030881	-0.8454859036706818	0.9304606922265032	-0.12051919205396908	1.923779383491423	-1.3621497552304753	0.2155719036085072	1.618368328239123	-1.1270944113997998	-0.6162544702917481	0.5247330195449261	-0.14967555500213192	0.4086280596798145	-0.6910786025518568	0.3216368791911409	-0.16496355367712429	0.6471830180987403	0.687277902034571	-0.6583094268178515	1.6785062707296334	0.3430917295656751	-0.12702374440581723	0.918423765116325	-0.6062116091946276	1.2829796975216807	0.13965339720556308	1.3013885422395852	-0.006087057741019415	-0.592082077039673	1.043180564016952	-1.0648850196029211	1.154324534801994	-0.9873983135321872	0.08404926886026677	-0.4621754993538877	0.15683831226439165	0.3089009953101911	0.25584292367112255	1.5863197306028032	1.2448989430493214	-0.007715963806885974	-0.8875491183690102	1.5960702913823972	1.7584351245346497	0.5312827762674849
0.9663798947415576	1.459358302665419	-0.25519316789915875	-1.1677564522570205	0.5275199683029081	0.411343640350559	-1.1418855152960674	-0.26970656120642955	-0.8404590342949666	1.6710323461913676	-2.123515041443927	-0.2772093151730434	1.4351992659767276	-0.5168142193826439	-1.1587407159220826	0.30159587444643915	-0.7286586358629804	0.39725447137339637	-0.4460130673501786	-0.08330387042948491	0.3650757049073524	-0.15311922947829942	1.2759490227979848	-0.9927088362511003	1.273905904274297	0.20134026801909616	-0.19724637337822493	0.6175584934284379	-0.6611470666150032	-0.2177190179626684	0.09114838885162575	1.2048999298565095	-0.31413288862624444	-1.3863603279380379	-0.7270142860841335	-1.1619472102312391	1.337655742082597	-1.0315305933222352	0.3137230394175615	-0.6172662491753256	-0.38162856096748843	0.08006593137894051	-0.38800589814354786	0.5577889280693143	1.1245921786644264	-1.2255068289500233	-1.1695642177712342	1.1059609124117566	1.6051787546319145	-0.1678806687860027
-0.03567627095183239	1.2823563701748641	-1.262586236932046	-0.777639958335592	0.30069834211986946	0.4419005393149276	-0.7234081497382411	-1.316345042660431	-1.1280519053878053	0.3274668206177725	-2.0111212053885197	-0.8238949928468962	0.35273643382968006	0.643411616599937	-1.2803761156368232	-0.29658889805684724	-0.8606063756413732	-0.6705837970670407	-0.07814188009321159	-0.5650595708764611	0.6292784986504062	-0.628370834905032	1.0774474913085808	-0.9558341077476789	0.12058314049251247	-0.019131796788662878	-0.13514452179368933	0.18587840357139662	-0.6646386530719589	-1.6234807524101498	-0.16734780075534336	-0.04252874273686438	-0.27334527683479215	-1.2931036065239667	-1.8527384253576162	-0.6212176955941017	1.067871027385683	-0.12913255908074317	0.10266480815443235	-0.48725758770070415	-0.769362796536582	-0.4166912449116289	-0.9239694703411243	-1.0100058402870753	0.12499038290607746	-1.8469831033239805	-0.9939151408144521	-0.6454685915007587	0.7850998297460318	-0.5661146425424584
-0.8765623990821645	0.008173700612486658	-0.6809156121879303	0.2914661234047096	-0.04007698288246414	0.4204308370437691	0.4576453159551908	-1.1698377569881715	-1.0480902178818803	-1.0432375727866894	-0.645988547145285	-0.8149226737476105	-0.49815645298143496	1.4284264795546326	-0.7191371117305054	-0.6899194561915315	-0.23109180446720165	-1.832542342297511	0.04700148093247683	-0.5832576667016198	0.5192273127165559	-0.4428199270068625	0.22084167382182887	-0.20243600258612218	-0.7031316414943888	-0.13481156205885095	0.306187098022018	-0.14765308844328515	-0.4907607806857655	-1.4306638336141164	-0.39394417984424973	-1.3703973942046723	0.2826975400518092	-0.12463308114965557	-1.4724349144188147	0.447033103028018	0.41763469724159	1.2998476175804137	-0.42532326354412303	0.02197629612685936	-0.40674872725916844	-0.4074063363646428	-1.122930900676641	-1.6517229799309026	-0.6693586492570236	-1.4275589660326837	0.030598714728906677	-2.0600787987473144	-0.3284177067879916	-0.6354634617250592
-0.7556547023070198	-1.0531082865007089	0.7717563635058471	1.1671396172313724	-0.24419458255443552	0.3778809608574379	1.4582929986388053	0.03151163581886928	-0.7568432665380763	-1.2735748548217292	1.1955659860314216	-0.18676461177649611	-0.3922153438595463	1.170195401233222	0.12124952201219223	-0.40473036234224274	0.6860670405244091	-1.9017368141041635	-0.10392066816306	-0.15723883582718465	0.23660177027433843	-0.15469871092972923	-0.6321323706496108	0.9215134973505427	-0.5902599248780211	-0.20020103331079486	1.0315314810332117	-0.23541213095408436	-0.048961918092265015	0.22787735748685267	-0.24499696917643052	-1.632616808653315	0.9057079260716476	1.2103559119295595	-0.2986098338268078	1.4661450546532138	-0.5138364804119575	2.0612858371661744	-0.7637853371454905	0.6785688634255673	0.5614759673040041	0.37198844362005445	-0.9121826654040222	-0.7817057770857445	-0.452661221899088	-0.3709577194349186	1.467623649033774	-1.661008587635857	-1.3000505148735675	-0.7725096041467548
0.20477303304612177	-0.9095010229929392	1.5513856177027938	0.8739617374764361	-0.29711918563320244	0.25695504084419024	1.1824727447577108	1.0924489984018322	-0.3056777621954884	-0.33804920608228384	2.166407842602254	0.5564729161809114	0.277177622292397	0.22829683573912737	0.5331542943792816	0.4589498167688745	1.0468208653997366	-0.763991513942804	-0.12672625039285826	0.22289832815231428	0.08013529543748155	-0.42329356296929666	-0.9051027157835169	1.5617421207813535	-0.0253884100978299	-0.3087646910892372	1.5363097087295818	-0.0743867394496171	0.6377795640479675	1.788966238923807	0.21022100609213434	-0.7977483614995944	0.821724420144235	1.5195232101961715	0.28318070834963205	1.6481937385424004	-1.4408223365446746	1.4164271872293883	-0.5908769092169354	1.1493415757483327	1.355912248428854	1.3765596144728312	-0.3909642843914546	0.8728939486721677	0.3935920651047049	0.553538647704579	2.2523491216305915	0.2778907588902995	-1.8807239892268663	-1.152035525933049
0.9941185959134342	0.07890406614982047	0.8203386334520988	-0.6364546232822766	-0.3016812852455575	-0.1015836303606897	-0.3857983007672757	1.0520652025978228	0.277237816045544	0.5684901260884909	1.6773204617047672	0.791624151382272	0.5403077386043476	-0.41279013628834516	0.18759601101610493	1.2620908785151026	0.49661748209143636	0.5533895597430893	0.36154314681073013	0.2662744945539202	0.17333163992855752	-1.0771575279492367	-0.6074553387212249	1.158885708728769	0.04107740382647516	-0.3940647449367387	1.3301297520143534	0.19072891839699005	1.3311280511442092	1.8518150175275505	0.4089786649779192	0.08584659231857839	-0.29038413165372634	0.48426340927905026	-0.2860431399291422	0.6337370325746252	-1.7994515221876966	-0.08240509366535788	-0.1412617931295498	1.2428265537739036	1.3364226501193937	1.7338399987012303	0.19434504088266036	1.999535883373187	0.7748688552903382	0.9241752256424242	1.707124863652235	1.9591247837060428	-1.993185077725049	-1.3624713682681806
0.7579479307746367	0.7109184508876939	-0.81245565300841	-2.252444385387193	-0.22703659282053723	-0.7562158790745065	-1.9620253325939174	0.1911352902950825	0.8353591817533246	0.3154894076893349	0.5171585195469147	0.27481455548217765	-0.007898073691632692	-0.2499817262186748	-0.5268603637062436	1.3945090303968728	-0.4331074671671248	1.0089634069136661	1.2008184055436368	0.2413183832612719	0.3493453252363581	-1.2278103051743285	-0.2326482543016481	0.0757672096144126	-0.6531077560892454	-0.3074295185435378	0.468844836794416	0.37245988198777286	1.6325897203906987	0.4601038298076314	-0.1016150643344599	0.11188873164568444	-1.7968804642843614	-1.0185168710385122	-1.2474262432529644	-1.01444240449305	-1.1397239071926795	-1.1236916020555265	0.08692956121380774	0.9802855718642236	0.6070429825790099	1.0674870369562217	0.5662539160638124	1.8462917981090683	0.17023918356385448	0.8907782566146168	0.321133255364672	1.951226702105347	-1.6160205439143314	-0.8636236729600014
-0.2459894419551679	0.3846056877426272	-1.9528528000014744	-2.6250259988274696	0.10657031103524894	-1.4293840182514352	-2.142260721729245	-0.37177197456812927	1.126394298061276	-0.920157951699294	0.004144861152039474	-0.6592928865709022	-0.7892342057211272	0.25311789709839244	-0.8488931069404807	0.8630562959334149	-0.8512462422550753	0.5227420451799806	1.7650446909660948	0.5390853373183012	0.2933245055278573	-0.33588833653922323	-0.19479836929511252	-0.6845095619897575	-1.352612811575989	-0.030471544777290874	-0.4227142846312775	0.4032316764700561	1.3168195886437755	-1.1407688300069245	-1.0240793085417899	-0.4812160413426263	-2.512125782338504	-1.7579388305936123	-1.4378357083383257	-2.0769676518864717	0.24989967526718623	-0.964332744577101	-0.03473322831598307	0.5554434576416113	-0.16185124316688582	-0.13929257546548082	0.609791347150492	0.7708086108298893	-0.7974855178644995	0.8141200671540519	-0.6372291277440661	0.6389876754852944	-0.8131067287216555	0.2486255432021797
-0.896444299081585	-0.2561792060959838	-1.7021424790378936	-1.4151328761537798	0.7510044944030754	-1.6165222830649846	-0.809726133246772	0.012887901585473288	1.0295408296762265	-1.8805921911727104	0.5558298597063505	-1.3159638771849391	-0.9886998275195484	0.3503297729293175	-0.3611044781795726	0.30518062252048184	-0.43046364194043646	-0.19434309436032499	1.6176325053347556	1.0153562626267232	-0.16052842317980592	1.0367694930917088	-0.4221803294158659	-0.4692799490124575	-1.177818297606	0.28768725882639756	-0.7521615648967213	0.379934142424281	0.6704690968968697	-1.8081409058075286	-1.4889925175524756	-0.6722510569290855	-1.7568548592084487	-1.2976257705797245	-0.5158743062847242	-1.6716519180571239	1.294685509508656	-0.10396424416791261	-0.07762850995025439	0.26532725595687207	-0.4286095645370611	-1.0054642478593432	0.48079723666449564	-0.1872281035161162	-1.1595530850144364	0.8350610794810219	-0.36806542296994027	-0.3559759086607272	0.12049046641208062	1.152528680892111
-0.45367708174383187	-0.2495328293683509	-0.33824987430615033	0.3687331337630561	1.4099816326946568	-1.084525597073244	0.7344190075095289	0.8363901048740933	0.6609780084912947	-1.6660144274350535	1.2651912293454284	-1.1628154128603896	-0.5318846646400734	-0.025129605716331924	0.596401243850947	0.36592551880488444	0.2543094040281876	-0.5366688701013631	0.9955998108403444	1.0344063512118502	-0.8323166764179177	1.7097359822138418	-0.5204443458932078	0.3506445080927234	-0.18740813873490303	0.5018976395361744	-0.563361070080213	0.4059402318214947	0.35292415669373656	-1.4298635675393638	-0.9995518880086594	0.07091981288040769	-0.06866319495202541	-0.30886591693029175	0.7672291622520435	-0.11565504245313821	1.0174912369271703	0.3598661547311951	0.39293322451329565	0.35719285908331794	-0.21783239248303188	-1.0658494343382603	0.4605190926376115	-0.23429650775158056	-0.7667443916102361	0.82816545871653	0.6545193256142291	-0.046501270449312515	0.6782887180105696	1.09842091085869
0.5905811102173418	0.34204911889885486	1.061315860208863	1.3085563311446105	1.611527118827522	-0.24491785529728527	1.0779260438405782	1.1032429813273796	0.25856401235995796	-0.7011713428764771	0.963765319008821	-0.3061770720262515	-0.11829629368760462	-0.22486894417984438	1.2191344633436603	1.0361825565780456	0.3478985074612929	-0.50309538810071	0.5325905601176063	0.26595380799394586	-1.2984674297033094	1.0892310625578567	-0.2597892765638262	0.78275294569373	0.6579237657651357	0.594377484794137	-0.44172761346735406	0.4178755769559981	0.7345545110081324	-0.6886750789514597	-0.07270594097656995	1.116807078027422	1.2040634900248635	0.20657623339356046	1.3816365329584277	1.2673966182669685	-0.41134071305886893	-0.10446883446254082	1.158027414892137	0.7900379535405601	0.08056302588144251	-0.6064221025654317	0.633647443983604	0.5567005451863564	-0.39887562706357854	0.6605439345318291	1.1984233623167415	0.9078312178733685	0.47333503447291175	0.21063770170507937
1.0531915577778808	0.41358316411055207	1.522777714137922	0.8710146714015032	1.1586252695739059	0.1434863467627357	0.0656941910188371	0.5081651621098812	-0.025817895320011105	-0.11424174145542329	-0.4199968629539384	0.5204896727666757	-0.30195704738580287	0.2098313199183925	0.9753341499496226	1.640579083085313	-0.3623691306412299	-0.3846523458376131	0.5380134043423013	-0.7377417455527641	-1.2269263993370272	-0.23219814242758782	0.20093856366151314	0.2866141243738802	0.5938900874360911	0.5991622798925986	-0.7868922509321059	0.2613333200606719	1.3792583881747265	-0.20556519557705377	0.2811774857915348	1.370548992721199	1.1040065707985642	-0.0723079337730149	0.9646368247870628	1.3478779752483074	-1.652965748985283	-1.0334080641666	1.4296389465955177	1.1521918207516835	0.18747956449409492	-0.2235961287659497	0.7256294267047408	1.3883133464878579	-0.7076522219871042	0.36461057491455223	0.5646107730388646	1.1021597008647546	-0.3735626750771378	-0.6461668175700115
0.3943148073940134	-0.7353264450048247	0.8062283552641287	-0.22097942103758303	0.3721418459235073	-0.2329621286460725	-1.1768434909510426	-0.2629459551449482	-0.20648327279181897	-0.32901541074327156	-1.7256275797546254	0.5775627700058095	-0.7676947882553087	0.8782019361998765	0.08834391717061817	1.5212403849118306	-1.2139396011595265	-0.26614411769516455	0.6942371647567334	-1.0012221562722337	-0.6482662359410546	-1.098997465085446	0.5698367134107244	-0.6523905224559208	-0.09285456215781801	0.49169655078503316	-1.28412685448811	-0.034059285331045165	1.380999716104584	-0.07731877403883516	-0.26063391263228425	0.5042136380182074	-0.09779291295937663	-0.5752350579626345	-0.001852104992438137	0.2586366202453641	-1.4290641338675547	-1.5770434186286455	0.6965810966615966	0.9743433020101923	0.1201011341979434	-0.15474245373253603	0.3486782699220628	1.4484650843687095	-1.3240791145608442	0.05070021119217067	-0.7324739306920457	0.03371411208097918	-1.217838636456903	-0.7878402512268045
-0.6856212938550909	-2.254501848224596	-0.5765522956661557	-0.8496648756610731	-0.18759418313969503	-0.820522052903612	-1.4879819526860671	-0.39140700866776246	-0.37639616272839155	-0.6109700719265984	-1.787606103823969	-0.1491015772554803	-0.7053428589055823	0.9614557482100552	-0.699474800543536	0.7172550460900912	-1.3704544610772107	-0.02660059769055146	0.5194199712141241	-0.20485771996020638	0.08064276066867948	-0.9124678262757552	0.7693124499011028	-1.0842705759518796	-0.4596904180830377	0.24788724664115647	-1.2313318581898185	-0.1669355385213665	0.35933155090047686	-0.10878992905038737	-0.8942982115201259	-0.7086684788688001	-1.2493064605717705	-0.5651875820878414	-0.7692706388765573	-0.7860398764793788	0.1851569091386229	-1.332254038338268	-0.606493928217485	0.23868420381931663	-0.0020642816227321513	-0.1311962451349247	-0.531349786853997	0.5737522933227274	-1.267023475616542	-0.2451795272912408	-1.5840515939510318	-1.4081749474938567	-1.3663291628210108	-0.35917645745888044
-1.0717506700718427	-2.4711807538433903	-1.7740057571147358	-0.6292526321175332	-0.267632684777011	-0.7370574653131907	-0.7843526909439094	0.12496275623294936	-0.589192776089879	-0.10856889562611456	-0.6615261783472763	-0.8719950277754086	0.1594193666461133	0.24444266047227795	-0.8369192789134351	-0.09321345617394244	-0.6939520396472579	0.29544345629381674	-0.002650673520387475	0.8583469468943347	0.5642510996369059	-0.07770174913126456	0.9134665576884452	-0.6506857157852114	-0.05114648493253077	-0.01827795845175802	-0.393062680946101	0.1075783520738853	-0.9677453001048546	-0.1921785922025961	-0.6170296135862273	-1.2732197601865551	-1.4591247810639434	0.04995511519575019	-0.9530812547997158	-0.7742523153029149	1.7889029215690428	-0.5479671471719726	-1.4412054952117475	-0.4922451394090074	-0.15356333986834061	0.15247418712781055	-1.4178744205641372	-0.6633837487085555	-0.18795670449920446	-0.5489883522144079	-1.4576124306909901	-2.032401197086264	-0.6595503659055985	-0.01778423180853869
-0.5123434337665154	-0.8273127962942666	-2.1101841686409726	-0.11476749793121385	-0.15571712539722823	0.21959974156512432	0.08008694064490798	0.526425799563841	-0.8178411613966005	0.9423178474380974	0.4656709877264043	-0.7752771100640035	1.1320453006616067	-0.5640214941581407	-0.4262496708177675	-0.3416890620959009	0.14099059544404752	0.4053449524176267	-0.4160193940499158	1.050235685879552	0.6278987193292652	0.5556194932370407	0.9899181602231257	0.05901941429202744	0.5927809074512356	-0.10332937866251837	0.6096641630769958	0.5669225564245217	-1.4112665593602933	-0.30726994818292747	0.5107204752600604	-0.9744369920267105	-0.8447721392678553	0.684132012006002	-0.6600759292335795	0.06627569347921919	2.027781235534527	0.2856984306050282	-1.2209478213360856	-0.6046303659096203	-0.3389526587307699	0.5846783061025109	-1.6744599745142241	-1.4765459494929642	1.071376000253493	-0.8197284058657774	-0.8213075316290125	-1.6243882533680272	0.3788689728787029	-0.11984884956997884
0.1358152480697582	1.263927046317993	-1.4709752521493742	0.02477897500570568	-0.3314365055002398	1.235021192411738	0.38190243683049097	0.2121529570289696	-0.9631584918150023	1.4069064679509047	0.5261161498347122	0.11161271492103966	1.2690938193878047	-0.644317086816265	0.013823427827912217	-0.18826636068549288	0.3794769430314199	0.11406529202776582	-0.396337127325231	0.08025151934378665	0.35417857708282885	0.5397234072875386	0.7466485329895365	0.23025715443274483	0.6410908253811721	0.034078395144381955	0.881222679034696	0.6027666374524147	-0.5812102285901621	-0.2927646896714928	1.3170930664018132	-0.37581702008656387	-0.1795376033254178	0.7710792405245072	-0.18139143951214762	0.5950773473518106	0.8792758054714338	0.8459878428615362	-0.4189744628587512	-0.1207377865778617	-0.44732854983167697	0.759506455319632	-1.1417314071227238	-1.5153438044168013	1.3433644237690927	-0.9204998133123077	-0.44561943130372	-0.9755881496225	0.983359326354068	-0.3912165198619714
-0.05129546753641326	1.832286607724614	-0.3835980670330111	-0.16240476779419322	-0.9074026737211233	1.2891044777782257	0.24452025462641175	-0.5868700452211854	-0.8668633667893207	0.6574915950508206	-0.3845465274439431	0.9117359378578039	0.4327078441979377	-0.04208423760977015	0.17623345668631088	-0.30585206102711554	-0.051866562737634396	-0.34219292593625744	-0.17654043559193444	-1.1893638081020317	-0.044283395035096346	0.10824115864692643	0.01499876676251124	-0.24240573945577668	-0.01473977567410945	0.14361221991165313	0.19383460459864957	-0.14580226474038205	0.6089668787221976	0.1170283062263685	0.8497016884534492	0.011504427111501162	0.05549922759378723	0.3543374778721203	0.30436592235082366	0.07481796866240235	-0.4778182206446234	1.0220281930096569	-0.027662532589220606	0.2648956368531894	-0.3235916490832893	0.4874957521303282	-0.32058285065228287	-1.068875861834197	0.45093038883560466	-0.7517867993857306	-0.4893125094220019	-0.8185706551961629	0.7845076410021867	-0.3748252276617661
-0.9846604557533511	0.5376523702040124	0.32590773400611767	-0.04935941613105915	-1.482197410656636	0.27301321091686775	0.27824377699315694	-1.1232558539999735	-0.37916681095706667	-0.5370930423748724	-1.2127216405594599	0.8358632621469291	-0.5467412617160786	0.386538682029525	0.2546836124157606	-1.056351178140666	-0.5570310565208751	-0.49380427819682315	-0.243772467918607	-1.6515390586253735	-0.34584163131094675	-0.2249725489920397	-0.9255695788791094	-0.6967353717507374	-0.6765359121300352	-0.08331808456287351	-0.7702439525364397	-1.2798525652410926	0.8573376009276065	0.9143011837928238	-0.4487353980519229	0.2527710405048413	0.1146776538771513	-0.06974618729415015	0.7355649412142844	-1.0026747744385354	-0.9821826295291936	0.7989169585502249	-0.46402614672848935	-0.0664938662294642	-0.006601598873512896	0.027177579886694354	0.12005127285924982	-0.6841631089872163	-0.5683375538058648	-0.3783876028332612	-0.44332646743723103	-1.0385616315146566	0.07304362215119957	0.0034566445434460655
-1.694272919645446	-0.9276973208946159	0.15326981513356425	0.6664284192759709	-1.5751550935593872	-0.8525050935463605	0.714000286876711	-0.9996963598784017	0.47016062111527734	-0.8039987000494033	-1.0724306876916063	0.039198091853825716	-0.7883727028369542	0.013696732923422635	0.5761599812590721	-1.9986986661182684	-0.5847270834484547	-0.13210121001827946	-0.69547466943017	-1.0617077149894993	-0.3810390126429862	-0.19031104495773662	-1.4696722136238733	-0.5579285321547403	-0.7299869580473046	-0.6389193063277658	-1.1590971574152522	-1.9124353263693963	-0.1420047089579355	1.5905054440151498	-1.1659383846721945	0.602456337557841	0.49326037923794985	-0.186823871500912	0.9930141335611486	-1.4937412752357944	-0.7092674188817301	0.27095721869514433	-1.1477973515465554	-0.9409204757781429	0.20966085767444656	-0.24817387997745938	0.005282685664507325	-0.6283499020280938	-0.6150242988297838	0.005906995912251529	0.07744016923713369	-1.0164009577243762	-0.5187812644058211	0.4326163586538058
-1.466330456405333	-0.7874390332944972	-0.6545529004356256	1.4239782953260474	-1.1500973335768074	-1.071427278234125	1.1108839368401426	-0.5721772349176685	1.323519548810887	0.237132438905493	-0.07660903853807759	-0.5748394310632419	-0.29718814627445095	-0.7831564057790037	1.0549728460468917	-2.316911805022106	-0.22430256097361312	0.4900504437491302	-1.0775214873815533	-0.16699033962110338	-0.0951170644342466	0.09915050059589849	-1.2377191684556146	-0.06941445138894599	-0.3511110450650357	-1.138084886168845	-0.8336456514382515	-1.5211599280992865	-1.3822063120088284	1.4767450921639176	-0.5162297830060899	0.8673921235902908	1.1797838224327826	-0.17748835477518313	0.8462569362097029	-0.8866145983299011	-0.5320112865917492	-0.2898449643457155	-1.19894718992865	-1.557622892473572	0.041293204524185556	-0.3006936051160948	-0.2385289627618382	-0.7418971682657137	0.2647111334359373	0.22071987477816368	0.7198324916435576	-0.518825618009865	-0.5862503711068785	0.6509780324997667
-0.6175652301050941	0.7467473467816627	-1.2946529337028445	1.3345111321643763	-0.6259939758544477	-0.36826578004222515	0.9401137308487223	-0.48167107809604237	1.614671118437121	1.4780963446445432	0.892720755789402	-0.37843995334161046	0.14175387309482482	-1.0546565697076054	1.1849154278229292	-1.7017070120155122	-0.04326008265987318	0.953060138660474	-0.9114772066407996	0.185267158742542	0.3927368280155023	0.39005050992807094	-0.4319608267183997	-0.02067656996515838	-0.15436483361099898	-1.1789329950105092	-0.39808125421035984	-0.45761539314144684	-1.6470236988552853	0.40594657540568285	0.7580551316271386	0.5125105117303579	1.5992191120142951	-0.3616344830382097	0.15243621920403175	0.19416193916818997	-0.9328478471425183	-0.5514187623221694	-0.42423958049507043	-1.372618873920728	-0.47372675837223427	-0.409938892296513	-0.1432912070243115	-0.760346281696062	0.99589966771667	0.18928838167725362	0.739449605160775	0.018018231965826	-0.23821735130644356	0.6823491243453593
-0.02747619240640927	1.736870173247544	-1.1230162480445214	0.22050543623275126	-0.36861604221052346	0.35394472516970843	0.2884560413987311	-0.8991236094741292	1.0041959146301482	1.5581910365898566	1.102192301003529	0.31890498602052814	-0.05348885776498902	-0.4290510863849128	0.6413495637716886	-0.6799947614947943	-0.38687756551788377	1.0571513200612275	-0.25360760832690493	-0.08650221761135245	0.843079543743799	0.5646094657733299	0.41542347583239947	-0.7813529938489532	-0.2919509823225753	-0.7246221191757339	-0.38613056964355896	0.45505140012338663	-0.7787327619288404	-0.9929158034023907	1.2567191312498038	-0.5339557431151731	1.3136582424209333	-0.6814036101480881	-0.8773419507833775	0.7919983134021681	-1.3833641165426387	-0.3836467424039161	0.5219195731099887	-0.664957132593907	-0.9798544266924915	-0.7272847299273864	0.23118742200893233	-0.6500311705795287	0.7442377922254005	-0.06531960184993992	-0.08454139036366841	0.10017007205320626	0.12284750797044268	0.6419151610441755
-0.04885252812053921	0.850021900858017	-0.23074665863153332	-1.0532249081300153	-0.2771787886233224	0.3472537243040797	-0.1765829510921781	-1.3270488402204657	-0.21078008352075184	0.4048000498610045	0.6018279704904443	0.7158571964451431	-0.5690478536900269	0.38617665676156676	-0.2206160183567279	-0.021335906110008292	-0.9362896241079971	0.8722613293382916	0.3848707018798297	-0.3603240863199789	1.0831720744887934	0.6884801830842802	0.9669097511322126	-1.7660146779798205	-0.22384801376371555	-0.09238593201895672	-0.5930435691113484	0.7499454944554941	0.28714315867034135	-1.7351681321575294	0.5325447392585932	-1.4612342469747792	0.603358582951804	-0.7264044208677133	-1.6703467869511388	0.706981654179937	-0.9815667129440534	0.04566341170545753	0.91290962623181	-0.13021348173470573	-1.1152096089571093	-1.007153283689613	0.3891341090058641	-0.5390600446352775	-0.15539612042816936	-0.43356131580107277	-1.0643484645358363	-0.14750385892897155	0.2503387707122972	0.5216280631850265
-0.12434216268922767	-0.9883168634394097	0.6943557563519916	-1.3932873069606913	0.023380202579360555	-0.19052622885017081	0.06281519242718259	-1.1394283641730256	-1.1834916396866255	-0.7182886340149482	0.03513535880884582	0.4871511114111897	-0.5905424043095161	0.3777024944777493	-0.6367521169360398	0.0684924656504644	-1.0113999676423755	0.5256344530641717	0.6063504409058811	-0.11322751437197462	1.1387834858616996	0.8476277808043732	1.2331659777791513	-1.9632744742433	0.4975024720828772	0.3757530790547224	-0.351366192689906	0.617784266212411	0.6464942786334568	-1.2824499415515223	-0.46489091680457945	-1.2665085162555147	0.18160623990751398	-0.30041768589772877	-1.6674616168950056	0.5608466197512896	0.41770302446529767	0.4663701746356239	0.7049106232859461	-0.04233511767029511	-0.7873875044249254	-0.8843351520914682	0.040184758185116666	-0.39127587130109964	-0.6611649600674365	-0.7158057568613334	-1.2520315696340008	-0.09293807064277947	0.26130256721623607	0.31204882939170236
0.4491424083817854	-1.6103016101346634	1.0754272420863014	-0.5682291178576322	0.6109602592863229	-0.4811929250472235	0.7909751256037288	-0.2630870872893535	-1.1701046117632403	-0.690613588946999	-0.05888020003889138	0.09625788276039217	0.194967342094849	-0.5835159203938375	-0.2463033253503062	0.021805061301197724	-0.2893393745625248	0.09470054581137144	0.4587657869336933	0.4807393937930532	1.1260513613775676	0.967907503420002	1.257071691544185	-0.9633926355610217	1.4380180834301748	0.5457619042172871	0.583938955150342	0.435257700352648	0.3310643990658196	0.02382578802511085	-0.592293770076679	0.113808089758233	0.3506102299805724	0.19905308363261906	-0.8101725251472894	0.840572886342296	1.8716781763971824	0.7368739034006129	0.4308150798197368	-0.044156085104366666	-0.1811716898961522	-0.34433746184843095	-0.4840433232074223	0.05273161282902892	-0.2768890018207416	-0.6928699127964857	-0.4348363755594371	0.6434297993189372	0.42168734619401427	0.20585055540847758
1.547793977039037	-0.13016852040880014	0.9740303609315402	0.611583248937284	1.0394914594660585	-0.15300368341706735	1.2664013342157112	0.6951703958204904	-0.21191027535741722	0.20234052438942382	0.27335597979640697	0.13097467230753332	1.1665178359231652	-1.5044141315481625	0.4705909847170709	0.21467261509557606	0.822940832313452	-0.2975604768126691	0.18811071314002864	0.7685984503958294	1.021470436933582	0.8079391735776567	0.8908677513776658	0.6145725829358889	1.5912537363519736	0.438225852593708	1.6085571438169568	0.24087328943852968	0.006174865393895941	1.2632599036741001	0.14174063231456743	1.5794348711372677	0.6140432779865661	0.14042233329316892	0.3325639480510751	1.1979743275711208	2.1923303740772306	0.8399653003061976	0.47531871896967104	0.2057040901591653	0.3975020063374198	0.22601898407155502	-0.5508286422035076	0.8840265257392559	0.4028647554721659	-0.2999686713494827	0.6199652408263582	1.682767107934333	0.7898966158108123	0.4317415245089542
2.2229630917856227	1.9835661750285738	0.8937796473951969	1.178910226291404	0.8012006264653218	0.3754396675365136	0.9701223035542483	0.9895679566575317	0.8368531666636542	0.6706031493014769	0.5415118639341406	0.5517216314243714	1.413650788489942	-1.2994436162071843	0.6694742328467586	0.4168285855160382	1.5435620498052862	-0.4487987851416781	-0.15187782769042854	0.3444682280999922	0.6458270265325241	0.17624165518783316	0.07550718582128431	1.7103394618304137	0.5440527742400115	0.11292660197269705	1.8406974539788714	-0.1433137930624352	-0.0009941283184677408	1.6685101354825944	0.7075961198251812	1.9248513575990063	0.25384446621099993	-0.593592395326228	0.9989575097709423	0.9319633462401513	1.0683517408656231	0.7456668192282162	0.6697821368700807	0.4327983577156756	0.649139023515802	0.47799508930998186	0.08361245634863677	1.665450935265904	0.46827802936208646	0.26171406616820575	0.9426639627755544	2.2169593755997625	1.1381743781323288	0.8471325651804977
1.715501821606177	2.540026630718401	1.1255221154562653	0.9381750810546787	-0.026475309105914904	0.5124012698318935	0.09149709103731174	0.42650516386301834	1.047194722148899	-0.03900229840302431	0.3568430245202394	0.792733494259212	0.7279636756417195	0.021648841151823455	0.025122687271231642	0.10703134738464852	1.4285423848589323	-0.2659735275608855	-0.6699542118954457	-0.5038533503438972	-0.042984065886729726	-0.7915343768729711	-0.7674547610176033	1.7676351732590116	-0.8823263019658134	-0.2904517310062933	1.069163219971599	-0.6050361458427331	-0.061884577671486585	1.1583073090358396	0.42007053149327683	1.0431155818660025	-0.7668889349479526	-1.3512902710107362	0.878544001583636	0.03718988958596143	-0.6693155997979559	0.43137037219660423	0.6500203359306118	0.051687454587290814	0.38785419144868266	0.46982899170187414	1.0189663255188723	1.684954313016096	-0.17725032474139446	0.6592655326418164	0.32193612600111476	1.807789487771082	1.2341742121433308	0.9287095865660566
0.3432390844963908	1.0424142376221115	1.3992134655100306	0.4498012038908764	-0.7463287644540163	0.2526956873101076	-0.7053234082469361	-0.4319510804692772	0.25566265781772507	-1.2746884525184963	-0.17359249892741135	0.5260887079938903	-0.17728299770836148	1.3141941607939316	-0.9594703204681427	-0.740725763098384	0.7374136277489178	0.05685945083351822	-1.2804616346361757	-1.0530460274563047	-0.7178591581233532	-1.5959795385810391	-0.9407210849375529	1.0967307007577103	-1.380945454311737	-0.5091099056616369	0.012099179434035552	-0.6902891568314304	-0.6079639800265776	0.28231948819695774	-0.21061880476597578	-0.07848498605657973	-1.639296426397674	-1.3133182224682847	0.3450721681095093	-0.58341702844608	-1.830803901845921	0.050352737711348586	0.4253261006144594	-0.9692456137635723	-0.28828084801207854	0.5092208976767337	1.659471770080319	0.6925627669877473	-0.6995416798911616	0.7198718685237453	-0.5531404837808511	0.808851553062946	1.1295845380242064	0.3750349303671608
-0.7454878519009808	-0.8877220311190976	1.2275820140778733	0.22966362866610904	-0.7382323701367762	0.11025006954975868	-0.9196660511694867	-0.7482772383836273	-0.8135023689636683	-1.7405093336698476	-0.566104455162191	0.06626319343713197	-0.45836654818948935	1.46823441255152	-1.5234430049212924	-1.438827580584892	0.13277194276771528	0.17121537546157387	-1.6107506824256494	-0.8192764903631604	-0.9187590653201847	-1.7257667528348817	-0.2510004999400027	0.4185889232272287	-0.5441407158762838	-0.3637711046150059	-0.40269220519937343	-0.21179636342756727	-1.4172457087047048	-0.2967165908437195	-0.19147991168775122	-0.5280398706926867	-1.5243676735958291	-0.3259290318752948	0.032693793104309116	-0.1358191653336704	-1.856328922146317	-0.08843925747369048	0.3792674452113176	-1.8392224105724972	-0.9073079651854735	0.7035414039103132	1.7972267847566017	-0.6999957832115344	-0.3573996445764232	0.5572421752503621	-0.8539849054695126	0.0045043133278609565	1.0823721344373687	-0.3741188960973847
-0.7040889122318122	-1.442067841767776	0.5163845747660013	0.19376944251662745	-0.12042378452602645	0.37498273902261786	-0.5984042133457698	-0.16087783490336258	-1.2689234943538765	-0.9381416021678779	-0.45145618351320993	-0.08595900031641678	-0.04630853825808726	0.5352752410295122	-1.3873579086098105	-1.2967423047047206	0.06257150172220552	-0.0812883873560917	-1.3950014758859859	-0.005401853390991602	-0.5916995924535408	-1.1363026213180585	0.5638215198575044	0.17863173897237436	0.6728374052289302	-0.05065860339888418	0.059356436869363	0.30062028854232065	-1.7985667859271626	-0.3161047248798486	0.6173736277535726	-0.4045599336087683	-0.4580515305761917	0.9446104722898905	0.19511062334243268	1.0120815954555762	-1.0894173522794863	0.1450413058041208	0.7091021108101189	-1.7398942744186954	-0.8898080921139006	0.8139393463102956	1.6536027245192353	-1.5139932079277825	0.575876183550667	0.37437381703464356	-0.41523656092336225	-0.12876875573001825	1.1869382255921037	-0.4952056318991249
0.1993028136396884	-0.552370414168903	-0.2774737216829936	-0.028717565515897926	0.4058531377294851	0.7218640737170788	-0.16337579626324797	0.8748327539661493	-0.8788554118406559	0.3629058253307182	0.060089778445371944	0.09064255069789542	0.34453417095321326	-0.39132506031000547	-0.8241778363724606	-0.43081318530056606	0.4396448994291075	-0.5144197615878479	-0.8437426006350627	0.6808865339169594	-0.26002608155918217	-0.3481683923240927	0.4786337180882192	0.30531689340051466	0.9697154913519038	-0.03553593408708215	0.8112573634646951	0.08409805717259719	-1.4274043357800723	-0.01515560466979688	1.2586781833731446	-0.43949805722741025	0.6713344335728982	1.6905219823375335	0.5290089700455284	1.5957865423196633	-0.23180684347380104	0.4545200565365149	1.0691463342770169	-0.7760134614279284	-0.10029097597557743	0.582445733913988	1.4300312092643144	-1.3275991499274222	1.1136885324548653	0.200867293701268	0.2415824195524713	0.20100602999854633	1.1818448442374585	0.24321354877275525
0.9257975372051487	0.3600371865957186	-0.6088303507136619	-0.41395696156720124	0.37315698339982206	0.7012269100825584	0.045755857752477855	1.5030062963367443	-0.1652796821276216	1.0622683044275698	0.5136525969332448	0.1654087258877082	0.09407786577411612	-0.39709710309817836	-0.11135699585497406	0.3506142462342906	0.8698861523922963	-0.8009205305493599	-0.4279852491860597	0.6776757501937091	-0.479153234428145	0.03132790625418748	-0.6572098111470887	0.4989590590786314	0.0938453725421795	-0.47379914051283833	1.152922864067325	-0.8675251031510017	-0.7256633236533995	0.20268181474161923	0.8526058829990879	-0.8429025790289209	1.054061089851195	1.7147789902025659	0.6240602004083687	0.8415993317908134	0.34402343888004316	0.3987129603815289	0.9339227146324426	0.11834961702591168	0.8809811022504354	0.0759133622034911	1.0317688823089042	-0.6014105029452029	0.7326112166084343	-0.06014517700459708	0.5827122749045145	0.41607867778895263	0.7342669623972122	1.0655715640680974
0.7648321139720536	0.2695334764090973	-0.3750709812998302	-0.4361198651845068	0.07295981438074807	0.43179381380923015	0.04327116084698625	1.281211260828537	0.2749113590655002	0.9012970737736369	0.6048875060541826	-0.08493217155345296	-0.5719581379631652	0.2640992167332871	0.8209710052367979	0.4967386147598228	1.10797265562556	-0.7559883498363653	-0.2888908246686327	0.11064704386636326	-1.1274190960392363	-0.08294603771402283	-1.7968768030376991	0.610486624971343	-0.9203909991772238	-0.8205518202376726	0.9795455182865153	-1.5692522871598267	-0.29236322147902755	0.19169030583602104	-0.27046646107622324	-0.8723677627031041	0.7650826684175197	1.4733454364582725	0.48425292393422836	-0.6212419100349523	0.752247569653083	-0.02523508455330656	0.2613979141629173	0.2723261428241522	1.2217010481875195	-0.39870274348132956	0.33984659805467354	-0.03865935629048077	0.015095125268064584	-0.3117070452129427	0.6285144862173911	0.21321526679284505	-0.09105564897977222	0.9826601692111551
0.02405820278772811	-0.33485164897510117	0.07929401141152735	0.2801842923426504	0.1582459250805808	0.5028541573097165	0.08574118260400691	0.5945013897035837	0.4203412687168697	0.5576698696719986	0.4939122940457723	-0.32185555377273967	-0.8271161023924124	0.49097720611902423	2.055625520114989	0.34287349278896984	1.2361894597684093	-0.38682963331477643	-0.056341648049887054	-0.29506752288442667	-1.440263457818292	-0.19631068597536874	-1.7496016576617508	0.7174078132113955	-0.9017937127538442	-0.29830736420610554	0.7406008899985848	-1.058856627321334	-0.15342367262252155	0.1537849196017538	-0.8938393674387881	0.2568490227117346	0.5727666665417093	1.4603612550040597	0.4927318058606914	-1.4246053156645573	1.193973757382775	-0.2602352971083178	-0.38402244562890603	0.05551397336532754	0.6886876336175914	-0.6503367615818579	-0.3858042094225654	0.23470469976208927	-0.033935276869320345	-0.15205942466386288	0.8132855675545362	-0.1286356397820497	-0.7728644205948936	-0.0512194603796474
-0.37258841134279824	-0.3373382294617121	0.424105920589741	1.3575886678330358	0.7928246832052687	1.1264264756167683	0.35621135464494397	0.2182796247598977	0.7087777643488755	0.698220318672519	0.5671516423782234	-0.12362409824253305	-0.22391780817523232	-0.379242265249989	3.163536314779248	0.6158974900069363	1.4266631616811172	0.2195197399155929	0.6075193958803916	0.08366226132955473	-0.8929434548262051	0.15307210310219135	-0.5232705935958559	0.9274128310763835	0.2027770529379803	1.1101439477910588	0.7978846350851839	0.4166483786988825	0.16555386519507734	0.3268975326462496	-0.3139772753181123	2.1822619166776818	1.0099641705751372	1.679441383896062	0.8751452169482071	-0.954643014373417	1.5348015372361392	0.15464172554998612	-0.44354505161997143	0.3604816852862206	-0.04809772037771473	-0.7221773391311801	-0.6157703740806233	0.6622338618655154	0.7895966064431653	0.7133438962716696	1.3727290074400977	-0.08977754742593756	-0.8510983153394647	-1.0375107531464858
0.09679351090738197	0.43259414383905465	0.6764061358314142	1.9172682886827563	1.3830131745214325	1.6462239721570149	0.7583950575608966	0.4631032323132204	1.3327889969853233	1.1934640564052656	0.9009913777927705	0.3373341297690473	0.7120214148440005	-1.7291984092457666	3.3326526849345295	1.413978738648486	1.6329824188851356	0.9011043429029912	1.40238714160185	1.0860769189106227	0.06596994745770686	0.786407783475203	0.6049052722022361	1.2096736462021909	1.3152950568545574	2.327462140508544	0.9792739792347426	1.5106134502927506	0.8488156579563699	0.6396996058724593	0.8683213748594387	3.435224416346861	1.770382404116509	1.7382143029745731	1.344731997874233	0.05328171854224252	1.3483174012880865	0.8650092951663169	0.008433981986879668	1.3996478631059914	-0.10323198564635648	-0.642452807880885	-0.14142509849615392	1.4567950274774035	1.583703570900892	1.9184030204832825	1.9973082129022426	0.45991468255693985	-0.4698215379213842	-1.0967538232434737
1.0006948900641632	1.0027329989374594	1.0288145702001696	1.4755717255592002	1.2497665061093415	1.1760458477552325	0.9907576065762479	0.838732276044314	1.8459417108143492	1.37479125836062	1.0769713972489046	0.3948376445345694	0.9969060863454563	-2.216786019255311	2.194925181806978	1.9681663438010888	1.6184073802217012	1.3434357381405058	1.5797819398195627	1.8256320050695114	0.41007900154061167	1.0210427930843762	0.46466663387385126	1.4376032249607082	1.4043658569077937	2.1466990569719013	0.8275568929023178	1.21195536569278	1.3804682958144971	0.7542059323753582	1.4793686651342777	2.8460845926341416	2.077499287352899	1.348395604990576	1.4059370651898568	0.4675180782572114	0.3858802895362111	0.9074199459461154	0.3781821689117085	2.3129634885394377	0.646617752178068	-0.24008250237957454	0.5896208153626523	2.086014018880873	1.3579244348442085	2.487297811481551	2.1455353866318037	1.035682654474226	-0.2685633675540575	-0.5139694843101501
1.4179589640788377	0.6076586098229176	1.4581264646172467	0.4809543919384586	0.46284535718272635	-0.2726830283573547	0.8249133998282666	0.6523310665753977	1.6266249051762376	0.9199040053002241	0.6430507591356888	-0.25593573108859907	0.2911055104571388	-1.1712974278682227	0.4175839342707721	1.5638223060842604	1.2977584954232297	1.2271359179891352	0.8333880004289256	1.536949147143366	-0.26486116783165936	0.456340842513893	-0.704239514183577	1.5461078308162266	0.5423863629419596	0.6013088417586631	0.20951881781990506	0.010319120172329067	1.1515290091224848	0.4751876536381164	1.1016345156365075	0.822650866239467	1.5565625031815868	0.6289864478006036	0.9755435889168688	0.07730654858479727	-1.0227519316423912	-0.200457654290239	0.2666305179713305	2.1288692829906304	1.4248505036531374	0.6143806375181102	0.8927498633241069	1.8116385499680385	0.2139617911232855	1.6733956043326668	1.6523591116002654	1.0217050525105897	-0.6629944679002405	-0.3503445801990782
0.8914437641117966	-0.2463037062992442	1.6595709110710108	-0.1370017581155907	-0.1691670450222776	-1.5540608516949304	0.3460440058333371	-0.11366002131081382	0.6898896147429966	0.26058507837252426	-0.26445519332797346	-1.0336819394954384	-0.6438062327593896	0.6616192660043199	-0.7590865699532383	0.522359846839488	0.9485899641913754	0.622529136509835	-0.16700235749014283	0.40205800321012025	-1.1423755389063726	-0.4806119006702826	-1.5139028760535815	1.590650297247347	-0.25246990429883137	-0.8521569281170951	-0.4496265763956993	-0.5985788509913798	0.358700007601412	0.03883702723352458	0.42693758947555865	-0.9519459022648028	0.610249977824798	-0.04878681768706052	0.5478372544805648	-0.28953324219370674	-2.083593608360921	-1.7111564667170789	-0.08715526111276978	0.9584490144532508	1.4549527979992336	1.6256010812299286	0.578478371466752	0.6937810435016432	-0.7037445877364864	-0.19198931351539292	0.9440704051212221	0.3859697447249162	-1.3219235850013886	-1.057431877556234
-0.13679629404540194	-0.4154324409107397	1.4021450591621343	0.07368657051962392	0.018317165939525017	-1.4769161767042136	-0.07357588014012269	-0.6940299079127893	-0.1680614964307119	0.05660032448526739	-0.9117654323949017	-1.0437619906594344	-0.7059771489183094	1.8417160149150462	-0.6812920254941093	-0.02860867632346095	0.9538069317432275	0.12358332331255965	-0.35470828977318203	-0.5492898766164825	-1.0211462693570945	-0.8965679633050462	-0.9620600367530731	1.6307223830761959	-0.13252071312750366	-0.7436341387016115	-0.5895384482396417	0.2385534224887028	-0.020216192214763826	-0.1158159839644483	0.31366951102910534	-1.1525299986379474	-0.07910383598490639	-0.3999916202358574	0.6442952744419751	0.08480304837648124	-2.118901996709063	-2.251444294101837	-0.16499139965915527	-0.02861336188481813	0.8466560347825007	2.1458184763766903	0.10895180690859536	-0.24269599641594186	-0.47613590786787585	-1.8223944471018905	0.6129870296859149	-0.19561694253051462	-1.4996742714774849	-1.8158416452038737
-0.8308364740331405	0.363926464434225	0.8357663049471982	0.6537128621443578	0.790698951812795	-0.08039377453748875	-0.0898917166717464	-0.41251681692551556	-0.1825450694299184	0.407322213019424	-0.7007830876995537	-0.13781921432994504	0.3460587768538556	1.6596688845555607	0.0828788920013563	0.5656831781242082	1.2985949695480314	0.3149503540545421	0.5910930117749594	-0.44656138192935757	0.28139174520365334	-0.34009841494344667	0.511805894000272	1.5721731839644706	0.730911817106325	0.8517599928944429	-0.12484021656678668	1.7932606089692844	0.7019997945807448	0.12290858410060634	0.7665402364576385	-0.06785142820736431	-0.29153171136327694	-0.38336581286714544	1.1583699613676899	0.851387505795785	-1.1024589108759688	-1.2479451083645383	0.12815039027644615	0.13331949445942962	0.40047347037973285	1.7743818895876813	-0.030465103942107045	-0.05729160912744572	0.5410225451313834	-2.101140398412003	0.8052394164017502	-0.052215595509527174	-0.8975207048370138	-1.4725665995407593
-0.8214557692054136	1.0504752331906928	0.3343263451340127	0.7485322464590501	1.2461337380172028	1.3520323141981547	0.261788453477754	0.4430063333333982	0.49015580715698437	0.7430553383235646	0.12995380914892044	0.8413857863005836	1.5714879539775992	0.7484469456014455	0.3460909461630829	1.6525964116688776	1.419496760064409	1.0115727470853524	1.8382041871442567	0.5454441615840692	1.6177300208416825	0.7377475652804326	1.6074226910462612	1.17168015774664	1.4050980670777913	2.351310775373568	0.4384635552443885	2.5729802091971874	2.0336038245452155	0.3432401490671039	1.0324624995079368	0.8128482256871121	-0.40278427573066894	-0.14087484109471263	1.379467312748101	1.0038196074915486	0.3421764894417554	0.42123632154513174	0.3048366875873932	1.1573133096253114	0.577863972142992	0.8241942378310565	0.039429636106247355	0.9887213441259001	1.100209122037009	-1.1128827721428918	1.0734476950244132	0.6551198065415961	-0.046892578047960765	0.035501085505932874
-0.4904365601475784	0.562430285280262	0.06151110294639133	-0.030402098854551966	0.7617655769661387	1.5976973899292488	0.5262718198776947	0.824037017446953	0.8869583737282657	0.5006777454714653	0.6811907282826539	0.9907342175722306	1.7979842656440523	0.27319708098961554	-0.48442814690976205	1.9353358090883512	0.6946232538222907	1.2421801021665824	2.2500168597496173	1.4421090300558006	1.7518927414539203	1.4517029947960194	1.6258823511627878	0.2586521799894738	1.1890332638405225	2.306305707229165	0.5170171130906006	1.9219518168153047	2.7216379505178168	0.044575901667656674	0.5781269930143593	0.3726977887391661	-0.8247880796837535	0.09262757817743415	0.72024702084335	0.13255805108381255	1.4720711137608362	1.3455540677618423	-0.09840871730292798	1.8681422612694234	0.9312140051854394	0.05015539728942529	-0.22415870408480623	1.6213072205573482	0.45345481938997817	0.003761832346170387	0.8460968622207973	0.9731912546544108	0.28864470998255237	1.5241644879068619
-0.4220725257368408	-0.822834202183941	-0.18452055576696905	-1.296360189240044	-0.3982825769325446	0.6875336519322227	0.20013682777813374	0.07684875595239808	0.32012870191032805	-0.22733583336257462	0.3373209692758112	0.3646914227229019	0.8338237388037135	0.6551036751487298	-1.8592802855081745	0.9307764114239708	-0.8601338957248489	0.24929866944514403	1.5677234499147725	1.5100142653172304	0.7554134386687602	1.3227513472004493	1.0997614695908244	-1.010740024845353	0.26806455005981294	0.8447050156239709	0.04592589597567475	0.5984162046222491	2.081168711112494	-0.7593444980505112	-0.29622218635134545	-1.0904721237284267	-1.4822240145794818	0.045913126292955096	-0.6409105209221784	-1.01522964211633	1.97632743143313	1.053892537713809	-0.8770461856406544	1.5215816065883918	0.7214552567149533	-0.10846890314215295	-1.0005798820466203	0.9511639237584915	-0.8331679124157305	0.23796460618999876	0.015784704023826365	0.1535238891631221	0.02353574634630765	1.8769368848694405
-0.7014205440381996	-1.6946159924919797	-0.6463291972413909	-2.343044331489369	-1.415958851063087	-0.29495018292883657	-0.7899441182273859	-1.2398652901134466	-0.7881740530936685	-0.8233388302405654	-0.5482528861307516	-0.14809900283194055	-0.37998105476887417	1.2430675303267502	-2.723843731226044	-0.4617329600021384	-2.4509680945010994	-1.511147452011581	0.6031141664252158	0.9756900280065389	-0.0999000683986346	0.593031814970281	0.9600199025429385	-2.14945687375962	-0.5812536270428641	-0.6353017089747507	-0.48170243405610125	-0.20300454382523128	0.7294144151373548	-1.488145789447204	-0.88961529785722	-2.3570020644312266	-1.9541724779337235	-0.45985738662105774	-1.9058222868374304	-1.3496697851812773	2.0471330200440168	0.36046545800352625	-1.288065282980164	0.5485652147899611	-0.06667259100026014	0.08295784826440757	-1.737316217336203	-0.4895091936719586	-1.5577924572427395	-0.33374324168857633	-0.9621533739673599	-1.4354864165144772	-0.13620010132979737	1.226168188616081
-0.880358779033406	-1.1318295551937758	-1.2328104415983252	-2.774150283537644	-1.7236894131815592	-0.49255688415282933	-1.961571125666987	-1.8658975175237946	-1.335383091375228	-0.884800936622044	-1.0239718474725619	0.06121213070819973	-0.8299716845124365	1.20352350560588	-2.5836380324507076	-0.9614270797557942	-3.1667361851767937	-2.627743300325632	0.251615924318963	0.5770808440379972	0.14055750848851617	-0.19161789928445352	1.352258320206042	-2.6729757814016035	-0.8226852738693501	-1.0517604290248272	-0.5772400938229008	-0.13475581612313167	-0.12439367794354102	-1.5938980311114446	-0.9551335752683471	-2.6229125868268968	-2.0544982638273273	-1.313900809019421	-2.4201294267454134	-0.6610811756226497	1.9796880881949166	0.24042778600192508	-0.8643900957732583	-0.06542866962518176	-0.6490254676346683	0.05436036572517715	-1.7399397710022535	-1.3036695485970031	-1.2450384208128078	-0.8008441013853679	-1.5407215681153112	-2.5559892937351787	0.41696338122608895	0.5923004927458942
-0.6193889647455028	0.21308778104311793	-1.607255718975802	-2.667804956677406	-1.393861663997201	-0.14330458648439137	-2.649876070942786	-1.174991140283377	-0.8028736262530571	-0.6984727094959826	-0.5827312043969444	0.5741036015025341	-0.5051727004331887	0.5031762311361934	-1.8725862134594802	-0.33654086135581485	-2.821425969151624	-2.1536907083313546	0.4781630785451335	0.5443224432040744	0.9797329355459853	-0.7222754515356514	1.5270747936042497	-2.506534382996485	-0.6312540525770666	-0.6493338882711062	-0.3224793410387701	0.15090518358639543	-0.01739877136425525	-1.128339407034918	-0.9253204947820375	-2.1837414168618468	-2.0747816290940606	-2.079650638685523	-2.2320849329023376	0.1617554215315156	1.786888069273674	0.6329724976627553	0.00028407491758551044	0.04540534727633669	-0.46484604810826025	-0.4037076209104609	-1.0455211820830717	-0.7866431546380279	-0.611477252250286	-0.5252653912832915	-1.609780818092152	-2.3400591574948835	1.32506242469238	0.5223451246609176
-0.19456700892052614	0.849215323231264	-1.6451467800672972	-2.266187697045537	-0.848954202579704	-0.1243121316927798	-2.5339400395785847	0.13886001690165573	0.09766845645037821	-0.8820715939554005	0.28415334552073196	0.465561552448157	-0.2929921346785097	-0.16135372033094833	-1.3531870655202656	0.36567364192241697	-2.107464743620589	-0.6457906235962353	0.4231517199530711	0.2885987823133768	1.0798284766739503	-1.0015004411222423	0.8395742497733966	-2.0576618050816804	-0.5855855965917155	-0.41054584306274355	-0.3212809623672209	-0.05107581581413118	0.32403025061501645	-0.6208441593308093	-1.311062442316693	-1.8421170451764934	-2.348009697549189	-2.283127401642714	-1.9049366532968086	0.12213856350439407	1.2471497989730318	0.6072425671157408	0.3891908211303953	0.2721669610739483	-0.0034166768377979903	-1.0021450877974818	-0.4776747784380634	0.2865722447016239	-0.6272651282646596	0.16465462368775105	-1.5376545549683724	-1.1937294262565854	1.5138107476602758	0.49113351020408114
-0.21501989902499316	0.11099064507037927	-1.645934756424692	-1.6771035942095343	-0.40770156041632466	-0.8207170084256108	-1.8233099512769575	0.7878197168172206	0.18707649285887412	-1.592672348935228	0.6277084316571347	-0.5502230521979365	-0.8613093498333104	-0.3005475341621726	-1.3102402448191133	0.01783887563930138	-1.882971612049576	0.42087885306107065	-0.5346477086995708	-0.7915102604710937	-0.10440651793302358	-1.0593135681100656	-0.42386883303956213	-1.8327831591392552	-0.9998221303269103	-0.778445321974143	-1.0546350439152237	-0.7136115193369404	-0.09703524886165059	-0.44708968132957055	-2.054825514378608	-1.8752268075989669	-2.6809216544047008	-1.8156924564774568	-1.873125755697861	-0.8403004528882596	0.28286416585789675	-0.37144127284289286	-0.20595741494760877	-0.17531752299601933	-0.2968598232079837	-1.4158513829432218	-0.7382995499678338	0.5350523700151703	-1.3166022035476475	0.41920592563650505	-1.7205303966557206	-0.34908385459350505	0.38013884010791854	-0.21222116156187734
-0.8636361081979939	-1.1793237317606746	-1.952784529208983	-0.9166234124884368	-0.1822346769932233	-1.6737526870752233	-0.9758994140323702	0.21463126787454442	-0.8514725124468486	-2.2272243775548017	0.038874319497230095	-1.7284013287846023	-1.8408518020380684	-0.20629592399513233	-1.3903553994958076	-1.348747230469216	-2.3315709813757577	0.24982444050773656	-1.9919388753884333	-2.3759947197580953	-1.6191180568675885	-0.8243656696173944	-1.357469369595644	-1.9579515397211107	-1.6137864448001318	-1.2677101712026655	-2.2969726645672184	-1.2996868240740669	-1.3537638533596916	-0.4836398859512289	-2.5724319157350704	-1.7888012751610605	-2.4359653281144213	-1.0309073401917623	-2.0595289400088586	-1.854980902226961	-0.8064795934476916	-1.6724784862022513	-1.3491423405516445	-1.3193162469872812	-1.6020755927020103	-1.6668560184864387	-1.588014385873264	-0.5096553511590514	-1.726031577038563	-0.13389531998048998	-2.1483636745411836	-0.5502598884566441	-1.4110381019067486	-1.332513019499
-1.5899451855783047	-1.7199429935777308	-2.4093084599664802	-0.12123642591667959	-0.2268618452503161	-1.8636665919675823	-0.2904905289295	-0.9198492447469202	-2.100583610745025	-2.0176798846615203	-1.008355328895377	-2.0945290745274225	-2.2383796031988528	-0.44957230421843464	-1.127388338780916	-2.6191995381135262	-2.860262998477116	-0.5019841529149792	-2.8789978739157283	-3.355251524074996	-2.0587725295213963	-0.31207475042798016	-1.420259351707059	-2.1066044918232896	-1.8918966988019015	-1.264281685859016	-3.2233282203519296	-1.4954539493418664	-2.4691027953095173	-0.4476051410999837	-2.353915459013503	-1.0642385120000017	-1.2778311615812055	-0.4030923141730473	-2.0870183712468524	-2.0270126500028067	-1.5385387739846492	-2.171133417615734	-2.0781691457822324	-2.3778191578915253	-2.898820755672554	-1.9311291923408593	-2.10656209058393	-1.951860817420518	-1.0890830958864588	-0.9870402107561669	-2.4395546157594485	-1.3328225346338747	-2.4838063195863054	-1.7906751830565313
-1.6700281789299911	-1.1377497257873184	-2.3794460232724557	0.4331478595804156	-0.5341755335987901	-1.242764965815786	0.2198200527060321	-1.5147959812267553	-2.4122081845341548	-0.9080573429882648	-1.757602591231201	-1.4573400895342417	-1.5652730782734892	-0.9951188082868123	-0.4785598827263091	-2.7876149061508975	-2.791576324867496	-0.6460578476158191	-2.5267823759643058	-2.9460140073708274	-1.0992561911503986	0.23361745148770557	-0.8918725281693379	-1.9164046318408852	-1.5339833924543134	-0.8330240950738997	-3.1410961700124904	-1.447653472983647	-2.447477098905706	-0.4059848899025092	-1.4240258817362124	0.0712093679162763	0.2743982520188238	-0.10285234100911982	-1.7481199839079333	-1.1954589921071648	-1.6435288139965432	-1.5122888927741172	-1.8155717344487283	-2.5881681543785526	-2.923928976566694	-2.1060227715388127	-1.7365503223846401	-2.568599908039288	0.20465097326368503	-1.3312341204370477	-2.263356551114561	-1.6519769979382575	-2.102762916779457	-0.9887863640931195
-0.9940911908458412	-0.20943602981785564	-1.4273267016571203	0.5683167399918053	-0.8560348315309887	-0.4327850798052506	0.6400474000302246	-1.1105354769970393	-1.6073421029438353	0.274902314815847	-1.9178855431151405	-0.47591672563553145	-0.3636580076147867	-1.1400344019510753	0.18726475264689274	-1.8795765882544853	-2.062979475263143	0.07448152750816613	-1.2800341262202382	-1.5070492129822766	0.2733407357116403	0.5419771685056205	-0.3709571105252879	-1.4211667754874697	-0.6725359213795887	-0.5127663913304055	-2.1219946261202627	-1.3314196900165745	-1.290384148474035	-0.6995264247912311	-0.2551434478697544	0.8067427793427694	1.2328322113227543	0.06029306377311191	-1.194302965868032	0.1255786864406138	-1.226810394048587	-0.42832762213626346	-0.829867216521626	-1.9155948721619074	-1.5875243089423594	-1.8165311107701128	-0.8644855263778135	-2.0627511578296938	0.9909734572225488	-0.8789767164745407	-1.6658805465520665	-1.0626557028337054	-0.8389668821153129	0.3849410524507925
-0.14219713709424692	0.17161158312830524	0.08740656265672593	0.40356008362946644	-0.7498817528447063	-0.0689178978541632	0.9565043468263509	-0.13276857188566077	-0.5123398745658808	0.6172006174198943	-1.7124955520905538	0.18021325799975368	0.4305275521472778	-0.42756522418023496	0.5326204325108903	-0.6947748130502417	-1.1989664274837633	0.7567528979755775	-0.0809047403524238	-0.12296340568624312	0.9919694411530403	0.6175590699229455	-0.07206182524934657	-0.988660014151377	0.33075224512837503	-0.513130474583541	-0.8920852032920149	-1.005097354031755	0.06436106277379255	-1.3191692992783395	0.6410900183002938	0.6666733542673189	1.1432241580283173	0.30544043932125714	-0.7012248399811195	1.302719560277604	-0.5824438915971233	0.2027910804660724	0.1575726339163518	-0.9419482175286005	-0.09018375824479945	-0.9198134828846506	-0.2596648521188759	-1.1439521042036895	0.6196463868935252	-0.022914651868561786	-0.9728709998915186	-0.08946344881175758	0.15709417502996187	1.1062094014490376
0.3316149078455205	-0.05918849429095074	1.2408007280525264	0.26055787258154794	-0.008895014813801307	-0.15297643521865817	1.0792578750224073	0.7454519095320501	0.09659181320420783	0.06226561454024717	-1.3464410101626827	0.4967271990796132	0.47801936517274246	0.6187220413232563	0.5852902185640758	0.12438193419098777	-0.6698349701145229	0.5604658914003179	0.4276881925929349	0.5064164341247956	1.0186084326768947	0.6910318081264738	0.21167827980966733	-0.8326022194185548	1.150182638884938	-0.47708751937864213	-0.10554520205289109	-0.29551227105876043	0.7061445777629589	-1.5964207168950846	1.0087333467691713	0.10240709800634218	0.5901019976604873	0.5718485900532548	-0.336772642069208	1.9502714656648348	0.04535088656265091	0.3198682912918204	0.712642911499518	-0.21389386024163942	0.41720926893626575	0.1696229402653297	-0.09039247984207674	-0.5320003903268865	-0.35226255384689026	0.707143854785411	-0.4409007596133368	0.5265667939447293	0.4034116386920901	0.8033062176803029
0.5074772210745451	-0.312274029668021	1.4186266970145633	0.3689798745194	0.9878863376554665	-0.23783677163243	0.9825629178110483	1.2236022972245897	0.2910489609711957	-0.5380096280094605	-0.7168179046286519	0.8621459650322514	0.22834542313911935	0.9636070607657271	0.6364407468976672	0.5650332460430356	-0.40771045392358085	-0.20093150282221148	0.333898762516725	0.5637108139411717	1.0417882642660903	0.8332014456115918	0.58403310872713	-0.6986461207874735	1.550935402045778	-0.10496190680934306	0.22246174363087542	0.5203938876031072	0.5369519843862101	-0.7959091426370382	0.8798057127468627	0.03528880658411951	0.5658328105382051	0.5809969239251298	0.09136013717344785	1.9200343330984389	0.4734707613766005	0.4849617316072175	0.9756816749108986	0.16850970937266946	0.049314401133794934	0.8393869546967164	0.2491682852206134	-0.19877621332273498	-0.8459401593258713	1.1410900702640143	-0.07859155158109604	0.6789393185185663	0.43290651723170936	0.25928399154888054
0.8383733330358766	-0.22394550703620514	0.87268719547294	0.6902519389697033	1.543836459646549	-0.10619205010599278	0.7313309001366296	1.3424254686941628	0.6068873310993949	-0.3693401130077137	0.24018773263527113	1.3421471917885135	0.19758726126381215	0.27355945138123305	0.8791404302902632	0.8832316496681796	0.002916842794295212	-0.47502190605309014	0.11872985167649194	0.537152165490456	1.3173787821773777	0.7590897849166899	0.7746391728127311	-0.14738497568564887	1.3460056720765992	0.2928242311790786	0.5341684862565739	0.8180438697768093	0.13315076175284793	0.936770569240075	0.4704082490958579	0.8296247757416363	1.3497859554910299	0.1612564122112477	0.7702426179646659	1.2379131524271225	0.47516819583886577	0.8943814635749566	1.2744071746395156	0.37939881138310655	-0.1341444038149913	0.9296941697570223	1.2736454293066475	0.29308842584457884	-0.4916116269753403	1.3818383257805231	0.20319151113280667	0.8120512254751604	0.9165096790093759	0.28705008861905534
1.375534434520893	-0.07592576788731678	0.3335371974152444	1.018490172845736	1.3435180871645114	-0.056916338834052636	0.3727663395515237	1.1168660614721555	1.1036281319962815	0.41458982711056924	1.1227369186675287	1.4595969144002336	0.3115812361350921	-0.5908362343117585	1.1925848079984207	1.0801444312627342	0.7500590390370052	0.15926716430977272	0.07252759718893803	0.45335289318663924	1.2494874841003487	0.15916146306229562	0.5036371991121262	0.8610655738967433	0.5066789714112786	0.14687746503434748	1.0520865184139208	0.31203947222898226	-0.009919436066390036	2.4177757580261554	0.04893665840893524	1.8416479098322165	2.164221499300566	-0.5495798297032141	1.5864678771625207	0.17848418968968224	-0.12838350654089026	0.9694527900589036	1.5939733239130405	0.4787128246350083	0.46976079507224616	0.8460107439856215	2.5682360190559423	0.9411715549003332	0.028526047274600563	1.4202713175923105	0.3739105908061106	1.1242417374478908	1.67709114034217	0.6401780754705952
1.5334231158102838	-0.3137428504324783	0.15201914542307704	1.2007933978618375	0.7643589276244304	-0.4742158771588438	-0.10603184155344596	0.4873371813686982	1.1814562922880383	0.8268897072856347	1.2906449543537926	0.7579501779364699	0.12230123554297138	-0.4909322315844171	1.2705813406855322	0.9293225271041766	1.5297953333409688	0.9153918624879662	0.109996720985183	-0.05482304132908789	0.2670586370109001	-0.8085709468879517	-0.051089286595830764	1.7825386314495	-0.6269178073864585	-0.5581344853787912	1.4273792934335343	-0.5237232492215701	0.029115396520896192	2.426582228276794	-0.2126056974918725	2.0663029484913746	2.0435004183165657	-1.2163596839988482	2.1099149762207294	-0.7525341318360256	-1.1688232778221472	0.11389129783898934	1.5397899502074743	0.3235181117039568	1.2565535068544547	0.9606491356688637	3.043970004162351	1.1305414845881347	-0.12797053910452802	1.0743786329116711	0.3157030343745269	1.176263637754182	1.7998719303563073	0.35243669429444896
0.7949845588945741	-0.8675549787866882	0.0017281062387115383	1.224271308084583	0.36902658003633415	-1.255875045356607	-0.6515674857414987	-0.37000061395232087	0.4320252536630924	0.1483185290478719	0.6067171380058721	-0.5560350577178352	-0.4506064568753541	0.6629279427506731	0.9380968251276437	0.41910054099505556	1.871673118523179	0.7435120855722686	0.054828764029525266	-1.005131436958784	-1.18178238229013	-1.5201744938615163	-0.37029040529973983	1.978314944087471	-1.3936026871729972	-1.1402882562532366	1.1609285365926	-0.9015200999869651	-0.16728694385074058	0.9096971550165269	-0.3378522868589865	1.1945344306044627	0.964148524410595	-1.5615445563490085	1.9129736174007468	-1.1368412916690542	-2.0258690067217673	-1.3278728089276968	0.8246052874536679	-0.16568419429713294	1.2014249893709228	1.0671878727845048	2.060709592252628	0.3986856379573023	-0.9309151306215762	0.339494338662776	0.06193159766825821	0.45887229104731747	0.7203592930188444	-0.9331506457956206
-0.4758639328091548	-1.1386214517051274	-0.5076944275624721	1.1223413451648778	0.18056309607608528	-1.8125990141035544	-1.0285871304169463	-0.9475501539500363	-0.6187561233962828	-1.1966904862253607	-0.2384557250721395	-1.6625872628310197	-0.8585421254280525	1.720448858695035	0.3444375813174573	-0.07799225499021366	1.6461227543154593	-0.39246847374013694	-0.052612645072314314	-1.7388760695359535	-1.8886505066732595	-1.4710473170804423	-0.193306427336419	1.3691592388708675	-1.2763041413358573	-1.0133273788600943	0.3209659294180839	-0.5564427360640413	-0.7495853804192997	-0.8848576703173601	-0.46662022442202844	-0.05047936884599064	-0.05889041601755023	-1.4989276751704	0.9824878990474302	-1.0019029309795346	-2.031141245051257	-2.1949853181729653	-0.2941572560972333	-0.7635256497376137	0.18138720296717706	0.6359029845895139	0.16333251959330675	-0.827112616204542	-1.499414673389576	-0.3993185710770871	-0.1043511481268472	-0.7939419128636849	-0.9897191930723929	-2.3415904318640743
-1.1968543969424668	-0.6372359665592706	-1.0936704747283328	0.8773270497984281	-0.2982927943769229	-1.6290103053081582	-0.9452685007400218	-0.8314407288420964	-0.955683661170362	-1.9743666796258403	-0.3619932831371558	-1.8148880589826626	-0.5086286721779059	1.4958584596062168	-0.1413043002064848	-0.17868629135898106	1.187578259771864	-1.4740896340531977	0.0027665283679528738	-1.55800531024153	-1.1850079559190316	-0.7960630347942668	0.15840017354868843	0.5345763850733055	-0.3973275222350361	-0.40602146403339273	-0.3285672268164205	0.015848933284772652	-1.326166293675476	-1.5098492403962058	-0.6258176940278805	-0.6336284188284503	-0.05327615277280043	-1.0936321914493594	-0.14084938852488954	-0.7571782078357272	-1.0997049943858512	-1.6740435666618059	-1.1443012612764303	-1.0413465709040906	-0.7885537763421526	-0.392009102110921	-1.382403655970374	-1.4853939538157674	-1.092214325925722	-0.6952673343364842	0.11532017400047684	-1.614953161399525	-2.072045013969131	-2.656324122514979
-0.6570786770990525	0.492467774055772	-0.9368827198783353	0.46847284664403055	-1.2616707811176324	-0.7324738127379743	-0.34815620266416825	-0.18230167818131715	-0.2691073933447548	-1.356865715593742	0.34526043360850645	-0.9330323849173084	0.5251358995066541	0.021813396584165343	-0.23415804732021503	0.07636895890641685	0.9468603403571206	-1.6135457904998523	0.3132604913704117	-0.5721083866999905	0.2689657483875022	-0.112969196371122	0.15958164477217468	0.15641775686672757	0.5314307397609278	-0.04672539394858208	-0.0457447227941767	0.19140639119439365	-1.3182900856652078	-0.54720910011754	-0.6123990044741416	-0.19188058407498468	0.8577215169836089	-0.47892830905046174	-0.6894281918853188	-0.7032696912527371	0.08806266019619394	-0.16041365196498114	-1.2239467262621295	-0.7301930160945203	-0.6781991965218432	-1.2784942603790865	-1.7224765454570985	-0.9094372081273111	0.1147941828537186	-0.5588304071205688	0.7028861499213113	-1.2189856926449372	-1.7898408392587841	-1.6504116483833644
0.6814426475888454	1.6121632098605148	0.34515518892557223	-0.007950009566547877	-2.0262210796047273	0.4064305286369603	0.4534222702249486	0.3783798245673078	0.584308939756337	0.27671730292269425	1.057012008574226	0.41708786238576473	1.5389439457942193	-1.5201399555894652	0.03907202102234353	0.286148002108034	1.0862767229405836	-0.9683031114496351	0.6765973258390207	0.34717837557283104	1.17008343786543	0.12631530125312596	-0.29614251219870086	0.4196141426749637	0.8516078037668817	-0.20637747564636094	1.0635684576744433	-0.061063473878766074	-0.5759129397114623	1.1908822178839	-0.18539216772678124	0.730541324377709	1.6138114632626337	0.18666065092337228	-0.2641486373693522	-0.6738027049738124	0.6570743668709145	1.179329306317383	-0.633497292282491	0.006861160747762318	0.41928210343684236	-1.1383048357996086	-1.0186070421426783	0.49612068900681566	1.3004717864136792	-0.47343935389980696	1.2904279718484386	0.18504598780174578	-0.585919307056506	-0.27398473463093237
1.6287930611499692	2.1674827799089855	2.0059190577957535	-0.3419756046644923	-1.6060050334758533	1.3299382624597325	1.0254770121863273	0.4185710710983806	0.5202191544632808	1.777059498849585	0.9195056065008131	1.49956188945983	1.9254229886096195	-2.0302354082230005	0.39853317705031466	0.15927945858559667	1.4087052843832764	-0.3425157198310154	0.7637699173832592	0.5172174229288826	0.9287457763401504	0.021487095288899284	-0.7828127596714209	0.9687211619846178	0.5496090924825362	-0.3643946283046359	2.0568258989784365	-0.2229143405845677	0.3863077403440404	2.5062094637848746	0.6104131923055307	1.3369691641342676	1.386900711428946	0.7597079279036023	0.8046224408245198	-0.26487283569161396	0.348382434626488	1.6023629054042972	0.08064665495966591	0.6560744090523862	1.4294777530057723	0.1046986425639639	-0.02828045030735323	1.6393983224148578	1.8904754977979854	-0.7951363966260997	1.4958444571338696	1.575773039507851	0.46257974771042776	0.4544261577025327
1.4890153119032168	2.086679505060299	2.6853412965239363	-0.38952108600285534	0.06502568889903464	1.8682614265462882	1.1797496558535545	0.1310202474301766	-0.4962147937731783	2.3565541096211065	0.03300451398805735	1.8496862468981785	1.7123358977840186	-1.4731474312947412	0.5985976432445653	-0.1944759396227399	1.5999857728138875	-0.13597489635415938	0.4565395212996427	0.16622395140583732	0.13633585939894974	-0.051277700147295144	-0.8508278529549602	1.3532596750720478	0.1522695852945465	0.04184047991474653	2.0671549900038544	0.08440683830966661	0.8133078961586635	2.751710913372123	1.3833963415576205	1.3308207647990054	0.42004393766627257	1.1725635303749329	1.7077025243881283	0.6002524685771116	-0.2683129725342919	1.3703541855980284	0.4706147905031129	0.7434669971173354	1.4697121167611555	1.541736918508324	0.7001314638541417	1.7281787105826014	2.0029554778956475	-1.2383638084466315	1.2703927490615354	2.062676184477338	0.7204783466211111	0.47274171651644914
0.6904662541648692	1.6936790657169765	1.7238500619028192	-0.23957452384603883	1.7396925634532974	2.046617880790334	1.0755658830998103	0.04024538840804649	-1.3715513954996557	2.1714713347855077	-0.6238473712921397	1.4304713166377359	1.3343756056277816	-0.6449253101423155	0.6510657480756723	-0.45983711718929965	1.4886922847966844	-0.022526554565310337	-0.0006687027322435736	0.05749789667282604	-0.290279371536445	0.04084261084853182	-0.5291735303209962	1.407242050000697	0.061511755844528115	0.7755304239588869	1.1701978059347122	0.6499452218307453	0.42480696195733525	2.0739164526478406	1.7141769543551195	0.9996796100614569	-0.37503647659030753	1.4460059940023609	1.8490536736668033	1.4548788172394425	-0.419105596019765	1.174339963993798	0.5278893748055764	0.23176511118727397	0.6763681687228246	2.1084756697581284	1.1262793925272157	0.853520792053381	2.0437090651690846	-1.1349581474515598	0.8904004142573635	1.590869009466669	0.44158971358240623	0.4670251451389514
0.16439087785997	1.339110705547524	-0.1071376480071423	-0.14451521083904564	1.9793013892329374	1.9090622728528528	0.9665086040164061	0.3519698083553717	-1.1245969472483264	1.8341272856622683	-0.26237995122288105	0.5759951757353103	1.027260292676643	-0.209812897676203	0.7439527259893159	-0.48506091214958275	1.1262010748759126	0.36019217434171263	-0.20962633050943497	0.5027915705674056	-0.16655562103374227	0.08591755488035883	-0.2529351123253799	1.225382039905299	0.11944646958158797	1.027734974330361	0.27173556984553343	0.9878513537382455	-0.2787987683812109	1.0375940476270975	1.5119340989455046	0.7137224443116101	-0.5041378022460568	1.6142737145821406	1.3400517596523367	1.7010553959060444	0.07395632392839989	1.2416874449022484	0.5003816622334579	-0.41038963894553043	-0.1398084858513038	1.5296186727391332	1.3841520316729892	-0.26725780822155837	2.0857592581274864	-0.243341566295921	0.6405786373808922	0.7951453391213825	0.23542611644253186	0.8585643774245814
0.26284925967233247	1.1155969334541949	-1.293372186682773	-0.2386608763878036	0.6881836720676094	1.5266125351182014	0.9213665092244433	0.7282580563870096	0.020533745514587837	1.5824255072118742	0.85425886090795	-0.18473371755564	0.6287525629962298	-0.17607216615569266	0.9450656845430491	-0.3648403698946106	0.7175931228735842	0.7873146239012582	-0.006419595775337268	0.9918399314620887	-0.07528828932667975	-0.08433100544668842	-0.362375196509828	0.9379309532215577	-0.08842419150256894	0.48072071452111415	0.1378748108182269	0.9545379513823774	-0.4761751468470007	0.1859486051933378	1.0173710349512348	0.538632413454434	-0.34775832331324413	1.6569625917160766	0.8062417479215797	1.1861445665572024	0.6671781129850606	1.2026990738310503	0.4760780028711524	-0.5711007908762874	-0.4357420772948559	0.42186346140337616	1.4206273483887193	-0.9480992096374662	1.8176687347933984	0.8364340391737835	0.5689737038877317	0.32726956308769856	0.297016175415493	1.3117320366886778
0.47056672400172833	0.8426898889630366	-1.008736658923285	-0.34205597345358	-0.7012513168339859	1.0747524583019763	0.844450299263712	0.7143055417127928	0.9597826166065069	1.131936134836561	1.7052310124084888	-0.42260536558378137	-0.03883594074775133	-0.22654538607176378	1.0467088964394968	-0.2281150847385869	0.4975135944997051	0.7787013093588929	0.3475558976637702	0.8746599545089573	-0.49192263307224265	-0.2816365063561221	-0.7718212954688728	0.6339989553281697	-0.596100102984074	-0.18092157147348853	0.6187160663516131	0.8609750148357007	0.14807560124136473	-0.17369995131756702	0.5048461335244047	0.36912990682885	-0.5082685633343936	1.5477474786268717	0.7103067224769767	0.31218783611640055	0.746250848456186	0.7288517064369844	0.27013862534339705	-0.02914493585612892	-0.36021959872755815	-0.4159020190718306	1.0739335011439564	-0.9418092778941505	1.042032568745781	1.1959647128317872	0.5555380477374625	0.37213782240130994	0.29472359065389964	1.282226043240012
0.15075737367163067	0.2900042468716798	0.18822366679373273	-0.11064742578122556	-0.7441081013043724	0.731373221655442	0.7098749881213496	0.2532721629650572	0.9985870881684128	0.2972188920842243	1.5916831969806013	-0.11583315724652955	-0.7840289751649887	-0.2482663528661814	0.7780683777506707	-0.09874780434488009	0.5845182765873552	0.37706675645849813	0.3878384689719992	0.22352084414711185	-1.160539638609737	-0.1612954968419416	-1.1123738761154012	0.4378051598890356	-0.9112063384958405	-0.06074868917072656	0.8853264742783475	0.9643712769323837	1.0409086580525313	-0.055623356759720174	0.09007632436237596	0.2532896063976925	-0.9372730349820775	1.3582369369563216	0.9093138053278081	-0.3745286926629289	0.30859590267044185	0.02042869190328625	-0.24583571141522206	0.8105235362638589	-0.3428761747405407	-0.6714948667574924	0.3888763170505872	-0.41712491786775646	0.03643164843048375	0.5593876889785308	0.5336208759786866	0.6692018781909588	-0.04747178706407318	0.7793796476888403
-0.6425367269831015	-0.5199900698701786	1.0663054324854966	0.5630190560774485	0.41635464643789627	0.4670901591801944	0.6482839922111828	-0.3125561997205307	0.5344972213289958	-0.5068954813483282	0.7899286629713759	0.31059299171698096	-1.1751744880986446	-0.3513082834642826	0.17860336719081246	-0.00266198682966647	0.8642060415740328	0.21003770931052856	-0.09385405966248835	-0.196963527963326	-1.42889718872356	0.31932910446195395	-1.0869287182435594	0.47503736988202017	-0.5731220379511328	0.7871102450272042	0.3824090688667126	1.036408904948476	1.308867967056162	0.19101787666563105	-0.15512300965513598	0.3677812706878876	-0.9666589195170584	1.2388643233996006	0.9002224366311501	-0.5983432202882235	-0.07047444788336191	-0.4530372198141977	-0.8047871690087156	1.2450635757927495	-0.5196263733604252	-0.5285929505068	-0.31656883464942864	0.2536201330430942	-0.6585179335276694	-0.41633965417575663	0.553166170121512	0.830889225844724	-0.45095626052286786	0.3470256274143319
-1.2303856850966475	-1.17590549294162	1.008229907835742	1.308676400368097	1.1895220154395596	0.07563880684100123	0.7465619752392493	-0.6679864300114541	0.39534831587316377	-0.5951515851298229	0.13099976694235563	0.3537180481751967	-0.9879380920898341	-0.5138274972778653	-0.3204500343981454	-0.06760864078543297	1.0282003603673475	0.6668074366228491	-0.7914522710360123	0.19459636265356345	-1.0236194070317248	0.7854556701435902	-0.6447605748565919	0.6761127778166549	0.2675234464649488	1.3173596310347302	-0.5529949372398895	0.6090514717033001	0.6430683546114386	0.0935698392229391	-0.05041363515530527	0.6549645738837805	-0.20406069208779776	1.2496299845045113	0.4317376950892134	-0.3779526683931607	0.08564903013430653	-0.5245138590764638	-0.8813246964482035	0.9123435213124842	-0.6748135969677486	-0.2502013276251685	-0.7236801839304485	0.697627110905365	-0.7221112376191577	-0.8249716660449153	0.6378612952944617	0.6505767771623971	-0.30736269869224203	0.3612203090058742
-1.0891765784359113	-1.1238006284666633	0.4916295011411511	1.5072750229143395	0.3367586807709689	-0.46804774726945825	0.8438467081500286	-0.8053276380974186	0.7724259103589413	0.19010969281202553	0.090266459485306	-0.08673283609110656	-0.39909171229175777	-0.496724792973767	-0.2804339329594219	-0.35720141294563656	0.8200615147321847	1.295086531636883	-1.1109609010572241	1.137329811618235	-0.3081982924770912	0.8421732988630383	0.08078020170835701	0.7142059242836639	0.9785863784472255	0.7273557507238629	-1.0435310197121774	-0.3683094814868235	-0.3264781308970569	-0.5136251871283016	0.5492077449155737	0.6757450656421746	0.8452537646726511	1.255280582316019	-0.23822153770561091	0.17977197110859205	0.6117053975972699	-0.4295154252030119	-0.2314744707256467	0.14158129627486435	-0.607466430905348	0.052405792240844386	-0.7565550675519438	0.7353762282992017	-0.2522334323329842	-0.4163236893764118	0.6844838613052002	0.2596424540556242	0.6011193952572575	0.5990937797112585
-0.3918271558226287	-0.20911473820630602	0.35363888895925516	0.8363267773993012	-1.5575705741656485	-0.7563711863290786	0.6530130589530742	-0.8764768998167637	1.0996177158276532	1.1953487749849774	0.4214986061524892	-0.6169255799356014	0.24555029608932585	-0.19704140938332276	0.26022423884222873	-0.6268144428805453	0.29462875241029324	1.3082323027854152	-0.6995105990588879	1.839993957332605	0.17837871722516085	0.5108760534314382	0.8683891271398668	0.29379814339844645	1.1400118743764391	-0.4922713295667732	-0.5708555589322201	-1.2762771365157886	-0.6562261496514692	-1.248195999259718	1.4389718186108882	0.009990594353725507	1.2399157150141682	1.0667411085781782	-0.7083741898053787	0.9349355429589042	0.8824659432217993	-0.367832018938373	0.7642856607996851	-0.34401883653397486	-0.3629360749133137	0.29642803677324103	-0.518437220700122	0.520401636601337	0.4231102240555076	0.2570655202032703	0.5786374501400905	0.05855034794939064	1.7080130410411758	0.5964062195165096
0.24184570668306485	0.9756947872040495	0.7713693828685353	-0.38240781499437354	-2.620243551493599	-0.2677211097173354	0.11471442094719336	-0.9241262046771522	0.9313244271610251	1.5722648193270474	0.6161135434072421	-0.7700560545484935	0.7091578046823992	0.09863362870787988	0.7458329242798037	-0.42791952846815273	-0.20524265122359758	0.6171373008110922	0.22454692187460445	1.8401755861107618	0.2486484030197332	0.18658657513691426	1.4517394202938179	-0.4714485281591643	0.9556158686900277	-0.9990844859817555	0.5283229337686001	-1.3509651280778885	-0.04940160839669043	-1.512210422425454	2.0513633850788846	-1.196894174482942	0.6197338930113434	0.6869860826175666	-0.9302465133749392	1.5935535592395864	0.49294415134162084	-0.20480748749869623	1.3954284915278432	-0.09595129368337978	-0.10006467492114579	0.3192931507599413	-0.09202272508038707	0.4364042677808937	0.9708012065066084	0.5362805638047703	0.3708181063643531	0.37269080785786063	2.088926733537281	0.26264386868975237
0.3818125808581363	1.4229529448955998	1.111092080681126	-1.3978026248765563	-1.6769591075700794	0.9478007924993179	-0.45716878574515624	-0.8803778625688634	0.5869821397929504	1.1086787482817304	0.5114481663403079	-0.4851359502874309	0.8615259860548263	0.011699154896801308	0.6131602936152538	0.4036742925184554	-0.3837997655183613	0.02991545604999504	1.060497537292946	1.4025795274558754	0.08694264134929218	0.18279711119054065	1.6150000470181212	-1.071535646331684	0.900306548808646	-0.07395763421991668	1.4141246568094326	-0.4592187588537154	0.8752832425823334	-1.1450895066946751	1.9110036687886929	-2.2268895588280513	-0.4310754543235363	0.3337596735627756	-1.1978354137377925	1.7412486836507224	-0.308365138874196	0.24644455183288047	1.2863701326043768	0.6709659164629215	0.11382767557357995	0.05457352192822669	0.4703853762610849	0.7166413882290945	1.0946854719698784	0.3472039737671916	0.24149180108299292	1.0281889536126179	1.3265757217774479	-0.04698810761393395
0.08598052841075104	0.5837726083908376	0.7326743200277742	-1.631083194144585	0.49303247639255376	2.019047045306197	-0.6710054088312002	-0.7557850504413949	0.697386500545269	0.34495981454504765	0.3354627757869575	-0.113845542927612	0.5706844957983215	-0.4037926310125663	-0.14566669885485053	1.4101072412942792	-0.2884408997383135	0.27870867627823515	1.3359708890676658	1.0855025849179987	-0.07865007929113507	0.4073575296326579	1.3596003005164905	-1.0702384280038444	1.0827144141257028	1.5667383499089642	1.5006654394289494	0.7118163805231236	1.2729190100098478	-0.6452117070449565	1.1042916427746368	-2.4177280598017137	-1.0766181256761174	0.16971749891819665	-1.648001770561304	1.1714123847595466	-0.8620496426276779	0.7796938306825163	0.7202754133649543	1.3211986187954416	0.29002523833153687	-0.26135912020305746	0.9793743453518785	1.1351777185407628	0.5800844756794652	0.13906940578664304	0.26591298188077095	1.3172335686558123	-0.051191333754188204	-0.027949041252901267
-0.3146760088138786	-1.0250817264171541	-0.2382989500718025	-1.1074425867542077	2.007165803696619	1.9239311051323156	-0.4835116013168794	-0.649940176040422	1.2773228484574757	-0.10158906005455014	0.2741117967710494	0.02157148398415833	-0.17884296145121176	-0.6195750057136034	-0.9524067849692862	1.8227986164929464	-0.21521909565153743	1.0631046525767154	1.0398594282667455	1.0843805103921746	-0.14963853983106942	0.5247490172504445	0.9451235370588758	-0.5291954893578572	1.1390887941245218	2.536305250868326	0.8684563125412746	1.2668579888541294	0.9283989053772308	-0.6103645445183863	0.20172318099739492	-1.7565123676523942	-1.1045362052089074	0.07590337403702975	-1.93004222520503	0.16702750379009257	-0.7112105026507571	0.8860949558080246	0.27503954885551596	1.3798264734368557	0.39822044784849764	-0.251337098201474	1.099654896806617	1.1837684190084938	-0.47754149875180607	0.25899300344153436	0.29461451549833856	0.6000151122527148	-1.018122769350454	0.20914415173229559
-0.5335566977023939	-2.1773869753710526	-1.0392816312037392	-0.3384284842979801	1.8669509460547122	0.5252211375432643	-0.24899726531936925	-0.5224329395196544	1.5951545885368719	-0.18584820707527225	0.21499858313464557	-0.023318114457713066	-1.0417900835134142	-0.215056901815899	-1.1844964688359387	1.3093012269254185	-0.32372564401562476	1.345824258245248	0.5116881814454636	1.1084607485674915	-0.054957272188995876	0.3800172535034764	0.671175060070281	0.09693715826567681	0.7684494504514752	2.2079860193171967	0.05565415105232352	0.9001650334474401	0.3519493614599701	-0.9969239374875212	-0.31425101052089555	-0.7911893103800297	-0.9493097984459743	-0.2054193046015841	-1.520717794341316	-0.6671506993248307	0.04771746801839375	0.36992410119029734	0.20312977691705195	0.8771968716269909	0.3958463132252402	0.1576315427856681	0.6544844002376317	0.6438837906505658	-1.5092762027026647	0.563893922103079	0.15218336730994952	-0.9313170966980737	-0.9615040126153478	0.3562810191175615
-0.4142647942101435	-2.007437758098394	-1.0842521019286397	0.17929069133733497	0.8893042232548137	-1.1496258827856083	-0.3107085701366516	-0.1028290128124723	1.0718703580192341	-0.3460430179072834	-0.008452951993640264	0.04222219409972716	-1.3986798158395914	0.5894778582217882	-0.7399360399283457	0.3711724265085812	-0.4343704464147348	0.5903476119076974	0.10057312010819495	0.8194282782482555	0.3153643545483738	0.18622924109183053	0.6040695606147392	0.45056976751096983	0.19451247054532272	1.211185880567645	-0.432125316466422	0.10527774484781156	0.11165514483921454	-1.1154906791857742	-0.46503538033143454	-0.020075396244165183	-0.9437359773378221	-0.7078601072425944	-0.3606733462563409	-0.9128761757253798	0.9455109861559201	-0.2868049457349557	0.2662055256124884	0.21566025076182657	0.368741467288207	0.5584411573787402	-0.0744212564095285	-0.07017584534004377	-1.7814912766728617	0.6789521113890267	-0.07040128334275189	-2.1994132124743806	-0.181390148317137	0.35204510348208423
0.1023546796062905	-0.7528583080490223	-0.5008715687979028	0.3444886612776245	0.6190147848287981	-1.8141342259397732	-0.6043604540991798	0.7966252036892003	0.07447630384754145	-0.8763221493131597	-0.265271469242899	0.3287508738734426	-0.8894267565549334	1.1173760711108438	-0.07453171205700136	-0.09368988288035573	-0.2768089875008797	-0.5603041782447518	-0.02869093546979835	0.23790704070989224	0.9636086674500806	0.27950224901040355	0.5810629625662584	0.5531278541015296	-0.0477273388036333	0.5697210859247417	-0.4289889984397535	-0.35583136264433335	0.25715524547329177	-0.45431943505137085	-0.5755977321272174	0.4881243018035806	-0.8343137524586444	-1.139352874006307	0.9451805578904073	-0.6425194838091552	1.5557020260994383	-0.3618879530570006	0.17103451985711327	-0.18727516646525774	0.5098175209711752	0.4728846156118226	-0.48414261728937746	-0.2621125518024849	-1.0722056585008595	0.48778076068548976	-0.03785241514705361	-2.159498613289646	0.4829255213773994	0.4327790766112802
0.9056713199629883	0.5645893251504064	0.15401035465688415	0.39704702565494804	1.511380648736411	-1.1505585140591568	-0.7450579709508102	1.8794165426261047	-0.44579681881771605	-1.5499802540258794	-0.21068639518867222	0.6104995853591902	0.14596748074524124	0.9645946546227397	0.2758618801162187	0.33612198858859155	0.11124940272484507	-0.9936362511927945	0.14298459723710913	-0.3112251190795921	1.6571289989615028	0.7224310224911392	0.48817141998671393	0.5876450502633259	0.2718536516618783	0.5921766939835154	-0.09717152754258711	-0.16814547755629322	0.46043292474461567	0.6154341717099867	-0.7634300247305537	0.8512760309906386	-0.19579504497409747	-1.224121016805238	1.6377847759575284	-0.21245759003719697	1.711879024759194	0.30131703709060226	0.014922656399857166	-0.1289062930812535	0.8812416183946615	-0.05742364374908351	-0.19686440459386514	0.31268017467316894	-0.01633407132277549	0.22226298382784318	0.43675054743973685	-0.8431116365068334	0.489428494655044	0.7463026027483963
1.6249377341244085	1.128876461932414	0.5475321600765565	0.5757709240631982	2.422975248573598	-0.06863003168517962	-0.5047339157551984	2.4356616562497475	-0.07181052174103036	-1.9008023113323538	0.24395934911804326	0.6029407772776123	0.903048356411935	0.45027258379405166	0.17042515321609236	1.1825383074696676	0.3533983778906507	-0.3742973750927932	0.5351303098119667	-0.5501337016303651	2.0674143494790638	1.1688827935900892	0.4228737602261921	0.5441145410379566	0.822839198013181	0.7357284636290381	0.2432751854013529	0.3048057168649107	0.5399034781181773	1.1410541637129437	-0.7974865985860355	0.949625647926413	0.8297197932185958	-1.0770624542872917	1.4735357009374785	0.13655726644320756	1.437818171253048	1.0611871979826948	0.1434265831900597	0.3373949264615629	1.264611047161302	-0.4105652443882497	0.5235643948972416	1.1368325356429998	0.3903734406039232	0.10820037073915724	1.061842881281755	0.603673772909306	0.042471352538733576	1.0725210041094713
1.7778963253437758	0.9222446413842442	0.7748786198293752	0.8645577391986918	1.9287171062199402	0.28998800518184237	-0.12712110592640524	1.9482721144691748	0.5729788218901788	-1.7621610476529788	0.6749286177432837	0.3025098839396666	0.8576959173149858	0.28322537653584423	-0.11633911177390868	1.5181107713129822	0.14388159593788777	0.5298997247415034	0.8936796590846222	-0.47503759766064485	2.0248460271522513	1.1216500494984956	0.48887342860769367	0.23384014544634385	1.0863065265696368	0.405477764633157	0.2888496505253221	0.43206652439161225	0.6009769361640298	0.6160811422758136	-0.507616748698668	0.4802028265881269	1.4931745483775967	-1.0999009813686391	0.8289094353409218	0.3623893813659794	0.8352496216075801	1.1241271501396404	0.5833506136806011	0.915179638924658	1.3450856310348247	-0.019459146564251257	0.9542910717097658	1.4205408721683646	-0.2701924705483305	0.09500234146380411	1.2350365386159163	0.9948829206670581	-0.2593019843818566	1.0279440351908768
1.127697451515806	0.39928420971642725	0.9503238906165359	1.0245761924098682	-0.039489897914413354	-0.27375693304768506	-0.11076645255341913	0.6266870914179746	0.5572837271029323	-1.4128285750091503	0.4933811372027087	-0.02789852120090306	0.21827784366744418	0.8137736654844668	-0.2728232418644447	0.8244597170215734	-0.40066808716659186	0.7447878005723697	0.8009060097621997	-0.29787646843263843	1.5625059056926087	0.3567971354741104	0.5091176830208957	-0.364493956949036	0.8402953457170803	-0.36057974349062993	-0.09618279094019125	-0.06271032826340417	0.65392050530881	-0.44000548452453025	-0.18170773660621506	-0.5394317217085183	1.2310798299037975	-1.475121660556144	0.1895693181882836	0.3717306404147906	0.10869981718782847	0.35563828644039197	0.8119391877285742	1.1291307653834193	1.0356191782849076	0.9446559861735907	0.5584042266474768	0.8701444042124955	-1.4302563431584914	0.02019977679660089	0.6010163774581926	0.16826363452910584	-0.13566396669559733	0.48776570656236407
-0.1113544003350841	-0.1862389347159813	0.830640709542774	0.807187460036817	-2.032614162502655	-0.915625211334298	-0.6886782542728404	-0.726588332897044	-0.2756392619482395	-1.2083443266453635	-0.4372794025300274	-0.16982438034584385	-0.3951855940306871	1.6562924684893214	-0.28368235319793317	-0.5661423207971054	-0.8950825576644434	0.0944864101270484	-0.00822093225310953	-0.25548279134725527	0.758644193655772	-0.836379069472764	0.1420620949129454	-0.9472007400993158	0.20126303559712552	-1.0359805315809825	-0.7772207825396	-0.8460250647999354	0.3703430420615713	-1.0350923370146479	-0.3611027543940588	-1.5312523577054011	0.3344335984476437	-1.8793710272500435	-0.3331733444968348	-0.07871512314986889	-0.3972315726642015	-0.6326976721625459	0.2750600151493958	0.5813396962658968	0.5380982640202328	1.6135527282103965	-0.5222136229044569	-0.09533805382580854	-2.107067002143383	-0.07729627735571844	-0.5729193834308821	-1.0615321793317614	0.10331725870350647	-0.2897036258105273
-1.439129530495508	-0.9171916301018108	0.06018551987352516	0.1466434133263098	-2.5406453415330783	-0.7614868207343972	-1.552599880246651	-1.3922877070551005	-1.1670224457922305	-1.1791011992759217	-1.6001300368640932	-0.14341783184118043	-0.620273428404145	2.0321184444565135	-0.38062210251820294	-1.7914581421713354	-1.1534466435331097	-0.7831407205759444	-1.2351674903975367	-0.4547837278002729	-0.2909144945617746	-1.804371011848788	-0.6259111452475169	-1.1879830493649888	-0.664901778009527	-1.2353553951934837	-1.3955367235635174	-1.2932479169945643	-0.5207300463313053	-0.7613053382193834	-1.1971367448745582	-1.8291618754337187	-0.34878214404894553	-1.8066065111380247	-0.9221614662165825	-1.054673399853797	-0.3640944494397146	-1.1561864689753587	-0.8715113448098348	-0.65710780120457	0.07821769934288388	1.2145142608016877	-1.5821813694796507	-0.8640630690107143	-1.8340691126101667	0.009918764920698393	-1.6047732182440453	-1.878850242642323	0.001740842009583733	-0.9331764687047966
-2.3908865613045367	-1.7352836480173466	-1.219456032782162	-0.7611711368138805	-1.4812281516614225	0.13966607198349307	-2.085088346725256	-1.259695295628437	-1.3580998846653725	-1.0517082870449108	-2.280366261458038	-0.07608698727860656	-0.5929074031061734	1.4668772910186785	-0.7055635008246786	-2.156683340975883	-1.3622221438675026	-1.2409194525853882	-2.0525298218884998	-0.7976152480547658	-1.2827769660422976	-1.988109106600005	-1.2475491118884712	-1.1194670671762892	-1.6444296161070362	-1.0425449522032653	-1.6035707239445576	-1.0664096731814923	-1.6519772179747891	-0.15633644538669167	-2.132437270079557	-1.3831941586976564	-0.33915413946680056	-1.1345199345164059	-1.6016336045044581	-2.088366942026204	0.18573097410689815	-1.0938530360796253	-1.7172963997926702	-1.911686715411027	-0.31461108769118	-0.17011856281781856	-1.9399319078663728	-1.2441838898435105	-0.9730276672041605	0.29169569981849436	-1.9726513649762343	-2.183364587942384	-0.4357414005193584	-1.2503243161023252
-2.6826331493934026	-2.1369654163609972	-2.216358075345618	-1.5048629093489574	-0.19016348260967045	0.9448227737746882	-1.8471959660472146	-0.7391967133903288	-0.9220436636645984	-0.6145647941976101	-2.2027202992623973	0.011312145268897166	-0.5950465750047135	0.215682099469991	-1.0766103578313142	-1.5824675265674804	-1.723181245117811	-1.2142601857035595	-1.7772137890519	-1.0211912984194382	-1.6903658457558173	-1.3594356612966942	-1.099992320567741	-1.0616034333025879	-2.477133322443516	-0.7888958277340351	-1.3333859763732998	-0.4180495896404422	-2.143253868167368	-0.007599553546941128	-2.3548066719327383	-0.8228763682861029	0.020501230226679067	-0.2518569587532711	-2.0383372898661105	-2.395662033228266	0.7699792164393705	-0.8367659665811384	-1.4553743719218992	-2.342225010082842	-0.6930710134323516	-1.6472783625890837	-1.4571999143901149	-1.4910569476147888	-0.1850061209184156	0.4196155030858387	-1.684651940731073	-2.3117520818044652	-0.7172938983232783	-1.2460815027040977
-2.191159796973438	-1.6150471228132381	-2.143823968459766	-1.6512938140524418	-0.02359003875888081	0.9702044640794074	-0.885729858976913	-0.2900420246553668	-0.5627795315723515	0.02067892724352563	-1.7067139337925359	0.1753762802748535	-0.6763833186924294	-0.9046769708482318	-1.1265605022705236	-0.5344687864554097	-2.04441893725262	-1.0442314039519844	-0.6094881423658605	-0.9082391628578296	-1.220352437653229	-0.4631331853159752	-0.2542441380366866	-1.1630703232769106	-2.7115426764381643	-0.697269333954387	-0.8561786462745841	0.04934659253339056	-1.516850593128944	-0.45134560557818326	-1.5903729499271773	-0.7286911884558368	0.07993794443709182	0.38444938554795843	-1.862086960469147	-1.6165861004735769	0.7644820169048966	-0.7462528439459093	-0.2839647694568128	-1.6797870832211117	-0.9498325292262751	-2.3122932492336603	-0.5805125504821631	-1.8190878177210048	0.2284794267747204	0.05804498360232775	-1.1500243466531124	-2.312634579003193	-0.46764219252954514	-0.9920786525908484
-1.023449111311334	-0.37730410023039074	-1.0483356507701536	-1.0560265542077718	-1.0707671368777434	0.32961923918280484	0.3267517362583604	-0.09876316720269138	-0.7370509293221905	0.5330251259029202	-1.3411559426533353	0.3346273937837118	-0.7184198925553033	-1.128403038646165	-0.6890811385382642	0.3676423419046503	-1.8757430457912008	-0.9725009024643234	0.4007130440491888	-0.5530226621870984	-0.3236040841347577	0.02732405878417626	0.41843461189281217	-1.1792535332079261	-2.1001041078770806	-0.7956522941614683	-0.5652980489766054	-0.06365237553856254	-0.37347466634422205	-0.8789763244100087	-0.39287018373596766	-0.946339421728974	-0.32358970308414375	0.6804434727907321	-1.1055496100600986	-0.285059296810479	-0.04972250097509541	-0.8147234393848205	0.6759028787137561	-0.53323542232651	-0.8607103539119088	-2.002169555293731	0.059431308867988156	-2.0597700715604548	0.3995439828470142	-0.614146833424389	-0.7888820945063852	-1.8049016561426006	0.06404931366903578	-0.6046992706043415
0.33442152614624654	0.6361043189109381	0.1417005744517048	-0.0779901755714603	-2.214419044142765	-0.3859917592152575	1.1884502903397076	-0.10869230393083655	-1.208402064696022	0.7172135792345747	-1.3457480923043412	0.2299947186443127	-0.7050099389214789	-0.3569922726390915	-0.03249398914805404	0.7197508127080707	-1.096031986868029	-0.9716674390613765	0.29142085073857477	-0.37217256235629076	0.011165421254575978	-0.1119482824142114	0.1016897700699353	-0.8332215701444801	-1.0023343239216354	-1.0313324935247852	-0.6762137080231627	-0.603265357365105	0.11731127905162352	-0.6646822229107516	0.3797088542318849	-0.7772493496884774	-0.7567394260630549	0.8013930556618369	-0.22049756192822073	0.602802129743615	-1.2275816447753225	-0.8449013910745897	0.4626494872754651	0.1392445406399835	-0.4207556602818484	-1.289462733460771	0.13035857686143937	-1.8719162194894703	0.49428596381753437	-0.9548902630411639	-0.7864786088479111	-0.5804829771037163	0.24466644359489573	-0.29977953989740397
1.1561590426062194	0.6484675681360272	0.49644235100445466	0.5827868686538447	-2.313733482993158	-0.8532241736651026	1.2879259017402214	-0.17522980742202718	-1.4795578278587567	0.6673017656122545	-1.5131709813777436	-0.2875371550980073	-0.699974644016317	0.6946697339627067	0.33719053247340447	0.4921952400050039	-0.21451293824849615	-0.9442700032053643	-0.8430325240903896	-0.7141321884383051	-0.7659084380013165	-0.4835457293645226	-1.0183168747356184	-0.30493337202182574	-0.16131116802492862	-1.315127329483465	-1.095935709619596	-1.0287682782167344	-0.5044792343437621	0.17501462982681762	0.3526524024522822	0.16365898694707182	-0.8076452425232535	0.7572886859310232	0.35149663699238554	0.553154395710539	-1.9918302989278396	-0.7955071019659394	-0.7352565786599389	-0.07305591170816994	-0.0073085015466387215	-0.7993687159423095	-0.19206933958277872	-1.190816200114887	0.4902106457865049	-0.531349511002061	-1.105698667187599	0.9143269241944804	-0.18515734895176578	-0.2882993679395263
1.042388057057521	-0.09815369644090931	-0.0006416990069561733	0.42160775874014533	-1.2399751568175683	-1.2372173509518294	0.6153118899600213	-0.13760521999816686	-1.4251873068515517	0.6584718213397931	-1.4620145583829653	-0.9625842244737317	-0.577865161949212	1.031489014290624	0.15683181096890342	-0.033343470163349584	0.08604798795389336	-0.8580966876173732	-1.874884956481682	-1.4157828704316124	-2.029340708782603	-0.4988964787434264	-1.8408209612413728	-0.14118302284943246	0.03531516783460478	-1.4811792563401416	-1.5286606877274398	-0.9164463263243954	-1.3935753080282558	1.0734428982429092	-0.09765385668409596	1.449063709074243	-0.5676115511488394	0.32512585001396493	0.5593575459061021	0.031034422732273113	-1.890192467323687	-0.8220230100399152	-1.7287642870454796	-0.685016785748806	-0.05465903739749617	-0.5957485171328664	-0.4089630205451874	-0.33681541937817555	0.3860174240920939	0.32560221473888823	-1.575572700779808	1.9221621926533285	-0.729534999041793	-0.5198720866057406
0.39260800415758684	-0.5724235033392105	-0.4848013317838219	-0.4009963025726952	0.16186778926009746	-1.7161894782638916	-0.41959826796739697	0.12204291899433052	-1.301070109029174	0.8652002477757689	-0.9738224136283027	-1.2546105938415313	-0.05478869536543476	0.26040295024080695	-0.3013030767498048	-0.48051347934667843	-0.2884835012878867	-0.6617607205918862	-1.700739837303923	-1.8647366893480417	-2.4669216092292445	0.0006882353560697723	-1.4959830549768909	-0.5908786810286392	-0.060706878265272726	-1.3600150786862528	-1.6839340629534378	-0.3204005941767166	-1.2766813401420476	1.516473173093835	-0.2994048820567199	2.294490219815975	-0.37877865546109074	-0.5362193232098942	0.6752175785987943	-0.11460329499657552	-1.1687511933335368	-1.018326594246496	-1.485128505758573	-0.8837490821922895	-0.5637703080573899	-0.25267542891447736	-0.12793790984557182	0.3222787152346704	0.4005815051344095	0.7883757278299167	-1.9301708692357662	2.1417555976269274	-0.6400204340355745	-0.6215851585911775
0.10556076420323002	-0.10032031401127621	-0.1638009375774781	-1.158989057507761	0.9463108253145366	-2.0458925873107243	-1.220952134366554	0.5362695209318341	-1.223981904937475	1.1723827147584738	-0.11076048873258044	-0.8368336886591335	0.8237766592534547	-0.9571262446928411	-0.4627623619152094	-0.6287139581652802	-0.6802080802786304	-0.26464743741879865	-0.29176775530747245	-1.6255164012611325	-1.4353226312635332	0.5693600793066245	-0.3126135602441617	-1.176674340727871	0.13621707179302575	-0.9749371021184233	-1.4305670411015319	0.31857519530374084	0.10579853872492559	1.4319457932996489	0.04574673738794909	2.4036686129354936	-0.2739526964443496	-1.3724490386343202	0.9172751952473825	0.3809685589557809	-0.5051095040899132	-1.2483857758953545	-0.11666550158560289	-0.3968079989196408	-1.056303004095286	0.5198073534813872	0.5806186417140874	0.6996615485865566	0.7279210356815391	0.40003315774009685	-1.8905291327565619	1.9508986568795283	0.2204945795149422	-0.2508483901891833
0.6378517400848248	0.8567495349126366	0.8223141692611626	-1.2132130752612846	0.8296919932753353	-1.7933055088963807	-1.4005634749658875	0.7954729813822997	-0.9240094241848412	1.2378453745994162	0.870099052630897	0.038966259951806505	1.3926602344466879	-1.4416013293231726	-0.028907446220679228	-0.5313219213410031	-0.37870498155816523	0.26737038491749515	1.304535057099603	-0.9637841768314713	0.30495984495545536	0.6156360661056779	0.5148716266909218	-1.1262402934573457	0.6432922782440746	-0.5962255256880677	-0.8397042903577489	0.5809560819283031	1.6289838994207262	1.057536126032699	0.6195613235288234	2.183435229857512	0.06034251325247061	-1.568723777840994	1.2097082767040415	0.9281555328426365	-0.36026759702306466	-1.2803233329237613	1.266118177165327	0.2707182962604374	-1.0824517588677196	1.4062531103929758	1.191647105079225	0.9179825672133816	1.1268003337389603	-0.41858297473875894	-1.36467612654103	1.827671580069508	1.1421110302551396	0.4520899059200913
1.4361759579606546	1.220515775664324	1.5357044501655126	-0.5953909576741315	0.2265006090369636	-0.9384611609126141	-1.0355721495575654	0.5994464423149124	-0.1542826101219289	0.7713100210145343	1.6487273430345657	0.7335901840047222	0.9157258133112884	-0.6447136418836462	0.675368040971661	-0.399882565536445	0.5699706853570331	0.6145738231679256	1.959625864736752	-0.5947502391996625	1.3802094081837248	0.012889129365000338	0.23376412993192988	-0.24463711181668946	0.8574940565123285	-0.49777537183917786	-0.12791772092287734	0.39821752617144757	1.9423085802657627	0.6190154430043029	0.8303302231834728	2.1096806820711507	0.7128936294522763	-1.025621086618225	1.2943168068347586	0.7980082215021119	-0.5748600303763763	-1.0133868538651314	1.614589041036886	0.4464350317471977	-0.7041819708890185	1.7057886855209219	1.1317291635518552	1.005722793766675	1.0078075760304688	-0.820218548053819	-0.5916001126958966	1.746513594138262	1.2652589682939739	0.8698463708592146
1.4965758163942429	0.5492738820120049	1.1980687517544344	0.07636879458288835	-0.25120118269514735	-0.026263026576412905	-0.528930535034225	0.0503843783425351	0.79457973449277	-0.1760547081371036	1.9584854187065601	0.7992532328940186	-0.4535475660416163	0.7319020549013839	0.9726799700753026	-0.35610649588374765	1.3708524533263247	0.49994770037050223	1.4206379764706043	-0.8539358833820886	1.2649534514869099	-0.7700662690846625	-0.6465397142046301	0.8029491189950545	0.37965329711502466	-0.6555684933804906	0.476300844664162	0.05009576025113095	0.8753316226132021	0.22260693477119473	0.36829636194341964	2.0742729955403245	1.174641054324369	-0.3259063221820639	0.9956106704397109	-0.018670997006836592	-0.5892472115181727	-0.5090681843243138	0.8200126090275098	0.034350692050858535	-0.3839944657928537	1.036480190537826	0.2755058198199595	0.8242377717262825	0.10149939750820812	-0.4553191484548451	0.013635302290366566	1.3219068492878563	0.45337702596756635	0.47689945840842357
0.5078250135248714	-0.42341753759050577	-0.040401881760088104	0.2543617057265656	-0.25278555427506594	0.3826719828983216	-0.1799002635968469	-0.31445607779505413	1.2229749312648508	-1.164707722768258	1.7135237684240898	0.3567750870191477	-1.5128540792126326	1.3941920014944857	0.47932122683396045	-0.30737887333551256	1.3165542399868353	0.08387417256843696	0.3471784088496337	-1.2468533995301647	0.7263240828070716	-1.1187597017450042	-0.9502716918946973	1.185092716874317	-0.34001365844015047	-0.752449345166582	0.8771710681799023	-0.09509703406042627	-0.45617564886876183	-0.056910063634723625	-0.5206558439618216	1.5359964246511526	0.7880497356155703	-0.09884219912388954	0.3489508368831413	-0.7893208909941928	-0.055983903204019636	0.1442970086770977	-0.3742571502445585	-0.42385688461689475	-0.42780996578283875	-0.20952409933502225	-0.9011644967354375	0.3393884101293581	-1.054900095746632	0.1632436585715641	0.24029438447389864	0.4614698176682623	-0.6148797803240093	-0.5906329557435434
-0.7517460636274854	-0.6160308856426667	-1.267421089982063	-0.019395251752994915	0.20875904651603536	0.3047377643308543	0.09139633824199303	-0.04507203786307518	0.7337974268929438	-1.6567322056769245	1.1004132726901255	-0.09638884710744938	-1.1311111879596922	0.783749165947168	-0.5288237479399474	-0.09254528851070566	0.524299320313563	-0.13080368083679939	-0.43175099685384166	-0.9769224968449826	0.7542874939032457	-0.8051292956966705	-0.1621057760863673	0.7942632980981257	-0.44931821038273717	-0.499411611538332	1.145276955809965	0.1522445054961164	-0.8864943174857879	-0.15485604886832607	-1.2402579041156399	0.2729693591879248	-0.4245172224055042	-0.3008215421159323	-0.4525088851912027	-0.8505334910820372	0.7611117273499799	0.8808517899137747	-1.1679714344677463	-0.38732499305734813	-0.660744761693561	-1.1570910903626759	-1.6748377206682097	-0.16048782373711004	-1.5156374045874295	0.25235808990328223	0.28195049787718224	-0.375464287758883	-1.1933685996209658	-1.593582705388299
-1.281800277818689	0.14672582382863603	-1.6590012845279634	-0.2620514906153248	0.8936758089964277	0.24128302216881037	0.5584815531250898	0.6568029339466476	-0.29626477351635316	-1.4368793370765656	0.5029971737038047	-0.21022741708010434	0.45836036801103175	-0.36263626113552383	-1.3948934949735121	0.2569493099523138	-0.2259111136458836	0.1032242724129582	-0.5855750539916309	0.10226163715281548	1.3075848187177976	-0.09300631934987759	1.0246244280112438	0.29624084438041526	0.23883611784858538	0.09523411872925827	1.379161462620692	0.6993495612639107	-0.3403649235430727	-0.11233669204778397	-1.3264172106527548	-1.210611120621453	-1.5797475773543046	-0.291732850979827	-1.1453899877242957	-0.30802908110582966	1.1910435907095458	1.552177839330558	-1.3314195231917327	0.09057617217820563	-0.6978376358437747	-1.2181151755971875	-1.6388396177197324	-0.2763771371644846	-0.884712161621144	-0.3716152779484663	0.4902254802557202	-0.6735961715327141	-1.184397850676186	-1.847222065450866
-0.9780856592933556	0.914437599893695	-1.1361538805406195	-0.1312622718559216	1.483316411885313	0.5309826910176989	1.2615699181755686	1.041490377158291	-1.0537605978338338	-0.788089345686347	0.23956513612980324	-0.08321810027843343	1.7467038283110563	-0.8815719124283925	-1.6733776368602074	0.45639369342825414	-0.32491217386781673	0.41398553066954474	-0.30416410188472703	1.233996147534805	1.4175662339308763	0.5785162763075647	1.5268550453423824	0.3009585046355646	0.9091240390721159	0.7839546565059443	1.5251211160533893	1.2443036417909603	0.32164817602001605	-0.08622335899467332	-0.8046621885633509	-2.1249934848641048	-1.7265842458897003	0.3681471175945685	-1.4564182638075258	0.1409029215367671	0.7723197247361717	1.8937669051700772	-1.1494168180354736	0.451345904298659	-0.4303582857755466	-0.5777965397481762	-0.981163962572788	0.040736545841104276	0.24301083527449285	-1.1061134236069403	0.939083111691745	-0.46551831633992874	-1.060618887835558	-1.3095993765101137
-0.6400042547015719	0.7062866250777783	-0.2773289128875182	0.24966011533861265	1.6898852721165025	0.9591353170284301	1.8649092089669053	0.5853495765046545	-1.057346820337668	-0.23576435934671228	0.31743682979505183	-0.06757204413424933	1.503046356695321	-0.5076930294722715	-1.3976777851151685	0.2273730380042716	0.10300820592933489	0.24458553961843102	0.10384925946260742	1.5534011069352807	0.4947866246676906	0.9329706269737033	1.07083886001931	0.6632662717386025	0.646677234923021	1.321386988559291	1.3858948271258535	1.4593278106351213	0.391527644313978	-0.18755401707496958	-0.13405575369637449	-2.146798873818065	-0.7813245267453679	1.3666972144438543	-1.216074942629692	0.00218157758244203	-0.29315457940279727	1.729171646153581	-0.9509238946351545	0.25562457076003003	-0.12232765170675958	0.06879509388525601	-0.25609001272828497	0.3450620164623114	0.9061256485664609	-1.220032153236517	1.3214035351590339	-0.2622094939512182	-1.1948792541537228	-0.5317117769582166
-0.8626289408797074	-0.3253628375118781	0.27283953709441044	0.53851471295587	1.3883048550558397	1.0800167427959155	1.9997170972037748	-0.40246453146018396	-0.5136721393981545	-0.09098834261655532	0.45706146437823564	-0.33776629592620877	0.11164688714334181	-0.11136596166456944	-0.8197217321377875	-0.36779291722284563	0.4676015341649066	-0.37370826274859553	0.47195397559683366	1.0349070753008902	-0.8232483664046258	0.9347681185045517	0.3948819896287578	0.737895949592212	-0.46852452020954727	1.5745275710004822	0.8658040730316078	1.1950221251852626	-0.0017302997901671082	-0.34834266856278256	0.2085058258614455	-1.6164104524833198	0.4246254621392299	1.9928651338731496	-0.5259546190463931	-0.5183718104552011	-1.2664180660757076	1.213582724276503	-0.8116008107806074	-0.35500122923810196	-0.04653520545660821	0.2234356887778804	0.09243927286666508	0.12226709158452109	0.7757171366307025	-0.5949579143393606	1.3230648055598162	-0.41324330013282756	-1.4404711374951715	-0.08786676957824016
-1.2201602882070595	-1.005240264055909	0.2765062371841233	0.6054339332143774	0.7258895561184924	0.7934072267724115	1.6925540586607266	-1.073138027380036	0.05260823677831746	-0.22548272573073527	0.38894446370840113	-0.6889854174277509	-0.8539653242275126	-0.5703098493795205	-0.05675008766150153	-0.8878259507843087	0.4097932441218938	-0.7215156837435484	0.7071756050185796	0.49100188490950586	-1.365311910509764	0.6899157619538616	0.2924783634898113	0.23711077280177756	-1.410340467156625	1.4601289323661657	0.19188659932433075	0.5887456869312072	-0.2815913841700576	-0.4057516516490848	0.13735561166890087	-1.044525902940498	1.004084250245022	1.9311785118285787	0.21672019529000552	-0.8099048475031068	-1.4654163663707538	0.7691331362949066	-0.6489606322126538	-0.8142192684378347	-0.15873688029153188	0.0034873927032878045	0.008929662831762225	-0.6270696038872846	0.3947511769632042	0.22488874809292314	1.0260901295829719	-0.7154333064289278	-1.4020706511906644	-0.09440654931050196
-0.8072246065868343	-0.41172685565892236	-0.06984420786347995	0.5998832910907546	0.0650614766986783	0.42872172746038356	1.343023788739654	-0.9385297457465911	0.3821852888720624	-0.2584678319016196	0.13423349411228933	-0.7462451765587654	-0.35875820320506485	-1.6427458225798752	0.8729862889032256	-0.8622476238244803	0.1250525130647369	-0.21194906353891538	0.682410906411992	0.6315177623718801	-0.7969164679870655	0.3661729711693116	0.6811106882273278	-0.375927047610457	-1.336757287220267	0.9438818939113953	-0.19133869893810143	-0.022974974315961395	-0.21691198093831773	-0.2842740547980359	-0.005961574307125943	-0.6043213888538531	0.8054830452532341	1.5208996952242688	0.5922328218910037	-0.51915134888607	-0.8054037698362232	0.699099104404407	-0.44036687952705766	-0.6823836797491186	-0.19836214674805544	-0.10157816315208532	-0.27700322131767413	-1.2947322794610128	0.43538853409362244	0.6280615874174078	0.8310599025013479	-0.7210917373794759	-0.9665903356769326	-0.23724178571197646
0.5194396596354118	1.1067716124981022	-0.39762957147655237	0.6407818316618581	-0.26570068656025797	0.2758654945619474	1.250997217014806	-0.35080101464670427	0.6261717705509077	0.08804342548920517	-0.018494724183280877	-0.33955613866726864	1.039837269480197	-2.2238511792131144	1.7351513674771637	-0.21699599050922327	0.04360424393961621	0.8244829136309098	0.3449681390608584	1.29023491039921	0.04833876483780455	0.14740719032474095	0.7867492545660624	-0.4227614761420286	-0.4255523185992332	0.19258554421743806	-0.009004083947045636	-0.3535187633171373	-0.09595365899639419	-0.0235419764936621	0.19162909375405393	-0.18159952604068924	0.33681181392962267	1.2266009621291798	0.5413439244907737	0.17086979381881873	0.17068893080952083	0.8928049648196511	-0.2536566206828355	-0.016477431453086597	-0.022953430268197492	0.20352840983376685	-0.5280884363469016	-1.2111040513801128	0.9055390690006931	0.4710699978830733	0.9747131236704866	-0.2909066259842478	-0.41114625902415614	-0.16938360987785078
1.7922424984429282	2.285990622103213	-0.4222841573037713	0.6176727553092806	-0.21279907587200683	0.23287105177709616	1.2629522882950601	-0.021200764241901884	1.00717916070795	0.8155653081233101	0.18204718342962495	0.3268102969029704	1.9606611115351265	-1.6772588388196286	2.034926477795741	0.6361551251868787	0.3392213785087673	1.413542042316586	-0.1118656699020123	1.6915922535370986	0.265469226117873	0.12682683208159834	0.1632361947925642	0.20272724580956752	0.5207473893021478	-0.3712515078099403	0.5760642862124289	-0.3783309380881393	-0.18706076372410824	0.3406240911312703	0.8223233903633391	0.2343436123671065	0.07023836463990575	1.0648788156091675	0.43660017417165436	0.8466462067601089	0.7735363132045041	0.975980069110247	-0.11891784773199647	0.7473222146424322	0.27582791319241906	0.7516662719977396	-0.6457250874476737	-0.29634427225752163	1.2267694184439357	0.04545469867461168	1.2365176652789047	0.30067493698173553	-0.015079473957529073	0.1646399600023869
1.9833401455830717	2.2329527988324287	-0.08051179151741386	0.4007996003241923	0.0009933852061743064	0.04879340166456776	0.9861212832750391	-0.18854478333176083	1.4885712157920483	1.7172763438210685	0.6703642990885251	0.8404161769850866	1.7700603328643514	-0.599697765926939	1.4652224395629334	1.141976023995796	0.8236627801145285	1.0262328981136226	-0.3298007759073632	1.376013023326288	-0.025584252017872823	0.1934172307023828	-0.7173417862175335	0.9434063428290569	1.0490737276204574	-0.3460004582718152	1.1234374626306805	-0.3168613429229777	-0.30493385183752286	0.7823566302299293	1.594808293368548	0.4368899235413713	0.0007370578870474999	0.7191023297167957	0.6792184253328721	1.2799608141204186	0.7274212830986075	0.743022917570174	0.01741443260036113	1.1977572258577016	0.5664965129692378	1.1558268003059537	-0.6148860923096713	0.8312354776361426	0.9933433524642512	-0.3302634209516422	1.2125176969064064	0.7306574358735142	0.2636790368065182	0.5438405001188051
1.185472076673996	1.2236204829135788	0.42834253741825357	0.151725671131764	0.11117367159033044	-0.2024852407066159	0.32315768243580156	-0.44719425039982397	1.8164249675113415	2.484679998283214	1.0812116399343819	0.8951516966926037	1.073328862567888	-0.07506515324956399	0.36378676085335315	1.0593930155495432	1.234363502544284	0.19559524240864568	-0.11378884670758638	0.664830452132143	0.010390111755272513	0.10238368066828536	-1.0124785999350556	1.2468435356537892	1.317416729201207	0.24840622380447608	1.3349687645167623	-0.4039994465033855	-0.0664985681942335	1.1081038025778691	2.109497259869856	0.31619077867123835	-0.1258122884451149	0.11679946989930512	1.2050874313495705	1.4777071057959665	0.3308465745309599	0.36182331197278006	0.18169288440024556	1.2342187469946695	0.8441055950282303	1.2055254136358073	-0.4143191138584409	1.3815236416319485	0.4262362052735128	-0.5594104470509109	0.8319305126924452	0.8935469859634384	0.6295506424702159	0.7312664108281594
0.4514826081102931	0.2389090597447018	0.7275038767712011	0.23914589220858742	0.04141421311077267	-0.1274477423707715	-0.3367291901120514	-0.389624383524782	1.7938817151463557	2.75227018982059	1.041948588195651	0.4804541401012861	0.6938630084653644	-0.35983171142147286	-0.4455746027977149	0.620497573393055	1.487491358812459	-0.09373682195373773	0.3609683623223555	0.18023676660845514	0.6473219668686024	-0.2517805944172988	-0.5175921907213168	1.1464674431085276	1.4606865351218599	0.926959514949324	1.2675285837227648	-0.6719666339572589	0.5450742773348562	0.913790457659058	2.159365573724038	0.11317493362826915	-0.3473386975178092	-0.36215805642095533	1.4738139912309212	1.4514031691508535	0.10773619468778994	0.11926994418246886	0.297018826911165	1.040456028410304	1.1267824922580083	0.9772391674770661	-0.030338797983218316	1.0367909966587965	0.015704505229273514	-0.6535007892694403	0.4785167392365691	0.7719843634696735	1.0644971097479357	0.7087565127892832
0.4875676341464041	-0.09627286817560454	0.5226589943041942	0.7801149981374876	-0.08219220121142537	0.4372023347260526	-0.5312466344892477	-0.18424013469463216	1.435210553953093	2.2271641640103454	0.47992494126785423	-0.16325492514708448	0.5878537847946886	-0.6515110031118053	-0.3662477054001189	0.2752463951150936	1.626595210925451	0.48400007391296335	0.7296744854428229	0.09722476451048756	1.083794506622834	-0.6442937766070002	0.08936081786868996	1.0815345010984754	1.1667117215252665	1.1879839445987415	1.1298905256321026	-0.9306996761325237	1.082493225705158	-0.05446017877701538	1.8021721560298516	0.19559853591043513	-0.39890110521175237	-0.34381505892313646	1.0344296638776822	1.1343101993965896	0.2924859210355633	0.04599033418097057	0.3052448217786954	0.8667581411069555	1.2860399390856188	0.6347024567317419	0.4816229676057279	0.1452186440903097	-0.0910205026426772	-0.5418285467862274	0.5581376134316599	0.27470020961132	1.2721404480186973	0.6933977356622314
0.8347894573024246	0.033696542199544224	-0.10007363385973977	1.3782666645227342	-0.10053933948962167	1.054033164542038	-0.2573158016058593	-0.3122461634727977	0.8971996955852111	0.9826097081300579	-0.29963164712034535	-0.7261926756150271	0.08995974900370274	-0.21352920259220665	0.4549910577739395	0.28918171431956374	1.6341052396033466	1.2929738422451036	0.8107144459326351	0.05621569906936205	0.4559153542882544	-0.6831994688189335	0.06349274094327369	1.25157363444016	0.2200754368046443	0.987404306611867	0.9608443212006329	-0.9260997538424126	1.1331495670627156	-1.437238258582483	1.2474477768230143	0.6034286214611244	-0.04234286541025054	0.04354920884216001	0.08625711857244436	0.580100396257276	0.6302203047887986	-0.095262962993498	0.35196576957901177	0.8456101068080724	1.138496561019134	0.24272706517508985	1.0155023585051137	-0.6280525913367963	-0.14686201138544616	-0.12333748554126323	1.03154993872632	-0.5653594422721329	1.0501539564046547	0.9329161704408216
0.5496534580356796	0.1231179647778942	-0.6445876677979823	1.459516322716731	0.02236449083769802	1.068054193289647	0.02595193224646581	-0.806696169739716	0.365383981435364	-0.37174643521343176	-0.8120325740914789	-0.9923718648163649	-0.947717908188897	0.6051140051005564	1.362510251627263	0.5609268654814277	1.3995255790725523	1.5190663406431753	0.737048442851576	-0.23358063657490835	-0.8840210738130221	-0.20335014579918465	-0.5078205697006148	1.3368275287935965	-0.7603526707915089	0.6943419952533794	0.6071491185228487	-0.5227958937293655	0.76582533926104	-2.3400351216038997	0.7354614389934068	0.9535697276287481	0.652608423469602	0.31962894468743597	-0.62647456485972	0.09897427530287445	0.6690528648565464	-0.4459334604835178	0.7407950385982601	0.947482278268251	0.7295541449473141	-0.19716568336743714	1.5063960594938424	-0.8169984337698697	-0.32153398354755924	0.5115281156902799	1.460721083333193	-1.2982800668241108	0.6030947695700944	1.44499685474924
-0.5071801368160459	-0.005075080483942349	-0.5826938781689793	0.8748664212002936	0.18330556782903495	0.359696961530632	-0.06990400911831039	-1.0352797838530885	0.021768028643388407	-1.0248737752322703	-0.7252387949693008	-0.9092115347993578	-1.7477042508417004	0.7942911149041049	1.8568275259393667	0.7788026672426802	0.8643341716356926	1.0146426739406296	0.7075808524988224	-0.5354068460825057	-1.5515082339395632	0.5338995818252403	-0.79929368707211	0.9031851566694834	-0.6861143892236773	0.5892561388781243	0.007536532141646524	0.1935576339118261	0.37608208728479575	-2.092218491124687	0.447543957435514	0.8483267916627982	1.375217844049968	0.250719829029565	-0.5560857333213743	0.014786156098611414	0.24755486179819053	-0.7975255722571875	1.6021482102384565	1.0359095837991885	0.38990185710655184	-0.6233827084173974	1.9588272780299134	-0.4195756780936947	-0.43147590032267746	1.0272774101015736	1.4753581539090987	-1.2691697566798554	0.36611124764820724	1.931504047216829
-1.4229796565060149	-0.1837141861772361	0.14956377455716546	0.0661193747466496	0.22457149122065462	-0.4527130280920548	-0.44472686669394296	-0.41294234349891057	0.009579382881249163	-0.6787716637712798	-0.10499916797162312	-0.5748804155770093	-1.550783667531422	0.03759133097527231	1.9089833564483183	0.7161459074456036	0.1227229128399905	0.23676226925126617	0.685570724444837	-0.3709833485378206	-0.7194495123896665	1.0609267356875125	-0.23322157262875723	-0.04307755415652185	0.6566802305209641	0.5271692791347631	-0.6197141181993738	0.9157567119718235	0.17753617007172237	-0.9515276738702828	0.38387003828124905	0.2956721971105297	1.8094174329961505	0.08609931209999958	0.04136649523162305	0.262119837347369	-0.3132463306604803	-0.809088574815087	2.608200126936842	0.9448735092601609	0.38830888620626164	-0.9213614187877786	2.3504231529495163	0.2061371802665724	-0.2830969876485561	1.1005187909459104	1.0780593318265848	-0.3186318902341527	0.5345455847429357	1.9885252482217226
-1.3301006056659168	-0.35648646853511945	1.0343949039579234	-0.41991617300866557	0.02656615066378633	-0.6544387031594082	-0.705772194946919	0.7857945508822046	0.3087744266340982	0.07528585300810957	0.6071480672333884	-0.16770873146480186	-0.6753053394639614	-0.749857703951322	1.6673187560058027	0.3831392800022479	-0.6421506873033355	-0.4473027300168224	0.430999030485455	0.3256876193946275	0.7866408254622609	1.0971216917818782	0.8017700943005973	-1.0184281284703427	1.9745788888628952	0.1858348241402179	-0.9583482625512263	1.2429758359304832	0.0123042970374033	0.09964939781552702	0.2903116121408153	-0.3420405265500248	1.7509850249717525	0.12321893427421726	0.33409237591155966	0.37043882100293984	-0.5140857593589865	-0.4504143320703647	3.115688557486186	0.5517636585434228	0.5674795482284405	-1.0366206752824456	2.5404881040673706	0.6453275473383479	-0.09447985258815697	0.7362729730599094	0.4761193068340822	0.8495105311357944	0.8736346009807328	1.469201013336422
-0.4399951859177759	-0.7262452630060104	1.4074151165602258	-0.5064596141390978	-0.422420698150599	-0.1755683430954532	-0.6999326332472032	1.5661162248657419	0.6462216310408282	0.2693834845814092	0.9063152265412179	0.16914990817228723	-0.21895373438847884	-0.46095763544711416	1.1034298728230025	-0.05286965567176002	-1.2669994891876148	-1.0700683284732422	-0.16509831810642772	1.0281100773192398	1.3185408120458246	0.7089321134579706	1.3469036745082545	-1.5362965807785394	1.6786571053710169	-0.419179634836921	-0.9216330999307232	0.9488759554450286	-0.3141927535760506	0.3589439246593535	-0.1521857268477136	-0.7432494967880581	1.125971962326217	0.22998833808369404	-0.19943712235190647	-0.00984629802848465	-0.17413316939467438	-0.09875996120391704	2.7010143855121242	-0.1464788431899406	0.46456209271515636	-0.9961168449236063	2.348768020310127	0.6962281913247514	-0.28214881561318067	0.2894651636763029	-0.23384277465744838	1.2541754797760571	1.0334930695172402	0.6624750898632801
0.28134969524893505	-1.337385583448648	1.0572631394481418	-0.5827285595785684	-0.9823896210342368	0.44027889449585916	-0.6820708982040657	1.2372990669242583	0.6357400644732829	-0.43605505185127375	0.6202086195510564	0.43606381152762974	-0.6801424550383355	0.8255544499234108	0.15717926500501966	-0.4351483715066737	-1.623775703747579	-1.6560709282883508	-0.8587250187702629	1.1545001691502026	0.28233994744994917	0.15383160283444294	0.930759933355346	-1.502467254115102	-0.21689350553982362	-0.8236637535477502	-0.7021655071546494	0.2356128394556741	-0.6701424275830911	0.12345682811228183	-0.9077057281486819	-0.8524125523365119	0.08945739819158581	0.028869814693327684	-1.157859124903422	-0.5937626884454663	0.39144914502312783	-0.11475813587454173	1.5911480824881983	-0.9766921281886047	-0.1446132760363458	-0.8000420626407883	1.7663846029423542	0.46511313835308804	-0.7970137809796373	0.14379208241343944	-1.0526822050675322	0.6579409681843652	0.9706880499931639	0.07955612306073333
0.3261422115065781	-1.7335904178948334	0.4088802429101432	-0.9537460668959221	-1.3944782429513558	0.7464656718239258	-0.8980327883871773	0.15302330513567963	0.10477054397629312	-1.3343926346777084	0.05084677123592982	0.773710082439942	-1.257378315938057	1.854268296560046	-0.8461422631340343	-0.6968805035636593	-1.595422337228888	-1.847117351078791	-1.236850407380757	0.6915074239217144	-1.1502455686099868	-0.32598818168207416	0.06805980784952838	-1.1335203061944121	-1.827615625501174	-0.593097964391463	-0.48995368636620557	-0.32625656723087393	-0.7135016677015156	0.27791096950534083	-1.3962570128123113	-0.7358767517165254	-0.8738130646228758	-0.4793499876840575	-1.574659399866469	-0.6435122738587237	0.7004496960357327	-0.38357916923608254	0.5219052572875282	-1.6211226453482546	-0.9025331048753523	-0.3842210567426562	1.0567755286207772	0.25632168902104346	-0.9584266939245967	0.3609573447056813	-1.7857766077538924	-0.15911229289388315	0.9641235464832232	0.02593942420448287
0.15677180280714936	-1.3383436516950513	0.11359816955982421	-1.4250568530582621	-1.4320308936095798	0.8538742263964746	-1.1433614699500347	-0.701201544720761	-0.7014905088248694	-1.4059747535071332	-0.3089422829819631	1.2947447677844088	-0.8173805722710964	1.6343458039753422	-1.2268144685307867	-0.8264954338791555	-1.1417344376580798	-1.2592812969915916	-1.1207790886992357	0.19059317327316283	-1.3790723061174242	-0.5596853746702094	-0.3646172468560055	-0.6227690268248939	-1.369773452138453	0.15714978503667065	-0.25172467832021206	-0.27166994179040205	-0.33770111721768975	1.1900937674760232	-0.9535765628618391	-0.3924600985635854	-1.151128967478435	-0.7524886563610909	-0.915103622139367	0.2082129004651107	0.5908556940737663	-0.4064051547370417	0.10485607679240086	-1.780007598019398	-1.1761911230173965	0.22527001375306424	0.5781415285190096	0.3259696125266874	-0.21642971382131054	0.6423236535532033	-1.9822408836308922	-0.2731104406294241	1.2282074590169485	0.37250661152859965
0.3956152099871316	-0.22733876790730412	0.4481998229154288	-1.514804425045724	-1.077780486294986	1.0802787033051886	-0.9342209813159302	-0.7721610683712494	-1.2775352796529837	-0.4818940485065841	-0.2520544492437858	1.8720784551576173	0.5970462452394294	0.5829877469857198	-0.6100110513461624	-0.8187201217639725	-0.4117272579953448	-0.15247192800522602	-0.7357264587103096	0.17335366777829447	-0.209333365209605	-0.4546112807148084	-0.13667207947603194	-0.010051905867078246	0.7579274759909881	0.8223029859801035	0.12384103615716009	0.26026339302581813	0.143465068202039	2.187550157230808	0.3597013524000461	0.16258451946594255	-0.5205024925557706	-0.35355878328467394	0.3397993095913657	1.3694466053094518	0.3439177469091143	0.10343665189321764	0.3035938366104871	-1.3872361865131837	-0.7068731769501229	0.7678693359830875	0.46667430851896147	0.6644223320540672	0.9924345401430655	0.6331463121146593	-1.3477502579130602	0.33888607654908676	1.6085031289507494	0.730970177000903
0.8380027209017221	0.7185970769564176	1.0848368046955705	-1.0167561654138968	-0.5400789117725379	1.323723248532141	-0.15451080539970408	-0.39162615754305086	-1.2574217204651235	0.4717421597759978	-0.0479379263818227	2.1283279164860947	1.629195236897129	-0.014947613654315609	0.5211351494374361	-0.6750783258532632	0.2904062277638654	0.6018041483849668	-0.45330698692525984	0.6239438455309576	0.9707949569692413	-0.09456874904695302	0.12088843962158055	0.6622148383905744	2.27834166750525	0.8993597986030968	0.5313297605390755	0.593101001892391	0.324117082564327	2.245323078303863	1.5199614373411143	0.7077916685025581	0.5188319505162731	0.36496899708546376	1.1691512398616262	1.7071094155396307	0.315687595580582	0.796710458408296	0.5412299819565621	-0.6926303665796887	0.12591709167121734	0.9026960318245942	0.5118330308140097	0.9928631387768077	1.4728404378267492	0.2723667987501236	-0.1873162563743294	0.8207886224195126	1.7161180609982878	0.8091812509216583
0.6706448656054502	0.6652081019356091	1.4093441930164599	-0.23852220354936884	-0.05484759685404062	1.0818770221607825	0.6271919571061985	-0.1458014699748157	-0.6968509077766065	0.35798048127476556	-0.11829500063275127	1.7357490316013082	1.1286054587486751	0.43272238641342026	1.1525999246581227	-0.41285841565044806	0.7313345351313144	0.4217071232432311	-0.39598992322159315	1.0698813699683283	0.8545280845864748	0.2069717507511491	-0.26057056587336996	1.2227542521838277	1.5391308686624634	0.4548214934685256	0.6635576903038903	0.22381897092447597	0.14796826816137837	1.1194355619467764	1.3862925124371095	0.9102119484891186	1.0950699449159096	0.49985480333051435	1.06028366864078	0.6878525468281288	0.49754627449477407	0.9739566277681793	0.3272046945036386	-0.08427794163462969	0.7214457582987652	0.5864773113345525	0.3792223786660311	1.0113958000801055	0.5465418563700304	-0.14584984684031105	0.7357381645868064	0.5067250852448043	1.3227478124748793	0.575515263790302
-0.3421370996482107	-0.20686360518149305	1.0617610532725497	0.33571121503154283	0.3212354130140919	0.17651711547487203	0.6634722750401503	-0.04777566040559964	-0.007047896215900674	-0.8099421057813136	-0.5280352734537835	0.7982946200620572	-0.4435176513634792	1.142882100160316	0.7118188881181524	-0.03789013095306274	0.9310837686301866	-0.2665976614217394	-0.3433283319888052	1.0716588720363782	-0.2624142425825617	0.1351979947387638	-1.0890994820751583	1.4875615544366607	-0.6104148200529095	-0.017438463341755615	0.3905423653123097	-0.534298119853347	-0.06390883676170188	-0.34524107468876064	-0.07957854011337441	0.6903833650142818	0.7678028225643089	-0.38275927326767406	0.504694571572552	-0.9348414471638042	0.5157492339940329	0.3256718834639149	-0.24735243369162963	0.23433607675550774	0.868680507922934	0.22665658302340966	-0.03999600588219287	0.6941102341885258	-1.0402606968336985	-0.2595537634656014	0.8843215703771207	-0.25461473656368655	0.567772557352822	0.1511106572865261
-1.2991320469876335	-0.8119433662184814	0.22314288927814435	0.5241392786856446	0.6739676648655263	-0.7711655516143502	-0.13626632210522382	0.38312280763727896	0.3671088644602424	-1.8242916325066243	-0.8729988516002035	-0.09927345733287421	-1.4329462267831026	0.9665671534509643	-0.3807471892354622	0.4672541355883185	1.0610635769655121	-0.45894016863076564	-0.034829144510563396	0.579222400065653	-0.8799615076551006	-0.2414378289090022	-1.4058661755341832	1.4387489614306321	-1.7666166196087434	-0.13743548199771444	0.014860901246587264	-0.7839458903022213	-0.0028754981003427885	-1.0478008342274658	-1.576054860742367	0.37590556538426867	-0.04411383401955565	-1.6350644196410444	0.39910470083251687	-1.7237308712505077	0.09013779208838116	-0.6737698252954728	-0.6578275686374395	0.4006939033392938	0.8608868114506564	0.3271010169566055	-0.528035562413942	0.33570621386285043	-1.7563720217274719	-0.0028172353832272156	0.43740567463850544	-0.5249730309706702	-0.20097568585040715	-0.3292816751209636
-1.1008245109847439	-0.3533045924576452	-0.5578463539540969	0.5223611820228935	0.9885051315426432	-0.8728655265130013	-1.0088347870849061	1.2424749846228436	0.255563898811811	-1.5118971083778754	-0.7317080161203299	-0.33765490009516297	-0.7985267596981379	-0.1480821859879385	-1.211581041924534	1.0658704730464255	1.1582320839579885	0.2795843976659206	0.47945433056676073	-0.12204060459246359	-0.09410794333130314	-0.4228027542110136	-0.514504163445643	1.1910744831835722	-0.6844528840724179	0.024296027903088217	-0.007840682967800175	-0.04633128227555852	0.2997050758024501	-0.6602735185070875	-1.668525264547084	0.3492800879024468	-0.5198228474035009	-2.1304225491980926	1.0012173966852205	-0.9570749999740832	-0.5629283830639837	-1.1790147773795523	-0.5613332838709258	0.684936907603035	1.0219344464208147	0.9384351403823209	-0.7979579309668094	0.26781940211007244	-0.9003287643277614	0.316623851609054	0.015128532214349115	0.06222641705024841	-0.7172904930058074	-0.7117442153959731
0.17733119062931818	0.7266447304560549	-0.8181039209929015	0.5622683803782049	1.032262783058012	-0.019026302847314172	-1.0848112276042539	1.7815760597640269	-0.14190057190416924	0.021733157866593276	-0.18418951137058395	0.15099567006872844	0.7629024782452994	-1.0068894737091048	-1.338787751912074	1.5612220052758314	1.019092958452339	1.3175245355706307	0.8381043190554837	-0.7012145559407181	1.3358858612485136	0.004362141990541674	1.1757554348133819	0.793879394540309	1.3500407891571602	0.10988198753915818	0.37649670098187316	1.0461811426064749	0.55340858753343	0.20704457853686611	-0.28369475968532853	0.564038713619377	-0.31197624029493576	-1.462138221324122	1.5892707253317557	0.5887289772923036	-0.8686456221011506	-0.790736837939327	-0.1985939261256782	1.1036745360024551	1.2311865025752273	1.5271832620856165	-0.8187904701197384	0.508153777918204	0.6029234109721626	0.32630722348414626	-0.04524904042251539	0.8120761232793878	-0.920729699344274	-0.8073148805215176
1.2042317643594636	1.1845739362432768	-0.5391276791721353	0.6168127458048464	0.5828004623122485	0.8150952267210014	-0.30904842421930107	1.1399111512394486	-0.41349006908726954	1.462118556433467	0.22395917291420142	0.7486286118707778	1.6167130951383761	-0.5154670581589179	-1.1265377996668702	1.6397828198569968	0.44206129443522607	1.7040315234013974	0.7254914446707073	-1.0038932477227576	1.8607665861157225	0.7779474796914393	2.427996461304911	0.17124253572669118	2.0113639557165883	-0.13240980963312238	0.6704501787715892	1.2588659460850191	0.5337003673354641	0.7197975973960138	1.1381102818055238	0.5534006666689153	0.11705734296492135	-0.3766347139684832	1.2160812036775326	1.3338843237380433	-0.47179288242455636	0.06014879923114245	-0.14093210607220638	1.2952342579343272	1.0127213886420416	1.4575905724750466	-0.8389261185534843	0.7119669818266833	1.170323930130961	-0.013656531195630019	-0.017581567366908486	0.7446457601886233	-0.8916278298343981	-0.5549842502834639
0.815504750232785	0.3580731105130185	-0.13228512567895653	0.47792394225618895	-0.2266524221848808	0.498000209888281	0.47643091838206875	-0.49189550295114515	-0.2574246799458835	1.5759400517496787	0.06684993012572625	0.6776876514421191	0.9296650364879615	1.0530804621975243	-1.1652948202688453	1.1204066566801623	-0.46062586460077454	1.2218722362345122	0.2039170355022854	-1.0904106346654887	0.8784589354839389	1.0636184244945046	2.302326064428458	-0.6911553288633674	0.5060467152718701	-0.6561794865625108	0.33144650459713526	0.04401051580551267	0.25980275894383287	0.5373143793854568	1.0839197545858745	-0.020661785700511495	0.04697695564229039	0.05071515982701439	-0.24793288738495645	0.4141866740873612	0.3498409969565983	0.5382514119227969	-0.6704209953228831	0.8653921348130942	0.09315660631911442	0.5956499881088796	-1.0865304427843507	0.505434001232578	0.23665847359998837	-0.3556849604459011	-0.36367289758401367	-0.2807170393477315	-0.7688029795200346	-0.22532940289954512
-0.6930745629348806	-1.0867765777864742	-0.060928647074054494	0.043058777194222936	-0.8958598405710341	-1.0442843083717437	0.3948579672955936	-1.756166927651703	0.22887801863402055	0.354087160889275	-0.5018057096063835	-0.27380979149373036	-0.6049947773445525	2.3057393666298633	-1.5777874503594118	0.1864542737651556	-1.2870146132294056	0.4747451497610774	-0.33334616746372225	-1.1449211074644947	-0.6650164976126869	0.30411573711907464	0.9748790842283319	-1.5785316403014436	-1.6916351695591554	-1.2336226844389875	-0.6181675938282879	-1.7845823738339253	-0.09942813093194622	-0.12414539868864374	-0.5083321278693577	-0.9302877299318854	-0.7140304520453106	-0.4559217888228689	-1.9074186220563145	-1.5027393993315148	0.8971275841791218	0.18381377602631435	-1.4891972691294049	-0.12341484850833698	-1.197614687314288	-0.5879202505267043	-1.5043392437500402	-0.12751861356671165	-1.2293291417239012	-0.3488529505846156	-1.1123893663467272	-1.39816420784345	-0.7244807600639771	-0.30315477575297567
-1.9073884245804045	-1.9040030472090317	-0.4101978456550781	-0.5594008775183452	-0.9855779497058079	-2.6809009476505867	-0.5785105079873715	-1.429605587932063	0.5471637085215025	-1.1123794732994754	-0.966153280644336	-1.538003382619595	-1.6929374183108996	2.165103793714391	-2.023414049279975	-0.7001009658473795	-1.718649028786599	0.013877796173659852	-0.5374612006228058	-1.3231126178809682	-1.3921393311285974	-1.0735630521009756	-0.5210610851592415	-2.176596252330102	-2.6026049949321086	-1.6532029511816506	-1.6018270332377076	-2.7991202818138716	-0.38813029708779123	-0.8842652435196408	-2.2653788637160823	-1.60205840085014	-1.674774752972551	-1.1916906637292508	-2.6877139022656196	-2.904908029305423	0.6986336361302488	-0.7225701401255062	-2.070952617822572	-1.0836065510973776	-2.135900228913173	-1.467022332948255	-1.834168172751665	-0.8116602611613968	-1.8818632098184283	-0.05547455602177904	-1.8026719229019539	-1.6771867413752288	-0.9062135443352637	-1.002344150297562
-1.8373361522518523	-1.624296227425866	-0.7981537938038316	-1.1026062728428043	-0.5417358272222746	-3.1844485779073737	-1.6257179740265255	0.20443085691900936	0.19212414269680622	-1.7508345839551225	-1.0754544922538174	-2.282640720712617	-1.7732361180282243	0.8860244245416529	-2.233016105424549	-1.1908238877555912	-1.8148116079859868	-0.2829200073252015	-0.41827875593336855	-1.6036678485594842	-0.939365480799429	-1.960455291579461	-1.2600511369423923	-2.377072290039305	-1.8285055656518594	-1.7935377561036798	-2.12009292855368	-2.3557562677345376	-0.5141854551417265	-1.4730775573839612	-2.8422780417539504	-1.723880603251048	-2.2197144967817626	-1.3390876433442165	-2.324603834810327	-2.869307661409771	-0.04821664032337689	-1.4960006853424352	-2.2250512219773775	-1.4094501616762294	-2.2289967668957322	-1.7377005485407504	-1.9394600479287831	-1.1421218399336732	-1.4275267358971602	0.10335048384040381	-2.022063452831371	-1.0635123481242978	-1.3035974021711345	-1.9081061105142831
-0.8562447181537455	-0.9368478963931751	-0.7526361765490464	-1.4263885429336438	-0.017652913983547236	-2.393663398889458	-1.9159124815714776	1.5151248025865764	-0.8214427691745492	-1.3954615612567802	-1.0902178513960203	-2.137476612698491	-1.2853449936094168	-0.3626382210969103	-2.26920577158272	-1.3470232057576295	-1.8738237755697997	-0.7948872588345577	-0.28692843902109694	-1.7630307150843203	-0.11704241214614906	-1.6410374403485097	-1.091745001556157	-2.3660283882319386	-0.6547106618342112	-1.6044094205679522	-2.2466016846583385	-1.1225773199998006	-0.44503339166501493	-1.718451935624941	-2.174541952826646	-1.4905302262774003	-2.168541027139391	-0.8131782140555316	-1.4790129981615983	-1.7683929733524204	-0.674763686860605	-1.6641821991978545	-2.2068134992408504	-1.0576632570782913	-1.638219238502701	-1.4828373536240558	-1.9530275423179884	-1.0585930576043123	-0.7079296240308737	-0.13493137882207837	-1.8400970386468862	-0.3031920429639619	-1.6803758673122278	-2.25942296980172
-0.05891113339194558	-0.7091397616133549	-0.2219304674191414	-1.450989660978755	0.23369366546759907	-1.2123065032190155	-1.333764396189267	1.175636711574946	-1.8179665587556464	-0.6522449939579392	-1.321818841492236	-1.4200253999024475	-0.8442753247994929	-0.748753229062345	-2.211721884732656	-1.4789829089122892	-2.026056604547902	-1.3764194378814443	-0.40972337315465274	-1.5555696128837633	0.21104327491405095	-0.4805357570703933	-0.482003080942755	-2.352339617771387	-0.3458565210514477	-1.116614759768335	-2.3910607939779696	-0.2130249664056719	-0.2548877274454634	-1.5276600713014354	-1.2277863932555995	-1.2313910577296374	-1.750779352569273	-0.17034879912562334	-0.9447564185678168	-0.6432539217215794	-0.6654347458962746	-1.2569748815184554	-2.2682617164172725	-0.560768204289279	-0.9943915300337833	-0.9307807032432813	-2.048552338411158	-0.8396590590997745	-0.48824050821322446	-0.49375042383048584	-1.6127396314274807	-0.05743951632172847	-1.7242041593503614	-1.6991184158649812
0.03263759146627907	-0.8893464323076167	0.31320987781944903	-1.1243266389039215	0.30246083200854784	-0.5568243570567327	-0.39898840811519287	-0.4485388112531328	-1.9731057549819249	-0.10963453510288801	-1.5627126728718572	-0.7061208987806605	-0.5164515258147524	-0.48274909066226146	-1.8394694388929798	-1.6853013558654895	-2.0491892921810595	-1.390931145663403	-0.7391500990935779	-0.9729668837941661	0.08692084020260661	0.529678923609739	0.08296815658122018	-2.263154695272161	-0.7925788075535583	-0.4778481795517409	-2.6348164387361033	0.01220995001599832	-0.1453489859895039	-1.007911926581732	-0.7442861781777367	-0.9744129807774925	-1.1934126007918457	0.157663503641905	-0.869983570680181	-0.07610930438775174	-0.09914178715190743	-0.5962436030309969	-2.2420556790590362	-0.4356998436704271	-0.7958347724993808	-0.2921146789757439	-2.1251611631033476	-0.751912285259919	-0.5117334824444575	-0.4364528216207934	-1.4588868970169209	-0.26570632480240836	-1.3308871078102138	-0.6975172200066193
-0.1463116219284531	-0.6304233719083018	0.30582723739767953	-0.4641758149837413	0.5008409907052566	-0.4774600420761246	0.38781247537629293	-1.7098278763845032	-1.0857668196345156	0.1735237970112398	-1.209660010795485	-0.2717763158273544	0.0007085843861998607	-0.36880288434787356	-0.8786223279838299	-1.6580481696146137	-1.6247663645697543	-0.5973218856583574	-0.9788948602978004	-0.30438961430388795	0.18624923619939196	0.8167289032830464	0.4260301879537619	-1.802318372077588	-0.949902375410617	0.0866104958158832	-2.487741072766627	0.10858386026847311	-0.2967926609326783	-0.47866645634476374	-0.5383043341699506	-0.5439630579031968	-0.5253429619046828	0.32016049563183946	-0.793153890746844	0.18835409612144086	0.47932779948263277	0.07287754366260296	-1.727925032908872	-0.6389967202362247	-0.9697109891159398	0.2179948880676409	-1.8504268061639397	-0.7717545656859435	0.0543738437267847	0.14897252737719718	-1.1108467491632437	-0.3858479403575745	-0.7413432479094124	-0.12173187477311558
-0.0038702928000365327	0.5531760698146465	-0.25958370723239693	0.3485030406853773	0.8827408219937697	-0.3498474603087318	0.9745207079015642	-1.4456071677705349	0.16547752592270523	0.47659784063243466	-0.03108769194393491	0.007820012529836065	0.7489366750538119	-0.8509659178190188	0.4818581273853711	-1.0606822928608357	-0.7253942044148838	0.33556497786401335	-0.8858394932353721	0.11319704729176995	0.802717124561837	0.6641697390223288	0.5427134374498791	-0.823884725931712	-0.2624072004484997	0.40303858452434665	-1.419834329387959	0.6184002158958947	-0.641758465647232	-0.18450608414441835	-0.04190272190405502	-0.00637465441025464	0.21956699036402003	0.7174206379337545	-0.3191545567767173	0.6087726681435245	0.5801783442330625	0.7074216890646254	-0.6934139093682056	-0.6803115137066463	-1.0074472979636326	0.40254148077303475	-1.082566766007088	-0.693880498802165	1.4128174638072275	0.7035224492170543	-0.32257582970707355	-0.09247217712214108	-0.3602110221078824	-0.3638495330438156
0.40612438389319133	2.0458986827818637	-0.8007978733468543	1.0150665526263112	1.1366842509031925	0.23616438988730928	1.5524824391851475	-0.15258613304541446	0.8271054852843746	0.9203189630978343	1.3586393223281759	0.2963511581440018	1.344590916471294	-1.5818306737059478	1.5903976231134838	-0.07953016604647434	0.3156971712357825	0.5287527791504745	-0.4964258703829291	0.20653015963964574	1.3942273473761764	0.6319120168363045	0.3837044908465878	0.4249042822368863	0.7107621677104968	0.449803233798681	0.42113851986513756	1.2897775596024676	-0.8622956975202742	-0.0008900925790294732	0.7718845375918941	0.25478494727717427	0.8126522205875842	1.3928083840442222	0.411990957926747	1.109744515312758	0.17276992964294177	1.3045467381606743	0.2814548583053043	-0.25158580080981163	-0.52655302083038	0.26190670281136924	-0.17099679489585193	-0.4674666812232312	2.7020604708871616	0.6143452920120269	0.718324560248237	0.3975703699974934	-0.4044914724222602	-0.966901524572123
0.5874887060851216	2.72441809759362	-0.7382679405416323	1.3317356036305998	0.9958277347825626	0.9713854564852608	2.093748833616863	0.6935635105570664	0.5794450105188107	1.2759343324615429	2.0080949157812658	0.48354924106231106	1.4346105965844123	-1.8420235173292956	1.9844554231610527	0.5603620602156267	1.102551615943587	0.02470246187780849	-0.082670907528728	0.18550735049109415	1.2030748892622651	0.7738838354906702	-0.09218745650221334	1.481349727633099	1.0418033575985315	0.33378733998969795	2.148054528738488	1.407624754050293	-0.7175459325375566	0.4152275842559543	1.3032310512196417	0.05570097133671757	1.0106341548948004	1.9110443667734627	0.9576250516226804	1.1613021693073589	-0.36230552768857466	1.7253365662427094	0.5292445023347246	0.36763935894297894	0.30784129447582115	0.07408510745522498	0.307362977095797	-0.32020643117491443	2.870380681830536	0.044967967136748214	1.523684821371515	0.6433699416144413	-0.7079795860591536	-1.1433584439449715
0.3933539770527924	2.166750571821704	-0.13967701961789816	1.3439589782178418	0.6150388034420916	1.2194065212305223	2.2530130037008305	0.3369726809465565	-0.00032168895319586457	1.219344409094384	1.6247213055945433	0.30904939082446126	1.0977594722949597	-1.2763325728808899	1.8926611708973184	0.2724141009847328	1.4757207271279835	-0.16302481062676297	0.07950762208778234	0.24676005585171087	0.14895668807574686	0.6292547091970848	-0.727698923471457	2.0499028761432148	0.4694402261333305	0.19206486420594115	2.8418372327581527	0.756775796230163	-0.3676377152873748	1.1098630556079288	1.1028158834076938	-0.15400218561421988	0.8772857568117036	1.8247982135077598	1.1266352833119129	0.5181727714658032	-0.6276032489669249	1.7345681235705113	0.06281846343645607	0.6003415505826869	0.9345553553055286	0.12981273963363485	0.1645023638504039	-0.4885721544224168	1.7986843796918004	-0.10643870922541196	1.8102348568226263	0.4785804923833198	-0.8612929467997373	-0.5895938728936987
0.24945781262178393	1.0432878076605405	0.32618785533605693	1.2479588956037395	0.3825334883520601	0.767266416669669	1.7477628035638728	-0.48743694819985833	-0.12701386306379217	0.6752112419702436	0.8799571771026293	-0.25549580463535626	0.6815740448757378	-0.22463875342376238	1.8876028897332378	-0.7074943441982267	1.5116405245361502	0.6623809565675147	-0.08795410818064282	0.32377712274324344	-1.0606013406996624	-0.08178100572140884	-1.199806360939484	2.158285031225379	-0.4638652530843032	0.12931445511216588	2.303141949251	-0.039679654941271056	-0.2593968304752301	1.6019351851987875	0.4349000285884771	0.33994222401830276	0.7557914615026515	1.1527698296586557	1.145535801337216	-0.3551830859848763	-0.5638003065797546	1.2073391326994019	-0.3367622061016382	0.21369800192823177	0.9685704480944173	0.3523320002906105	-0.13500674071989463	-0.8720986775157705	0.3664880159799852	0.7110285431953006	1.7270773474794274	0.1418004558115086	-0.5653437310505595	0.27785471380807775
0.5101337814342856	0.2887541704367484	0.11774714555584193	1.1500484876876045	0.382166856971194	0.07554962906153248	0.7403907482207993	-0.5321609403556063	0.2912420783751769	-0.10756217826641616	0.6003329604462779	-0.8564650851461115	0.36784284760811514	0.5937141345264925	2.0906679657959817	-1.436155814244985	1.3257516447536721	1.7662281775739246	-0.4190206045285156	0.19378969134782253	-1.668393672399064	-1.008268130351229	-1.3131129996532718	1.9762481201116133	-1.0966351400879313	0.2095146735235764	1.1269650860532918	-0.23381807301088017	-0.6117040366865081	1.3482553693073023	-0.08623978214195455	1.6240913718569068	0.8568757943193896	0.36129856841571223	1.2751780981360035	-0.7342299928277038	-0.46309870366207745	0.2799997013080356	0.07549670157152154	-0.42586330863034233	0.5841807952585806	0.31473099113572367	0.05606403808813108	-1.0604571146501434	-0.5285203924018577	1.751639461663895	1.5425699636815524	-0.012050200577339477	0.09621567675283563	0.8218053687701686
0.8764889306374088	0.1101839512727456	-0.572396260102244	0.9725760572700801	0.23665638778689066	-0.18664548874175108	-0.2347741928584342	0.4391238760993978	0.5519239398801324	-0.7610774188448503	0.7793552329750656	-1.0440508123513068	0.06599696099644836	0.702048234296686	1.9806677322885393	-1.1458188278852144	0.9794721567443604	1.5467278741527348	-0.5921968000643832	-0.1950965840222491	-1.5601720609995176	-1.5364228469368342	-1.190281398868922	1.596388531540826	-1.203495198929243	0.43359978284487005	0.13457083954299018	0.19233336577396554	-1.0663900038865424	0.43750806974716805	-0.24592406391022598	2.817847613683103	0.9847139780115597	-0.0641845657583887	1.4113907369108776	-0.42452868892131773	-0.6553922387092784	-0.6937769540748647	1.1553090157686412	-0.7462800055339052	0.28328334373588837	-0.24929411040070978	0.8309321349508578	-0.7572117210377901	-0.788538243931873	1.4372502371606464	1.252179008565053	0.14673605385112887	0.6890016313416476	0.7763441024098644
0.7391389714957781	-0.012853531496960374	-1.0368532216886177	0.6030143377220194	-0.3836277644468798	0.22651643142645614	-0.7153379180644253	1.3679083792714644	0.0002443555419885551	-1.048181075309472	0.6282779209031324	-0.688990439544177	-0.29254458479034395	0.23924545869207367	1.115477541907046	0.013382894965822581	0.5626716756234583	-0.6552926636472185	-0.2935481539290138	-0.5939850233630303	-1.1821385283773453	-1.4639638098121361	-1.0861211884769353	1.0509167549147551	-0.9150658594891196	0.6915635367706926	-0.2130952091182479	0.5872484781778882	-0.9700983453378483	-0.35744389524186854	-0.3621009076083858	2.8437358753287563	0.7903880349618779	0.0002481032091433534	1.1924244381254545	0.06252086739642927	-1.1543584805383302	-1.3290772170236511	1.9546755574195798	-0.5276168579017728	0.30500120421382626	-1.0174578703261348	1.5701584122511532	-0.13315854098082286	-0.8983668675671993	-0.981575987063456	0.6587519463707989	0.44306123477948467	0.7608558145167459	0.33022228312482543
0.04244419669691935	-0.4683925061184645	-0.8678109255141393	0.0754284737661675	-1.1960717362471656	0.9584103094890702	-0.6492744199589262	1.151586926212966	-1.1208356556490733	-0.961196048924527	-0.34808811678768525	-0.0928934287353471	-0.539865871838799	-0.23290204861812042	-0.14958802681162198	1.1611264297688395	0.23914267204319709	-3.5267690634796653	0.5871788042870243	-0.690678191029383	-0.9160579535644778	-1.1131545311897517	-1.0347831639952099	0.4603269049819687	-0.3938750620311585	0.783735694929717	0.04204174337677347	0.4775981617081903	-0.057029339784192765	-0.35205732463918266	-0.6813731574532944	1.5480550934415764	0.2534725570313322	0.28305133126142873	0.47978617717127575	0.15207360867104439	-1.5819689291416086	-1.3954239403568829	1.7157145423031435	-0.013016151441647947	0.36710984824607984	-1.325253095678351	1.5949935898536942	0.3142909331312685	-1.1249503659282762	-4.292816882528766	-0.18892161873723826	0.5814578153035047	0.23890337739712014	-0.19766847940227691
-0.49730315495673905	-0.9448149601389413	-0.42838722321765527	-0.44168026095315965	-1.4708873291955777	1.4043622652037573	-0.32343669475841996	-0.06312216502833087	-1.8037576565460425	-0.6483108464820557	-1.5589707917636493	0.2935044033360484	-0.44946086025675636	-0.3102225049255241	-0.9337189039503803	1.58076521097024	0.11580565594228644	-4.821446209743769	1.8128059397396048	-0.4240447290707004	-0.704371891136105	-0.8055856166293861	-0.7796891972997583	0.025435795821298245	0.22435899119469474	0.5705930102174374	0.5686424883611172	0.10468662497566168	1.1982659106120799	0.2854151998292821	-0.9126397393425627	-0.09141752208741512	-0.2399614362458801	0.37509550463178476	-0.38631836582587337	-0.11564858665983041	-1.4626610674499554	-0.9083539130621575	0.6929293568741351	0.452443396664996	0.06753097702021595	-0.892053277267621	0.9215543362234565	0.2632980218548342	-1.2047871850356444	-6.115108288346876	-0.8387950769142821	0.39330994512677026	-0.44289821604051927	-0.5855064285193542
-0.2033393655129956	-0.8392297870395946	-0.4172276161235781	-0.8000660158854951	-0.8478656238570152	1.2055491755385792	-0.038016880815794137	-1.0419520074285715	-1.3058727374443162	-0.2638219415584152	-1.8552313084504932	0.23739430220925756	-0.03527749650257334	-0.16046798075558896	-0.8211174990415311	1.3440519494537393	0.10629376171319703	-3.4663696318390356	2.856210158209761	0.00012381180995212315	-0.2932718895889349	-0.46150224954242436	-0.10144830063954818	-0.16777253209552984	0.7149903181871927	0.1383596408973318	0.9899772840827632	0.010786621047458285	1.975112443420591	0.6850963010078249	-0.5580829611420498	-0.9362779227367429	-0.3522600216924847	0.059526483007544304	-0.8762531136208057	-0.17633106067215978	-0.65609477161779	-0.1106014981988425	-0.120603733382548	0.7514418933953368	-0.524752147834299	-0.18326337221925124	0.24814175764492896	-0.1214433360335302	-0.8240833477875226	-5.001772143106535	-0.8571137020540601	-0.04321734262654953	-0.6611426077200123	-0.6612485882608016
0.6851168395064121	-0.05854442303248437	-1.013117213086108	-0.9463387651489905	0.14730174200995585	0.4835041926808227	0.11418452022328349	-0.8509002792667945	0.03532313949061348	0.13522349801533542	-0.8237749475754644	-0.14743622715750856	0.4533930426024767	-0.32593443191049265	-0.3236706059106451	1.0561651280184565	0.030336622518595625	-0.5331828574447531	3.21417037445151	0.37914616272289314	0.31713122621800804	0.142836361603601	0.8390552508039868	-0.2442216718256361	0.858123010435859	-0.21500680754524173	1.039704014013512	0.280693230735995	1.85930532641182	0.21890353403723306	0.39501932427063147	-0.7582181906751314	-0.20478488939896722	-0.4878473677577822	-0.7761171981804525	0.3321167914654799	0.4582845707944286	0.6420055361651718	-0.06141426059010038	0.9431917469279248	-0.8412559733357411	0.07223847661817717	0.17998252249572547	-0.4007594305823349	-0.14094776499303824	-1.74538913540138	-0.3400176511168202	-0.48134877875529236	-0.1590711323037081	-0.2746461673525043
1.2003115289339843	0.8120912298149642	-1.5903623686786408	-0.8585979982413076	0.5823980436006926	-0.28892651480309745	0.212645211973398	0.160063994591068	1.115669242864456	0.5639931540134983	0.6909588405935599	-0.5434085896491132	0.8118506633754702	-1.0677141701690631	-0.20011170112162865	1.1263060374326055	-0.12402211744155625	1.8759928441336942	2.773798358009444	0.7099339783412124	0.8067358353568179	0.8758501662497452	1.561007154778205	-0.35077815944593105	0.7070026975553552	-0.21210461705908887	0.6992925420393219	0.45280904197382593	1.1795860654230645	-0.8130789482862498	1.350072168580563	-0.25225499502164206	-0.19475365048990703	-0.7797705537700312	-0.3508358054036959	1.0905509199048713	1.2484912165427995	1.0558652194330178	0.5433292896844885	1.0352647268156974	-0.4480056292797082	-0.31365690450290795	0.5946870031585116	-0.3234669820064572	0.3810372734009508	1.4496316321155704	0.16042008150270415	-0.7090991730510637	0.6672768452079886	0.5148980722052787
0.7470371598846965	1.1415844765220509	-1.3523363811259872	-0.5233446152890863	0.12224940679632788	-0.6344836342757113	0.354159861506712	0.8678555314735744	1.1941591281588888	0.9860727191196541	1.5007138467278023	-0.6517157502888743	1.0277836826935347	-1.9448468673350912	-0.4890558104752518	1.42942178152782	-0.12546857661344782	2.5533399228968676	1.8868416453217853	1.0871699591248747	0.9003580595554388	1.2775108290917234	1.677340450457888	-0.4059284955945734	0.5984293350573043	0.15992799859698043	0.26766232062707834	0.19659934061640344	0.61851881016898	-1.5081681414697465	1.7221912312279244	-0.09951067102159893	-0.4317653859616899	-0.4076629052962888	-0.026616527599498792	1.4283277223495392	1.3448133823375574	1.0552163975372653	0.8515213083976032	0.9724636876012718	0.4075074847060471	-0.7965836380127502	0.8915031892556229	-0.0022204731392304264	0.57322480545361	2.9975555161690552	0.2642781510202986	-0.6936046128857735	1.1065804545491924	1.3170359982704332
-0.1795965963587549	0.8696332372167894	-0.18460699789225998	-0.060640790865301324	-0.5936840441363693	-0.3986337754125743	0.5541849618010939	0.6958420675276398	0.6253027648324975	1.2447265744296545	1.3578451828636455	-0.3341354530237565	1.1233788456108866	-2.155456353376695	-0.5078876451524242	1.6434276731481625	0.2253434093833924	1.951739175514298	1.0383216233112436	1.4877995823524044	0.6805463823255542	1.1423319039965207	1.2184202783345355	-0.1588954050586738	0.7808090310276592	0.642942617729861	0.17671774903103948	-0.16356112065244646	0.5581574762490611	-1.2966273651954259	1.516940192774238	-0.2480512668954953	-0.5280601974520095	0.5121203978979803	0.02184546888315571	1.064146947531367	0.9370165363795965	0.809811273780571	0.5446570499524941	0.8440144878430015	1.0508418210559982	-0.7308721669918419	0.8067279815592273	0.34933455936215596	0.7448328928570527	3.027967626427266	0.1921255237311944	-0.5198678379530589	0.8479118484289998	1.7028899490489369
-0.5382381656053329	0.4058708437786675	1.207713578382834	0.1939713234887822	-0.6680970193378969	0.1636378744690941	0.7325000382148594	0.16690154304212423	0.41010735335779336	1.1821072063445068	1.0815221433087876	0.3473183514379059	0.9937775192828272	-1.3490279903567592	0.17561401618493636	1.7074612469061274	0.772008625420554	1.2722452656834278	0.42484464042523035	1.7540699522547523	0.47508453637731	0.8664325773023075	0.5594415994286497	0.4441195044177822	1.1249948245116184	0.9527304771249014	0.5802311054377015	0.0017286313347347965	0.8342001439176568	-0.4443935942864387	1.1771249601886333	-0.19337338036144527	-0.05566153679669122	1.288371772860826	-0.040322619038624295	0.4154885658635175	0.5664053759418591	0.5940723223034066	0.22308577525336154	0.923783867168966	1.177472876024238	-0.056501532104904266	0.7806325069506362	0.7234441288747019	1.1733324491841153	2.5994553269527207	0.44655000439765125	-0.20480256068178554	0.3564159619212914	1.6936697070769247
0.06391556080015984	0.06286533444359341	1.9921036287550575	-0.09439702823234289	0.04503372485161045	0.6241924090859104	0.7374108232876653	0.11191706972970442	1.0688711827856496	0.8593771157023756	1.4010585710525818	1.1645783517329562	0.5469418435345932	-0.030020172928208144	1.0793260084366565	1.7872660211281504	1.063986855225044	1.1324085884144681	-0.11184790724246645	1.7820774692365562	0.48636042677817154	1.011061063654723	0.09343781206425196	1.032392811137352	1.3362229863372996	1.0236745747942737	1.1124183889407466	0.8161755120460228	1.0509574597879878	0.34132000944401375	0.9896330787673435	0.23072122887170834	0.870169972284423	1.1984894672232236	0.043510660006554916	0.1685572806599021	0.6090043245839172	0.5750958717682845	0.704167911188393	1.3537774736220105	1.1954865192513058	0.7425785348658485	1.3892729198378437	1.2494658133873173	1.5889388029050429	2.2277196138013804	1.117593787708221	0.3419047756373454	0.4393223046426205	1.800347075499643
0.9035877815571148	-0.2152860016563486	1.9427964513693174	-0.8564128391357961	0.7862996878051869	0.7629668251516851	0.422918076323718	0.5774992822177386	2.0627769927042987	0.5981192915331058	1.9638677557965614	1.8269799029747607	-0.036537203047176586	0.9329101913714292	1.3549455514802613	1.8592461944410086	0.8043499650757844	1.2324931961255012	-0.7395688490729081	1.6281565550856434	0.6091651276791382	1.5698632814970601	-0.006274624911274854	1.0768431567360601	1.3834901303344789	1.0000448236986588	1.174749163675343	1.638157524738948	1.0077926058194573	0.6449146557573547	0.8636845065274341	0.5961207575070036	1.6182384355766315	0.2005916333983562	0.34722247897511765	0.6131398379135885	0.9531225383058284	0.7024282768400703	2.0186636755533156	1.8227328389315693	1.6175205437443878	1.2550312714859806	2.4979441306753527	1.8515725549862907	1.394244599459142	1.5218274154080076	1.6722707831567059	1.086126430774665	1.3680796891780593	2.400269245376648
0.9278379890051959	-0.5802500575147748	1.4671703135062366	-1.5002597833362747	0.7452016813411968	0.7343229861708191	-0.20049540376577885	0.7764136945295906	2.3702440781157743	0.693812807016336	1.751997722979283	2.123205115575814	-0.362230792605809	1.1679085089932058	0.8634521014767373	1.556360440122367	0.1884304031704653	1.0718654528558436	-1.3169543772612056	1.3760329913573992	0.6065330570023955	1.8823559262093055	0.19731840745750534	0.4263371102661513	1.5000394268928126	0.9934140971421853	0.5524794105062102	1.6870885659768413	0.7739104003151649	0.6026909427732918	0.6846600936658496	0.4315278782659398	1.6823189625744568	-0.9270496442984713	0.7003973007038888	1.4106765011805251	1.1693662984784485	0.7895331325295727	3.2230774434239433	1.7256882019355466	2.2236815554683678	1.5028490160961436	3.1768310283727565	2.1319548525841037	0.4119993284580592	0.1727689442357627	1.5189251946984712	1.6425073482984547	2.4709193098077353	3.111302946676285
-0.10656965809080017	-0.9557647772830682	1.027700956700769	-1.362748202518264	-0.06779945752246752	0.8246033598382868	-0.8581819180639867	0.10562244613304486	1.56698317620788	1.0455015880785374	0.40363622003913685	2.0067810711916616	-0.2393392286195658	1.0630278591519047	0.36463434747716983	0.5694877043788636	-0.2823207515695022	0.6393831592529933	-1.5244848524376167	0.9725314725188846	0.38125911548204516	1.3639181615263853	0.48401305786167614	-0.4817823757989082	1.6892708886647472	0.8846048468152634	-0.2926539270472619	0.8259152462346605	0.44507140333032047	0.5637445139102819	0.6109712302094862	-0.1832334004653829	1.183976467382858	-1.270877108522592	0.8176886266866967	1.9193655435807417	0.9598788738509684	0.7004058385521467	3.2272263782107715	0.7567449417080592	2.1221003390953377	1.6475086705856694	2.5612493417678217	1.7236404396881855	-0.771394277217543	-1.1773535340375494	0.6935653260643219	1.4632683951208354	2.6909350499198927	2.997921890111936
-1.3857007308372427	-1.1273276899682767	0.6908646158663332	-0.37497246079879765	-0.8821793952507556	1.0446241407130683	-1.1403056189660599	-1.0378121976189443	0.24837668519576778	1.1442850406414655	-1.2020428909615606	1.5588507221062036	0.04440738002493684	1.1654286289133495	0.5338057476731205	-0.8653123255103706	-0.32423552226251257	0.3025673368608893	-1.3060744859584343	0.3076608970272831	0.025309896179808673	0.18803965613253926	0.5575890326304346	-1.010122564167874	1.4544932950850278	0.41559471904702716	-0.638687223684699	-0.3639180061170745	-0.02371737535554031	0.6913642279414762	0.8045878736746219	-0.7325216915889664	0.6559765527155657	-0.6617384451594149	0.4840045805922842	1.675191786944837	0.40658687839838675	0.45829453329611336	1.7640199257152827	-0.6882507600280446	0.7897023924390211	1.5647954477236334	0.7430027292769508	0.7461174367375089	-1.3470645149428537	-1.43834070193789	-0.14673577475798597	0.4112286458959979	1.5905352281636997	1.5391682804020828
-1.8767295881750015	-1.049311854241834	0.2598559484958153	0.7648465493837163	-1.0044632885759777	1.0336754171902955	-0.8610682055705302	-1.6382957774657392	-0.6110784900564246	0.5404956290366371	-1.8497372882248957	0.8937906333629002	-0.0021790782232429685	1.482228995995486	1.0645430687837019	-2.041408826486096	-0.1404329908316215	0.22661366543415742	-1.0456371734249985	-0.5367591316743153	-0.34219992383887393	-0.9023866992922883	0.19684561211085458	-0.9131431883526815	0.30588952599565417	-0.4882011344639432	-0.2430276609531853	-1.1990463232586368	-0.6909137262755485	0.925290495243419	0.988210939952381	-0.8844901249713254	0.4022718325113008	0.16116249080403044	-0.2855826265040496	0.6475588101268275	-0.20124043083037718	0.1779138069836149	-0.43266821577842934	-1.7937355325001998	-1.1165663617594763	0.9700287589359113	-1.268112533394531	-0.20057931569128315	-1.1093184870702872	-0.3826700411688915	-0.42301566610507496	-0.8919559226450787	-0.21948611967996293	-0.6784927220824356
-1.288040349888309	-0.8714605302981493	-0.2957051653318149	1.18331708129405	-0.45361480247821917	0.4389154105164145	-0.3194235564825577	-1.1838759180721843	-0.6218784838962972	-0.6451465774584019	-1.3108764293193922	0.1347019377129927	-0.520102637824233	1.5395774803857978	1.0482587019770422	-2.410876385208617	-0.1382394801070283	0.14469249089301295	-1.1814011080062952	-1.2339334494913496	-0.6857972329682425	-1.401089032565302	-0.5179790394270591	-0.5072409278586419	-1.4467180793363872	-1.4985651124346682	0.37523380363137904	-1.4450590597923847	-1.4136726765106387	1.1525456682792372	0.5915560422188544	-0.7933540012318078	0.21734589700731508	0.29388330435032334	-1.1724795157328345	-0.7774190866118448	-0.7026327098061831	-0.09391883912948494	-2.284139335284488	-2.045777546802679	-2.266318578085671	-0.04028495696274519	-2.440157519116518	-0.5677420064397414	-0.6087305186135616	0.9074326545474245	-0.22416420794022687	-1.4803208635648117	-1.6492521066423549	-2.3837232618123796
-0.1943282599525808	-0.6535619248969968	-0.6939780108783166	0.646039033742452	0.21706591886418958	-0.6265753110176959	-0.11164173340018275	-0.21673190766654757	-0.2475460261283793	-1.7346223179300313	-0.5063393155137096	-0.5334009851830811	-1.1300060336929496	1.0818575447659153	0.17920197628934437	-2.08173840979597	-0.4444570444836876	-0.273841929176457	-1.6707676454791067	-1.5049283426129734	-0.9796003248184634	-1.4699463420283045	-1.1374817058662547	-0.2718716365281636	-2.676485167306877	-2.0494157509701245	0.4250754438588741	-1.2868390231805313	-1.8734550404107257	1.248194641600519	-0.5226093844230881	-0.74899138667527	-0.24034267029865453	-0.45132995046794216	-1.6723300976258322	-1.9765731012295666	-1.1592100722165295	-0.4467641210907186	-3.1248123995001476	-1.6495251207170278	-2.030825548029057	-0.8295258644522753	-2.5082820351277415	-0.35992367986506313	-0.48317723783194616	1.1258543447801963	-0.14145669746666953	-0.9428578829146018	-2.0722003267138893	-2.771984806832362
0.6287901088623763	-0.24896186848076213	-0.6306450042065918	-0.23141434563325602	0.5444473556724723	-1.5859416430694016	-0.5744552218857198	0.2826773135012971	-0.18154458731331272	-2.078610288463921	-0.3594726877281884	-0.8726951834871725	-1.362690348434536	0.4790247889378918	-0.7687376166054241	-1.6313934422159062	-0.7827757891500233	-0.9804843041987463	-1.9753119818079994	-1.430821830357322	-1.106944485985084	-1.529636580968313	-1.1553646684516128	-0.3534938334425775	-2.4594865309984644	-1.8010053290962067	-0.3931409443152234	-0.9674438444348751	-1.8546853624688984	1.0127614657071702	-1.6665157229341339	-0.7195781215529846	-0.9421283888233306	-1.4234488549273312	-1.425219567414989	-2.3912821174304866	-1.6335281574477856	-0.9929740485734447	-2.9359613491304777	-1.2289931541381245	-1.1467079009844783	-0.804515602873396	-1.9288926430588669	-0.05896040624998514	-0.7792502324456285	0.15260451379653522	-0.5833234231150282	0.1321106053550774	-1.6854683773431753	-2.1648845357049744
0.8494440765248003	0.39572781121320094	-0.11393551782839131	-0.5960676277997873	0.4785851276677993	-1.9028135069117917	-1.39371513540149	-0.0812872616809027	-0.5928758339858812	-1.634499515323094	-0.7704954661463591	-0.7490328916120803	-1.167353097422066	0.298163880606704	-0.8492818808230167	-1.4668652781640206	-0.8173621717639497	-1.5743726885261553	-1.6498703598486217	-1.3600948717596069	-0.9329636013231326	-1.6214378923641286	-0.5040267818968155	-0.4962394539240245	-1.0872531554402642	-0.9787599919294149	-1.605832607692664	-0.6142631846816804	-1.4551519088052132	0.29651209264475104	-1.9155354820093131	-0.4313823273574269	-1.4894877976755445	-1.8231535081046573	-0.5340183478239997	-1.8792705569103647	-1.970069407544513	-1.67653529953733	-2.0907326009455973	-1.1688227061857421	-0.8322626317514792	-0.09039694616645196	-1.2472738978838813	-0.06584848321692273	-1.0239935082765046	-0.8554914767260986	-1.3486981458740166	0.7277961490274724	-1.049221601326353	-1.5121229862207766
0.6233807478565337	0.9477237729566473	0.5454026416014559	-0.16304527436419658	0.1978401560052709	-1.5531736140594559	-1.8328773222409311	-0.8227709454865115	-1.0442077686587334	-0.9430368681367445	-0.926502189779779	-0.297993940778902	-0.8889664569862625	0.5898244536306693	-0.11473019242949722	-1.454932730252529	-0.5163725025538646	-1.7166153243536988	-0.8627443680527067	-1.4620064033344469	-0.4862385578972604	-1.388618280186932	0.30492508782583855	-0.39820512834439226	0.13531390646141112	-0.21802194961602872	-2.386329297435224	-0.3358290128571457	-0.9745868652369928	-0.6979184634064276	-1.1015713816253754	0.14461364292904982	-1.5773260516188066	-1.4255198386687082	0.4631335026854392	-0.857660459677885	-1.8833698695556842	-2.2139289351657925	-1.0304630604323726	-1.2986783457324929	-1.3509742578800366	0.5760628298682442	-0.6594595627068227	-0.288013526033042	-0.8618509166467863	-0.790436684952073	-1.8643949259845707	0.43165870563772635	-0.45403229867005407	-1.363176022394433
0.2207543510680536	0.9305427520547401	1.0248456087945115	0.5911821186010264	-0.15727038282433486	-0.966820774291497	-1.41352847947977	-1.2009771890699166	-1.062468350851166	-0.554295810999714	-0.4588442729420246	0.1256189055910157	-0.7886062312045413	0.8205644121583234	0.43673993860607807	-1.1954605074732025	-0.11721301398871636	-1.4182094270883456	-0.2064642564513264	-1.4551545911987223	0.0105170277269139	-0.6574763694913814	0.6515106207709498	-0.039648166517534916	0.19398203013153428	-0.005701603577064109	-2.218475828299007	-0.26658037280536634	-0.6090110661237937	-1.3692784350367853	-0.029040753281463702	0.6083528792519638	-1.3006514752659313	-0.6328657733069086	1.018678715734171	-0.0026826149578286175	-1.2684376481065995	-2.271590708932528	-0.10785169290606496	-1.1917615469215515	-1.7290089812597482	0.6669976535203422	-0.12156400237440261	-0.31144061785257393	-0.4355058048623908	0.214618966117912	-1.7377018931187596	-0.19173380590786726	0.18114513243039063	-1.4481071562554229
-0.22809025030433014	0.31753327408007204	1.2027452554067877	0.9852984838972112	-0.4732997376757324	-0.55120574699733	-0.3713925435357533	-0.9468692997792955	-0.64404736869805	-0.5294721732572699	0.07290964047052724	0.22635681259185264	-0.7464410928706707	0.544528192732982	0.08664908231566111	-0.5746284322102339	0.19631003774741518	-0.91869197125742	-0.00519312993765696	-0.887349351829173	0.35689434768299894	0.20209959417745008	0.44203186232610286	0.35569801808176865	-0.6296195222394928	-0.24196145924587975	-1.2230313972600226	-0.41617986834031295	-0.3038450598392565	-1.1971237555110186	0.39265377398644363	0.5601028154995277	-0.9387141534703483	0.044542132048591816	1.0132040609642932	0.3081806038935134	-0.3643263042786512	-1.7506513082809156	0.47973711116814155	-0.6860049123812901	-0.9913716292622844	0.40613156848682064	0.3501279960657879	0.07087161823563028	-0.10323013456891231	1.057413722214168	-1.0307994818415271	-0.29628440427816777	0.9168694091504095	-1.2017504768901461
-0.662882846024814	-0.2945994211504366	1.1171569893863698	0.8136709652224295	-0.5463774311402686	-0.35577632160136086	0.5854757721584375	-0.3380304459559013	-0.16126716393751472	-0.5104289975367191	-0.023560996523451422	0.005851821215381753	-0.509387070778992	-0.06166793321440681	-0.7419677558673491	0.03743391496470307	0.4589903297824424	-0.38165575389010464	0.03755065584889693	0.30856779531475537	0.5997441930720271	0.64711612292964	0.18401134593698618	0.599353077010887	-1.1490078698704003	-0.37295406446240925	0.015562188653596608	-0.5809460462973819	0.0822999594373937	-0.33517069934614124	0.08996868842528953	0.1140447963004988	-0.5582718308201199	0.43279395901529655	0.7570050352400396	0.2566409127664493	0.43607526162322646	-0.9111122349283055	0.7462463989968042	-0.06387780944198011	0.5515195374067039	0.36482626451628525	0.6439401041996433	0.5786779483315693	0.05354457282531401	0.978311880621272	-0.09317263012175059	0.2852171413979883	1.5168234843362298	-0.4818103468906185
-0.9496594900783772	-0.2755951457446163	0.8343054673432151	0.4643901213238448	-0.1981478269469599	-0.19500011475283985	0.9570474406992943	0.23948765796430987	0.10993111003149493	-0.19537904324447694	-0.5630123212167314	-0.28777870346414536	-0.10765149104343076	-0.49588937983390186	-1.0573228052687185	0.1442717389152157	0.7486628330355508	0.21232858792853504	0.4057598596982264	1.6236308569427593	0.966920140353722	0.5928794974527826	0.3743132496916063	0.6994484359585521	-0.5881208285303423	0.019406645360536122	0.8758961961753556	-0.536555858339871	0.5295602259666649	0.4041804619377718	-0.2547926180801112	-0.19383025151504482	0.0048080933340461365	0.6635273532648184	0.5749576801709247	0.2438375395019505	0.9277569405227842	-0.18487314515470457	0.869034600618612	0.25159923550158725	1.5357133117148023	0.6488549001156282	0.7402669971629752	0.709646474054365	0.27547977459532025	0.33630396715258876	0.7371281001491474	0.9038137839909993	1.6510570491277177	0.35200480441228477
-0.9289391109658784	0.32662694510605095	0.430170082450182	0.426078957788016	0.44436665076474774	0.03171736608875013	0.8536535229266584	0.5944078439278662	0.22841928495663663	0.3436434354401427	-0.616044709240605	-0.4211744387447598	0.14989960136368766	-0.6448073363277402	-0.5608143539733033	-0.35776642119169116	0.9663769159973975	0.9001883994657102	1.0891448492230724	2.394027085261097	1.5435223688057214	0.484628543401522	0.900685897691831	0.7675471531983085	0.6479111529033901	0.7727120749395575	1.072614482304348	-0.29958952505296504	0.8448713571238874	0.3015899278252688	-0.12526421862415987	-0.04084898542031395	0.7679090703599624	0.8714439586521946	0.46994576429630996	0.3478084143399231	1.2140819564100307	0.1797361730120856	0.9827320030820641	0.1323611303669373	1.0689400085906455	0.7509394235328775	0.755244696109998	0.249909661306859	0.7124179836100073	0.0337845041006381	1.2642872140256076	0.883625449400969	1.2827109122383242	0.9417944318567748
-0.5914389655625933	0.8360626462480976	0.043522795703940166	0.7503449441872284	0.9242463207621262	0.2592363524466811	0.7353336719475579	0.6527634456424719	0.360962460847933	0.7986696200364406	0.3130575191158616	-0.3440546887679631	0.10214343391063592	-0.9252782269244613	-0.004770341936595148	-1.0199805099152526	0.916868927688309	1.5531759776781742	1.525025079551599	2.3793663874703643	2.0622012988528415	0.7127100372834001	1.181178421107137	0.8537459309093348	1.5125178719901793	1.307360189285449	0.7994874046267824	-0.09282636636946054	0.9005470931509736	-0.534156594097705	0.2545973560161322	0.27307443662922976	1.3733542616265408	1.0346806624366172	0.25018257036818925	0.2608725400314803	1.492409952879404	0.30942760175323436	1.0057283374801167	-0.11989032850839015	-0.22651986573320348	0.2776377497385333	0.7449232995195789	-0.4978612806809999	1.1415516114758615	0.40650998073294076	1.4192384822441215	0.2712412534165624	0.7297175144129694	1.2855424296153632
-0.13183513686702744	0.7350565237746554	-0.17431975547008835	1.018240746505536	0.8406062124909953	0.44398799092678554	0.8418358614810855	0.35295681197189444	0.46873152268342155	0.9681536143720987	1.528133012026314	-0.1227079719837213	-0.012615919442828628	-1.6136939826553114	-0.2269786681353632	-1.184435482913185	0.5959497704138325	1.913974428508947	1.2644798659659353	1.869414469136149	2.0879170033463073	1.1120253451920326	0.8794188268573725	0.9129397238216356	1.4349753834936927	1.2113104236098424	0.5613597620569838	-0.05029765883419351	0.8068794324075378	-1.2748680785000317	0.3537796826653154	0.16449178019259839	1.3819666533772106	1.064658002740033	-0.08396876583551319	-0.19771016025007956	1.7676426828817875	0.5317779404355737	0.7402595611514027	-0.0513962014609971	-0.8774719959368363	-0.4195975301248693	0.583455888420282	-0.9740115408410404	1.1945084716167786	0.9141406006828537	1.249716979828937	-0.307418354645648	0.33880735659638617	1.5350714132771346
0.19962270833490517	0.22385639619711453	-0.21465714676012398	0.8038850564494993	0.2505305963615387	0.6585934639391567	0.9712605786382652	-0.20052571112842726	0.35224718603613864	0.8870235659085873	1.8062552309505817	0.1804069078521693	0.1357640018729095	-2.248224255868672	-1.1066486686759516	-0.5274789437465564	0.26908532172486405	1.8145158734817173	0.5316275970466884	1.2537419473509765	1.4334069105067202	1.1624833425412213	0.3011788049676246	0.8770862498273534	0.7537273519228789	0.613309268689191	0.7365519685949661	-0.08337612461385008	0.7668660108668389	-1.2403391654506235	0.09677003594341832	-0.5233445196889126	0.7707863095805817	0.9352024941991248	-0.2355536058640488	-0.6823580626282778	1.8210219351286319	0.9932772727157524	0.17082344605186095	0.5060820072876953	-0.16785906867181227	-0.6132083084834133	0.14771312928666971	-0.8432309941694659	0.7833014928626769	0.8789138781624954	0.9106387724681743	-0.4286427208086936	0.18144723989569797	1.6233944305484682
0.27753570417756984	-0.13350778689386278	-0.2615027691594513	0.14044849913682902	-0.38496585210695733	0.9060384032689192	0.8123453140369741	-0.5936678671684974	-0.019315451686625594	0.6703264512802389	0.758241487597431	0.467315379385856	0.4802150707196528	-1.989616607910096	-1.7298023800374662	0.6403877547594411	0.17545976027897528	1.3399952117428304	-0.046289424580574105	0.6067435253645008	0.36410249264670685	0.6186053992537948	-0.04350586166793017	0.6892837699836556	0.14278217760952774	-0.022607106155424644	1.1659176356349183	-0.10137543435891239	0.7685507191221496	-0.5766949199864647	-0.10116482374423982	-1.263854717198132	0.01390976486654055	0.6927242017289574	0.03140548938010101	-0.6517810294398194	1.460842604319659	1.4604047224538663	-0.41213485621548984	1.2161720159066673	1.1306658383034907	-0.17581893944980503	-0.4247049744662431	-0.2708986892576538	0.18042298920619457	0.27811151873239576	0.5565467857268953	-0.3127883868508904	0.0914517098053294	1.2973702487646095
0.1355003151439016	-0.1829867915413768	-0.5103615683274176	-0.4746259348054262	-0.6551362241810998	0.9445313086100883	0.3829275284031961	-0.3792708679116014	-0.37199669649775546	0.3532600046535955	-0.7098895990245796	0.49877867245916657	0.5610480087607592	-0.6270236433929912	-1.4877698267514416	1.5681913793727855	0.20699894208165168	0.772093983336315	-0.2069243321984472	-0.22459152048792727	-0.6235734969451698	-0.20386184342306932	-0.15267310897757552	0.2842815456976404	-0.1348160327160862	-0.3868591546251298	1.2071635420178575	-0.23052808140290398	0.524779835846883	-0.013678348439842437	-0.028065041298373148	-1.3419582737312639	-0.38303024802914265	0.4125833166974702	0.5140183372475278	-0.09812474293750227	0.7691118870203164	1.532080550090364	-0.6704962603566769	1.456061076839542	1.661156876079045	0.10709165907598495	-0.8013853063164517	0.21732400511242994	-0.2993896693970152	-0.3242086171799894	0.20100501558645154	-0.4462786326512787	-0.09431204584208622	0.5229877294266041
-0.1276457687885911	-0.32871566186812734	-0.9291191246165018	-0.5362962464987677	-0.5435330511702614	0.4865016749116802	0.037896698073812754	0.38998395155564713	-0.419642781130358	-0.056645737408343964	-1.3729115063168018	0.006151072877253143	0.09411905445427918	0.9826918291445631	-0.7053450110153546	1.639542244038339	0.003875906601633593	0.3618083440086198	-0.3239017849333002	-1.1934315324679483	-1.2027547393447495	-0.7804558852167652	-0.5493146388859139	-0.36712831419034825	-0.29217064609572785	-0.531581086485127	0.3595203048522144	-0.6261986331884353	-0.18537329266000824	-0.022893383675686243	-0.06286575015567489	-0.5578491628895915	-0.3569699488764691	0.19271234585709893	0.6909420473676593	0.29114626898698764	0.07129718787108741	1.0657584892252008	-0.5859816918625909	0.8514485206597103	0.9161622560135866	-0.5812402713322431	-0.8244475325435892	0.1670582420939953	-0.5551315244316085	-0.4878619170711345	-0.25228960738640677	-0.9301927650722699	-0.4231152100834571	-0.31648979616995543
-0.4282695822401973	-0.8489942761983472	-1.2513154471839996	-0.018080223985500885	-0.3363701047258648	-0.37057175029213485	0.05425820582992743	1.0412620965195085	-0.2448636117771407	-0.43901704145022175	-0.959307193445912	-0.9623731006109304	-0.5854427851187902	1.666973803386561	-0.0980688495942154	0.89692473631742	-0.5903009441370048	0.13432416586070722	-0.8032942397565237	-1.8825651856216272	-1.3882900667178344	-0.8890270919855149	-1.4901879765678767	-1.1321906216082565	-0.5145163963563778	-0.6426021167851852	-1.0836651390100367	-1.078103966328553	-1.1318118444207521	-0.35499722195883593	-0.630966351697365	0.5835755542680329	-0.2342948996078089	0.12733052071670214	0.2579635024191632	-0.10291225589375771	-0.3426390289621767	0.371245922770189	-0.48475607159149986	-0.30409368626346966	-0.37208417486952217	-1.999530812650106	-0.7154260245209454	-0.41940770862866905	-0.5917636936564946	-0.3320687777002481	-0.7879782149364717	-1.3713504224648627	-0.9017237406367176	-0.7575042254389585
-0.6980226500359386	-1.326908903173251	-1.241134893414247	0.5688637172620715	-0.2998515712678778	-1.0438301290622054	0.30570430077377964	0.8855132094538013	-0.2644950976248624	-0.5850654134938665	-0.291046843233791	-1.8635860959986588	-0.8039930093630399	1.1004158543517928	0.11686326998810896	0.043918840217358056	-1.252839262179466	-0.09925477566216043	-1.382442745448615	-1.8713398103367669	-1.375713825893675	-0.6975785359895479	-2.3592315336043708	-1.6860842180803717	-0.651918935052808	-0.7615117553063502	-2.113733351535753	-1.028095937009055	-1.70764102861753	-0.4410277150002171	-1.43285909483754	1.321608870979022	-0.27183945515736385	0.1970900702543163	-0.5405672690453898	-0.9866375378254236	-0.46065324822478215	-0.05172069997046569	-0.6619906377964548	-1.1798933512641467	-1.1456794152398329	-2.9216535718525076	-0.8131167234732726	-1.062001320856015	-0.31607749606020613	-0.27008333170910265	-1.1575238159422445	-1.3833548361197383	-1.534480562687886	-0.7466191940300404
-0.8569829683139001	-1.0561323864436678	-0.9393946613926958	0.6120805200545936	-0.5010112473607801	-0.9526581320354798	0.4141727917963227	-0.026127959308624563	-0.7540634987653952	-0.3981165400328264	-0.23250682662234995	-2.0053296612657023	-0.2739371972990752	0.08486354377906379	0.28744246999322454	-0.1577584560778967	-1.4601122549127954	-0.5236857903349587	-1.3036516726482752	-1.2363433915596254	-1.3046149693770022	-0.4429636597356546	-2.1445773302789832	-1.7192732205621946	-0.4722345498499635	-0.8122975628277562	-1.9070118655456552	-0.15594665277946443	-1.4845631381071598	-0.11775623951202593	-1.579180028282465	1.2304627162107529	-0.3841142417088259	0.20362324530700532	-1.179811099369383	-1.3283230532194261	-0.510384932471477	0.02866522947209843	-1.044245631555615	-1.0829260984438054	-1.063857033161603	-2.414349055688138	-1.1449892685946597	-1.205539528370942	0.35398874284999626	-0.5064846848600136	-1.097418702897714	-1.0101607046612215	-2.2089686603848304	-0.6719446896566867
-0.8156558320161011	0.007212146937851205	-0.5998422445370712	-0.05617271380747527	-0.8239320997202598	-0.11630648281386428	0.19234369054915135	-0.8538727073156339	-1.4486502125540621	-0.014161049102785588	-0.7235604002119728	-1.181373988529916	0.603604667919407	-0.3400178354724912	0.6054087418671945	0.40933968603204696	-1.0398215192811764	-1.0844424194652977	-0.24530556221667402	-0.5601583522570469	-1.1954838690530798	-0.1666064416423702	-0.590524461051133	-1.2302804139762493	-0.035130486907893714	-0.7794711194178386	-0.6790236920056171	1.139718797930806	-0.6684938092770727	0.20536997670402493	-0.6200198988025133	0.4523241126223575	-0.3542208319582473	-0.06613858217922504	-1.3914971638584077	-0.4826509116625761	-0.675347522322733	0.4073141574187364	-1.2853891245718851	-0.09723097331998469	-0.5669624670507472	-0.8794288982180782	-1.3756617182535948	-0.7294155685874482	1.1705993005247515	-0.9044766011921344	-0.6778322067847066	-0.557601239505908	-2.619667820549691	-0.8753071668655038
-0.4908278427033299	0.9973089708976496	-0.3751678258971394	-1.0011387255933477	-0.984469436144448	0.8453519712449875	-0.13723668890165935	-0.7415063730184788	-1.684955221097325	0.3345746497356414	-0.9394068162758488	0.08761817945451963	1.2428518469518413	0.067588766749905	0.7056735460405901	1.123661414289769	-0.3623103326808574	-1.4660152798453938	1.1372971618609162	-0.35682125820470745	-1.0139159854683135	0.23387739213705688	1.3327074625538964	-0.5695441091959834	0.37190741927598253	-0.6576115468673721	0.47988357786650826	2.0659975452977832	0.10474141470188378	0.11364276928294365	0.8019684326384809	-0.48076300029199853	-0.18075717909364156	-0.5379585426796353	-1.3224781315342358	1.0266272050535459	-0.8430639074719903	0.7378072311089451	-1.154080850889351	0.9793602714500603	-0.12688837815768986	0.3825841311153138	-1.2068108875714822	-0.0674250910249737	1.56707831944808	-1.2157403945673713	-0.3033811896801162	-0.12036311580802853	-2.4334716980220064	-1.220727192150676
0.18271112248098217	1.0425116011274076	-0.11294676267137695	-1.5632927979435143	-0.5480432024256947	1.3576587566125593	-0.18247784396872435	0.3957204043562057	-0.9682294891238385	0.5594236634626106	-0.2546457086482998	1.0465393517852062	1.5703143035701057	0.6727422020014516	0.20564655413655225	1.298011480129848	0.06615252079602447	-1.3373727083795641	1.8189769398169089	-0.5156063529999819	-0.6816201457275257	0.8264565998851995	2.3191674763042176	-0.12423156863932316	0.6342879361310334	-0.2119143449470115	0.7135082094411135	2.2879701555015566	0.4668596501547845	-0.2195348697037724	1.5908936044882074	-0.9820366676630919	-0.06591383807490993	-0.7891751319219531	-1.167652421442679	2.0456235121919044	-0.6495925020290071	0.945064570344704	-0.7273255359802424	1.4179484871953343	0.29557634339529143	0.6183288488804353	-0.7197579943367657	0.25463396244206055	1.1910978125628466	-1.247116615162358	-0.25408348782408013	0.5369942571557041	-1.5747152914606408	-1.2265943060482838
1.201943485815361	0.27870946266942864	0.47642875744956736	-1.414976881089539	0.7970433641256058	1.4400605802180937	0.2016985406170569	1.8574179411446092	0.5806479147590897	0.7540414498855703	1.1214982995145617	1.4304252336512737	2.0198068918993455	0.7922652658971658	-0.5566402176832995	0.9384839941571288	0.14735853105508248	-0.6580460597170521	1.5073678135113011	-0.4099615954805263	-0.05282443700545206	1.577832186479284	2.0447328750663547	0.04751995687197346	0.943400152993413	0.9491513564463759	0.2782876564744934	2.253583668250923	0.7077576253070438	-0.14961703771141743	1.4176178229675525	-0.7013577582556699	-0.07514247121451453	-0.4353258990473136	-0.8144876669294278	2.0459089236158	0.17309364875910288	1.2601270426700768	-0.1949375537724944	1.2742733128727293	1.01467281427161	0.4012509122244984	-0.22872980777047172	0.23242364462719836	0.3864872996422321	-0.8303131338919297	-0.28385945973277693	1.581191903300167	-0.31031824815689707	-0.601857528954205
2.3832171460871123	-0.3169340512616564	1.4193265118545526	-0.7735726174945676	2.7299576671194723	1.4925326255867941	0.7607001049483672	2.815688573411387	2.272164353354651	0.9665039434203607	2.407664974782305	1.58415650309266	2.771531799771778	0.4198710637535271	-0.6926657475107025	0.7212075773335682	0.24355490528396795	0.2447417744163617	0.9115851251598772	0.37746089166276353	0.944791403988398	2.341258431786924	1.3814234365825706	0.2215255584987335	1.4079607434388173	2.778727716140811	0.18481732031264728	2.4866537984101793	1.3338263312244973	0.7040579004566351	0.9909743337250257	0.28871627057539967	0.02028561360619504	0.3693356163409102	-0.020545497682307127	1.574237944900194	1.43030378978893	1.809642388360169	0.39376233930706517	1.228356771292298	2.0324502453033535	0.8271999314711819	0.13957337731196756	0.4308879916219814	-0.08046841682263682	0.11438380650870594	0.1483248928040562	2.708591784582694	0.9493776255843545	0.41947778579812667
3.2975406076521026	-0.14331993977021024	2.265691522533624	-0.10693781464023583	4.123350253177044	1.58234708543859	1.0626101443023956	2.884039497012275	3.273348678236467	0.9868331383976986	2.926840272409695	1.8122125132223967	3.1719353081802226	0.11401882963293458	0.2149285262724141	1.1450692263887992	0.679058669127215	0.9070195095744036	0.8196446355678018	1.4599657525697896	2.0102543018536525	2.771464864464823	1.2215489590721997	0.6263970695461486	1.6416707131974158	4.298201525237778	0.9618678779794075	2.6790004045310867	2.2491552332136524	1.9122317326253362	0.996356400964241	1.483694985032419	0.43008273621404264	0.9071300781328998	1.0715690566452762	1.349483864760822	2.432957758185636	2.2396747411359907	1.0596273098232007	1.6722208288333944	2.843659423808893	2.0623868788695123	0.5612544523145467	1.2762330919801141	0.09481833248708985	1.299740078921184	1.1607811493474072	3.2634209721642695	1.8710253067305913	1.2786150897996056
3.427288275806778	0.24320890834655925	2.3429875248495913	0.3123674062130122	3.733676565646874	1.1632281601737007	0.8256141843003202	2.1414003995750437	3.052098447119909	0.45999579431934656	2.455919874046461	1.7533649547393213	2.1872554911141853	0.33023376987192155	1.477792081796909	1.8098190873650382	1.2740917677359336	1.0443819855741414	1.1044754771511633	1.8573120916378554	2.39441412702006	2.328805074525396	1.3030137985547843	1.1034087138762452	0.9745587911029209	4.069863717144326	1.9388246742926856	1.8330663732456667	2.576917205073169	2.498169297770011	1.0531855058023878	2.20430453662125	0.9296591384479436	0.49770836438829574	1.7863179083574088	1.1876583329534551	2.41324057650555	1.8847962708082726	1.6136256544500271	2.0831476872374166	2.8079773978133233	2.957320237405866	1.159277224381518	2.313748277427653	0.2695882864933642	1.9819689876997888	2.073030406889658	2.7763163455780315	2.213315450286752	1.5550156409812237
2.5391398863345565	-0.1845479166181631	1.3170659054131495	0.5268342083929746	1.3770625256654734	-0.3028563259956462	0.05938913677835502	0.8812756279309467	1.6240020481978705	-0.718512518010578	1.1310116558825847	0.6455406352213247	-0.4176610180443451	0.9851494786177294	1.9185581429492906	1.7277806680632564	1.4611769673612074	0.6670942567564866	0.9105053560873261	0.8848245744184229	1.3894290032192818	0.6421387072844971	0.5006717428793935	1.2129143768861281	-0.783370499299653	1.5408889863093078	1.9064100500234136	-0.4919712086235613	1.5078014629457217	1.7828411994383357	0.12140901275583794	2.0298298607438454	0.9323411183276603	-0.829346495743039	1.4587555140107016	0.2191722059182179	1.1107813147777565	0.41726136870444097	1.6367643332561215	1.4980226968025125	1.6525972100351365	2.2309199183249966	1.6613021662746617	2.390187726057969	-0.5109992348767219	1.4569315294965595	1.936014075438337	1.3634100704956074	1.773858186446352	1.2042592251300959
0.9749269518464959	-1.533484950064626	-0.43000691490282705	0.625345431297044	-1.5889793132189551	-2.4646442883758484	-1.005664188255872	-0.4825908875703508	-0.42582398252938336	-2.1194958735393903	-0.694657225934108	-1.6722819614614726	-3.4336058598003336	1.6016038779097246	1.0971792919215397	0.42097009817826314	0.8721490609948888	-0.04803602971460421	-0.1699135425555913	-1.12092653240354	-0.8961664073789968	-1.9399845157141506	-1.6689039868222375	0.6959842250794133	-2.849207075093386	-2.043512470466692	0.46292155137581537	-3.240231226756238	-0.6590880744892202	0.0063867463742855925	-2.016153619988525	1.0854157932250488	0.08425690342460102	-2.2861652287828824	0.14765386810989944	-1.7684923319183161	-0.9483799512109289	-1.6695801902766951	0.8823071381721533	-0.3341099961799237	-0.32914169832366597	-0.06534843023712991	1.577346454440227	0.8037058939032568	-2.311878831493432	-0.1914531585820352	0.5121515334047636	-0.37261129549517596	0.5363907061148551	0.43000508492644907
-0.48835948003382684	-2.598170076131677	-1.9912662050293328	0.4912680327594006	-3.2087592005050314	-4.026094158722763	-2.046549663078961	-1.412983564522708	-2.169264950304649	-2.9587321521420136	-2.453244368317655	-4.146915569774018	-4.954784101437906	1.72234807953241	-0.24943727676557428	-1.4209301133030112	-0.2437505589799352	-0.9117353647512207	-1.3871707384487608	-2.965606210752214	-3.282152741070185	-4.255648382893877	-4.09672166219362	-0.2100849352448979	-3.9143619678602617	-4.356180351018426	-1.4455445107720697	-4.501388224121213	-2.5074268960746973	-1.8336489668974791	-4.043136292189697	-0.08041210669165842	-1.2566004024161255	-2.9689878873647157	-1.2867385557995061	-3.5840101167215486	-2.7508289204947176	-3.3109555571857108	-0.33810301279630944	-2.418368464481875	-2.429027322706078	-2.425037101306697	0.7446645428897815	-1.7235631779483371	-3.898798743207346	-1.9529476586973373	-1.354927859033369	-1.769677945896063	-1.066362001559567	-0.5366228872395843
-1.2019227949001643	-2.0483485276824824	-2.596922928771831	-0.06804108340321778	-2.57278046956051	-3.773268378692947	-2.742689273098277	-1.4968983718308133	-2.820387335778556	-2.661378939886335	-3.4739891058447263	-5.140616169931138	-3.9656854214777404	1.169855734561838	-1.0220128399886261	-2.5320126184518905	-1.2188984141043133	-1.721050825279245	-1.5413409493943249	-3.529731027738139	-4.2594422503374805	-5.060511153613662	-4.9206764164530385	-0.954437842147201	-3.2327926501102646	-3.9218509484682618	-2.4020203724867395	-3.266914047757878	-2.71931673928696	-2.7374402893336147	-4.234391621975516	-0.9192953168948591	-2.2379013746444145	-2.5513916444047844	-1.890714750456147	-3.6375029632284948	-3.467701650563648	-3.705244963122459	-1.3066367264240224	-3.313414735199398	-3.8541228320062975	-3.2571425508184673	-0.4060688391987468	-3.435560418711083	-3.7521307303530675	-2.6999050541790663	-2.4492528261153934	-2.4598521605742025	-2.208178439184917	-1.4800018992993702
-1.1659129521799863	0.09768826465030733	-2.1950813852532876	-0.9533326505259377	-0.5717462626249104	-1.7265568288665816	-2.867879784495274	-0.8753482944426207	-2.2512737884677896	-1.3421164931792855	-3.3640955109280646	-3.833028288181423	-1.2673341020684112	0.07624680835097304	-0.8507066081539779	-2.310532565662844	-1.5648883908278408	-2.1893197614126314	-0.34115565027646766	-2.620301461567638	-3.1972241348808974	-4.033036626078401	-3.3559992366663742	-1.165780524422744	-1.3133081323766302	-1.427757058797152	-1.8720916306311197	-0.47439687964251076	-1.3208856624047132	-2.3749454907394014	-2.2765024864852443	-1.217260687583018	-2.245350859297651	-1.391263496126641	-1.4114571691205915	-1.7125162121958837	-2.9705994255525336	-2.9620811504858797	-1.5055354646915224	-2.5005923849796754	-4.102796829394162	-2.3089001658943893	-1.1988614765463634	-3.105798635020564	-1.5710453391037047	-2.1830035760769686	-2.265817371648913	-2.448342646931745	-2.2284161307000696	-2.1212381554212087
-0.9904738018513229	2.3811755037629267	-1.4178145944478002	-1.6615882783259572	1.0056224206491788	0.7650709190868058	-2.3863914980724577	-0.2823414782339022	-1.0891008136696643	0.23940505202238854	-2.3278475834907506	-1.0046991664559495	1.1902413225161534	-1.186026772858438	-0.27116244931837674	-1.3401012144820534	-1.3544796434947652	-2.0280377784625756	1.1849898053932244	-0.9972872397817173	-0.8717329191084447	-2.0345827494929822	-0.531731147189907	-0.9445776797872635	0.4957643202527426	0.9524695180500854	-0.6217237478448374	1.8081059471478302	0.3738824297231003	-1.1726796470783465	0.3046694506992196	-1.087750884884595	-1.3942387512304761	-0.07750737004194463	-0.40060611072400654	0.5869335744177336	-1.8022791698064917	-1.9351904001434521	-1.033623622693097	-0.8645786920486668	-3.247022115571378	-0.7158443801627596	-1.2901742444606552	-1.220138416866297	1.300631936764103	-1.1389753183011664	-1.3505197368514743	-1.9884781453868918	-1.224690861659743	-2.15713698152797
-1.2789495426989819	3.2904347609170705	-0.9434383023903404	-1.6619276948959845	1.0943626698955558	2.1264781349118302	-1.4709139134892832	-0.40648510125115983	-0.18641416256200136	1.2411405360452643	-0.9912001139167198	1.6244190999645307	1.9617973765646435	-2.149862106470749	0.043023541353288564	-0.6399839984312583	-1.0426218366348097	-1.2028732605992276	1.7408942019787645	0.36145673103860304	1.2399447327671884	-0.30096961537063804	1.5884670354681376	-0.6785204352414282	1.1591810549824735	1.562419864894466	0.13984778456610106	2.218155262739176	1.0852133138864797	0.1256193197957181	1.663222802264381	-0.7479457096679307	-0.31191118467701745	1.0214630692680446	0.399077994598524	1.3927076036459678	-0.6899296564541715	-1.4036413613612768	-0.3944296215075156	0.23549818976974626	-1.8934882443695389	0.24456968877193747	-0.8602823580040555	0.5136084893555435	3.0179123107966204	-0.4049059954174604	-0.6059211991739641	-1.388384248740229	0.0016969072276494823	-1.4773222095878957
-2.005638197215705	2.591560016846709	-0.8613331273603113	-0.903992085522199	0.07140975747248338	1.8048610843174802	-0.39656610780975415	-1.1618786651739232	0.11247594422865555	1.348837583952971	0.14733128045260563	2.84877214480103	1.1907095888410915	-2.5071812274329153	-0.020168864749975424	-0.5502483707240223	-0.9684676311399785	-0.094630230391703	1.0820985195428856	1.012619462131269	2.2094813472312675	0.5994155684102894	2.0215071632878696	-0.6119689232371601	0.7514848991395352	0.5702111001178628	-0.1009318030755807	1.0853378645331317	0.7459710082146616	0.976259153986628	1.416869504940502	-0.3621639145147446	0.46970189548756125	1.7985650480213955	0.7018022696308128	0.46462950957493193	-0.04986072556635187	-1.4020305924105667	0.05312667479318121	0.2879816378474921	-0.7378060226781623	0.32709504218500846	-0.30239305552997525	0.8681214666177962	2.801833199156828	-0.0781742440650719	-0.3832659910961495	-0.8396566157009273	0.689505024301285	-0.33745826659071876
-2.5148975935863676	1.2519150623100224	-0.6772719800912713	0.09876511508169969	-0.9761158099862651	0.5319992079856216	0.5927839162090497	-1.7509658934846095	0.1744525431059508	0.9155869686706026	1.022321091603047	2.7862570631198187	0.1688997100310396	-2.310299087849761	-0.11302387413942708	-0.5277672356134737	-1.0532631273805935	0.6950372208380697	0.12533268452741048	1.1711042121382533	2.213107890000553	0.9638916416519248	1.399756422878603	-0.6220997510516261	0.18109344179608072	-0.6181956069132754	-0.8700649647453016	-0.2618928013346041	0.3173615226235123	1.2508792483211058	0.7377391962023763	-0.043024094017869656	0.8392300379749411	2.18540744504747	0.7577791655948274	-0.7040527479547438	0.1426827538773641	-1.3282440921967602	0.3415669038903537	-0.06097787536327365	-0.04137151439610166	0.2855918520418855	0.15128394747229748	0.21325900285073018	1.3919802785588902	0.3274907582139234	-0.3186638740795859	-0.3582112438091632	0.7884907791187206	0.7486216833027972
-2.1723245592063125	0.26804474855606614	0.04410379695975924	0.7219240553437106	-1.424614239192314	-0.49791836132465295	1.320368462794084	-1.5563737342291284	0.5234712446881332	0.5417919126128342	1.7330618661268453	2.3542079249256065	-0.06323250519481473	-1.8646141863119603	0.0019169708172810077	0.005326396330262516	-0.9449634296335451	0.7971757329805969	-0.18178056908752804	1.2535783763050141	1.9484653378189418	1.2389423581886592	0.9213294178073065	-0.3953935221848827	0.20002011977677375	-0.978187184002943	-1.3494540360567806	-0.8884009871921074	0.5652430724218843	1.1194678995113458	0.7905911094152867	0.12318647194721273	0.920241491963814	2.0700068017345066	0.9278674010589719	-0.6450981795351449	0.1279330631543077	-0.6625832264969836	0.639813450241055	0.06779369546799743	0.4479189805672994	0.8483059376007415	0.48346166945394	-0.1170285235739159	0.08919798400246563	1.0194450434849376	0.04937713932890287	0.10322399251072935	0.831381982857583	1.3532229308020116
-1.031330853091231	-0.18153737125407673	1.0936802771089635	0.7498326926999536	-1.4533006035930243	-0.6349496666473314	1.6432525731547856	-0.8595587369969591	1.1527235350275802	0.5205000771848359	2.1226040457650672	2.1409225986836655	0.368147232867655	-1.3637284171195858	0.20546139172478403	0.8594264848424809	-0.40586839309319156	0.3768567135957329	0.1414020091029385	1.4150810994834602	1.7108703238344825	1.3660669291122762	0.9734290412988423	0.21537527723860622	0.7253734517478663	-0.7023299286086526	-1.1239484303753247	-0.847437924532181	1.233540028126701	0.8287356594671883	1.4266174237542535	0.11815164884182643	0.7736716055888027	1.4704252260502388	1.282621610453084	0.5160307565892381	0.07645606277667333	0.46152072968164065	0.9256546570540238	0.7599243341521867	1.0346611580404634	1.8760827882648152	0.7240462738996228	0.5695557613680129	-0.4610914186537544	1.5090627167801094	0.6938845320468991	0.47763859041881745	1.189202335193785	1.4115252121509907
0.161310823636978	-0.47344531103444154	1.7539201343672142	0.450097263000841	-1.4387707665304859	-0.08095797077777034	1.4930533392176446	-0.5068711579695602	1.5046655781245317	0.673574000480254	1.8404487765113329	1.9260645140721477	0.5715704618227718	-0.6990039128019001	0.30118353105799317	1.2814114353162376	0.44159242477910676	-0.027119131383772418	0.32729777993626213	1.5096227428792073	1.2074435385476328	0.9842981544962879	0.9719515496907817	1.0101982030987404	1.1000134535449735	-0.5583217790922644	-0.34328156006163396	-0.6439943300857629	1.4777637450538275	0.5755527462664459	1.5943592328355902	0.011140277723864268	0.4166030189798053	0.6847673537436261	1.5861363425060153	1.4220087612681407	-0.005549616335804962	1.3930306810677102	1.026184586545803	1.3044464844154269	1.6151118917708116	2.5313919160824305	0.8738291404900251	1.5736689183669408	-0.5186884589023888	1.1985226667942663	1.1867206958429262	0.5778361341600164	1.6055871209716415	1.1785753378518964
0.6401013599949353	-0.7860904759218212	1.5366884724466185	0.20494181509557585	-1.3703714962689217	0.5510794519824119	1.0047357746741745	-0.8923050289555386	1.1388284347567526	0.6830461262318366	0.866077951783835	1.2386420539384124	0.030774157086947748	0.26346819990228276	0.309784023683551	0.8492170636541615	1.1988549032779612	0.007663493818145986	-0.13232550747421598	1.3686708948870245	0.21806318505511077	0.1335019912792837	0.3916272444626773	1.5768929445046107	0.9098148786308367	-0.8058563127144936	0.594883997061275	-0.5040818456289179	0.9093888394907191	0.481664885803917	0.8078633929225626	-0.12988512587135112	0.04765586605657608	0.1447100944504887	1.5562697947311632	1.1883590967110047	-0.17529899346904537	1.6113062088664798	0.9038785699598061	1.0786718869812648	1.7880104467588058	2.163708316758919	0.9639359668335126	1.703037919498031	-0.5354237958526923	0.2267146015643132	1.230830885435242	0.3319472130001715	1.5478493568357783	0.9281097094371957
0.3072330190735763	-0.8939503715943716	0.7076313187377761	0.14859194942858436	-0.9974018342958815	0.8088453700224677	0.5333516915002505	-1.4830756443044903	0.272948576205212	0.5077447792267401	-0.2171219472993677	0.14861005021843876	-0.803650670207436	1.2554527432663876	0.360929855583355	-0.06066638825756002	1.4837326961133865	0.42495202460910814	-0.9601523666777606	1.0069684057615582	-0.825656705299606	-0.5420515130285503	-0.41599693297375206	1.5901276380094953	0.42984464887528856	-1.0088701922880634	1.3293482746473226	-0.3170929502889067	-0.027946569064058353	0.5691704499555144	-0.18634135268457833	-0.3289163213067219	0.02620749751265491	0.07016845656224592	1.0852607617763734	0.3533189242338718	-0.41291767362813364	1.1923255491618372	0.7288645518041759	0.21721026157231935	1.402373975073215	0.946809696217123	1.037755862286896	0.7074185915961896	-0.511055934607288	-0.5342482399761042	0.9387507875676798	-0.015157135066200188	0.9128904524484351	0.7094740602563475
-0.24155874252858542	-0.6357976554657668	-0.0034201811429073114	0.1552823389765337	-0.3455228376138326	0.5961276824967169	0.408383256471337	-1.4663811446094583	-0.4624754540324076	0.41458494187122363	-0.67585450717087	-0.6866800499879784	-1.0682961457379698	1.6457923809038844	0.40953357488082226	-0.7409850783098968	1.1782236438242475	0.7888667329841157	-1.5600851055360871	0.5795122780908574	-1.1423376339558045	-0.4235745388537218	-0.6205244419959014	1.0269915915646313	0.24656534137785846	-0.7800088353933361	1.5915857017851909	-0.061097709628072476	-0.6960792291455917	0.7155957673655063	-0.3110379956774366	-0.629119658535777	0.4878924986542394	0.28256390779833296	0.27630855355690537	0.039286982959688535	-0.571524905934158	0.6477205872541992	0.6198311637294377	-0.6379908293069	0.8244798362366181	-0.32192913890961544	1.0127294597506329	-0.4285454631501864	-0.15573922741847246	-0.3948481350242856	0.5863098489658338	-0.06423066532702773	0.20946663787781242	0.4095635709013243
-0.34470624780998077	-0.26764020868018096	-0.17979811752896166	0.0768005717018477	0.1975735467503432	0.03805364145138807	0.6139179421308861	-0.7136413749659968	-0.7357681744595055	0.6137360098724498	-0.3671848013037916	-0.7466300229832884	-0.49527309598786234	1.0524461331622843	0.24798411541732052	-0.8996439282513977	0.4735873496137445	0.7326673625179151	-1.7255369984276192	0.2498582372004107	-0.4701757925248074	0.38258519006276986	0.03420906368070077	0.16686880827418313	0.5439087314768233	-0.34569755437232796	1.2496336102515109	0.04636838274558978	-1.0024822779407807	0.6864959855561239	0.5433246424970654	-0.9193135022397534	1.0547765112661749	0.3805801752743457	-0.6276923908472064	0.511164515513245	-0.446630849349029	0.3771958476189105	0.44987611836948577	-1.0621936176307103	0.5373982880672309	-0.9594166728444182	0.6818900321835359	-0.6290123271105944	0.506995041675525	0.4055919655647234	0.2575280031299535	0.30341901384981823	0.0011512651777459487	0.02919951334912891
0.09741385287504464	-0.16111630589969517	-0.08755628064547005	-0.0925444174272321	0.3455304507995814	-0.652526468993076	0.7803591325304613	0.12069405132017653	-0.7943878930675841	0.9480882353840843	0.11199104603410945	-0.25187478980808825	0.28312652222634416	-0.13085219745902954	-0.17103704116336446	-0.7840143887657469	-0.26942894849536037	0.31770983711841017	-1.6808948006992201	0.1453443765152618	0.5421290089474017	1.1499073535006754	0.8653840374793234	-0.5902009760713625	0.8939997098301447	-0.2050273206067315	0.46777875139132125	-0.11655761571148034	-1.3139837336429885	0.3057159378852133	1.409786712705583	-0.9312504818865306	1.1126777209750194	0.10932063015343872	-1.3349079528338346	0.9418334904949788	0.07313836866453365	0.3449661768102358	0.0453664740434461	-1.142771098091921	0.5587244902854128	-0.9107895199743564	-0.003900532419467373	0.06319162191354794	0.9765773248509269	1.0103332953252009	-0.13784806048717904	0.7251321982214092	0.29360851235113083	-0.17885931456423304
0.6001589372354488	-0.27814216453146295	-0.22882684028160488	-0.2511420585221999	0.25964078357415765	-1.1829499344204082	0.5822421536658956	0.43922629201677926	-0.9903651705007361	1.0170029593149303	0.08824281551262773	0.07507104664486204	0.4556705157156146	-0.9727324892914839	-0.5576912888136274	-0.6732251874386003	-0.7197431174441934	-0.04143591208508712	-1.5634140241259924	0.3398099633186362	0.9357743246239809	1.3124366685252118	1.024875792399515	-0.9547450547313531	0.7770234315412469	-0.4207935200331111	-0.250351160482421	-0.30596688137118233	-1.770262109992245	-0.3560542317696388	1.394417191772499	-0.5130912924323496	0.46938968598193626	-0.42725395269891736	-1.6183203724568271	0.5660963559608048	0.8588552487588842	0.2772274569162513	-0.4760420129604911	-1.120535739242273	0.44069699531834466	-0.6205385237438934	-0.6929358237038936	0.5938061650438742	0.7973629568831033	0.9172072259178573	-0.5594568937870485	0.708435878843988	0.5800196878378285	0.05857118187795889
0.6334950711597621	-0.19061605520523692	-0.6548315406652859	-0.2904421871070548	0.29438620526741743	-1.2284831072821079	0.13191574221878857	0.37655465703409263	-1.2191597752815886	0.5959548884267585	-0.45723926984743724	-0.181480900310131	-0.06622286580809214	-0.8410767926803768	-0.536819507210775	-0.5124768241537094	-0.7129243660824337	-0.00851185993815912	-1.1954696667499227	0.7440322326791617	0.3955990602664736	0.9772334680618407	0.4584608689080346	-0.8848937538538595	0.19701763401151387	-0.5257055654768794	-0.3708766195594051	-0.16403485231771386	-2.00133928855491	-0.9823628212838242	0.6471217943116643	0.10804891481102101	-0.33783390518435913	-0.88726761558417	-1.4410793837130274	-0.3314669562588005	1.5307617192873657	0.07613475250473721	-0.7472326081601515	-0.9914412325873394	-0.11153367359741305	-0.5185021943002025	-0.857655470564124	0.13344369342749401	0.1074815851098661	0.44550470058422226	-0.7316009586007622	0.19241997952716922	0.4328871814666017	0.6358327803831548
0.1377524642053798	0.32269581205694503	-0.8984825666483972	-0.1359267507501723	0.5091196165250551	-0.6374146661205	-0.11312193237278446	0.4710125274397883	-1.0467425709446863	-0.13165543452926665	-0.9142606309048048	-0.6764464668842379	-0.5904562299915596	0.0386749029560919	-0.050190748720050055	-0.1461589840251269	-0.27896032646304164	0.31799730821050454	-0.4886998114748922	1.0214350024460657	-0.48053278520046083	0.6214946687269219	-0.0954385440658061	-0.5484378363233107	-0.3328668864303495	-0.14162116042377296	0.21365776800703246	0.3138190761048652	-1.650368432409764	-1.2471885113269714	0.03382741014658418	0.44867159219616143	-0.5163311299820172	-1.0009433746428877	-0.9884092400805278	-0.8280632170863109	1.6785457991114654	-0.05589515096271884	-0.6018520612283133	-0.6123491025098264	-0.7855962911169866	-0.6764785145210407	-0.3658074240815249	-1.0052079185719351	-0.47921596235561953	0.2121869689275286	-0.4368245067942521	-0.341331994333159	-0.08742321261412857	0.9890396298004497
-0.46370098864009135	0.8792242651759411	-0.6005003786743327	0.22612274483665246	0.6343076430662621	0.37720959282295663	0.13320045806105582	0.8403478336745248	-0.3583497194652295	-0.7733703071910885	-0.7466378214605989	-0.7067226817701664	-0.46347155785993427	0.8720536412335185	0.5592912608617372	0.2879326700258647	0.40914522073560616	0.5039474870000827	0.17017635262444894	0.7841231323950523	-0.8423300780555026	0.4716546073051777	-0.017555478128826532	-0.15240063606708035	-0.38930630492746804	0.5497955275774745	1.0690557671815937	0.7380898258159334	-0.9568147121678281	-1.0704326603278775	0.02917690752856967	0.23266248604308304	0.1722151259446391	-0.7704965475176885	-0.5282009335672516	-0.5504469046491168	1.208674213605375	0.10820367877955446	-0.343247023443981	-0.07474973560005996	-0.9733589028959645	-0.8920625899451082	0.27827690305648645	-1.7499832553943477	-0.517679494434114	0.3618298136397136	0.16583169020224417	-0.37253545233344226	-0.61794363409135	0.5682866101914744
-0.6781867311226429	0.8661486003380442	-0.012065883726760724	0.6840995858819544	0.5326375320979599	1.324788031236793	0.6485423672327204	1.015474319499396	0.3816220788324739	-1.0836430097532395	-0.02837225953468958	-0.003481651490071685	0.2003692081900824	1.0477867930077316	0.8566539121809533	0.44974515001050097	1.1103342703791101	0.2722560104006762	0.24813027071275026	0.02169929909274038	-0.4086483172163305	0.38110689012920285	0.5004589847360558	0.2077531032114987	-0.07739003949314817	1.1000488934209383	1.6151488294317988	0.7902951241068857	-0.5298508708622146	-0.6344664267539601	0.2380974854032264	-0.2941584110783688	1.1462712049611683	-0.39398861115126105	-0.20208862854276666	-0.05986162797512521	0.5073145041767664	0.5273431031862089	-0.39298052981465315	0.27252595611525415	-0.47037952218744816	-0.97482618460459	0.42750139719505775	-1.410705078578655	-0.1321908523452223	0.5209918917777597	0.6493570265942972	0.11923252726835303	-0.9209989412986195	-0.5316600309142929
-0.330976588416082	0.17878496069140035	0.3023556533921711	1.0059603372974637	0.4820823961415147	1.7947417215315455	0.9732168100931159	0.6731025282811893	0.6792010612805758	-1.0620321693055879	0.7461429133844161	0.9594654774982526	0.7048532857126031	0.5436393783133969	0.6665908167603175	0.2778390333578165	1.5890266579087011	-0.11008850177560582	-0.21389210507244033	-0.7162368459068146	0.39380841857561255	0.2532762262213731	0.7829081450604173	0.5461824472680575	0.20345564400377456	1.3970447241647421	1.626744345304237	0.5900280706410205	-0.5453918835123456	-0.16405500261195533	0.06235024865682139	-0.5766619136406809	1.59623697451559	-0.026426252830407122	0.042725880851591486	0.014394825326817526	0.1757674004492602	0.9581999681895251	-0.7013360669564728	0.24820404714717656	0.3188291826226915	-0.877242790311106	0.024901285076802546	-0.28315719973708864	0.2555676782624606	0.4389379451143418	0.7699068589103423	0.7069544354390844	-0.9984097145199984	-1.4879782893423756
0.3839583504661564	-0.5814083858121005	0.20691069410600407	1.0250886301456839	0.8300994601578066	1.749746570958196	0.9691915153862769	0.2448199420150235	0.6653715717824392	-0.7707056733550947	1.2291261963279685	1.4413289926174244	0.6066412895865811	-0.27441554151481984	0.16054093310220854	0.14286349968158882	1.6945057809260333	-0.020894025476559944	-0.49787154319493415	-0.7638262892270484	0.9701441595624195	0.29018625610603227	0.5376723192830851	0.8603606281102356	0.3097319994660262	1.7124618560330591	1.3185665183719253	0.48764925838904777	-0.4637514501036558	0.26088324419338893	-0.4369017675862548	-0.2819531253082391	1.2913522502979202	0.34934467194053126	0.3086984770317907	-0.13426720839964534	0.4908688712726163	1.271266725661354	-0.717807553113659	0.12349460194345334	0.9029811586097994	-0.602097847764037	-0.32095131264647997	0.8111304147337675	0.45683971437221715	0.37845365557083893	0.7162478979870709	1.04468304767209	-0.8707866267180054	-1.451661682891143
1.10881284056561	-0.7312483846187393	0.2061019104019401	0.8582285703951413	1.4465664296835015	1.455378547197078	0.9469780426011658	0.4785073328037525	0.9150638503902745	-0.22718642904929717	1.4441284402179535	1.1372523940504724	0.1898852356047592	-0.9998528401756743	-0.2940874983219641	0.36783975316529494	1.43263720027692	0.8423701651390499	-0.03778932065157999	-0.07966454741833581	1.0714668562733596	0.6401213425554552	0.16000067011040622	1.051096681798816	0.46656872653831055	2.130867784784996	0.9873262767095082	0.5715258385900205	0.2406149243975042	0.6503164661569394	-0.6197407171991992	0.4177624814794763	0.7190873338981185	0.794763060884713	0.5633011666500705	0.18972100145073653	1.0953952924010875	1.5662343776253267	-0.07387325558983746	0.3038701998209434	1.2337149104584695	-0.11987972661887142	-0.08409959567076063	1.3520644676445945	0.6192912507187264	0.6952880584774471	0.834344305803677	1.1747835005757612	-0.4702476360919487	-0.41021639088422057
1.5300901240018265	-0.24749988528480102	0.7834850721827683	0.8395384703301225	1.7414039783738713	1.1355993067220636	1.1573545392019233	1.4216923209708885	1.567408943237895	0.43453413844728006	1.5067744143767847	0.3694952262240654	0.04609237008830036	-1.2635026377065943	-0.3497506371174575	0.7222969777897135	0.9691154652345456	1.9726889465030961	0.7800329880754363	0.5594364648722454	0.7927453007724874	0.9580394791084136	0.1307938163950512	1.0053324726973503	0.7939942620713334	2.2110864232140233	0.6781167626510547	0.5534659178589303	1.222081930272009	0.9206050573675653	-0.16683722845721857	1.0730380212267723	0.4421687053626829	1.1880387460557469	0.6406162824571011	1.0743338907303674	1.288987076275657	1.8955302205073015	0.8365819409714571	0.7558925061809831	1.541723952700038	0.5330926154700979	0.4859854787117631	1.3869972811521818	0.831202212929809	1.178673491364834	1.1499571570634675	1.2572127456507052	0.14944240031899844	0.714828144193524
1.4830517799349918	0.22979860614245132	1.6649162875371912	1.1278860703356974	1.311995580648599	0.7465866465697064	1.2929181976680086	2.1641421929312137	1.9154624703584284	0.822721245635961	1.3511780493551522	-0.34334880012700864	0.3178701531403471	-0.7317179422751973	0.10991679964201205	0.6309429505220263	0.5208456595765659	2.3611150722688943	0.956964111317484	0.30018942654133146	0.27718581723827485	0.6420640562280914	0.33000047108909586	0.7496198566574844	0.9359122630705206	1.4729281426126128	0.24766954940463626	0.18536280249462067	1.4904129274439608	0.8700392016474737	0.4026667316923761	1.3773738993784197	0.4486003058441186	1.211813811225049	0.43790922036869356	1.646930711596745	0.7058258408333391	1.9665120530953943	1.1940754496838708	0.9467123899710009	1.757243301645112	1.1233103082119138	0.621877632174667	1.1571797805540136	0.8337830664757068	1.1111698588231216	1.2816966142471924	1.1752945164611976	0.6467551672266618	0.9415929660946697
1.0081896485521387	0.129884053478319	1.9928284517891597	1.408121164399358	0.4411833613063546	0.12039032172175665	0.7271464754119412	1.80482565972653	1.1717109454047394	0.5415980618185446	0.8724666686549954	-0.781221380813718	0.5472919465993801	0.6111440679051571	0.8120735903459471	-0.07677320405002087	0.19981496095716253	1.437701892247088	0.12626330650917997	-0.7994643195258034	-0.38181522188839584	-0.37194288271978293	0.18671363900563248	0.470178333771799	0.4172787486353673	0.16270873192058655	-0.32423070201186643	-0.35046695442544384	0.6310478025602868	0.3874426142586627	0.3191728532064101	1.3189303209246652	0.24573075131965727	0.6538056647367386	0.07955962838954009	1.088142688761851	-0.2815518237841593	1.320370361593039	0.7167583728144741	0.47437353743028343	1.4061467702700592	1.3253147722164218	-0.0017159173598380467	0.7470331899237205	0.3063382447665641	0.10392778523849863	0.882370653439573	0.6479598453363479	0.6564842041899017	0.22344979202006823
0.36916603048165697	-0.4222711899521353	1.3089263979060681	1.1268955317160554	-0.1976091899085549	-0.706017162785925	-0.6746438669879475	0.5360945902795223	-0.4047467284289163	-0.31433531816193083	0.23244811925483044	-1.0568759771099687	0.2921645085862673	2.1110815850143765	1.1759203367992466	-0.8309149650650951	-0.04365665198097463	-0.26734698294448933	-0.7797709415915219	-1.6713340572831277	-0.9805867227999963	-1.2629597555411283	-0.49559823941678116	0.3396963633607776	-0.6200703482349745	-0.7548812270848015	-0.807036117838544	-0.6071308500065815	-0.44523009471361213	-0.3644720569762926	-0.44006245851579295	1.0158107649767145	-0.45260118890653717	-0.2848548810610433	-0.15700607935197178	-0.20980096871533235	-0.8747244922310989	-0.07538964478052385	0.08269661770432331	-0.33632581509124515	0.24390037947556809	1.0472305500095045	-0.7771449823618083	0.18663636976932368	-0.6021831740503092	-1.2875694580338233	0.1047277666093675	-0.25406489949483185	0.25399599050688265	-0.49396623360549907
-0.06762124172464708	-0.7825751217434351	0.18253829689796996	0.11437743985111823	-0.29487248762021356	-1.391364560966731	-2.149721572635498	-0.5102102068623006	-1.485588577643781	-1.05769744049307	-0.19352165686879436	-1.2770090916166512	-0.28864105740219415	2.684117769666882	0.7534322200596941	-0.9092741081972114	-0.30819945037400287	-1.503104257245259	-0.41094368997327957	-1.2885890748857238	-1.1748122282583506	-1.0604413568609334	-1.1097164251370277	0.3343676968306371	-1.3004338108310942	-0.5513768578674865	-0.9385431288476993	-0.4039034640285262	-0.316673940688985	-1.0512145835055111	-1.015854838842879	0.5615688731346036	-1.3029735962835898	-1.0815521935134678	-0.1013570610472355	-0.8997387177784208	-0.6037335835534148	-1.5041010516997377	0.1866528970032615	-0.6539546602741038	-1.183531768171166	0.6037036419092885	-0.8112567281982584	-0.2974882479033733	-1.2339718109669164	-1.993231285160707	-0.4722826003728634	-0.9457869267774587	-0.016718962463335367	-0.25804750493464
-0.10446069014862631	-0.5417602698080833	-0.344531894253999	-1.0956995581331526	-0.20870727898089725	-1.5800260662290866	-2.6632173268032204	-0.535380686177681	-1.0147064256762521	-1.0144907512233594	-0.2431444216606973	-1.3368322833185071	-0.6308991156399917	1.7597755534093822	-0.27592841832791976	-0.2858294691934167	-0.5786680886653135	-1.4429891786954858	1.4195843598564828	0.19140382386491003	-0.7893533720120655	0.21855591742037	-0.8559226023206585	0.26110442451536564	-0.8812199635173558	0.4092055223590649	-0.7173157566370122	-0.0587900105291879	1.3211304679452989	-1.4557643775878355	-0.6495651915793319	0.06826779833775504	-1.7008807757760562	-1.3752040376820025	0.12423058963162556	-0.21197495569057997	0.22193583787340437	-1.9854703354416785	1.0266072337295438	-0.02320903142523873	-1.9094976489559863	0.4388517976201899	0.008037207625956085	-0.3855948074653314	-1.0650354762141472	-1.4970129588133663	-0.4182118871964454	-0.8986219789205148	0.2684868795868767	0.8837572491076143
0.08463939084415974	0.0012943641298355998	0.0814591669223331	-1.6922214269620266	-0.46580000880524847	-1.27527071394115	-1.9764635337803644	0.04470434957425547	0.5405674357835252	-0.2844482732328418	-0.20721549991264984	-1.1063069831333239	-0.494989054954317	0.019972012558733834	-1.141353028765353	0.3168776438958111	-0.7129785489458383	-0.45702759298227597	3.2768007333058784	1.4756243789001378	-0.1276837375398138	1.3654597354943951	0.24855079470202465	-0.02342108043246074	0.29476730728051104	0.9619391693194199	-0.4284166000440697	-0.03268271959821056	3.0874565973185035	-1.6022946648689935	0.3488340333704232	-0.2827419424504718	-1.4987456779826729	-1.3196455720324607	0.19498894763489538	1.0371156376028174	0.8159047994003129	-1.222218147843536	1.5772281440444795	1.0672167038537634	-1.5543667649675597	0.6168044387077533	0.8140119275585022	-0.06564253045395721	-0.3388765765819762	-0.3490591186587506	0.08491462073913332	-0.322623313590756	0.8478011739825243	1.9151437812561918
0.07869329969242327	0.169124994403704	0.7224816263456072	-1.361633444782037	-1.0888119461131254	-0.8538623865991986	-0.9394118124814956	0.16809678760029192	1.5568043209385485	0.25634382747230344	-0.5031054222148396	-0.7123678138430442	-0.28759916873377434	-1.0666681345602769	-1.1960788160151807	0.2767841685003978	-0.6155848643169838	0.31207230235260475	3.4411735716289664	1.4046602882825725	0.1966894360547122	1.1103417375147844	1.1894125539594491	-0.45162784355620356	0.9685718443505991	0.3417074423459631	-0.39138047695784534	-0.4141291343852615	3.214797946735256	-1.5714105600793506	0.840490881309825	-0.3887541800502138	-1.188504683700787	-1.3451177558822738	-0.10904821787317702	1.26139632852202	0.6583747912151694	-0.011085324683248446	0.9171041770530813	1.6102846885354989	-0.7781948536222416	0.6630486448783975	0.7181465624267394	0.2247769018945197	0.10595585775595964	0.44269589154999517	0.39707493308874064	-0.04505117440764687	0.9713116201222154	1.8706371902259917
-0.38228193884703765	-0.32509192296122597	0.6169196086801074	-0.5633019583503637	-1.555315947125435	-0.6627553392030653	-0.593192320315156	-0.5577118782127267	0.9583660644163853	-0.1282664802405101	-1.138292893641561	-0.4789523105271625	-0.5256169504512238	-0.6675113192018686	-0.6274865186120314	-0.19703163817994546	-0.39447903645481086	0.1408389777731375	1.6755884047775946	0.10791480575982003	-0.14923871200140862	-0.5384863458364844	0.9462041915638553	-0.8238602540331927	0.2626874933995048	-1.0053262978744695	-0.7047188812636753	-0.8364427604487708	1.3928604554090542	-1.2845264796550506	0.1167970880202799	-0.3999197267621868	-1.2944631807255649	-1.548012309871116	-0.6498070578497498	-0.09546250778748641	-0.058827717775509894	0.4435420287019649	-0.6374397874036966	1.0770600244817095	-0.5598177533159301	0.0419312755045322	-0.17724293390701015	0.007856870017321176	-0.27181628470086133	0.4194333274047031	0.045023287270932515	-0.5876538664606729	0.2450174890970759	0.7614493508228641
-1.092451110713118	-0.9991827096967502	-0.274432959904765	0.002630349883977767	-1.3899621705407872	-0.6310433133406139	-1.0456508942063762	-1.3929284260191244	-0.6213762726087367	-1.1368870263403261	-1.6386001377945414	-0.5370706988781957	-1.0835119325988483	0.5081642405712153	-0.29685664863306443	-0.3395593627331525	-0.2846470272579076	-0.583133105951313	-0.5040830903955771	-1.1855119958422773	-0.8255646283168824	-2.200239404337972	-0.37785556878997384	-1.0179681439542116	-1.2748670915169962	-1.8747330276050882	-1.2016127326400625	-0.8748983457369652	-0.8617525697218925	-0.5952560322339597	-1.2265079869466773	-0.578169335195586	-1.6873224782599736	-1.4581170346959422	-0.9797475266355001	-1.8377954299577257	-0.6851365325763366	-0.29056281181553967	-1.7398923332908556	-0.07036736524322311	-1.0954074112604382	-1.1639827547723052	-0.8902036054895395	-0.6823589179289747	-1.0657995244476401	-0.04091006828995941	-0.8165082178550148	-1.4889741076543332	-0.8217224097530861	-0.5115077916943485
-1.5165101413544684	-1.0337601202571713	-0.9946705809063988	0.11217794792814391	-0.6555904811348536	-0.35787141661338084	-1.3974075746613526	-1.3894765203225552	-1.5397624267305055	-1.61050188871963	-1.5634605868617388	-0.5883849325310937	-1.1959836245929367	0.912577244041414	-0.7569430458269136	0.23864219761085229	-0.3912089250387257	-0.894068067058319	-1.362154690715306	-1.4274919530897494	-1.1064123487017452	-2.4233563742177977	-1.5692217230939483	-1.0689073349171214	-2.1306791548425315	-1.5076686558630312	-1.5862644111692177	-0.4434792038205358	-1.7314815742889473	0.3977828801308479	-1.8241728092378844	-0.8986885653024498	-1.6694077385285448	-0.5715242969772911	-0.6960606279342759	-2.23967333018268	-0.7491183821945372	-1.4213362567610397	-1.4033594998436374	-0.8591037533818865	-1.6035033127264013	-2.134962244066628	-0.6508688264278565	-1.2476340636118406	-1.2842818309118424	-0.3556597720288927	-1.5553620978721345	-1.7308280033840053	-1.2536054581836735	-1.0665319156340978
-1.264942658669123	-0.1031148508669926	-0.6890001772503501	0.09932527238682783	0.17810730671756003	0.379290810520951	-0.8150305492107777	-0.5465437514218376	-0.9149564798615814	-0.7157188745641359	-0.9980490679551463	-0.18193803595309746	-0.3093997554809793	-0.1796106463214802	-1.5372756365258498	1.09982810627226	-0.549677231426156	-0.3742685394874925	-0.6193374078182509	-0.7063160156007927	-0.5958285027776864	-1.0481556273231598	-1.521081340102429	-1.0383435549118092	-1.3989574139073502	-0.27965923019598243	-1.6044214587486318	0.19159767028578706	-0.8607001354739431	1.26368333885868	-0.9513461365043518	-0.9218245153442952	-0.7944433868984437	0.905069568747549	0.17345422782370865	-0.8680788870489059	-0.336448999825936	-1.7273103672355914	-0.044985673131039565	-0.726073179673933	-1.253966747014875	-1.9977325546466336	0.28969819689896875	-1.0747434458503746	-0.3932679739364454	-0.42622702054925743	-1.6475779558066683	-0.8468247391828805	-0.6169826723672661	-0.7892352894206088
-0.44745457418925244	1.2175630859875994	0.40105485634098653	0.27169488090453614	0.7191633175470018	1.256895663433731	0.4745376804667938	0.19872014562586324	0.5090841266092093	1.101293928624911	-0.43854493291013746	0.7441298703332232	1.1738429379087383	-1.840297830957083	-1.6118775703843473	1.5110509441308266	-0.49490134514878703	0.39919239144327673	0.4820592446457961	0.07514048869220202	0.36400991553325435	0.7264968182308973	-0.37325949907921413	-0.873530507518472	0.22854643580365713	0.7449310563917485	-1.1648998128615347	0.6765142796481136	0.4953159226071848	1.5949891800041198	0.6971806855732288	-0.2602187420587567	0.5053228513644925	2.0367206654735166	1.105999589080577	0.9820608493598482	0.09786461914200198	-0.7968603790139355	0.9617068881870561	0.06202889598448867	-0.11255359666609306	-0.6859797272278387	0.9998343742915178	-0.12435965149943982	1.071763142456537	-0.5781078930135264	-1.1166520920841032	0.5429436514498481	0.492282566768563	-0.25417234350420626
0.43096718025654707	1.8983130078209618	1.1910323848524245	0.43647724169707663	0.8923237179980577	1.6374036932527194	1.3989522049251146	0.09588441923706376	1.2804601712952823	2.4487152455268113	-0.23497280781529714	1.669827963423608	2.1582520345293115	-2.4160228033854696	-0.6023023629146798	1.2520083663412311	-0.16469037058389646	0.555720003080251	0.6528890688172896	0.2710920106308333	1.0109012612650428	1.5314554741478124	0.6501028144407636	-0.467116565136538	1.1670055403140924	0.8208983032009121	-0.39100494126225765	0.7861261174079327	0.9410908542166602	1.4339014502635399	1.677364743774094	0.8085894895279326	1.2486654490232225	2.035965423441059	1.4615230139968258	1.6348466816967513	0.20581100429974158	0.5779491089201452	0.6989812663259564	0.8043674097499591	0.9716926632402856	0.9059655964985354	0.8682972834928179	1.0239417135916997	1.9935223932971944	-0.9531990087847286	-0.43664434714205197	1.3746781068585026	1.0209791866797346	-0.07450749388857689
0.9024952705849044	1.371005145837059	0.93572988799403	0.14172903549047292	0.7867751248637682	1.2110804167976907	1.1934042674173742	-0.5460738093968598	0.7934059509347304	2.2990516402451533	-0.26964321779839756	1.9187607079630515	1.8996846180243658	-1.2187065076356332	0.6930231473728409	0.7335610082514864	0.22015002491183813	-0.06663385157404564	-0.12477146578308776	0.046782590707515	0.8707611605446836	1.0007476188326505	0.5261017418457722	0.14555696656644115	0.5888882322425034	0.09320821562429435	0.4326843593559156	0.48576437563631225	0.3235113609986607	1.2148401590069744	1.1888741732848378	1.3965493707729197	0.8921816266923223	1.0972985279465934	1.022883499839023	0.6381679046395131	0.018510677578072853	1.232152140444339	-0.46007547194626836	1.0483930218511823	1.310428005871907	1.6761743990208133	0.119142076318211	1.6659881704217663	1.743520455549993	-1.208451718870374	-0.05141899796950625	1.2075597434216536	0.48506091936853224	-0.39628640358634937
0.8742417263685179	0.06705764858527696	-0.024659217595842848	-0.6846368782087467	0.48075836629289076	0.36417596628515325	0.16889531598739607	-0.735704826189484	-0.24893617285047895	0.9210504881861354	-0.20305662963527724	1.2867044215883188	0.718353225833779	0.8166323858818547	1.1456078822155706	0.40896958842397085	0.4050740784475112	-0.7712343624478414	-0.7885491181857245	-0.07933523002157539	0.1565305918144195	-0.14139935139814624	-0.5349689281124144	0.7172821672926565	-0.7583579984631043	-0.6678107154862403	1.023604460218139	-0.04627032540685794	-0.38286650375220077	1.2168917174767289	-0.2394719350629997	0.8649143945496306	-0.08440906006056662	0.1941736797492694	0.20867362245639007	-0.9983392921558278	-0.18497908800453697	0.7602576029955206	-1.3839067258617315	0.8754560064206491	1.0006188868559778	1.2555025014297572	-0.590400190361557	1.5035816414910468	0.7140578717716924	-0.9084885594771595	-0.0014814774249079991	0.5315786335759801	-0.6083885268869725	-0.9062905899449505
0.6018080346536615	-0.945784700947835	-0.750455757269844	-1.5224211440476705	0.0954011598185913	-0.16393165469366672	-0.7146476598879946	0.07443795106342428	-0.7907295702432843	-0.4802728333093231	0.09310219414014671	0.2220774905733567	-0.36093985448188215	2.1074675483890437	0.5802749204312662	0.31876328322786396	0.3810400756001594	-0.8329287198138884	-0.4873537864578841	0.029340124581747715	-0.4764731230483938	-0.9323340267542384	-1.377358070753699	0.9687369455821043	-1.3984315741238658	-0.7708048676792256	1.2615052965859463	-0.4294435850523373	-0.31803163998953543	1.1712683966680617	-1.3737807382930607	-0.39593499509142904	-0.6390727365965303	0.018135398833929405	-0.28536904419763887	-1.9379044351405064	-0.197828962918876	-0.22506307982630444	-1.3445073021740186	0.6517043542242404	0.6019463626551692	0.2390245265064884	-0.8517215893877496	0.7814794113745175	-0.18474630925440985	-0.08615747489887218	0.009776076263583063	0.09146642979708657	-1.314521416745493	-1.1597278644928097
0.40086938817116863	-0.9111247887106037	-0.7745427271191634	-1.7587862276400845	-0.13976504161037362	-0.012449766628496473	-0.8758083122317691	1.3967392543459547	-0.5420233983915099	-0.943877215563311	0.45249789246700023	-0.6070049022068563	-0.6091759859372158	1.883650537494815	-0.03651659647714645	0.2903852067463866	0.34463816846717277	-0.3120291069489986	0.540387763700611	0.04044587581794446	-0.520457512845271	-0.9822270839228318	-1.1393825409115086	0.8248500288314038	-0.6573064333959454	-0.13122605428811734	1.1921747380538887	-0.2904304597080169	0.3914021815279662	0.5701766239910767	-1.4498221298338487	-1.2338442259333955	-0.1935877044551866	0.28637225053377646	-0.11998655128264112	-1.6749369806097922	-0.06681148460898349	-0.8569275953122752	-0.5482430604741623	0.6294179756702843	0.42819762118150856	-0.4527509567167325	-0.7049834718703987	0.0293296885206675	-0.44214060200428695	0.7423301988186893	0.23192711318782586	0.11559144889593494	-1.148995074346618	-0.890416334566659
0.3863282713647267	-0.03439137126187055	-0.5144512809991959	-1.3008087524415395	-0.0818619639388959	0.44675876490773464	-0.5405681105885634	2.200125673952949	-0.052134367259805574	-0.509671970917681	0.6828804099328598	-0.8781576363581444	-0.17262616229011485	0.648568781595507	0.2302132375598646	0.34397065167356417	0.38628789398494784	0.06590072554199972	1.3444683626887841	-0.30328263802102373	-0.0029770874509341297	-0.5673239758284344	-0.10716401011128387	0.4405650185709092	0.7442222505396827	0.6919012690474892	0.8865588092399425	0.34513147752954776	0.9590774637408211	-0.6052186714666938	-0.7100061122272892	-0.8921551048504237	0.8398132014541336	0.23502408659383178	0.3832300814809474	-0.6675698559600225	-0.017557544564153996	-0.8609988464180637	0.3106408628188633	0.7737484491164532	0.3475499282518921	-0.3989991711527789	-0.3683902589303969	-0.31384906057893014	-0.2965214937355671	1.1022059883610806	0.5784340478540599	0.2873210519053254	-0.4518876388790987	-0.174822186846768
0.4203157452172123	0.7711624945137276	-0.6429137796192723	-0.5895825183769443	0.06556465227119647	0.5144121998190263	-0.21621753184992235	1.8271112763544484	0.08607467207463826	0.08631946100397556	0.7420230959841951	-0.7512175983204811	0.271497881857571	-0.5690538053832225	1.1334981234462247	0.6093365222307249	0.3156491747109986	-0.23800166967426029	1.273461950151744	-0.8072637918909852	0.5977453634841559	-0.18055239691982972	0.6587079089939605	0.012229015613610486	1.5335991074015742	0.9129577327888925	0.3598715484305989	0.879216780224971	0.8522643804223451	-1.6087348012711857	0.06558050656796538	0.18094203000012343	1.5243993106573803	-0.3264944057066177	0.578108013750134	0.3244484868093186	-0.24935936841494807	-0.6041199058077934	0.7350436154974959	0.8474830883787267	0.17565591774821826	0.08554818966522851	-0.032400186507983986	-0.15334669302100132	-0.2632506856038928	0.9633058937025226	0.7157424502746894	0.2885700652550314	0.02743311699720724	0.5641142437270252
0.25474234573824106	0.77359836028943	-1.2478864580875788	-0.07151624275627466	-0.11670880669950975	-0.10047906542560374	-0.01688684516675067	0.42238975672840456	-0.1835133812273841	0.2533790502162533	0.6082057290574491	-0.5410713358460676	0.2727962503179353	-1.138488065258294	1.51300628496473	0.8642595054142778	-0.11364254601278007	-0.9980411968350322	0.4611727269037673	-1.082028079591651	0.7584221013079697	-0.1175015524784627	0.4352041377029037	-0.37239099179495333	1.1443854976127892	0.13750521759848364	-0.31775894087368656	0.5657099658920154	0.20001841364512657	-1.54976862949359	0.3613205784908539	0.80911130575383	1.3050512963031116	-0.7357125310427955	0.13998340792530936	0.8107056157911038	-0.7773426311100311	-0.482266658076324	0.6123562023544736	0.5894058486306641	-0.01919093403619181	0.40913490962548915	0.08272960992278287	0.22474948970054226	-0.4980627512380469	0.5859907538034889	0.41979990851631743	0.1263211699843734	-0.1690663306907394	0.7849722270543789
-0.24292704312408042	0.06535860970287928	-1.7566817646617507	0.18260854421548214	-0.7378083827526207	-0.9891542424201878	0.3034378166978455	-1.3017691784570669	-0.568115909466391	-0.007230785661452974	0.15464536193378417	-0.3747152807928637	-0.050900779907102935	-1.0303254791403698	0.686300144121644	0.49199471919635696	-0.8255620622276141	-1.518874693400796	-0.5489529056740161	-1.0090301959433956	0.30009494783889346	-0.38357340393145184	-0.4985279138962884	-0.6788189670333691	0.10582443465989261	-1.2303096806846618	-0.8843981582459685	-0.707639500058909	-0.56657686377064	-0.3296597816230952	0.2288432723106667	0.3595544082430746	0.43065379079453103	-0.35180715184960737	-0.6279892120167215	0.6536532820228101	-1.40250545590512	-0.4892223834301006	0.003954893028813421	-0.11577199312481694	-0.10925603953993422	0.2948654342668906	-0.2531116737214887	0.3474439781241058	-0.7198208396649269	0.12290798940813402	-0.17169075838761658	-0.08036327217210362	-0.8530784108885486	0.2625419987822053
-0.9148092019740631	-0.6373030532435084	-1.6248689566266745	0.3099969408837923	-1.2965085558081144	-1.4754506963736136	0.7806965906721282	-2.508526393960015	-0.8853498600894659	-0.34588620040425916	-0.6486144128629526	-0.18623592820846221	-0.31442718261733427	-0.464760966488337	-0.6954104992268982	-0.8280066283963028	-1.3751890445515078	-1.3700543542035861	-1.3807651737945814	-0.7652104801356747	-0.4884181307655483	-0.789703115328917	-1.238219579613	-0.8035759509778663	-0.6431957413190145	-2.1929396300160273	-1.0023015239319375	-2.081191985111098	-1.1912186820905462	1.1279603345250049	-0.030031479259822632	-0.5991266280583035	-0.41290715868233335	0.5138958045208013	-1.1137509017108003	-0.03320551722985888	-1.8007913359518386	-0.418652274197633	-0.9223746817711594	-1.110993025336515	-0.20441396346862345	-0.06569827799928417	-0.9766967921884505	-0.09796153525950867	-0.6621601047326894	-0.44573196843242546	-0.6635985118425762	-0.38607864998800795	-1.3945361624474821	-0.612289181523258
-1.333282841691064	-0.756440572116978	-0.9343062758129765	0.30786514449556923	-1.1085154586558235	-1.2775620093233078	1.0194538796817516	-2.56985514744573	-1.1241156043841813	-0.5203790843424259	-1.4317189677389952	0.06680818366483218	-0.32686849056027917	0.30326099280257185	-1.3520505437472685	-2.473165764401423	-1.3572366084184548	-0.7198665913764132	-1.9337379935424406	-0.4421789558588336	-1.0512347403413445	-1.058609959859104	-1.1542087278543516	-0.6216906261498498	-0.6489947010748736	-1.9605529383665443	-0.60368630272778	-2.34871016561283	-1.6226950959521964	1.6700752534770213	-0.26519296527178576	-0.9708974292378796	-0.7411865519736994	0.8425430954480743	-0.9725415877669827	-0.8845584116709774	-1.6940857452380311	-0.27944987635926316	-1.7326691120376747	-1.9805422963875638	-0.5134490967003676	-0.3336909299124789	-1.5396765366569476	-0.9884402452911171	-0.4145731940233012	-1.0024186338197005	-0.7527378406534825	-0.8890547561361255	-1.2427587433406442	-1.0823879765930648
-1.0842742033300377	-0.35902562963765455	-0.2574440457795555	0.0661161906989186	-0.0970828510489041	-0.7061997383950241	0.6913894132216302	-1.3556213429410546	-1.1810236432730998	-0.5387164055551777	-1.5560779029827556	0.3097866613650268	-0.2033248823576718	0.8895224059197103	-0.8007375667326484	-3.2370592694661857	-0.8373518743609004	-0.021303873946474722	-2.127687512083947	0.11140422879609833	-0.9614905466466422	-0.9521479021010897	-0.37303233104786615	-0.18449734791674846	-0.18785529392125683	-0.6995283657600112	-0.06672941535970314	-1.0750135222481616	-1.784365597282786	0.9547473615034734	-0.5128666392222867	-0.3463980847271126	-0.5310507303420425	0.11125118894732346	-0.3711426327698851	-1.35352531785226	-1.0381284038226601	-0.2908625553491205	-1.8055232141563202	-2.2982382575917177	-0.934638085680562	-0.4002627087747106	-1.30023273447074	-1.817264062653726	-0.2483731258161651	-1.1442477301831906	-0.4765382964789883	-1.3922154500680155	-0.36150231455398674	-0.7359737967328952
-0.15129017765017297	0.04913956627823305	-0.03805722496647938	-0.2813963206066898	0.9745215094596096	-0.26098357636405733	0.08984640694117865	0.5383816929100711	-0.8346884681786776	-0.4923856741536327	-0.7337977736660994	0.4736612206380331	-0.13576373815450324	0.8337194794877459	0.1711530684610335	-2.5116857067437635	-0.3068369013533208	0.446140900232724	-1.8322183836340276	0.9383353824844788	-0.2430325484673892	-0.44826385356197695	0.5141063415777719	0.21452594079834716	0.1789763478086465	0.5533115721238459	0.08601468414046354	0.9017729074833057	-1.5745574819323238	-0.30110750123754204	-0.7641875284150169	0.6068839244861046	-0.014594033289232713	-1.0077615597947591	0.26472951846943005	-1.072677335424781	-0.11202964131937282	-0.4833253530412669	-0.8657631508476995	-1.9828611399239975	-1.0361645922817186	-0.44302812200120956	-0.2358670686235999	-2.0809955096160047	-0.22490913992205191	-0.5435228193631868	-0.13853348811505145	-1.4361643379459141	0.7169669494203423	0.024188786047253937
0.9552951388095382	0.1018541828585031	-0.21210021038958848	-0.2918780002419387	1.2015200609031134	-0.12980453441845977	-0.08168403029131636	1.9717024834001537	-0.08533704627244276	-0.41565806803342825	0.5311636755419531	0.5999227084536913	-0.18308379863115934	0.03427769203252138	0.48316598266322536	-0.9938152352476283	-0.19268316321323803	0.6662679213423152	-1.125530650996338	1.6239159998026456	0.6455517714686232	0.18303395861439187	1.0570219864941923	0.2691869561416481	0.16421823774517952	0.8458741916693848	-0.2783016239889666	2.1711062946301474	-1.1146316128682112	-1.064044978991028	-0.8561358029567809	0.9450985435716991	0.5859473651492313	-1.3622497248649732	0.6295144588795417	-0.23444396120668523	0.5996477766065528	-0.5265797053363224	0.5583109134621739	-1.415436251946603	-0.5894901412072953	-0.6692658038187235	0.8788827447950068	-1.669968607832268	-0.1365827018617052	0.5635065631636694	-0.01949800790880534	-0.7881433578401686	1.270459257879808	0.3530017656286178
1.5363254933246824	-0.13619019748622796	-0.39769702243191296	0.304857465158953	0.4531207460768969	-0.11865349956943867	0.4628719845755664	2.018561938250069	0.6606180282259554	-0.3132021461969556	1.3057395086393344	0.7470664473701429	-0.2764524788986471	-0.9302616813406884	-0.030835217663041915	-0.015278567377150857	-0.4620518972699047	0.6849995337398168	-0.4398865513128612	1.5671295198966297	1.1850542170121556	0.5774525595148072	1.2330748879830957	-0.035768016446903174	-0.058438882169601976	0.21323625769477647	-0.7354454552926879	2.0218887932310117	-0.7856726132345462	-0.9136406445219245	-0.6220957138599821	0.45489738819371656	1.0862687669624909	-0.6355008610601934	0.6455493128823508	0.524502051917765	0.7121988567327897	-0.11587115808063436	1.433834371773701	-1.1161737509467071	0.024702441857525032	-1.04556489082816	1.198611042809889	-0.8987255903197094	0.1544701640121056	1.429797473587609	-0.16780392001078884	0.20606533538846764	0.9514502913050898	-0.1238219094168952
1.2659689826754332	-0.3736675591312762	-0.32428877303209225	1.1333807582671171	-0.5179965812387552	0.008468353071513654	1.1610628444518172	0.7584908080276592	0.9425365603945994	-0.19939630482738796	1.1197158642718974	0.8468118947531081	-0.3119744674768702	-1.1908975969997166	-0.5880966946708812	-0.1649081275654078	-0.7379430988371711	0.5238378819411168	-0.23837863034896434	0.6769688561330024	1.2128909471333706	0.6291946143988546	1.2684094381326672	-0.4122197476722954	-0.08179915627030673	-0.4344393648975824	-0.7461764645091006	1.0280465216036108	-0.8474436482961963	-0.2626536832767668	-0.07363395117659836	-0.25319135706834733	1.268434802205368	0.3125381408435645	0.3329200536626092	0.7410304185847341	0.23598587449349334	0.5491026337822235	1.1454685684298465	-1.2375036842663312	0.1816920673476963	-1.2763765879157256	0.6964291737340689	-0.17969248118211023	0.4694509144444995	1.4670758807332434	-0.4312957428994337	0.8982738753048828	0.09325569858177926	-0.8559461094018815
0.4368466529168485	-0.4147693464830235	-0.023552904091095398	1.4147833747422307	-0.8986575431520976	0.2372048460342708	1.1786208716924491	-0.7543415487579478	0.7495810962110051	-0.0415297734990545	0.41537563288684765	0.7635408355835184	-0.1790312919057399	-0.4601245931080044	-0.509213908606222	-0.74160689689834	-0.7450573798053796	0.30120910848137006	-0.5224861306087474	-0.3717657797424173	0.9863591368687595	0.6147364091322238	1.3268774462862698	-0.5865302825709501	0.3364864219112571	-0.33137316085868085	-0.240791180026432	0.3680999053689781	-1.0727051039722495	0.21050595024067234	0.6141176792531196	-0.5419800479578771	0.9721073204773398	0.4811957864716021	-0.2454244986368553	0.5792194954998364	-0.38759867738854326	0.8737361935471648	0.09183674256417515	-1.3958105946389783	-0.2003572317863256	-1.0401568481383852	0.15828291411943385	0.2922414043453963	0.5275605369144891	0.8262903574680346	-0.6303284082501398	0.9529597490163659	-0.5470007510923848	-0.9469649017025683
-0.37898963025662147	-0.21794695329156538	0.3024826960921047	0.7944627196094024	-0.6361956486792686	0.3715141252775388	0.37612162012574535	-1.4569504853141537	0.49876126385159303	0.25565572346470733	0.019079428089121227	0.5125749332288355	0.2113374784789601	0.5734545815501185	0.0038315825428531162	-0.6494323226985284	-0.5542420551921554	0.25118702238522667	-0.7901394359224565	-0.7565142169861067	0.8290200053062904	0.8766392853744189	1.3891062835324188	-0.5761143256559876	0.9915534167296265	0.34066552264282346	0.32016651713574273	0.5916932619248559	-0.9324660970762985	0.22160169770193536	1.245305586920441	-0.41672464074824583	0.29697385899408874	-0.12316112025100306	-0.8736259751008074	0.5610286722880715	-0.5896884399168979	0.534026458073775	-0.728929302549033	-1.0625749208450253	-0.46132679512573505	-0.27534947747550753	0.2327955343872571	0.5422993201775745	0.3514700962032904	0.21150492681328192	-0.6755040506424699	0.584688187627022	-0.4328223986482002	-0.1653075120397238
-0.8975466523274401	0.21735743606265376	0.4745136332315426	-0.18614430090665188	-0.3560490850791644	0.3066544762473769	-0.48655300033932697	-1.231854764311172	0.4676353023955456	0.6982463319322924	0.2264174171474878	0.309245871852442	0.7887751100658426	0.8860053800884776	0.2646103209495473	0.3168224456968149	-0.38956809695676287	0.4692252156572722	-0.5703282251508384	-0.35758142038763546	0.7434687417071228	1.3597674208225412	1.327464943693201	-0.592374297914347	1.2951876164321985	0.7417897204107337	0.4752275730272121	1.1002364402087137	-0.21294703377942067	-0.010399177089748668	1.6642833381371005	-0.3325603786244233	-0.3940665958814713	-0.5936698913471616	-1.1779952776608236	0.8769493988684983	-0.11544277243188758	-0.08954991545868764	-0.7134089423826934	-0.14064770373158797	0.043740353892305905	0.7178361184019418	0.6550970917100372	0.6050722337531746	0.2887482488333346	0.11142806013769822	-0.5642577025123877	0.1907139753076289	0.29749031630040135	0.7624628540505753
-1.2954571245348177	0.8199464923414789	0.4013076422510856	-0.607143482284437	-0.5417289422867647	0.14687829688824042	-0.5911747270243779	-0.8378121925580244	0.4163653475243847	1.0541125900269377	0.5579219256233859	0.2999441354905896	1.2038406604290728	0.1787512341209082	0.05787983179156404	1.2697562728308285	-0.30352162127822624	0.7006763935858785	0.05481636062464412	0.1572672409773482	0.42925585171316216	1.5444681314274975	1.0161277308067482	-0.7042727506761398	0.7371935349014551	0.37215798282660356	0.2544764325551197	0.8539599352775167	0.6490648106897636	-0.1660725073493922	1.7146524603687803	-0.5057355698327215	-0.7757010309247445	-0.28300220094400985	-0.9234662869698975	1.129966636806684	0.7521408196328001	-0.28803680829970413	-0.1464524813312396	0.8733890353141359	1.0851761838036225	1.444142695276434	0.6073255790166396	0.4293822013331175	0.5515194014347637	0.31433202665898974	-0.3371323182854724	-0.09849648493030556	1.0004538382757988	0.9381304735525381
-1.81262089636448	1.2927100055799827	0.0847218858765912	-0.15721644267196633	-0.9612497886479597	0.061010926959135854	0.018155366509371173	-0.9346428483506262	-0.06843441055488039	0.9891062935479389	0.4438848064201977	0.28861896090376343	0.9937667824866424	-0.8081965896400601	-0.10789811605808947	1.2845952668571665	-0.1395302501818434	0.5651295617107582	0.553494607859102	0.1387687706513063	-0.3002491871364018	0.9521824368115278	0.4120013907454872	-0.7051456894366442	-0.5602042134926852	-0.39234168632215166	0.07445509736480505	-0.44837408258191175	0.9620564922697226	-0.2001038333901982	1.2797332310032419	-0.6315301007742198	-0.850485869898916	0.44581211980731017	-0.34158503152811814	0.8553270793583978	1.402163721684661	0.1868551157444965	0.28515084597480506	1.3183448471785795	1.683613397427071	1.5292104255253185	-0.19117749448639126	0.01512937646969937	0.8497351211324269	0.24590151898071422	-0.05926726817980416	-0.3983882643072969	1.1436997197290972	0.2786952876221596
-2.287425003010823	1.2065152377844168	-0.3299989627337878	0.5339782438263836	-0.9643418641439939	0.09513463808276938	0.5103408005120619	-1.341227195942375	-0.9235319089403827	0.4383300329964964	-0.022120479254901047	-0.1174665888819177	0.027733368904125033	-1.1011649668047478	0.25578340029921137	0.4359694338283089	0.21263643049883454	0.05716164933546797	0.5569070631158707	-0.2886894698042397	-1.1786013528474357	-0.2513392143779966	-0.36560818717099663	-0.3686811668122294	-1.7488693648907212	-0.7890745250967244	0.21504883133002417	-1.945753835324518	0.5093537856320675	-0.3001807674807699	0.46546325404153766	-0.31670445864866	-0.8671349850199683	0.7514756287025706	-0.015552161163054908	0.17785035375898609	1.3995541972163463	0.852177071659681	0.3155609044134932	0.9552626337511082	1.163626235071045	0.9563526868064837	-0.9981577280953141	-0.44642390623150907	0.6588862977156331	-0.29041557787500466	0.2050420235614868	-0.7100030990651824	0.7527845263483446	-0.40447881093289656
-2.222146481766416	0.45253062064652433	-0.536725400247528	0.6109250878322631	-0.24199575345200883	0.15687637715973743	0.23833729382139557	-1.342066023622549	-1.5180766184151495	-0.21968741646421439	-0.19648760044486577	-1.0040505747386421	-1.200651751547314	-0.5353562082333834	0.8750155596801907	-0.3570924113823644	0.6386538279869954	-0.3125644133461897	0.26326789925466787	-0.4065984056562793	-1.6478909451256898	-1.234096375868432	-1.0107266889077822	0.2260668624067999	-1.8857016039200543	-0.5182928027573135	0.540455943216819	-2.396696716196622	-0.19503585980309898	-0.5613577642869052	-0.3114572154189261	0.3629490953204491	-0.9518682698722085	0.3717420323956402	-0.29781622480672526	-0.24516316814453196	0.8626706507004241	1.068386590680206	0.30481444616583564	0.14348961107620994	-0.0656356637862684	0.06334618071872397	-0.8150039672221531	-0.6685935215048463	-0.11985380579073446	-0.8505941020863537	0.4502220673182635	-0.796578632862317	0.28919634899617036	-0.2903454135461705
-1.341606220324039	-0.44703897232236456	-0.23294223655853477	-0.07177791642585385	0.8272155862254931	0.1280395970875812	-0.5434237877913477	-0.5881207265790019	-1.3084635525362285	-0.4827039262526491	0.2702675652244237	-1.8725441006235457	-1.86273492109759	0.1129845288062887	0.9557075506782481	-0.4023603748541167	0.9306385086718587	-0.04538380577873506	0.17312881372210384	0.21755106811606606	-1.3951062295134595	-1.1949369974854382	-1.1862185405241075	0.7244264238570461	-0.8128857400595131	0.05339151933644859	0.7597208496879415	-1.3919392266813408	-0.40863538840205255	-0.793782796895641	-0.5791264705932839	0.8713330493004157	-0.9251022125394394	-0.14413517629596292	-0.8616215421813285	0.016471746083651227	0.3650341720467074	0.7621162250658007	0.6783072757492666	-0.507783327011751	-0.9205135965973755	-0.6759215542955044	0.4482941838618145	-0.5163891047877862	-0.9221616448327149	-0.8679182125670979	0.7406262004916387	-0.49446116002246226	0.17155529363341826	0.6197282113451124
0.010300331656474896	-0.7233671219123944	0.5865372317078552	-0.8574651061598292	1.563069865316276	-0.06358994102515109	-1.0346675575686484	0.5197461064275806	-0.4662103879101872	-0.2523038790014242	0.9068584078608753	-2.0212640678564044	-1.5220952865331423	0.025853987889957325	0.14081836620810356	0.07553299346258276	1.0281689568495251	0.6807767264144734	0.49433366289924907	1.1974569785001272	-0.6979779491160422	-0.14753439187979198	-0.8201458436519062	0.8614818522314918	0.5996918909650876	0.4554561996728724	0.8143500779413563	0.2156767909422121	0.12686482925756906	-0.6903905621169969	-0.2608207350013999	0.7543949181744288	-0.5694895035795742	-0.2413353888566899	-0.965088515536983	0.6079509646699828	0.4190632879526818	0.4269232129506622	1.346432141246915	-0.6169272086741998	-0.7710145755681851	-0.9186233225678779	1.768065358719269	-0.10879554563143017	-1.0928758834621521	-0.33321439560759386	1.0959127921461416	-0.00859240662800852	0.4572600454064885	1.5912153824357613
1.1336420972431085	-0.20025192111981469	1.4900285513236695	-1.0822284414733871	1.6047279184594496	-0.4400801114616987	-0.8488075591984479	1.355923385924975	0.29464700869212135	0.03857191422045043	0.8948611300288748	-1.2665336138913714	-0.5999358657798283	-0.7413583904317952	-0.9858089013426438	0.36348268997584093	1.0391137117859763	1.048628917150669	0.9279555948733481	1.736440698439966	-0.1888191552892528	1.015451694403193	-0.2544654336206291	0.7200192929251628	1.2065396837096443	0.6349770402535752	0.8652829576905182	1.1044801868339427	0.9959820675162507	-0.17738113639745878	0.17195865410561137	0.08008570392933044	-0.024389825002597416	-0.07832188850069072	-0.23637029157869371	0.7407762894273204	0.9985624418603907	0.4348996679114822	1.7839435411335147	-0.2074321542052844	-0.005909451119682114	-0.612386744035227	2.0201526868802477	0.33415840912811945	-0.6568113283338846	0.1644063869904554	1.3513850398895317	0.2636975552833023	0.9121812165285211	1.934728127383686
1.624198572980657	0.38023789939248037	1.843997127014346	-0.7717276785904955	1.1313822051112306	-0.9250144818319898	-0.41724541327348635	1.7600095455655644	0.49092409697012473	-0.09705455456187272	0.01935975909443311	-0.20891576266814033	-0.028175255824755635	-1.3251373311102927	-1.4690973332420814	0.1852635615634215	1.0412417479895002	0.4476159593364886	1.0640484853386738	1.4530798718309235	-0.25321105620180273	1.315454121177699	-0.000775686584231415	0.5812574387676572	0.6499013234054111	0.8173348052412402	0.9534454211512055	0.7276142667836831	1.5661837640581715	0.4284101144453982	0.12031250449761945	-0.6645949144479079	0.24594856771252133	-0.21307459382606486	0.8652834500743215	0.08755946041425018	1.5522491828041898	0.5507118930389708	1.6095072821662693	0.45730975173766214	0.5273402626846445	0.004708508020105056	1.0867724281880988	0.6893993809061728	-0.3318332932228198	0.08687729234302398	1.2211530447651755	0.19233039588833858	1.2478706565963877	1.5500377278520128
1.6815850322278336	0.11051317223675028	1.3025545524465443	-0.4515117868395075	0.593106977611387	-1.2519866241116515	-0.38806844328189144	2.0266708619827978	0.3268376799351132	-0.6180934906269732	-1.016155725005565	0.31652352756343943	-0.344445123797532	-0.9959254500822634	-0.9660376219545094	-0.0055101150206741095	0.9812891996203507	-0.7536534388907937	0.8837762338600205	0.6817644391606336	-0.6645854215037331	0.6028704013079461	-0.2622722393673825	0.5893707129565756	-0.3456540691980886	1.0375776161722696	0.8809564139659628	-0.21632401782886085	1.5583218277845867	0.6529586359134533	-0.5014422997430544	-1.0177638928988475	-0.024544069711873503	-0.7160375784669208	1.468527920419899	-0.8041613349611996	1.5104066920407195	0.278274106713265	0.9636069183889792	1.1110580797791085	0.45757132719069593	0.5407488675721769	-0.12078633895538025	0.9426851078777702	-0.6624462365427033	-0.45730509537185665	0.6104792229766367	0.06330462021438872	1.2486032388001373	0.7680676216527016
1.746149215669893	-0.9591437765715759	0.15245931693401835	-0.4029989406592953	0.3379028362437461	-1.0254503597366857	-0.7848535950142619	2.3034604701833152	0.337734618455777	-0.9347628742337938	-1.2929285045267565	0.0589963420442313	-1.1183141261031038	0.057033071487911466	-0.029691268006006355	0.35533398190397814	0.8345331628205892	-1.4378841943133718	0.7612551832064692	0.012631515081616139	-0.8130753716581219	-0.3132762596843596	-0.7082804636228253	0.6641479256028581	-0.749498221073086	1.073254842938917	0.534630706477063	-0.5426521727826582	1.1899058314777609	0.30512567075992997	-1.0907812987572965	-0.8414223554999365	-0.48139864324318427	-0.9325449460866527	1.1730016029747836	-1.060622785108056	0.8043591664259202	-0.3923081718884727	0.316916114628878	1.5819899401354178	0.13011421049929428	0.6778860430534568	-0.6443254485715331	1.068685253119103	-1.2506828762068916	-0.8410180414792651	-0.13024837031316203	0.21658211796457447	0.8008082355273706	-0.09280648706705322
1.923016300974716	-1.6685820810435066	-0.8171354895714461	-0.333137398665535	0.4475975705305207	-0.04436435370776013	-0.951596132850885	2.266069673973317	0.7155417733090743	-0.5122842518109548	-0.6115602890840052	-0.4383574750579086	-1.337540682515679	0.9161268740535607	0.5624027551804528	1.2154458606977963	0.7733511854999264	-0.8435262051714957	0.9784637559160134	-0.28739563267934337	-0.2932793583986825	-0.47292400680126495	-0.7893285020967413	0.7276013946279271	-0.2400254703329764	0.856162569948963	0.1892619346549249	0.20422321347884104	0.8695470500773986	-0.2980389172879494	-0.9096480382571056	-0.2882327577937154	-0.41227159623328635	-0.25690685157688786	0.4367250384642116	-0.3852502357937743	-0.10265291022908847	-0.8073849776041782	0.01897691926155089	1.783455434033704	0.027410202442826024	0.39484996469870487	-0.3420600811051048	1.0082490445774153	-1.074870705943622	-0.6105986602834885	-0.38412961692156444	0.6360755350291833	-0.02333418095576029	-0.8587471207366397
1.8784082599075038	-0.94777433361231	-0.8788192624607667	0.16726632930602536	0.7621835366145785	1.3624334566511314	-0.3412480971578683	1.5260257064920613	1.1276218614958147	0.5321325937810556	0.36186831969569433	-0.45412298464455586	-0.42740364746065346	0.8692957259688474	0.6123059510139426	1.9194315447609482	1.0215578162606658	0.5952891210205025	1.3455999035348725	-0.33528210922076596	0.7121773976694621	0.28428994051986045	-0.3031035732725199	0.8690010918740064	0.5890139020037589	0.6936106050942694	0.26622490336408106	1.3121750167025854	0.8227283085817897	-0.5869705776087671	0.15039406492248197	0.36850717400797267	0.47954873599923103	1.054118135373933	0.04864937276533817	0.6560967879528145	-0.6850079197021487	-0.3386494004836552	0.07997098227043804	1.7165945710051358	0.1914058010971815	0.011918675039721206	0.19247881456190286	0.7902640618841088	0.3254117634236758	0.03742107587748509	0.1721367108172948	0.9977077764387189	-0.8878580571168705	-1.330267515889241
1.3055714285079558	0.8602732034182211	0.049945628218593045	1.0172532638518665	0.969662698905506	2.4167538133462783	0.7995637735662992	0.22955351817578848	1.1630689167751505	1.4694122645443024	0.8312978263475547	0.1619686618609776	1.1047669158152427	0.11582594663612936	0.5637467427074456	1.8868906195530855	1.5020118931041324	1.6030737874330794	1.3806983278494385	-0.28305451310436913	1.5852429940122001	1.180620352653761	0.3876620505436483	1.1732288484473377	0.9495991880702861	0.8704058327369378	0.7523783616315091	1.6720829964778643	0.962519513968624	-0.28232590469760466	1.3800527806797294	0.8459405104619263	1.6275351775461353	2.0681032203627425	0.2869308323551155	1.216307864191508	-0.8299976007046126	0.8376988386927857	0.28118280900759035	1.482787724146924	0.30138538760328754	-0.05796117547051371	0.36248870766274754	0.5856764824143734	2.107084739680189	0.5030682297589136	1.1743922267958462	1.0670794061457818	-1.3535054703376757	-1.2698525106907226
0.3778897516822511	2.1227094448218473	1.2898327042426934	1.685327182182995	0.766250999763373	2.4655606188455286	1.6538233473452675	-0.9539712572524436	0.7951951976359538	1.593310414053514	0.6228390775764372	0.9082755888967197	2.08023187780398	-0.44462565105706564	0.8703305700686772	1.158956532974139	1.7574494247909132	1.2939568719355627	0.8440320073466285	-0.12893196146147204	1.7857799552981828	1.3088304605915262	0.7303450512607851	1.4549009798570767	0.6451062511795707	1.1285346302892132	1.0507054249920071	0.9359011605433316	1.0178013044492054	0.3092100127135216	1.8641700824361593	0.939224514029666	2.060607344245459	2.139112339726384	0.6914303678746971	0.9445192027774924	-0.8391374046388779	1.8070679553829496	0.35818207568399835	1.2236417706654696	0.155466107182587	0.29482605969619874	0.07633895370781439	0.5474520335126776	2.7720334807808906	0.444428397211758	1.8287859222371037	0.9109210803063411	-1.265373077890014	-0.6868748275517851
-0.35885737145115204	1.538647528118596	1.9066387644312806	1.8140308984705347	0.09319578886354642	1.5573749238202559	1.6943030359954183	-1.467489491626778	0.34112169269795584	0.8204168042622951	0.18113003083452414	1.2325501154329517	1.7517123895497149	-0.09650913775508069	1.4614860890628536	0.2771837415469923	1.3737324565466298	0.02760552174989524	0.02913866929316712	0.0976424033686456	1.2636472821812021	0.5498939141232558	0.5463887781824788	1.3479699273844454	0.11618815355457149	0.8264545572826361	0.5934877145237574	-0.16048091852235746	0.764516452900336	0.59604082335829	1.299511393617068	0.658270625249228	1.376182138136876	1.4745274517368832	0.6559606913266396	0.19266033018665055	-1.0005939398234047	1.8027905989733624	0.09873317906267214	1.007490479393053	-0.11786217064953736	0.717575936504483	-0.37115903893586394	0.6169908060653747	1.6443808923348142	0.11120932041292408	1.6402386729507055	0.7017061421951633	-0.9588186481454348	0.0036612699513063804
-0.5279612063967846	-0.43382865149349564	1.4789011985882332	1.6256723653144858	-0.736915803474314	0.4166385511296546	1.1927442153566539	-1.3546362417326605	0.08672739111201612	-0.2819111307871289	-0.035154293170298605	1.0824701286516365	0.5237338618875241	1.0040235197943685	1.8629022022706518	-0.2534913164147403	0.491326401167445	-0.9704956814342056	-0.4933359681239432	0.1526264516902094	0.451753623645306	-0.34360902751774053	0.172456982029486	0.7501759239326187	-0.1408352637966832	-0.2593800715985772	-0.43812941556245666	-0.6336595644618203	0.2197052258196157	0.335494639026629	0.2268702201883648	0.2900413775118301	0.21322643248662432	0.6962539143584764	0.13044802201256167	-0.4171303891147112	-1.2382370437424293	0.9462070072100528	-0.5559555090262983	0.798480847489937	-0.2966891676324271	0.7174400952172724	-0.6928857592990599	0.5885754801348363	-0.3722740477381654	0.008494621619563623	0.8729089334678235	0.4720479896664467	-0.9404501911863501	0.30490417510101947
-0.27600382017901537	-1.9576123333320337	0.46986052616409485	1.6012718617003325	-1.2432174753662422	-0.2138418505030428	0.8349082728887035	-1.0499393159187214	0.0846221353382309	-0.9940509115635408	0.012218826320031849	0.8173312848320067	-0.4278813672964744	1.9741867820394583	1.7277882541889205	-0.3132245845987583	-0.22944301043794607	-0.8062056610268519	-0.3878985338310812	-0.23256800509767186	-0.10290930023922688	-0.5586096338641209	0.04567369429760763	0.07403339676440376	-0.03634524479532918	-1.4614923373901896	-1.2015699928700851	-0.3197368449421645	-0.3125955606635105	-0.08040874681940471	-0.5047224156556955	0.20820115721616958	-0.3255645424021187	0.06623747422347585	-0.34352867765971873	-0.520679268437553	-1.2291082559503839	0.050077094499862966	-1.371730115395181	0.5644038498323922	-0.31666278888131993	0.20888284991554185	-0.7922531134708374	0.4028762741919338	-1.6110944957151574	0.29919306297819964	0.24039360131841372	0.1944228786202448	-1.3025307377539872	0.14453076804454665
-0.06522109851756952	-1.6742247096858052	-0.18200608750074962	1.844988287561152	-1.198237675010056	-0.2161469940476763	0.925613935812654	-0.8108473444283006	0.2721311376515386	-0.988625855370213	0.09818519577931686	0.6906751627718587	-0.27013529078586546	2.0150455673647887	1.143889013644799	-0.08851905322333407	-0.2530540656591344	0.28540074645200636	0.1878785258035902	-0.9745133046060354	-0.1465679548648045	-0.05164747279850559	0.21790658608139682	-0.11254893561933099	0.20406944827343362	-1.7833933312375048	-1.086283604968235	0.0016587996407498116	-0.43002116088640585	-0.05362011062017755	-0.47851029448278504	0.5254567394352953	0.24037568611849972	-0.6222720140870776	-0.24364702189961104	-0.17515270447219392	-0.828354736270437	-0.25061702460458496	-1.8526495119546953	0.37924468406726825	-0.2015356564043095	-0.3062992432804483	-0.6868652298648643	0.28887057928558957	-1.2217055932005207	0.6213602822607126	0.15313936697000652	0.01873136035111253	-1.5500620766749118	-0.06355463064666254
-0.1777111752687846	-0.05992652229309962	0.061305783026148065	1.9187727780036294	-0.8329884057867273	-0.07455945861290811	1.0804966751817866	-0.5250019565456542	0.6047799729083452	-0.5023704939736691	0.1364272554864678	0.5807180538406893	0.7331906881957274	1.1204063794022907	0.4488075707146184	0.17341256266319371	0.24984534151096965	1.2792788348568467	0.760567167136964	-1.581684197417858	0.1436662419215557	0.46512330331161644	0.3400919558248204	0.2704433839886654	0.39714051251151616	-0.9559936308706587	-0.39574747746812305	-0.44868255093453285	0.008522033561231965	0.5071716673175174	0.030859831018297135	0.9503557786572286	1.2708438187882611	-1.4625108517179068	0.39298715121871924	0.31249485916884984	-0.28474248271509006	-0.07841319946442722	-1.5993603813387154	0.34447575206934994	0.10003432291450721	-0.21359700195644732	-0.4272627676922645	0.5046898581740401	0.10748270799302061	0.5180012570311436	0.3418657481792284	0.2087558354231712	-1.1283975934095956	0.08578674091890921
-0.4868712329410007	1.1653536792080088	0.8118793385164603	1.3269265676545594	-0.5625975430152456	-0.2469002813234244	0.6943287435578295	-0.06419893572750937	0.9852670529165337	-0.07763421201075844	0.25800834621398083	0.26256188816484805	1.5520560455302959	0.04473197341960734	-0.1390240175656297	0.27604078785537756	0.5522527828927174	1.393626003454166	0.9021672360160636	-1.5607643450976072	0.3642815102579681	0.31386689986407157	0.10741063378671735	0.6501688458929847	0.5317253789387199	0.2351731790632226	0.014915106324151356	-1.5044001276336307	0.6456690929201077	1.010762045543155	0.42303075431182463	1.0542315550400283	1.6012944018159303	-2.0642981411755277	1.0521978464310757	0.6101269650944515	0.01935038257848654	-0.045424506757656385	-0.7306922150891747	0.3843098984204156	0.6033132169155855	0.520721955760483	-0.10755439973171375	0.9430136111427704	0.9779622426983869	-0.0017641510553544877	0.24353284775155348	0.7463633861372424	-0.09933462014464936	0.5383779684220874
-0.6918804503620047	0.8859670931584025	1.127640893809595	0.051165204622110445	-0.5245923552775084	-0.6383910578355492	-0.38162919783334276	0.3662976786235888	1.1741986786243126	-0.11004753315400816	0.5128786172419576	-0.18474961225231235	1.437238620141817	-0.40717751118686496	-0.6487612346171531	0.06699761525205658	0.1164782109604818	0.7405119884182404	0.45443723421069754	-0.8584252316159197	0.24054980768770245	-0.46811406278709794	-0.3567596402110375	0.3817525489210682	0.6176957804582686	0.7716879808849559	-0.26055208642827404	-2.1758344731807204	0.8153764912492297	0.8155204988847302	0.32540195536177924	0.6925620983582889	0.6400518296018539	-1.9565390946994017	1.2610856042048177	0.5057350768453568	0.004605683564816956	-0.5321433487312164	0.1280797091026806	0.18948785518444602	1.0249483061440094	1.206211067542821	0.1641617469564395	1.111173056062503	0.7218957139893011	-0.39994415813065987	-0.3312667410558429	1.1404508697139095	0.8453393262846306	0.9245694677342803
-0.6871363945194113	-0.32742959662837706	0.45229398751900457	-1.4562110196543714	-0.4800729163390224	-0.7457073979864524	-1.6695156829282158	0.3783444760457847	0.936706710894146	-0.5224271825907911	0.6627362658838634	-0.3881806302227951	0.6144020348422101	-0.08757302587339243	-1.179467086269995	-0.5057663178114359	-0.8760449847534771	0.01785790736618016	-0.45357577113136865	0.1262629275561213	-0.16441974769496032	-1.258582042971189	-0.6072840275624035	-0.5475749581225507	0.5859707408002084	0.4375711394131605	-0.7380628456141235	-1.7121858145708388	0.10053024142674169	-0.0025721497997802894	-0.165753606860407	0.11999807884456667	-1.095547779396699	-1.2202685682118692	0.9418248934354385	0.016186894328834196	-0.010289472907637421	-1.3127044909469079	0.3939631731897573	-0.5260403764422342	0.8599839010371776	1.075387713971924	0.37474706589993184	0.5974145759891419	-0.05131618259544822	-0.1480542768059697	-1.0208425684654807	0.8340005884429929	1.1112537344229458	1.069800819780344
-0.6462872609831017	-0.9929628664803798	-0.8145432930725887	-2.7073238584753403	-0.2067230187724951	-0.2762136279789529	-2.496499890663681	-0.150648738892109	0.3017102119807943	-0.8025669672349248	0.3988824413610802	-0.10840624005330309	-0.044351045485423374	0.4381280250704837	-1.6886047665723123	-1.2733267749545079	-1.7663898127884305	-0.3108961621949147	-1.4776398649428508	0.912296411407497	-0.5506386368920696	-1.5605193595966538	-0.34672310067583373	-1.5017735545724715	0.40152138235593626	-0.10853877668217363	-0.6914736326705367	-0.4282581110046964	-1.2243917933147244	-0.6484385434587332	-0.664696580336432	-0.321585878311459	-2.4628047716646524	-0.46212020485140287	0.31408433335330566	-0.5670791833402637	0.31308422452656226	-1.8353801930756604	0.07618563251696711	-1.6594004891065395	-0.09199048037924659	0.08615583648547104	0.6172338620373587	-0.46225440356518166	-0.26758301300762755	0.6749201458428404	-1.379998498330245	-0.16263633252718046	0.8474204777065055	1.16792528302393
-0.7735319008776838	-0.3721244735837072	-1.7042360435326749	-3.466306869020222	0.11068395023322929	0.47010829590341796	-2.513481985116208	-0.9147847871520124	-0.4233174694760999	-0.4243290150423907	-0.26076498813513643	0.4453065191051076	0.028761586983087402	0.49401735589785206	-1.9873509279146921	-1.859240153225514	-2.102306857871772	-0.438187883256457	-2.1671555466485777	1.2553108490815175	-0.6812737692083958	-1.456594623018929	0.249853790411498	-1.8836704416192165	0.16544334499224334	-0.2273084710735481	-0.08647243376473533	0.6040025804728709	-2.328824170613625	-0.4406541928065225	-0.8370427589837336	-0.5667410314522152	-2.66623335954317	-0.11501753358479762	-0.388514187834902	-0.830552024670873	0.9007668494121954	-1.7565924782774351	-0.2857861560619956	-2.648616583446386	-1.325068540660986	-0.982687767683492	0.9117185036986103	-1.4520016386104375	0.41460077440337934	1.3605648726917827	-1.3818400402953506	-1.175751652593546	0.7350812157548117	1.3879752265182421
-1.037140207955635	0.8345880707044108	-1.6188374904968963	-3.638660962748309	0.021703631089775025	0.875000789240154	-1.8284145027683596	-1.4814955042745033	-0.9398348361847942	0.6348564760884237	-0.9046961885460741	0.8046156619139054	0.539153047471842	-0.06077915993380186	-1.916961099978431	-1.9223286486166902	-1.9768477973860386	-0.8353259341355669	-2.165995179139854	1.1576290281547372	-0.5893828692005226	-1.3511105234433647	0.6795182905901228	-1.7133867602185158	-0.009016156587797653	-0.025280425705915873	0.35797272609756914	0.6361607435945791	-2.474105843891417	0.4335199800161006	-0.6138712832841309	-0.817408173079103	-1.8149319874839898	0.029212629514963326	-1.0140140794552381	-0.5756581336563961	1.279763211177931	-1.1805004550490235	-0.23995427877734657	-2.8561409792424515	-1.9415601680659873	-1.2718071214642321	1.0625616861180165	-1.8210339331193144	1.2908317819337713	1.2000864123622965	-1.35043148127113	-1.5019679533349088	1.1444302826594022	1.4842431967732104
-1.1730067887129279	1.382711412113939	-0.8511944630462478	-3.1044927315246738	-0.6300876518464731	0.6132453727453219	-0.7886303925595277	-1.6435539874305278	-1.1861383144667854	1.739729866422887	-1.1151260751583223	0.716934366958209	0.7122720965661063	-0.7575904101954979	-1.5100278305255617	-1.4360727439206282	-1.718361318137952	-1.5632293170686886	-1.469222120937947	0.7310908824514935	-0.4934504172623671	-1.4014856480952755	0.560076181482918	-1.4425043939666786	-0.17937120975025186	-0.06610137537382896	0.05821760192670566	-0.07664836472752343	-1.599760784453142	1.1053734098790955	-0.19108218411574515	-1.195721627666392	-0.6724526504760062	0.43345959702797027	-1.3966412379315725	-0.04569568008926847	1.0482039193931165	-0.48491563007604593	0.10996196419344238	-2.0987557404955806	-1.476088165766799	-0.651454085350664	0.8248046458210448	-1.5180803477673999	1.4049058134623822	0.17727126343074143	-1.4640849831927638	-1.0886568874103557	1.6552936453135145	1.012825128529979
-0.9315690638260821	0.8267255143009201	-0.19614225287815704	-1.8689558664926393	-1.3904320415114222	-0.06008928003764668	0.23942065216507757	-1.4174267105790308	-1.231538378944663	2.039804720694232	-0.8839342395944074	0.3602910619153577	0.1483018659521937	-1.0257515937624155	-0.9904305894659259	-0.719446755850577	-1.4224401891076075	-2.0762566842746826	-0.5106127153715008	0.15514337835415942	-0.5213105712159921	-1.3530083476629569	-0.045889793007007004	-1.3058139799488702	-0.49629350015174645	-0.5203684782097816	-0.6987534561803055	-0.6529184203077053	-0.33323396151082035	0.9489139653553735	0.11575708952352382	-1.5001409225500484	0.02816067033312571	1.0780180238801347	-1.353835155500624	0.24701116172821744	0.305380961014472	-0.016925766966469327	0.3144362069271466	-0.8337257030578243	-0.36095592959137013	0.21492837113553218	0.2527124925970101	-0.8963793240968543	0.522364423388841	-0.9619361791503782	-1.505356629269267	-0.5025807713991254	1.527199903507831	-0.058915909319950034
-0.30942591333165426	-0.17144194187297018	-0.145126510649815	-0.3506194000026863	-1.5429132803656682	-0.6094528816547846	0.9198129320511615	-0.8211023216761998	-1.0573597545373632	1.1972782986134611	-0.5872143023662828	0.08187259378529439	-0.7808185197858345	-0.7276397355324047	-0.6161660469522071	-0.17017063371239102	-0.9385695436376925	-1.7678047235845513	0.10783825298118326	-0.31007056566777774	-0.5456321731939334	-0.9320072997474258	-0.68668020210001	-1.0699726488591381	-0.9063321387035913	-0.8788972421667823	-1.0883692508686462	-0.49825156138996	0.5348196121691178	0.19052632128564462	0.06541594131784294	-1.3747642921831114	0.06775106170460242	1.3589468976485932	-0.8825099043136225	-0.011037355779533456	-0.41902062598971884	0.07641951087999657	0.1810784299711559	0.180021706343993	0.49559520601524454	0.5435805668615324	-0.23036177424461166	-0.3019727275669324	-0.7034204425222805	-1.3666281537493639	-1.1932133976290649	-0.26917931217268964	0.5806571488733605	-1.1527905922800452
0.4419767648047958	-0.7353785210067709	-0.5295946096762899	0.7100309886540328	-0.7836337980475123	-0.7321877045938732	0.9754995042331781	0.15570588789711493	-0.6168674325930595	-0.2621716150490266	-0.5528956666044066	-0.0015234568203502123	-1.3658303122051239	-0.2106300333060927	-0.48141044938989014	0.051410672176899465	-0.26840466584254075	-0.680422522999436	0.09692765118570613	-0.44726965790772827	-0.3196905209087279	-0.25276648458996226	-0.861612813722914	-0.49200236429582517	-1.0587798626031335	-0.590849183522158	-0.7402451371069197	0.24710955864813397	0.6108148846671722	-0.4559938692951174	-0.35063422109581194	-0.7061375583827735	-0.26672897065730805	0.8032730016200894	-0.29782811769226775	-0.6296941122438374	-0.663702341156392	-0.13761382897056182	0.021223301992366096	0.4442332680133132	0.5669268340691682	0.09273132828928596	-0.23658382199491854	0.1380987922071628	-1.4187194322747316	-0.8543837076861918	-0.6548809454511416	-0.3792049451071365	-0.5402993750353763	-1.6293272757684878
1.015177082724991	-0.7084819148019063	-0.8758212855821415	0.8319480943143835	0.49353687537077545	-0.5501540023829848	0.3548713376607292	1.3287435601241455	-0.11421456656370003	-1.352631480618218	-0.7080380144345854	-0.08307313555117156	-1.287848088207063	0.08549196776377328	-0.4277331071181007	0.10288661880339654	0.23035377589746364	0.41194456517035144	-0.26344610361424087	-0.29798670363537605	0.22202894831559433	0.2902880718409554	-0.3699755213441683	0.15423836569801472	-0.651409491944312	0.19863046046018965	-0.1663230112661504	1.0619156508837002	0.0670142430150096	-0.6301840931592032	-0.879237703989822	0.20062910689414862	-0.5053782438133088	-0.2774547534646617	-0.03798036414564644	-1.0937801377957626	-0.4460541549080671	-0.4349423573291481	0.2430596713943891	0.03302034501815024	0.09455987175033452	-0.7856853126726422	0.12507147727634857	0.3713316485088832	-1.3229663951391502	-0.05412304088681295	-0.3780430821076165	-0.47903902025311756	-1.02729122465609	-1.4630188751809596
1.2665193105343011	-0.6025749275019828	-0.9319779476223786	0.29485912557194677	1.572855250326132	-0.36736785359871965	-0.5925394643938482	2.2321113595503435	-0.004772289068512156	-1.445223032170941	-0.6840018673058109	-0.3791113907258318	-0.8478739197938674	0.0047456834880078794	-0.16062612186743527	0.25650281843166434	0.18387459841172946	0.7024489726962646	-0.38399108957289246	-0.17230881212638122	0.821571564407346	0.49883784545404747	0.5449423153077577	0.254827251896547	0.13775292948199247	0.7501833967463244	-0.10707047420326606	1.615449973428334	-0.5897132899467057	-0.6199669870599402	-1.159636212980043	0.8570513111046641	-0.31957148849185124	-1.0247777196601382	-0.25331710987245953	-1.0402011198632524	-0.17958763033228506	-0.5521073553766729	0.8000676788141982	-0.5521177974438193	-0.31752549505658834	-1.5647820758138478	0.31096596597605575	0.2617633440117791	-0.7875474544380687	0.22576552939290773	-0.6283126221082692	-0.39284082576099505	-0.7255384258668766	-1.210730161169395
1.2716300434102945	-0.7924880496299462	-0.7675694750815881	-0.06271777590470798	2.0104584503086516	-0.34420798393142094	-1.2195916474703894	2.4274444378146587	-0.5136871481650238	-0.7410517066641743	-0.24433033583580102	-0.8465677509000645	-0.5345065996877826	-0.29959230546710813	0.4805220355385665	0.6156169267778463	-0.30451990838802334	0.14539624676725996	0.06442046644773637	-0.3308681908033583	1.079880688751074	0.5997607747129492	1.320345841302567	-0.39016834103586906	0.6936407309657279	0.5506573318304376	-0.6129861637495096	1.8824530727454833	-0.8757310826489786	-0.8206520343840108	-0.9810553430835406	0.9831354523392916	0.3098561801183959	-0.9022462071737142	-0.618845357698647	-0.5494377231468345	-0.21566430658784608	-0.3620764388821803	1.173643803657858	-0.7936051943730157	-0.3420263780046885	-1.8871830609450593	-0.07528860374735785	-0.27027018558382576	-0.37902925919057867	-0.21642742261416464	-1.030716281646136	-0.28615004606734357	-0.20396250395254814	-1.2992967952297654
1.1812035788489426	-1.013017254465836	-0.4910904162626415	0.36091390521025674	1.8471985512850078	-0.4336845144651765	-1.0155834261396124	1.9131955862057022	-1.203871518037934	0.014424600510313764	0.43116179767659396	-1.223517771212478	-0.5001272934934807	-0.5876782550470279	1.3129567459276972	1.0004309501567061	-0.6593923032321859	-0.4845274984671559	0.8160262176469278	-0.661122481681962	0.7949837718513402	0.9273270401593581	1.4054576379038135	-1.1647157882005115	0.5264893038028272	-0.1423075359547439	-0.9894362086274974	1.8393708126263428	-0.5888936023347314	-1.1194312921533431	-0.44716588643020216	0.6748179732410536	1.0875730268361812	-0.18677507909893293	-0.6250377509638947	-0.0021515436012966974	-0.49469993125434164	0.01116066159582098	0.914917244081506	-0.4922599194494547	-0.10411476320101247	-1.6025359302196818	-0.8338693626908389	-0.9904858021861547	-0.3554216864746257	-0.8134007278571935	-0.8870848991323547	-0.34123729626500265	-0.07150327377308782	-1.5131098971690267
1.0253744843705783	-0.727110814659266	-0.09187325245633404	1.340375577755918	1.3532720255757007	-0.5478646812577417	-0.03221808057102466	1.1276862201822073	-1.265929128211208	0.23895354837455116	0.8897714193799695	-1.3085546056860826	-0.5255517994006977	-0.6988693817100168	1.8800693370749897	1.0936186991077872	-0.4110617374869906	-0.36314396558134876	1.247265825683671	-0.7667795652012593	0.13199922875376868	1.4498613540630854	0.6300297023591543	-1.1764683176071322	-0.24118800681927258	-0.6500693801425209	-0.6550477357757807	1.3132583131025888	0.10042717491124259	-1.0235290729302486	0.09941205329515045	0.24414497662893225	1.5548169641208354	0.42946720481192396	-0.08755867398291854	0.2825678166045972	-0.644452887940744	0.2889818167205849	0.11299710990002755	0.16919391317075694	0.1439925771150914	-0.7333235285774687	-1.3846797609648718	-1.4056492069001767	-0.5685630239879317	-0.8407063825759062	0.05696670743802775	-0.46751347266871013	-0.36750556728003647	-1.3161926605444882
0.6785062726374018	0.14955980167263347	0.377608541179463	2.0558251929014477	0.7204693230729523	-0.6737108740379998	1.113806549648877	0.5069472279834173	-0.3848422160433465	-0.056259804236450564	0.8103765172084909	-1.1414275120986697	-0.40824285004884775	-0.55668291556981	1.7922976850455654	0.7237396572855002	0.2915464226041811	0.5527815122364016	0.9596971254600786	-0.42443222476752335	-0.5209041655228779	1.7340862138833857	-0.6327979898308195	-0.20573003071379642	-1.0067557052891971	-0.6396068199862991	0.14932048259237432	0.2581461871840073	0.7437679591135614	-0.36197250816489285	0.3374766397283991	-0.05165388939359087	1.3725561998585245	0.5766666294739129	0.6447282869112895	0.2492069674088122	-0.3914091083284652	0.29895572914623436	-0.7202833676272797	0.7982952144267385	0.3262308089849161	0.4322436599966793	-1.3953490621671885	-1.1926485927308839	-0.7191164942237543	-0.16801947350455704	1.2516903808549469	-0.45444490310500224	-0.6671977203474877	-0.5936840203190477
0.04817913643163211	1.056111819932832	0.6332138914033312	1.8962158958688098	0.041747858401108055	-0.8029256593475036	1.7086951975701516	0.11161052219942455	0.7860284985880385	-0.44476474903487595	0.2712894782461034	-0.9066167064286936	-0.2298086134680234	-0.1582284362948696	1.0587663124751296	0.05032560602355269	0.8307216926117875	1.482570329249432	0.1448437367765138	0.11762080430548655	-0.8517286675084432	1.4112248547376451	-1.674152044886713	1.0111737357718162	-1.2780962566957064	-0.38824792103054756	0.651617631079477	-0.9327938935150538	0.89796756292194	0.3709931715525996	0.19613275072333014	-0.14537870000596678	0.5891453643519188	0.4313056722762823	1.0053350333346522	0.03137507326011115	0.14690535089571222	0.1393908999150463	-1.1586343175401732	1.051889525521406	0.4818812754351271	1.3215323757775042	-1.0813636768612953	-0.5402621228269447	-0.6345043160402731	0.6172935046821222	1.8279639331377922	-0.31016445162420325	-0.6559348439157149	0.12918904392665784
-0.7032254941057364	1.3336253808752598	0.3810041454438979	1.0012808165708846	-0.5355274262762078	-0.8304807896401301	1.4800911416660818	-0.25685256660691047	1.2066871576004263	-0.5672590672524088	-0.3388688899722046	-0.7132434659020315	-0.19102465664775442	0.3591705226923045	0.1023362403083277	-0.5208066410670532	0.7712533322592695	1.6006780119842607	-0.6020949994840525	0.37982644527271936	-0.8063574830695777	0.6064620871713178	-1.9267279952554877	1.5137420210706642	-1.0618493785361232	-0.31834805617434836	0.4558834298922588	-1.5959505082141767	0.46489726418146937	0.5221765632958204	-0.12600201994907784	-0.11502511160215076	-0.3411708033359667	0.30700037703410477	0.7337407344411679	-0.2112973699183833	0.5693261496142615	0.059092590098662474	-1.1702541246940306	0.8377257635970734	0.5582982633651868	1.4080012567650304	-0.8574514657138654	0.02608643571197214	-0.35085527977169595	0.8199854614498708	1.429336815897628	-0.2644685313378377	-0.44394768754168834	0.2734477100581586
-1.1859186514016358	0.871282524701526	-0.2707781450546456	0.04238716481219273	-0.8012855940603225	-0.6174139759688384	0.7420538693001485	-0.6575839891421389	0.536503983531916	-0.40081303723155104	-0.6416560914934211	-0.5129931465354763	-0.2888783186108863	0.7077161075153284	-0.5650948542182508	-0.6467970803404757	0.2840317608656064	0.827406379547132	-0.8080755316832183	0.17450502700445603	-0.5385909798443761	-0.15805246497786843	-1.3546047660871847	1.064212261203891	-0.6847390812714451	-0.45948040556827163	-0.036603675593713816	-1.3717340150652262	-0.19526992774125157	0.04110233879724301	-0.34037771956092217	-0.07307235037984423	-0.8717914331751087	0.24606345382311168	0.09172133841706481	-0.35896534565904276	0.5686430302742741	0.18180389021782706	-0.9647746902819971	0.3564745558767685	0.42835453210112984	0.7016282064297306	-0.8153527110352694	0.17216935460603633	-0.02367954201078611	0.32741176868378985	0.5164666716826745	-0.4092499448754911	-0.3216336545109907	-0.12490658173041677
[truncated: 72 more columns]
