# Supplementary material for: Diagnosis of autism spectrum disorder based on functional brain networks and machine learning
Source: Sci Rep. 2023 May 18;13:8072. doi: 10.1038/s41598-023-34650-6 (PMC10195805; doi:10.1038/s41598-023-34650-6)
Supplement: Supplementary file 1 — Supplementary Information. [file 41598_2023_34650_MOESM1_ESM.zip › matrices-bold-time-series/ASD/ASD92.csv]

-2.684591438311291	-0.04208346638057555	-0.9029888142205497	-1.1581127063738845	-2.1853818769279143	-0.8413874936233349	-0.31075830604395704	-1.46874331331847	0.41911970035616536	-0.3018163342996291	-0.5458208417139919	0.11697926410933933	-0.9442973592009315	-0.8668342570664299	-1.110406774858132	-1.7515739217897184	-0.9944130222733049	-0.8622217558341213	-1.7811843214432745	-0.18375738846838482	-0.97658692423025	-1.8172451934861074	-1.414057080851702	-1.0495416846966683	-0.762678360170455	-2.100013323837092	-0.36042152684773554	-2.059564440875906	-0.7315466924241689	-0.2082197183014371	-0.7475262964948002	-1.2333696294460306	-2.013313543142009	-0.41040212549690697	-1.336363539617639	-1.1197768415483067	-0.9141131736841139	-1.7767676789252576	-1.1155867519742217	-1.487023431749811	-1.198360328396188	-0.8375122080426106	-0.8358401924890507	-0.6262185887899843	-0.23551067961514324	0.3078660425923259	-1.5046325230768547	-0.994853458036141	-0.2758591986934257	-0.8337673417772983
-2.1060632965905692	0.03621567833511672	-1.8423714063342453	-0.7383464064486795	-2.485093448875097	-0.40082732218562556	-0.07454058853011411	-1.2657374499411729	0.7172721425102381	-0.535863117773798	-1.2016327766294386	-0.03247944500871046	-1.1132088308809456	-1.3020201483966223	-1.3936331167386715	-1.6614202083110656	-0.23268499620611832	-1.3342723049158776	-2.1182253063207126	-0.5680742042829524	-1.5013110824459621	-2.7274474018789743	-1.5949948949429718	-0.2139436527068635	-0.35756983606930437	-2.0241471883564217	0.5312645559518362	-2.0152815977188143	-1.7329567319195636	-0.5565417393737252	-0.8884108248117136	-1.2437344594973192	-2.615073599801579	-0.5051190296956315	-0.7303471996091898	-1.7580629238535959	-1.30967436150373	-1.1848742427373746	-0.7893836802806685	-2.205586530268182	-1.2301751392306108	-1.3945189213554081	-0.837710961221845	-0.9316227739658863	-0.3245498807646919	-0.11987933891734852	-1.5329808070577828	-1.8827101097728185	-1.0300194022495834	-0.8231291947558478
-0.4400730538362172	0.21701863418213477	-1.8824922486681717	-0.11333612994854073	-1.4744192525679174	0.23897423707236456	0.04982033174944396	-0.35200115512283736	0.6703049893503081	-0.5787352485769232	-1.6559540724957345	0.06913011489521732	-0.5753649491316956	-1.3929732918356525	-1.08390970288352	-1.3210790599640359	0.6694617222610205	-1.680249218084605	-1.139423601290975	-0.7537128073955336	-1.3773758672669476	-2.2774148334301403	-1.3034021134503095	0.7815716929474669	0.12257922517560443	-1.0654084859334692	1.0584573714545789	-0.9650167554783523	-2.113141293103131	-0.4585192097931385	-0.2872873487336474	-0.7078615100983773	-2.4602673002054796	-0.3644675836050279	0.5151930041267883	-1.4231674489806547	-0.9679765405867291	-0.07547451708407912	0.23185199996358388	-1.9423522115614162	-0.8164387057036804	-0.906717042129372	-0.6262986724230768	-0.80153837830252	-0.40164941993040165	-0.9293310787249348	-0.5872514583129859	-1.7633052099973683	-1.0410589349072004	-0.2896175863722071
0.6570966845966234	0.2082230235626371	-0.7518431981335827	0.40427344134080573	0.21238081585588345	0.6241741964469799	-0.10699086179043475	0.5378007506217483	-0.07561004512478363	-0.4314521425154641	-1.6438931071169638	0.3565154846859544	0.24862160815260714	-1.4717529164381424	-0.4252347619615177	-0.9737982627779255	1.0418708711204434	-1.740946350052374	0.4879729714094491	-0.5041440848231354	-0.7059051281743329	-0.5561304141510189	-0.7819438400735368	1.1769431620683113	0.3279970927494943	0.09179906702138917	0.5597177607216619	0.21309476249728743	-1.1374657369204357	0.24122173119010704	0.5842789578755437	0.002883945099680966	-1.6790600429944629	-0.12014185901544985	1.5045149144288243	0.014690741095479716	0.025974162847708725	0.467425851559806	1.2247385125667831	-0.7349284363064624	-0.3848825176774713	0.56354563889866	-0.4082582837104108	-0.2304322665356938	-0.4231317258926002	-1.6293115090248482	0.5809589113923721	-0.3753827489492664	-0.16277179888452023	0.29650300050831424
0.25428484679144164	-0.24467381063969088	0.6786280835009227	0.9869941440334409	1.3869660129836574	0.4227352527756247	-0.3642665029923451	0.7247369821930786	-1.321397126097648	-0.38698715696346336	-1.148617773967106	0.2732560706958756	0.5226149493864131	-1.6779306538848882	0.038677720599768414	-0.5077728699129268	0.9381526456706235	-1.3336168318562098	1.274632001762682	-0.06861889292672874	-0.27614968212365815	1.2017213199743404	-0.4025487978947135	1.0105623938888058	0.18869107453157377	0.6586362087025648	-0.5785123562273052	0.5323213178318829	0.6168192222273476	0.9274026753734776	0.7952090447556048	0.5336891079412567	-0.6913236035011644	-0.04490484853298762	1.6753731622601062	1.597472650274958	0.8926564996522951	-0.02805403111928165	1.298669126790416	0.530871699088322	-0.23464781227003892	1.8731304881759039	-0.32723375135825367	0.2460802948683548	-0.39375211552121625	-1.8004110643296851	1.1159416929824046	1.2308020949114729	0.6762382551718442	0.5008121906985845
-0.7455468469335669	-0.9604765251590699	1.2614210501947196	1.8608407937048008	1.398311429559662	-0.24512920418172368	-0.34580364439326605	0.2508189082832292	-2.288908872763515	-0.5924513493765086	-0.3856765848893832	-0.5537111233201448	-0.10617510151848362	-1.6491239588195434	-0.012004350787383529	0.19440751289203254	0.9775602331525743	-0.4697396085099688	0.3998328652338518	-0.0023239611401273015	-0.6802132399538909	1.8083766518800617	-0.3340652478250422	0.955073696271637	-0.07962995336861187	0.4619489068931901	-1.231871612574115	-0.07164218494702362	1.601714849997865	0.8254127202381486	0.004526158682712448	0.8828706073894288	0.15942341894865836	-0.2948784777021284	1.303702880355642	2.1083848945433936	0.9196719477693017	-0.8646266356913992	0.31340868138384925	0.9041328680193093	-0.17405314365443336	1.8784347211317374	-0.36393831333780224	0.08025118099930753	-0.37812386760224936	-1.4076567465808616	0.9399712943268339	1.7226633162269942	0.49427022887339117	0.3600337962897479
-0.657491651963631	-1.3878001894266656	0.7857861567893919	2.6629145046681786	0.6871974055272126	-0.8167803987208169	0.0862877505073154	-0.22284784568329852	-2.2561731406576837	-0.7815002811007193	0.3454208961374956	-1.6780740716560292	-1.0529242104105117	-0.9682482034212629	-0.39222003628174684	0.8316722081297584	1.426082211797622	0.5180692295533971	-1.31665991241387	-0.509479960769956	-1.4940264438682944	1.2585869706787554	-0.40064098086880756	1.3460713322458366	-0.22154305446965905	0.04581561179441026	-0.6946054566324463	-0.6640133106662287	0.884913305350868	-0.05135300897407916	-1.042938504104539	1.2563569922267885	0.7738734929437947	-0.6990649537096165	1.0363224129736341	1.2862348956272924	0.24368732089828912	-0.9273043808678066	-0.8778537231606649	0.2763163784797876	0.22656845598822134	0.6465530926707246	-0.41050059662694544	-0.5852422005231758	-0.4271916193749199	-0.7603349237829595	0.6884029781059752	0.9667476441355894	-0.5178686480922268	0.25309696679750066
0.9634323610792493	-1.133525518933169	0.12233993872522009	2.561126407481111	0.2584532540370597	-0.7095339752139999	0.6017899974461018	-0.13754590257352223	-1.2284635873896008	-0.5893081756687241	0.8107001530137158	-2.119800465358786	-1.3612131761592559	0.1748330900537988	-0.6580259945207003	0.9129039496268571	1.7048043670092414	1.1581675892450611	-2.1218731458591895	-1.0762296333569454	-1.5877027250939841	0.5661840197988832	-0.2604960017155855	1.6471864305681658	-0.14173938617711285	0.08047170248332776	0.5878630370866186	-0.2922823047528317	-0.755679076154116	-0.8114291143470562	-1.2552253606569195	1.6247637059372313	1.1720227950699478	-0.8621609937521213	1.0561136377708578	0.061989964937395226	-0.2773246471677298	0.0705794476405096	-1.2226144491074102	-0.5303523358169752	1.026441124702735	-0.613231402621265	-0.3705723527530258	-0.9583429075105387	-0.49342439266951826	-0.19070754971856063	0.8154113481542188	0.13430708791405918	-1.137736653580963	0.37439572772668694
2.7372602142401665	-0.3763610757780879	0.1479894950675407	1.1649504698932778	0.6418460307538587	0.15865896280957537	0.6784322684171771	0.42132214257422723	0.08634906401903558	-0.06213054492359078	0.9181068259229083	-1.368856757473216	-0.698049886852201	1.024179426249981	-0.5738079825774132	0.44599886612191886	1.0291103801994657	1.2015695286277357	-1.0616045873207505	-0.9414619949315464	-0.35669690905522816	0.5479653506309778	0.264153856947649	1.061622546552295	0.09627507217217476	0.6965720045901007	1.483056877409006	1.0245540913767583	-1.5668629480562872	-0.6678564770655994	-0.398769868348584	1.5760207545989608	1.3268570240596256	-0.5405757780802163	0.9053529718560258	-0.47683694363536133	-0.020097625115593327	1.2689692428779165	-0.5028330044410649	-0.5863012553398043	1.6923182683223377	-0.8653556830508602	-0.17373503185453468	-0.48702160775423625	-0.44980430440436736	0.23298582474632165	0.9949746258222903	0.21295283663647308	-0.5689964969003146	0.4494704354907255
3.0206164446889696	0.30732510660421636	0.7621786285173812	-0.8432017157985935	1.4088179846751292	1.2365266576285554	0.1210278309233342	0.901407346461112	0.9655405828785603	0.34594074737442765	0.7317873550880736	0.04143626907222979	0.331646695981243	1.0594086928679483	-0.27542703392349405	0.1348946255422112	-0.5566280967528692	0.807335069897906	1.0857467796097373	0.032773617112943194	1.5019151571355143	0.9839459429530737	1.0185884133306526	-0.4461573543711296	0.3617218541226933	1.4064115262263428	1.2552658856955594	2.3412702396567453	-0.6514090061963439	0.1554266106248055	0.6164238693245138	0.7438472178741565	1.1977137100798638	0.08362090153812272	0.15113098343886694	-0.215166635579574	0.7010636171454715	1.6381916001208803	0.5066343443434437	0.27265269452475727	1.6119320673381992	-0.3042166499133952	0.22564994730302582	0.4145728206653058	-0.22279020880817096	0.6929664565044396	0.5563665730181436	0.7640960544903899	0.5385125134154455	0.051007813935746035
1.7534916603344355	0.5126449559317159	1.1431598072437512	-2.217127148256694	1.6940817433675397	1.7868774408981867	-0.7303142453750431	0.905728041562792	1.256754847072678	0.3480933226972348	0.44394117174886605	1.0969968918870792	0.8875769478751232	0.5920473726651678	0.0016775684697223148	0.654052189772101	-2.051483845597172	0.37366426342759473	2.6349060167435376	1.0998514939286375	2.6293555958666066	1.0719440038848855	1.6639756473174374	-1.9845128462143007	0.5010715851289249	1.6538126964060542	0.1089176003041231	2.7671995540768104	1.1354089120963757	0.7265993842385886	0.7382821449237004	-0.6279187655774058	0.8867504498348571	0.5520019232339408	-0.9664240855292636	0.04258668308402555	1.0139943755375296	1.114568966545971	0.9089064568745793	1.386058232295878	0.8141156912365588	0.04656946159706661	0.7687683888779098	0.7670092311740923	0.10001128126417336	1.3256302325125278	-0.6007680508990132	0.573805712740213	0.8296763322644352	-0.8407273878644864
0.4248805344287177	0.353915713710054	0.8295797019174193	-2.3102060949556362	1.1312547745887247	1.5423195723522716	-1.314150055859325	0.5633003208748276	1.2721556021939737	0.24075106440640334	0.2874399472617299	1.35529532049371	0.789381446469665	0.37251978250700457	0.2428383268450443	1.795049325497039	-2.4970763776658407	0.20239665877997332	2.6277364165334545	1.3543263858903891	2.4109969933228665	0.5370420875284507	1.9844110580373597	-2.631386187118827	0.3807550504789865	1.4009270143404327	-1.1998300967300763	2.3023619460657025	2.1884527431872565	0.5723542278605057	-0.06315470275813459	-1.6912376196862784	0.6483697793215804	0.5761690874423293	-1.7113585605774273	-0.33137429909246424	0.5170423957353006	0.5847166323564441	0.5917998711523902	1.977957851992288	0.040333441963969666	-0.35450532959413394	1.2159844763711647	0.1913008805961514	0.3322391495152146	1.9442300951446474	-1.7540360687220056	-0.5540415465187508	-0.08932580143093329	-1.6964019486268886
0.2939348121842727	0.26367650378564733	0.23725005996737156	-1.587111592678359	0.23483365833748795	0.9282229142446268	-1.3205711073396402	0.3217986110610209	1.2461278530489286	0.5732118251158858	0.39138819887651244	1.2516850082485393	0.5975378319986573	0.6579901524867866	0.6158315450787653	2.5844337422611137	-1.9212984419075085	0.3149270904866375	1.5504710951100988	0.6721943359146969	1.5758050358537705	0.022875942430116605	2.036617894546783	-2.3020637568440274	0.021996247223864167	1.1451858339937102	-2.0322713800367476	1.6864251772919723	1.848928237901307	0.2481733532303599	-0.7831894425080398	-1.698824368084257	0.6691893136394511	0.3040103776493644	-1.6201296753062482	-0.9993842874658179	-0.24963470510548155	0.7757364839220696	0.1887007023448592	1.8295183301764013	-0.0017547598288684023	-0.9432147177288115	1.2565542063534814	-0.5501111640557997	0.3821549178195982	2.108909041747814	-2.078228623451009	-1.229369891162909	-1.1080958132852334	-1.9137677452980177
1.0506857984417102	0.5182845739815323	0.03288554546130787	-0.9432688345646916	-0.12458671096685013	0.5978924698783031	-0.8381107574178728	0.47581088161047386	1.0716511938050481	1.4289192562890727	0.6648709451505905	1.3523820963774253	0.8503370085592765	0.9120864882231455	1.1441100345609785	2.3345896252024714	-1.1120298959457686	0.5290207478313612	0.5668274350230977	-0.19110051983884913	1.3149019716911328	0.30933781596039484	1.996334508089907	-1.5942438537467025	-0.28453221008036084	1.3558124987087807	-2.1074379937956427	1.5297271206071372	0.895610222581114	0.5640779768793603	-0.5062849403491633	-0.7265900308737228	0.8609862751908928	0.10812001194944908	-0.9289248821092542	-1.0890355459037364	-0.4331007516046879	1.3843085994278999	0.24455896782786005	1.2934658242403	0.587733258648609	-0.8107948847501553	0.7908593717838077	-0.38500568263881685	0.3586970655853813	1.5567892117557214	-1.4637771851842278	-0.10743497141694809	-0.9174348452709501	-1.4062198747411945
1.4224203388474077	0.98224830070166	0.2723708841657725	-0.7086586036284247	0.4089355358923061	0.7399591932330444	-0.1325020051788695	0.9264813709155475	0.5833323444804924	2.2067450866395935	0.8282798017703454	1.542736393040853	1.383043772487354	0.5403961185664076	1.5373030208982523	1.3915465926972903	-0.5783997327765082	0.6504856228613995	0.31849301615798714	-0.4396104803790217	1.9333713643280874	1.315167622070102	1.8873933275669212	-0.939694822499352	-0.13429815272160137	1.9169575017347729	-1.3803717473740496	1.7118666876175312	0.45325030485828144	1.4196915605804241	0.6166867283790036	0.3640401922298599	0.9393732464088107	0.13867870486898518	-0.21826162625406667	-0.26081192230056277	0.1604254413064654	1.4568236403804415	0.6174142782727611	0.8124261883280274	0.9878647046344141	0.14719761954789654	0.0945135145604517	0.7693491500012911	0.4345783071945	0.5862627873012287	-0.49571673503707425	2.1509150530297374	0.39353957492969127	-0.6634663368851937
0.7971667260126201	1.251409064394639	0.43382470362043	-0.5175137338041239	1.3180381584834304	0.8968521061104765	0.5727077948765676	1.3155349200842823	-0.06964333604946596	2.199696730575113	0.6119877538409142	1.184578576761918	1.498152292445649	-0.25864862847929965	1.4409092323247445	0.656457816831828	-0.056217497580088954	0.6021870375408115	0.5711711957889622	-0.038414117876145334	2.5531978361593177	2.076718714438479	1.5192187441458624	-0.21254904512789863	0.567159096042718	2.16757929717129	-0.046519524577769165	1.632809843190025	0.7432939163588954	1.750805468398562	1.5767725891303455	0.7200901471498674	0.7336261162005451	0.16287848726236448	0.18696752080144954	0.8772698096681323	0.8799730945466019	0.5376721361444466	0.7573894689979961	0.5392780429952653	0.5501469440673474	1.0900015228871078	-0.38086892938664557	1.7957191297150696	0.5945623760136584	-0.08194310985873024	0.2727487305006639	3.158751919395607	1.400639166092185	-0.22907399994300398
-0.17813354851161664	0.9943120847157396	0.2118600254056978	-0.06702963424098393	1.6841712192843843	0.5094505204888373	1.0778900697255205	1.310862963339721	-0.4890770825928858	1.3045376206654495	-0.015834424112474033	0.03107062922732209	0.7540576712283689	-0.6344202217879572	0.8535737676918924	0.46743972824635127	0.848172953507178	0.4454102664750681	0.7907027360067523	0.39972971587189765	2.146645208303155	1.740099370708274	0.7369161366549152	0.7645133169610306	1.338330247222673	1.534399685129694	1.3001156992840368	0.940956276550651	1.0665134174025586	0.7448431460000441	1.5701236778704728	0.24099195597424963	0.3848226511416342	-0.11295079448754385	0.3266397747480475	1.432474224561027	0.99064058424928	-0.7670553877621736	0.4124495400013225	0.3630348058600074	-0.4836109356382441	1.1932127292816315	-0.41624926093247	1.5771924423935806	0.5855783501470055	0.036778065366962036	0.8057979491155594	1.3288131049014151	1.0066483101042554	-0.17720946710658128
-0.5957566435341632	0.22126559320129463	-0.0735710197114569	0.33001593729423045	1.0235829093596536	-0.39849623901272635	1.1503958321845251	0.8143033165826328	-0.4446860551996014	0.08046741284853398	-0.7802905998626282	-1.2711243830801786	-0.5074693225349556	-0.09385330935967094	0.23301451166996404	0.24476620696952572	1.815172166998332	0.32746259679640244	0.7364972913859089	0.4123483129606413	0.6878849036027533	0.4641191238118613	-0.27465258711405344	1.6261577013306827	1.4467059211793902	0.15039939815979844	1.8491532139058873	-0.0759337976678491	0.7921669942384778	-1.1054394123248785	0.7294264923483726	-0.4566642183322599	0.20344689571727656	-0.6109091461992651	0.2504241802615671	1.1203690084720006	0.44828394198043037	-1.4232596034980163	-0.1184309493272335	0.13667348522543527	-1.2417573768518093	0.5033036085299681	-0.20043859082320736	0.24497369085774254	0.20552227655937422	0.641315196255491	1.314786320854158	-2.171105702695565	-0.29578919474666865	-0.14686323939393872
-0.4275286661634968	-0.6554051178126161	-0.010801690418287008	0.15247903559518086	-0.27594363427095675	-1.1648359546210565	0.7013633599142627	0.03817289953457179	-0.10035824119858239	-0.8002681876936317	-1.255691191168382	-1.7487420703009446	-1.4102141149368275	0.8514132807613695	0.1313126086216882	-0.6485134022560713	1.9998617041849645	0.3732169510941278	0.46337209851398614	0.18305166918220514	-0.8269179215726371	-0.7221945447506277	-0.9993140329914076	1.710616443897863	0.6549524856881268	-1.1619079775076937	1.2494970196312392	-0.7910165091257383	0.040247161636770216	-2.389849252263979	-0.13298481168036372	-0.7299659596248324	0.345336398888008	-0.8594238741313379	-0.14814183335523357	0.40630164973162713	-0.16157594930842456	-1.0230866271389587	-0.39155581269445333	-0.19234698689145835	-1.1595194301126692	-0.2583044713803833	-0.05702157040142647	-0.9730090109371956	-0.34511882645422315	0.8684701448042073	1.7414598642258579	-4.402811599638509	-1.037004912739354	0.1499835587587535
-0.35633927619240446	-1.0207909342534771	0.22326639920968536	-0.5259581301492413	-1.2849042351880808	-1.1508081613629755	0.041569451019093664	-0.5658956194372393	0.21007373501363863	-1.0152470773086382	-1.134179647712822	-1.086743162562114	-1.258878261997275	1.2125623476728737	0.6945753291637458	-1.928973673595698	1.1096997671672106	0.5584275861273115	0.048160708074316064	0.20928042481039105	-1.4010044044066878	-0.90858436579743	-0.9837933158958619	0.906659828524778	-0.38191724522964854	-1.5625589541002007	0.10471683815529546	-0.844003067698859	-0.6206616334653735	-2.1834946383626543	-0.31898336587222514	-0.479670971057396	0.6618667040606018	-0.4482814970164255	-0.8173595783568988	-0.08373851777690754	-0.3179758119520157	-0.09411309339699574	-0.2785341749859195	-0.5778993285292927	-0.5322180980617801	-0.5375314530218716	-0.03694851494422121	-1.1039925654428375	-0.4996700006604117	0.1905864458547138	1.7594949089828	-3.6076475550330587	-0.45308853581678843	0.5559590575132073
-0.7005280866169871	-0.4907464428349243	0.0662440807385987	-0.9577526364217456	-1.3197317998801947	-0.409146301124968	-0.2358021548062093	-0.5878803344025407	0.32754979964608977	-0.5823808837864063	-0.422307518243984	0.09214184900808378	-0.05849712663414081	0.607728190981779	1.4960966532401305	-2.5758784613479664	-0.028279486450266924	0.6806720649982348	-0.42448376903998036	0.6422147823504201	-0.9255340660051529	-0.11263820083347305	-0.2780551301320867	-0.02837253207549827	-0.6408059136853884	-0.9110918079807158	-0.46253270455899714	-0.4378113709822855	-0.8443737694341092	-0.8777369761775425	0.256195262034517	-0.06642615455794929	0.8611370804990617	0.5120217969652976	-1.2693069571371527	-0.09146073721701477	-0.021255189908650933	0.5484278101123452	0.05267558006189256	-0.8799103690201475	-0.09215835578629496	-0.37055183028682215	0.11991101539474196	-0.3965684740736987	0.1495255696699445	-0.9298697202240634	1.2711848334683964	-0.8635557865812915	0.769039696642907	0.6645210871633103
-0.9889263624000196	0.6701129665736434	-0.5560152111956568	-0.5528369119359731	-0.5079853082893258	0.36445035577093876	0.17855809224959887	-0.05770330065165389	0.30737175997045924	0.3046133241565656	0.5497805916780354	0.8971264318819702	1.4981197700966324	-0.37023728398503347	1.8472505458739552	-2.0009024315821846	-0.26805924428924766	0.5165766463880878	-0.7083329564935383	1.1172750386717014	-0.09055373730141432	0.8174564349717068	0.51974506216938	-0.2065554116955347	0.21356434151468806	0.12627557836182346	0.0894202660021714	-0.10894299262285428	-0.6825482174441924	0.3926008663901806	1.1386530486617032	0.18586622245097165	0.7658189722237996	1.416502248402895	-0.9239466887203359	0.2726257064277409	0.40041275192893644	0.5705313131765466	0.4395820806846712	-0.8990095173905853	-0.14885364950037575	-0.055353728469469815	0.5831275514958717	0.15669992388719803	1.3109024975293024	-1.4217967697920446	0.6590037863254739	1.2940310042370446	1.422324927643482	0.34857763324768987
-0.7286868488952151	1.5812536317096835	-0.9246092318966489	0.39939019501182826	0.34086565884259085	0.528342809844331	0.8826696948421332	0.41960243185732804	0.20371935021163662	1.2269520802593863	1.3020240142796418	0.9625796655297237	2.45295311282678	-0.8705586878474108	1.317508222411105	-0.7670133527826655	0.5576912365639995	0.05497208629405993	-0.541880769147894	1.2075618907925794	0.3701386277577412	0.9946175052687016	0.7150964705053448	0.420732737286919	1.3447236662290882	0.6567659663613106	1.1381498342813903	-0.2555006923010079	-0.285581368074291	0.9141116262963236	1.67710910060912	0.2800690583547935	0.3946113738264088	1.6590291538412112	0.1860454965892631	0.7609305511074428	0.6971643076877342	0.22601004211221426	0.7959897267956529	-0.5417549962772104	-0.30035654615183444	0.27009582719979525	1.0855143048868627	0.05272914188177479	2.0645872012104243	-0.7217980071725159	0.381052118338994	1.5565320447416173	1.098619496304065	-0.013385269672126096
-0.20651905540158366	1.4054300355889837	-0.36542601528155383	1.0410734222721731	0.43989741022943574	0.08141838720798181	1.0896075662802018	0.11873167346284809	-0.012928385422606062	1.5107485820786997	1.4701394505393717	0.5554130383437643	2.1425528376377123	-0.6659095107095698	0.06607499794086658	0.04860308371412606	1.4265756276220671	-0.45141206422580243	-0.0586981699917091	0.8876889496566228	0.2200268010067327	0.20583272747067802	0.09825074900617407	1.0363701797745413	1.4844136408323425	0.28247806702622114	1.5604641971350564	-0.8391023405980407	0.23770288313200177	0.8298320476416255	1.3519984633406277	0.38700683963607146	-0.14001945281797576	1.1140725072581863	1.2452180771995842	1.0549045637667254	0.7658512662444878	-0.092495547701157	0.9233555615200582	-0.008230651079682585	-0.006534033099735274	0.559843236629127	1.116756739616867	-0.2388422051922947	1.6245139973175768	0.5673927512509356	0.4147457718116378	0.8026314898655449	0.34599160947751084	0.08325464012686767
-0.13122629188658308	0.14801872618441417	0.762833529023465	0.9266637083526866	-0.30249501350101243	-0.44511870737118	0.4925573354183051	-1.0260555861678207	-0.28784838744584196	0.6649337376149962	1.025726049370867	0.10566679186156964	0.6494002822170939	-0.19725962014776288	-1.2334788174313107	0.07540176808494775	1.3103459871671914	-0.7170928290957282	0.17310380352051213	0.48760452880183197	-0.33628951261622353	-1.0022345893226263	-0.8602914834468318	0.9190917362273471	0.25773070011244126	-0.6593720473846862	0.9509580741136635	-1.450104017712059	0.6348867682487593	0.6049517259427991	0.09402738262794193	0.5637759437224992	-0.7111468167749984	0.1870985768465845	1.39076045203418	0.7963754433879884	0.4762908785084732	-0.21455800825635798	0.5300489558360224	0.28896773064419917	0.7021132383165224	0.5944114417836077	0.5036981626461776	-0.019733087262096237	0.12344861434878382	1.2533922335307657	0.30174357762882903	0.5656528226509815	-0.2513261750950707	0.6837700471846518
-0.5870654227329738	-1.233380731431647	1.2879505137695875	0.4767209093434989	-1.2259111129758276	-0.5861404602787751	-0.2920127623888691	-2.1275553821917574	-0.3922864905751877	-0.9450964377181886	0.3055743051869376	-0.15665473035743951	-1.1337940509117737	0.0989385935800607	-1.8198896756727063	-0.039534097474534985	0.3481480505903453	-0.7029081767082054	-0.2328173874073295	0.2985099158289483	-0.9646072087290486	-1.8128351418987694	-1.3916384573700988	0.2397682051594793	-1.2975413954685657	-1.4681773962686204	0.019159405745078645	-1.6383804882359099	0.5149717961291423	0.42884211736003464	-1.486483839763759	0.7284051659702832	-1.1387684246143317	-0.5386331389042962	0.6045047380746874	-0.10322941642141747	-0.2613371833885137	-0.16751358881159042	-0.36846018697513294	0.12115562024918283	1.2221703959753498	0.132498146033114	-0.29721527831786015	0.6984088564377906	-1.3837063832235885	0.7771446743937964	-0.2264772406774078	1.1426276285529036	-0.6949187609311487	1.2620898362162347
-0.807941767650239	-1.6707852577694016	0.5523472828198249	0.3810554067183843	-1.5270293868559242	-0.3512770086978389	-0.31220796376704074	-2.05311714458463	-0.16108753098611742	-2.08311022460166	-0.21150164920120168	-0.15941061023822925	-2.035457331167898	0.2377969736144383	-1.360585772272267	0.41451369382965086	-0.39786153662730583	-0.6139547984076945	-0.8950365645064339	0.3387082187573671	-1.3638554018430522	-1.753666406730127	-1.0741899938233728	-0.2294388316531845	-1.6823796059362166	-1.659345300450565	-0.26967368368724964	-1.2631636036671363	-0.1915997057559591	0.261394649078949	-2.3126512437794626	0.8397368851642295	-1.1849123129616794	-0.701445093244163	-0.2757693695141905	-1.1099881151393636	-1.1551930588411916	-0.032806545229837995	-1.1907704931793912	-0.2583458065365531	1.051435458287694	-0.6137156664490521	-0.6047379216715753	1.2258860102874858	-1.7908195915764635	-0.2659536097929948	-0.8408460342755929	1.5647410520631762	-1.1642974014023602	1.268726883329056
-0.21003723268128746	-1.0084096894591503	-0.7290968743046217	0.7330109752964423	-0.984699471140673	-0.08554359122994547	0.6654775355344124	-0.5908099639550731	0.22506712631480333	-1.676134567514719	-0.2538062467182939	0.12607250684107968	-1.5057009974250084	0.4260818170280997	-0.21577497616929794	1.2108501905369025	-0.2746513608977479	-0.6100261296000346	-0.9868747199839978	0.45060116907086506	-1.3174024923041163	-0.992328500580832	-0.19397729942513098	-0.07324164553661663	-0.47286206848892803	-1.2603431397472709	0.21883771658571458	-0.6179753397164642	-0.9065233748709287	0.1821125195433219	-1.6364987312013457	0.9561072774010329	-0.7291957005865624	-0.3187134354739621	-0.47257416563658844	-1.3129056026765273	-1.489388463295799	0.054703282697597895	-1.2133909597756547	-0.3449154074111391	0.32884376517362507	-0.9401160600006001	-0.22204025677110056	1.0709443579822269	-0.8992834355999021	-0.8656615983822815	-0.9691444665202464	1.1155530632360777	-1.3757474395768108	0.7685128132914504
0.6617536829348174	-0.11862729251331972	-1.2077412755070895	0.965036360253293	-0.13665106167435762	-0.06538770451985923	1.818739900988045	1.1501032757610126	0.3814765434313832	0.024051764704503566	0.046981834912922536	0.5712984495328303	-0.14718604045334457	0.6205318109422889	0.7829194253724074	1.4047984539621312	0.19271729216096062	-0.5903733240424544	-0.2588078088961495	0.4634593841315267	-0.8378019857227182	-0.14750869449215875	0.4879827896089174	0.3239142238834607	1.158028918810928	-0.675925422034702	0.7205102729857954	-0.2200474445838651	-0.8822665154264426	0.3414581510706066	0.169430910544295	1.0791736749863206	0.017541180439703288	0.30444569229566976	-0.06320070378182999	-0.3286577913979581	-0.7318874860820811	-0.09454347009596001	-0.35980662506623834	0.03274504464492123	-0.35442928941574514	-0.35518179573234526	0.3456832941391619	0.5144934209109804	0.443108472126626	-0.7021562623781462	-0.4892715508598804	0.2659676841747686	-0.7868491231227687	0.4277853443444894
0.6526503074229034	0.0619379697717187	-0.4324408208231355	0.6098100278771776	0.24782754767298806	-0.30428515220609753	2.0689843700429797	1.6901022758028466	0.21293601077587862	1.5178627810110483	0.3066626188680713	0.7865063521108097	0.7465966963090394	0.5956898808543796	0.9413641069461275	0.5190836210867358	0.018389057353407318	-0.34078922603597755	0.4972543411295295	0.2135713311827687	-0.29194845231714406	0.201649199825878	0.36137342259301075	0.31934617439543855	1.5480061219980599	-0.3381732651711608	0.5107380096267493	-0.39528859102427183	-0.11394251530762775	0.5688201119791799	1.7259605234216286	1.0507874746123647	0.5725140439484258	0.7643784831803047	0.2447372224241678	1.0679348553581212	0.7508853275576596	-0.5255044333711988	0.5952287141236915	0.4676161223188989	-0.5860805269000418	0.7316120529436273	0.4432046679664222	0.21114829927666756	1.1343374146688485	-0.33583437938210875	0.09355577901158497	-0.07577243459657994	0.5591076375057767	0.7814836500398699
-0.5314778856787362	-0.4586696083429264	0.6474380210938516	-0.10366526967722194	-0.11419699303082846	-0.6641906603794953	1.13814204282981	0.6221390316362181	0.10536359573237834	1.4946599122952413	0.2639165696221821	0.3950796153536732	0.36169194786135245	0.38528904040703954	0.2371108352492951	-0.7611879679662367	-0.9664283580091043	0.13161738065261008	0.2918028823303054	-0.4416992366208556	-0.19070595002654384	-0.08900192872417466	-0.5475937573334757	-0.2108445772846159	0.19168031264456947	-0.4303393947686474	-0.32319222732453784	-0.994434466392056	0.4840383599171023	0.3567968088031263	1.7958135556498251	0.7158879997258903	0.5663298025230051	0.7422308381517261	0.02926907036448376	1.5106101835089198	1.790938963059775	-0.9462020346666034	0.7865665017913327	0.4401088974063345	-0.46035106986905117	1.283692974229419	-0.015377669768673625	0.3897715543586357	0.7531210370686282	-0.35320123968134265	0.19152984415617025	0.18187955257400695	1.767799998129839	1.5414747212173154
-1.7819454342161742	-0.7996101055790747	0.8159276287206224	-0.5375492758357667	-0.797130111260299	-1.00260494879424	-0.2972904512103829	-0.966301414476772	0.4333887681792298	0.14195291882253286	0.01160575184780238	-0.49905524474648905	-0.8668458749093947	0.3614363427331787	-0.7055846773828122	-1.2562158935785417	-1.8681762278399674	0.5177007290863096	-0.8024769119045799	-1.4514646940137077	-0.689481384400501	-0.7292460389686612	-1.6314050065637107	-0.8060243736612113	-1.7632194298006574	-0.8180231805747034	-1.1211314470425975	-1.513937980615709	0.07232161849206596	-0.5354388219118712	0.42391860168609646	0.158636196889543	0.08292572911178102	0.15574575435143262	-0.36422127180449954	0.4208265502945775	1.4442552811490328	-0.933964744720699	0.1735259404814481	-0.018969889705070433	-0.3104328474063059	0.7122649488332841	-0.4765568101759126	0.6450456112104584	-0.22764708840723294	-0.6112241846564127	-0.27226837423549466	0.2674602823101194	1.9301153790050667	1.76368789948442
-1.8001157022309127	-0.27602656607633064	-0.007318844876903059	-0.39930109939248026	-1.1211216723249096	-1.177924827210573	-1.4246385047755168	-1.5964600843344074	0.9233638329692253	-1.1340982658361125	-0.15639452584277672	-1.2736002137508877	-1.7109653735180708	0.7180916313268796	-1.212008250715574	-0.5633650818009082	-1.8041690714711438	0.5181532084640942	-1.5729681124310142	-2.4211655925291327	-1.3361410048155016	-1.3204045474219712	-2.218630857491715	-1.04427674295957	-2.668321747794476	-1.1685272802220463	-1.4511226220477744	-1.5372324959576256	-1.0366092106630969	-1.5999649385199313	-1.129580812957683	-0.34485082010881835	-0.4494580580921677	-0.7647188772444566	-0.31979330544405793	-1.2919375167534388	-0.05510491010111119	-0.44741547304409895	-0.485562212047995	-0.31858869263646594	-0.27981026785617347	-0.4645423161843609	-0.40944227654241244	0.48400558253854026	-1.0291417670137313	-0.5329470717130846	-0.8949181455120246	-0.3154302195879319	1.0966949201940877	0.8182685227519414
-0.6560367088717833	0.7632143724752952	-0.7702019164912084	-0.01661952226635731	-0.7942824335929797	-1.0464337337701806	-2.0334419964083987	-0.879102081468382	0.7764885674036395	-1.2589956722919469	-0.10939960156596439	-1.3807544506157436	-1.4004701013213803	1.04099223401859	-1.1613596729083118	0.5261648210059094	-0.9593502352777781	0.17473130130143028	-1.0464134754278906	-2.8036484516683666	-1.463552010426387	-1.638525964927453	-2.077859957490122	-1.0020437137190525	-1.9576886504939583	-1.1774906902317137	-1.4315949387159725	-1.082782795429126	-1.6170433845451475	-1.9877445583374875	-1.6393059971734836	-0.6523231850838176	-0.7301560456030678	-1.5575857883921997	0.23476919830435566	-2.1008571649099914	-1.463090978388304	-0.0011826231781268451	-0.5871310372615547	-0.0504344683559572	-0.2680134144276789	-1.188425227913908	0.06478491132803929	-0.12180945437851884	-1.2622531770996477	-0.0121184629041286	-1.3060068273120786	-1.0618556899291607	0.170669375370594	-0.8144002267507936
0.26187388653559873	1.2924327341609751	-0.6386995610803489	0.1331145107307943	-0.11194838847461641	-0.600710024160832	-2.346498277036995	0.20798410464136344	-0.3887152664772781	-0.5409480660592354	-0.03630963834277469	-0.9420013322008965	-0.36042621912405415	0.6619016069583875	-0.9886283742612758	0.9045277873662432	-0.3496130394117706	-0.2024007062877673	0.25925108610049186	-2.361311009184356	-0.8857649894403458	-1.6260903169380672	-1.482234332359683	-1.0151770351829208	-0.5445996338524257	-0.7818609303930381	-1.3050894390985317	-0.5230829969527024	-0.957764400863083	-1.4519621152618785	-1.0385469527822557	-0.9330211854138891	-0.8777367213463874	-1.7805937315480687	0.702989346121072	-1.4229462685431495	-1.6939080085371891	-0.13204982318341732	-0.38712165754586697	0.402189965713597	-0.22241838501132563	-1.0133149712131193	0.30712494701049264	-0.8038218803418975	-1.0675805923191248	0.3211496856798722	-1.47495515036646	-1.1214418423306938	-0.14933575651114814	-1.8366121625515548
-0.08184379302396076	0.747870349818906	-0.015581091464364961	-0.026179991352792576	0.40999398764858436	-0.09871982474383278	-2.3585044427278303	0.4915484809513475	-1.844592928494729	-0.09266355188948877	-0.20813523955166532	-0.6002532161423458	0.3293807204088756	-0.5080567529278752	-1.0946547426037712	0.28746922503300576	-0.6160353453713086	-0.42397779498478066	0.814244916900944	-1.4029968488093274	-0.11707844473769902	-1.2467882393683547	-0.8491767373423107	-1.1497685665687845	0.26564999839962095	-0.2087998376748071	-1.0042580997538342	-0.1846968558176289	0.20256262447874412	-0.6632686237971308	-0.26768548581149376	-1.4033051501750502	-1.1766049821702425	-1.2951616404621007	0.5094731581123644	-0.14719090974557858	-0.7959353036698597	-0.7057035640731419	-0.5705388370785813	0.2198109563657029	-0.30106506974242575	-0.4993209142279427	-0.09863979091756427	-1.258323184641644	-0.7369985622768402	-0.1152751001686406	-1.5109032953617059	-0.43548980615791894	-0.05681493091341018	-1.34621999699058
-1.1039179046203556	-0.3484413059724654	-0.005461736680494086	-0.20345344763501194	0.5103795459831431	0.09037846085812624	-1.724205394509093	-0.1392180791659953	-2.301496655740488	-0.4451230270024999	-0.6275029898458168	-0.747943874732185	0.11396881007822632	-1.6918500493225344	-1.334320252923415	-0.6193069932017997	-1.312411407664988	-0.6168577197330043	-0.14280743732718806	-0.485316057358518	0.1798916935132226	-0.5179291955852233	-0.3624476299723909	-1.1076871153323542	0.08344631344422135	0.20698280734866478	-0.35505119808447727	-0.07105229706467978	0.45479431365088696	-0.42120119955391633	-0.14114022189201178	-1.9140858072987748	-1.5822254044730586	-0.3807595282833416	-0.24365743471999315	0.4202315078755645	0.21064794688115515	-0.9772572193552224	-1.2460527684803013	-0.8531907501409045	-0.6574754326546007	-0.4358767659780862	-0.8612491818592835	-1.4708349427830736	-0.3783228279598958	-1.0204185429416648	-1.3656148613961132	0.1490248760800322	-0.16697831758705603	0.21161580013215284
-1.3154560053198163	-0.9593853014567012	-1.0184541155422568	-0.20187218535706272	0.28367104435898743	-0.12988931274157972	-0.4182989190966119	-0.7836796065006205	-1.2727264990634262	-1.0471636258779609	-0.9916735637179144	-1.0449459121550615	-0.5297294852941407	-1.9583596279417392	-1.1864129085780681	-0.9807264964719286	-1.483301180245557	-0.9532054140870401	-1.6194321922183454	0.09275673585467382	-0.08466526995409246	0.29318238539329655	0.06167705875676213	-0.6515408205205768	-0.41040400059717114	0.3008118542553159	0.4303842369070031	0.018507421108727523	-0.6223684404038778	-0.6896377112592508	-0.5658721272771764	-1.9645938795705475	-1.639858194675939	0.4272481560742623	-0.9021330690378319	-0.07351129357621809	0.3565048361885982	-0.47050376671809274	-1.693019925112334	-2.0510548274555043	-1.1464031475657652	-0.8883199410209474	-1.305811616579196	-1.5327527618891719	0.017002420455451837	-1.4579070109503067	-0.9131622848569636	-0.08866015969511401	-0.615936989491064	1.3668175398228024
-0.1621419764474232	-0.6201116984683555	-2.212785907336777	-0.1423871435265906	-0.0779599176423899	-0.40093727703010906	0.7912721097884643	-0.7183371481917415	0.2755046446590849	-1.1259205451103311	-1.022919596508847	-0.8255190549541477	-0.7508349670316747	-1.1725213750386863	-0.43152478666865124	-0.6643373650349205	-0.7723982619058528	-1.2685501737074256	-1.9360663902772282	0.41671873553155875	-0.36133529607467885	0.6935229006411002	0.5146211739776876	0.04445532161027731	-0.4611589288590412	0.1924355176831021	0.7882240270927805	0.17424241112684113	-1.9010633920134523	-0.6753599778111634	-0.8969765350639956	-1.2474255568168782	-1.0051168847266312	0.6914653000265955	-0.9551332142196135	-0.8794077017231117	-0.46361086525352985	0.36663625620349355	-1.2430363028755036	-2.3023377936018314	-1.3779801253120734	-1.207411205276191	-1.1051189633086551	-1.4462318908437803	0.32936377464896527	-0.9512489080656731	-0.26263199038111756	-0.9093586039778159	-0.945885340041796	0.9807956497458202
1.2522520468147376	0.1582311898399416	-2.4157429033961826	-0.2050576753056574	-0.48970771172609323	-0.22079713358066144	0.9268397024595246	-0.24243610492851048	0.8661668296062962	-0.6810110936429636	-0.7688157610156099	0.08371059374674442	-0.30904378228703877	-0.09890587699751083	0.45825720085890675	-0.17659592154879855	0.2388070065962717	-1.1226160575469688	-0.6580110980525942	0.6234641259684809	-0.1218079990782246	0.407679144870442	0.9067855884853548	0.5594432607978508	-0.13098230355667323	0.12945645873643571	0.4536529183147956	0.27947685780261267	-1.9526655839511187	0.11600813543487852	-0.8239625910628817	-0.13011799443567368	0.028157539335496324	0.38796343724784316	-0.4822562233146122	-1.2051277856672482	-1.5522281197590793	0.6481311826968573	-0.18835219765011713	-1.3590559763583747	-1.1001760256402193	-0.9031198391584497	-0.5578504951814077	-1.2058450066653321	0.3290298286101785	-0.06432154041476913	0.22692632809777297	-1.483066175562223	-0.8528454719109577	-0.6719891029996644
1.4411397089033136	0.5302415967639192	-1.405774697675291	-0.3296457093184139	-0.8805340423521658	0.5317843665253721	-0.05859537260481001	-0.1852262687496005	0.10343101611200263	-0.34301740136029985	-0.5083025267082923	1.1157630677960628	0.24892602398684047	0.43496020066680746	0.7297392492759897	0.05656670604739473	0.7459680610723334	-0.32000020822503267	0.8884210321646824	0.6338945244227829	0.5249411870679174	-0.18059769029212971	1.0839840588187346	0.6555147850565395	-0.07757508298859016	0.2457430537023833	-0.11532443205400668	0.24091916852515163	-0.6473916351043867	1.1719278234329937	-0.6513963477475584	0.5562211152210352	0.7050900952075199	-0.05159517010400203	0.06329467419490346	-1.0603834037842164	-2.0676579153361074	0.2030836403045846	0.49035203224062457	-0.040904443206647934	-0.4617464931334432	-0.25122119240556856	-0.13029926599484315	-0.9337833656999106	-0.004132275685828481	0.2899143180611619	0.3485508371150365	-1.385104177164174	-0.6857599175154308	-2.164310606249465
0.2747849520721929	0.2163430089817623	-0.09359559336828503	-0.320834888175802	-1.0244552847022674	1.4450212173068095	-0.998064150142716	-0.74066808226126	-0.8825773918796164	-0.39828010908020633	-0.39201030594979436	1.5695080587155819	0.3357455820499364	0.3273457576067685	0.15598097893348564	0.14971919821341248	0.5554663184620523	0.720764158297577	1.1487464576574404	0.34928839393756145	0.9669013694660435	-0.23001274533016874	1.0784416291275607	0.43515308768516764	-0.5870870278163631	0.5047210687138958	-0.19760482932091006	0.21691808644775773	0.7664248976223711	1.5323673898249583	-0.7267819833608428	0.29095125818980416	0.6072626569862848	-0.04998165605461265	0.35431687962565045	-0.9204192300663965	-1.6057123858000764	-0.04978488703954824	0.30010505203349175	0.6856628030879452	0.15262898592612717	0.08152892995769355	0.12011382839046988	-0.7541039798384106	-0.2936452322144853	-0.039561814224094494	0.34373087922041456	-0.9400075563119296	-0.9571036507621603	-2.259353575109211
-0.8649762895615698	-0.2964218038644835	0.5069670257230846	-0.18107277501369792	-0.6533975889170839	1.9773515381447089	-0.6493828735556668	-1.111306262703963	-0.7055093911061845	-0.3652931687377952	-0.28204791802809603	1.3358584756135194	0.037414325243525455	0.09566974198964771	-0.6627812055891507	0.47952021764849256	0.11955523023363264	1.264539681705191	0.11914866494257507	0.0024655801353883297	0.8000064566611854	0.7192165789402628	1.139323700021532	0.11879338762118226	-1.0876110034809985	0.845052819022779	0.33038183836393825	0.5004664063086339	1.1286982632849427	0.9407231734483664	-0.8678563239985614	-0.6127841177815402	0.17134280308642502	0.6337507148336894	0.38809499439610917	-0.8514480388541521	-0.3740252163281685	0.8547099311880181	-0.15635831559841903	0.7046797212546749	0.5096407799888277	-0.13805242022820202	0.5030292285467541	-0.5553946513354636	-0.061286633162321816	-0.31223400805855633	0.6241719155431654	-0.619172200958969	-1.528181757347559	-1.023191560276474
-0.6289894497593337	-0.34960938151156107	0.2875461657921403	-0.1573183664973139	0.1938330234723059	1.952476336595808	0.8988022141488049	-0.43688507261360354	0.6942584054650135	0.2869862023448342	0.0034275883490158393	0.9175892451935246	-0.03694034274086692	0.1444166084177083	-0.8822202641925732	1.0899030375901884	-0.08716268346988586	0.973289406002403	-0.7107133743914467	0.0611421799397527	0.29319863860847173	2.1236819627383774	1.454755064172757	-0.1806076448678378	-0.7513977240168133	1.2740408826691878	0.8148068561608309	1.1546906488965039	0.5899673230655843	0.1510750627438775	-0.5695340571456333	-1.3152544404033708	0.23794805588842646	1.6258625294252995	0.3034157881935457	-0.382275049134377	0.960312000527535	2.588587877957291	0.05313808313940238	0.6804572916568039	0.6919527197196632	-0.45509579147528395	1.110277029562349	-0.06715479466070837	0.7271642594025648	0.09909406001444362	1.196137644673216	-0.42809366078021555	-1.6354840544063498	0.3337576835406399
0.8977903904332186	0.2156523240048747	-0.01569387780386027	-0.40403973359166306	1.0453077574016734	1.593630913387442	2.1876709658763116	1.10345996513892	1.9531015203007698	1.2609063177201836	0.3738073762565182	0.8002512207239879	0.47657022171826907	0.34768889001959746	-0.27443703897640864	1.5133588571489838	-0.008368035681337784	0.25950590275253044	-0.12964222510036244	0.6750213623819428	0.09806537171189154	2.828933324619675	1.8762689225066196	-0.41052314075846236	0.5180131207251943	1.7417023609170195	0.6099034720843743	1.8456805059290147	0.21442240838273077	0.012343402750898793	0.29843876178867307	-1.255194550817125	1.0472477331163013	2.156784231690073	0.18885415563757163	0.706120505106874	1.6349458219396773	3.561305335576832	0.981285310465626	1.09409127059792	0.8962996706023448	-0.2783547200116677	1.491934776744521	0.7348246892760157	1.477571339294344	0.875109140969048	1.5273663375132813	-0.07147950461491973	-0.8139319199567763	0.6540494895645425
2.450284112978701	0.9641304350156439	0.29104128313935995	-0.7273366994617488	1.3778571138343025	1.1340809392472118	1.8756845872266414	2.359485891487841	1.7871432937874	1.625479427785256	0.5258975410022089	0.9539523939521439	1.251780863100927	0.3535257992980595	0.5632008992223463	1.211069970228658	0.16454999235866438	-0.13033056689274872	1.4320083782176878	1.3718295784910184	0.5543251858646808	2.1933255524803092	1.9946762956625805	-0.43934219458086493	1.8707145555002032	1.9867856882440755	-0.11426070128603408	2.118530252460165	0.615058501301269	0.4802177093886274	1.2361982479808875	-0.5881749949005314	1.8360461949869005	1.6782501495693705	0.11372761948872566	1.8201475645855292	1.2995627727958472	2.492840049372813	1.6836250837277522	1.6215121396184926	1.1532192921618736	0.49069027734333637	1.1056680028897392	1.432630658244148	1.4429196520625596	1.1728771089205035	1.1128641782573834	0.4853799868545798	0.46860902324304854	-0.1232094912506545
2.9803190602277922	1.3101018644877487	1.1958445046501678	-0.7809405657715951	1.162498429091238	0.5590623696817852	0.15636620099022625	2.399155472953721	0.38453083884811684	0.9168125767264006	0.3404735233646826	0.9751143704111437	1.6342040216911269	0.08187053549458014	0.8645515082483228	0.1476896803427326	0.37276656907055516	0.13979055436176524	2.4897179389957107	1.510080452488638	1.3509533959564515	0.7656610337699971	1.5283197729365563	-0.12235745973454051	2.32516506012624	1.6744541853737984	-0.5560717937851843	1.836904649253686	1.3473190581832322	0.7713107098843426	1.6453253098373581	0.1474964745323531	1.6043678180190681	0.3759674631026391	0.20138772665229945	2.1030452895226475	0.37824200040012895	-0.14603963385623356	1.380091656389386	1.5995630776844054	1.297543198928839	1.4464201409528208	0.05863831616648279	1.5581234530532022	0.4510058572685483	0.7528730124038586	0.12424842450257079	0.9400694476521704	1.3278956778404842	-1.0114203664486972
2.5072429763418183	0.9903714290132104	2.129427575142337	-0.4625143405512049	0.9210555808084738	-0.18531378745766813	-1.4416199006769241	1.4475924830492644	-0.8607584339683773	-0.23638032537054376	0.10015918746329387	0.576159549279127	1.3279725335444177	-0.23928587954763628	0.4865406959112165	-1.0956596075336666	0.7205430031806319	0.7147866202394154	2.218329257405589	1.0336150400622688	1.8568967036706001	-0.24640939748139004	0.6221132309725929	0.4891104022922342	1.706869346442796	0.790738580175718	-0.2463140709794315	1.2924608895759586	1.6683654178245069	0.4141743852912045	1.4734706936163546	0.6607762623668194	0.27942015538012077	-0.9126116098439104	0.5142745746045488	1.4661459609803758	-0.1647161708526077	-2.4628527764131647	0.4571003163569091	0.9361697056507139	1.1783760744755991	2.145792588132818	-0.8030879517275314	1.1707868531494676	-0.8466954890629859	0.3238818559924347	-0.6362964190427617	1.1391886392400656	1.4899872238933487	-0.9585573190671474
1.6644213134157102	0.1899628464787481	2.5559307309275	0.01851083594082531	1.1339866593835524	-0.8493693233223276	-1.6040845050017294	0.5326474608554003	-0.8941714821778975	-0.7767566582478459	0.19406711828129541	-0.17019945022510752	0.6248651081698687	-0.43193804211388803	-0.00657942025306862	-1.7753055490390375	1.1868865124667032	0.9860615766086992	1.2239753386261898	0.5859411199617609	1.7134854959538275	-0.15348576303089453	-0.256068646462749	1.1249600979613612	0.7144605527849799	-0.1690590244902845	0.40735275907963125	0.8623781474415169	1.5137622041687966	-0.15678734409356848	1.170818249199259	1.0922583646911679	-1.0466865394657945	-1.3558931465133235	0.8718272105595671	0.7458823569010302	0.3215522243317702	-2.9226437239017704	0.031981304424330635	0.2795517577295688	0.8322982483348048	2.4225094658378463	-0.6990747533149643	0.8591492858612687	-1.4980398022559143	0.6208112425028313	-0.478468929667404	1.3329708496941688	1.4932459177968709	0.2100540012132291
0.8200714107502451	-0.6585178954775049	2.3272406728288346	0.46984273205361327	1.631382335432719	-0.9658805991792884	-0.41130569485220503	0.3287235245696429	-0.032734089442766366	-0.37570423666962505	0.628487125755618	-0.9813268203211115	0.01364862350356701	-0.5412473209530209	0.0020473420646627324	-1.5741354061251491	1.504403700625049	0.7234053691363852	0.5944945193612567	0.7574405527160062	1.0814679509143101	0.6553105766675084	-0.7065302793479521	1.5451277076113559	0.13365918220206488	-0.568805675454819	0.6712673700032278	0.6147327276252609	1.4017031765042018	-0.19096546481086865	1.0544463069683874	1.6248053199883683	-1.1686619984827933	-0.7918526318709604	0.9198909905494728	0.7031682929648674	1.448537340155544	-1.6673951395069493	0.5841900287419652	0.22342522947105303	0.44210468195612984	2.2940312037933044	0.22951587549342867	1.0568700498283117	-1.0765888449626053	1.3908305284105265	0.5241517357262254	1.7471573892155285	1.8037132536810603	1.6906851436895243
-0.07122032357810455	-1.1699622420265823	1.6034402323656725	0.9544367051595268	1.7193749872780497	-0.3813405928068174	1.0104280957456786	0.5622709249118503	0.5993690937735765	0.3025503401519935	0.9597970147809448	-1.5873240639533568	-0.29103411519134476	-0.6070503311274554	0.5470807096261071	-0.8085512592512205	1.4244692865537536	0.23300816753715298	0.5521920432183006	1.32845317292258	0.3819336246844521	1.2793275120380465	-0.6884339684348327	1.7410758128723525	0.11958881551622497	-0.2697012964341021	0.41839259721292604	0.30937777534368577	1.509463110721843	0.3944077019646749	0.9214560058271538	2.094108676760833	-0.022890937849531293	0.1892024612581702	0.48257681566488464	1.0950170849968788	2.0565516928529837	-0.08029668049805762	1.3412953010199031	0.5538103259749988	0.17230138459418456	1.7874893773857599	1.0053930548077454	1.4747037413808914	-0.036816238393577574	1.6233580425275496	1.6309787918354481	2.0816930410567567	2.041465987952791	2.412164964508699
-0.9279558192857168	-1.2020650830509958	0.6435394423355529	1.5854563923534888	0.9859057404282836	0.3938957360295232	1.7368633385911663	0.5622692358874366	0.4199521417080205	0.4722720108835808	0.7816004802699537	-1.7947212345511918	-0.39361729586962546	-0.4568566832397468	1.126658612227251	-0.11119864025175248	1.0282705131248115	-0.04567947113701223	0.3692594993113245	1.4430339877713438	-0.10940985220219426	1.2330384052360739	-0.4802633137443353	1.8145429156959194	0.2615101369566493	0.16789815724743132	0.2391992596842013	-0.2371884894068033	1.2879986253115596	0.8912580161578001	0.40195115398080006	2.121936990168658	1.2231998528984875	0.7732002567355281	-0.17791224917071885	1.0148866773994334	1.3762266687075506	0.6956893924854031	1.2010913630894333	0.4960007298302016	0.06667313772768779	0.9944320747350484	0.807208967399937	1.404659003278946	0.7252942764884498	0.7819525136272524	2.0999322886680063	1.7594146248764875	1.4237016589397316	1.8758088030384037
-1.2903390233204677	-0.8630936070998151	-0.26698563633435135	2.177024970372876	-0.12229966215287685	0.5356447784549581	1.7130217782381518	0.14860491219363522	-0.09802481223952912	0.10099175682245387	0.203305617217662	-1.5154158730705118	-0.42685388964933096	0.08721513039348021	1.286051060947051	0.09607906008501264	0.6652644667082734	-0.000626688319953506	-0.48946802056712646	0.5498114902528494	-0.39960935906875095	0.6916195974266011	-0.42702669828195156	1.7169281056708063	0.18941008057274705	0.028996360694248734	0.5790688808590037	-0.881088927402025	0.22659602735659307	0.6702575174512551	-0.4233279483271251	1.6048713297978683	1.363342606310543	0.5398619359150953	-0.5309792280311434	0.1065525461871117	-0.10743780275261484	0.5861322687124202	0.08820432926605071	-0.32262726624122134	0.06422200823671001	0.19688984984664387	-0.20031987935419188	0.6006798317467376	0.681206063796141	-0.5000018985148001	1.7080388205692028	0.7216753793680217	-0.05820978003759473	0.46239686178035344
-0.8229634852200276	-0.35225345868323055	-0.817496115067624	2.300892507319507	-0.6965222077111226	-0.3117477858874696	1.3158674745924175	-0.2442404032170539	-0.22643045908699	-0.22965955348319766	-0.2650209505142028	-0.8876557014878071	-0.3747753397780299	0.8464679729862583	1.0417288847957022	-0.12124238752974224	0.5800575399954254	0.11023266563769134	-1.5404804464647157	-0.9770039124458548	-0.5981464526989747	-0.01509610330670658	-0.7211660011370957	1.253739453229136	-0.05439527293983497	-0.798045548709834	1.023082209040254	-1.2983117477824446	-1.2201082065847664	-0.0624129679495182	-0.9590964400114421	0.9339928208037431	0.346211520561208	-0.33964014990693325	-0.24511942780592796	-0.8778838231659287	-1.1128408208071074	0.11350873953733832	-0.8942248089829465	-1.3583457976351216	0.06471182042989274	-0.25258716867464903	-1.0905813989187878	-0.3324707986076181	0.10085289920964502	-1.1377551561944674	0.7265544532117502	-0.2995621291699853	-1.2669629010219257	-0.9375722618148873
0.10433490844436738	0.21540750096082847	-0.7744772040471997	1.7600024934187468	-0.3764772656115796	-1.6271101631408598	0.6833024380885805	-0.24988780383516596	0.03205737871445369	-0.14925518755304065	-0.29282339664918694	-0.2987314223410107	-0.200349959573593	1.3353025531914007	0.726416754210683	-0.38234663006360664	0.6715373227877401	-0.002066227162456998	-1.813279703384929	-2.223220373118869	-0.7009812531313907	-0.820550629064418	-1.3167241867918402	0.39478487518513544	-0.22779595160143493	-1.6838736844982092	0.7126721945221411	-1.3533741405488289	-1.8535873826617748	-0.5338632362375373	-0.7098510553612857	0.6379416538001558	-0.7801678391953425	-1.3449969084079734	0.511566194433991	-0.9185147024658955	-0.9291469312099552	-0.4239647249721032	-0.7073721857214305	-1.7014112512282336	-0.010595900583833123	-0.23786553996264706	-1.1598069539001834	-0.5771788776546524	-0.2624349069856043	-0.8295472055436677	-0.40664128467616006	-0.5305766944832282	-1.0040077368809113	-1.6014737080201054
0.6182703710069388	0.8037903482911498	-0.16128908336896908	0.8728228889827078	0.1822727398265231	-2.42446775599247	-0.24364056020895147	-0.09380640149433601	0.019420458892046237	0.10804628517810098	-0.07381239242199598	-0.088768436818711	-0.02440658825710834	1.2576636069735592	0.5381264581537486	-0.39301664004897385	0.6403887115725173	-0.3479557275596369	-1.0329034001368929	-2.609413258439718	-0.5961995866885361	-1.6988353780554795	-1.9344443997595056	-0.5343252566445412	-0.28241490562160576	-1.9129701790582254	-0.5388242791933214	-1.224052172786323	-1.004197865586624	-0.3141423385011841	0.14345399545407794	0.8251381876942249	-1.0286395458692685	-1.943681353600846	1.2116739123564095	0.028904155943346943	-0.17806802570720126	-1.0217025654510878	0.44403117379132856	-1.0438630541259382	-0.16776395616635628	0.009275349261041404	-0.5676506156415373	-0.055252499364492266	0.08965078562399073	-0.28836425050654824	-1.300890409564324	-0.07299438962277978	0.5957730286389373	-1.4328910472099115
0.19259743675534075	1.2682680316827915	0.671507034305503	0.14177368788886818	0.014519341131779365	-2.0838202805417603	-1.1909708541693387	-0.2797620357057813	-0.602804969214702	0.15880777349890804	-0.030571543843291398	-0.16098389436053281	-0.05868438732869831	0.8260933970769034	0.36089968284161733	-0.1766503695076881	0.311309317337998	-0.6750960868918253	0.019206660247510214	-2.2413754056519353	-0.26032836010791977	-2.2571269771022493	-2.155351060829798	-1.1024228269109682	-0.3931928816042133	-1.4066186347913823	-1.8080752877882453	-1.124888274452695	0.6094572004114895	0.25139856524479226	0.877533633425637	1.0398189550345434	-0.4282090592176163	-1.7895377666515295	1.3686931707411516	0.9002631089226512	-0.06731433160888357	-1.455225764909692	1.333494212821745	0.025083439995717514	-0.3281198805397019	0.14820751941323082	-0.005491548802064589	0.4460514052698394	0.9238110602729266	-0.25700952037842967	-1.6564080041755773	0.1889323591226004	1.9999236419091915	-0.8987609179689173
-0.8269223501486134	1.2671600829172147	1.1968022198959827	-0.32114957007040784	-0.9964725964758518	-0.814284395127033	-1.50554085931367	-0.8860338569746854	-1.275458283660014	0.043626529741883774	-0.27250401621452863	-0.02084907012523856	-0.3518631124882454	0.44889846030540176	0.02003570014460478	0.04870241726226527	-0.23637009038212714	-0.7304524513983882	0.36655814333365944	-1.4914950922988075	0.10806591508553884	-1.9157239303771099	-1.654563365471563	-1.2103367651229258	-0.6320314065318557	-0.7156570447144087	-1.9394095071633102	-0.9800277149898475	1.5016062453452574	0.530255876549288	0.9145028573520764	0.694740818889767	0.1950647724654591	-0.8477639555296338	0.826179983710119	0.6798987739677493	-0.9548224740845226	-1.2020353288422772	1.0184786252625733	0.6527610860185588	-0.4036224916904904	0.022099116167272295	0.10094139115785497	0.15906461690718676	1.480019666198736	-0.6148468211716932	-1.35346790760024	-0.35165879729051436	1.731247343782093	-0.555602949751804
-1.612673080167151	0.5254012171536125	1.0122119947469066	-0.8695674861114554	-1.8545332500956493	0.5981032238045216	-0.8667601265794697	-1.405425213675715	-1.1349439968095365	0.1210562979502449	-0.49192219866733844	0.6536568111446862	-0.667263220191788	0.1715892193140764	-0.40990387772938824	0.15131337445226453	-0.8054799790792263	-0.4824318833651467	-0.1443610611238461	-0.5255687297898979	0.2079492729318578	-0.6216750822171008	-0.49098876496675675	-1.174369914670955	-0.7709945695110054	-0.3384709399325798	-0.8070028159002705	-0.48189273371878866	0.8940247554363532	0.3264450110519276	0.311053546662874	-0.3573186567875863	0.21906292586142376	0.48466869373096755	-0.22534546527286436	-0.5008658276587683	-1.8736960396954792	-0.10827289340155627	-0.254317527673313	0.5152779515403523	-0.41138425718466154	-0.3191204723209113	-0.08389130270104908	-0.7845276520971713	1.1540315962692336	-0.6812539815704757	-0.6115551743079292	-1.2764691415381733	-0.17767238548541672	-0.5850928783871102
-1.6778261957050666	-0.737682267614041	0.11755773088323787	-1.75959333784825	-1.4965191460878138	1.4142376228506521	0.1413741068344388	-1.3310152022680828	-0.07228253803589008	0.4858096405271177	-0.40259752174776536	1.5253980033449537	-0.6649375608031809	-0.35987890719454796	-0.6559594061647445	0.19884241209696255	-1.255858012081439	-0.11998673042210391	-0.8114001909809089	0.6030718361236659	-0.07905646873880284	0.8117633086155152	0.8193607597496846	-1.3307414551268193	-0.5106150500927124	-0.19351293387131155	0.485235841508583	0.48291698290555896	-0.5479304613661775	-0.01918577562294594	-0.4099212494705515	-1.6594269053197326	-0.17445123451863173	1.4508623297868597	-1.394912196579493	-1.5531860278074543	-1.5871185771591363	1.1112106451702248	-1.4301134480924793	-0.03884613254387415	-0.4729230809000671	-0.7785786809093411	-0.19383860209327947	-1.4928379130205052	0.03577600667270206	-0.22087115259404877	0.04923015099700082	-1.6283705390645875	-2.235701856418775	-0.7269089735956904
-1.2293459929105373	-1.7590438219984568	-1.0167864445426098	-2.6496872976868353	-0.05142434750697992	1.3805993881373788	0.4986327082831432	-0.736748684257881	1.0425352359292803	0.7627898682947983	-0.12757571315305158	1.8449388533637472	-0.2238182306435618	-1.30655687067339	-0.5930852402150877	0.32030497879455827	-1.5279111457943209	0.12606948480743121	-0.9227237080765356	1.58917860606473	-0.5373704962244502	1.3258046753187338	1.623029055347934	-1.634655109395894	0.1334016507396745	0.14886533685130415	0.7367948464744823	1.526401247327441	-1.4602059599033015	-0.14812151297762097	-0.8030982451834097	-2.5123872379788774	-0.3835697804832722	1.3980141246214517	-2.2602756026827984	-1.6079937505656128	0.01345226081393511	1.4208599345809318	-1.7249257379786562	-0.4670328823460568	-0.6373797226238865	-1.253093133311854	-0.13507242660824	-1.2945969181251835	-1.1710011679642571	0.22165557710231956	0.18197083224323002	-1.032377272845326	-2.9246609441911877	-0.6242641448228748
-0.792599159719795	-1.811882595778749	-1.7110177295237126	-2.844879582751785	1.1366570290995397	0.754141072479414	-0.12552608877542823	-0.1502143218825171	1.272033144328395	0.5734918835135445	-0.02954656906619217	1.2414105222923377	0.39856523707131625	-2.1872879802909257	-0.4438871114859593	0.5345393886407147	-1.573114014621843	0.16329196283287453	-0.43051581767827046	1.9522520713652722	-0.803875546097243	0.616699666227927	1.6237147958457923	-1.7310588181759603	0.75638667665159	0.8075572618175303	-0.1143696670602233	1.9779282144979518	-1.1451397916897947	-0.10388358948797487	-0.8262743840808181	-2.509818875408252	-0.1684796865669811	0.38591146010870897	-2.5307774142641093	-0.8257635593058539	1.7349087779174155	0.5949061185116699	-1.2226457503254458	-0.5003992798389948	-0.7196492923023405	-1.5456141557013765	-0.05435895345927191	-0.43894183995767144	-1.7551055212321922	0.07433915974946155	-0.18822315760785238	-0.09609397472922658	-2.0142373609810242	-0.2076176142543041
-0.6522176001042055	-0.92336117095666	-1.5799080205927603	-2.058934103508305	0.8598000521119705	0.0517725476323954	-0.9180672262308031	0.059381830752054256	0.6043539569088944	0.033185057368027286	-0.22266022233684657	0.15401898889452634	0.7152810506748946	-2.250857906544557	-0.5549440382044487	0.7542423915765992	-1.3451236036822103	0.07352932942904952	0.19494819536090235	1.5856931116515154	-0.7429460999332377	-0.5970036174380013	1.082603957331885	-1.3816709961972493	0.8993238020623524	1.3454065458474804	-0.9860328270582343	1.474611680631319	-0.14946886452019437	-0.1932894255482403	-0.7157700277421967	-1.8040062225795899	0.11157644112037692	-0.6996575788216759	-2.184604002308784	-0.05653493846835787	2.289042009506249	-0.43266498350470844	-0.5720781886195453	-0.20542368599567362	-0.41827376867257793	-1.4460591820901834	0.010715045100893135	0.22406231032235138	-1.56671602702902	-0.4732587288767896	-0.594347712779122	0.32864423049482333	-0.5605529302024974	0.27336126488077794
-0.6875485704490963	0.07102313328212759	-0.9021597051718101	-0.7946577719917324	-0.6469969082579484	-0.2702577806178671	-0.7874298490249951	-0.01297724352768872	-0.10971668313747816	-0.3905563340827225	-0.4223106808118504	-0.625524579793905	0.36939306901345603	-1.3170212354145054	-0.9729779433264947	0.9044583138764581	-0.8691919780212327	-0.007436423976642636	0.5400519815040933	1.0079645382973008	-0.6060590661881806	-1.3376017239386588	0.5170590040571097	-0.7159316245395665	0.43328443967309394	1.2525010007320616	-0.831890196688739	0.3396137452091174	0.39526429860119683	-0.5722778197765391	-0.6713052822244459	-0.9353753223919103	-0.0007578198315823664	-0.8503302749921804	-1.4757859171126233	0.09438692851396932	1.5089876668690287	-0.5376381429204026	-0.3396257104466211	0.1880966359408458	0.31860893914527527	-1.0394822937223016	0.19535998797328197	0.13881480466269408	-1.0420111189510928	-0.7195759180626059	-0.6045873747577051	0.05362559712245028	0.19189753036277674	0.5648000237389703
-0.6062450800138613	0.3059140946813191	-0.4352685725426391	0.13528130654215476	-1.8861641925765402	-0.08379225024476349	0.37465890908600546	-0.11513634154998065	-0.16402541558423997	-0.4473107324600826	-0.3296396470486006	-0.762451903237038	-0.5411717200784333	-0.07060739219414087	-1.2983768759600287	0.9547836104576516	-0.2791576315617138	-0.03927284129556861	0.5247001956789703	0.8187641494496236	-0.7464349816839805	-1.2817943247663242	0.22281105360507733	-0.04668166651931118	-0.3673410001174949	0.5713847849737903	0.293223598196272	-0.6549263626946826	-0.12847947549260483	-1.0782031557195764	-0.6901284776305943	-0.39983001961728143	-0.4910343823915892	0.09430042867244606	-0.7450795590022568	-0.2532132846968958	0.3076739785543907	0.3639388094561734	-0.6622559230494154	0.3999642820937813	1.0762975484120376	-0.8135394592135968	0.47292839613793847	-0.4943699153486427	-0.7070192678034615	-0.3940422737708396	-0.24278950367762842	-0.4281738566072427	-0.15477102113119726	0.6830873477660506
-0.2185705071873883	-0.2764143753344448	-0.7098772692792796	0.4076402707051599	-1.6137477416657828	0.325661549167488	1.497631789983108	-0.24016040899940466	0.23643787273734818	-0.33539791286933174	-0.028152927026430855	-0.580366358600021	-1.427233653287353	0.6019246620132506	-1.0199343891730455	0.8464398066209751	0.23826470053121016	-0.09669662984132367	0.24750905073353616	0.9418669661076756	-1.1554412575634603	-0.8447944755280778	0.12120432544180722	0.4487278620543514	-1.0559540127781533	-0.0999938598935208	1.3635295234481601	-0.9361444018635187	-1.3368205732131082	-1.4053273231427474	-0.6252870777894105	-0.294535990245878	-0.883786796215543	1.2090506223079647	-0.1729626540188099	-0.5591343333539455	-0.3988882893623218	1.2502004264641728	-1.2740523759883242	0.17886466601248474	1.2410932491453563	-1.2092057179846876	0.47833152235707466	-1.0856154918984076	-0.6780666546055568	-0.008888054138924514	0.10150909292767704	-0.6663094750124449	-1.0179846982541614	0.8281643061774125
0.4392608493850817	-0.933003774726869	-1.4466763241617548	0.3987639744852111	-0.08687430970396476	0.48279602467733435	1.4667499053657203	-0.5510290578678858	0.30043289457443484	-0.3337268084775839	0.14272450174948806	-0.4784111570653517	-1.573806089578454	0.48348713290541195	-0.03214601629262946	0.5072190005749767	0.5327305462649272	-0.23494986775187013	-0.17767456039389004	0.6621434436530524	-1.3655285445345797	-0.5012950066170265	0.026008717922125037	0.7768428072720146	-1.289598746006017	-0.24318157824372746	1.4547833685199316	-0.5812962766755483	-2.263324740924608	-1.3300321757906581	-0.34057830544162854	-0.3087587372565413	-0.7424119983860347	1.3387211176477056	0.2782832395884403	-0.42961345741210505	-0.5098651661108768	1.1589154593689373	-1.6703919681050743	-0.49770525221205636	0.5687606747167095	-1.9925307764888813	-0.10265935923726296	-1.2937818495914832	-0.6472247726442153	-0.13495328950077784	0.1409284053310652	-0.7001517916113614	-1.4880416779425443	1.0602498612951448
1.0837140976230064	-0.9552368070273103	-1.7669644783913616	0.6104138845179357	1.2569438389272511	0.16390412796950474	0.3150212697276859	-0.9845921112622068	-0.36295119361781764	-0.39388076727713955	0.05872539571071141	-0.38202912397361477	-0.7187344620284486	0.1000267742585442	1.1722388327697886	0.02727364454456994	0.5408992020820627	-0.36612225716665164	-0.558949847105442	-0.4553823074918793	-0.9222341368513431	-0.26066471463604435	-0.06641389852725882	0.9335011714881052	-0.9738176931381578	0.05011231268992562	0.5872254392633606	-0.16302107917736045	-2.1691581321621	-0.8022020994316144	0.15292627871949221	-0.0636060537838921	-0.060536545532582135	0.2482800135505917	0.6757431362272412	0.117372954065968	-0.5060866688777823	0.22070897601130612	-1.362756183553847	-1.2426573569477475	-0.5291723346301641	-2.274455287031462	-0.9959209545087843	-1.2103612996424198	-0.31797567128805326	-0.5762038576788834	-0.016355763165892764	-0.7446827179963408	-1.0856957078410912	1.1592240582255513
1.2759427436728592	-0.3859469905258765	-1.0882864724406813	1.0276422364281195	1.286050329058188	-0.33342700252330076	-0.8538405770251353	-1.1607745346680656	-1.2399625260990261	-0.25307171581110544	-0.025006159147018387	0.044554402285935026	0.63227827360331	-0.020497728901849747	1.8526318347659319	-0.25180085428533505	0.2996158918739826	-0.32596466139556296	-0.5942938204763246	-1.8436064918959472	0.04347070878320481	0.13636667592826257	-0.023205182731163496	0.8225192454253887	-0.27911563286567087	0.2577036780405346	-0.43431407092275537	-0.1643073466268842	-1.0637547494668824	0.014096071168750215	0.6452793909149047	0.4921898471497268	0.8058329803787386	-1.1186537655583844	0.9208439734993766	0.7404550740911862	-0.6665314770625462	-0.5794210064304542	-0.26583149302162873	-1.4401806732376414	-1.3212803486685152	-1.384986861793174	-1.428000493635814	-1.026636668850279	0.21842846461906495	-0.5729569110260353	-0.05689362253180997	-0.7151048337631153	-0.06036321381704416	0.8678314393787429
0.7326594091080232	0.16188024007429433	0.21671922042423122	1.1501702258946664	0.22910667625487466	-0.4313234820461385	-1.0664804675690376	-0.7810192640756118	-1.4252611622334486	0.14475673879537881	0.15410651502109587	0.7540749121321748	1.5462054907832052	0.06444725729542321	1.627538294595312	0.002558659080212056	-0.05683524552690694	-0.08093434298882704	-0.11240226838833964	-2.3647889903696715	0.8333352486130392	0.7161739453192816	0.17274940093470909	0.4251192033989638	0.44899467970901286	0.07994775864967278	-0.8503232983276886	-0.5266506213657274	0.3752142221823967	0.723471179052906	0.8390509169761052	1.0069763272105121	1.4624407955062524	-1.559327528656343	0.8150089266936622	1.0070583914016729	-0.7418102939153892	-0.5208275431641228	1.0605674841371793	-0.7830423012004765	-1.3886921782915327	0.28840547684097595	-0.9010237191323623	-0.7132256436333572	0.5926647590655966	0.20378093761775265	0.1411221631760692	-0.3284505642748164	0.8944534028844366	0.24615361423656443
-0.2860866889305726	0.2973439870988473	1.1646771619552543	0.608598852120456	-0.7227733854727361	0.13566784756504036	-0.41944184165973986	0.016712586086798265	-0.546013039658391	0.5554972576769458	0.48104228227801316	1.185816061845595	1.476514413452819	-0.014034967547114094	0.7989843983535125	0.6824011450582782	-0.3402912721980915	0.1913760338439602	0.661626807228233	-1.489589904045751	0.8822556429751465	1.1915811662667255	0.3661425733199565	-0.05533998709328834	0.9001065658011544	-0.21095227884801657	-0.5457736104543204	-0.7416132373166882	1.343246552371532	0.8832358930159845	0.621746018115152	1.0721379100728974	1.6882613702667364	-0.7545700279828799	0.33761052874241093	0.6870862641557	-0.3630051267677097	0.18357352890843134	1.7501691304443625	0.3682657157336554	-0.9032961153096108	1.548938192112547	0.22331201615559135	-0.10046189037108853	0.6183928894452843	1.1736073334976738	0.3929655935997159	0.3938766369227391	1.243002310277584	-0.29041862185562406
-0.9785177098341532	0.2789361802147874	1.1882212249833954	-0.37622268264644093	-0.6921524422172108	0.97183296429514	0.22381186396180822	0.84131222018747	0.8837344120530004	0.7870383508731289	0.6259540191993618	0.915114752252809	0.7911345935993555	-0.24557844582724955	0.08564713001504567	1.1754704950120416	-0.4111291928984281	0.3010261448825111	1.2394484404334585	0.11816132020817922	0.4087785361896239	1.3450357674727766	0.4544842129083064	-0.33868484451233416	1.0264925800205504	-0.1258230380707273	0.051575031358129325	-0.3824600863973503	1.497013535835972	0.41231165880825904	0.2701861471397387	0.6571112457929305	1.4472130204777118	0.5254499190943421	-0.19938953699658052	0.035946614762289456	0.439558035511105	0.8018921784676453	1.4379651400107805	1.279328719889497	-0.3101802239005038	1.597205912170608	1.0906816505957255	0.812102736332209	0.5464569815358804	1.528086436147943	0.4748139283460501	1.0145684908524335	1.050808244837062	-0.32524607091578167
-0.6366230763448731	0.5996748758891796	0.7118119328306557	-1.1795509409842635	0.11788023192319165	1.325241813319981	0.28351993550234694	1.502738006652263	1.957990727049883	0.9324065657421038	0.546991839445884	0.24999636171136527	0.39315036879518045	-0.12323631098328278	-0.02065728124766276	0.9039593578401749	-0.2692020863305467	0.30694216489353054	1.337417085248257	1.2742600328499472	0.22414664229641695	1.258764156806174	0.5322601416437801	-0.34521490104317865	1.0420497031026947	0.4051517741959808	0.4717890775896893	0.4214827232548601	1.1440808496636696	-0.18639895489237587	0.27612418035771175	0.1671168777409539	0.8479431548042644	1.2683041018769639	-0.3515644956142075	-0.2430515800739449	1.2280540946406453	0.901819418426285	0.70111051099317	1.5409996559643828	0.16063558094571279	0.8719117404039983	1.2851253471514048	1.7314219425192727	0.7670473507946944	1.1913840968791845	0.39862953029137477	1.1893711145884667	0.8717298615915116	0.17469373848446884
0.5850657825887957	1.2929146448946642	0.6107723454288932	-1.3328774826695509	0.821483327200948	0.7795833600042131	-0.0038646891001238295	2.0662744791772436	2.123307380313709	1.096483499709712	0.5966256752623984	-0.0822731621927231	0.7229612821882407	0.6839758466036043	0.30381284961845545	-0.034240019981153655	-0.03189531482857914	0.4708912058135498	1.117404458988749	1.3973295592000314	0.8120551623438304	1.050890756602564	0.678373947404625	-0.22984656973459508	1.1055799714218009	0.857914310100395	0.5381062199823939	1.0119298120804632	0.8680440592277567	-0.21748880631921105	0.823158039510876	0.036000866609915326	0.11243056606492141	1.1412540017680026	0.06607951080786631	0.40384943059650263	1.557471664383805	0.5968841640804086	0.4795003065551109	1.3984694833002842	0.589221675848676	0.5126522603260928	1.1873193722572264	2.260867118178201	1.2659049826433542	0.8119725689462979	0.3428864832524338	1.0960823218951643	1.1305689373749546	0.8217508453766842
1.6450270727432232	1.8289393615994074	1.161833219423895	-0.8422962333738694	0.7914946281690519	-0.35372870657930894	-0.08210634319071859	2.422234888568444	1.4626585226449937	1.040369523955038	0.9948628676500652	0.15157036640073357	1.2032183940795396	1.7419722575756569	0.41015731821359364	-0.8808339859209898	0.1877411838206082	0.8805669060898793	0.8816466829151768	0.8228671441598673	1.689204492398114	0.560735601066704	0.6663422980676015	-0.12310805529916925	1.0178303984370252	0.6296255241347024	0.33130021744334426	0.7417750289462798	0.9159274521205687	0.4533976891789153	1.4376607461635735	0.28877601392402263	-0.5267482835451237	0.5697198437255078	0.7908826541539243	1.6393266956227468	1.2620262346608964	0.14817084303604405	0.9815060812468174	1.3268641203332296	1.0317433827542493	1.0171666732393316	1.3077691696351037	2.1722516692894445	1.4993059821227412	0.8182901299284107	0.35148952688524204	1.1364112932289387	1.5953789257447148	1.116639938538484
1.5518855388464219	1.716855065872549	1.693871734265228	-0.031014120186748293	0.13650197080558454	-1.3123086349345072	0.14560127412347373	2.0825083420221175	0.4243051047279411	0.40354837139995847	1.3550288812083102	0.3490181545862732	0.8458147572621489	2.190377082436783	-0.13605893211567072	-0.9790570823582598	0.3648229175323053	1.1948565709292798	0.6287223115945707	0.12233345259345768	1.8499270686375908	-0.4336087704698904	0.10910094318713874	0.050888791196688245	0.3899312560907302	-0.2845113873834277	-0.0012065134994669613	-0.41222320119559236	0.9580907626876196	1.1381365442824407	1.3272690174345763	0.5646833360301937	-0.9766278715749351	0.08922393746679637	1.3282918560621972	2.2558204127539265	0.4255542759260794	-0.3672489684394092	1.3639737484887133	1.3734822208292423	1.2521937215116181	1.65898270253575	1.4741195230670776	1.5164636213754903	0.9489834472654637	0.8091904532725479	0.22149492142134972	1.2803038794263175	1.5609350448362382	0.7932948173027633
0.37410741478279347	1.0762860979425128	1.345234334946256	0.7885897224119964	-0.5782859741215244	-1.5154243523140292	0.23989097001240048	0.7265004551561497	-0.5633821982552827	-0.6416934831548776	1.0121711255363925	-0.1693599650805119	-0.5285489466005214	1.6943621073451645	-1.030841894055832	-0.4791388236101979	0.5196651366327719	0.9231266980004104	0.09872188742006213	-0.5667782090267544	0.8982105480257818	-1.6523258019043154	-0.9820979264231364	0.4050598725005794	-0.7674562792976242	-1.1707581646983523	-0.342250616167007	-1.7111278216962689	0.5052828620976393	1.0118642007222078	0.21744040840788526	0.5662908024974809	-1.2869250139974946	-0.16995141521041476	1.3676086364718678	1.2703724328202644	-0.7067894394371023	-0.9130452458625792	0.7202281934033433	1.0900699011371133	0.9070276786561786	1.379531843635773	1.0074831164286688	0.5628352788986256	-0.17672648839186658	0.10942788354491413	-0.23319226420085304	0.9954748432174279	0.6566209283500032	-0.045973943630417874
-0.7970373638968892	0.5168059577667503	0.06000593087470796	1.4420883783727747	-0.864516753915921	-0.9541352226188582	-0.12713055371665577	-1.063217090053582	-1.2301289060931835	-1.2361892601510205	-0.11095528813607053	-1.188745766738555	-1.8342848504419598	0.8630726860718266	-1.439791737369701	-0.16875368231319568	0.631891581409106	0.020051690059773114	-0.7158063614673029	-1.3736304411639801	-0.39244066570922015	-2.2328577522419177	-1.9202208320447958	0.8017284277516654	-1.7318961297891942	-1.2067433994580665	-0.5978891029575274	-2.18368332081675	-0.4439420120533963	0.07813336357936354	-1.186510735752011	0.3903099944921829	-1.441818845518088	-0.3566330528529648	1.0096943352263237	-0.8952718307775498	-1.694329010579182	-1.263554504329094	-0.6844243747694313	0.1629909155685602	-0.01686494179347313	0.12542443802419193	-0.23710209147163575	-0.32282117105973185	-0.9282636437288732	-1.2201722941815212	-0.8444678904004926	-0.029704519390942947	-0.5793346774865051	-1.0041050533987859
-0.9750832098341324	0.49924926612001025	-1.2997067709315824	1.8075129204458418	-0.5799759240267515	-0.0859719055601118	-0.6824544342831761	-1.9720730526745553	-1.418356456163823	-0.662317218284762	-1.1905755034265397	-1.6846906953362273	-1.714858034740466	0.5731170069555854	-0.8163350326657178	-0.5846733650069886	0.6495628933956005	-0.9086854961468966	-1.3089534095329929	-2.086935574064554	-0.8110887038320349	-1.4972324554876455	-1.884096532662037	0.8918589482474598	-1.6173931066738283	-0.2577693864220452	-0.7046737636364914	-1.4441203053884235	-1.2683018739456564	-0.7361144036012256	-1.7495074644666155	0.33618931389729073	-1.2175707972123235	-0.4946360307778525	0.619805206148528	-2.5613257486449115	-1.9666881359835393	-1.176698698898321	-1.4735407117311725	-1.0321421996616975	-1.045577499650372	-0.9581092198289313	-1.321656571937777	-0.8238507329305688	-0.48144636162633575	-2.247364356700966	-1.125536395941513	-1.279814334003523	-1.099109929427798	-1.5763754107241579
-0.30236610165549915	0.9081021945316723	-1.8176401192892795	1.7614597411863926	0.08826661945333907	0.538116991463121	-0.8564052683684596	-1.188456212743859	-1.0966741392030128	0.6673860769201058	-1.2904521504354307	-0.9895908097789297	-0.057652202397638845	0.958890493105098	0.4547203644299336	-1.4057404398993618	0.5807979602152684	-1.1474699032617235	-1.1255373109445437	-2.110810152388858	-0.016237385064412604	0.17194481365414635	-0.8347203320233019	0.5099599658229111	-0.38580933884646385	0.8971642855880201	-0.6663699526309713	-0.09129779300011866	-1.3149294250626697	-0.585918449667129	-1.0312261806250373	0.44376736825570773	-0.4090011486578269	-0.4279669495756207	0.47372475175354917	-2.382066460768188	-1.2184232276019265	-0.7690337071949623	-0.6415144610445983	-1.675399951742627	-1.5665329806540789	-0.7498123638152895	-1.0685531195778726	-0.840414932294021	0.9136935610984348	-2.130922861367074	-0.7248177858245166	-1.8038139651096103	-0.4167187835592972	-1.4135344022838174
0.16704960561737056	1.2414230587954012	-1.3783966061188053	1.2758481806076865	0.7217067087913221	0.5908529685354555	-0.48876487179074307	0.5704089815413007	-0.4590455805604023	1.3581025913677762	-0.4327013535408848	0.31846043280750647	1.6524357035630408	1.2661420480823387	1.293091796765815	-1.811256829848183	0.5160566137555617	-0.6350763909343169	-0.2729115118079633	-1.17480649843655	1.0257867013343116	1.4363537706504856	0.27141899485233245	-0.055160608586029065	0.8386097556892769	1.1844948260935932	-0.5271948402394184	0.7437042187997628	-0.5928782654443864	0.29574607065846265	0.20280443932175762	0.37755008893945363	0.7491786612858713	-0.14587677598732368	0.532318898140506	-0.7708244241573717	0.1571746398862333	-0.47726985747142076	1.1775752812636808	-1.322667511509563	-1.3376355815468999	0.5869917796184091	0.5318359259886004	-0.5723602231319359	1.9623437122658705	-1.0175303668571574	0.16177121861337487	-1.2458745091279357	0.7883364755737406	-0.5852482287769174
-0.30100217359268316	1.1189466914429986	-0.627247670314638	0.5270272930249918	0.8489852075250987	0.11984684041825583	-0.03552624247012153	1.5753538444422495	0.09441122592105443	0.4305729011814485	0.3493378624256754	0.939591415949487	1.7128852766312601	0.7533140810647618	0.8981861564534721	-1.3690861372586975	0.5174617772952994	-0.06685969884444268	0.437191284699224	0.13490014975928605	1.0332599894604098	1.1932705887747015	0.3977793693986191	-0.2951640582362701	0.7605333751931204	0.21015043717198229	-0.271588852734317	0.39296624693473375	0.21512953215088798	0.8199731090305578	0.7266646243943481	-0.1418694720233554	1.5444319585282482	0.06471064478627667	0.5346507704327659	0.4975724807397582	1.1935607811489273	-0.5228422210999425	2.213853336617524	-0.3721355496188361	-0.6477931338060172	1.7352935637839375	2.0541431788099054	-0.3706738933766495	1.4958708038577513	0.18130826173987216	0.9024606852721568	-0.2773391992457009	1.2694428830170703	0.3832334669449565
-1.2462008802307654	0.5630685394970188	-0.20505857609671294	-0.15744104190081107	0.2937434870375005	-0.4634684617889294	0.0034859092209123645	0.8210618173074251	0.20498517909420302	-1.4836002535080857	0.14120537182720713	0.27390174939718653	-0.013347164590579774	-0.4211238668275368	-0.469998039792355	-0.4347622764906128	0.513831783887906	-0.14222346139769113	0.30392974167931697	0.8504488894928798	-0.1862730820916126	-0.3016949413263014	-0.4328685126974194	0.006674934643668783	-0.6650177302406537	-1.2899277527263926	0.2037046913574732	-0.6942451671821444	0.45362309659157696	0.2979870009526264	0.13038856199899318	-0.8785125733365772	1.3828463140400642	-0.044758356494863226	0.2981814152098293	0.19755559299284967	1.140745252144395	-0.5618869888633146	1.4094866597708529	0.35726247170790776	-0.0035279340154226258	1.595844379001724	2.0156115329661137	-0.4143203975824518	-0.2888732702111188	0.7797890768263257	1.013649883413392	0.1441178915552372	0.4522236865615485	0.8756531152491327
-1.4821031027651255	-0.1258994635388003	-0.16203777690723725	-0.4996999133148981	-0.5366557962222827	-0.6174276450459129	-0.2582085225571919	-0.8721470380340629	-0.1498222265009157	-2.5976691057180035	-0.8189359436874338	-0.8844906288796538	-1.832845050921444	-1.366051008669317	-1.7125569029749113	0.3248209055260479	0.3561787412738686	-0.7703319234246118	-0.4743453559659665	0.6597616824031236	-1.458572677126619	-1.5909169077441967	-1.0967957352776485	0.5577298161192257	-1.9839291560519208	-2.0178770316323726	0.9315726853148031	-1.3147044629932807	0.13380972306199573	-0.7195448562723761	-0.7638878343601949	-1.2211816911780524	0.45700727133761393	-0.27523187030872803	-0.07780044683368031	-1.0311546013690358	0.1965507177576755	-0.07720146190751033	-0.4354370400815639	0.45097862581110454	0.31627355449152217	0.3844668297313304	0.44507358941073577	-0.5207153783053217	-1.843263822501774	0.8569447450403097	0.6264691464908347	-0.16510452837698142	-0.9834368039307334	0.7254188991705983
-0.4063692510270541	-0.6607009294819397	-0.10443096859443911	-0.45287489616561843	-0.8687280054481646	-0.1094226163665343	-0.18250667136961501	-1.7099807750026152	-0.6028012365171717	-1.7621648321260641	-1.4321552619360718	-1.2114544752497614	-1.8863323194249404	-1.465174226877878	-1.9296357080951265	0.6353286067610489	-0.026202127655916688	-1.154915806140523	-0.9887840258675467	0.25591139034673044	-1.4555702150441252	-1.3711892549655142	-0.5942802336586477	0.844037918820168	-1.6680133063090559	-1.2809262916871906	1.6622732521053214	-0.63981289140978	-0.1734576677045256	-1.040902258355741	-0.8482128043124275	-0.8463486428693492	-0.3519681158546325	-0.12026318268618325	-0.32254196851580147	-1.490397183108766	-0.6525412110272858	0.8885301450867755	-1.5390910814817247	0.20992863362068698	0.4247332162915957	-0.6894158406930683	-1.149619334010192	-0.33364772937197207	-1.693397144916973	0.8367047223922254	0.3112116965914914	-0.490163986211284	-1.7902617963128307	0.3757061406500097
1.2702240309769723	-0.9561324134563773	0.24354368328695009	-0.22685966702843585	-0.2984310471554783	0.6677663682234422	0.6042879430062518	-0.8808375455013054	-0.6622169304068095	0.28128308238504296	-1.0233941070648684	-0.31464631946959193	-0.07887134478372712	-1.0298167031751413	-1.2357054403254144	0.7264689885740859	-0.5697426500058006	-0.6928673204160986	-0.6326791779292708	0.5050990407853487	-0.13498067107077355	0.2748664118744989	0.7801514845343819	0.5643506038436643	0.1850862507079861	0.31152950692603604	1.8948675380856035	0.9446858251962085	-0.013891978687886023	-0.2118687556632019	-0.011305703239186017	-0.14188784838840532	-0.3881219977708472	0.5914345320225927	-0.3250672623005432	-0.44626626230968097	-0.6131609320710875	1.5987884962340086	-1.062123508859437	0.1625531363218098	0.6145014354201352	-0.7230645649943197	-1.419484421200835	0.26358576817059315	0.051809207955087366	0.8400140656940219	0.4007606538808738	-0.14804499760952985	-1.3696954571487303	0.3794028490662027
2.1606597577649915	-1.1514568406433716	0.7329082897242917	-0.14702102531812358	0.6666574532409663	0.9368072238054362	1.6288300182458608	0.5569924335301145	-0.08649138485230475	1.5740521330770993	-0.09360113842707211	0.8520457067728057	1.761279520336897	-0.8501840247915285	-0.5315194022477373	0.8535828441448134	-1.1696418901143566	0.32777096220267166	0.19955152401753407	1.3827276525047671	1.1486823470941143	1.9684503991441682	1.6916337905914243	-0.21750000135014835	1.7912021041473043	1.3632536489710416	1.265829157308945	2.153548034869617	0.4874808307179301	0.9177502948701446	0.7002472036309912	0.15839089134499187	0.027239940499904223	1.321700434253279	-0.33475134413197677	0.9972863352755584	0.12197608261940993	1.3641732452947988	0.08244610484248456	0.40517120001643414	1.0078627690068622	0.02243578816613279	-0.5739154286724598	0.9510617989184594	1.6792397099904008	0.6732118951494849	0.5442603621300179	0.6706983662637439	-0.26748548851090514	0.7055260950853577
1.5389045231659577	-1.494181415104289	0.9823390286144176	-0.4274778634888539	0.9862022158642425	0.28609097594314375	1.9289789332000074	0.8844663950334728	0.9148916149715236	0.8778193763951987	0.3326373398947883	1.0622023286362297	1.7145419718085315	-1.210636144607016	-0.5039882581974379	0.943449629816404	-1.7426201318049546	1.0250775324421844	0.5371429885124291	1.961902679480752	1.0225008218200657	2.317066113564465	1.2387013683151504	-1.200224117925284	1.500216776616515	1.0145055412831705	-0.0062276653370617234	2.024887728682869	0.8360696209074565	1.0966743610061616	0.2712072385353722	-0.23829540290416795	-0.05558836705949685	1.2864250780697761	-0.7589155421491813	1.2195255813901726	0.6358991701672312	0.34104469621996114	0.3858708793705829	0.5294664829025828	1.387216018263479	0.5239439937630711	0.011841895818911185	1.2350636192167264	1.4893574125397433	0.305256978602563	0.05531462963082065	1.1340549090834937	0.4638164553358901	0.6753406322995927
0.02189312482970819	-2.1044872811108015	0.7592690264743008	-0.9921980837661603	0.15413929664870932	-0.7875061433837443	1.0488046883525601	-0.32333422347051866	1.7827875338738404	-1.1323176197865503	-0.06935589338915844	0.15120159279593637	-0.2885837014530367	-1.5474835558033007	-0.9275505724498473	0.7994713693647882	-2.138036636444502	0.8685670494392559	-0.08614851955658336	1.5050584787311154	-0.4704576246957038	1.1420292942835752	0.007532326993493421	-1.9772344058825233	-0.39122334467377623	-0.21636837602166212	-1.1131187703019032	0.8500699165961922	0.7195721254712941	0.012247102951815535	-1.0590621570601062	-0.8745105262487392	-1.0564069649345604	0.3441086690983975	-1.6921175610861487	0.0418893045364586	0.3230647837123624	-0.5639597950708655	-0.5322225579538944	0.16218510065226757	1.3558990161416675	0.10255167708729654	-0.549148093293141	0.9137404220668021	-0.5025238968149444	0.01828045004138876	-1.2263346705117633	0.7341741148991424	0.2740105744613366	-0.2599440996914342
-1.0348206880859128	-2.746689085514811	0.16717560820964697	-1.4878752954807613	-1.1749354293169312	-1.2399759482688861	-0.38330169312438245	-1.7096720496788729	1.943095369371975	-2.599624040808505	-0.61836898836673	-0.8465893752443819	-2.4199907660975106	-1.1459638974685904	-0.9854812691918959	0.4881443617696926	-2.069728229562667	0.20453212528457163	-1.100490174093966	0.3795096932780721	-1.8923581885827427	-0.4470338943741235	-0.5298536908690668	-2.111100269800501	-1.8653874044232108	-0.9779988295366151	-1.2475589086581522	-0.1473286278180246	0.26871290211082083	-1.4136990905179878	-1.94689776181264	-1.0780626674163205	-2.220227980061454	-0.7022158566176301	-2.655003643208129	-1.0189267471852896	-0.4494088327023132	-0.6054788987606795	-1.592468878303212	-0.5489650448361018	0.7168475674699065	-0.9402818596737204	-1.6758421417294938	0.2535932933382635	-2.52657417956287	-0.009398752959448134	-2.4971096127074546	-0.18242718697255145	-0.5041239194151917	-1.70147334089302
-0.7748095190966444	-2.8782275981074386	-0.4379062249045698	-1.5312202160670756	-1.7774063393254171	-0.5257316183785893	-1.160478227265089	-1.6568636176259728	1.1890870044914592	-2.3008366474862245	-0.5453630054089816	-0.8323156959239995	-2.807709097586357	-0.047119341887824226	-0.21545671827611887	0.3040429190101867	-1.3129175462618337	-0.18357244766408862	-1.4840993075352562	-0.29938252259723636	-1.8711383389665526	-1.0941986080901713	0.340806298060642	-1.343651033401474	-1.3100007624404442	-0.5107503056545841	-0.33961128637657295	-0.06754850303584271	-0.16094404394576403	-2.0055111592146133	-1.3576171485257764	-0.7153616002552095	-2.326715667459208	-0.833090012554382	-2.8856189375745465	-0.5356931392975811	-0.7863185203204915	0.0899120249774041	-1.5745263124845708	-1.0486653088022322	-0.24743458725086304	-1.6943244758087301	-2.0657066377788103	-0.2998300200880561	-2.7803154097264415	-0.0127059957879948	-2.5908903070111933	-0.8657096070161191	-1.1072528828353856	-2.4540317109563867
0.4700253939458312	-2.0885250806907414	-0.6633334627446447	-1.0214837856056476	-1.0991198720246955	0.7511387306721686	-0.6275403509148137	-0.07971311844577228	-0.11734703554259701	-0.6876030253219286	0.07083409644951202	0.23610369267860523	-1.3297041659884614	0.9040832266295611	0.962634194605001	0.3478634101863121	-0.053837797248719566	0.07892208035812187	-0.7918998345610753	0.09095447597555346	-0.47619045720517916	-0.35454038483998573	1.7119310635105238	0.07184153480264838	0.7252086873703724	0.5443858643297537	0.7772727865564728	0.780904197820879	-0.32808406008392416	-1.4232263420815081	0.30138396461323713	-0.2745018312988616	-1.0421784377880319	0.1334820315700406	-1.9766258508659713	1.1114524742019942	-0.3016864086471412	0.7533068234453784	-0.46441725554923347	-0.9252800183893489	-0.8981073201675573	-1.5122465712759103	-1.1893575797644158	-0.542732655181154	-1.1830795335463766	-0.28324800635966363	-1.1456336941199914	-0.9438461332950431	-1.0149235800655572	-1.6567319413677744
1.5887231039045366	-0.5806743281545874	-0.30971469381739053	-0.22984001336756457	0.21582063920629052	1.365833205479166	0.690247570385234	1.5083782656837377	-1.2110896482883724	0.7528732845267913	0.5094599476090884	1.3846894080736256	0.46441902231486765	0.9435107508231702	1.6742591020986122	0.3375252423622694	1.0635758094100238	0.6488812088590578	0.461684599166287	0.9720310156342559	0.9082088735711373	1.0175196602867005	1.9617481866094586	1.3318833867586524	2.0817613928611265	0.8553096794237078	1.0352774543347236	1.2901543752004476	-0.2053124541504844	-0.2466984514957423	1.58274304907027	-0.19645508229364014	0.616271352020109	1.2838955745414202	-0.25642846449018225	2.1326990364424	0.42723985358269834	0.7861490925238144	0.6714540171111163	-0.29167331004979147	-0.7569891853235325	-0.5078552081793517	0.1950307420557271	-0.6095619393709741	0.628619033733749	-0.6060187443820174	0.8609736295344972	-0.6107584572729982	-0.22318462907500336	0.25471017209401575
1.7058253439404127	0.8603175635657847	0.47011303397977383	0.44486162617014763	1.0799958481296628	0.7029725570071151	1.583992828842984	1.6612364655394851	-1.4359239920004854	0.9891716532482253	0.4159070433245357	1.6480962820157101	1.0750125640289894	0.21582550707196962	1.461715025996073	-0.027765830731054954	1.4191929060813075	0.9351296408426084	1.36659783367808	1.1885539002667562	1.0378324252425069	1.8006420497155182	0.4791836836180475	1.6348605180924594	1.2919567425598795	-0.11209138066622966	0.09125055733275474	0.7886196263201034	0.11894550601593278	0.7906072881422335	1.491059001986449	-0.28767351094709476	1.2868864425196	1.452724196930791	1.4608999092116	1.3919507677960905	0.5000378611965709	0.23279597832090612	0.9649453280764074	0.35728326422228895	0.01485168764045169	0.676475650522317	0.9498011446683767	-0.6866214571072958	1.0262144962359716	-0.38285537406123293	1.8804617443313252	-0.1601641249970112	0.9223767989689112	1.8443097754031617
0.8538284253321022	1.5066447484203622	1.2142352405183259	0.8154719347240178	1.1011676352659256	-0.6167559962249426	1.2724330419602947	0.4913004118862347	-0.767685013241243	0.26913752261656904	0.2605010632853684	0.9316356640372665	0.500697350139958	-0.3787108525849354	0.665555492247576	-0.6192082439811767	1.0036669364175463	0.7197593520903779	1.423634809321218	0.25766550900718055	0.039732621946604964	1.3574676353343944	-1.6399785490126573	0.9223723881522666	-0.8524634586478604	-1.459267668489144	-1.3258465521355602	-0.2512219605054341	0.49417340496788703	1.3993906011555273	0.4269781220563749	0.0420184067281272	0.6555541640798688	0.31992019651190173	2.496041181416032	-0.2839479677973696	-0.2941704901750939	-0.46343268140079963	0.5888186141883047	0.5891999590710949	0.692810431359021	1.46433643309091	0.6979577181799468	-0.7268368285762434	-0.0010281809545425761	0.5486251904474361	1.204310600510078	0.3917712459921524	1.985539152422696	2.0002832394668273
-0.21039432242960054	1.31466326093257	1.4576942213677142	0.9844808517342445	0.8054303307011117	-1.391581168316418	0.03437944996175869	-0.6047072927476259	0.12065012477984424	-0.3711591967989008	0.6501512992902782	-0.08916296509048911	-0.0589080816393893	-0.15379080557007396	-0.00875971755122561	-0.9907593446911483	0.43670280268471035	0.26499562381889896	0.7844477683141681	-1.1241583997693125	-0.8474153538585812	0.10237760600587356	-2.6491852053708658	-0.004330310004255375	-2.134842949151768	-1.7929108428503897	-2.048675612069807	-0.7852824703202135	0.6842354112223519	1.6128970848137925	-0.399132492252231	0.9770971359637788	-0.29571881855261395	-1.3231205877532057	2.690396322446404	-1.075251407434261	-1.222513977897933	-0.950969457194193	0.28053118889006107	0.32028343366600065	0.6466105692807516	1.7021567241338922	-0.04943415486536304	-0.5217870138520045	-1.0151296086194745	1.4526974504177002	-0.38549253283981416	1.108137811478897	2.572133861914281	0.9240353901671283
-0.757166459405049	0.8480506889037949	1.0956546035643289	1.1030323352615772	0.8018035717152208	-1.0439803225019229	-1.184196959138441	-0.5342971348506442	0.4076704320486355	-0.22250916647695748	1.4133438895765602	-0.7396996308306371	0.2632455549003994	0.6284213947957725	-0.18250434085481318	-0.9629895091399965	0.32415416210208153	-0.06824692765753029	-0.12281095854487706	-1.811178553533869	-0.675251609213907	-0.9643158547267426	-1.8285640309145228	-0.24127108390884403	-1.2127100976913174	-0.7022582069846128	-1.5063300534244477	-0.3739267296629731	0.45064349394598185	1.397563549234782	-0.3376460576790421	1.9063194291777017	-0.41472920112186384	-2.33191802858756	2.273663886315973	-0.26442689041066986	-1.3873409341637286	-1.133437430147681	0.3160287428230549	-0.25016692508039096	-0.039983312393865836	1.5390688818441947	-0.6582419285957181	-0.03283862265481332	-0.7925058635631956	1.3485994918778352	-1.399167073397354	1.7344459267807448	2.4062836791363478	-0.22137202200675574
-0.6785029116049767	0.5846921808466968	0.44479628133639143	1.1352585826189117	1.0152407454755987	-0.07633412945623592	-1.6817412156156775	0.4077059929206451	-0.14322560571166235	0.5016829657806637	1.6901053474819734	-0.9062869301522378	1.031641738495826	1.0396949736834429	-0.02570315188132034	-0.9037498245062308	0.6492602535991835	-0.16360109933640787	-0.9926230980847357	-1.331008904783909	0.22026072509212452	-1.184836755504181	-0.07630084007596721	0.3408117272153561	1.076107793895229	0.8553171459837873	-0.17578700987768922	0.36608764290336143	-0.21523245765819365	0.6579754434351733	0.11285098451115194	1.9723329381526724	0.4126702815369325	-2.1762509525160043	1.506149207461673	0.9865780931720566	-0.6675970294653132	-1.0195493708241228	0.2501640947932863	-0.8694592019554543	-0.6658066666246479	1.0958505895686925	-0.9487309307217311	0.4498323205035347	0.3856447508972086	0.12252750094219954	-1.050272960827119	1.7641492459946193	1.4485902086715277	-0.5486397024735733
-0.4392888986148722	0.43443697889520744	-0.09285260740997867	0.9322725919204377	0.9283431578461393	0.6114500135989208	-1.4838348130718786	1.0326728219435717	-0.9661895485230658	1.0449550121698248	0.9607279887328306	-0.9100669641656367	1.1371567331147812	0.4709252373595495	0.09521756928014156	-1.2584457587037399	0.8903886326965131	-0.13867656746746332	-1.6461761861851545	-0.23478986726808956	0.6879867078261414	-0.7686883581456126	1.0758624757935675	1.052413897269312	2.679718326610191	1.6351636352115115	0.9467992889593918	0.5074968893057296	-0.964105033957911	-0.41938342240213045	0.0821799588914846	0.9866572617311609	1.266611706123681	-1.2170419859461163	0.5379096305499954	1.0369600860191326	0.20618688209213376	-0.6462351526553142	-0.3538539280806308	-1.3584922413556975	-0.6721519714573122	0.3480490658469803	-1.025763322929741	0.5572500811843456	1.1747579518937439	-1.2665439467309028	0.14080561942296466	0.9829768069410325	-0.018062828246239292	-0.20999194254317205
-0.5258721093444516	0.04105667080551531	-0.4086830512233439	0.5024546016631491	0.41178062744713195	0.6544207399466923	-1.0274213541689774	0.589701203234549	-1.2566609568397287	0.9372763830483513	-0.2829983007245798	-1.003122651202039	0.19842987439288595	-0.7249405373131048	0.037030736520974224	-1.8711249161752246	0.6965718887809214	-0.15435100658943401	-1.837353769538762	0.5611537064813621	0.11869941080809876	-0.4479139414124148	0.9106212982906652	1.1898929779984526	2.393155648853164	1.3711337093524743	1.2672508165946232	-0.13704926642111698	-1.3011373603353544	-1.2939722148879242	-0.5444338630767056	-0.31843368863415206	1.2728105645267567	-0.19525840835030617	-0.46325625297404865	-0.33056850361955503	0.4916849667872496	-0.17477850138155343	-1.2335766380548683	-1.5862177201013201	-0.2448942834597143	-0.6562277719327624	-0.8867348052165116	0.23541587546371975	0.7278379765908006	-1.8215331991817505	1.077803349016132	-0.1788819965277208	-1.465127442177228	0.034335788835084945
-0.9659019044228869	-0.5544850111222271	-0.6838995444085899	0.08677223730408087	-0.03433770763721528	0.37429046868505406	-0.5662266324667591	-0.5674477837997743	-0.7885912805465854	0.4174823185296809	-1.090080913100938	-1.0895510651036906	-0.9249248878587325	-1.5895169024918019	-0.07269598224532176	-2.00547796765241	0.2806335967465836	-0.32039994893711304	-1.2958325819570737	0.6339195609792699	-0.8539270649671544	-0.6545262456839993	0.004132486452481671	0.7311686061530929	0.8240794770817739	0.8143460587940168	0.9742404439668196	-0.8617513242945524	-1.0013868108357964	-1.5057559195686023	-1.003319655085495	-0.995443384838985	0.4814375626908041	0.4201636872208728	-1.2273136626352306	-1.698153949827088	0.23116357368728707	0.13088630326284362	-1.6693030261994113	-1.4399874067813636	-0.06412515783470642	-1.5587690730679855	-0.47914250939717334	-0.18989364913863496	-0.4252581822716224	-1.572425108894196	1.2532766746086008	-0.9782799172360197	-2.34672828296023	-0.2062992517142455
-1.3597826840873033	-0.8030628747163958	-1.0369986436094372	-0.10285932760844611	0.020262543386957134	0.1719889698396923	-0.023848088955106275	-1.5234949679966003	-0.13816077554041248	0.09999372589216436	-1.1414428299570771	-0.9026444813441105	-1.0855648180204047	-1.5130041139166677	-0.06966030175444028	-1.164857752750388	0.07218132667378024	-0.6871978914564364	-0.054533290670667235	0.2514237547126425	-1.091793983489585	-1.0905548725978842	-0.5689754579911332	0.1632525534619135	-0.5411256242973121	0.6407555076474667	0.592145641662879	-0.9346196079444081	-0.3205961284482822	-1.106129163059611	-0.6283418784449669	-0.7707805088890796	-0.3316095542998876	0.6186917127632388	-1.52426290664112	-1.6600324157549482	0.12659823300723744	0.17588920499335695	-1.3186201901576993	-0.901324292503686	-0.47405930689765946	-1.830813881642979	-0.02737425789117797	-0.38364843882474287	-1.091946325884017	-1.3856335190185367	1.0857744596124232	-1.0482707345715754	-2.3427622640583547	-0.5844597015297291
-1.3244175772596647	-0.30683405403279396	-1.2905047000850793	-0.1533738043737849	0.2577807106233359	0.05599454484146251	0.621541084507962	-1.7420773405013943	-0.04384102796394682	0.3058333395613183	-1.005956309141511	-0.35554617920735265	-0.14270242095706956	-0.7794980736066588	0.09905601808683025	0.22516611411059526	0.13506046156707222	-1.168874668569158	1.3519968254171564	-0.11734239896512101	-0.2759904348548411	-1.1336239737976903	-0.345706045246806	-0.20812020370765502	-0.9137741029301576	0.6385492337296537	0.3189317506316279	-0.4278821911488875	0.22107035800126343	-0.5215335421245851	0.2990268579385986	-0.17251587407505387	-0.521141221771625	0.5779204364282639	-1.3360247843088524	-0.3724937893172072	0.6656457887629054	0.21599694763346658	-0.5768284589989023	-0.14833231791017287	-1.0476134515065294	-1.2663761563897955	0.06496738050578141	-0.3785794029301332	-0.7778359186886801	-1.7774045175648645	1.2069003913527032	-0.687113449468948	-1.5045902208835646	-0.5624097457233886
-0.853616016103324	0.5776967796317273	-1.1655255587617972	-0.3431432453153111	-0.0455908755627753	-0.14285156676722163	1.0202392682710328	-1.375130421872445	-0.5577241806179666	0.7695644148438061	-1.2497312165833712	0.3367074111322692	0.8995482604500677	-0.16385591421472662	0.43261889085095095	1.1523157452211439	0.14360819252810367	-1.460269425527549	2.1646433200422655	-0.3060013963080505	0.7085867788657593	-0.6009445423215591	0.20604764004374337	-0.5225150110540869	-0.7035741473070654	0.14855727169694313	-0.08139536371770618	-0.05062877388747679	0.2757102167739649	-0.021356223658138482	0.8643361002863827	0.15776233089262648	-0.06381180918798178	0.38385364234529357	-0.8060032064691572	0.732143244552301	1.501470927160606	0.595017761498971	-0.040725071219858355	0.4879724572336541	-1.0753889775658008	-0.30977527520916087	-0.19363656864888248	-0.4793027275207322	-0.09285573644323866	-2.2234926130411563	1.650675070605677	-0.45412504766407996	-0.26081459837002813	-0.0946363165763014
-0.24514004822107588	1.0459108665027896	-0.648188957771237	-0.7484575620980825	-1.005153966772049	-0.3145895522679018	0.7083718523021209	-0.8392921871450879	-0.9147709947806276	1.000663579971617	-1.5603821842878105	0.862457919530615	1.0551018072562095	-0.06091418459437583	0.9274951844186842	1.0870533388125598	-0.06559772242288155	-1.1854044555525085	1.9792693107769845	-0.44563973174838795	0.7829098708585701	0.011701721906828434	0.33113367179810554	-0.9238064394852539	-0.6513329826177409	-0.8715483969268197	-0.7842352528914802	-0.24115315575176458	-0.07047075377729738	0.5108360342658278	0.6084357212812378	0.13206232756886901	0.6852808508591877	0.047095233905482016	-0.060721014135259856	0.6247166442707147	1.7835651370237804	1.2658816083379112	0.2174015128131727	0.7596007081493966	-0.40014370815660305	0.25428900982613745	-0.11034618906139465	-0.7705308905106544	0.1626991116430739	-1.8146161951851585	1.8755304372911477	-0.5545813534728272	0.7512242448791672	0.3776221437092989
0.24992206271643513	0.7900761411530086	-0.04149376500852549	-1.0611476917928082	-1.7723838973127826	-0.11145927399205281	-0.2959530534646131	-0.3520298763539706	-0.3144439160790847	0.867736091297196	-1.0599394829739468	1.0964479271038405	0.4666246643850019	-0.11402590682967914	1.475555101743937	0.5913999884379498	-0.16500662991988943	-0.27182356228306365	1.0911013890538714	-0.6129136969780489	-0.0714699626522553	0.10204886860564052	-0.18145972862124682	-1.1370596995656834	-0.8198652306311445	-1.5666129353455376	-1.4883009988782308	-0.644606329640141	-0.39789267054532423	1.215759242225898	0.06674867877383732	0.14304793299158144	1.427701632110001	-0.30950710357945066	0.7946309534909715	-0.23121962468037519	1.063366994558026	1.716634080236301	0.6622755169644702	0.7440703149826217	0.4117389654680068	0.050944766825867946	1.0386674300309926	-0.8446377854381706	0.016846900466228575	-0.41476959169485716	1.4748279931920096	-0.6803679174707324	1.0236205911543055	0.5088158541631479
0.6141517775634466	0.41914441139108843	0.36854880919301924	-0.8918085294470166	-1.432324747276821	0.5266957754836493	-1.2814517412727733	0.07341794445293509	1.176083951072628	0.7266299789109216	0.5081358589949716	1.158702880757948	0.17980388753867607	0.2562491720794197	1.7874812794180437	0.7279775024421676	0.24155723448808744	0.8408198402347546	0.260990720498379	-0.6646469582758925	-0.7629872796629104	-0.3169458480553518	-0.8205440740396919	-0.7554291312189991	-0.618420280443719	-1.1068345188177913	-1.640073120002191	-0.597179773078159	-0.28811866438509975	1.8354134628045145	0.11321661087980237	0.4518689618420725	1.9747655095857546	-0.40841700719032126	1.493764649013104	-0.5524590869738966	-0.22507254816089234	1.492505691925951	1.6069089490559585	0.8208330068767418	0.7610032159074693	-0.4760043035796789	3.0133999487491643	-0.19127535193625636	0.19222890808894863	1.1163699971157028	0.6555161770937886	-0.42157269675267883	0.516416216419556	0.4152472561812464
0.9008399861271329	0.7280250215101086	0.5929727714430375	-0.22734456324849447	-0.14184505726230143	1.1143352875572055	-1.3727138276236825	0.38586005595065465	2.555771259736011	0.9256941297363884	2.1760885316744996	1.2016841690033786	0.8392014305533355	1.0358976985949124	1.5732352955471671	1.8657353458012793	0.9614081137086461	1.4886913993789999	0.0968936839504182	-0.4707191600224619	-0.3259526878828302	-0.6015953929789759	-0.9315764497206438	0.10241644551014423	0.3059097341130639	0.27935239429969094	-1.0593927826169007	0.001011251417022351	0.3610740152156887	1.8726529840757322	0.9036755462903725	0.8372267936152509	2.0511818236986823	-0.03259361866062287	1.6072777867690216	0.22839584709361285	-1.2023655498825645	0.7266518307288493	2.680913620097136	1.3140797861055726	0.6973150044853962	-0.5198026683806857	4.497104728661371	1.092611475455069	1.0376533993228623	1.8644064323841405	-0.0429003467238442	0.24240470825298746	-0.297720469587477	0.4012995577116151
1.0017414941231322	1.6076032275309315	0.8067435525943765	0.505853560663549	0.9212212012195928	1.07674973228002	-0.3355123526768136	0.4652778877610727	2.764303893785858	1.2661746688223126	2.5628641526753944	1.1690354928771634	1.81029924016309	1.480794952753804	0.8554571383341666	3.1775218408543933	1.2510200569200176	1.3508066187010703	0.5813587486439811	-0.1992773771325367	0.9591209108577727	-0.2094969741904383	-0.4108513261251284	0.7161410268333004	1.4524586811631826	1.4296865027666656	-0.21358984560229452	0.5120807449136289	1.2282603234994964	1.1986011190970025	1.6739476340799138	0.9081852735759515	1.3552004638635127	0.7052691021748314	0.9262579658123543	1.3582746383216446	-1.3678768892296056	0.004173763201887693	3.0883765174386193	2.08977224065598	0.7345932805018773	0.18655400599827665	4.207614344512814	2.1193275866685792	1.899086419502849	1.7664484864227163	-0.3567769677778843	0.8844097751352276	-0.8008597007275419	0.48045189708077446
0.7135457675678727	1.9502537920504837	1.0062889087351021	0.8535394428011327	0.8349655757797949	0.4133846468865416	1.145237953975717	0.3387558967906024	1.6318417314118525	1.1128956388002547	1.2711576779323799	0.8098648657608716	1.7692560354324391	0.89696373137941	0.017379634634896526	3.401083277548604	0.6301419369157526	0.7024180179627748	1.1266942555447448	-0.21306739961897178	1.842352635993989	0.6620046918617055	0.19432274638359895	0.5134197881115293	1.8539558590130032	1.4317298539425434	0.22093683221384697	0.3200769002128215	1.7449205213523535	0.31385977834653245	1.6025680223204184	0.6299423084659922	-0.06499530381810538	1.33240198582074	-0.16065162811217185	1.6826620640859793	-0.9147459931866602	-0.3104185827232193	2.3516364704827195	2.538579279941642	1.051020093186316	1.0110275259725208	2.135314250261339	1.9355311857333475	1.7549054448824386	1.4354921555285096	-0.48598219452623115	1.0239101878843107	-0.7255672731049834	0.3531657552977521
0.05972949283315689	0.8254569790934445	0.9439774625706789	0.7328826562020034	-0.047955416155575366	-0.26487923880936803	2.0037293066282156	0.26970664439198694	-0.016495802556251056	0.12545630907470887	-0.6655934329944757	-0.02622116474869587	0.16000546375227864	-0.4798859484573326	-0.5529263746037602	2.0990480649515293	-0.5036768250896491	0.07953749937447495	1.086982230836942	-0.6247242921183259	1.4688289580416864	1.2750652396472133	0.2757295117962149	-0.24644811580111656	1.024311649585445	0.5318124234972934	0.04144334925112122	-0.377030845629793	1.4917338403032316	-0.15861206768524866	0.6968106411421434	0.3637716809230549	-1.6276233829523996	1.3188675513436632	-0.8826214379941997	0.9237843486822745	-0.3067528327513533	-0.4479052311301339	0.7430080651892795	2.073436761218266	1.137711026663462	1.0551476735936234	-0.42460330437935967	0.5084870063597869	0.395957096592426	1.284985520265675	-0.7328425338609135	0.5600380812541419	-0.3140532249420487	-0.14150637132696675
-0.5609755616674623	-1.3239764064575925	0.4443501915026519	0.3848251363636894	-0.5575629575671471	-0.39390038639274094	1.6453638953242444	0.5139575376095501	-1.1365121684468393	-1.1986898961113333	-1.7681734077861562	-1.1005999066289542	-2.0597496197793923	-1.5277748120130603	-0.8321017830518146	0.14328321450799966	-1.2730849664981205	-0.2549617074152772	0.3004947322812614	-1.042673721093173	0.2916416102956362	1.160551503998986	-0.15269318261557482	-0.7627167603612384	-0.5387067034346342	-0.21095639554848566	-0.30833315072583556	-0.7021448785336879	0.5588405869121519	-0.182558115517962	-0.2951511239335911	0.3649626191387645	-2.579793585002119	0.5149105498237257	-0.8342352319025519	-0.12758438313124795	0.2555294009585144	-0.8170064596143627	-0.9562108313430925	0.7373493668431339	0.4168252165995976	0.11349097381828671	-2.0648946868141715	-1.0990327391353087	-1.2252917249274438	1.1424979882375919	-1.1336088345276625	-0.15349510390123006	0.0037715413583053734	-0.7219020349690787
-0.6693131399301838	-2.8674074035246195	-0.31623341966333	0.028580102189615278	-0.08912160011350437	-0.012827626472375972	0.36847081011047195	1.0092589116017516	-1.3031179992481108	-1.8589173677858986	-1.4563952346946358	-1.8317162466530996	-3.2083186051771118	-1.2790688991660557	-1.0693898666895947	-1.0489585646205297	-1.285384685183981	-0.4500679514256905	-0.7655973914635076	-0.89976404395558	-0.4656625800645278	0.6079012735801668	-0.394550971175767	-0.6456069987153786	-1.7602151466204952	-0.056121686189973555	-0.24668689296693647	-0.04369600909474584	-0.4634709979411211	-0.31596597633955753	-0.7297934762756668	0.3990812969310835	-2.5684589187097306	-0.6290949914176182	-0.4305968504407039	-0.5836014142659808	0.8301678524410848	-1.3119245713491485	-2.0121062710329425	-0.6942112991351271	-0.9027299451798004	-1.0966077342542035	-2.387191219336054	-1.6587981771301148	-1.871255385021897	0.752277001826719	-1.5103118618143785	-0.6242872581465319	0.050580136042703484	-0.9353846456607802
-0.17287332516530698	-2.482085078018586	-0.9365066548830756	-0.29574663603719864	0.738645941894526	0.4181266400768744	-0.9210380136821553	1.3877289613372916	-0.8440296931996026	-1.2882590742378968	-0.3866424304173225	-1.6989718179777107	-2.4076275233924944	0.08676238776432674	-1.3197812299196143	-0.773307919240726	-0.970396506034176	-0.7190325879399873	-1.376431147259366	-0.08754289290946006	-0.14331644922093079	0.2936768391346135	0.24415445611546524	-0.33103302424604714	-1.8549081804449952	0.7669328787413935	0.3395684251692047	1.2385733931649154	-0.9422959150374552	-0.9347463264884968	-0.610191734796478	0.01939445689355758	-1.8027570916340034	-1.3001277900457995	-0.43317510949118143	-0.3690574902879837	1.3232377139434082	-1.2675323381767962	-2.092738307319184	-1.305572260866962	-1.8400612292156098	-1.6657512700511885	-1.9636108874079554	-0.902014707274751	-1.1299876463177811	0.3382514396181864	-1.7437491069271442	-0.6227210995659637	-0.0061777809502055366	-0.6814232080204776
0.5169982483855449	-0.4340689123437165	-1.1503071322513172	-0.5477917175352153	0.8841855921473102	0.6129806314169046	-1.3719717912744365	1.320884570485867	-0.3048285212776302	0.09535943355397651	0.4069609615729052	-0.6672481230635343	-0.3261207124198277	1.379790338527245	-1.2292386711228693	0.3900245001296244	-0.8837073235546484	-0.9863908952290628	-1.1094142000865475	0.8204545764044429	0.7238663511207714	0.506029774585307	1.6675151389647491	-0.41680909699103336	-0.8762060630258929	1.457174940024097	1.0342154269847492	2.1166841343911007	-0.7321222497215204	-1.6059167618963786	-0.2835538694433731	-0.7852343062080862	-0.7101501224715137	-0.9202446483846188	-1.0015882677006904	-0.07944112354516726	1.3594704185323567	-0.2242790385282453	-1.304935817490925	-0.8136799037939446	-1.6113123048809888	-1.3339687479692697	-1.4404034781761994	0.329680468827896	0.38652625952839276	0.385432097178006	-1.827380105010949	-0.31983090481389376	0.05267876404488274	-0.3279701065280922
0.8690307340547889	1.6742191257595622	-0.9641831324706175	-0.539089180404592	0.1079666848901278	0.6563328544556396	-0.7149799606360202	0.8234516991347062	0.08512027236174581	1.30163185831396	0.529347026234757	0.7469432357813552	1.5080959603492243	1.5794066351795324	-0.46286905083623797	1.1704692581276355	-0.9139505663237822	-0.9581604116049336	-0.18781252114475694	1.1014211380387662	1.0975452765876854	0.8562358577882524	2.914394280794219	-0.7886316053659748	0.4120527100173753	1.4532897159605833	1.366727331038561	1.8588264012458697	-0.25160917049426645	-1.4632820459898985	0.1206934359863373	-1.3929025299040045	0.4008841915760201	0.3353803320853593	-1.41326890221341	-0.13153407204781203	0.7223956092856826	1.3592703659233427	-0.10562353999983863	0.22467860541895143	-0.45394966816402377	-0.5421831114082758	-0.9415855949115726	1.0269906290916564	1.7660141165665932	0.94197302670543	-1.6828252967181496	-0.06426528748637977	0.22127907255207724	-0.26809296655057363
0.7046881915811776	2.391517359083601	-0.475348529439636	-0.14087694744912646	-0.847312259630748	0.6100355914245806	0.6217453381951772	0.2150674081308193	0.43358503493657796	1.650376040647285	0.3824390187510229	1.8202184275177804	2.0294264184757904	0.8322710425030877	0.6626054569824666	0.765640231958624	-0.4739612945123954	-0.4854423309792423	0.7058031948874381	0.6624091631337182	0.5658039984695855	0.7679477141816066	2.9510349343927524	-0.7185024084811817	1.1156731442262244	0.7558131591563209	1.2458129623848684	0.6458021790240757	-0.016651411676917482	-0.2627261341947547	0.6825844080891461	-1.1546152812486628	1.282503527999752	1.5772221413765182	-0.8946478701040669	-0.32040177004522946	-0.18806386857632745	2.331798189011117	0.8400070432840239	0.9665019747600492	0.6558879246645097	0.20921759664625333	-0.33153300914977324	0.9745407363214291	2.487255244166157	1.4365968416235397	-1.1284283283684229	-0.031311160853696375	0.3295501632216	-0.46071484319735406
0.2711312777241312	1.6138934114558219	0.26224481513950876	0.39214600429217006	-1.2207038992186936	0.20373400431182231	1.7959274043959013	-0.17053532309739386	0.8276862046982664	1.172283237918998	0.496608214493648	2.0753255802341886	1.3190157441961108	0.20875601482532677	1.1888100323414859	-0.49868033594714284	0.5496768886518221	0.2438435909187119	0.978456510627076	0.18626388326958976	-0.34615264163547443	0.14801528544772588	1.6080592444153994	0.13506660132295167	0.7856022237254351	-0.3437498485022827	0.9188221938764893	-0.7016424337899428	-0.13810624479333353	1.1052372048198051	1.195543364162787	-0.18776457179474504	1.5604806257532413	1.867289648542859	0.35523640296123	-0.25790012994742145	-0.5868345689698629	1.8624981614787024	0.9624573267630446	1.014003360111416	1.0459655435832445	0.8162697255595258	0.24837281339041214	0.6990706408819576	2.4309311597940866	1.3077768095101623	-0.16674479453757343	-0.09564019665665248	0.3010431029785838	-0.5153843656264719
-0.0926254896120771	0.39672495215938597	1.0752326467822257	0.5065429006671949	-1.0521901830924183	-0.8162281297225105	2.0686503633323934	-0.21717159437043257	1.100055741603476	0.25248580561545764	0.8848487421930151	1.504197116085615	0.2041945595567662	0.4945196180742415	0.3784503644009645	-1.5611523164806331	1.3832932195743375	0.8844792890090012	0.5680480269847895	0.3985272703740264	-0.8782244410992203	-0.5101666693192958	-0.2504003231645574	1.122731417246728	-0.3363236716601073	-1.5400355637155172	0.6228022433987097	-1.4709982099462677	-0.3340080171533572	1.3618445747195842	1.0541936267469172	0.5813334945597572	0.9168469489946451	1.005302655449687	1.2149217908810501	-0.01636314323298721	-0.11034552755035243	0.20912742675821633	0.19045618382715426	0.5932144165466061	0.9265844791412456	1.3447380651519345	0.38441829535767885	0.6021303942659999	1.5624590039775423	0.6327170163294327	0.7875079908274536	-0.0493448430164143	0.23546180830860983	-0.20769949941484145
-0.26909629802123614	-0.22182972434515338	1.507600174548017	-0.09769134325192685	-0.8833285351332502	-2.076295709707906	1.2875184081869298	-0.033409203326031006	0.9762400327264535	-0.8437549079328165	1.0737975469374776	0.4818498673480835	-0.5867767957736524	1.342061699104447	-1.4018297771064734	-1.6541825461320558	1.1621630147628665	1.2248068439430244	-0.09075413909131469	1.2195102647176854	-0.8128164060093349	-0.6567508619309144	-1.492055766179836	1.2605397888582432	-1.495077701117792	-2.4641958362080114	0.3908489194547157	-1.5098272741146763	-0.3849087799467989	0.1495898357483011	-0.07174582642800624	0.2916717843727224	-0.43026542933911693	-0.27185301254752614	0.8184327069000885	-0.07987839962976782	0.7154901760073844	-1.5224008101272513	-0.9202768242547065	0.10106350950653514	0.8971373327587353	1.6000523499536674	-0.08897493071668025	0.420549130554132	-0.038287500807744124	-0.051735077569184815	1.1632801806515103	0.09355899857637019	0.22440874676473882	0.21335760987191207
-0.345066053724917	-0.10283713340175933	1.0928552266011229	-1.0504314040475229	-0.8793995670876645	-2.6251012939783283	0.002677837932460898	0.1746217503415077	0.38702299709246185	-1.936059360914401	0.6670859140825648	-0.476602164927385	-0.8574546382356278	1.6923384876802376	-2.8118282706412785	-0.9941666873516257	0.022826806031107275	1.2646293242184172	-0.5047499157745124	1.7841621884847354	-0.4903169403890357	-0.23673243354845083	-1.6562738840550928	0.40593136999742485	-1.915405954818623	-2.6427559392130657	0.1748696058040857	-1.1016262278148852	-0.4192697480174054	-1.5040441977335843	-1.54712241000628	-0.9390034810261092	-1.6184378711157692	-0.9172731803800029	-0.4590938932865228	-0.6428261013288483	0.973774657643196	-2.3323816897436513	-1.5946322833978739	-0.3639685929337967	1.0845773647085524	1.2269418051913	-0.7917771830668163	-0.31783889358363415	-1.8312046434546032	-0.44745209416750387	0.7939163644263634	0.0828917786851607	0.195398245657585	0.3087301636775474
-0.40618724622992197	0.1580525457379561	-0.08483127040424529	-1.5896864558138328	-0.6218848503456388	-1.834832000095012	-0.9487842029406962	0.21564827615994028	-0.4184593241273939	-2.6144720806320856	-0.1977158662617532	-0.9610803754091678	-0.7712213285220398	0.9575612195552489	-2.707174564653546	-0.5014096964444474	-0.9195082829814459	1.087120113845305	-0.5349804724404663	1.3845536936716742	-0.25761135194308993	0.2926126443294286	-1.177197426650486	-0.5152576151512758	-1.323927602231149	-1.8391490530984265	0.01028763150517506	-0.6099645761468694	-0.6559996468149077	-2.1320813577129853	-2.114828281436784	-2.059124590237023	-1.7841144970555216	-0.49813439853454894	-1.3691345078995076	-1.1864281546411222	0.3271609445749507	-2.0542330422190114	-1.4841769669852416	-0.9447494158383991	0.9991317582988202	0.27435146446451386	-1.1437194009182154	-1.4720397855805476	-2.8494409089113835	-0.7491658078798167	0.1328677967189052	-0.24328847874339005	0.03591913067550999	-0.007140788377615983
-0.4651007831140614	0.021377593420164084	-1.2467019539896134	-1.3048319475506285	0.15833377328890869	-0.20413092449097903	-1.113779222480211	-0.022581087860865833	-1.057247853262148	-2.3542369326622175	-0.9368796876418573	-0.8582742138019175	-0.5217402981052153	-0.3653487261167557	-1.2143432897404094	-0.8530021303392419	-0.798221187120284	0.7596298798846653	-0.4242611371437358	0.3063624773595515	-0.14368415444116203	0.41447581986680726	-0.7825941582162171	-0.5665724437402436	-0.1422504323509649	-0.48762850965682325	-0.045162407858180896	-0.29266179050889063	-0.975728634292723	-1.2425299275773665	-1.165855694393661	-2.090890156538985	-0.9007873713709382	0.43304480098770254	-1.1128723452125	-0.9781112359271119	-0.6403512136321714	-1.2763322090428626	-0.9082232459949143	-1.6171695955440457	0.22676662153212085	-0.5911613690269393	-0.9289580601645222	-2.2223337995853396	-2.4253785755078416	-1.1581018993139016	-0.1870600411613492	-0.6822795469964099	-0.16375729274887635	-0.30766721815051057
-0.5621043232492671	-0.5027658077469508	-1.5683359513982456	-0.5303269392584448	0.9597172671187728	0.9587643629137118	-0.7550219128677494	-0.5216202169729383	-1.2860020982037956	-1.149529903640185	-1.0373694494317334	-0.4318243640580541	-0.24474796827859086	-1.2865004370860023	0.40569936402553597	-1.813383916836946	0.010873943304958764	0.3572551403744382	-0.4840775223565011	-0.4263629783615168	-0.07211993061077451	-0.02541660675255443	-0.7806707685896301	0.12124439578685053	0.8238235471184656	0.44912319439006154	-0.07736569599210441	-0.29694132187719874	-0.966900411979702	0.2455182768334847	0.4303007940640913	-1.0693717833095313	0.14202871404399664	0.8702645354384116	-0.12189397524255144	0.0054490059662338185	-1.1054033383868238	-0.7021361471413691	-0.43472780344450923	-2.0557692908363023	-0.9682906976096698	-0.6796778825682083	-0.4170030095000461	-1.9402544350245836	-0.9313182392638161	-1.428063099532179	0.014853895856672156	-0.8238380632882263	-0.11894737448953226	-0.08592110510078393
-0.783037399059191	-1.040537689375631	-1.030172398627051	0.04717283154048153	0.9510071717936412	0.7760951037620712	-0.50563289405448	-1.1076048310203193	-1.1253799918215246	0.14892480538654967	-0.519223801967354	-0.17643887407003536	-0.0950055963549963	-1.3720518340984031	0.9808079726592168	-2.4922278563314277	0.3476199091756352	-0.019822022841075208	-0.7908095473501108	-0.16963914034912178	-0.13728589615484238	-0.7796842464579532	-0.9315294755716054	0.5597638145875161	0.9892024647511939	0.29591319837841634	-0.2693518231939588	-0.6227738165068728	-0.4780914452054395	0.9547455912897661	1.023899802531587	0.04942444430076666	0.4145161766802691	0.28106791064284964	0.5303059377379955	0.8482722534027604	-0.8983424251857648	-0.587695645781086	-0.27951084831145373	-2.0054648077901596	-1.8836437692817773	-0.06737086940642693	0.019556930409898494	-0.9586310454923701	0.4034694643136704	-1.1797729542852424	0.3511715135438234	-0.5168322218339348	0.3273220226329276	0.6860200497966016
-1.0742313699822539	-1.3071505760098048	-0.4755010469416957	0.09710030224684242	0.017441202713169943	-0.33085325698352863	-0.6921755921243891	-1.5061245107126378	-0.785977884604716	0.47603903799308095	0.07262615238801667	-0.43834168369034315	-0.2007305458471681	-1.0405351676454961	0.4847924258524543	-2.226851590417918	-0.35338622491011934	-0.3179354323483081	-1.1550621550485574	0.6129872244303831	-0.4589014245207558	-1.4552289682034567	-0.8672728988408716	0.12246207145566411	0.41861700774395166	-0.6327831661884527	-0.6212530180266747	-1.0317995714886405	0.03935847899249406	0.37065769831088674	-0.16096799703284595	0.37402621755191107	-0.12035765112699862	-0.9386415968710489	0.31869422940622694	0.5704121377373893	-0.5593453324222071	-0.650579450217211	-0.19304766342008833	-1.6623785434566536	-2.113481689286596	0.41104467854465454	0.2645687891476448	-0.25799462684410807	0.5883751190202068	-0.5913184840166779	0.36163629077862747	-0.08909775755462622	0.9447478325405128	1.4748519115677465
-1.1096646087070872	-1.2680841115713355	-0.6835521748807044	-0.13433649443072626	-0.9155361000738804	-1.0857553972678646	-1.0434183252642029	-1.4685534938726286	-0.4993116462544732	-0.3309090304157412	0.15988564415130366	-1.0657205485645496	-0.4776689942731974	-0.8611922446648081	-0.11342581120563318	-1.166026121600601	-1.4109035242771504	-0.5701567259932192	-1.3077407634565132	0.8726064784832566	-0.8298710562683909	-1.7588835068461681	-0.479222851239823	-0.7276870242519774	-0.2534496310764646	-1.2667518485701632	-0.8095433965815615	-1.1105920974813495	-0.030039664861723624	-0.7856458022087076	-2.146851359634647	-0.10016104352288285	-0.6270173363137487	-1.8585030163076741	-0.30177955578788734	-0.7512266260932515	-0.5526426614164536	-0.40428525231204265	0.10625654325608971	-1.4756051709846199	-1.8435824365163576	0.07489338707146563	0.42580649433789014	-0.37952354301840624	-0.2146672843783371	-0.418675107453465	0.01630660491034822	0.008987340443174131	1.2775180787092286	1.6715427441055948
-0.5135053020023369	-0.9635742710257982	-1.4271085626573707	-0.2584599051532687	-0.7843414408150485	-0.6343400288009782	-1.0771331126137147	-0.8931007170580827	-0.3697534435366625	-1.2262314846968903	-0.3167831761411655	-1.4620364191269852	-0.5922842840974911	-0.8110686857354895	0.041460093414131906	-0.007026427776046926	-1.718727176412958	-0.7932670510782824	-1.0768931802624013	0.18048494485153957	-0.7577402795099317	-1.5696101060690089	0.09510804098473427	-1.0514438483216844	-0.32593897936865907	-0.7963201406787885	-0.4747628473002013	-0.5740582553017267	-0.6465579356463906	-1.380348841653305	-3.0813741075480183	-0.6399143145067258	-0.3348156061595254	-1.820839523454015	-0.563487530713672	-1.8625336588477723	-0.6690282660348508	0.3691034399350203	0.552100966822214	-1.5173784688303682	-1.4094250942548394	-0.7868106746848283	0.60504074957345	-0.8282822593639156	-0.9365804340550793	-1.112039976170498	-0.3190057506884034	-0.2267028489071388	1.0947301360890906	1.1501420984014474
0.6888560019792482	-0.3898210367643692	-1.6088470916909476	-0.2137874548776756	0.4802328591472558	0.6790863953441338	-0.6808254178019209	0.11248154186405447	-0.320989130318473	-0.9850662056789721	-0.8142021021195899	-1.105876169916538	-0.24825942301274162	-0.43402239193497555	0.8261297731321469	0.7250417939035632	-1.0038884135213169	-0.8723112432153866	-0.4501708750832864	-0.7633370123459293	-0.0048284105447752475	-0.9055919487254733	0.6804486545448111	-0.5657338950085083	0.44154293907607783	0.5570908960575656	0.30796399687384374	0.43937847656020335	-0.9282870715210786	-0.9328627467829833	-1.9979023141676813	-0.6187819685486865	0.644884814296488	-0.91533526498453	-0.22117395966156	-1.465393348902366	-0.3781456900746734	1.3387404088883095	0.8786824399648592	-1.2250828580814457	-0.7922635372834054	-1.15842772853388	0.8271173789580591	-0.663522668206883	-0.7384426249712294	-2.0721995216379177	-0.3217305488828372	-0.26651729748457964	0.6277611238850245	0.35882329463892804
1.9004720902516192	0.3368524825739138	-0.41879617597915547	-0.18983439886163173	1.8791349217605224	1.7423357013558385	-0.19599294749806198	1.2246878603142248	-0.17599727635284101	0.453591944856171	-0.7073154838744772	-0.10358618159995475	0.4469911520571041	0.3454871946300769	1.3572221820994188	1.0372641654691888	-0.027474077649652835	-0.6512040103403359	0.40835828601783514	-0.9208805552149159	0.9915508784400142	0.09086965303274798	1.1089263298910392	0.10741095564545876	1.6411656609293894	1.7849766809646428	0.9486367397470095	1.4082998933506217	0.001942630846848006	0.1090272260137053	0.3148750303083451	-0.09279334244670764	1.4756582881105074	0.19992576250054833	0.3747442534049302	0.47352403520205005	0.34584250687963036	1.7933361351741874	1.036256247446286	0.010822789185522305	0.2416745399519322	-0.37854864261335575	1.1176262745566459	0.4242447496289608	0.17693720840554578	-2.1007280430367423	-0.005422664704192053	0.37159825897503324	0.31232876804449095	-0.10681507725844118
2.3612080188843674	0.8056338172768379	1.6980432003353998	-0.1897465765252697	2.3657268177789397	1.7330634556497329	0.054032802830131635	1.9739328508451028	0.16335302181573633	1.833413024108666	0.06093522671333093	0.7948196130979653	0.9671576966219899	0.8776529577365684	0.9553857713620723	1.1837556887973357	0.39920718252977405	-0.17629776469598232	1.1485664554890573	-0.11403303939582511	1.4042831628048225	1.1399994430728484	1.13349685280249	0.3004021715549609	2.462621842432818	2.037554013186501	0.8628689778432725	1.811992534537767	1.9573817258589163	0.9591769946116152	2.1062603352647735	0.43681631544660116	1.4783486396580499	0.8322440843300539	0.8226062406231593	2.5572023726855577	0.8365161779446274	1.2374405456147937	1.244709942483138	1.9701731242921106	1.5676162877404072	1.1055423804070503	1.4680078826731018	1.7825737697330746	0.8832981731845335	-0.6863756834019983	0.387561234802943	1.4888315090189261	0.31489985588436126	-0.006701003978327621
1.800283675953505	0.5348417627484754	3.3154056589437384	0.10588498813422516	1.7748607826182503	0.7326492443304883	0.1586719835112392	1.9494233473524623	0.5826142436615404	1.8572877900689622	0.8797652646819181	0.8223130089804491	0.8155861526405468	0.4765048224922218	-0.17711876947269095	1.2397022193311549	0.29507730472455684	0.23813908994572217	1.3409765684567427	0.7386683471079691	0.7935049904543569	1.8716244892183351	0.5362852849731164	0.11322904420603391	2.2117456453205286	1.2976980772874418	0.10031328796240956	1.513947541139051	3.6231931319392117	1.1862347555786266	2.199067294028113	0.6617840173492691	0.7610566334114189	0.6625643138062807	1.0260244068640803	3.1419061424680566	0.499182774517263	-0.03908341745813117	1.5672461066630583	3.493929580190361	2.528780532791096	2.1086982502331684	1.686775692311024	2.516263586239541	0.7344830062837843	1.3295727339693646	0.6355887040358196	2.273072064455392	0.37055468915477807	0.42370300629168006
0.6783713422358323	-0.4754029005983408	3.293273520023479	0.9323869002365489	0.7314790332368769	-0.5090318450077976	0.4236342996635358	1.1006540423131517	0.824118126928712	0.5325634207596811	1.0763788098519276	-0.07597716206047336	0.04097202554257303	-0.6337317124766837	-1.1722572295407565	1.0998924212022885	0.2680863176049482	0.2917742559774568	0.7720879996956299	0.6161990164013255	-0.42919817220424683	1.9908282735786382	-0.5260039989973425	0.1753072033181341	0.8084926587232071	0.2314733408411377	-0.6265441311600641	0.818011764376122	3.6930600784311465	0.8738151980221907	0.7976089360563153	0.724774268033335	0.013011765535494579	-0.15975697850934292	1.044466253545083	1.7630788446473438	-0.39986864711631825	-1.0335146750699946	1.609977126563184	3.452900691617247	2.502025242230414	1.8026187370669986	1.4539271520442194	2.355438444320386	-0.0432934771432249	2.5231680275766233	0.6250341713627455	2.0648084209918616	0.11022523087206063	0.7799463401753673
-0.2349831233437433	-1.4777964356962612	1.7803002026646602	2.0027477640348894	-0.11725771024929595	-1.2043525650877451	0.8604015941075329	-0.10330120445991788	0.7327900257589285	-0.8607486995975285	0.6102163806843316	-1.1114605003700404	-0.7162467851350196	-1.3412213609433186	-1.2736260923754241	0.7920778576142024	0.6190258928261428	0.037367472470530974	-0.27361969664677166	-0.5004288738277571	-1.3319910679049365	1.487874185067544	-1.3854779244077795	0.7492427777679359	-1.0568865698905352	-0.4518472084464133	-0.6227294314989947	0.1985599896785736	2.094662018831669	0.3410535997081681	-0.939592131984145	0.8841745266481862	-0.1884984031871351	-1.1284472133414272	0.8880525713137439	-0.5021750567612498	-0.9441746787229458	-0.8584811887795232	0.8823580678600886	1.8698750853675916	1.5674310268041476	0.44546467755136	0.6804923606855292	1.7286175008583258	-0.6874797122216051	2.2542613835725196	0.3280896206882727	1.0190613219261522	-0.4869948827676994	0.8646041723931813
-0.514127432548477	-1.4934856239493441	0.009697538722876974	2.646327417823049	-0.5597394307961557	-0.9772138324059095	1.0777584636855198	-0.9139695906841996	0.43242052265578523	-1.0982656302021758	0.09256407604652582	-1.2944233273526016	-0.764906470629009	-0.7779552671023552	-0.403389576177314	0.5452172429612369	1.0059141694624578	-0.15332781962268485	-1.1038848051664825	-1.6229223622467033	-1.2479916298948164	0.7076929451453942	-1.317504775653325	1.3761333266979163	-2.302149756799967	-0.4665841490352803	0.07765147580653498	-0.03531212858694171	0.04493678975730782	-0.10271252260479673	-1.8780750625647604	1.1116911745517075	0.1842838734082708	-1.6003683166594793	0.6391415994989627	-1.9972481050995552	-0.5928274722405279	0.3826353025575073	-0.508484353652724	-0.023409867860568995	0.45890332114414534	-0.884867683259892	-0.24350709183616231	1.1381912973501878	-0.6632980318317612	1.132916528062449	-0.13194026558695096	-0.04866436369154555	-1.0160359974299888	0.7700224630872183
-0.3185056380623946	-0.2796114574167452	-0.8345938183801915	2.440309210594475	-0.6328851083813996	0.0023800790840722065	0.7800824844706407	-0.8685855309474129	0.21567882497423646	-0.17935883067841893	0.09774074143897987	-0.30778915044490734	-0.021365451374507394	0.6740256459845667	0.8911095987195455	0.45623910043281074	1.0225935257591725	0.0022520703606526047	-1.1525702072186648	-1.8005642447924117	-0.28599726538055104	0.1413181566800111	-0.2787287659425127	1.4898889346945583	-2.207328163739857	0.014439653317412936	0.7271655725980346	0.09123581199560227	-1.1134748092831546	-0.1982327260174872	-1.5543278363088655	1.1615280135915809	0.7365532074356504	-1.1366188665134225	0.5992519817469333	-1.8344061077854503	0.19071293385012397	1.5998771740287574	-1.712178123900621	-0.9343267962273913	-0.17599297981965076	-1.2182313131395928	-0.7474923601789387	0.6922182109274394	-0.04976670958556776	0.19133675506229628	-0.4091393069619804	-0.4570930922147414	-1.0400419566505252	0.6535233560990951
-0.061166342490288676	1.242587952881399	-0.5725018685681842	1.6376175205253565	-0.35053043133449907	1.0839425240770189	0.24632623245008076	-0.20358467146050954	0.2390503243048998	0.8361763535835428	0.5433390515383419	1.1622926103317328	0.8579304799749204	1.7083551136471702	1.9066419170047368	0.2727844239980837	0.81362866336043	0.3916567059749323	-0.5089541799656828	-1.0455964138495444	0.798803216794635	0.03662644535743275	0.8743614790831487	1.152310064013891	-0.995275830429474	0.5559122356528702	0.609542693864045	0.2748673891198213	-1.0956705221204286	0.1990672665041565	-0.24706221385885374	0.9868639029744035	1.053921143139957	0.13397556893720985	1.0088740151260427	-0.4584119454800313	0.469211354786401	1.7109660336932142	-1.8655516020726328	-0.6953478816430627	-0.35474133777828526	-0.4502657682752652	-0.6897054315172823	0.2612645725545817	0.6835919350069676	-0.1642617310063887	-0.13158200778517848	-0.24637748934850162	-0.5537910300792672	0.5091368291298366
0.0575111428044033	1.7228369295498658	0.017612334956228243	0.9167392709229895	0.17348116110229098	1.4321087834661053	0.10678759943411852	0.3339267101842822	0.36047556371200945	0.9956308339747141	0.8420435383850856	1.9532186513048824	1.0576051928861845	1.4659372068033627	2.222653639998911	-0.2653075533996509	0.870566104108619	0.6662687934017141	0.1388523279482281	-0.21064627055487498	1.1652219615811936	0.16662318024219042	1.0718389460399174	0.9411100645270796	0.3149897240550451	0.6883358126089846	-0.2611631914114553	0.15814353056533623	-0.7204630838826527	0.9143906061903747	1.2809293053767379	0.9132636393373018	0.9784239851997106	1.4549942655912782	1.5882481182207344	0.9249190770553769	-0.10262508642081428	0.662480592321811	-0.9567516833247017	-0.2528388428607371	-0.5415419562695399	0.6375533780433695	-0.5317333843153588	-0.13880566435103583	1.1043110141418346	-0.2664360517838827	0.6773778706749215	0.012860945677893091	-0.02920773026684207	0.2020611638895942
0.14908663936394106	0.7037007058371907	0.08222818874354922	0.7412917619384113	0.5250263627816504	0.5964794115043324	0.5931005491852923	0.1741889974912191	0.3172584907049716	0.32522447390945936	0.6191177693280712	1.3884240860738548	0.39305639650406055	0.43011751977061324	1.8511650492999505	-0.9041405673716417	1.3139626532561983	0.6454377412382797	0.1844789648977877	-0.08426967488400425	0.454157896449813	0.0414042442175809	0.034353871226874236	1.156385563088543	0.7586782892635828	0.1769659238730028	-1.1973167786573644	-0.38783376172588524	-0.8828890899347406	1.4050766454948027	2.1867404859978765	1.2901224730622456	0.6374057903677867	1.9226642969474617	1.6395486937321893	1.4084177308080195	-0.9234592414894585	-0.5814795005227068	0.1675861943384261	-0.508174940563277	-0.9572815155134783	1.0579360339335595	-0.7751754867636156	-0.3205217914797754	1.0294567811962865	-0.4680835755840647	1.4409544354610417	-0.10128892440135134	0.03274156738393349	-0.29892556161170464
0.3430821024919084	-0.8243617362104455	-0.4650322408109077	1.000526542603344	0.2702715400429143	-0.9888552770199319	1.157869332221895	-0.5349642311881495	0.04348291244671392	-0.38544915064705393	0.1273059613498873	-0.12937687932094288	-0.4621704265186163	-0.16749080966804952	1.1111271918417145	-0.9779190420683497	1.6591764098448798	0.4564772072896855	-0.26226120090044214	-0.7080768205224953	-0.9400779447434187	-0.5654653424448727	-1.4178200936327099	1.387947335628365	0.24924757414181742	-0.7257940835101134	-1.5368766922379333	-1.1004930172488567	-1.5834545872678927	1.1610886091614967	2.040918809285002	2.016618671712338	0.31127443592576826	1.2301521274257265	0.8276706880149837	0.9951491234015086	-1.164126881355972	-1.0531589672153223	0.6832169381339602	-1.2957550117172871	-1.2648105079523124	0.46743266399873634	-1.3059991138934124	-0.21854069576327317	0.5122664666702245	-0.6413269400235996	1.4739310080944388	-0.45025683801918615	-0.38626689903476275	-0.7982335392297178
0.5081263391548319	-1.3409895551826836	-0.9104659580294682	1.2163241101797686	-0.46379080847275667	-2.169208034565296	0.9969066981346285	-1.0925036142701399	-0.2523519939050241	-0.462714457103252	-0.11832386839366742	-1.4148699721715279	-0.5984729445414572	0.25731072971992797	0.3654270949743406	-0.21933163426169372	1.3904806360809396	0.28163133281232844	-0.499607637281566	-1.4950447870142263	-2.0539984977238612	-1.3035132535718723	-2.0947541072738924	0.9990921834460214	-0.42351609068386914	-1.3361561940227433	-1.2121829784922302	-1.465855977197518	-1.98860214671199	0.2737622645705168	1.1541758166887548	2.5229980543330544	0.2152259746621921	-0.010107488274439714	-0.2753880251139355	0.3579471268720493	-0.6549682962514461	-0.6856220800123557	0.5505312419879818	-1.6078385343228598	-0.9750993959378762	-0.5021417379604566	-1.5016642450176414	-0.007415877916495608	-0.2021931034603744	-0.47570511867312526	0.6575471584207913	-0.5717554028353196	-0.7793767332300047	-1.037642908745874
0.3290592904485323	-0.3379879100292558	-0.5276462170029713	0.9916703507101502	-0.9362544736588341	-1.9904132905224339	-0.05882898119662165	-0.9699093465022648	-0.34511148181549867	0.07392699480946308	-0.002632063428744785	-1.4728770069912733	0.2093580449752456	1.0386336998202559	-0.2135679803632061	0.6883728566600223	0.5818993433527893	0.10674678219084556	-0.04133153211506554	-1.8247630118665779	-1.9909747403450535	-1.544451382147155	-1.4882242967886092	-0.0875937668950922	-0.4446576046055133	-1.0696886651331545	-0.6376302222742654	-1.1364140126076572	-1.383839047569397	-0.5144249451632237	0.34151773304255684	2.2600102352830054	0.2835085168844038	-0.771028299446918	-0.7299474108302584	0.10607460270902778	0.0687689666111743	-0.1694642458722794	0.318676576423152	-0.7910097490100036	-0.06455382153496037	-0.8040128386262212	-1.032232080667715	0.1274786292840239	-0.7295174726587631	-0.04024397009549717	-0.4159108230980642	-0.23813115692520287	-0.6359982385414281	-0.9721408524661417
-0.34989763425966586	1.1450405205046363	0.5646707195644061	0.24748492819626666	-0.5782873467114091	-0.5920790885951671	-1.2964742426675124	-0.3643174722858597	-0.26675738797251813	0.6814886343622187	0.05480299072943916	-0.3339736914561756	1.2040820365697327	1.0949131628993334	-0.6922600690290894	0.6959404885005722	-0.23473902185301615	-0.1827769410420162	0.7669423860709699	-1.4631558711301096	-0.6634392639600322	-1.048780090939613	-0.1305331668242128	-1.2667332004505147	0.1839147488959368	-0.06185250637295812	-0.16891093997276854	-0.286450907144741	0.0035875773811172985	-0.5159788712560855	0.16431081846913034	1.1695336469245505	0.15710414022195435	-0.5296652260583329	-0.366501872935727	0.25577519295854256	0.47370797539766757	-0.047360209412249527	0.3121159681080427	0.6269424740627595	0.9013652560122182	-0.049582780153731694	-0.3485732326597294	0.17894338290715156	-0.7360684927334524	0.21098897075455111	-1.0451327034759486	0.26111009612409813	-0.0280663999691072	-0.8277838461821846
-1.2962030863015606	1.6243434725369263	1.3486286319628962	-0.8390842566244077	0.22096641493608743	0.881471336123939	-1.8217865717432045	-0.0062673735260287515	-0.25084911487811595	0.8614093044134287	-0.36464226715005604	0.9927961521521167	1.337623071413546	0.17315762019261857	-1.195425582416285	-0.3694824652864903	-0.7368250210697804	-0.5442873574727498	1.0603801946346207	-0.568362152521261	1.0022450370776135	-0.275216212687131	0.996657506192601	-1.9015374109390557	0.6850572079014038	0.8126611323466737	0.17713677318041685	0.4831106665709221	1.1498060820495588	0.12356174647910378	0.36185037404574305	-0.330346282558072	-0.492034589265594	0.29893117888130044	-0.10250840290014329	0.3222465781074207	0.5312040199858747	-0.16008459215899587	0.2633615706655631	1.407033333693166	1.24177698479783	0.9293853580354792	-0.1683698387990281	0.1549002772483153	-0.22586984419807127	-0.007372241348863047	-1.1005150965544916	0.3614002449214542	0.38133446260029713	-0.8610814891301674
-2.019874017925115	0.7471831998655818	0.8302104404790226	-1.977832509067187	0.3938198088294103	1.3580524469029691	-1.4329056772799071	-0.407334035787456	-0.4162269229576732	0.5447983063156728	-1.1550534197297992	1.4392774856077426	0.314710404406127	-0.9402013323894156	-1.6743299327626633	-1.3832303385766933	-1.1170787407873195	-0.7828165437796327	0.41986793290674135	0.49636548181349016	1.7633087001692664	0.07287658356734754	1.3232813361054407	-1.943153176183418	0.37526988173478676	0.7092013105820499	0.46721540409090945	0.6767135050061545	1.1924876176453498	0.5081079702033714	0.15996372399924014	-1.7357059629290315	-1.5378632400864065	0.8544557495511017	-0.8759872430134938	-0.12843818201419083	0.4732598467264103	-0.03624230783265081	-0.18147971132176458	0.8717678237964728	0.7146637507092857	0.7791027834698614	-0.5467564400916571	-0.14921941402468508	0.367609394377358	-0.45139474992246054	-1.00998324721492	-0.26925935913123517	0.004259027240124234	-1.1008332759452029
-2.1389682333496927	-0.40248793197502114	-0.8853885619642288	-2.851771630872572	-0.5951768932745672	0.8211661514953542	-0.7201183628319003	-1.2994832819765	-0.5977728936329586	0.05328933318985838	-1.799376944435924	0.835977304915459	-1.0724070139019704	-1.3982543729519878	-1.8952813908362056	-1.024583714066256	-1.6722720297303926	-0.8343071411288646	-0.5718103920642751	1.33041426378371	1.161480481996189	-0.19058050252391587	1.0074602351405362	-1.837182498046162	-0.5813885457871717	-0.3262811186104335	0.5101669683707734	0.37168571444485166	0.2494766156294388	-0.0295597599996929	-0.7857767147623061	-2.7497515336196527	-2.3741386244303078	0.7240168701159273	-2.3912953432097197	-1.0085430438548093	0.30668380423833547	0.36924299816422534	-0.8245036424686029	-0.3845986027157015	-0.3461651055842658	-0.9191254452414206	-0.7351960731933707	-0.9663984000427888	0.4870965440482516	-0.6501813130087961	-1.1286063865399425	-1.4024586367396854	-0.9836486634892708	-1.3734599538316161
-1.6407221012002968	-0.6002870339370787	-2.5026641482349885	-3.2078675124990594	-1.9736797750777144	0.18795981205395798	-0.3484833519743313	-1.8224040254634875	-0.555085686862796	-0.21704356099955827	-1.9288736914574047	-0.007806583416317013	-1.6967932367449599	-1.2202386560881602	-1.6962172562291657	0.7137544822011274	-2.289752720623188	-0.8838437670318033	-0.8582900667793809	1.6611370361074596	-0.04400690468712814	-0.5324252312373382	0.5745977536250517	-1.9330048266331263	-1.3326796672009158	-1.322915133721883	0.0016409390233849326	0.12250549589301823	-0.7070914073658372	-1.1052650789500034	-1.8639908338924374	-3.249936887028066	-2.450034859319044	0.2931004137187975	-3.2771986070993187	-1.7470937808969211	-0.1447526110246256	0.5735192021196005	-1.05999175843035	-1.10258001438403	-1.3253384318091848	-2.9517396027816734	-0.10421767667590007	-2.0832625275258114	-0.05317333503504666	-0.46704216417472	-1.3140259264158494	-2.3549073663069118	-1.714316142629395	-1.5495171903791902
-0.825713643611222	0.12935353709558106	-2.686684191197023	-2.9846478648860297	-2.337430508239854	0.28005375645509367	-0.37315184503474086	-1.2857355227911662	-0.3019461435637265	-0.11083729126880117	-1.630162712173794	-0.17871473141425895	-1.1785735829815172	-1.0842866433926766	-1.2121759066585165	2.3720122252181457	-2.529027530718995	-1.0788343175702808	-0.004588516276045399	1.5146008725059532	-0.6308796413479675	-0.3264139692205521	0.3972046223493093	-2.1162474665054045	-1.1992968682200824	-1.2769442738028398	-0.9300411489704548	0.37490413776200454	-0.7961180686994477	-1.6102259906768792	-2.0643558491368155	-3.1541114985426733	-1.850303633901003	0.22913115060665246	-2.6073203783579757	-1.782370633158472	-0.7337574641712894	0.23522913096023249	-0.6542185002559968	-0.6275835161986126	-1.7273409357640286	-3.4906686163849954	0.9747004703882393	-2.7613811186717467	-0.8477192229461907	-0.21611987349522702	-1.2087136272378953	-2.4513297409035153	-1.479818839306406	-1.6622746387675686
-0.029410188892869157	0.6519467090719162	-1.376237408581892	-2.3451727163251244	-1.1352724073717555	1.0456826899269502	-0.31131393916213385	0.194467963728759	-0.12049935577459751	0.19326698103412004	-1.2023362162716722	0.41180933221750804	-0.1710760675879946	-1.353129432013216	-0.7487355974795789	2.5186942683241105	-2.136082068310086	-1.2236949509653263	1.3275467426199459	1.2138125411134888	-0.11817549122827582	0.3993972641214554	0.5072764841051507	-1.9876204343390544	-0.2934882478800425	-0.08042720546874935	-1.4973046169254132	0.9986733146079916	-0.05542803466584255	-0.9048404502326906	-1.039216385603969	-2.4641517576007863	-1.2169210389406775	0.7238335128307902	-0.9902653074646891	-1.0399070281523666	-0.8382310090029433	-0.27725980829137226	-0.10799085315873341	0.4914044391350895	-1.420215309547303	-1.9389908129984519	1.4465750470426104	-2.3699907553373323	-1.1969586074141092	-0.23353985053672424	-0.7755114951940201	-1.5201299852133419	-0.4851531932233931	-1.7310773511844773
0.598420934097791	0.19875061505441052	0.15372575420510265	-1.5243570476530808	0.6858144576216669	1.7973586621851303	0.21179798161359908	1.740496337353742	-0.20634902100452165	0.385982944548732	-0.7753148428265513	1.015084956962459	0.4171951736818877	-1.610518281472455	-0.4009038554554376	1.2459158025212929	-1.260286324944733	-0.9666413164571849	2.0567009186138745	1.0897873677596088	0.8578725202934923	0.9787331288854665	0.7419941886837153	-1.2672589369045153	0.70407217947667	1.4345794875189752	-0.8369983987193829	1.4265715778458365	0.6730005334915542	0.4463631894618691	0.5296985948365678	-1.4075793667260275	-1.0072479857088341	1.3313977983112153	0.13751096875747218	0.03370418826950757	0.01699749630170603	-0.1997381412177227	-0.03764825314510028	1.1592466166533906	-0.6564191106775085	0.3854038662599899	0.8012995406955825	-1.0966784788313757	-0.6792163042339379	-0.4648616890772665	-0.32004870492132764	-0.047695224475979944	0.36667987290572324	-1.557546413986872
1.070414680115555	-0.6244483041360035	0.6439419198935477	-0.6503184084673477	1.6198820269553975	2.01624195218287	1.016703018476368	2.37817873136226	-0.37415895245685493	0.3650407334909118	-0.283048393420433	0.9320978996531036	0.371113722285053	-1.2657644170109361	0.10274633496912997	-0.039280641517173795	-0.1407821071787526	-0.3234779251385152	1.7720935114170653	1.1493003422261512	1.361632373371757	0.8815772109679408	0.9210698141909547	-0.009348355832916185	1.2451813747810674	2.29707502142214	1.0400192861107123	1.2275576482144923	0.6667902168839083	1.2549272097698236	1.6562553739123653	-0.38299892119811474	-0.9277267475929787	1.5069026104011942	0.18871343021920006	0.8652443044140952	1.43315153282906	0.7267394480446758	-0.32341060171649194	0.8919062231637035	0.10633624163828427	1.593593405319087	-0.2583844617905906	0.1525661767274908	0.49109544406989036	-0.5383887058198492	0.016716621765465074	1.1657938169558317	0.4771692585126626	-0.858786346632247
1.3754015066895153	-0.5532621049972858	0.1812450556464139	0.22305533533290692	1.0870137450087938	1.7301709364066462	1.5675923982826039	1.7584588926016282	-0.2209074574536692	0.35713322142542664	0.2786298853182042	0.2861969041165685	0.23833562542967568	-0.3990407808973607	1.0432926420845745	-0.254453498949564	1.1648830933210457	0.1917823016934128	1.0489392967760156	1.0977161792543286	1.1714435297798964	0.32817178351355897	0.8979151538102556	1.4165659156907247	1.2838651035244308	2.162970726002681	2.957550148620378	0.4946630925376867	0.07240228993521469	0.96072340058995	1.987306806110873	0.3268666143632233	-0.2865157603716208	1.1651534561025394	0.0026422399621824676	1.1650344095323935	2.2954017573005063	1.8142552909760266	-0.18764778434333815	0.2321027584751697	0.5150549142297542	1.1777294878869204	-0.5706556296705655	0.6442425234097421	1.6056999343533223	-0.17399865359744388	0.5272392237913686	1.6023783987703084	0.21630018748277208	0.3329622835238057
1.3803876658641838	0.7306458854567002	-0.010154140475469114	0.9199431696397482	-0.1385104299699942	1.1739863921075684	1.5131945322089886	0.3749348219958341	0.3982314720554774	0.6245304786334285	0.7504263760488716	-0.1910397768095578	0.5119619531787514	0.2644589601870126	2.188943297924329	0.2234939609320299	2.521646738479138	0.1446766943757562	0.6927958940394856	0.7381181126130535	0.8179509461568868	0.009307651446808238	0.5820648018698613	2.429666192326327	1.029106236919131	1.3570584113783508	3.4261599521204107	-0.31512674742690305	-0.32509462776124337	0.13994605128859514	1.887884696623634	0.7416734831392469	1.057834266871357	0.646467431829586	0.5990759852605634	0.9956580095201218	1.8325719509999772	2.0172065329578013	0.7662260724228286	0.03917694041635331	0.5712135396567832	0.3704946190933471	0.16638474209042073	0.49405869864438856	1.9751363461956168	0.5454407534191201	1.4894056447488713	1.3637663791615247	0.44381047058935624	1.5067897547828282
0.9648673472158832	2.058644937065308	0.8784501311697811	1.1152874696100537	-0.8914985113023629	0.38487492610311996	0.9807089801111015	-0.8473471244766528	1.1292173931664653	1.0332816101760924	0.9981119973381407	-0.07376132825527996	0.9527718729960873	0.22059117597038086	2.7725264579407427	0.20849027923824365	3.3296045455499588	-0.20018515249388177	0.823243424841869	0.27203099693008176	0.7235525061177684	0.25944460068627323	0.024316775863572018	2.4498250174960075	0.5607806371225884	0.3808317067398339	1.9427017873189172	-0.8305933547573766	-0.041772551192149614	-0.2619280766450826	1.7198146306580049	1.010644811873845	2.280702548430873	0.23972436987164492	1.6947435748115585	0.5532693056367202	0.4606418291193191	0.9754476645958392	1.8291162275605062	0.49880821888789706	0.5832740166794749	0.5154871472926997	1.077707222712603	0.35593470891392953	1.4140629390791362	1.2464707310793786	2.5514670640494326	0.9444060828747386	1.4085175475612495	2.0581743181389114
0.2479208597544379	2.004325410034391	2.1520569007300034	0.6403229471795846	-0.7696630086200763	-0.6582308440887896	0.4024008495652428	-1.2336807765891291	1.4206823252117966	1.0361034825970132	1.0582182322837388	0.26357709164264403	0.8834777525186813	-0.21733185704126262	2.15466244551674	-0.7398680454287477	2.798272772416467	-0.09723745639874883	0.8403131114293396	0.09262948280339298	0.6301757921854289	0.682985550251122	-0.5361069781146558	1.298088390056882	-0.15057132791942912	-0.45085961364331384	-0.5131067077914664	-0.9976572617123058	0.5374673207910582	-0.011869880778853247	1.3403019108421697	1.0957053052112067	2.3243124834382973	-0.09473817596592786	1.9191121223275787	-0.007345917625307738	-0.5792945515899656	-0.577649543333902	1.807464422292611	0.9574604906581561	0.8184396556906004	1.4092335115922145	1.1605547393736848	0.5602425810838672	0.3443601821023071	1.516828635145953	2.8624060842384846	0.690693557059928	2.3358949172282255	1.8675610906375815
-0.3821761834002032	0.46722759893477156	2.338635205589186	-0.19589650395241642	-0.25114582785465345	-1.632209258517756	0.13607706523258548	-0.783605841224467	1.057910022061652	0.2336101766439936	0.9991185527120184	0.17636470889540715	0.09312022381645273	-0.3389136554303089	0.546942039277946	-1.768906664282502	0.8525558568158864	0.7506416309931488	0.24898443033131645	0.2887683626513125	0.06619793987797223	0.6604764385757586	-0.8023072216931338	-0.4609641205758979	-0.9231905463969933	-0.9713122711797639	-2.300792141492213	-0.9378270878549164	0.6358711275708352	0.28460803432715076	0.46432910754394424	0.7660043864163683	1.0553293763011207	-0.5055463737693902	0.5463088511523821	-0.5331754484647203	-0.4570284458928232	-1.4671817515422956	0.3975906905804446	0.7248458806613993	1.194869959812414	1.6234250633455245	0.41827732877913437	0.7903523686959737	-0.5539129142148518	1.1428722190598686	1.9672684332765245	0.5259947296887105	2.251797747699319	1.3989475093377253
-0.5444585634976277	-1.2288823422788493	0.95055833840252	-0.7363457947892219	0.10417578123833203	-1.944467622256628	0.22903780892826076	-0.04865744822351369	0.35257429698508147	-1.0484310159280887	0.7500310305741898	-0.36391570651692295	-0.7719435029574439	0.08862961008864205	-1.0182403825951318	-1.8001930377219206	-1.3874772455400233	1.6853960495026985	-0.679762383140577	0.4881080842574384	-0.81545693183426	0.08691676820039167	-0.6620545854549964	-1.7194770519841063	-1.3006977654373109	-1.0448914949877062	-2.4794320043431397	-0.730131338777692	0.05463260731683845	0.06874486762526828	-0.6728511533159697	-0.018665528665460354	-0.4669271857462782	-0.9147637586399541	-1.4001285604684899	-0.7951836870001258	0.4570166983265325	-1.1375649240473866	-1.3077839828570814	-0.09974722939643359	1.3685269190082219	0.4042615500423262	-0.26177747816635527	0.6396337922903093	-0.8709620380757167	0.2796270523867036	0.43348345356178997	0.2097085913738299	1.1113863250634868	1.1569722772208582
-0.20754798860821405	-1.7876768994960208	-0.8050391891715137	-0.5479458961389709	0.26130629076733863	-1.3785650665068097	0.4408838918497476	0.3792325834399171	-0.1948683515679458	-1.8934115314330608	0.24929364878752625	-0.6718959657623825	-0.8561021047462812	0.6066215844318208	-1.543317213763392	-0.8438639655002246	-2.3769918109202384	1.7526472805493756	-1.19789511139982	0.2853394748747127	-1.2340249983331908	-0.5445394801694486	-0.29878892292523934	-1.6419401554440807	-0.962420583310485	-0.6848631645665431	-1.4268332669461903	-0.40666285370621624	-0.5369311382507583	-0.442665934724718	-1.3467013972145674	-0.8179725801670964	-0.9899648743874221	-1.068240838415832	-2.1207399481938896	-0.6034536832409769	1.0718650152890374	-0.10988234359369536	-1.87830058433191	-0.7230428977650146	1.1370604476969342	-1.2190277896942985	-0.2509997305025034	0.23391669725416592	-0.7370644252502763	-0.533703037083675	-0.6263650689488713	-0.23251759466440888	-0.10753321853642006	1.1231586370666211
0.26642534049875805	-1.2121596665174894	-1.2855817331969515	0.14772603439400714	0.4888142944377702	-0.5126361386910748	0.44214597782467097	0.32110770886893	-0.35931072665095304	-1.6279644760102459	-0.25542662643259356	-0.22585691687010948	-0.05989760582806842	0.7283649742550178	-0.9275267169297795	0.03544447891080501	-1.5678708906527223	0.8245130147145971	-0.9542134330963553	-0.24102640010754478	-0.7279885024526662	-0.7455563956051948	-0.034371848208572905	-0.41624844939511974	-0.1426058769279091	-0.21191948312013964	-0.24329664693159986	-0.07729183847235244	-0.3859508394831268	-0.5905832921557321	-1.1388299599481437	-0.9872275542964795	-0.2834439234433738	-0.9112543985107678	-1.0112406755369112	-0.03395326610013177	0.7507518071758009	0.5402710366505026	-1.025168587915966	-0.5561222283376921	0.6889776500044266	-1.5473722144777162	0.11906653138908982	0.06568660456389443	-0.5924759688657083	-0.6782134647710202	-0.666849984418618	-0.4672740359493919	-0.47406134232059993	0.85896626967642
0.4588918118511513	-0.5067510306771753	-0.22645814469217065	0.6932685878028435	0.8144030281191714	-0.2413447801147452	0.06386086415320495	0.05678975357231593	-0.2827354002241073	-0.4982719279612776	-0.28793278084761276	0.5457476658615081	0.7969683945133887	0.5526290414490976	0.02143218185528629	-0.008481787673190973	0.03146550817569425	-0.1909113923129909	-0.4049782832948215	-0.5779147895714659	0.15148902400351108	-0.5259915157000664	-0.04633783148912336	0.8735792867417825	0.5109491197400037	-0.0641246749304282	0.319183752785329	0.09002845477074452	0.39672793966973685	-0.19744414078045372	-0.5014454377737713	-0.3305248402393648	0.7390741689330006	-0.7537362663824476	0.6897346946566643	0.5509391963747051	-0.09902937643043674	0.1456790631417492	0.1756340757266924	0.11775669698193299	0.389386774928275	-0.2372222279541125	0.12517170979543207	0.29598522069163247	-0.6848823616693664	0.00470011819805482	-0.19005040595519135	-0.2596266812326777	-0.07159551773311876	0.15980220596505446
0.28853217213105414	-0.3719417595634125	1.0065465599626284	0.662966670746761	0.9657564613241406	-0.8304387088558542	-0.5424029084083515	-0.0030964822074718446	-0.16435309685005237	0.5641848382933594	0.31565147264521853	0.6107263218045378	0.8102955805016916	0.5217960371777867	0.4061363546548182	-0.6687230682447507	0.8464583824541697	-0.3658167538120095	-0.2873786358609501	-0.37622690707862205	0.3832180217202747	-0.21211800942114123	-0.23183230600812635	1.2295592759238005	0.55562897826079	-0.3329462303767277	0.3231407411669024	0.06040468960210508	0.8908339776624443	0.1356033457258218	-0.30591239248094937	0.5965229518753131	1.0729215761941948	-0.945899820837558	1.3161567778032501	0.7972678289621548	-0.5757849514076024	-1.0171620637580878	0.5347789764365461	0.4671409249873103	0.35870428965413503	1.2359956528772968	-0.3229820287360276	0.5198483705749807	-0.8271128201190328	0.9486239602276454	-0.06432546054627676	0.19934949764493876	0.2590064636758906	-0.566698828522268
0.06044797730237371	-0.5545681690223749	1.011768390461266	0.2621611885345286	0.8093416054302965	-1.6108630435533318	-0.9849020585853066	0.3200061953830693	0.020913355967749007	0.8317894745598374	1.0724716938863146	-0.4935702714607209	-0.11339075142435275	0.7210134125490641	0.04011548590564333	-0.9471998534922563	0.2687727290128465	0.2286004554144002	-0.791286360527444	0.10669263208065682	-0.3245106149507844	0.05652039154038144	-0.33429826328616036	0.617898448303813	0.16418231815734438	-0.5916468710195486	0.2296776833238565	0.014779520866594625	0.4123293465972489	-0.2348196609185134	-0.8509437326338777	0.9649575418932643	0.6432851059212756	-1.4429001405733557	0.5561103956586226	0.6629890757395253	-0.2743632561480605	-2.0343734161693408	-0.0058504617249625435	0.051931987580389916	0.365221071705415	1.2680799565589962	-0.5645302893711444	0.3428493161921716	-0.6943727808494059	1.3147870026290143	-0.5306385225198302	0.485311651955602	0.012299440404501033	-0.7184370385646455
0.1276878368232493	-0.4921929629361418	-0.09960492419382964	0.04991749941044514	0.5885063243430263	-1.7281385804619183	-0.9583469068847159	0.872489174681071	0.42589093135271694	0.35018725867335326	1.305070115688076	-2.02213436063963	-1.2483556412834256	0.7542718213399024	-0.52095317709656	-0.3444354725903904	-0.8704148702015434	0.7465401975681992	-1.3849213084135277	0.26553536489569446	-1.1620820980069488	0.4271105899949652	-0.19488623865013668	-0.13250816215396183	-0.1377546774619349	-0.3435759987725995	0.2766631865942464	0.14270596743228606	-0.6734228669933235	-1.138749599758914	-1.5149548614431683	0.49768469735030657	0.21017498814051883	-1.8213585733457776	-0.4257471436092852	0.37105553139011827	0.3603749605194022	-2.1708625748667227	-0.5216253930223245	-0.6944517441693931	0.15710610658687185	-0.05723141162847127	-0.12002108010493251	-0.03631376356343022	-0.312016355445706	0.8404008553631366	-1.0599077321909895	0.4254725151197128	-0.43510275696958645	-0.232568244978662
0.5256106777315948	-0.1921583683396888	-0.9902558105868258	0.3413830560818951	0.5918567553579235	-1.0880871481421093	-0.5476238743752527	1.3374501634372866	0.9970051086033006	-0.3432361100141298	0.9524004501548634	-2.7181651164179934	-1.8192187691626605	0.4119626251634028	-0.6272046209356789	0.6567748596509374	-1.2905517440025684	0.6962684141354988	-1.4464081660048569	-0.17902503077681964	-1.1788196400636672	0.9365135336330586	0.10367971979885648	-0.23279317336995192	-0.07657904541170002	0.3539304827561189	0.3781239351785325	0.3665522591440469	-1.345453165845958	-1.697470144466545	-1.476068878620491	-0.2334669360276187	0.3918176506640006	-1.752914795136632	-0.4803075940796821	0.0889760511126829	0.5970059841325941	-1.4656628714575284	-0.31742319197621766	-0.9768798751285079	-0.20654732618299632	-1.1757440338607044	0.5753744649114343	-0.09093775583150272	-0.09709740028351771	0.14101830464835702	-1.1224250529902404	0.2546423566872292	-0.4482289995690727	0.292300868217149
0.9461857612329874	-0.121988629177781	-0.7715834097983365	0.9529733054465478	0.7312622176845867	-0.376997114757398	-0.1673624455884804	1.4654032016813014	1.3478540051226173	-0.8552066632374178	0.6830124061457158	-2.0875314628445705	-1.6258079807889303	0.16217447419605355	-0.14121782921854026	1.2446826233873907	-0.5537439249938345	0.47690148922335623	-0.9284484615748595	-0.8669456401021701	-0.4057518896641441	1.2515301067360853	0.3144876225850257	0.3545363958050777	0.14211084899267792	0.8549048369078072	0.4892326028950756	0.37479603953830626	-1.0573563516619935	-1.2827680105280181	-0.6374063761806671	-0.3840521176136398	0.9805168464717383	-1.3501212726650373	0.3045695599789076	-0.2204723585066078	0.1921077191024747	-0.6092108583050434	0.32817396340943916	-0.5409319391550637	-0.4646068812348633	-0.9337853003860773	0.6521886975967489	0.24270043485412976	-0.3123906024148523	-0.003935988661174618	-0.8341301254210758	0.24138098857537174	-0.03562894225873297	0.2902858733860816
1.0417187152148388	-0.3591991006975348	0.005557807482169094	1.480279131687626	0.6601864340667359	-0.15983971181105003	-0.14144079142024432	1.1999212671683601	1.0562431482172487	-1.1222463399012306	1.023556178648813	-0.8144143709917435	-0.9418654142918186	0.6293241760727515	0.5307849787429806	1.1390090462533107	0.6697324096797037	0.6462094017867193	-0.3191760495013515	-1.1894147367509187	0.2545190383295104	0.9947004325369495	0.24955078577856785	1.0573883477265047	0.21086021037139568	0.6092791522925343	0.7938691884019633	-0.010255300173702716	-0.25935204548211965	-0.18740700862701062	0.3169793487797684	0.30280155958306115	1.2587424147028115	-0.955253298423635	0.9824060126127604	-0.565069695349999	-0.44436453678354493	-0.25283817151535143	0.6926058620490264	0.06560086325230546	-0.5551648854682337	0.16999707778643283	-0.062308188997669205	0.3712020236705481	-0.5752326542633882	0.3684886476111386	-0.7058077652882223	0.2906731771937653	0.178824132198209	-0.09203403350939995
0.7209880107759887	-0.3065858088339474	0.18093442561225537	1.6855757721793685	0.2955397228336912	-0.1971396051710353	-0.36450272737906164	0.6831959718161961	0.11059841068110579	-1.0881001286889402	1.5603287162551855	0.10133054735488023	-0.04951027670131321	1.6207715835177108	0.8641693406662074	0.6769732716051533	1.4294409036007292	0.9913542132106682	-0.03801898999759805	-0.9165868036397548	0.21432192811488768	0.25936853275283234	-0.037536109709624114	1.3569095282800139	0.17311709717186094	-0.18776357067836913	1.388748989287389	-0.5526688314711063	0.2540134669627188	0.7530607590296277	0.7225775792332483	1.2417837057727414	0.824876060189057	-0.6634580273342079	1.007018101677978	-0.6679093081664281	-0.7681685017801503	-0.4142604110295741	0.5838841502557416	0.1447649873171707	-0.7506206921076234	0.7989058414517252	-0.7226592925895367	-0.1744891150000081	-0.14702833151732986	0.3931082233973778	-0.9173084425999315	0.08415229006882878	-0.15179220729124254	-0.19295229668631
0.16359720316607876	0.5105243391934218	-0.494616727860394	1.564595747169885	-0.007609890697036256	0.16160395448983947	-0.45226561919348557	0.17869419219748722	-0.9678165002685133	-0.5475044484382762	1.3704645396160648	0.41720054179758187	0.905177063769484	2.0715100938872024	0.6177427807324066	0.2499703976368164	1.3713802639033887	0.7903429739375203	-0.026667525196905517	-0.37181707984225804	-0.06223839076932473	-0.40975378260328543	-0.27109495372012427	1.1853363531237626	0.3482853827214207	-0.7666815337942304	1.9060119644404352	-0.7891928109190828	0.2888906056437708	1.0687842903398836	0.5811977534644427	1.5920520889486809	-0.04720314588973786	-0.225871683763789	0.7379637246718396	-0.17555099214270498	-0.6724378518823341	-0.5486900709652179	0.4724325439327272	-0.35876317188169854	-1.2941943462328125	0.4785173367762189	-0.4491011319487277	-0.9697337653986123	1.1516990700284788	-0.49673629190342894	-1.0961420339702423	-0.39528888065443546	-0.577021673650843	0.30171760390106317
-0.39393435966394097	1.6054375153937193	-1.0605570393951051	1.1691788287799938	0.055119992181791276	1.0187480677727134	-0.2270594617335369	-0.08366355756155781	-1.4977088247886055	0.47624993402216703	0.31044309370151263	0.69067746672337	1.6629810617973684	1.2458451418332552	-0.07255489929126702	-0.06592084681118088	0.8283191638570829	0.0036221894754602697	0.03534790551913471	-0.02858920399574871	0.2763572860011505	-0.6159255623547084	-0.18856981756087707	0.7735922690402034	0.8211987403919085	-0.6261120683046529	1.7080383453008272	-0.5233052819363442	0.3123683219679462	1.006624778532049	0.34417679524635914	1.053174557525185	-0.8058140140918973	0.5179722371987456	0.7421333734680583	0.7919510196611844	-0.5190116412763166	-0.1943475615462775	0.7039646320927284	-0.8230964710801842	-1.974824650505575	0.03751656313863331	0.5419732165132866	-1.0471575753921614	2.439078501477425	-1.6185231645301075	-0.84196554815778	-0.6737107547820943	-0.4393947360433329	0.9072995996982236
-0.840133684742618	1.8777843746795138	-0.5885550225795442	0.5480088590013851	0.21481511961468064	1.653897211120196	0.05024715139902853	-0.08635009949115081	-1.192041395259769	1.3675767571419326	-0.5133438571463547	1.3530760138739757	1.768102328085436	-0.1789880795475895	-0.8352735456686698	-0.3250432206575524	0.30433473933844174	-0.3154026483273466	0.251915056973009	-0.034635832712403995	1.2553966812599424	-0.5400100519360607	0.19104241335975156	0.33899800437893973	1.1756486452170458	-0.0874452422955354	0.5959735916910026	-0.06859035600702815	0.6500654164863875	1.015265210010689	0.24765259070012255	0.08333401114101101	-1.1715504326400765	1.2553405069074695	0.9939915109397214	1.4726340308643757	-0.6625238315295515	0.5013466685972136	0.9448127129658715	-0.6707797127088955	-2.218224324881811	0.374470067147689	1.0866423845383222	-0.06200467245339534	2.4499171265463486	-1.5876396429088182	-0.25366924772798394	-0.28296739571158114	0.20161245123767285	0.9108179278558621
-1.1765072208317566	0.868589370360532	0.6232544287165438	-0.12250879774565605	-0.13704798187876596	1.3428125436899527	0.01511882383382256	-0.05845005721657966	-0.3968392144616068	1.3005921839328023	0.024735361257648785	2.0315377754721196	0.9788360867572643	-0.6529349652075344	-1.268111500206172	-0.4410883338558561	0.04915622030474772	0.737786772637656	0.39411578115668705	-0.15326639172006248	1.8922753389554525	-0.6297769649608208	0.530469109007081	0.008185859011172898	0.8829740755337948	0.09398187447518501	-0.7733194930023105	0.07495948049152319	0.9631199474094488	1.1215682426243134	0.10316448562416504	-0.5970445060469528	-1.2036686594271684	1.4378511002303211	1.012399551750327	1.1110440239046426	-1.010508499838318	0.9564709607452714	0.6522392123141252	0.0059103494198955815	-1.6620859669477113	1.2491559013214861	0.4184572170546897	1.1797485647494328	0.8576578166494246	0.039753950774466994	0.22196018006411877	0.5976548599248237	0.5888714499457741	0.2982771359933426
-1.3821535432564862	-0.6049139938076612	1.363658255082326	-0.526753250139342	-1.1145803440529634	0.2866300670692183	-0.2939361645862629	-0.24709326753168298	0.20119895902468668	0.15319216960866908	1.4336671310649642	1.9606729524136166	-0.2729707786547562	0.45910297239810427	-1.1414651790183148	-0.2996384805542415	0.02535729839663547	2.4084753100180545	0.252299474550814	-0.08682850624070361	1.3358145215561226	-0.9404211804607429	0.46241364860688267	-0.12424663953896183	-0.05688728172266001	-0.37707665598065193	-1.3863718011465813	-0.21168642545638894	0.7307672177995178	0.975027581519164	-0.2574727035881214	-0.6534111227024675	-0.9748782343692045	0.9324309542764906	0.5880109455844703	-0.14262786854441784	-1.0856611545089039	0.8402854485506608	-0.06679836592740054	0.6014790611808007	-0.5677744013290112	1.6273569146253213	-0.8496832645285884	1.581261796472838	-1.1804434406698887	1.9170560065712194	0.35314102892783233	1.175926690662761	0.2682824642584502	-0.13141284233154715
-1.3364551822017516	-1.2789146834819847	0.895049705257174	-0.4930499478867571	-1.94252893860274	-0.5262202997356599	-0.41432458396248895	-0.6025714111015862	0.1416724125001215	-1.1374728004299288	1.704730226845903	0.9462237647154291	-1.05886559872093	1.9088274408940211	-0.5586694940978538	-0.02579970491959383	0.03895191539147905	2.607298238916809	-0.03323533028398674	0.21523439129281965	-0.06796861204917341	-1.0034222479791386	-0.03726210772515654	-0.08183019770158047	-0.9893637110979722	-0.9737950711004558	-0.8965316178729624	-0.4884576446180537	0.0747480404416918	0.3950591971368699	-0.5828054655082007	-0.3271966565685708	-0.42053220239255534	0.2845661256177266	0.019892046914589297	-1.1598012735523182	-0.534901075301103	0.4776176857194428	-0.425454801437414	0.6919831220406044	0.4183035076072604	1.0247126110989975	-1.3095163476999725	1.0039934358317026	-1.9957747542621114	2.057952346152836	0.3158144744208324	0.8214109094304056	-0.2547427262489398	0.31160649234926474
-0.9043925592424196	-0.7899142595305336	-0.27113801131033494	-0.25494077059026493	-1.6530101565896949	-0.41917376482163965	-0.015918584353167915	-0.7633191968032993	-0.46106990309861756	-1.4006476536735304	-0.5668356961968695	-0.3198321947762279	-0.7599698016129443	1.7564700044856265	0.06283213777038262	0.1053973157269995	-0.17147833855019143	0.12615918455086977	-0.09600654068939266	0.5277463388217508	-1.117913366167029	-0.43947419747247796	-0.5849599575766109	-0.14495775603670877	-1.211317882627797	-0.945182528415206	-0.07402566427391315	-0.2073144566812625	-0.24839543505788178	-0.36101842402319584	-0.45773969889722355	-0.09475665002457283	0.41741763631262907	0.18711008886799382	-0.3993352895930053	-0.8908326703500701	0.4188232917128848	0.4728612855745642	0.0892209678838511	0.4463330724013529	0.8818878318129545	0.0651309405853013	-0.3094985589497944	0.3556533397517499	-1.0118751820590015	-0.07366252070994507	0.31235387377456975	-0.2602543266627531	-0.15500706683949858	1.311535770708764
-0.13090468143827327	0.036900119180145824	-1.0416575709952673	-0.26143298362657097	-0.21692118095353832	0.21601132303562612	0.6108312108747672	-0.4723102642053733	-1.0781780501973712	-0.4581266076295015	-4.295043953909847	-0.9704989850122053	0.30520126792428615	-0.439099622094226	0.27797794413109733	0.06496579521946697	-0.7854293152306057	-3.676648302598213	0.2266057958986656	0.5381298025128919	-1.1097566977760505	0.44713555477367367	-0.7559418949861294	-0.6771498266832144	-0.6860364885612836	-0.19148336470372912	-0.08425501305884643	0.6512284811743556	0.21929907715676786	-0.9262439075623604	0.09419383362478062	-0.21147941347909133	1.1527254894588965	0.7096769506264803	-0.8038674795211685	0.4650490978330669	1.0581309268201593	0.9682242460336729	0.9557665228626611	0.33305686741917273	0.9355588395216153	-0.39812438820892637	1.2606216809214492	0.3956185894170993	0.6768908179113265	-2.8305123201348765	0.2302647293513888	-1.224681793086648	0.5376628430893872	1.7763966765694654
0.6339365813142083	0.22006078495096193	-0.9336131988393286	-0.6457506674161057	1.2043094558633483	0.4312537589968908	0.7667249553134162	-0.005566204062429074	-1.2649256250549856	0.6445261435264618	-6.579110297056245	-0.8386012856530617	1.137742716819562	-2.924710118617849	-0.012832904405527977	0.17366973879374623	-1.642617543621852	-5.873791643852922	0.6711374486700052	0.07158602705444357	-0.5676071538601863	0.8810469562989657	-0.5267088634161683	-1.6432342610662718	-0.08774166474388544	0.5861246262038371	-1.2517793914143114	1.4370065645460663	0.9580579443103746	-1.2299145693485727	0.4851316394534815	-0.5551014646014341	1.263000736882822	1.201112297417065	-1.4181475048238585	1.5058496076884333	0.7786428272778835	1.4258896489089594	1.0791200258206841	0.5357416322017038	0.9061842222900961	-0.3595609137732639	1.8476220720875143	0.7683307437974226	1.3858307382078021	-3.926250391949938	-0.13407184250730175	-1.4378411911555131	0.8039553393964893	0.9956888303321683
0.8670536034054511	-0.32738336474714724	-0.40330331205642944	-0.9907086957382716	1.3160762122352532	-0.09456942855325483	0.08802040243297395	-0.026912883146544924	-1.0232223851867044	0.7472707491781854	-5.484426676294619	-0.48769964579043223	0.9781772531298719	-3.4759674162209433	-0.4655318942823127	0.6588068127480745	-2.182003477112761	-4.815845978179704	0.790123494957179	-0.7488763045942298	-0.5077842386189079	0.43924532164123	-0.2931348653670177	-2.391097906283404	-0.10973730919735154	0.635777193198738	-2.6099719050632046	1.3890121831835571	0.9902179878484512	-1.4066449646352883	0.16711792445335444	-0.8188433092551118	0.5944692053002962	1.0390321807593257	-1.9714519317211887	0.9936137318972286	-0.30658834534971136	1.2430957698409757	0.01165684773961988	0.7676791781756062	0.8623693904103216	-0.5298700969604758	0.8333737011283785	0.5058852415114468	0.4779779412058202	-2.661976227690146	-0.6143567529784806	-1.028361202855882	-0.13645617742552082	-0.5702747079802687
0.27523351497345644	-0.9093078584470448	-0.12811993117125514	-0.7751668215877553	0.0035553569095574692	-0.6262341008064366	-0.9893004776273395	-0.8678293236431268	-0.6967026670006014	-0.17380450790645213	-1.98192931068125	-0.44680096390305785	-0.027717789621743455	-1.711997570739892	-0.612936692147032	1.2192467808171006	-1.8622084094035338	-1.7594175973291195	0.39132128983633274	-1.4814757288116585	-1.175344626732288	-0.47055344183783104	-0.39942049889432624	-2.151090331190227	-0.7574591531314049	-0.034751565263166	-2.7906262538268534	0.3844742741263521	0.03921804669370895	-1.3913294202538138	-0.7060445436794891	-0.8025214352700811	-0.4193107793026086	0.3972180030719458	-1.8226608472858443	-0.8356891813423167	-1.3634830077022038	0.5057445822681774	-1.4914660088916187	0.6436609484325895	0.5785196395827387	-1.2552694215849465	-0.8469570323191085	-0.627681180352344	-1.0962206839341797	-0.47036531447489816	-0.7027521873478426	-0.5858551925551768	-1.706948785971342	-1.754115065053623
-0.823829857538004	-0.9782790140806479	-0.2683678150289511	-0.04905460184300249	-1.5168255168870157	-0.2425133684184505	-1.5744583787732647	-1.9941914451285085	-0.539244240464954	-1.0066998364334208	1.0799959635735332	-0.6140884128900216	-1.0353892246659322	0.543783306856109	-0.30651573590040265	1.254684978076864	-0.7623762615180582	0.5243530677646815	-0.2771982422678611	-1.5849117032554394	-1.7760480496910114	-1.026612650191751	-0.694882812996583	-0.8647049416874557	-1.3543194024130396	-0.6801538338311864	-1.4059252326901777	-0.8639057490415496	-1.0891060273182809	-0.8676848250604848	-1.3489462665671763	-0.5419934502382125	-1.1164698780686244	0.12511766253450102	-0.7863884555004533	-2.434721160024957	-1.52055194678853	-0.0365904605269505	-2.238608538029057	0.1237718721854293	-0.053143826101947546	-1.9766784573094207	-1.671734348722108	-1.6762170407890262	-1.8192559209247585	0.7086421625030043	-0.1438584189114042	-0.45091971032237693	-2.441312110545367	-1.8581577185978457
-1.580934796904589	-0.6407077760372935	-0.5153056760677032	0.500045753278211	-1.9009606176551366	0.9946760746707484	-1.1250556143272659	-2.3860062139916773	-0.4360566763790867	-0.7334389211128414	1.812531085553664	-0.5017806814065732	-1.2994597979195601	1.2157838448836398	0.1705298397558794	0.5629424659576837	0.3460776083537218	0.5858629760752646	-0.752615178288817	-0.8397606078022289	-1.4616801492333384	-0.8123281793192708	-0.6685975596311183	0.5931848097831931	-1.236234620571908	-0.6294201514989397	0.49119484511071104	-1.4065417904534887	-1.4007545431885902	0.24891986189668078	-1.1077728632421378	-0.2135420682483984	-1.1783092425107777	0.8133422983348585	0.42233254215164856	-2.4559845828748235	-0.6590120360336844	0.1925759613169738	-1.8004960496852616	-0.46985488354090527	-0.7210643659763959	-1.9326933668855286	-1.0244377448061148	-1.5538752102886637	-1.0618129641131886	0.3502237336013857	0.6592631162325109	-0.44326861026411324	-1.6020827654026426	-1.2441930430707482
-1.2750319270206136	-0.25572065024812207	-0.6142120632765115	0.27705560022566794	-0.9708077919021197	1.9532508198977407	0.1044368665019133	-1.574721467488715	-0.09091743731576347	0.49112507801836663	0.8344676406182785	0.05880754814553658	-0.7721674748196331	0.04756456097329024	0.42011752172599737	-0.37538671480131364	0.6965282025539575	-0.5366263703299636	-0.7565508183155008	0.35520502843944346	-0.33931257597464015	-0.14241719152019605	-0.07235863931603363	1.1777443986281542	-0.41664484139800445	0.009432041381818702	1.3749000667976663	-0.9246457863757135	-0.8211373842280122	1.4226774644279039	-0.1061263272954975	0.05841487612501885	-0.8236475310995475	2.0510462782535153	0.847621589054468	-1.043844456845413	0.4416593354492855	0.8950919964231422	-0.8141090763528215	-0.81950292844033	-0.9200810454964501	-1.143551824962541	0.29781166380084334	-0.3570357913676755	0.4520526875307794	-0.4657632689928026	1.0251526534407256	-0.25382789035365483	-0.04792324156114445	-0.775248021695629
-0.04252019555980624	0.10673508758829159	-0.5854624916981969	-0.4869656894083285	0.23794224900223176	1.5776829151380327	1.3491085767595874	-0.2209761323953447	0.5327546038348665	1.5463196159818984	0.0583554949253893	0.6400475265444014	-0.025061454442706334	-1.3984015903145333	0.31815465173176566	-0.9359419598593625	0.3100917976747327	-0.8914859455982082	-0.4175168639661951	1.1882685448787154	0.6570186196047257	0.35451118021739025	0.6745787321449802	0.6832769952223053	0.4336215855339372	0.49829039148274384	0.6938648002167737	-0.036145682471838685	-0.20836248342263297	1.831735590751334	0.8802218424662817	0.3020749451597987	-0.4832888175919346	2.706731474371251	0.35953920192019073	0.408610353469856	0.7912378706535761	1.1743088220914495	-0.18248144711798164	-0.9083167015880321	-0.4682811237184797	-0.38634743280617034	0.9601032209319064	0.6773993107117444	1.452337707404837	-0.5422074183846974	0.7606850339314625	0.0844690062994541	0.7064896641645284	-0.8425097673249344
1.1034000106334845	0.5586903703676536	-0.49539845082437406	-0.8968768471123112	0.643106555198698	0.02103502843577392	1.9743624722281585	0.510113324035524	1.0465046047625968	1.5043896734189195	0.4090283464388209	0.6797772264761909	0.31312478698559937	-1.581358701180979	0.07712612031958607	-1.0541982803480472	-0.03683142486847124	0.11293049371992751	-0.14930799354209606	1.0864426167698937	0.7887910114607716	0.33237278989685126	0.8371203585677919	-0.09135033252175251	0.6435791878632302	0.2803094268854009	-0.6389859504501177	0.2962520685126784	-0.31638829151224296	1.1690941720345516	1.143083654321596	0.6115616825914215	-0.3643825288993014	1.9779384956967572	-0.1882871005832304	0.7017932143858674	0.09914745823966678	0.5209447906973061	-0.19124611496341754	-0.947750059322732	0.27935516335008176	-0.23835700658910713	0.37794111562520505	0.5222871818966071	1.2588846186817202	0.14054923219545556	0.3757421096062537	0.24665723322458305	0.14338576180841528	-1.0586941112008665
1.1587475378932417	0.9382915352718246	-0.2884114405918168	-0.35944339552130206	0.1957048760388503	-1.4632873778037407	1.8485223106335447	0.18042622933119437	0.9940641454642948	0.45770680040411843	1.1283535548482913	0.11199227159774268	0.06536442230512189	-0.49249663907981583	-0.019168500392000732	-1.1890525566179015	0.3178265574558148	1.314871447407701	-0.2852468105445816	0.22963293763094733	0.21468666089961982	-0.09779617487441965	0.16346518679517918	-0.20842904006425186	0.17488308101439612	-0.4227532043651793	-1.1742788275593876	-0.28108611619907764	-0.9847972459867587	0.0010964791427797548	0.6291232362716068	0.9597818358047926	-0.34728312252759846	0.15324121274676358	0.038188570573652075	-0.08006237957024899	-0.9463827754496945	-0.5923395817642416	-0.4655836816926491	-1.0834397629734482	0.7660226495852824	-0.45185160771164734	-0.8217111817124334	-0.5775976481317345	0.20499446419378586	0.7087585111731778	0.4626515136969388	0.06893846940871255	-0.802837815796876	-0.8267385784635805
0.1282485063901345	0.8583382794192255	0.03913750325322598	0.7053904251222392	-0.2407687308160248	-1.7301372867211562	1.2384558944868953	-0.4571928241194135	0.370664916961408	-0.7306194068812183	1.141672095170886	-0.5490248524004423	-0.41347130916399194	0.6697506222778893	0.12833567989035927	-1.5986571127681783	1.177678584099901	1.4257750185822327	-0.7504072251040584	-0.6220676741907588	-0.32257946127860776	-0.6064807786773593	-0.7544411485851533	0.4581362274371969	-0.37539860782275597	-0.8387809857606752	-0.31481949298248824	-1.1396968931584734	-1.4501344034450214	-0.7718104022180964	-0.09979817366434704	1.1259458687628283	-0.22015518111465746	-1.6495354110916962	0.8774510613232928	-0.878416066091017	-1.3014458063300545	-1.1858956041528925	-0.5753371896901978	-1.2268324921248934	0.7468922258046665	-0.40363879004958564	-1.4837770771366858	-1.5003089315691083	-0.823210139696895	0.6511616970189693	0.9887287570487017	-0.21089815554403527	-0.9163865763154754	-0.034631365098365674
-0.9311296051318013	0.3126335786564978	0.28463046849757023	1.2444022879802157	0.03592145452472422	-0.7713597599560521	0.4984482368536724	-0.33962632413369337	-0.29398276752206376	-1.2883909936107754	0.5007069074784601	-0.7228807859219076	-0.5829456766885286	0.9488753920498889	0.43025796227194085	-1.9000484042846242	1.7136588153223673	0.5167709984461943	-1.0631215198227333	-0.8527221214084808	-0.3138306203841582	-0.8981693594046403	-1.029534274731577	1.1883492219213672	-0.3789380895338119	-0.43504070328182154	1.1983699475827037	-1.2916868090682616	-1.2628279950622316	-0.7697136560772088	-0.39594290784416625	0.8726096478330186	0.08177691522335892	-2.4605130720028288	1.3925748315153186	-0.8637870725512572	-0.5129197438015264	-0.8003951000478546	-0.4402339964092588	-1.1586659279765292	0.4436958484504087	0.0693824941106168	-1.0047167094515836	-1.4956435497610006	-1.136529818027271	0.4014660684444766	1.3464686020313859	-0.22703259363823633	-0.02403798902751443	0.8544589748244777
-0.9616237812346159	-0.0747880017621081	0.2711748458372851	0.6707372044891413	0.7834126193275872	0.4260227742413401	-0.1281004756925024	0.6533894396191975	-0.43338789989818277	-1.0732242080845509	0.13343275683001388	-0.2932805347467141	-0.19297575978814302	0.4347163182217312	0.7610863924550622	-1.5261314339434164	1.3888298265339813	-0.29928808935291684	-0.7328302431028999	-0.5207937692483282	0.12994774821946434	-0.7870134480590574	-0.3971247314041734	1.2460121564774	0.21833873158472106	0.5491835125556255	2.0999320723389894	-0.40998514160222826	-0.6624571998714245	-0.3674059380920949	-0.03884749611966764	0.23972710945835332	0.459703625278154	-2.186916782274327	0.9935775980996567	-0.1758473373385335	0.8785174381550068	0.041876909052713275	-0.17682248516226018	-0.7537487615648593	0.22957294410551268	0.5532031737524797	0.1788050760275573	-0.7972567595950587	-0.6646172841343067	0.6281407993803618	1.0653911749362601	0.09252585492461572	1.0202933535008785	1.2675762226984193
0.03447298935263467	0.2853593844742986	0.18026474970904952	-0.5083902966793927	1.1531299889311346	0.9090794833563942	-0.5319997021548275	1.5304536072405495	-0.0021273274354764653	-0.43451034379872283	0.47717350747725157	0.3612634062552253	0.4982972047762738	-0.23604390249109825	1.0366766946255082	-0.4992270483585494	0.5250251130311403	-0.29339870598804	0.2507398400534161	-0.14439366037656634	0.5893895233709009	-0.23257596309952766	0.5044889015881187	0.6132245725923254	0.8835522168539773	1.348115330168453	1.8182330481823492	0.8166631577987392	-0.09451030801763785	-0.1208855388866999	0.6550284704491721	-0.3681054808501645	0.7715522831436892	-1.4719656607363396	0.09911834097009385	0.4740848257209789	1.817689780585025	0.41269193985808106	0.1808074988470121	-0.09949850481887604	0.23290376267229035	0.7072078565096503	1.0450735185990225	-0.0669565161460285	0.12398297675889254	1.2666176272723637	0.319017108605017	0.4826620595573744	1.4524575819436354	0.9717838547857884
1.090051083239233	1.1172680205474546	0.42046291814839665	-1.2160257092797702	0.7001071242198487	0.5694881940071433	-0.6884840844075127	1.3325289837573564	0.5254842669528212	0.22203661186679963	0.924947227935009	0.7808673727105949	0.9767130223133809	-0.725028851256316	1.1726331868262283	0.5091872493325941	-0.08633058675848944	0.21938508535809687	1.3253904211580991	-0.01707676986453227	0.8333692175553967	0.5851464203975023	0.8327841596206103	-0.10140024548439164	1.0780273491193355	1.4185120472879746	0.8923067508571751	1.4031409958745975	0.3598426008282616	-0.11845767444056382	1.1506383023764861	-0.47811968802337407	0.9016806854236673	-0.9496067249655249	-0.40062695865379006	0.7082353932339942	1.6341900728130272	-0.06395927449328866	0.6364642034389212	0.5775776908077078	0.2808138700735992	0.7187058936849335	0.911969623595073	0.42731543592130383	0.627475107099456	1.5615152253441695	-0.31398006047600646	0.6979450001498078	1.3446538423944403	0.15735430024597305
1.4032499531217737	1.4520747939417358	1.0830174049986303	-0.9016984203315578	-0.09797514226809305	0.025804928595124753	-0.6015253335057893	0.2725633911841052	0.714416199031076	0.6982474738310107	0.7582762852618828	0.824189593847725	0.9941970451739274	-1.0965707907700648	1.070040848739423	0.9428441390816802	-0.020196821843367373	0.5974347824918029	1.8363379067486767	0.14677950288647448	0.9617540574470805	1.3118558318366074	0.46756782705841043	-0.3391447895096387	0.8247561838306438	0.9342643320455443	0.2843188670473109	1.1098053993459216	0.9127862685811866	0.009969116499928614	1.157187826713905	-0.004000353206562692	0.7582793645781893	-0.6805830600271314	-0.15155394511852638	0.8187500404348865	0.5717539481499987	-0.8810163142296107	1.0338093294047137	1.0943639331045993	0.1930597143136075	0.9658896671637702	0.01703378948224788	0.8829088873923453	0.5576118662371018	1.0387620891486085	-0.45614884892362606	0.7958291943868668	1.2032999366464265	-0.7294254899703063
1.173473600662153	0.7555889816347109	1.708387339940875	-0.03929381037184569	-0.37714859369574516	-0.11881771413524234	-0.26928318318654665	-0.46811573239413723	0.6442003703517376	1.0056001849011045	0.19873507095511656	0.7053882620563408	0.8279705061569104	-1.3216444313377889	0.7023317827522269	0.9664231560342922	0.43777456491404176	0.7711817563569964	1.6522271846993517	0.825929392328035	1.1805538501749384	1.6707999029968352	0.12646295375977917	-0.06840281827578067	0.6475042690906786	0.5497899528323159	0.39297302368404585	0.6525893951815854	1.5894002933434384	0.5308350339401787	0.8511265702388666	0.6023781340348056	0.3095425405024264	-0.2725967032455719	0.38723082061556896	1.2420918582915847	-0.46305139607214374	-1.2255294675349473	1.1345037220529826	1.4437033795582126	0.0636430085479523	1.4301591152005677	-0.7233999029847108	1.4061212989468925	0.1366077141724053	0.16339630534469504	-0.19248099584569606	0.999032372782264	1.1702557256180817	-1.1945953685946704
1.1669904697866194	-0.36216764624491293	1.7767693509175664	0.4438655562047772	0.14908414009616244	0.17627915410868333	0.27495647949814384	-0.060584891176448774	0.756896892365564	1.2465182506298167	0.10796246514744123	0.7059108679870106	0.9303763930881974	-1.103261748590465	0.18470605552233343	1.121906367267299	0.7111449416367399	1.1108979590894548	1.2463372030547217	2.010419474025661	1.533506946659174	1.6706417111381457	0.5162931168873081	0.3305640442871394	0.9203978154326529	0.6940074174467712	0.7684434746238045	0.8188435603718409	2.0744655085855666	1.216704419876435	0.6516513752553406	0.7183180204208524	-0.32472738313550276	0.5255561581399268	0.5972834085364921	1.8853281499093504	-0.6663426889476444	-0.7993719684156909	0.9313433015111109	1.7490291791824757	0.20457740554527556	1.700603739002163	-0.5508363542758694	1.7257957348057553	-0.13628348923077072	-0.13718545109241012	0.17227055478979472	1.3377814134865962	0.9350713634581067	-0.9347694362545427
1.5949000506615125	-0.8258093200320781	1.3524626436179246	0.12452190721164934	0.8850243594646069	0.48752467787897524	0.8491227883416064	1.064468422451716	1.271106506751306	1.4597534121280258	0.7500107140744865	0.8643529078196157	1.2980237776142947	-0.3221536410578291	-0.2949560393897105	1.4959495687592135	0.5294662518312001	1.622245243889975	1.107900803158448	3.0151043919401683	1.8150771942195512	1.4865173863401906	1.4604028080168427	0.47758993478106515	1.340651057820809	1.1197463450300356	0.7146568473123309	1.486152419256029	2.067869654400654	1.5632737578032174	0.7415731735121327	0.12879116509614977	-0.8648568012586788	1.4048708168038482	0.37805823558484625	2.123697138472885	0.03870725363230766	-0.049106627141775425	0.7108213785170943	2.0512345450678433	0.7948215675728135	1.5269808472374287	0.43984101013108345	1.550750027851439	0.005967349707075172	0.4908598452577311	0.42135997593069635	1.541050496157941	0.3482991194255177	-0.09357707962145764
1.7579703978650671	-0.38007579129173813	1.008776134043942	-0.5857859939834794	1.0341418835389162	0.4286497889454509	1.1025788509077663	1.745561671129282	1.8654105891714252	1.494364221136543	1.3243885762247283	0.9248030545722818	1.3312494263334347	0.5980792470961078	-0.609943385397893	1.5247171678228773	0.06225955716210564	1.7426958971123512	1.1427026157588147	3.037328781922805	1.68578599082729	1.1616004942677238	2.0042280619948016	0.23930897273955407	1.1757916683224898	1.1700013050869367	0.06328639217584951	1.7126166532278364	1.6023276164856806	1.3060326582902624	0.8310810464979868	-0.7435669556466552	-1.0408329771981004	1.6971017493108738	0.07462184187760207	1.474966483778869	1.0085560831888973	0.35413221936746614	0.6886273478347394	2.130810215367497	1.5936639585895278	1.10969141798184	1.3762574609294804	0.9962502275142093	0.3067276100735738	1.4416214640558611	0.4647808743416393	1.3240038853178384	-0.23259146090230656	0.7129788921942443
0.9613935642126775	0.14086661105948686	1.0622537254604254	-0.9840594434692358	0.4816430582375777	0.018790215321699347	0.7572804373389206	1.3810634237756207	2.009412747420882	1.0763806986581443	0.9543691142236806	0.5936076861140334	0.4977661080530793	1.035922543596287	-0.7275561981716255	0.7417740366440542	-0.39339931803626554	1.088634306345628	0.8087195159853309	1.9014170899723037	0.9349187823275017	0.5762034719591417	1.428849068649905	-0.2864022560214827	0.10648474996722786	0.49201392970361885	-0.6787172591156897	0.8573224078226015	0.9060958010646927	0.6458995238845753	0.47798474456367357	-1.1982651011899648	-0.8144293919570049	1.0227660001077223	-0.07842100249760212	0.19222948701966747	1.469798025157025	0.20078345594269112	0.6963817276979694	1.6226638727723712	2.0406022935137655	0.7384270884636813	1.4046261083487301	0.45911989475448517	0.2792106043234949	1.8046038860953386	0.2639800168816412	0.7278472030581264	-0.37272003280667126	0.8267462062848328
-0.4428456058611409	-0.07263038712926925	1.108073519756025	-0.8101695983798367	-0.12447146174345813	-0.37261548794337074	-0.041145736062842095	0.4670323792482118	1.547643303504249	0.13678238536771223	-0.14430900777769304	-0.11555229957658293	-0.8804044274093754	0.8467842046715296	-0.6353131061153015	-0.48169969232294724	-0.6966964519660687	0.10592634865959488	-0.11687793073999446	0.2422185104751119	-0.2468281513142068	-0.21904794898608423	0.07447023349327363	-0.8633260771556102	-1.2536028935782746	-0.5389389074168718	-0.888346159705928	-0.555271166380865	0.10612298800651852	0.0072716475136187985	-0.33364852498663905	-0.8725161393847187	-0.41866183374761595	-0.2442535430141575	-0.2030364416188985	-0.8848584538507348	1.1697079440129692	-0.08466149391214078	0.4122223020684406	0.42640956807086855	1.7040613820598594	0.3537277976621812	0.4743724448963331	0.14258952988023607	-0.1802211712603807	1.2621085284268128	-0.11323653020111005	0.10243455224978952	-0.1391715235423866	0.16285716018142254
-1.279308043852475	-0.7369283901221211	0.5291826539227897	-0.39735741143671	-0.17266295068034412	-0.38113060291425793	-0.7011260353099091	-0.14482376461372784	0.8464618584118802	-0.9000200171786726	-0.8673586601649385	-0.7869645011254024	-1.7300254764750072	0.4854643099741941	-0.32527253963387076	-1.1992272921420317	-0.85788003664012	-0.34690197293073133	-1.0729258368502896	-1.03314558087859	-1.2585787853319683	-0.7966031637651911	-0.949241822783611	-1.2069573142671495	-1.836088988357133	-1.1431287665710037	-0.46486353746237463	-1.2932552242517208	-0.7335903906828479	-0.3348542976622297	-1.0378472632137399	-0.04034370966723725	-0.14600766323175302	-1.1932232078283636	-0.4801400970206842	-1.08700122676618	0.5251932251075726	0.08191179063449981	-0.11481516931839263	-0.9779215806358865	0.6831931939291279	-0.29374873017571906	-0.6365184130096904	-0.09774674596543173	-0.5783214363945439	0.2661987897641767	-0.4343951561831519	-0.25929551332741985	-0.0023642330832517326	-0.6496081896542467
-0.8783931112064834	-0.8593624644974222	-0.6225886514941412	-0.1933167938010595	0.1774958957937171	0.027953659069511805	-0.6912944584326035	-0.24599454385948435	0.3457230378774175	-1.316834453641291	-0.5697974194796781	-0.9164801893476755	-1.3021680013047685	0.4128406931392331	0.0992513774214457	-0.8949719009607338	-0.9176651462561527	-0.013749744226369322	-1.2175643845691453	-1.4616127691308938	-1.5149160114989508	-0.7063949937996611	-0.8811093850300115	-1.1476436908226793	-1.1874332325967019	-0.8958223202728549	0.0869319536868193	-0.7436437421937357	-1.3425586584692146	-0.3891348464258607	-1.0333043783091533	0.6497109293536494	-0.08555834287605359	-1.1379810704028317	-0.8305244552150246	-0.5193203837415361	0.161512879068859	0.8060123210554556	-0.3850120091300772	-1.7543355950936221	-0.43861313571279215	-1.113486396862503	-1.0773196797910645	-0.4236576654517077	-0.34943337266579766	-0.5487505826431217	-0.502253661161745	-0.42229144948897646	-0.19735234549010316	-0.8835865633514772
0.10151331572380712	-0.10274775027487756	-1.5331764079747547	-0.2674587665053006	0.20993570798655534	0.5250727638586374	-0.1283395390708637	-0.2981765536378332	0.06864457582102576	-0.7670500839909122	0.16831608287876632	-0.39363995566330684	-0.0706904292116563	0.570838327940951	0.37572880373634926	-0.02502520315092472	-0.9245909790937653	0.456548524375758	-0.40116150062325073	-1.2608456319775363	-1.0083226461920336	-0.06078153338574241	-0.05765685294288111	-0.8096871819529332	0.020754292384484733	-0.14343174901394193	0.16001578360622834	0.4077596231631451	-1.3020676911673446	-0.32099614014350303	-0.3705733845291236	0.7143188887253684	-0.07281745066281596	-0.22776287921920518	-1.0272345817818533	0.08689128430448427	0.3022568275191173	1.5378339636601903	-0.027162984048561458	-1.414835573386772	-1.0865340967029606	-1.5918803753690514	-0.7065152995054814	-0.7318130674618036	0.4349418393373292	-0.9499094134298196	-0.45594200328109585	-0.698884121543159	-0.4331659974668453	-0.49261550537132964
0.4354303840886015	0.6621407320073812	-1.5151947926396467	-0.3247817115743671	-0.41374289706178125	0.6974430800846425	0.2647987324128827	-0.5846745276669747	-0.3208519713473217	0.27667392508629934	0.33077064329845945	0.3273184777275239	0.6740970180699891	0.5850304914058683	0.27196212909685796	0.5440508466735543	-0.9421269786069693	0.33049496462554506	0.5574565457515493	-0.9480020393941848	-0.38124386880262373	0.44384903164321937	0.5047928409477694	-0.5523068263052796	0.6637791291265578	0.35889117224826966	-0.38318569314000483	0.9510916129159169	-0.5379513188926803	-0.2796956586852479	0.2507723378286881	0.16691797160388167	0.10139101062612581	0.6988351231758242	-1.010744077017814	0.1175716690935061	0.6140376303339888	1.5547393140919101	0.6594018911972241	-0.33708837809027997	-1.1745874712985125	-1.3661486216479741	-0.12624890074720552	-0.82760677727747	1.043252751043826	-1.1018279327796592	-0.6817084379339825	-1.233699175812357	-0.3364260863251717	-0.14524815155829016
-0.20018222018079077	0.4022395547435108	-0.7942635310759143	-0.11544556446404108	-1.1263265837954606	0.4198501467589646	-0.07330746392845751	-0.7121835208587922	-0.9973916049755553	0.8946186973479336	-0.23366602875338127	0.6009033468142814	0.20765726604300544	0.3456887292724703	-0.1354877471077841	0.48444894162990154	-0.9449936810680409	-0.3098475465869915	0.7131257386305526	-0.7891803844574689	-0.2845811372853158	0.25803483882904127	0.2189062965415652	-0.5932118837060218	0.32917967072800636	0.20740870272235915	-1.0882559814300834	0.4900815092372925	0.39768495642725865	-0.32299494181092225	0.2529735015919316	-0.5826524575036379	0.4408911268005767	0.9026313911624195	-0.9092502128170864	-0.33399659711148344	0.6363327436060651	0.6746812125019315	0.9466239671606573	0.5215824345430422	-1.0880357483629883	-0.6998044059821747	0.019106558105748322	-0.7461407334104234	0.8589814514668626	-1.1758442581496895	-1.2593937254610323	-1.7399687030341162	0.010476958454696095	-0.3928508166062394
-0.8656554064651139	-0.7310512221869075	-0.20375389473899763	0.2795779769421821	-1.043693227823778	-0.016820387668004956	-0.8505410851554404	-0.18549884074632733	-1.6402477567191664	0.6182499922840533	-0.684421018303057	0.1808586624888712	-0.8338964730061311	0.1282975671972336	-0.4644700467528312	0.20951164835276173	-0.7272656401518677	-0.7228222518409627	0.024847128890727398	-0.6294097079428987	-0.6555734138826461	-0.3614161076987152	-0.4919812738402075	-0.6824786437951939	-0.3210120355910992	-0.29150753786356515	-1.301923704792226	-0.221113008150095	0.7880731939021113	-0.42710712690971187	-0.15752506508037464	-1.0873940957690882	0.7100801897637116	0.40148256189511466	-0.758667638219769	-0.624573589666355	0.2992949454878192	-0.49625094177239426	0.4805247893394151	0.5221880165752253	-1.1834403189796658	-0.17621630053123988	-0.2933932514225618	-0.6890786967653624	0.07402531807156554	-1.1476380715586443	-1.6153344058897283	-1.7142040195143364	0.1898358202538146	-0.9066354891335991
-0.5843361187452858	-1.505456405700113	-0.18728913556400437	0.5869299874008294	-0.05718927112670377	-0.1775269294910687	-1.1620926607047701	0.6953760385000217	-1.7207230934705469	-0.1336778332780867	-0.37009624070507363	-0.5711087305438481	-1.2277062200758493	0.11204135407451925	-0.41470878758792123	0.19216372221205033	-0.07355437597171804	-0.48437177914305685	-0.6528597078701732	-0.22535093269243628	-0.7926041855290474	-0.6399176817493604	-0.7500159426239548	-0.29179648599272917	-0.40587216550061933	-0.5209222480515892	-0.7174699683198776	-0.308025226152299	0.5112895635109725	-0.5398577976011626	-0.263442297942002	-1.155506926634552	0.6575848887677838	-0.16271346820239516	-0.4014159705777307	-0.3033063630032868	-0.05456611484805229	-1.0869514070479607	-0.32949965185586866	-0.06327233510147565	-1.3583085121969347	0.004369553782352269	-0.530217893107749	-0.6606452239358651	-0.546193546900169	-0.9691202926169441	-1.0209492993572058	-0.9638272084687478	0.04314154599688312	-0.7460707289697586
0.3585760307098441	-1.0930410589418376	-0.3869313815153062	0.6847411334500944	0.8772507850343012	0.06396434132428878	-0.5026698111283199	0.8926452432498603	-1.1103999089234198	-0.6039988411919601	0.25948130461796004	-1.077423362346732	-0.636540955145012	0.04678898255812523	-0.1399099699294664	0.35318699851161783	0.879180334623678	-0.017163386678099104	-0.6315568926226804	0.31718387364897777	-0.2378244963651848	-0.25661080626124866	-0.25747073411915994	0.7548984246079866	0.10321686138220275	-0.24472715271531073	0.3636458077965474	0.11001538167246404	0.12991003349412256	-0.6575044684362118	0.23251844285388704	-0.8978639464462831	0.28663559579725006	-0.28170811287420616	0.21524063515631256	0.339934431455231	-0.14138024347525288	-0.7975850110055274	-0.8175231812943176	-0.4243612050220848	-1.1971042905755411	0.1604161626280643	-0.2621989942686446	-0.4119524681092311	-0.5668030900699692	-0.7690185610902631	0.4425365360125535	0.08497214796970465	-0.10764718086411418	0.5428519920202615
0.7021790559264222	-0.08330132263703838	-0.30216862881726403	0.722320772536434	0.7159439939842612	0.34512517652940333	0.5752568644302349	-0.23253780765693877	-0.3194880340036837	-0.5875876493721998	0.22777571584581993	-1.1075535369096814	-0.005188391343905173	-0.3715351673192148	-0.1248852417498724	0.2830993139477083	1.5414205063096602	-0.021216458770914458	-0.22081211126913672	0.5131659267475359	0.5626158704520261	0.20263891828112005	0.3627514864718718	1.886509508922413	0.3757115963423698	0.16828211587862446	1.2353931090930723	0.0988426229057141	0.12269028835660235	-0.8584057106850914	0.7503423157375506	-0.5788618170281318	-0.09416509513708392	-0.12612501624299396	0.7577721571502165	0.5302598271693807	-0.10323513486436764	-0.2029655115793513	-0.8109233678086004	-0.153241857822948	-0.5541483942422907	0.5083865538978153	0.350931525016758	0.1077610497393449	-0.35620958975887534	-0.7466837500902741	1.6223089619512165	0.6762076179941924	0.07568285471421393	2.235955749561968
-0.2205811033614578	0.2669528160506943	-0.07937333564897202	0.8823806242951366	-0.46537495341043766	0.14534480360405913	0.976001950340785	-2.0027484541767433	-0.06895969451285616	-0.585692446140764	-0.6393915206230903	-0.9068144900903248	-0.35548130016516	-0.9002038342226586	-0.6310910897363551	-0.0829417994187675	1.3114534557004538	-0.5745305335531736	-0.29297342915256447	-0.027384547858932788	0.7011980894010382	-0.050268120244248114	0.2882732423815462	2.171555037883296	-0.19867866789384167	0.19394572644719527	1.2970882198009108	-0.8389413559896259	0.22476187928364252	-1.205005300219802	0.46891275066833255	-0.42221310773161097	-0.11624871778106759	-0.28049698923703914	0.7314090036703392	-0.15712557852836134	-0.30642334110771113	-0.15539636785954195	-0.6784805959001421	0.30894783313833657	0.11218129138723112	0.6907099633640478	0.7774576092586363	0.4187385741861172	-0.5391041873925873	-0.8871903983059202	1.2885054433448915	0.404793998308097	0.4554042974256502	3.0134987073578263
-1.570626429954147	-0.3862306686938779	-0.32514841873588884	1.084460281753741	-1.456517665995531	-0.6603150432708891	0.23976274083535268	-2.911473917546816	-0.6171600396561178	-1.0487292896015146	-1.36678230324421	-0.800650686791451	-1.4275520468200038	-0.8391826753055971	-1.3279402742564743	-0.29122778064218136	0.19472551355756876	-1.0502644438769317	-1.0969925086705528	-1.0860912949001091	-0.08836862215814346	-0.9691823524548361	-0.5543958685480073	1.1971031906379686	-1.1564177091302208	-0.27129058057881345	0.5010589473908308	-2.003476903472646	-0.20764796116749273	-1.5686057003051743	-0.6553350799213048	-0.48934708066174915	0.3031405461238325	-0.9838624032318627	0.040247981904515735	-1.2636376320827225	-0.828910971681201	-0.8687499641387016	-0.6834097473743166	0.23374382115422426	0.116760833681818	0.20979318183846826	0.735479969762613	-0.07132350288095907	-1.117797011259674	-0.8976801956172361	-0.5455837952186309	-0.36601423799154026	0.5921928622808134	2.2604497241506927
-1.9243284245143417	-1.0521476145654938	-1.166688030139934	1.006414447576716	-1.215122594416227	-1.5996724000033795	-0.9299830618600503	-2.1038449017208003	-1.5123760127179535	-1.6853704614747196	-0.9644620066558667	-0.7824590481837312	-1.876971016295307	0.1366750292865728	-1.5763107596071755	0.05458714985657778	-1.081219347315718	-0.9087205720491102	-1.8061311731932983	-1.8762404645362882	-1.016045525112189	-1.6294227688641811	-1.3905762706520155	-0.4547877212702862	-1.4217552776030407	-0.8515540430699493	-0.599894951915834	-2.2184032170531043	-1.2137019339235933	-1.6047087828024458	-1.7236991595166145	-0.6682734862284657	0.8292843313219078	-1.7579365485615326	-0.8034950621191176	-1.836203924135541	-1.3106342261710788	-1.6684286363125926	-0.5796668670017854	-0.48600148578430385	-0.7054812765336683	-0.7506883124076351	0.4782635406706535	-1.2510453183900914	-1.3914719824324624	-0.5045916999769132	-2.46568905376083	-0.8160661259423619	0.33537185291078947	0.6830703411399438
-0.9475702400534867	-0.6695521967806344	-1.8492053425285921	0.44566165459380347	-0.055271375569019184	-2.0120292485841524	-1.3972105208373173	-0.24985250508496523	-1.9986875968666693	-1.7542976791291827	0.3414716993056871	-0.5713118433773253	-0.8736398040104344	1.4106117242364515	-1.0893281747997712	0.7256756577900637	-1.6580973026195387	-0.3287541585169212	-1.4304063867659933	-1.7105408035947056	-1.1080221580362999	-1.3005116659341442	-1.448786100940761	-1.6597684565933337	-0.5942855796045813	-1.158623375476382	-1.2693617413067173	-1.2132450485541264	-1.932613578558888	-1.0180772752418887	-1.8387097639136405	-0.7489827696303056	0.9485568371866098	-1.8692547431612632	-1.140949379787798	-1.384014442342911	-1.387302696469355	-1.7138178674222337	-0.04018868867558699	-1.1604585070890079	-1.7047501712232491	-1.3005545875208897	0.42581128904867677	-2.1401125511223915	-0.8171923098873044	0.19701788158254802	-2.9518708079181026	-0.45499472160153037	-0.009563522618066658	-0.42356386784450023
0.20570631801279965	0.5346901113480748	-1.5207357954794605	-0.3570557638536793	0.6697965587527862	-1.686834672709457	-0.7645101465287812	1.143844055951419	-1.673555718912031	-1.0154327152824938	1.3037383423235298	-0.03838153321516824	0.8052470617884047	1.9277763751766797	-0.2377516158630792	1.0564713197649278	-1.271688400631311	0.07768152748882032	-0.04866976586419521	-0.6797870698150891	-0.37820420540766636	-0.33114386520407024	-0.795317759741224	-1.696278334699178	0.47874234199369603	-1.2006526219048281	-1.1626273471966748	-0.01302941293254087	-1.513968833632166	0.08615040293514313	-1.079027172027152	-0.5332602480765032	0.40680660558291065	-1.1228980682962986	-0.8047856571087755	-0.39307258654358673	-1.1556842364461013	-0.9192253266815708	0.673862039626057	-1.0832708956223929	-1.957330460953632	-0.8329349920473302	0.602183801101571	-1.7796346820028048	0.2424910210523826	0.7423334798843364	-1.7840216353159393	0.3987182478714379	-0.1640816642312478	-0.44149452755730667
0.24727518114284755	1.2862735386942459	-0.30196479583218466	-0.8161253746779424	0.08821851405103448	-1.0786080028358538	0.2987018300522467	1.2071165562460084	-0.8056377878494208	-0.1466456839921424	1.0394368755801457	0.5286023534855945	1.5524333792237592	1.2756735288025876	0.336928858672478	0.6656990145263982	-0.38688244269751315	0.02452153620092542	1.129693328362838	0.3798785517346617	0.14071381081456028	0.26370613639135637	-0.2287121104951462	-0.7630748750410726	0.5946862793152743	-1.2773235105364518	-0.5786144384832432	0.1533399777794892	-0.1912610655135455	1.1567501504781683	-0.3756756251848605	0.06579609383289758	-0.5321215234671552	-0.10791943421698577	-0.22017189885876134	0.17989315071635434	-1.040517055619007	-0.04823992475083043	0.8015845868922026	-0.361731091339383	-1.1273662427918578	0.15351050630735982	0.5637382038268024	-0.2780830493092388	0.8359973210520516	0.6857597265243479	-0.08840206634931776	0.9535364738882186	-0.28940407002657237	0.1200983323877026
-0.7830600795979056	0.7914821231636484	0.7093699533754351	-0.4938988413288677	-1.189892381429296	-0.8578858979565539	0.8443497986956293	0.3855010417804946	-0.0756258440676442	-0.044724847784300276	-0.04942481168354403	0.6394495907355794	0.7101889741524536	0.09723275848323161	0.35352465664407423	-0.16387765125038367	0.32793340016249556	-0.1974655158786182	1.006234364022293	0.660873014629965	-0.3931885985805984	-0.0005947244496568432	-0.38588299645403873	0.34891205884492266	-0.43681761012240244	-1.546432004717931	-0.1442483942471168	-0.8323625994461222	0.8362586776760013	1.5794075392006814	-0.4562350213188848	0.9542232823411506	-1.2588099407197177	0.3707353233537357	0.09907675107504654	-0.09082591748316132	-1.2052982626904931	0.12094341207919282	-0.043785501641228915	0.17128747336348127	0.2177970305216826	0.5189498000723846	-0.07061598974315282	1.1987479952165327	0.45762323588964665	0.021634463239537705	0.9008121488611555	0.7477938420669288	-0.6909525730886276	0.36382406759976704
-1.664640189638867	-0.32502987125826666	0.5815316998475074	0.46121367882980635	-1.7547872681751036	-1.2350178750968868	0.5825281327504659	-0.26634539731863477	-0.0015228349980813776	-0.7865704108076275	-0.8386040901020044	0.0648626121256902	-0.7228130415217506	-0.6210751193191691	0.08136212906397361	-0.8509709909101173	0.5836869345621973	-0.21710357716413822	-0.2560028611367123	0.12899377506968165	-1.6027424193431066	-0.5929423391599989	-1.070750817907681	0.9842990636664403	-1.5397939499923294	-1.8014188893426333	-0.200857727186307	-1.9199272865234693	0.6524077501818936	1.152642913501829	-1.0899741149025224	1.8381816336020562	-1.2904232969036378	0.05372009845728329	0.04820254069706184	-0.6836953412037309	-1.2868452529318621	-0.3929502248671695	-1.2853690776551925	-0.1372858440687348	1.1260670943411772	-0.21973088982435252	-1.080674912078299	1.541738198625927	-0.4170908976864069	-0.7578838702675873	0.9270444333885521	0.06109216797001837	-1.2184521727248834	-0.0010639293592845664
-1.4679323463651155	-0.7633463267218026	-0.4721915337269073	1.3717198758745492	-0.9784634070529884	-1.7223473225995163	-0.026341615011469564	-0.22904656575107848	-0.52770062420535	-1.4615473903823002	-0.7452602575991619	-0.9104473759232269	-1.2417357125073685	-0.5103768048836783	-0.03615269691568547	-1.1126351987699568	0.5641565586938861	-0.09747290084708962	-1.437463332226288	-0.5297155211511358	-2.2688308664566597	-0.7463521475991298	-1.507295964424449	1.0307435799621152	-1.534239063597352	-1.68316205269034	-0.4776995805597789	-2.0550529659137475	-0.4436550160037916	0.21756523279017437	-1.4390363894048706	2.3084608256182046	-0.6316493017042631	-0.5972377011303875	-0.08032438957625247	-0.7367355801532635	-0.8552266526652558	-0.881945688268781	-1.8855826195825365	-1.0612695728659782	1.061094945491333	-1.305027327374094	-1.7257898996650192	0.7087062100150098	-0.8877673422376995	-1.0339854197263572	0.5885975962643067	-0.4827591860740128	-1.2902192916414077	-0.4964615085543776
-0.5199164120502484	-0.005538769343228101	-1.373218379285863	1.5683248328775807	0.34189983042279715	-1.5604173206120129	-0.4276608337233983	0.1663090416255239	-1.090142317046499	-1.0859826072970522	-0.1967872506860273	-1.6429248936871756	-0.43655735367617265	0.043954347974310914	0.17925881399598548	-1.090896703131868	0.5966187217704335	-0.19401770667584284	-1.5112991640804088	-0.6682266079169501	-1.6461841699050968	-0.4191694903415928	-1.1611029093087768	0.7762460486295334	-0.3738343325632656	-1.0227064537372177	-0.3900859635865476	-1.165413065098251	-1.368300518409882	-0.6235840314316233	-0.995453438966594	2.0650839467499655	0.27780844324146675	-0.906684531133848	0.03546523997777748	0.0180183652636223	-0.03745886914799295	-0.7756227179317217	-1.4053014086649553	-1.7428318540011705	0.24547014432626593	-1.58359033151041	-1.4075737918601863	-0.40473767342647704	-0.5616225191169173	-0.5593452910670841	0.45998007918531325	-0.6162506891575081	-0.6514989859361117	-0.5758884465310039
0.1973283921509188	1.229409301453246	-1.3080169754673137	0.9310417929614021	1.00090315942174	-0.4032361452183477	-0.4869442926937469	0.40043878238549807	-1.095071147238771	0.396199006702008	0.07522054795205657	-1.5346157274674024	0.7858971246076241	0.5466614510133809	0.5944672459713846	-0.9946586155724046	0.8469579013153691	-0.595886332775507	-0.5246146133235264	-0.2881563840572371	-0.16728640771385642	-0.17459873655080485	-0.20734688031006465	0.5548963746253498	0.9222440639189846	0.06330428835073382	0.32193668206765197	0.048462102367161225	-1.4325826533034387	-0.8841169461196561	-0.0027907836024024064	1.1855382861410255	0.9372708089338326	-0.5788327432539094	0.5008452373337686	1.019599097317576	0.537770315807333	-0.1822319523695334	-0.37988892326944	-1.5457004799501137	-0.6324830421732585	-0.7574085367613247	-0.25268388826216853	-0.9329321970495008	0.21108580200103477	0.3249588510620146	0.62305707040025	-0.6011495058283162	0.1221474898720215	-0.26213266872630275
0.28711219579317415	1.9009759615440909	-0.40296586139130697	-0.05009606935101564	0.8084219458613889	1.345182439833637	-0.3632887994488262	0.4432616250463908	-0.42613630061580476	2.0469163671647514	-0.10657382793624925	-0.42581151831229885	1.4223370381518985	0.8580276387175899	1.0052449984041518	-0.828319437379561	1.2738859546884251	-0.9216801605841527	0.7013244233816254	0.1328186143508206	1.182053710317277	-0.22636887259767977	0.7677078723477472	0.553497296620806	1.4533927200133916	1.312858789346633	1.2668185150677795	1.0205821057366644	-0.8507862195047595	-0.3921877834209711	0.9684185721451202	0.19249180936939875	1.1152902949588743	0.18164886091945412	1.2321193387063842	1.5373454928380879	0.4724981752701576	0.41726684680797343	0.3738159633517125	-0.583138174691259	-0.9438413765616501	0.4234636827780113	0.9629895662724663	-0.7072331953911617	0.9137911563903344	0.9454261307582286	0.9572716926126836	-0.717565826762127	0.1743437146796115	-0.009982022985707287
0.2300533572746294	1.6899764409794815	0.6501903312314016	-0.723417573146602	0.6974200994885237	2.801050898555386	-0.14352829308233533	0.6483462127267244	0.45170205269684527	2.7677011703906684	-0.3553875091767629	1.2188901131040293	1.417836254723765	0.966697164959321	1.2689938110720573	-0.5329122739713211	1.702654124663801	-0.7435953438573795	1.4627629295149345	0.2876338614185011	1.9073584176962146	-0.05805388101612215	1.3607634763000314	0.7976006697486445	1.2929388516473028	2.4169441949289214	1.7390942153202638	1.7237297487619903	-0.15842963868564772	0.6648409357875359	1.5988608903078207	-0.2581339037094065	0.8873147523509941	0.9848194501710499	2.0224467256397056	1.4170233344089767	0.09228160399597996	0.8027408752930623	0.6036480334794242	0.5174512043231848	-0.4523830476816172	1.121591638456434	1.4601268595044545	-0.061394231608554235	1.3975250018817749	0.8441163723257128	1.469164210754491	-0.7759048834467439	-0.5921506006290956	-0.07750996649931245
0.520033758887491	1.0156027834321137	1.3473551982621743	-0.7986069256595142	1.412198006025501	3.2288527797011697	0.1756962390797114	1.1372989717220352	0.9148896022245957	2.16140126199802	-0.35527712138940304	2.4876872121808375	1.358365632873177	0.6399716631165631	1.2465213115272278	-0.22800710931002047	1.864801162741708	-0.10274055291795482	1.6038043314108732	0.337557810717547	2.2101495220060907	0.7734265426113682	1.5663256436207973	1.1511768971837015	1.1072109611485732	3.0038855095580854	1.3902786709122694	2.240431802232694	0.488767386777695	1.7575169381212936	1.8674826009678034	0.08959057305071536	0.46938958038888146	1.5728219469596814	2.5193985063471644	1.0955694714589204	0.03648101743563424	1.1272759234808507	0.6278579080886753	1.2003644644795493	0.6184842643617863	1.2450497499232902	1.0528092540513256	0.6951535411643782	1.7496720177720262	0.18008087214418056	2.0813899216900866	-0.3296612987336908	-1.2967774590061287	-0.2239887754761844
0.9393073836511466	0.3083449871319811	1.6112142108330934	-0.48777349476033516	2.4269430890605728	2.545095912704433	0.4347946910234769	1.5392731997297286	0.7796493711054773	0.7345018959391698	-0.20773414761677658	2.6034696721031905	1.4660044564397556	-0.3263547493407608	0.8357924989839559	-0.12717414883965658	1.4892122453286312	0.508686227197481	1.2741341813240348	0.5604644480728563	2.3383290829699064	1.7558097219964133	1.5374428767503574	1.3241760331577814	1.1953370161537655	2.7437247875179827	0.5534064933335879	2.3319000784663966	1.2052049225119377	2.1974691736522733	1.746896113549809	0.8068314559076852	0.09274483008921258	1.8773626895525979	2.325131991812949	0.9888250160744657	0.4518172906409307	1.4585039605246415	0.684858997312358	1.300976635297599	1.6891852782197332	1.215889850993602	0.19412769915662054	1.4132882182425819	1.8767226118848772	-0.376458260335105	2.320898600014771	0.648575331033642	-1.0456331084781527	-0.061589010917892255
0.9478031008210496	-0.3715628363155886	1.5118569918883773	-0.21084894236070972	2.488029591324409	1.3529798346450608	0.3384735975382286	1.415330123617369	0.5057051043623626	-0.5238340142349311	-0.1280957393596212	1.592024070805926	1.3429001299640027	-1.5363318371255692	0.208351179356127	-0.22368973617251228	0.5371427342745176	0.6544454121032638	0.6524154894445348	0.9074617382292862	2.1614164116292716	1.830406283946159	1.3604715567453536	1.0258983925748226	1.2208868750773691	1.6764937204497539	-0.09633371897650118	1.7318763034627909	1.809957002833139	1.5981537287099554	1.1757348168874502	1.096351037522914	-0.009416969037837689	1.9310906764224802	1.3552774273112307	1.0549268854163978	0.8563275337894809	1.5125648886111518	0.6271294017135233	0.9771709440654205	2.1045962059918244	1.2135379341350203	-0.46935396741953433	1.8933828270740904	1.5347139667675014	-0.21151346352912018	1.6588471593551237	1.5234830046644952	0.058478214171809796	0.4305031077718554
0.563543432582698	-1.0083773279281694	1.1065762161141393	-0.20483811964721987	1.1846478442574895	0.4971243588986348	-0.11375775676521364	0.8091297035768737	0.7587451846517249	-0.7682042150259718	-0.05869690444187291	0.4008636591668962	0.727334229356381	-2.0655145640537333	-0.10742590136794924	-0.22194068040512951	-0.619564796371984	0.36859799516667074	0.03386057256538374	1.0961013433491011	1.5586997369392166	0.7674123570458764	1.1268861709517062	0.23580240862288335	0.8791082046381993	0.41852966685726767	-0.17789763868272854	0.7443329315138179	1.8240593748426401	0.3283108380872809	0.38592872546669826	0.5115488652555205	0.3420203832971941	1.824695430850978	0.11983039711190399	1.002650495514236	0.8804494696633707	1.0543463929835413	0.3441679874333391	0.5445648625879205	1.5834049343656655	1.0182169396565233	-0.5749960821739144	1.8903669701073225	0.7966439421775899	0.6752545682001421	0.29802650406832776	1.604772467474972	1.089969058673085	0.8643309184394791
0.4382992865093864	-1.30128048134845	0.6211010003638204	-0.38972217627505423	-0.3661831181575324	0.44854010727384164	-0.3873661167582539	0.2370202837070317	1.7188868493586462	0.19375999807576935	0.21919243174183517	0.13203692571349587	0.07155799915883256	-1.3996237486083196	0.35665586293688034	0.12859237397614648	-1.3885196245744555	0.0787933555634315	-0.10805860465220782	1.075826260693322	0.9182332998597252	-0.28041033667234283	1.0379681155398328	-0.687718845538613	0.48213127204077316	-0.1818670035213211	0.10699960976289073	0.17195031277683095	1.1612222506065966	-0.6133515151403398	-0.021530306259724793	-0.5813939170201808	1.0762733577201282	1.6960059900778566	-0.5539979755690685	0.7556495859310487	0.8770093766120585	0.4305031719798914	0.1718194508974314	0.37232443449070224	0.5405658627399702	0.5733606547948777	-0.1919672240752726	1.4548278183568313	0.20320440542042253	1.6352157814005264	-0.6904941025138885	0.9508222838550338	1.4044851706590555	0.882552478801257
0.9699508254577619	-0.9418936349383361	0.49565884726331033	-0.5373235708356845	-0.6500873115838847	0.9710446220890044	0.12639877074963557	0.14265599100370394	2.829206567678158	1.7203623678953228	0.6857097058839459	0.9529099729036691	0.019077407027017518	-0.17515101932139715	1.389423387963774	0.709754041441274	-1.4535266263556137	0.19338320336065457	0.47467231480223326	1.140709303110246	0.8251580139113179	0.008170990308163012	1.2079662981881303	-1.2604402509577886	0.5934411984118141	0.21124188993656295	0.27621614188674143	0.46341957947768103	0.49585520264933847	-0.4430870675125767	0.3844057019885117	-1.289902187875702	1.726038193157001	1.6409045971133385	-0.2644989881683155	0.5149957239297049	1.4724621555589288	0.38222819064443875	0.5316395168159165	0.7124760321318864	-0.13664612987781855	0.2919373476460119	0.34866354399026783	1.0644210402290486	0.2087003275869111	1.922682578957749	-0.38582033279481337	0.3816659860457047	1.2670865601729944	0.5177816391177965
1.6621547201994802	-0.10786060199367536	0.9650176013965873	-0.5198955825450592	0.5228192195510053	1.3512100349984704	1.3372068567648296	0.461464815224699	3.273470021677016	2.6867972919035648	1.0204529030400795	1.8115935159120782	0.4574474567796316	0.3643597405254692	2.0439213828754026	1.1502588457218312	-1.0767257932598848	0.759206329351695	1.315513757646826	1.4453744730032545	1.2173591603607516	1.4557723708493557	1.3596380048436676	-1.2924191132379765	1.1694268290851462	1.0301251542820213	0.08545494725189946	1.109073660324169	0.5927011388486484	0.5668281757462453	1.2555577608697204	-1.0114461631698823	1.6256840091354312	1.5944004396535785	0.5044796008782025	0.37426887704974043	2.532457746208601	1.1836750061602619	1.206032544259003	1.444016156429204	0.1650252399422702	0.5208313167745142	0.7066729918533431	1.1717973359646985	0.5577588995855741	1.3471466599979616	0.827356659161598	0.6012779328226796	1.2745446693452698	0.06658932822634966
1.6616961137969346	0.6132847051184265	1.639865023801019	-0.413916037176165	1.6922465232143713	1.0300343842409183	2.3121579589412558	0.7508147461342979	2.7240078367661362	2.3037842229806	0.9871632702706953	1.43653542290311	0.5240720353667461	-0.23257601828464008	1.4334909860164644	1.23317280793681	-0.8300326126281147	1.4176958458467315	1.4691921798228225	1.5860700979410578	1.216111225921909	2.367472139152106	0.9427193861945045	-1.0473382155420168	1.3981552669072774	1.2943736498605762	-0.2861641297740522	1.1472149524734296	1.3226919893301432	1.2138905056449898	1.628860390030622	-0.013368898930460876	0.4413282995379805	1.3565540212185683	0.7880145262074506	0.07727617287870488	2.9459669756969578	2.1371610552782823	1.346984892636793	2.035842626791246	1.182883677653534	0.8909946513508078	0.6985866379468515	1.6286295078833881	0.47476661233702117	0.42450184087821496	1.438194290408671	1.3970101312098002	1.4404218186624147	-0.30624525383833734
0.8284986928191052	0.8553831913753888	1.7697177145810288	-0.41131804543416056	1.251981235739496	0.08892004046760231	2.090146322582524	0.6630221560500963	1.6075401244658447	0.7989330775444246	0.7181724528561064	-0.29219494640812643	-0.28943879758485874	-1.0111735970460358	-0.33658540221565086	1.0653575393761434	-1.0139414536713547	1.6405802394615459	0.485956116347839	0.9576527775541772	0.0893841516016067	1.3838007973609314	-0.2512048966618621	-0.9628802143747548	0.5729303441738957	0.5639580671382742	-0.519584711290389	0.273455276007865	1.6825676843067656	0.5144740261554605	0.861128720140442	0.7882897462395159	-1.4127120626400342	0.7877055696597399	0.06697721326726383	-0.6792282699834334	1.7500384914081857	2.169071453374452	0.44227904806620777	1.949148783153504	1.9934594367830685	0.6046882627407905	0.35568091686914494	1.748586861248303	-0.43299273704149593	-0.10908523477605633	0.36212631583693794	1.8333273918942787	1.210668562116704	-0.7165691541494776
-0.06132688003546596	0.8082679163390628	1.0358392487844963	-0.6333530647465643	-0.8487628964361371	-0.8668971818335218	0.6592868816457322	0.21438087510141016	0.6431738782768909	-0.7607810506323931	0.5013983014185506	-2.087779222826456	-1.3455288002464143	-0.6574968000609711	-2.130875750413977	0.8155134415649401	-1.39860707433707	1.1193340362957513	-0.9611889525089814	-0.4099986415923797	-1.738436530662069	-0.9024391898563932	-1.6473838498605253	-1.216986452457619	-1.0168538140167063	-0.6524013745486162	-0.5350232684125589	-0.7836274652959607	0.9365699517752992	-1.2391277004486057	-0.6568218638482969	0.6462910637748555	-2.943991591444066	-0.03573289210807947	-1.237654690608984	-1.7457397782849082	-0.6125863251189883	0.956486598843301	-0.9091925442670882	1.1542276902398059	1.8935797223402606	-0.5302420326053868	-0.11321732715866145	1.0305668278461022	-1.6324490997942696	0.04287127178133153	-1.79786438186904	1.2297276412944498	0.361481923312378	-1.2940507075524288
-0.2720724510973799	0.7737880972498594	-0.07090946651128435	-0.9803548711550548	-3.0401179283888164	-1.3073272025883094	-0.9619606677962508	-0.36135868797723936	0.17129474254409308	-1.4551618810455438	0.38939720106083353	-2.5095596007670036	-1.525775398689067	0.8995082777010215	-2.7751476576896015	0.4254083886020909	-1.5429787632933634	0.0863927834062663	-1.7033552842746447	-1.6115273981136649	-2.962026548279266	-2.5173513663445077	-2.2778614460114155	-1.5710594871678516	-2.2941075986237065	-1.4809575613833976	-0.5335335246829852	-1.112671097573553	-0.49104931206597446	-2.669697255428704	-1.8391361844670224	-0.3690027413354956	-3.300445152077731	-0.8793102727925606	-2.200356103027435	-2.4860730975613237	-2.4837555022073876	-0.695041303163506	-1.5223383438841633	0.15856901545891566	1.026648470186746	-1.659309934710951	-0.46483216319846576	-0.28439938850272434	-2.196416317178808	0.5115536753504608	-3.2666633599627177	-0.15438951836162573	-0.5101877429662597	-1.8608452186270492
0.008004738611231738	0.5759593253669353	-0.8145572668036847	-1.138584780743222	-3.6997199665283507	-1.2359111208753994	-1.6484149601962756	-0.8952609376234245	-0.028152566881623705	-1.3113472063421425	0.19260859807472322	-1.4353512338054224	-0.6291931708905774	2.2285013338449042	-2.07868574774497	-0.2640513714154164	-1.2712642800207887	-0.7475159249930653	-1.3798193033479813	-1.7062382262825353	-2.758645985181442	-2.2461751486397254	-1.7289582364299725	-1.6099308195013236	-2.499054136259399	-1.5824730701577532	-0.6811924789741708	-0.6744337991846944	-1.506938427351353	-2.62544569845335	-1.94893991935038	-1.4635923863502733	-2.435453820231233	-1.5248798533105412	-2.2523066239875473	-2.3316093092150827	-2.590499863505922	-1.6653383879425043	-0.9672527134113293	-0.5491221324881103	0.08618154686637167	-1.7602762053637309	-0.6096907850793895	-1.4658599230447824	-1.8089267483787856	0.6443463904666809	-2.8865750536406547	-1.4203155642554055	-0.6596847776424415	-1.9876772126555093
0.007408068469390851	-0.2577924739440415	-1.0525992202417773	-0.8023266789379248	-2.6269093914029846	-1.0402209924900492	-1.1425296652807824	-1.3586316313326317	-0.3149111865070078	-1.0382495047586981	-0.15521416462588478	-0.14353407354988418	0.27410820077808845	1.8924415624255635	-0.85273820374253	-1.1197816306559432	-0.7597203901707209	-0.7590687577314816	-0.8626317525358851	-0.7653472165217824	-1.6418953854565312	-0.8499792603624222	-0.6081451747757449	-1.1131867869476872	-1.9010226402268902	-1.342210264864902	-0.826235558414979	-0.27138087019754625	-1.6105492192627817	-1.2638319432589795	-1.2170087830255412	-1.823136185858648	-1.1101863030409167	-1.8437765840753912	-1.5829407529550328	-1.3343960837077355	-1.3012841058848492	-1.5853449850358452	-0.09384055487260413	-0.9875951875600514	-0.5123998274624492	-0.8598996051197112	-0.6690406662126847	-2.0110537646913516	-1.0409794869595927	0.10458645756915484	-1.2151005562819066	-1.8965641857208064	-0.17433386782789406	-1.4122125526637876
-0.5168365281265324	-1.6686027504101548	-1.2817085293554873	0.0012407590478934515	-0.9687571205074655	-0.9590557888814804	-0.14733530361282	-1.7261642815879712	-0.7142924277926868	-1.0478725394090624	-0.4251016270674047	0.0871527676848605	0.08251669735703182	0.049814144770616034	-0.013668419733065058	-1.6271593712238226	-0.23741458423963493	-0.06219827133855319	-1.17089213501613	0.1475219893683533	-0.7838595941288591	0.004335062453912711	0.06953990730383483	-0.23376509767836634	-1.3278910890307183	-1.2052597142201131	-0.6052869313490188	-0.4895553211446849	-1.327330004343684	0.18966845366811416	-0.4449165905453914	-1.2752876789082035	-0.22737767320928312	-1.7552498341558882	-0.8013480812394255	-0.12831536403698657	-0.11390193613726288	-0.9874035147897132	-0.0016035662744850754	-1.4775673217703211	-0.9890504909191122	-0.04867430010002802	-0.7862842166077809	-1.9794401549614813	-0.6011107912239715	-0.8498535367747211	0.21467521026648376	-1.632337892830932	0.0963369285671832	-0.3747006488731752
-0.8758344666271191	-2.722856586404939	-1.8286239456560882	0.7859755813461518	0.07653114839060086	-0.8301051225590822	0.4161608347301638	-1.875786699538412	-0.9304404146862287	-1.0046933523639234	-0.4012024262167624	-0.7040522923406061	-0.9852405418806649	-1.6641270783874798	0.1868255805142794	-1.3351677402322715	0.2244421061044743	0.4817679215068632	-2.108142135070404	0.13649883414041794	-0.6641179537076133	-0.2781854431476132	-0.06018566725843588	0.6052686110289106	-1.1613075971859836	-1.0601867811457144	0.13705976515925578	-0.9524025665121736	-1.3173154508989773	0.6724107153650147	-0.1565864459360599	-0.3694010333298731	-0.11354312308056576	-1.258010458097705	-0.3593987727686348	0.6205935588770057	-0.002937131499240684	-0.5349075441139148	-0.6612276819989689	-1.9998805370186181	-1.6890701431561121	-0.1936886564986348	-0.858957497439872	-1.6875452270050355	-0.535502042023439	-1.604760023623595	0.5102063556874146	-1.1406998025784414	-0.34237419285342563	0.5088357315746644
-0.3226793917857996	-2.418837271486779	-2.265519559300893	0.9243691461713575	0.2692244520211121	-0.41598281596191683	0.1775538792774761	-1.6728699119303159	-0.7679186499666074	-0.472085052098707	-0.23143510114628515	-1.3514966138781577	-1.6265614193671283	-1.8444385322121357	0.06897905743743624	-0.37124294962552096	0.583559010262386	0.09931128398908756	-2.3404411276182366	-0.553429248005021	-0.700606244791719	-0.7112009767928729	-0.4031024918630686	0.9737471175990122	-1.0216121078907405	-0.4801882740757764	1.061311857924263	-0.8248345098516805	-1.420937980016485	0.18487136311985788	-0.24089932979900727	0.1279025018843726	-0.3858207997686102	-0.5741458364273963	-0.31169725591696323	0.689528420978927	-0.5500444372788083	-0.37154742827895515	-0.9236263900127241	-2.014454187583561	-2.407061293770526	-0.9082834073596192	-0.5419854500884537	-1.3193806476637537	-0.3599378403515201	-1.6872634127947048	0.0771057205179307	-0.8444377203445692	-0.9162164979171212	0.7447093691222363
0.8999293073096214	-0.8374656800739021	-1.8789654534545197	0.2454109629911953	0.13882251563281078	0.144983919890587	-0.5152507561234071	-1.1358897147808973	-0.411260757467954	0.24796983839998968	-0.2686730685456543	-0.9352068948455481	-1.029532453042187	-0.6968656800307903	-0.07453538406747758	0.5954887386432819	0.664653277721651	-0.9903483508262603	-0.9737407571189016	-0.9087908064897415	-0.2192196008584037	-0.16487657780755052	-0.1898141108480402	0.701842139720692	-0.4242999794564489	0.5065767748305842	1.5361076904722022	0.07392027335182515	-0.9656730185996327	-0.4513011543898761	-0.305308454763178	-0.1346883010782964	-0.4515007959391713	-0.14515396505158198	-0.4551665153198086	0.3157716603645883	-0.7533218228239199	-0.28395144970286756	0.01722247492551207	-1.1107253024754815	-2.464286259791107	-1.060481445559642	0.359537415818502	-0.9491048440005591	0.13685994023150272	-1.1076884170318682	-0.21652217149133465	-0.8128712877161636	-0.685158182093399	0.36654966505420034
1.7002025501116562	0.7662352956420141	-0.644073917032032	-0.6599931222755272	0.12286353911706717	0.40685356427659336	-0.9718031366002584	-0.5010672503640428	-0.22629525331125253	0.32074035607477613	-0.5633960003602599	0.28325767625840553	0.152382311403157	0.37540261033181915	-0.24207494932383372	0.9535333518893772	0.3347502551053627	-1.6580365454681525	1.1944914305498553	-0.4128586172436213	0.5794793813523376	1.1388849139532284	0.5921419921209715	0.0243256193191703	0.5115180921093199	1.1863791161740131	1.2016014593729314	0.9562424205720296	0.09019493832562316	-0.5112508170940196	-0.15552832328079447	-0.8358400390314816	-0.09748927527359742	-0.2877885090865121	-0.5357012585569284	-0.09739225496549131	-0.36947662193597364	-0.21605237358004575	1.48845751925998	0.2655485075965829	-1.5036332204422893	-0.19067374158598688	1.4818436238683266	-0.7414256047051706	0.5375905501726217	-0.31969603911624644	-0.13840433638580238	-0.8694532609884457	0.3620732732181599	-0.12889771149236498
1.3336719260055376	1.185078452165835	0.5662838886510222	-0.8698791199279565	0.12757432266203503	0.1823301317113736	-0.6676403548118495	-0.1234180376913143	-0.34512129761073546	-0.5056567213557559	-0.7234840316539732	1.3217493491332295	0.6322713648773244	0.3783169580664844	-0.4422593677405003	0.6776433805424937	-0.16626859113180426	-1.015285308772525	2.3337797015522326	0.33516175623686234	0.9089471801444671	1.9026387193374346	1.2147252329699005	-0.5219776128911685	1.1828228329690478	0.8932608144418106	0.353110132972047	0.9551699192690558	0.8152657107494211	0.05784603555893874	0.12530373228062944	-1.2816563475828595	0.3922211771882962	-0.7974148030015229	-0.3714706879932894	-0.24601829675663756	-0.11230447987191898	-0.30097601869151736	1.9888398733713393	1.026599090510085	-0.028265255028473883	0.9187491687974939	2.0202598455738214	-0.8348869437773833	0.3683984407820349	0.1276326995709535	-0.12796110933356442	-0.7838951834037791	1.1067305569437933	-0.25000421952641066
0.20011482976630776	0.48330720244663017	0.8875957743053845	-0.026255468976271245	-0.14074620727685375	-0.12143674496491304	0.39449408746215375	-0.27659172257435255	-0.545892421859889	-1.3558265261931213	-0.41799875300791023	1.6030073566986385	0.08069334949703073	-0.31667239720431495	-0.4601461441564157	0.24406308067599336	-0.2900278710035278	0.5495315853379124	1.5286578602042717	0.3829445285075428	0.4893977322206042	1.3504081661951226	1.1041436830548288	-0.4732080549271518	1.2079563066358903	-0.13541024550450045	-0.28539634614869885	0.12483995453393416	0.38859978251330124	0.8041672887149562	0.3861056895974272	-1.0137766701270277	0.6299114572487258	-1.0394691243082292	0.023372701270220973	-0.04786836603879006	-0.5847644555274244	-0.4260897549924472	0.9182506172455862	0.5370575190624208	1.0168949410271035	1.1969316504912908	1.4269711435979224	-1.0155939095941213	-0.19158703311575265	-0.012710759312168404	-0.45072833711069155	-0.4023547174586446	0.5652515407164773	0.05212496539664064
-0.691156384013239	-0.15383556196961426	0.41546564590910584	1.1851795945444707	-0.6700434842551933	0.07522825015184388	1.5932834314557125	-0.9500223752656003	-0.5653446540245002	-1.1580141764455016	0.1007476391019501	1.3714765733749275	-0.5103753296131397	-0.6053119266505024	-0.12599067761233407	0.08111310954116471	0.24827459022977627	1.6502248494767608	-0.17856914819400813	-0.3977558382402227	-0.051826990860959855	0.11480108843371135	0.49162769209666213	0.14652565738559514	0.7776999857089129	-0.8913308356085154	-0.2422866916214545	-0.6556924216525097	-0.7310179852748149	1.247987271947914	0.5196934456057859	-0.2222204742515436	0.5621055832922779	-0.596969410598292	0.34972524584008835	0.3186517077189506	-1.4139508544494546	-0.14272392039866857	-0.6728054688569258	-0.6317951570753131	1.1594732393544795	0.5428606415303218	0.03938057185174169	-0.7968229210929725	-0.4577238194752725	-0.5088253259978127	-0.7341202635396722	0.21787649570063206	-0.8724747996287698	0.3781077980796196
-0.864938257564387	0.2319838927469429	0.03701199586472549	1.5810900121042935	-1.0970481783379615	0.7706953233705521	1.9984204040222437	-1.7594972862636973	-0.4611708027823764	-0.0199432368892316	0.20285878374583502	1.0946078537342592	-0.12055952490904293	0.01618508210745666	0.2913943869150927	0.17133691073135787	1.0246768638500274	1.286081186419991	-0.8696803077646291	-1.1669763474263182	3.537464725911742e-05	-0.607354331822667	0.05099669874877889	0.7731853020719041	0.2856312575071498	-0.6706475791649468	0.22651990935258245	-0.7113857712793603	-1.1648294569713122	1.157929915693579	0.43343629083504	0.4140643725046751	0.4936282249798367	0.19950281143557227	0.20189921019715915	0.5011237022701164	-1.6908735579220928	0.7247020479132179	-1.2224772879860044	-1.2440395273394982	0.747107498449063	-0.1393710313710866	-1.094076820071528	-0.035887020354261195	-0.0974694033046481	-0.8315574518703784	-0.4929225875929312	0.7299581816310658	-1.7648797039881785	0.30860135289337975
-0.7410853399180269	1.3374240663443078	0.3493894702005965	0.6341482137644293	-1.0635001184035293	1.2454095481645597	1.0588116886862098	-2.0970337635589393	-0.5877946975423033	0.7588752083076312	-0.35683374150746644	0.8209884159992036	0.9923727966163663	0.9324241040362207	0.24984889360205045	0.1742502522069021	1.237920912890914	-0.15299774474838762	0.23553781341863333	-1.1323107548996145	0.5272376651570699	-0.4660410650665104	0.039471212454439346	0.7766394978641096	-0.1490833025375261	0.1468171506255491	0.38987484666056993	-0.25615452624626717	-0.213397683059695	0.6025951546192644	0.1242445201799964	0.3586712423145378	0.7063022648733427	0.5585512977451635	-0.4789313296272175	0.27337226568898365	-1.0717291703746272	1.5365293691612898	-0.34628205646265164	-0.7040365769850802	0.37438576538474977	-0.06770995736493565	-1.1463120551335022	0.674145293393883	0.4226243301167592	-0.5950944653462307	0.14014388843860803	0.7115412486724128	-1.1612471057116283	-0.14146425527440468
-0.9066834442305701	1.9694296418981916	0.984542176342242	-0.9154207957657158	-0.48251454116695136	0.831149550979202	-0.7991501450949188	-1.5254482752759766	-1.19686187820058	0.24947436877404564	-1.073166468063338	0.3354502198304402	1.5981011487856056	1.132402587286167	-0.3909758884375888	-0.15229061905435964	0.5768886022318577	-1.349325301850647	2.0488973129202646	-0.42470548645681205	0.7927814158577753	-0.17796937166416016	0.04705798609342181	0.0843717777625253	-0.6006048972567848	0.5683634715145486	-0.18528813133232191	0.03568250854582973	1.2579672267325845	-0.042023512853517554	-0.15153224071616908	-0.24544121239935024	1.1036057665694918	0.12529989172765868	-1.145392332627401	-0.139606994124557	-0.09057669213997413	1.2861799564997953	0.8692576075500844	0.3478565703026892	0.15622905229417272	0.5842512445062952	-0.29549552511013616	0.5419116832169969	0.4194451945552454	0.07482108307120834	0.5210780590741115	0.13913269405738868	0.4276740926654253	-0.49289939630064544
-1.3452051772035318	1.3216488187259086	1.1227374036221571	-1.6864449988840693	0.5034035493904554	-0.2545424273600973	-2.3263818172056276	-0.16419926532775417	-2.090154233895451	-0.8452941595871906	-1.238060370987975	-0.2681624489785769	0.9915156972659143	0.24999652742578143	-1.0359127621968902	-0.7001538339651301	-0.35401744316446065	-1.432653870587983	2.8669983559908774	0.20858492237081286	0.46984490360545383	-0.4134520930335487	-0.3660718251469672	-0.6768840064345842	-0.9106996991459718	0.17515762948394165	-1.138701803584675	-0.0741560234597636	1.8045265973481952	-0.21510418269833076	0.029579270510566573	-0.6778968231459505	1.2688362280774932	-0.5309683179202711	-1.0370892225335366	-0.1440124327011484	0.6381666362224768	-0.25074362472799927	1.1964400692333501	0.8212143771188773	-0.25445850260002123	1.0816359614061855	0.4835411837995109	-0.4228089200567929	-0.1173492861223224	0.5932559646541891	0.3203934968025664	-0.39597054997894554	1.6816781064816433	-0.2545184281086026
-1.571794326182169	-0.24877982903250456	0.5063712607826584	-0.9492580155746924	1.6465821093119806	-1.0412434662791463	-2.431852965056904	1.31165101728917	-2.6917862327301454	-0.9277761321840038	-0.7560010986769939	-0.552932675321285	-0.1997487373866631	-1.1410500848259413	-0.9168500433583674	-1.119075490180008	-0.6147133149109999	-0.7333248753657314	2.099907136053712	0.3897509091314796	0.06477438969279643	-0.8729067208593227	-1.015102201223879	-0.7326449258132621	-0.6683570835617109	-0.3959633928404188	-1.6652819507161196	-0.1831708162167866	1.086874964214717	0.4026006958675609	0.7900983184242067	-0.3286578628236706	0.8842472141490912	-0.49450970347923917	0.03332972410063647	0.6201925609073344	1.1604503050603205	-2.02101381017253	0.5674484557777667	0.40231826393478315	-0.9972189538150407	1.0673415883520694	0.4352915712381051	-1.2043856483502033	-0.47537374890998807	0.4203352778827831	-0.03446687012923535	-0.1707193105087044	1.8541981703716512	0.5671563045158272
-1.3461129331003707	-1.6497964600203954	-0.2856553638371196	0.7204874302265615	2.591973568986165	-0.8471510350337991	-1.1333441625971803	2.1622506250108304	-2.4814830482305137	0.5056818083216541	-0.20055921895550427	-0.3650177040471983	-0.847710222513944	-2.0872336957599558	0.025930402610031697	-1.098316285612522	0.08647199259988987	-0.18500974576847973	0.6160784994039057	0.4586693744322682	0.1514288576480062	-0.7213231018008087	-1.284455771141142	0.11106948972926858	0.23879239203216995	-0.2626457118879609	-1.3715408380766365	0.07962357966270212	0.18405668352964766	1.4314751164864854	1.615792915042776	0.7035905362486217	0.08456714055090893	0.44188863126946337	1.366361786564553	1.7261390443368951	1.8510202129971483	-2.6115423927246195	-0.10566638378282343	-0.20016783534619223	-1.6062272935192954	0.8008255042774831	-0.23335965582830073	-0.814330537116271	-0.09021300236609872	-0.3949212315162181	0.09732703615429494	0.8542346212796299	1.2730991838448755	1.4202045253763127
-0.9383276849125929	-2.0718097959920456	-0.5535747068662967	2.0769765700867318	2.889496558534965	-0.05258391438352309	0.5130315308577815	2.1676077334918373	-1.4061267717815118	2.071778023682144	-0.031055969453125568	-0.19978849241086127	-0.6702331116891144	-1.9860800557185438	1.0261902712955908	-0.565138547985293	1.1153985993887698	-0.21499275748303912	-0.4184496979895433	0.8014572287245018	0.4856088821606128	0.24046230647763903	-0.9084762085995198	1.3008841720717088	1.2364352894806379	0.5812171999986316	-0.6972221438778927	0.4630549815119132	0.17513696904601794	1.9264765487129496	1.722154807889755	1.727229280269639	-0.6150453016286881	1.4739013128879566	2.002087904505256	2.186787080595704	2.543119010677045	-1.6652165221310444	-0.16592273230033278	-0.19419756311261238	-1.4380837145262209	0.5575218461051729	-0.681665544067302	0.5574486457816321	0.7596729738920602	-1.1696560774975406	0.7399264511442631	1.8401924991158891	0.6055306974299851	1.7051622540984406
-0.6618257868741306	-1.5330360762838675	-0.23004621006655931	2.413194395631212	2.2390574795392015	0.3251217578079087	1.4661520564773587	1.7385572039237909	0.05845909738992504	2.0229915157271634	0.02065686584712677	-0.6477292094542272	-0.39497236976903255	-0.8982667387243831	1.343263492598407	0.2794389437932138	1.641876039906239	-0.4164920134246931	-0.6907817137984364	1.1677421759918039	0.2760291928342832	1.192195202550821	-0.31167049993368406	2.0833101592580814	1.4998515039970395	1.1995265555880577	-0.39314947366243824	0.3885665327706594	0.7958320727029085	1.228164100226729	0.8891141173838518	2.161525212742638	-0.750951829899414	1.636451588172271	1.673535168500774	1.4088698425398976	2.462323968126685	-0.19898513283335317	0.09270622593684759	0.37297889452649735	-0.4132649226444898	0.19874225625174613	-0.4393566772272202	1.6878510850111148	1.2955581720817249	-1.162720192494738	1.2628676039513405	1.8898021553987259	0.03673925972091548	1.3383794693446873
-0.4357071526414428	-0.603371266168692	0.20564399267662326	2.056857564851175	0.8303637575626672	-0.20571184171913953	1.5974071559322465	1.430601982013817	1.2176681509613196	0.3409047834156385	0.571826626001767	-1.5408594319418902	-0.6363349785711448	0.5960812611344917	1.0698788494398284	1.0454696256912361	1.501157447997653	-0.2202479646584725	-0.670783904562353	0.9739144366626675	-0.6750121995017796	1.1822035108289868	-0.06925594675320824	2.16092380785306	0.8278291605393459	0.7957256573863406	-0.6190482723965364	-0.26365091583381123	0.850710284295306	-0.2814380807606151	-0.19089752458449047	2.051324219054243	-0.2902717117010941	0.840845955163095	1.0139784777092942	-0.10417094156274437	1.2289373121611478	0.5279155303035779	-0.0020201236670374986	0.7956562183328051	0.8363317791602952	-0.4481556847727383	0.06902151453157335	1.6683979603507848	1.1494768429987914	-0.26915985071100446	1.1826354591769417	1.046455348750504	-0.6174110829906225	0.8032011628527157
-0.03093908375939069	0.18460028616619242	0.3972707468745299	1.7211249382740161	-0.634913345477348	-1.0612985200247333	1.477816266187769	1.3755733717590826	1.6010512284700353	-1.1690477762534106	1.6677341979595477	-1.975128756895863	-1.0283190467363708	1.7517786412030214	0.900424571972705	1.3373943156522463	1.198557879941033	0.39270810528266764	-0.7293416320729871	0.20705811585695139	-1.4999169905021381	0.197440347219501	-0.2050345234574909	1.787024171780743	-0.09113015420387233	-0.3488521915286904	-0.7200839454504011	-0.9257127456990991	-0.17863396333648018	-1.4627881549888233	-0.5906503275837627	1.8358809899209592	0.3831707544459483	-0.10774233564449084	0.7715089863153379	-1.1580655574194474	-0.3571192197779684	0.26376526961604624	-0.5577332863424513	0.6607698216985646	1.5763556387844795	-1.0405211350211594	0.07069988607848159	0.8658568626673384	0.6815237252134179	0.8516852596988808	0.7670611221743772	0.27137258472051234	-1.2469063574724812	0.6291681368722594
0.4065247231889019	0.6304995106298744	0.4417086555577306	1.5713109128965432	-1.3940251877424608	-1.2863349607122954	1.4315066229744833	1.2482736304845505	1.2398176580265854	-0.9765752297024377	2.5075637449110664	-1.3482833507457286	-0.7558021487140529	2.0492789866387557	1.1630676774795503	1.003772784784123	1.1423586670117125	0.9658459701492095	-0.7034447441073608	-0.3419325726162209	-1.2113908447909296	-0.8346115516320121	-0.2448296870223768	1.3135776295722177	-0.4047203346817012	-1.1840907818993227	-0.007035909122258279	-0.9931996236614532	-1.3854357020677397	-1.5848167448909634	-0.1771957540991201	1.6958346493901768	0.8216126190089599	-0.49213289930104726	0.9606105995943687	-1.0427433464560096	-0.9320856141865034	-0.2537456037863355	-1.0249680473830205	0.3201360468332419	1.5958858009213492	-0.9663465890205378	-0.5956605120146181	0.35353099080729455	0.36455445101732187	1.3781646168230859	0.6701547362239498	0.32547816912105854	-1.33359903100697	0.8510564373177688
0.4232138747694371	0.7715532618024539	0.5373634773149739	1.1193038210540207	-1.1784410530051	-0.6715352063596592	1.103312428560133	0.7815229480312744	0.6022853449023874	0.392093226170716	2.2449439646594276	-0.18964767664465826	0.24424268344495267	1.4919749362345955	1.3670899338193867	0.3015838005775275	1.1119110313009046	1.1654687853466896	-0.3499773361737533	0.04366371908166559	0.04964884235300331	-1.043534365571203	0.06904045770425789	0.8100127068166849	0.0033252197145730855	-1.0520957540102531	1.3221732225649168	-0.5377505799988772	-1.4891815301311098	-1.092850577029472	0.2113401031442122	1.3101203314748953	0.845968751285081	-0.44449797821205295	0.9534403639606478	-0.21402744442884247	-0.027170513222049154	-0.3680472704998803	-0.9515258032551936	0.33031302726638934	1.1777967687589213	-0.20710127201441714	-1.2409214327317901	0.562470846818632	0.1264351638405312	1.0800660026781117	1.0724475584476643	0.8473785936834685	-0.622142528420083	1.0293810101501155
-0.059500009449773725	0.6915806998853657	0.5569160987370166	0.008820075531923394	-0.36013560214942625	0.030053549014257556	0.08742183792550574	0.20090703246116035	0.2310029300493932	1.0547357758285543	0.9548615072249784	0.3222138036085021	1.0333387644401688	0.60835105539553	0.8657487799847599	-0.22413262502746042	0.6115676113191892	1.0638841220740796	0.106668017944732	1.0640808669342772	1.0675012741409569	-0.44311704878178526	0.37882452628217417	0.1808525286685706	0.47876045244452614	-0.3329053193583665	2.22343910465757	-0.183130459457725	-0.362995588508207	-1.030929100206459	-0.27976694027684623	0.3475914480421737	0.576918182382298	-0.5856184636586096	0.35785304662251366	0.27231389565637576	1.34990849780351	-0.19911760927631272	-0.516913035022112	0.6588137302241748	0.6129903166644582	0.38310642241057696	-1.0862323738943869	0.8498121673480897	-0.44538512803172653	0.46973587348844503	1.4187077949968403	0.7802568320555316	0.36849286901418266	0.7941072978834075
-0.4102134022641177	0.45910683182151607	0.19158495490571567	-1.3300325925066723	0.40771638972301266	0.009155763330432158	-1.250628019144434	0.033125464748879965	0.33963054315866076	0.09281398052972048	-0.3832408380885255	-0.3104108937420946	0.7665522939702795	0.06537737728993091	-0.218346372525129	-0.14417615838293904	-0.38716236554045336	0.8492787902263278	0.16891621635418258	1.6204156128013791	0.918024712407001	0.23502980588890038	0.181579649040936	-0.48550514071376294	0.41166490576788306	0.10245092446774613	1.84623202306225	-0.3149150335272694	0.8350544013665473	-1.7312168384859332	-1.5015195522440905	-0.9206788435258493	0.2189371031945632	-1.0750098474454217	-0.43182144025533903	-0.08285428844922225	1.7608735509726405	-0.1946022447762775	-0.1992326514074461	0.7218193768136107	-0.03680242821137624	-0.03000042762087704	-0.1338153651401497	0.468621360240339	-1.330991687580247	0.21417351924506747	1.070326510796124	-0.3081039937973128	0.792486155936396	0.27764474883210993
0.05979101230603731	0.17232530345863434	-0.5315657553410092	-2.012229910855523	0.6743937329253687	-0.6722017440203671	-1.9355738415188382	0.48328145934990036	0.6845389557221898	-1.344923091224922	-0.8793064866642961	-1.2814527389169328	-0.22943811124914476	0.15951019694579535	-1.0347246200878457	0.4736780691908729	-1.2937664120603596	0.5125424161953697	-0.25222203531655935	1.0010430657905147	-0.002991662254125061	0.3476049126477785	-0.45147427314324823	-0.8948553320000138	-0.11765988664150197	-0.11756085660443606	0.4352603138321747	-0.6278336116554366	1.0207856164357663	-2.32316434825143	-2.403243379225645	-1.7118695677710294	-0.12858341558150752	-1.3374224279408553	-0.6932787445556126	-0.7851297709924637	0.8197451137952082	-0.3332052170206221	-0.12949687055657966	0.19742455611574752	-0.695423654635154	-1.170356234516425	0.8441328814598278	-0.3844209292343469	-1.8377916251999662	0.4457449405035315	0.05153649367557358	-1.6114538682925539	0.4068208495347523	-0.07732861861087352
1.1413318376911956	-0.012081511555527951	-1.1027291735515599	-1.6648013242209185	0.4008250445171256	-1.1976645534738763	-1.4537313396416571	1.1135703747239714	0.823616087185311	-1.4700941682334547	-0.5658026633436026	-1.3356588508831433	-0.7821555009363722	0.6438591702265062	-1.0091471652137067	1.073262514011227	-1.545531139206365	-0.015273969251620724	-0.6284652691947006	-0.36470901750454887	-0.5333809535130923	-0.1274611903034263	-0.8875219090468636	-0.9242006982454194	-0.5860740340173287	-0.5913953314572795	-0.9178787483533272	-0.5637106951536196	0.3318448987423864	-1.706894228479663	-2.15292532166323	-1.5162010215038293	-0.46101566122720977	-0.8293888583649738	-0.25530835414137154	-1.05468443146701	-0.5690558690352392	-0.15892390048602442	-0.03753483534691903	-0.471555509910587	-1.0511938890187615	-1.779043411586998	1.1325273006269676	-0.8275716608983507	-1.3235826317753665	0.6968896704723931	-0.9966757364393247	-1.9733884831039428	-0.18252896634634058	-0.11652600017737215
1.7286727155211083	0.060875718871076595	-1.0218294444841458	-0.8834650947429048	-0.14677304864007482	-0.9377157296523816	-0.4196059009547028	1.2367336231980983	0.5353237042152836	-0.026157686055446303	-0.1809733700204241	-0.1379542429319034	-0.2510578899201958	1.036439808211749	-0.5300764661859089	1.0570300909601784	-1.2426166223813728	-0.5532088649326183	-0.4345487174263602	-1.4478942218140625	-0.1569728818829079	-0.7329849934329778	-0.7016010191756733	-0.8625887598517317	-0.733977174996047	-0.754891309104144	-1.3692122461313665	-0.05990341945022063	-0.24748404940017132	0.10525275105255467	-1.0046341483192127	-0.679966437412753	-0.7449684824597844	0.16462550540936194	0.2955709365287936	-0.760180949001073	-1.3553153127635005	0.4283541339943275	0.19254711275545516	-0.5804754703303737	-0.8256625245101923	-0.9831674774822802	0.7247693848984224	-0.4925581211332022	-0.029792707601161435	0.48305448827316755	-1.521730334334754	-1.2374093929914975	-0.2932898677226304	-0.24637678586074493
0.9694183534036962	0.40179846399030483	-0.3645562425914071	-0.6060073702837838	-0.6110292481906817	-0.06925753847252654	0.06898217606360993	0.6158784264032325	0.011712613565537286	1.427923060156674	-0.26798411374594044	1.3846674737547444	0.707884325417341	1.0498124594205887	-0.40440911332873536	0.3038481769505544	-0.9829965203108185	-0.7527657162928947	0.1468475264103498	-1.7305839836122419	0.47466004779878135	-1.006913517227739	-0.20344007979946024	-1.0939602972763491	-0.7811595900328103	-0.49687074313792906	-1.0097316653092556	0.34379876769829126	-0.16257972998295053	1.84779274626687	0.01999852988250666	-0.0630320670139688	-0.8719897376567889	0.7796617474826756	0.3034721853575822	-0.47059355634553784	-1.4005301667739243	0.8303450106790776	0.19394924524950344	-0.06670944263530593	-0.241374909417688	0.6309090386618752	0.10722931425979702	-0.04548168985154905	1.0439181972525882	-0.14917643307842735	-1.5297076956107187	-0.41832535613030436	-0.013113503145777985	-0.9831789870486967
-0.7004365873338487	0.7564079167108849	0.24911379797361247	-1.0958772443193057	-0.7270735986052773	0.7581692854188409	-0.3272899213461037	-0.30126827597461187	-0.34677181526584067	1.3746475394823487	-0.666588516865582	2.038758926455743	0.9155282709407225	0.7086938199654041	-0.7634906079630522	-0.7065656489618014	-1.119205021840277	-0.5379718414909465	0.3425194716821488	-1.5456638326909495	0.47888527306768014	-0.8066223735338645	-0.005485987191180003	-1.5460308145104389	-0.9427339702585688	-0.08064813105334652	-0.4487165338331567	0.1643970923841675	0.14830824867730308	2.2413194336194575	0.19088985148439958	-0.12632740409935297	-0.7428809666107616	0.5845905805630146	-0.25314591309669676	-0.6519169773575227	-1.2754424591063311	0.479649766126862	-0.4649891209128702	0.33252984560829163	0.017616274789194256	1.5313048296703295	-0.4147444160511018	-0.311633831093678	1.136867678084758	-0.7097356042220557	-1.3403705556866332	-0.4796557033448216	-0.0808705346470446	-2.2343531360243856
-1.883977889771842	0.696162014320849	0.24100340670385695	-1.6905138645320734	-0.46778282827915557	1.1432757676880947	-0.8622708010911727	-0.8607767985568845	-0.3126058503777009	0.01964669267616924	-0.8695750402786787	1.510000243035197	0.053450763589872746	0.16061464175332824	-0.8638013459732979	-1.2871049287721128	-1.366189208863511	-0.27180021095056384	-0.34843333407389065	-1.383665000216132	-0.12522992072833303	-0.3432334021223613	-0.1767915193889475	-1.6428518738769202	-0.9920652164578505	0.3164905577847637	0.04104115591222309	-0.4253178390030036	-0.03960850968061822	1.2126278736763099	-0.32303711803613566	-0.4991359705294277	-0.3627279425879358	0.06684882603342442	-0.8645329708431821	-1.0542455116675749	-1.3071938071923739	-0.27732451306663786	-1.6172312323927973	-0.08903088549263133	-0.5096292338391647	0.8189228284519705	-0.9316704771748301	-1.1476718413396592	0.44670800164474217	-0.8294228940984143	-1.09570024167882	-1.2086381514705524	-0.9520843769978038	-3.1607329562409445
-1.6069228896796897	-0.004767687418528096	-0.4263494179502968	-1.584194400708657	-0.091731087840692	1.1333247071827395	-0.7092047608824796	-0.8426127350470437	-0.004848439359023325	-1.1410723859825789	-0.6654896316741492	0.46492545996302787	-0.9641947450470648	-0.4642762786871628	-0.10505985977862606	-1.1116110270586292	-1.2206471067959903	-0.3333696823937613	-1.526302774883062	-1.208735764161251	-0.5064050280373139	-0.015571254708171839	-0.1155284233943064	-0.958182470405883	-0.5176002776890952	0.7099807719650847	0.6823997295540776	-0.778381900559705	-0.7934951787540737	-0.19849059698390145	-0.8192765122750065	-0.5195238217517155	0.16660573022662384	-0.04895702416923191	-1.1505545659807483	-1.0200276754939015	-1.2276844808906	-0.43674523058714654	-2.4456311680845957	-1.158406744112923	-1.466031000097753	-0.8636169377664776	-1.4600030358240472	-1.56212176448971	-0.2165510466778644	-0.6041939236953036	-0.7124443978549042	-1.5449049660877618	-2.162555147026108	-2.8933289404761457
-0.2272753705946663	-0.9889934088671768	-1.2843766375461505	-0.7321333831606984	0.0361125310617123	0.8427913315617054	-0.04836669911005301	-0.5672833826357163	0.28710337540035485	-1.1308883517890616	-0.2852603783754797	-0.2680588967656041	-1.0134040644893938	-0.9838403889107917	1.0289663276522478	-0.4539903049990706	-0.6324541379833774	-0.6240864491011074	-2.2124456010970217	-0.6755844338744796	-0.12587793852864032	-0.11476904882614034	0.6317440792764869	0.14192387312880686	0.4615853047680926	0.9908756798678163	1.524844910168944	-0.4806305027996723	-1.492703577834121	-0.970917122733997	-0.7979631973426815	-0.08346125084473408	0.7210806383023408	0.23481329642984677	-1.1797574800790962	-0.27953437477610377	-0.7828542476630928	0.40764961243615366	-2.162951800129781	-1.9528206041204341	-1.9295335770239455	-2.026695898392946	-1.5331158230503896	-0.9529437774258267	-0.3371647777118719	-0.3394863000741692	-0.24978732843914261	-0.9137050872625113	-2.706849750708611	-1.420171041671809
1.0764445158343852	-1.4302954301933395	-1.758766244881978	0.14034064775144947	-0.1992563403120588	0.23000682496097974	0.14873723843846254	-0.4242379641156198	0.4048541080866556	-0.3960154587707658	-0.01734374454763102	-0.3806188043583178	0.04585065333096755	-1.1357414694661985	1.3963995008935455	0.10500790394777822	-0.08629128111376683	-0.6868919228528583	-1.7647348045206532	0.17034519574394943	0.606002141204068	-0.5235268885934261	1.6431825117795746	0.7063456511343821	1.3738727928254835	0.8322083242329421	1.977358538329545	0.27206822864741964	-1.5785864870263453	-0.918374625508514	-0.251421269556789	0.22256766460690078	1.185098457150252	0.22912204724275423	-1.122881756722717	0.7374575640729443	-0.29259973754945096	1.3796167787812934	-0.6935178821370864	-1.7426182129142855	-1.3246449745789888	-1.7809359114056222	-0.5692631079823965	0.14206082149658017	-0.07084842422026146	-0.08581265622081086	-0.04792769166324628	0.098362728204128	-1.9739616555218487	0.30621790424024786
1.5438822806060195	-0.7604848188522506	-1.5168894015717507	0.3771153706128574	-0.4742823918369917	-0.5725976474793203	-0.5898986756813901	-0.4303819537729739	0.4327164477977337	0.10362471343473097	0.10728599544885532	-0.02446777199711459	1.3123530150217246	-0.8154700381258314	0.5599989479968296	0.21171584757311046	-0.021956533972071018	-0.3189287615239507	-0.4259013689087357	0.7862643228565862	0.9087636988540804	-0.7016263133688795	1.9922438765640023	0.16424122900243157	1.6742688061990256	0.14861901604058664	1.3507916231315042	1.006516659022081	-1.0572678399542748	-0.4495424689578751	0.5660562755355347	-0.14384595984995663	1.4207915340669095	-0.40156626249936767	-0.8671282524480833	1.3727002311864729	-0.2743015293370617	1.2331440183624467	1.301292227912835	-0.676401021975979	-0.0059251164734384874	-0.5059344635581411	1.3026213773189987	0.7510939947562086	0.21378850225335833	0.38213692626532325	-0.3334696270977162	0.5135885271089646	-0.25812397820008137	1.2112892756955593
1.390242528984648	0.6280205521937814	-0.5971668077648776	0.07636043739294063	-0.3050864574375405	-0.9450937709342094	-1.4788798128592473	-0.3244185758702996	0.5520749339447266	0.19293365103735677	0.19391057525611582	0.5813113408580032	1.8433960904964894	-0.33377487393067434	-0.6143564309634345	-0.003073622176419415	-0.3367375837166185	0.14204977294940993	0.9740677689001442	0.8274015310437834	0.6114616738972758	-0.13677424798940907	1.3536026137014447	-0.9904198009946115	1.3998395441845122	-0.4941945147436292	-0.16170883556373855	1.515594806561742	-0.2690677383033923	0.12078840916119495	1.3792301613121407	-0.9744502993701477	1.2777644309951073	-0.9643996438305183	-0.22359093951174158	1.360371161750269	-0.6365551535527463	-0.09634372972009825	2.9374468262770126	0.4743349756900465	1.1322055101152593	0.7513646129241538	3.0091832601956243	0.6892637323681374	0.4784279964245419	1.087309916445958	-0.8010971984965293	0.15385872902586156	1.5434318831379374	1.0528286026712668
1.237359780741495	1.5637856326022903	0.6047566305219516	-0.13498133536892648	0.4026454051379233	-0.21089908870579224	-1.2641540941545986	-0.014627887844832614	0.8344410813488414	0.46328283882811216	0.2160552140304916	1.2527804727268028	1.5140846872184626	-0.23769069763488054	-0.9498889262661395	-0.18006029408574553	-0.5616523669111205	0.26943445312731074	1.739149670916115	0.6716794734583644	0.26139951247329535	1.0706178368206578	0.48872263247128483	-1.6255627621723436	1.0106125293574661	-0.2842067353558116	-1.3836247676593776	1.9367874712529651	0.5365608623009903	0.7561988971115969	1.8973965722371546	-1.4820951290151214	0.7084538092860262	-0.4297350371736635	0.5664415311382455	0.9236659052561418	-0.6472285901985012	-1.2080008436738252	3.5954112246032017	1.0880246755932246	1.5662030714302502	1.2852587867150802	3.3722097363251935	0.6891096694811201	0.915116550134426	1.5356844732353072	-0.8219217773495014	-0.23353852408086326	2.599499515450839	0.518373363861512
1.3006735142330585	1.1974403911792335	1.4896600469169443	0.10401231995811475	1.1310873092602138	1.4694383524398398	0.3031094752255834	0.22010668217689924	1.1685778507604687	1.1575128722228285	0.041768236360782904	1.6992773496236764	0.9010979752888795	-0.7234056282160835	-0.36217823025184953	-0.20039548130706436	-0.43424322079614996	0.13373484113861486	1.7293289976530615	0.957860914924854	0.3145142386160408	2.1453449695662417	0.4369649505567111	-1.1187941683203004	0.7711928677208423	0.8735010996365615	-1.2853727486413766	2.358881060597327	1.2068133936510297	1.341283996953211	1.857390184051088	-1.1433558565117654	-0.10626045702082883	1.2319106319407325	0.8589499184801518	0.4198385675593303	0.13360925290043674	-0.7167862711347323	3.101605292303021	1.0985890458234138	1.55745533278986	1.1265639532488003	2.2355733081777167	1.2942840131336717	1.4441126504637758	1.11934762569956	-0.14347996867551424	0.013553054943815765	2.588274909815608	0.4071791913930682
1.3007010888998096	-0.05571791370870814	1.6127243301480403	0.4919815564316325	1.1902326783820751	2.884008919852954	2.0422805769427894	0.036725217953065624	1.3317336901584944	1.6345838365592644	-0.29382716045208646	1.613043930125304	0.5474553730050509	-1.2913004718838372	0.09744036144250624	-0.3243272532203991	-0.13309087840812464	0.19172046538643514	1.237607661868599	1.658857901334136	0.5485233664882134	2.3115145867895506	1.3087310826467147	0.014516107400661518	0.5083988221178561	2.0066531066818496	-0.1276307308916456	2.54789057200197	1.4692690607860042	1.528441644125522	1.289245676544405	-0.22868500899491975	-0.7904956682428765	2.7238448370635098	0.33059800057359934	0.07642414983960251	1.1487359643070838	1.1419667476751236	1.7478885459659408	0.7616903974765373	1.6650150993051362	0.7177420645393149	0.6467405788085182	2.0206452623045705	1.609075805683699	-0.10235182077054471	0.7561217389022593	0.6782114018082583	1.7548823428970335	0.80258428879137
0.9999858243123064	-0.8474134972516669	1.0675152264643646	0.4942444919542943	0.41657935134854973	2.790128942062329	2.5079184612547416	-0.5433115057141936	1.1129575110985848	1.1953000446125177	-0.5031656519027705	1.0270810483768473	0.5072795939051314	-1.1657863900972267	-0.34020183911186436	-0.8105883126797438	0.06401299225628074	0.5898480965509718	0.6380623446875056	1.9386732292498947	0.45068361182645006	1.5630847685119695	2.1056385050816213	0.7107893319279863	0.022991324373072886	1.9723372333490001	0.7780722143850288	2.170263903896839	1.07409139110998	1.1267069580664872	0.6574229403087615	0.5481419014084762	-1.0041294438431514	2.6631536011642485	-0.47120734202937636	0.02513516795983184	1.3949897465396763	2.6718020068251085	0.23799370870886535	0.28798908661526995	1.9903898534253266	0.4591690558165342	-0.16584233357509195	1.9408250388364567	1.0877096556969938	-1.1905557738567403	1.1544543062927066	1.0693511416118255	0.7234326083030441	1.1059086431564735
0.528410114166975	-0.29903042966930754	0.474932776325077	0.025797141012497565	-0.6329832468775966	1.2201134078262763	1.4541049969413948	-1.1172078625079571	0.4462041796072454	0.12460884741715457	-0.325142596534029	0.40008747919499643	0.5100819737038953	-0.13269351153797493	-1.0713466891208714	-1.4438912781489637	0.1807381602127017	0.8566905627347001	0.1727253262053221	1.1121543496837203	-0.02181675978446794	0.6676693658632825	1.8046645237016399	0.50637789975705	-0.4850297898037203	0.7155937903148831	0.5157994168472746	1.2124249663405164	0.24192979330043152	0.4523200893122061	0.4803070813447398	0.782010916349407	-0.7022404097701171	1.0674737169612394	-0.5781779388310199	0.33127171462216676	0.6529598497551232	2.507399718463668	-0.6157557916392213	-0.17438715900858043	2.044589070919916	0.5256791044297563	0.04058528078652389	0.9494888481777364	0.14669298605289535	-1.1156737255393059	0.883883438291801	0.9978211764816286	0.14900616710947212	0.8232895662490691
0.11846071771161518	1.0065874633068277	0.42984832423479047	-0.4372583004218772	-1.238377614487253	-0.43395249316467727	0.0029126282751163733	-1.3169477894336654	-0.4674025437747971	-0.5234443489693017	0.16836783841777042	0.1394014829794861	0.329633053259475	1.1335557365709898	-0.8200571674976606	-1.57786124488447	0.4540615702410098	0.5025095965368694	-0.07377411044211486	-0.4200446567833601	-0.38013833926663876	0.3487993954934049	0.4654137963104152	-0.033124648889892486	-0.6301447771105497	-0.6016137844673385	-0.4261759115160354	0.052949363928709636	-0.30189006812203595	0.019080250473083434	0.7173852077742662	0.6514287926372148	-0.19641948855975153	-0.6073262360563814	0.3231798839086685	0.81929615405278	-0.15611273306991408	1.017716378895292	-0.46536300487323795	-0.367798080612284	1.361637617363454	0.8514826001950673	0.4302366050938654	0.02250900219596176	-0.5996408537489356	0.17234331522190566	0.48943509272679453	0.9776292061255726	0.28295350504430483	0.17312990668580278
-0.24984174349273144	1.5977885006229182	0.894682720747851	-0.409850936528902	-1.2212713975917795	-0.8045947205717096	-0.5762049560596536	-1.155518170611876	-1.1652161498769071	-0.19084458895269987	0.6262511952548373	0.09210478437933287	-0.09173918807846689	1.6827766669600668	0.6510295075579705	-0.7604147380678765	0.9048561936099224	-0.21604467550691284	-0.15025502313205535	-1.465254891956702	-0.3103965334539535	0.5433241316924611	-0.8803897132720951	-0.042366842332479525	-0.4239042139079874	-0.8660181561352266	-0.7674909649213824	-0.8896343079457362	-0.020556819481754144	-0.10881468398229781	0.713310507298223	0.5043294757492861	0.05474933443058444	-0.9581542505598544	1.4393735303354862	0.9982481497556799	-0.03358223763667222	-0.22374029793583602	0.20808699023729615	-0.020093690508191007	0.12646766492487768	1.1327428798217367	0.10796221883732851	0.05984959357606092	-0.8523352551669491	1.5630045346875712	0.5361039676249033	1.3911514730592742	0.7438540634042048	-0.1736276062435767
-0.7302979534549127	0.6920677458490423	1.2250293339315623	0.07763551594011114	-1.0140230216746964	0.0535023333620346	-0.07618971987032967	-0.9086045836589429	-1.1926970265056147	0.4942364306242988	0.7574382584517811	-0.2696008110163047	-0.7122935982202564	1.213487515109228	1.9858215349046875	0.6988162880164184	1.1916203776687002	-0.4645704421203169	-0.20478071565313385	-1.2960421289468105	-0.14625609102393464	0.5633437289157353	-1.3624163572399461	0.636051688412633	-0.37205849384110523	-0.2505112750311942	0.047185065946400484	-1.4836879366315412	0.7435915338001972	-0.39292139590013536	-0.05332498102394462	0.3808342950988734	-0.21898723294211436	-0.01717813034004838	1.6581645562695881	0.4324784629603889	0.8517884733588167	-0.20718268145223656	0.46466371884914137	0.7835233011039322	-0.902116262562279	0.9694269934752183	-0.8915337639701992	0.7536435819433973	-0.8722629481425825	1.7924963508251082	0.8936026045477867	1.7827844348755955	0.820907458103132	0.10562473304398765
-1.2147718447048474	-0.9490142196706768	0.8708265843403735	0.5786350442151913	-1.0441032779946882	0.8073379195655129	0.6720597451126819	-0.7224542381009045	-0.5259188978047931	0.49960002677466403	0.5508247085048792	-1.0914707704242765	-1.3800683264977527	0.3165587914809337	1.6906310983355208	1.8907273712922248	0.9964407307795923	0.13426133430236453	-0.3755199462798964	-0.4059229038884842	-0.418114873893508	-0.0538823769992663	-1.1031986588529992	1.3208942962769439	-0.8396865563472818	0.05310471520947337	1.201799147022707	-1.8215786666732832	1.0251931273661485	-1.110431758035833	-1.218900467908821	0.08174909636950113	-0.8819493999867317	0.939280015251624	0.7400326218914169	-0.7122288810257652	1.2810968488377825	0.537202709244819	-0.18992252859163739	1.4680204249976176	-1.093525051226942	0.22720222955559874	-1.6799749563270838	0.9381575588110054	-1.0148659015202217	0.6490689864490982	0.8828595408318942	1.3183818623003947	0.16181770156429684	0.5890854007816536
-1.3095129343611496	-1.8367265203211192	-0.0017376107931423009	0.7626762662401647	-1.1836375286042558	0.36618832520031186	0.8244387424425397	-0.4619423144560709	0.2687637010854342	-0.3527019750392601	0.19002934774588529	-1.7650008734191365	-1.7664881960724552	-0.18096905713461564	-0.046351676392096995	2.1006292302727303	0.4620638976257803	0.9090102111219065	-0.6434672257126647	0.11841919687249475	-1.0558010525936006	-1.00169929039725	-0.8832450986360225	1.331412167717705	-1.4709634316269868	-0.6795462486864249	1.4535166688304424	-1.936936700469435	0.30346102412494086	-1.7594796281408416	-1.7613412761586555	-0.3798181010256585	-1.460579724779767	0.8285904369093035	-0.4367010609692244	-1.6427724605429985	0.391986802136587	0.7396241163453809	-1.2791609722541757	1.4104705682252607	-0.5319183604457607	-0.6972580732513546	-1.4962996699917344	0.019535821356052568	-1.2004105370912725	-0.8653239351451045	0.14365649355768703	-0.08414742562446632	-0.8269739769901805	0.5885709133660871
-0.8182872612101151	-1.319299842434324	-0.6784874771513058	0.7099740257512215	-0.9244720423212396	-0.943402737785245	0.3390568076096846	0.020362376528469846	0.4550542305974987	-1.224943480940883	-0.11990372319030329	-1.529387544603828	-1.5155633225953526	-0.0064180510307213995	-1.413829893540082	1.4123559012325118	0.08387393290835107	0.8940170821449491	-0.815942933924954	-0.1639084811611361	-1.3358856028990005	-1.550268472178044	-1.1658739988983762	0.76381325279906	-1.4955344122563972	-1.7759242312122727	0.5116919211795512	-1.7298838233256373	-0.827969393658962	-1.4737248915406027	-1.0887537066877848	-0.6091729368256146	-1.4786580624088446	-0.18026111127366398	-0.8450929028702049	-1.638255928167958	-1.2638890196563246	-0.10595024008964371	-1.8353976314958258	0.5731789576467637	0.09733005684260286	-1.1222505109012275	-0.505810799291227	-1.2751341673518757	-1.040473292825832	-1.5563835146423965	-0.8081368390894837	-1.398279513339504	-1.356300916317375	-0.046993018067289165
-0.10435772213833708	-0.1652140633752141	-0.664047126249591	0.6708722779105137	-0.06438127169057964	-1.8370842964704543	-0.16203706163805023	0.5697834646773188	-0.1412162772130888	-1.329334122859701	-0.18863542054537746	-0.4154109187387018	-0.6152841670688354	0.44955135207021135	-0.9860645409355073	0.4979100940086819	0.13819242253464256	0.1161720771431589	-0.711454305955828	-0.6602787590140426	-0.7281566379454085	-1.315871213652221	-1.6468262925575574	0.30134780111956555	-0.6526899182057025	-1.9381687449183147	-0.7412002919768341	-1.1955348312491907	-1.2375913441182236	-0.0821319909970721	0.22765720498535955	-0.22574612524714444	-0.844149810680661	-1.0262765507682776	-0.3716370437162065	-0.7765690946977354	-2.249233603799053	-1.2599866581741348	-1.4084466339391057	-0.3889509524187157	0.17558161278557713	-0.7218807594840372	0.3786511514546516	-1.735944621336264	-0.45001269145238865	-1.143274091479725	-1.0460456918449406	-1.4688697640107387	-1.0541253842711145	-0.7360757964139581
0.2206348198840224	0.39059040200483197	-0.16633373205385005	0.6836135882115559	0.9284528714014156	-1.5559353302642525	-0.11157451154875217	0.8156705193406089	-0.8404845595728112	-0.8172591644146225	0.15060672635762537	0.6310932121608526	0.42458054914173987	0.6681322801979017	0.6264831403944227	-0.10637859439714642	0.3434800940102529	-0.26162421882659387	-0.3641768451216616	-0.587806103220437	0.3785926838065188	-0.5738579744984972	-1.7403674415721069	0.3422193323716388	0.3931329074783006	-0.8153358083580662	-1.3222617161754908	-0.6036934727805395	-0.47866195295355174	1.4761307705648685	0.9827159936446599	0.6377609719086341	0.01759038917392742	-0.9484047770295323	0.20162397647964064	0.14998908063206148	-1.7340050543345142	-1.66616450086314	-0.4959762698753972	-0.7344078953766927	-0.29368174077306863	0.10632497002708859	0.3863225451540958	-1.0523017379179622	0.10230630372556589	-0.34121210031916943	-0.2539709605406392	-0.25807241770322964	-0.3150267551007226	-0.8158885469077695
-0.031030856354672308	-0.03550189518745918	0.218522490355604	0.5694835698973723	1.334721956636813	-0.6421463002668566	0.5214078535575963	0.592681410505109	-0.7172529446952028	-0.42349133642819164	0.8535975460408721	0.6877440632860671	0.9182641161372241	0.47681087025939384	1.4603865748561726	-0.3825454136014382	0.20251231561562932	0.6546000331041655	0.00037833814364979153	0.04745213550590227	0.9892197888502439	0.12436461161938432	-1.3047422057883964	0.5330217839351845	0.7248915764999293	0.5128609067539607	-1.1499343607272403	-0.3196253448333956	0.724471459652787	1.9987042592392466	0.5861989827612917	1.3553137682690597	0.4559082167567319	-0.16767119390122218	0.17241349360544528	0.46205502989964425	-0.2699944901784313	-1.0945767271891012	0.06334031952858775	-0.34213541601777886	-0.7499464109202384	0.6052365922167313	-0.433458433370914	-0.09804744107972152	0.10363694385871124	0.018563374299343766	0.8395194537666715	1.0719435889301367	0.1791784613344604	-0.3010382608423887
-0.4137801255586819	-0.7485242139816326	0.18399020598943017	0.27271024250379605	0.9341169747835821	-0.19898784165401578	1.3106968158700623	0.1790125949779658	0.3759491409141354	-0.45741898574620066	1.451822297988363	-0.18994159027730861	0.6066666558876547	0.014247420071373673	0.4599366508736392	-0.5144450842087133	-0.35952419493444737	2.1271712770447606	0.21512140502094446	0.5063571785472775	0.5272508697644067	0.4677233538458144	-0.7551585535295074	0.2660820857662915	0.18074012502473258	0.7425133578913742	-0.8602674510099759	-0.4300543267454334	1.2608595515838281	1.2279800013594548	-0.3684349920169844	1.3675156479315298	0.14131176637014387	0.5029865248745524	-0.3332454215102692	0.2243147880601756	0.9089647413535531	-0.2594179700544253	0.0027605748240485026	0.22122322670874656	-0.6576842478609642	0.39799757053777507	-1.3321838779047874	0.11408418210323502	-0.3455568882479287	-0.2141051255075304	1.1401144795345457	1.3288733794833254	0.18672184563669295	0.12590912455151618
-0.38353566637292974	-0.9205228723458064	-0.0511650577105108	0.03792018571997763	0.2484917135923859	-0.6111782789441368	1.7299593586637367	0.01947524768248069	1.4528896645103655	-0.5039346232573926	1.2395575928144873	-1.0938116790798542	-0.12110754109310562	-0.5564485943126823	-1.3252927514451367	-0.42912522671746306	-0.8371852309061932	2.2629078001822927	0.35902631603760954	0.25700731892754863	-0.5839256597486859	0.47528772500903194	-0.5390986372744829	-0.4933816431680816	-0.5030809388579849	-0.1752780944387873	-0.868303010959495	-0.6249001977477957	0.7752045828851623	0.0406510879960655	-0.8274205187200785	0.6885690211794956	-0.5974855567030782	0.49201179285309016	-0.6432426089266591	-4.264981475905368e-05	1.1343150665153416	0.029457197666815614	-0.19627530264646847	0.32036099413294933	-0.03696783692290811	-0.18981514353103746	-1.5504732295249248	-0.5173377460755091	-0.5913849878286341	-0.5839899399869197	0.2887834937296714	0.40769505857192423	0.04778534424926485	-0.10238473455462539
0.061661819506895824	-0.4904983789326908	-0.13626504258121763	0.1409326817722956	0.012682967776919952	-1.221630908064829	1.4509382127448758	0.22108168637262599	1.2469614641671838	-0.14615130118527714	-0.07347959708593622	-1.2899390718458041	-0.6494441929884539	-1.121839234769557	-2.0011098890677936	0.09944150981171603	-0.6914226664935437	0.06549325697294443	0.6401240262995032	-0.38835710156488357	-1.3849144220920533	0.2489132625382336	-0.6580825609185155	-1.0858792650352307	-0.581918050802747	-1.015875862847837	-0.9401684317539946	-0.5107599379261016	-0.07865546312510995	-0.5735358312901788	-0.4171414488543158	-0.15027628307109778	-1.012205401024151	-0.13797771961615876	-0.4001701316389204	0.11536398239567838	0.7309920315378107	-0.3648248079921486	0.009621635152064354	-0.11907762474268149	0.5484640921856653	-0.5350569689128459	-0.9034353507788343	-1.2803995898460325	-0.20309624284194613	-0.6997199732697178	-0.9696787372823602	-0.7825406749337962	0.15937627186687459	-0.7606857887445532
0.3969138158771828	-0.04826471684672492	-0.034325780846338874	0.5039349773813849	0.45186625152141807	-1.2119010075768932	0.514790164649944	0.4114735930538407	-0.45953051481579854	0.35854434867907053	-1.8550080524751311	-0.9322380219686731	-0.7455674760594538	-1.4753344958627557	-1.0349790739178863	0.9110450340961167	0.018592246011789854	-3.179495805334626	1.0822886425183729	-0.6693077908988717	-1.307601175995774	-0.15791812334711872	-0.7386654896625939	-0.9115765691023774	-0.1461714127925855	-0.70971818685892	-0.7063639407712962	-0.030978819187907125	-0.43769898502431726	-0.5297399218959176	0.2806024252628322	-0.6103053323962986	-0.6024816742704192	-0.9202402554298084	0.051473844640418286	0.3544066782685944	0.39025609698164704	-0.9420722029963472	0.5558456583956619	-0.6093201647920018	0.5206870701450328	-0.34866661214573585	0.17160245869159488	-1.5571185270659205	0.44975514350026036	-0.6323647301186844	-1.5214481095974182	-1.3280972789941468	0.4920774215552312	-1.0303113961845807
0.1887222210451261	-0.03948595803315696	0.018604393818793516	0.7166981193853338	1.1108614258791163	-0.5274110575750603	-0.6257711424334667	0.15330459241771527	-2.413988610654239	0.3943774879870076	-2.8807712411688016	-0.6935840456590907	-0.6956416619884037	-1.3369693997472338	0.20368724506096542	1.3181257107950024	0.6585558404958346	-4.894528362223908	1.3812260566402024	-0.25976324874375306	-0.5856500181175263	-0.6255858905209183	-0.4675951517526604	-0.1564451308987786	0.07834627891711671	0.47928510746390446	-0.26505477452617543	0.45996779397495524	-0.1115741759088542	-0.5243412420438344	0.508686923801043	-0.5750861065417066	0.40307344916486443	-1.3914841932904762	0.1337169284521949	0.36814974820193613	0.4173120589801294	-1.151954066326227	0.8922880656802912	-0.6682738494151759	-0.17393710052502337	0.1348874142191156	1.0230252528811798	-1.3600052647312086	0.5483238912872329	-0.666715293372189	-0.9419260976131628	-1.0885981419493833	0.7121326959374442	-0.36683800739569783
-0.44263714052475456	-0.32688736860788137	-0.1146269619264136	0.486956268244672	1.346937206142833	0.2128534384587202	-1.3139277958805764	-0.5337301046193617	-2.9580497710557654	-0.1441403029060854	-2.3764032341822436	-0.8668631133648891	-0.8585176696448552	-0.6615677543777134	0.16970294562819946	0.7633502646430503	0.6850113525061609	-3.6900409305394963	1.1458012456036952	0.4179042135143719	0.1289543217874772	-0.9091413299969013	0.11877127227117312	0.39169259860667077	-0.3190030627170596	1.3497257184328917	-0.0007364719779200565	0.540994328461529	0.35332169379107875	-1.035308730179578	0.15997184672972292	-0.3439810809481624	1.2520978978125183	-1.3109191099865778	-0.2760755589432035	0.16343102599667372	0.6565192568507667	-0.8440905634195152	0.6710489137154694	-0.3266883773065391	-1.0325959928434776	0.491520905071859	1.264280017233156	-1.0290781343842903	-0.2490180857956713	-0.8583992316859792	0.1864212854579549	-0.5654132000293818	0.6519140742581846	0.9101582341735598
-1.0141574569740588	-0.5108730772927674	-0.312720039600074	-0.013334271723338906	0.9249096876048098	0.5503638136838169	-1.152786536932239	-1.1260997396559294	-1.6180559175116658	-0.6202969779571844	-0.7780851872690291	-1.0474356434238317	-1.1800098486542927	0.14534363171657771	-0.9648612743586508	-0.4290816103499286	0.2047401424434931	-0.7343653314215406	0.3243331699088336	0.7338537671152192	0.39390878333206997	-0.8278814412016376	0.7123086358587561	0.2348696288811589	-0.9105080915164969	1.1589274490922719	0.07483593781802966	0.128295200422953	0.3269598825628453	-1.6952279237451329	-0.2607293687455038	-0.2971793539529369	1.3843360756233143	-0.7170954835339229	-0.7313821414106791	0.022323543421078566	0.900144724441986	-0.27248867831455476	0.13713181875881655	-0.06837351475432105	-1.48916542124391	0.4962549536004481	0.9852681751981432	-0.728444442566447	-1.3384828788076502	-0.9871412370611873	0.9340956403259667	-0.26089485222594033	0.475890721546715	1.928378563788885
-1.197356410003442	-0.43072877794714187	-0.41590945648595157	-0.33573439387599174	0.14693749962707342	0.6470487303119804	-0.3726129818580618	-1.0822542841452176	0.38283119433880836	-0.39247751835494565	0.6228307663342102	-0.6995422429601706	-1.2170007271246153	0.4838154895052132	-1.5212263420387158	-1.229047442972279	-0.18752743537268524	1.432512530563482	-0.6253248495669259	0.5358494552712916	0.24787985245785316	-0.46192249596643814	0.9961579327465464	-0.2800572887680175	-0.9352683604529348	0.3430602573856309	0.43300832508266757	-0.44537295079630074	-0.3102047418453676	-1.722673869134703	-0.31874281064270915	-0.5721830547046018	0.9306986483019526	0.07157131728933545	-0.7222009690188824	0.04592979725724905	1.0982228054283043	0.15861769781697196	-0.19354879619289797	-0.30485721734432725	-1.4190436156938608	0.20043717265329297	0.5902943521160304	-0.42230231535111307	-1.68815494419294	-0.8830779406159722	0.9032484360538892	-0.29086258389071046	0.38124367671580345	2.102216295585619
-1.0177846963157557	-0.19353365595999536	-0.447310231358951	-0.2600327364309031	-0.49867124176785677	0.8635739683695869	0.3283445715168147	-0.3452703116018501	1.2718795492995558	0.4229564125871013	0.858098076177388	0.16934724631539397	-0.6217145766328667	0.10164691156702758	-0.37075683939136805	-0.9831076520542775	-0.07992826246172072	1.3539249321467441	-1.0544948589417444	0.21536975225413438	0.05200790522752592	-0.05036184135704608	0.8473216758488317	-0.38719632942185805	-0.17263550676327788	-0.17651406424448446	1.315524126811922	-0.7124140987603209	-1.138976601447384	-0.8060802658173318	-0.0716633480273587	-0.9721761885402254	0.47949429537862037	0.5944108568359722	-0.17336346430382954	0.0227831957829397	1.1843246085477979	0.1562735294431062	-0.1101687530544662	-0.927653245510698	-1.1312394264449408	-0.20903931509331602	0.4104749618003556	-0.15122056133544076	-0.7992165726815812	-0.61865579380749	0.44207314848112295	-0.4718820637328214	0.3148199629341167	1.5884903927294671
-0.6133034806253992	0.15298555440427383	-0.5074076046169278	-0.015299805667591801	-0.7435191744770248	1.1198835413506518	0.40251781680572274	0.6344408053445642	0.42436811350803116	1.1129486737226737	0.113926309223888	1.0292421380774603	0.45361192003516926	-0.658663273092754	1.6131680671873347	-0.19035916257273833	0.3413357425688207	-0.16663882831467566	-0.6877469163938582	0.19432603647159022	0.1765018353564154	0.2829278297411081	0.4031602349926655	0.1978392494410432	0.8517927397953732	-0.12029429553368295	2.138382805173258	-0.4346570308182156	-1.590577360816445	0.589131911819792	0.16952468521233308	-1.114025971189373	0.39001900106642845	0.5747296242802716	0.5560567978402255	-0.18746853990451515	0.9481606252026022	-0.2738183681388539	0.1378665620893536	-1.368382124543578	-0.8898146777477668	-0.5180376012490977	0.40231431194896955	-0.024611251421530273	0.8480014086250383	-0.31646004921636395	0.10172512186415997	-0.5566975696091755	0.10367841564409815	0.936119879448202
-0.014048483708916528	0.7125254230928519	-0.5368999990693119	0.02714018177984115	-0.6499480006496157	0.9289323287075714	-0.08822005958727346	1.3119254785181127	-1.0836970513158568	1.1904891487229288	-0.5868731263218947	1.4165777434389342	1.4399330124946021	-1.178234030192126	2.438646256519321	0.02713773574584176	0.5612957386709816	-1.1999732703730772	0.09158631844105465	0.4790042162044645	0.7310020682151825	0.5730370624749309	-0.0031076200644719137	0.9425837549557483	1.475701609789314	-0.03260461675294584	1.944139222401073	0.23686075931300085	-1.3457705614602629	1.7078337782721915	0.26166555587172485	-0.7116625873049196	0.43629821688086756	0.17490827932050862	1.0429249391858573	-0.34709359639224324	0.2532503879191577	-0.7809193117117046	0.18692720811622823	-1.1053821861644768	-0.5545979706912738	-0.5448215147464709	0.20314273036648037	0.0737294350545222	2.219454146169373	0.09481690274841431	0.028164218516168998	-0.36028326159829693	-0.23767069937722962	0.419320328051326
0.7207347068034808	1.4346507746027461	-0.35380013212726424	-0.21059975680471835	-0.4467909559978434	0.0651993053168524	-0.6645052272320818	1.434856024180378	-1.6029653128772285	0.8216362522600777	-0.44897914056795596	1.3259260229063725	1.8039696098246576	-1.084367065371557	1.2095849194993067	-0.7581144457800082	0.33047130391822704	-0.7104654308093103	0.5450304033584644	0.7135231487730299	1.4195401540678918	0.7611460422006799	-0.05088441302694944	1.085773168576412	1.51619626991142	-0.4207002936948042	0.514271148989574	0.8841576556632788	-0.5233771865694694	2.1098977921164064	0.2578567837506949	0.1655914638741965	0.17770314637499632	-0.1596139399654317	1.09512681556238	-0.12938874615819826	-0.6936036428504118	-0.8879748926569063	-0.07949398665006213	-0.15620421529694545	0.18937458917506617	-0.26900724366072154	-0.47399751997039646	0.48393233643939426	2.530641510838493	0.7650270199451824	-0.05945476155794735	0.1519444767136795	-0.5110750838661207	-0.16423414983606938
1.2748539431479808	1.9049106723259843	0.044076725387534044	-0.47702006943949926	-0.32221129759609074	-1.0085032710549833	-1.0188394691847584	1.08205977853398	-0.54939124372682	0.4163247755711623	0.39925498289605926	1.0219345800210002	1.4295860352287302	-0.4489147803166213	-0.8551237373514284	-1.7076627395189654	-0.09917129173136238	0.6636087018796658	0.23874875815373053	0.5588209934553146	1.6582665322335093	0.5716910803402242	0.2967983853770299	0.4506354480662191	1.2207969255811402	-1.0268359111786685	-1.1950803756297714	1.1107147431856965	0.3781846457346818	1.7934604472820947	0.14254189094965888	1.0605103011637758	-0.40117141973990683	-0.17999086756276267	0.7665234289762118	0.34033822082234905	-1.4517259805698688	-0.4109430817998316	-0.519303611158613	0.886424750410965	1.2571873412379186	0.05884654084002322	-1.4617392337489332	1.2738012611640002	1.7221403538446005	1.5687541512513345	-0.38310674656013505	0.7520897163964598	-0.6515379980805848	-1.0569498194268123
1.2176375908940313	1.6531853401610554	0.356615498090645	-0.5566910015565879	-0.32574897393142344	-1.5271996032714805	-1.284157359297408	0.4684566257256831	1.0901686624654936	0.05772554521433334	1.1897850329339708	0.6603478563093124	0.6370953779196756	0.41732137754504073	-1.7176121902478234	-1.6249519771742107	-0.31398075551659116	1.6012915911452268	-0.5438414463581398	-0.025372742635807195	1.0303629878745377	-0.16793958803685902	0.7087212663953325	-0.41575785722061287	0.8027540277444545	-1.1381272473555988	-1.920587227983663	0.8070248836107051	0.7898602150619688	0.9679431888225841	-0.21097166166569592	1.4245502620058197	-0.7675578050151419	-0.1006456317960562	0.23573351615949142	0.486199788271134	-1.7481754109106484	0.30623387925237006	-0.93190391340141	1.3217645845141646	1.978034355378603	0.072144013580271	-2.1725878976836692	1.8929883812628268	0.3593291654067348	2.03440645309552	-0.7498506833578209	1.0054591314853465	-0.8565551794212579	-2.048643765508185
0.4712947941322985	0.6901941209960174	0.285228418055684	-0.539194220949375	-0.37706336766543974	-1.1829918315760717	-1.6832548431030467	-0.18494449273685107	1.8185755927340144	-0.4418050247716134	1.3321142833862412	0.23894521468885835	-0.0909418126992529	1.2176712145564552	-0.6386731838953935	-0.3329807143405741	-0.2092175258540068	1.5118374475414036	-1.0506853105698701	-0.7773245471821855	-0.22527033908803082	-1.1104187537858488	0.7623668688870048	-0.8564808989380678	0.2608519837977111	-0.4862891146815392	-1.3365897782196041	0.22529071842634374	0.5105663153744954	-0.07167216602205229	-0.7494242104813523	1.0607071567143427	-0.41882728440435474	-0.29942977141538635	-0.27771594144889583	-0.041206271036510825	-1.6682780258864762	0.6739912109257589	-1.1591473153681657	0.9172792197962133	1.6560304784888416	-0.32338326796042016	-2.0695004645491326	1.6234144565433337	-0.8000791468049625	1.7639134550511277	-0.7506938490827493	0.6262241254415798	-1.268455641453807	-2.5452170739117634
-0.4642440561062286	-0.39416201218599106	-0.08667263140335327	-0.6484124763448812	-0.33811019351886307	-0.38354472456807104	-2.057776225990384	-0.6417778855601239	1.1008235513857167	-1.0271152098710772	0.880264375307474	-0.16850815187503873	-0.41862038608938934	1.717005083673605	1.1906195219065825	1.0797014105087073	-0.05041250236103654	0.8732441498143918	-0.7662716363567897	-1.3066307735768428	-1.2490106021461729	-1.5121323883308917	0.3743889067679199	-0.7278208544799186	-0.34857549096397994	0.4059582137027785	-0.27862586960756386	-0.20363318278493345	-0.08057812954433276	-0.9128989202462056	-1.087765306348013	0.31111980224049574	0.49329688077215317	-0.7837705826347774	-0.5720674714354758	-0.8283097873867935	-1.4176737626018983	0.4465459408687555	-1.0643001401404244	0.08917401697408378	0.3497975976818322	-0.7603226296035813	-1.1471820231089678	0.4506056181885183	-1.232298846638713	0.898541928519899	-0.25986519937182745	-0.16400539630973202	-1.6283436735311818	-2.139555628575043
-0.8946482641540955	-0.946742556901484	-0.3492258375685715	-0.8786064404913199	-0.125075641336128	0.23248910753050184	-1.9356590579332655	-0.6803761733703919	-0.22808700811743582	-1.2543262814571958	0.30098979767494743	-0.3448794926600736	-0.3073105654239014	1.7213228379780265	2.0366944080577802	1.4361421069948888	-0.10878851021887628	0.4333040417204869	0.09555632559752518	-1.311384648515105	-1.2709126695321071	-0.9398358182725658	-0.08197317982099786	-0.38621522380648576	-0.7107226394025911	0.8210385591186633	0.250995631008863	-0.19953760851442903	-0.34104689423468976	-1.1515494825856085	-0.8457989245056573	-0.23811443553106684	1.2322601998652998	-1.0909044656173394	-0.5609097558701218	-1.0570708558014426	-1.022970963315114	-0.01642350287958158	-0.5884345084457927	-0.4771346426016065	-1.0192038088895987	-0.7429387597164437	0.04373444524865525	-0.7263175514189726	-0.8854406321995895	0.0533127454661058	0.3664866911588481	-0.7462446497958323	-1.456809475531747	-1.0489752361015732
-0.5698725421902653	-0.8218333614004589	-0.23155669627278175	-0.9397052000628368	0.19788599149265723	0.4097174490621321	-1.1004763570352667	-0.2604573855014474	-0.9096783092435254	-0.8003994638479861	-0.04139646896772482	-0.1793950890011581	0.03056701480879289	1.199812125514766	1.3689893297013045	0.7050405978244251	-0.3395112137649652	0.3951899088138794	0.7989829065949513	-0.770422448976051	-0.3636835727239931	0.19920729859854655	-0.15845222655382915	-0.1889732750793381	-0.5275347249126007	0.612748166284485	0.09553071318863283	0.15073978498970692	0.002499074931221887	-0.7335898456136136	-0.12668414196790917	-0.28108794705305234	1.1954692827041016	-0.7918992711930873	-0.3424407216443161	-0.4208736986282428	-0.3971244488339818	-0.14667493425185515	0.1027975301613099	-0.4195372951802655	-1.4531958588792673	-0.2041250439475243	0.8549173588988922	-0.949274536137582	-0.15758976355946608	-0.25707119678498547	0.6307838482540638	-0.680769946934661	-0.6395168069318287	0.052995654738418614
[truncated: 72 more columns]
