# Supplementary material for: Diagnosis of autism spectrum disorder based on functional brain networks and machine learning
Source: Sci Rep. 2023 May 18;13:8072. doi: 10.1038/s41598-023-34650-6 (PMC10195805; doi:10.1038/s41598-023-34650-6)
Supplement: Supplementary file 1 — Supplementary Information. [file 41598_2023_34650_MOESM1_ESM.zip › matrices-bold-time-series/ASD/ASD93.csv]

0.2562904331117678	-0.514788973975537	-0.22635121863984795	-0.09306593248565341	0.016568337486747468	0.6538007654501244	1.2099091229618015	0.13273230778093342	0.38421082139064106	0.22628404820467382	0.8016098722459866	0.27916689111637405	0.5481016506229881	-0.6297462500845338	-0.08474285136554506	0.08981189394949807	-0.10604162628898169	-0.9917799658948825	0.3641962164663347	0.25130978382592833	0.6396613805491105	1.1615071906386503	1.4744320005459401	-0.09466071997644611	0.999941706497759	-0.09485094776352354	0.15650859913103668	0.3363640529412767	-0.4620043014829724	-0.5625662098199127	1.3988518354764277	-0.05759505837152905	0.35541617366275335	0.7832762556026291	0.2776110078038012	1.5707944474051403	-0.0004660373903565377	0.8800724966225322	0.49257911241959146	-0.028418983904766604	0.024034643533204756	-0.27845190083773574	-0.01995415109048495	-0.6486643847654157	-0.13129188565560757	0.0	0.08197107854564419	-0.8530513143240582	-0.06608124079923874	0.005884054148388526
-0.005081095370278541	-1.0026272188268497	-0.869560566709786	-0.5680054721004377	-1.0572125206597973	0.6336542796182165	0.43446771618024893	-0.6838073647433554	-0.27165583302951474	-0.1607966112385477	-0.03721603334357766	-0.059850905464611824	0.1434712776337723	-0.046553791336425135	-0.13241204775760473	-0.9925167694098764	-0.44487265316804797	-0.8822533735316197	-0.5085332810301322	-0.33640364459290556	-0.12689276658046453	0.060500016090097586	1.339021852588185	-0.832494630525274	0.3035622379079995	-1.2048697684554412	-0.20875847880863685	-0.6547150943846006	-1.5402049738478596	-1.211538895537711	0.7169845979294501	-0.9365180472647159	-0.6692227756110646	0.4205853531627138	-0.08280040066800544	0.9482166989482831	-0.44630565220886304	0.18948894861442855	-0.02318948779437934	-0.848141863821535	-0.6628818307271088	-0.8456745220791401	-0.869750990991023	-1.70705965722605	-0.25951070620498895	0.0	-1.1394554409269597	-0.5966096016310132	-0.3544375622786156	-0.4410522117479138
-0.600794575050908	-0.6371051760036087	-0.9137664259569767	-0.8403973442015719	-1.8564777633785579	-0.09436378892240761	-0.8030842114284352	-1.6684673879717897	-0.63403856289981	-0.7047249204623431	-0.810708783691929	-0.3725353594305038	-0.5346189196193681	1.123167214344889	-0.2527864887576038	-1.6938612798216142	-0.5441965145165398	-0.07947965606875199	-1.4215862837696993	-1.0703346605093749	-1.1588302815957445	-1.340862113200808	-0.16605522118300442	-1.0673182766733311	-0.9454813827275834	-2.011859157010831	-0.5858809010165853	-1.9969322248389276	-2.0298919228903385	-1.1348376485356808	-0.7667359623112148	-1.0606567542061294	-1.8810286478338931	-0.45593113665345547	-0.1121837155046336	-0.5723977349174169	-0.9548529127928322	-0.8560927343768914	-0.9069383968086512	-1.2265736068194018	-0.8900671077456325	-0.7491074348530224	-1.422997568579959	-1.8166413529937955	-0.2993861732026369	0.0	-1.9160344830159728	0.46428583059234685	-0.5390060282206177	-0.8093447655844327
-1.05964345185135	0.4596031784003037	-0.42420220986573504	-0.4977561768996611	-1.6588413448521233	-1.108860699478488	-1.3773755043356508	-2.0589528547132883	-0.5764345300846713	-1.1076598363993369	-1.0631926137438814	-0.23344575215337834	-0.8443066974940386	1.8332163023396433	-0.5722413553468715	-1.6153415894442638	-0.1512850009955976	0.8069311763786305	-1.7943758752009131	-1.2202803007155014	-1.5842621870955935	-1.768198947556509	-1.95982801837957	-0.38155152904791967	-1.7737395060128403	-1.8211109528262168	-0.5778236604632747	-2.594322110223287	-1.7179714983222543	0.14815140575520103	-1.8212810647624147	0.13403903417160362	-2.416279275213671	-1.1703348824445934	0.5450882290540431	-1.587040234086963	-1.101652440105773	-1.3856437951148433	-1.4001463662970073	-0.8463706563894123	-0.4876860574327278	0.10464803479330338	-1.402148692576235	-1.0431507369553659	-0.312501906951562	0.0	-1.504657445165591	0.9713462568912492	-0.4941122367320759	-1.0853039169288046
-0.8830486224263359	1.3230177748425134	-0.17772337733416813	0.2689520051140154	-0.6210309718322006	-1.6466810456803105	-0.830285065851098	-1.4762677748910291	-0.524527133852614	-1.166054379508967	-0.9600273740270885	0.26035994597226886	-0.532676171529037	1.5278245428398656	-0.9445195267837874	-1.1056290189395568	0.4494468481530329	1.0681932629877358	-1.5528904520905835	-0.5814260433397637	-1.0888282125733657	-0.7890785199251233	-2.5705342282986425	0.6260978029541837	-1.5239491468681392	-0.7961147145579416	-0.23018560894720033	-1.8358818675246071	-1.1060378110699243	1.8633645247711383	-1.5944714707455754	1.7708787783415338	-1.9357153316609816	-1.2373193762984818	1.4189078051028454	-1.1969444821413393	-0.7632841473134516	-1.0098972242864421	-1.1008288286039847	-0.1898076690833857	0.032763043117665425	0.9219542713833396	-1.0877238971961807	-0.37264032986675655	-0.364463160088185	0.0	-0.33143961990676807	-0.15893043780650337	-0.38001487613571555	-1.3979188031220775
-0.15999561056080153	1.1718783599862914	-0.73735094469079	0.7545227437462111	0.3389481408694259	-1.3872733154582253	0.0552937142004215	-0.37605674221695884	-0.8522491573074672	-1.0191988879512386	-0.9417490500996375	0.47836921878305944	-0.048063347754976476	0.6741654346620561	-1.050519201096344	-0.8358200676205938	0.6794894904688504	0.5596444088419491	-1.1171458669754963	0.2546269949618067	-0.1806795785661234	0.5718755094255842	-1.672779977041309	0.9280322349137607	-0.5708647999493894	0.1629621958009017	0.027331227110641777	-0.3434373564453773	-0.8297964653081444	2.443524850504615	-0.5451311183429994	2.276343161806088	-0.9532405923059805	-0.8508081460203768	1.5399082938546103	-0.04713350840681996	-0.260594558688657	-0.264508636861918	-0.39941141650392625	-0.06959921031444209	0.045889123548248985	0.841553022460242	-0.9296895761601582	-0.6039403978222181	-0.4412768838879821	0.0	0.41765138425424264	-2.285018363392871	-0.49469363257412546	-1.674710720612917
0.44532986370562755	0.28965746832706213	-1.6442514951313105	0.493340140044359	0.4540011492434213	-0.7529458301883815	0.14389811755614765	0.34426208682575826	-1.3404902205686964	-0.9807172090621338	-1.113066725171049	-0.061203862314257805	0.008751769672174633	0.1072691142511287	-0.7508252610370449	-1.0303366647400474	0.3050498278623198	-0.20580326612071848	-0.8682406323406923	0.5341157630970436	0.4138984431846975	0.8210697020180455	-0.382606937705201	0.2369474475793939	0.08356724801993524	0.31344012156743445	-0.06443910002640253	0.5805876738709073	-0.9726491080626872	1.085616926511775	0.08161666629853934	1.0446792475987305	-0.2949043720271339	-0.5786315711453289	0.48828730419884386	0.41824105621951446	-0.02788809935510248	-0.01238654304533197	-0.010204101414162111	-0.7268094772249568	-0.4692743747250893	-0.05105010035751377	-0.9868694587896121	-1.4266270534340602	-0.4612797514547381	0.0	0.07490228332327843	-3.41791412801174	-0.8830202334489076	-1.5560723250243527
0.3965064694667159	-0.3041678351230362	-1.794115346382061	-0.16450791614278557	-0.1653797752744046	-0.39273816953418617	-0.711602779513911	0.230396203422638	-1.4209604101838842	-1.1097659487012195	-1.1673609461740977	-1.0586150614261491	-0.3845307901577132	0.09112100002315247	-0.26816249836016187	-1.2460757865665921	-0.2623096702878879	-0.5837254429736148	-0.7557280444746339	0.16799151997533504	0.46677254867009993	-0.43261252420676	0.024292630540725474	-0.627732971918776	-0.10021051059627427	-0.22461361994336088	-0.2515918318114374	0.29816342089105713	-1.045513633911368	-1.2069209694918728	-0.3374103129266257	-0.8572922039700762	-0.2940155589912101	-0.6559361910568761	-1.0136352981946617	-0.3405668300376467	-0.15498505912260718	-0.48304729974961885	-0.1528589552434543	-1.5120178103433939	-0.9128695999635517	-0.735110777765273	-0.9030906761078507	-1.7713661254893778	-0.3585436594444288	0.0	-0.8112423864468938	-2.2296731645785393	-1.1884238471778146	-0.8113128994710602
-0.12246190812276311	-0.026998171257873252	-0.7006473396601449	-0.40284596358668306	-0.7293761976710699	-0.47914226882211536	-1.4894038783755885	-0.29161869685642927	-0.9089536547673929	-1.0661282773226874	-0.8940036382647808	-1.6497834756695975	-0.686858256511519	0.22907953051144847	0.0325929017587338	-0.9368498035629101	-0.38611131054677084	-0.36882512579973653	-0.49537372861456863	-0.22427927915545057	0.2814772122886791	-2.0840834654826206	-0.538896370811683	-0.6599402488460054	-0.6860239744918449	-0.6872305076658316	-0.10095998495164524	-0.5066713211128946	-0.6289466733086724	-2.3910709922994955	-1.142905075001873	-1.791648470551371	-0.5902355760102554	-0.7436485326458144	-1.7457025883803463	-1.328868266423708	-0.3004131347439408	-1.0558860243888595	-0.37077951445719576	-1.5499182967408958	-0.7664597879758226	-0.3779752644435733	-0.45319855802401493	-1.0353814696901227	-0.14633917713564185	0.0	-1.149193621518671	0.4742190865983225	-1.0119777993736383	0.21606894416447064
-0.44057923743642946	0.6414295248353252	0.8062263339121694	0.11352045057554527	-0.586244446198673	-0.6281266851830691	-1.2123715302081866	-0.39680576891844443	-0.2770266089029753	-0.5018254798579614	-0.5292910326922434	-1.3188586560499782	-0.5204205473841963	0.16075496832856687	0.01310988321223111	-0.11702071057772201	0.11084450728772131	0.12639813849149584	-0.04986055826130181	-0.09574958785956317	0.16117035149008113	-2.7524248244224503	-1.0761857602474059	0.19219075554685866	-0.8884322992998432	-0.49338512599234574	0.4041126028979961	-0.6110178361160172	0.08990479919793817	-1.345019901136294	-1.2307354608670436	-1.2232589756049537	-0.6650056628742219	-0.4166073795543603	-1.2451760513298977	-1.2324956111263252	-0.05757983693939771	-1.0048879515673246	-0.18856497887146706	-0.6723485191669668	-0.1690857852915782	0.6906013961396044	0.05368023480808568	0.24261891438565802	0.08624981668879604	0.0	-0.5354365979506184	2.507469020287874	-0.41027721055012045	0.7808933810128654
-0.19109101929319017	0.8074027448920411	1.3640860200216725	0.8085524439670166	0.25103313015694106	-0.4566214635351864	-0.10114215500944536	0.2829142823972078	-0.10212082026758121	0.4328940823134615	-0.4423126624191324	-0.4765094211241191	-0.14371182557896878	0.00882672496347923	-0.14148018129173384	0.6424003465461627	0.7747243460845201	0.45212355668645415	0.25753140503422356	0.38333779568171283	0.08518362530105303	-2.20209387320067	-0.7921777147590658	1.0160819356777657	-0.5196750837553472	0.25885105980860645	0.7943060629241839	0.4007762997589521	0.5131321488838121	0.9992957782214317	-0.36258720407994777	-0.09342801881885071	-0.4193168249560172	0.2592301060670672	-0.2798773956161791	-0.009331456311290896	0.640874193831546	-0.3066440683935651	0.23576999073929322	0.4074744651748839	0.2981683238460273	1.3236201038638564	0.07865763670378134	1.0165687770213376	0.22027460067530288	0.0	0.3864951933157843	2.490979702142173	0.09279095748380313	0.4671724122817375
0.2905809892084368	0.2623432117265415	0.5446895723113665	0.8479400164206301	1.3066372936519646	-0.03730782971554988	0.6968407772171794	1.3542934100135715	-0.38820626016749443	1.1057893372497278	-0.5832656614403298	0.006058168344411249	-0.0484688611324083	0.029134836221307893	-0.16905557463179843	0.8292149038316153	1.0365505288860215	0.40344363465273625	0.14524767321537224	0.5944960697448555	-0.038754374695892574	-1.3820928542506625	0.0715967422205776	1.0381938093305065	-0.09381111343953565	1.067700349689538	0.6971938158005567	1.72974631690543	0.31740273683611997	2.587433642491592	0.5993065500476475	0.41784397423551073	-0.15195687032448968	0.7750926056850533	0.011631608576401727	1.069252988437114	1.4962042866331715	0.39042332862376505	0.298721488860249	0.8460696217613336	0.3030256544188726	0.8707369029592404	-0.46744944587837906	0.8867178425606616	0.16489904929756613	0.0	0.7733829003091147	1.083957425200122	0.06997948883124698	-0.33447264906038937
0.42984491210673914	-0.31004311395343676	-0.6678859957094437	0.13429883381685423	2.149262128607023	0.27630751351548877	0.42356364207166247	2.155596895841279	-0.626551653594483	1.0025025370880565	-0.49084378751346064	-0.20321918561774438	-0.24119939740921084	0.09233655491864817	0.007573381132758968	0.46750871335488636	0.7928918300985048	0.06999949717860245	-0.24623263139999216	0.2789934945832287	-0.034639996432152244	-1.177860117440922	0.7471008172757555	0.4794895411459929	-0.04447968731049474	1.588062194009966	0.3264990664234332	2.283030228728455	-0.18499524510791285	2.266854782257185	0.7444703939055828	0.1933241492655946	-0.08428284254752402	0.7571157248325463	-0.6490026528405802	0.9474115212332817	2.1478558008424806	0.49656135095298487	-0.25745869519276066	0.4903206707968685	0.06834896293057922	-0.0718365777194761	-1.0287754425392184	0.42250622059409565	-0.07593029555294599	0.0	0.5329797421687444	0.009504625358557943	-0.31607768449328294	-0.8104286752462279
0.13780428495764535	-0.22611773813405306	-0.9708561151968738	-0.5633380418128494	2.5889133212544237	0.3359875521066819	-0.5220820562737122	2.3927969616521847	-0.4886909433730139	0.26525708227930117	0.07772730134324672	-0.5430064776158611	-0.21586893708590515	-0.17246127752953774	0.2841405031478802	-0.04126002607385095	0.3944914519375481	-0.3628737666642689	-0.5073639821930503	-0.15548963545616118	0.36557440974358457	-1.4347915559514526	0.9438242721657902	0.14857772220905716	-0.1498233155500701	1.786195167656263	0.20783008475801285	1.8039208148919172	-0.4242890542334214	0.7662171968850137	0.13280458553643967	0.05399834037623781	-0.08759493761562051	0.34105867851081	-1.451728566706786	-0.006320070660601953	2.419362062071769	0.008709966164644757	-0.9682011698920393	-0.09777748461919182	-0.018438950995669046	-0.3913878945893144	-1.0007639764799299	0.36203073125441976	-0.3546493709741863	0.0	0.25191349184259376	0.13080833184426627	-0.5222465395763107	-0.5752388576141926
-0.12023620358423437	0.34768225273929587	-0.1653328408016844	-0.533049907915569	2.5215079298904164	0.3198771480615885	-1.1855618960403593	2.213036086781463	-0.22042850248691107	-0.4425703884611148	0.7123909172703652	-0.28425124714927313	0.2986099799734896	-0.7600439421283246	0.5481242916563475	-0.4056657168597045	0.13224386450297118	-0.7674102199409291	-0.4470404153449541	-0.2020198556437877	1.0094191135993429	-1.3379695617370104	0.9962235606466064	0.35163516119692345	0.061106741765677625	1.6702169664308428	0.4549066631223431	0.9589569539430784	-0.2210335205782651	-0.31634379698739223	-0.41035499109242835	0.5239521713119765	0.08295558267341989	-0.06928102938523699	-1.4754337126252732	-0.5552998746417501	2.283797719712197	-0.6750164563221294	-1.181857451962513	-0.3267759835141851	0.08456831347136583	0.1695222477568801	-0.435370334776554	0.731433081905037	-0.42728185216094516	0.0	0.32167877447692167	0.7584334181954916	-0.32085617291832164	-0.01352392817283614
0.007670043976651187	0.6191039130086405	0.7284664449360395	0.020059061719707488	1.854085238458971	0.3733523356237531	-1.1492237933391298	1.7889754929403392	-0.21502344206732452	-0.5984115144472558	0.7529881370469148	0.534683711407353	0.8194007754739261	-1.1467707781034933	0.7522945410151857	-0.6266173600229077	-0.09767563885099571	-1.0488727951039343	-0.26057851322233594	0.07232652660660703	1.2468297181331673	-0.5220304513047702	1.1067581906722608	0.528849367841912	0.5011149284519902	1.1519611341049631	0.5460712225169774	0.43891539086152437	0.07727560831145915	-0.2739749358435154	-0.35942959828635324	1.0943058713241767	0.42653582595097767	-0.27496754517633604	-0.7067166954813071	-0.15235214580664364	1.7307150151348039	-1.2398705684619344	-0.8283681467547926	-0.13311733048417704	0.10513716706486148	0.6509576355231972	0.01932832540397426	0.9281930236577951	-0.1354007034104715	0.0	0.4598045543657189	0.7565110377774589	-0.10223521140977389	0.26720283451605786
0.22655286736201946	0.12717912435604894	0.7601477907868762	0.25011036041029355	0.7035116462350425	0.3357505703102217	-0.7721408815553097	1.0681231821230242	-0.3596011991327265	-0.2752277202549729	0.09775177632282292	1.1100545734384475	0.593798014961585	-0.9483696066740658	0.8472953855206085	-0.7421217687169703	-0.5439445201473608	-1.0729008820570378	-0.1481006622791007	0.14643592240465128	0.5819854638764512	0.5082506347462539	0.9011871795017035	0.0625625086197363	0.4893094326963691	0.3035508592486559	-0.03513670944219914	0.24056754386736173	0.11897002056812861	0.15369067147510448	-0.04554811254579684	0.8643107556398189	0.7049740523533281	-0.3753417262889123	0.03923486697270089	0.4600057317494556	0.8034709630289725	-1.5788294012173139	-0.4295538213718503	0.1503016771480992	-0.08381363958584692	0.02076614308659665	-0.08143066841873359	0.5647173151703339	0.3946822892125261	0.0	0.22201522987356345	-0.06862162375209899	-0.3308092188384861	0.17783536629421567
-0.079272179049486	-0.7794573914153126	0.18516070581123584	-0.23833867201928255	-0.4698041243000082	-0.014827051555250157	-0.4694038967002659	0.013139901166200976	-0.08833030927062073	0.06648939768449123	-0.5974852714059763	0.8332071081127382	-0.44664816585939976	-0.5201012990724332	0.7749520135308469	-0.6021650997460539	-1.126506410459811	-0.7199148881970253	0.07968816811965747	-0.19975364885102434	-0.6475030084489364	1.0646138326405938	0.02013141408453226	-0.8115552963027055	-0.3433186393333857	-0.4269087065484891	-1.0509689810991234	-0.08110354508371834	0.06390327130387671	-0.10149352349296425	-0.0781779153391485	-0.2979669645137157	0.7788210411247768	-0.4525964893164949	0.1118771932948972	0.2947164809740559	-0.24868348897796974	-1.547831690938332	-0.3436243906115307	0.3079254461341762	-0.25352732946696266	-1.4825678209469682	-0.392373521175383	-0.03264807296000445	0.7561187798407903	0.0	-0.24300368520338142	-0.9152271189040629	-0.7931684436098357	0.16997751918117252
-1.0182829742733222	-1.4629635217925832	0.0968407515342486	-0.8412279565972072	-1.1433228021868302	-0.5283327891398231	-0.14465002116412426	-1.0792855573862576	0.8466060565927358	0.12824936907894646	-0.6290287215917512	0.054732213088420696	-1.4752877793738712	-0.5891311446841884	0.5967018931819386	-0.04619416542612996	-1.386850245104917	-0.05270238837296326	0.7958887450228416	-0.5187565927625115	-1.4563624024216475	1.0873330329803885	-1.0777916844848543	-1.192584334736117	-1.3598878722169876	-0.5389859532958069	-1.6266635271735073	-0.6696852324832258	0.41838672404645144	-1.0721116921322378	-0.46791131850861556	-1.5114780583664353	0.7903847055999407	-0.3701928505524727	-0.27178428276776656	-0.574589405018014	-1.0122055159401988	-0.9046507541698107	-0.2617762974002381	0.4552240333246959	-0.1465946366930398	-2.4304089898985617	-0.15202412585672617	-0.2590486108214774	0.5557640649808135	0.0	-0.26979526358279443	-1.1035092713904142	-0.6653601448769327	0.5501964434802095
-1.8985261397528268	-1.7447980031861867	1.01664426099008	-0.6643274651558442	-1.2142871633521886	-0.719790038260134	0.47510091944488003	-1.7266125565308974	1.876315504122218	0.0129458512290869	-0.019245317652080155	-0.2857491459003595	-1.6275138498877972	-1.2810450666355016	0.5336159422218844	0.7595447755012146	-0.9714398201091491	0.6021365897167026	1.9253518348870355	-0.2551442388531929	-1.1843640879565285	1.0713583101692778	-1.364057321916821	-0.5979702503783207	-1.4546724451605264	-0.09393981623157116	-1.182046865215723	-1.1499870897586535	1.3449650666269348	-1.7228265003411083	-0.6046466993373976	-1.8071594047060566	0.9492961207886589	0.008448220589463153	-0.38246760988703715	-1.0973439992827865	-1.2358557421853116	0.3335079638837616	0.324938196461758	0.7564207126394116	0.13893578491059572	-1.7173501112961564	0.8739443004562822	0.008151609057255812	-0.2139214349053246	0.0	0.451425674221778	-0.8488741211542916	0.5064944615832611	1.005103602642592
-1.9065050569638766	-1.901604408119026	2.1493357989684045	0.3543899506653644	-1.10417979260651	-0.3334972727582299	1.1932895735740596	-1.7660791347288838	2.12151093622999	-0.036405558820559285	0.5908465973596365	0.2584184959973554	-0.9015005501735399	-1.820361894613021	0.7323856794700765	1.3387654274537935	-0.08028609240315973	0.8248482389483909	2.718890675780899	0.46825889382396907	-0.19470428809224136	1.3311647644162574	-0.43809936732647076	0.4104938979490063	-0.3138115412946302	0.187853035575773	-0.09807145557233976	-1.1685612252615478	2.2832777921901	-1.193282494666036	-0.08331728794434796	-1.091864450610535	1.2303825840910552	0.5155132200227008	0.1170350077049005	-0.5639294594133255	-1.1019092881904278	1.6017079605465165	1.2678419917438555	1.0976122221821125	0.26868252913253116	0.1678016373105294	1.9918109144528344	0.2953293658198917	-1.0854900109331918	0.0	1.3336324426471442	-0.8121895682728751	2.032550847806969	0.9879399319140075
-1.0156507341987862	-2.0105135813653976	2.210376955042418	1.2980635600583856	-1.2917838807340767	0.2674546202095251	1.4147386934629558	-1.5555634439124149	1.3854016697791118	0.026206773988871675	0.7706439925893871	1.1227611175419145	-0.018734703074153054	-1.4149499054453676	0.9832733365568871	1.3400854126661095	0.6661149253623414	0.448624303554109	2.3824288399350544	0.9003088751837902	0.5131152423174336	1.6333296516558924	0.8145112040668854	0.8506639292280566	1.1158469358091652	-0.3433749568019037	0.6893267206191752	-0.9129626706537727	2.4117774776415573	0.1797816328031485	0.7258050148682436	-0.09592678509073294	1.4024329975104852	0.7735705881237406	0.8020554379559665	0.5294684286362704	-1.0605755273310629	2.119072398031014	1.7051048825460047	1.1665823202901022	0.1382295314887124	1.570591286241715	2.24443465964159	0.17614407675072252	-1.451369367674385	0.0	1.4548083042866926	-1.1589689148961713	2.5781361539800662	0.49280492057814224
-0.05301274521310381	-1.6420773033787972	0.8699880632893512	1.3092898527624892	-1.7680708581290367	0.4569136869973544	0.9175094069442787	-1.538785872011068	0.4423127745607297	0.06787073695524797	0.781268923848533	1.3716457648213967	0.515286353651264	-0.2735544844763179	0.8240292896449669	0.8867332329553358	0.8092394186184014	-0.2242597257965487	0.9600503118655398	0.5662971338398051	0.35093119153711094	1.6114180877849233	1.0808396054002471	0.4365548875002701	1.6036574323839434	-1.4499798987912031	0.702074202466386	-0.8925610892550535	1.5061413765704044	1.1993136156465853	1.1046640033323831	0.4731588242936343	1.3385737315328434	0.6199678226217568	1.013687461775889	1.1159323758760888	-1.3359258151530469	1.619929579124143	1.043108270280274	0.8239586773447455	0.024627082367453666	1.3592186357409686	1.4296425455071982	-0.16021169144415512	-1.055169627123096	0.0	0.6150171963276673	-1.3665805548558523	1.564905104398052	0.18922693217311212
0.1979133707430928	-0.41401135554119983	-0.8487276017866674	0.5647024854032842	-2.027867491971555	0.08752337094375688	0.25641853813218607	-1.6721147685102271	0.2240798929399452	0.04852070774928648	1.1035222780393592	0.7245527561897467	0.9164963776753583	0.5807054837252446	0.0586525649896986	0.4157400711424154	0.4461478177322524	-0.6027872031889191	-0.5571546800743036	-0.0953737567877666	-0.3213966122056046	1.2913240445700336	0.09310754715166082	-0.15966825385862615	0.970190248385287	-2.1092318785101067	0.35526809589139985	-1.2578584127248051	0.24040084850900492	1.0476021009955039	0.8583840038947691	0.5214728641999733	1.1705463765684982	0.3064883600877494	0.5944904508572698	0.8327259903529846	-1.6544065258317033	0.656726271739449	-0.18187556395426063	0.28509203511732717	0.1892307623996503	0.02976444386446494	0.32899048630116673	-0.1176951919938522	-0.19169884633486298	0.0	-0.381382479456966	-0.9358902625184117	-0.0743495110094278	0.649243092951612
-0.14373591388926832	1.29264601590804	-1.6407145236058538	0.011856485491541722	-1.6041542584704833	-0.290153675643465	0.1569212464826197	-1.4502712750994922	0.8194825881619573	0.11742733517860168	1.6597673736647143	-0.20186581311003307	1.5852892344668075	0.5500207903909854	-0.8711480510109078	0.2103566415784508	0.04400619112902365	-0.3049472270246205	-1.1210546562358599	-0.2219578436628336	-0.710593414381428	0.9895012191306498	-1.0446721352909851	-0.17141181025905625	0.22290931688201074	-1.5527205596702809	0.34752916288016467	-1.5444259967632552	-0.4451915692714643	0.03738404693837292	0.5266783796373306	0.370648880770254	1.0742584406401423	0.19210261354385164	0.0010333113384439427	0.3472015707039686	-1.546017107992086	0.06095036230172688	-0.729935259442773	-0.10103562450513683	0.48133200107161844	-0.9329822217683319	-0.11075939062638505	0.5860920060698875	0.5711582259425567	0.0	-0.5879455464141475	-0.023757354507590984	-0.7561811493645773	1.5622972827324937
-0.21571778653616158	2.4669277667187357	-1.2136098067416219	0.21344173677084904	-0.552778326802094	-0.05258714227224738	0.624563732212817	-0.553054551292616	1.4290635829487242	0.3922376683096077	1.7969500053239997	-0.6186083857764046	2.3257093646943483	0.19759653455725124	-1.1924075494852073	0.1909150584181902	-0.05520846034692758	0.46662168790527	-0.5979638374513574	0.4058818527981219	-0.4754633734136522	0.8083151449506232	-1.1022467788686525	0.3620903327178442	0.3515732371388156	-0.12718235241877304	0.7961588797428593	-1.187588083981091	-0.2528233400121822	-0.8358295700745472	0.6956061579618231	0.2501764294175569	0.9970721461782202	0.3200880613696567	-0.2274985650557486	0.427672976939175	-0.9019751869973569	0.12974709288994699	-0.017387819665132625	-0.18898741344888567	0.5249569245399539	-0.6521058213081369	0.2731996408124741	1.534406211138548	0.8827580274360202	0.0	0.06655447896465251	0.7634124203744164	0.11479151449148635	1.9399421792015534
0.5763353155330644	2.425663088547544	-0.4009398084174175	0.7198573941971266	0.5973944051674409	0.745985209871627	0.9410425348156682	0.6628020211466858	1.289158626485252	0.7452864232077789	1.1160975684823922	-0.3337384191901317	2.441650958387538	0.4793310358992818	-0.5631630444985944	0.16677611923527907	0.11274253270666922	1.0770074763001587	0.21614113518120417	1.0404263763422263	0.03897625022058159	0.5320556006516036	-0.0677422491764165	0.7202687628010878	1.2232443424016026	1.0186414359028695	1.1609933980300933	-0.18883312633360372	0.25693738798198557	-0.9035613744252559	1.2924793993818622	0.1628019687398527	0.7288674009430838	0.4262951339816544	0.03484129881889687	1.011516202938427	-0.139722114212133	0.43729899709115694	1.1708109448125406	-0.10549138221842687	0.2629265372233516	0.3591100542603348	0.808645836064907	1.9680937461308885	0.8566633193608362	0.0	0.7587728054460309	1.0440297967703656	1.5218496617951567	1.1699697995237788
1.8211156702861815	1.4995541786423396	-0.11074231209654033	0.700191227974814	1.2971868619879745	1.404547703903834	0.5883518010406664	1.4558849460317358	0.47312806886146225	0.9185902935284608	0.0963783008560253	0.26084363038078556	1.636004612369607	1.3928278776515175	0.5323790090936416	0.15835390735181928	0.3149713293379195	1.046808495512223	0.503671109806831	0.8325145923235209	0.363347491071652	0.09973735758511224	0.972288602134119	0.4124875680185883	1.840274827370534	1.1028735276106216	0.9813914264125378	0.8536302345310682	0.3438643796508346	-0.3040143808758426	1.7092275606928558	0.1211647316678316	0.23774604188582005	0.34212404907481453	0.5314804280699579	1.3942584940169487	0.23173884317265395	0.42885805860676984	1.535563027936731	-0.031201566825387262	0.08683091255874995	0.9717820808000848	0.8195322698337164	1.461542806311478	0.8724495790683403	0.0	0.7127714642351621	0.9335556456569387	1.9384687823150282	-0.26113934041735004
2.4561245499536177	0.6287687516760153	-0.3860250387411022	-0.006413635292340733	1.3370625164661825	1.367155898599025	-0.0892296921634295	1.4576393700348738	-0.30348512173243036	0.8314578162110328	-0.3481242155045413	0.768008370070229	0.5132360883447528	1.8100808124661898	1.2293043881644425	0.3470539680931508	0.42261757044934845	0.49281283719020363	0.21381533938619274	-0.14079236425781788	0.45725073111882	-0.08946266845084573	1.1672539340036527	-0.2706986076742731	1.5529929438518626	0.43635417235687923	0.4606580411138782	1.3470530437411878	-0.11174720671737508	0.38764173713690137	1.5222934589122794	0.2416247910530541	-0.2073417834026767	0.22589854378852817	0.9763709610650453	1.1535639888735796	0.1405718186202624	0.057759519029156506	0.752572947671313	0.000815058536077369	0.3044343981944309	0.7468450748398301	0.35565937093393285	0.2478271553989039	1.157452178898573	0.0	-0.007833830606780699	0.7106004876441331	0.9393083589301856	-1.2294299353740077
1.8384560240413084	0.3443591139375769	-0.5555923990815819	-0.7353750863403715	0.8539818387885112	0.8410727742013193	-0.3536619921852843	0.9982874392912431	-0.5423596970485953	0.6708953987075199	0.0827362581937857	1.107417660095889	-0.051580349965787725	0.8459042977650575	1.091405647496493	0.7414651460812959	0.46950918323501156	-0.05598490202934996	-0.0912140842287704	-0.9356874834076444	0.5819411637570909	0.37225364838316666	0.7765500764926273	-0.6681757632287731	0.7317348074800184	-0.06813832185822304	0.18445731744765462	1.2154823291127654	-0.5496603391588751	0.7687944847890416	0.8818475022090884	0.5069322012836759	-0.34909796545016947	0.3078094712246711	1.2371036028551168	0.5598520636249124	-0.0442877909880358	-0.2441047617490325	-0.14462975339876907	0.07812532757231332	0.634217702695723	0.2679239073949002	0.03329378589023459	-1.007688720390646	1.5554050062986788	0.0	-0.6887725806833919	0.4681675039858996	-0.4469881314625777	-1.1278662593429274
0.4065378366914383	0.319049573748194	-0.1237329040441057	-0.8773838265460716	0.14682606748815336	0.5283607496311234	-0.0559763825167955	0.6309048970101043	-0.4413622200785633	0.6430388774708297	0.6833505569265397	1.2874696282177978	0.06650587078839724	-0.8704213419368753	0.4009851429291224	1.041043702846842	0.4838238132001976	-0.26492676908043133	-0.017847469616375258	-0.8139138091984356	0.7745914306810489	1.202725275982213	0.6135260885795404	-0.5186619990196566	0.17995972676600333	0.03588858464544671	0.3783378401236783	0.8043581021233934	-0.4121307788593698	0.8038029360934899	0.17096377390472337	0.605711101194069	-0.3082108290620536	0.5244377781240213	1.2343334866910014	0.04855467245035775	-0.011419227101786207	-0.11827153613956265	0.04474723500698725	0.2513313661001297	0.4735113671846343	0.2497423801361735	0.26059795137000685	-1.6752210364178977	1.6821615218268802	0.0	-0.7834747794664869	0.20500602365143777	-0.9472688962407975	-0.43320454365790867
-0.7211756188581452	-0.05274404943773034	0.6886429883338588	-0.6267914043911842	-0.45748737077792784	0.8245321498905539	0.17410005937425443	0.47056680391762984	-0.505821726602387	0.7196418316592659	0.5192930687900474	1.1589085159814092	0.13565980685681703	-1.6825864633131355	-0.30778836777674423	0.9205208552061922	0.3899203462859843	-0.31169317348616365	0.2353612854592478	-0.02997656362437373	0.7150432490435883	1.5086929980767556	0.9291044997313147	-0.14680506035945315	0.14539804698261077	0.3438926729661003	0.6613740124338222	0.43857280145833183	0.2356671996116014	0.6152219519349649	-0.4896172675628097	0.2156818567144728	-0.48407481651099515	0.5885208950805245	0.8711026778412287	-0.38458911601891227	0.131112896091073	0.36589157199265127	1.3141780850696116	0.457784227136971	-0.30822537107593556	0.5966778572754934	0.7838275405586445	-1.5096542662191152	1.3035807557957482	0.0	-0.38270402789293906	0.07406386522128082	-0.3715780361456515	-0.08288023860664205
-0.7544768084706573	-0.8073965316393645	1.2584630441372315	-0.6431529833145176	-0.676084856430085	1.4304519157316788	-0.19831639516521266	0.17846132625204414	-0.8569829718323745	0.7136859082175153	-0.5128312622545409	0.638379134677422	-0.4539954928602396	-0.730074459658526	-0.8159709141825522	0.40187783199644145	0.1319219403837501	-0.5252611185128216	0.25253231341853777	0.5731408309485018	0.20497822267569837	0.7534408292482453	1.2047933577139172	0.04656353748119158	0.175370720763174	0.2755844958623627	0.5778173525060821	0.2217560937426185	0.8108653912569175	0.31082361265601505	-1.1928348024616908	-0.5440641642187283	-1.0388808255416886	0.42764154568176865	0.1938253024767252	-0.9953983557668027	0.08290458579569683	0.9090942019157644	2.4816791066100006	0.5799789531138236	-1.0646139259170426	0.5458003825758412	1.0336542426741249	-0.7471807285521854	0.5831475586820881	0.0	0.07495202757570786	0.29021766618872685	0.3945421407646579	-0.4070810831949905
0.1576922802978209	-1.3045485420643674	1.2211685390857827	-1.100314241869833	-0.3891624560612254	1.7570571462212543	-0.825854842705154	-0.4165584667473833	-1.0820043472429104	0.5616402627594234	-1.5630917179473012	0.07491496097083016	-1.3505436853523405	1.0086098474771292	-1.211332923670387	-0.14569285364218296	-0.16433245264791765	-0.8041810207346428	-0.0010870751857765036	0.5807298038177068	-0.3941971294300926	-0.512635027578419	1.007800385449179	0.05371277019471786	-0.12476892270688092	-0.10360770259674933	0.19046038530930387	0.20611426066193875	0.8516615349992708	0.02633416821376151	-1.7919615016943373	-1.1020909274297033	-1.5927364272680786	0.36175770280966546	-0.4534446165015899	-1.6428202127789817	-0.1495973309275007	1.3486940652595107	2.5268847466105693	0.5337510114519617	-1.0319854481024275	-0.3266617477646479	0.7898439209071005	0.055662970956468355	-0.02775929788810771	0.0	0.33937628331585856	0.7857079727538168	0.5406290959476897	-0.8273376576916677
1.211227446758671	-0.9380936889164759	0.7289883096893212	-1.3918446384062628	0.23644273901291363	1.5448864366310056	-0.8519279310438614	-0.9069238156265106	-0.7520634270173973	0.4031921666430717	-1.7481624000388651	0.05811557005836478	-1.6230799614772946	1.7427235472675673	-1.465965475979433	-0.38314780864064635	-0.24981113641551286	-0.6168045809364711	-0.15063506722060352	0.3541429818609649	-0.43563245271329615	-1.1604289765989888	0.6415749689106812	0.12884188685483264	-0.5281882154722926	-0.16241561608698377	-0.03137824217206945	0.5208498140149451	0.44112787637975526	-0.06180559643325089	-1.803350528054024	-0.9908451191823378	-1.5740096109504496	0.6878420915988777	-0.620933811310222	-1.71915626029684	-0.18091090340323474	1.6777332657053041	1.6141589112602543	0.3079773608872541	-0.20696697022450156	-1.4760158282907827	0.36325533580710984	0.3977868000476357	-0.17592366864432518	0.0	0.4700183474511387	1.1685618395674795	0.15709687083264423	-0.6190249796479553
1.707377472380511	0.1694025180640548	0.1812612574637237	-0.9044149487846354	0.7961096150501139	0.9662047660387201	-0.01691010681913961	-0.7196640739042017	0.03447364720444388	0.33485156983481706	-1.0313564748037087	0.6756137718684275	-0.926836230961321	0.8368458574893775	-1.3191560357456324	-0.3166753573785437	-0.016068340688958842	0.2972143715623673	0.04109915886103564	0.3550751578236868	0.25052317210366976	-0.7478439745087071	0.6687964529983431	0.3382428729308281	-0.5694371864624749	0.42272922670926605	0.12916198552424893	1.1658283158004856	-0.0010915742703200362	0.06543336668454292	-0.9623721839695806	-0.3759652224055913	-0.884038891848781	1.161642153967437	-0.19932748151110197	-0.9100700961970186	0.2295834461664596	1.77498515423668	0.6607519392071357	-0.03057874077802717	0.6320341930929796	-1.9012076595689649	0.13372984300668475	0.20974098387824391	0.056420430098872265	0.0	0.5352636258481813	1.1455589067508716	-0.16140788429759537	0.17698788287743983
1.517640502802176	1.2092271424792	-0.13278297913627474	0.12999705275786996	0.9090291981563867	0.23262051411674015	0.9152253042164514	0.09090835896355957	0.6833634591686697	0.19222284717803365	-0.12283011712555139	1.1305356101827309	-0.017366257249679117	-0.5348927764548337	-0.7031806287637709	-0.21634273988304145	0.32710892742496445	1.3585125917383278	0.29636276360946445	0.418023283646093	1.0185135684165203	-0.045171143586084116	0.9765923041592794	0.4357372970540385	-0.30218738522223393	1.1189498894662977	0.2905224799869299	1.7551604170609942	-0.22779783909551568	0.11225866125762707	0.22512329999363617	0.07226764254395894	-0.09561495932586755	1.1112429910656445	0.38176030319885473	0.18810267281571774	0.7068469418042418	1.3453854138129613	0.12863893292020942	-0.35807481199250896	0.793844857485287	-1.2167498454572054	0.060669245588807215	-0.13046761901630985	0.18009439669533273	0.0	0.40650200998491676	0.8606542958051814	-0.24518508906528308	0.7468201046132619
0.9405314282976446	1.3521595561789952	-0.14647856085667144	0.828430304633425	0.48976337829752725	-0.6508269470443483	0.9993611641539972	0.6923530043434667	0.634882635870717	-0.2780452963429264	0.3426506949208379	0.41978332820077136	0.041825421286629826	-0.7760888685909672	-0.08711042670285933	-0.2829377202789017	0.39155671237363004	1.5435982407572892	0.1320763937389271	-0.032699742067890315	0.9918385220242859	-0.1313324501445164	0.7365855547473408	0.1958224303559019	-0.33533955934543064	1.057660346378255	-0.10064466107544374	1.6952400739345197	-0.3664959081451315	-0.2937290847117455	0.7539531047825846	-0.12407603589183701	0.11097614490337317	0.17780218110637133	0.514426273017254	0.5344937236192003	0.5451065735098277	0.26597620589278737	-0.39828636744885193	-0.5689308514080317	0.3717916473340887	-0.07066964621838547	-0.22517484706405375	-0.24723301614957355	-0.2714126460584538	0.0	-0.0639756504656114	0.6416679902814786	-0.5308518304671913	0.4069740582575658
0.2928272083099801	0.39283356436224587	0.031937652528688285	0.7010160411330155	-0.19620261194783672	-1.6525700778563344	0.21648024847384803	0.3057562579483084	-0.15800450633749968	-1.0123075952493765	0.34245032231289046	-1.4869797433588932	-0.9360634386715149	0.33578465183809836	-0.09865513516373005	-0.4551532726400683	-0.033755538756509836	0.4690961051165227	-0.5136920390013754	-1.1001663542392113	0.0032463721414892352	-1.091675199117818	-0.5485765606428626	-0.27944054996596823	-1.0149099867691365	0.061783688670007414	-1.0831217694740924	0.7684591984348953	-0.6496826426017562	-1.1024485691684711	0.09782235492403428	-0.7111663453535606	-0.3114443389083587	-1.1567315860831526	0.015767768106051495	-0.20573009350075144	-0.4297976041745022	-1.0872107305867578	-1.3915210678624494	-0.6688005113104593	-0.0345695584319801	0.543011090270907	-0.8789694922981782	-0.23063743326163377	-1.2459067008957816	0.0	-0.7577647894703259	0.4722509424139699	-1.292742811641282	-0.5981889574708571
-0.27908358896469637	-1.0857227951768538	0.16063408101005033	0.2426811088773512	-0.708699037893513	-2.4234843464647686	-0.5001058654764257	-0.8349174756884093	-1.2016770443129863	-1.5205426077261364	0.22331414141932868	-3.3210065040491195	-2.040833609392191	1.490195876319779	-0.7425742448211021	-0.5216708169376674	-0.7533120498387186	-1.0437861501314987	-1.1220797033219871	-2.0515325383985514	-1.146212242043044	-1.8659594329043303	-2.210413571882154	-0.6764897935939287	-1.8037578248813408	-1.043050786545106	-2.068634062171583	-0.5020226847185938	-1.0646749884362792	-1.6912306437186517	-1.1421551747546914	-0.8911141804295616	-0.693792223272714	-1.9395453637704916	-0.6695208283020607	-1.1776053592617297	-1.4041511163331881	-2.025364727848078	-2.480788928202743	-0.7571028999555338	-0.11274059750134648	0.2997173977018921	-1.534852824850904	-0.5055060219839015	-2.0856881651145027	0.0	-1.3067294654888995	-0.030176711014540288	-2.0179111914411725	-1.2956034345210774
-0.6883107360562386	-2.0516602923293563	-0.0311818826352708	0.3021674004610828	-0.6933529675566071	-2.500291714396145	-0.33985510488741016	-1.5367709754983874	-1.8248291686972724	-1.310697111088553	0.1752481345935826	-3.601462527222914	-2.210356196493627	1.4080788811422096	-1.2210608601760415	-0.35331698306681636	-1.2963966973448928	-1.6756789522807294	-1.1202633971607334	-2.0240132971536573	-1.440849442416818	-1.4440919708261148	-2.936269564629162	-0.8155739278004643	-1.7497303007943015	-1.260295806944195	-2.433006055392935	-1.2121194012449585	-1.3384798100070392	-1.4110819821098846	-1.7096108914268577	-0.07114151229730153	-0.3569879986914076	-1.6744282169742033	-0.9152014165562526	-1.1753379993290602	-1.2066614335785728	-2.12917731368355	-2.733606774047227	-0.8618237852385904	-0.08156216025060337	-0.2007431708899048	-1.6397675340567084	-1.1507543439197898	-2.032099171223716	0.0	-1.4085950178399018	-0.989777962030953	-1.851829509329191	-0.9726387903901929
-0.8045561322872921	-1.6754930979715548	-0.5833264549992287	0.9850286387736683	-0.09918337924863169	-1.8583403998911654	0.49939434458992144	-0.8086714174429236	-1.6170778441926623	-0.43750165037027705	0.12370314657116575	-2.101033029367598	-1.2470774465197259	0.2502995535664105	-0.7563128524359515	-0.01291010680468473	-1.3019815805410273	-0.9053959032477172	-0.49139448855821816	-0.9879910029833506	-0.6504828377538878	-0.019569123506638933	-2.1392222612444924	-0.7694653622673394	-0.5846314420711562	-0.4975497594917339	-2.110645503966281	-0.8934603417182675	-1.2284342247850315	-0.34634612385403596	-0.8844686916040824	1.5186886143803238	0.6352126459821402	-0.7979874560521821	-0.5547655137599713	0.07962573372049052	0.4836448353938222	-1.598447296450972	-1.8151583600362553	-0.8205500987776687	-0.15433103417947067	-0.14718657609404	-1.067188149309076	-1.5075291780324036	-0.9477794023155648	0.0	-1.0746319664421848	-1.8199413532662168	-0.6378900772445039	0.09957978315736096
-0.5794440645711262	0.0076902400031667135	-1.120308004623109	1.458856653663457	0.7280478461749841	-1.0874513113455941	1.1061689320790609	1.0357159469073458	-0.67651602123225	0.44353990339097854	0.03908938788685238	-0.12063975120304272	0.1320759611974416	-0.7104975853023225	0.44879108522672895	0.29978034227012973	-0.8115345326951942	0.5127907330593421	0.21628977598115498	0.19592453448854044	0.46097243150467593	1.2059412621438823	-0.5928720181468637	-0.6656786766917218	0.8495660397886804	0.3229227342332126	-1.53978284577216	0.031004289416857803	-0.7642737931643685	0.604330624844705	0.8047579552880004	2.8921324381239115	1.4883989873073955	-0.1982168241296816	-0.04053664990392906	1.6283916219178802	2.616693749717237	-0.9907841156129664	-0.549929729686988	-0.4349695039473807	-0.09595231283856114	0.62373941985411	-0.30731363921540866	-0.7557231020636127	0.42333431447259917	0.0	-0.5656880869942771	-1.692852650486552	0.7536067223551495	0.9651039413386784
-0.22949454261900018	1.9050041998690266	-1.1016622255960893	0.9401103714508943	1.1909354168532829	-0.8414423488081934	0.878115126617599	2.537969636975285	0.4510960659510599	0.6269943655919609	0.09071353974874063	0.7605598403011152	1.0832290242467593	-0.6405468956553357	1.2955715805731665	0.3703192749315538	-0.21354699344196432	1.3978945426164782	0.4504981681987398	0.6917260679837578	0.9164184445450142	1.276318455989889	0.39900866949099767	-0.5089511659969564	1.4106427229527434	0.2563897310594796	-1.11300614477	0.6411472725172401	-0.21685190698451434	0.5759206225405993	2.060901109664684	3.024673779614248	1.4533007928484631	-0.3397700556971015	0.046403734592108295	2.238200128001137	3.594376308700091	-0.6728818195096187	-0.10705290379447749	0.20005210375899024	0.4049697210770471	1.5143020525348716	-0.0011242507198382017	1.0176393938702601	1.0036296334330603	0.0	-0.14922938590689327	-0.5229929246206918	1.2834915763868149	0.9685503577284182
-0.15284242513766053	2.5443291021344434	-0.41038107582651745	-0.31727118706918433	0.8652270082106382	-1.1340330665633847	0.055543102715782076	2.4364856512674256	1.1167268407790956	-0.02765167354106415	0.3763333208487773	0.1484745081809452	1.3206589634975798	-0.03821363461760209	0.9454136713996025	0.09246041992332876	0.09160633339254047	1.3215090375568013	0.1390474236136314	0.4853628879250614	0.46866772350619346	0.3480865199304366	0.31377957938966594	-0.26695987456156506	0.81683299985846	-0.6542448206828341	-0.830716628468275	0.38099254087500367	0.10747686592442701	-0.3182416516555341	1.9879706725211397	1.6726173439050254	0.558115668757002	-0.9364015670780553	-0.3881684997309656	1.5559959147945726	2.6999127644085794	-0.5930100738649425	-0.7391449860618118	0.6124104391452317	1.0525678968405794	1.827316836020158	-0.31729337356509146	2.5452455776996397	0.31983623773339726	0.0	0.05597881943402113	0.7353280146058923	0.8084446605078155	0.382133830333998
-0.5663602437681587	1.3292626675469885	0.3702425833632256	-1.2406625094643786	-0.06328329446015582	-1.334025757307834	-0.708808442788097	0.8555620542188789	1.000523955656644	-1.0136139353099778	0.6409801300874445	-0.989832200512273	1.1105651980145557	0.015264732824286423	-0.23258455872877928	-0.4424067364950166	-0.010036495432039967	0.808766765949804	-0.3733919076858378	0.18576008528543203	-0.24824579659076182	-0.6820286311147534	-0.2639673153088197	-0.03922755707502761	-0.1393118983058453	-1.4387186605192968	-0.5105120169917746	-0.4684629567953603	0.0415655980658295	-1.0303202131101252	0.8084688303755743	-0.35885869548493093	-0.451283060393555	-1.4101117434331563	-0.8608915881929542	0.2758142555090431	0.7211888994179113	-0.5378189103267396	-1.5738658787412252	0.3503549883448306	1.0323490544572784	1.4399500136226215	-0.8347303262015029	2.4758233423905613	-1.0416789731523126	0.0	0.07413586691498138	0.9784237707118554	0.11126063653163043	0.03568442142904145
-1.244544276646781	-0.7420234993526318	0.46054032437580983	-1.1271963916621281	-0.8358137199640281	-0.9190417619427567	-1.0519871961266445	-0.8565549001983727	0.3161020944274919	-1.6540448056631536	0.47238328994465917	-1.4866383622347519	0.833922136044206	-0.7468573321290315	-1.032863628032467	-0.9726855441865943	-0.3362075533658278	0.481739236524583	-0.7434076302140171	0.20043934972529578	-0.4550856398574541	-1.1676193390907326	-0.5165264239116852	-0.00536519623860757	-0.5194537881326615	-1.2329919946879129	-0.17542622000348482	-1.1428237045737544	-0.36838480970970233	-0.6828666912828453	-0.4778268858072876	-1.7763242138660218	-0.875119527428607	-1.4984964069437199	-0.8320919176911898	-0.6826640158444383	-0.8381702164840462	-0.45944164952384187	-1.680268419314055	-0.49294652999477306	-0.020196767008136517	0.8156545068468626	-1.0272597249833118	0.8045251236217643	-1.9453136191882627	0.0	0.014659640977344561	0.09943988347655179	-0.08716416360074919	0.3762557986468499
-1.6954550931764978	-1.8280176916824342	-0.25852519317063416	-0.39983898920812616	-0.7811603184823371	-0.11409219129890429	-1.0462578835926637	-1.448131249398502	-0.399171355381974	-1.6324250495003878	-0.1904187931114402	-1.1132936247694851	0.6757256973426748	-1.4319864750194036	-0.7030417787750474	-1.2621661466165295	-0.6347785975432068	0.30719384401909144	-0.8856401487326875	0.3495763609937034	-0.040232112880055196	-1.1521239692267906	-0.3106977969095727	-0.18540585271876375	-0.21782879467449093	-0.15724158117034628	-0.06016777333932669	-1.1676795646054734	-0.8646469374552193	0.42495237474556624	-1.042136604555589	-1.810591718470263	-0.7180880864485634	-1.3356992915252228	-0.2814925506304689	-0.9907551747141982	-1.1287482471742045	-0.45874966214786733	-1.105263740349721	-1.2606471879471852	-1.3646118676840855	0.44231338513077917	-0.8016003173423917	-0.9875075957213917	-1.7315683199343452	0.0	0.026255296675880002	-0.9307191744676442	0.08914508961255226	0.9758781684482927
-1.6225424670624091	-0.9858492713387825	-1.0200845224392827	-0.0531351039511795	-0.02616439989029419	0.36088550162943034	-0.833235594750264	-0.8788524626969524	-0.7292215495752653	-1.1150262843877834	-0.8817448115287696	-0.5315594836087059	0.6191996453954026	-1.0813446970651537	0.3122923479938201	-1.3131384894457416	-0.7737808273828376	-0.14680094632797286	-0.869141148303133	0.3077049356636013	0.38652779786382885	-0.9616292696762403	-0.13140338413646255	-0.34406324083597284	0.08409549428641058	0.8613961369442432	-0.22745877965495603	-0.756701357962359	-1.0844386318667665	1.0764409436471796	-0.841533761535462	-0.8376114685125957	-0.5683679453304473	-1.0656783258783582	0.26569429342699735	-0.9473500365994852	-0.5404513216727823	-0.5212127286950469	-0.6729706472448991	-1.350591476593581	-1.8110224422080017	0.35048168697765275	-0.5192678466169306	-1.3845339460553143	-0.7666372782219041	0.0	0.22098186828750277	-1.155550635650547	-0.001272039350275456	1.0103609807653673
-1.1685844358237318	0.8279878550207603	-0.9545888760028237	-0.47493698907685467	0.5657932924456661	0.15250834344254655	-0.40708150014367606	-0.14051198275235044	-0.6462533045730905	-0.4774738927557705	-1.0501464788106134	-0.32675891782053307	0.5567588891921071	0.1256412224560113	0.9783304012158621	-1.327756263736121	-0.7227496611450687	-0.9018524655612282	-0.7132636080985676	0.16851071502460424	0.20519839024379358	-0.6894000737068016	-0.3062977005822807	-0.2063390228478314	-0.16881645988420407	1.0554203724311382	-0.33750276541497803	-0.47495608306684095	-0.7970709311562512	0.4674494471334926	-0.4212939467494773	0.005815280686082068	-0.8550951135423248	-0.5880884393974481	0.27895328993621465	-0.9265945293145458	-0.037630830320531376	-0.42984138589162496	-0.8851651501308653	-0.8260141481230378	-1.0608228935441752	0.1895056330482889	-0.5237718399671563	-0.35423506148409356	0.014109284899323539	0.0	0.5745399967014603	-0.6304646433176726	-0.572056770549084	0.18643524529406116
-0.6801811918973443	1.6913942375288404	-0.06874457938511239	-1.0475704240913375	0.30448162964845904	-0.286053995373193	0.1767883532574479	-0.08824771483944763	-0.3838201031964637	0.013496690617938808	-0.6360202048761429	-0.3536531630295941	0.38053700387764816	0.9949822466202031	0.8546523965318077	-1.390742756445843	-0.44424171889204705	-1.3607017216819461	-0.37597711095007824	0.33115965910344325	-0.523931382873245	-0.24081754216063875	-0.5813383419629548	0.24625912735670616	-0.7393471219017278	0.513831171303227	0.04710402601441816	-0.5815376313709371	-0.12106432687813827	-0.8433632044592528	-0.25445355800301733	-0.08106538726134734	-1.301785500629422	0.2264492059928868	-0.24565960385095453	-0.9611217584518608	-0.08965993344091895	-0.02049529877715609	-1.3120402666954694	-0.2968265093432924	-0.10591641458357043	-0.2949982013452506	-0.7254708074544155	0.740883751677542	0.07325154251747067	0.0	0.9164889287026883	-0.19748053518546	-1.0629175643340876	-0.8861622805563582
-0.3069787276261184	0.7274630961657534	0.7244875992840224	-0.9653457487688899	-0.5233616769056184	-0.22053584820797503	0.5961420103083044	-0.5884192480621915	-0.12928521144830693	0.2978103458958704	-0.1235141021633467	-0.08444476935242519	0.0794040503448413	0.6492142229120623	0.47831912150488337	-1.2450698437240983	0.07593903455171	-1.0151689250763616	0.10449134036123245	0.8701574102346797	-1.1198066885119544	0.2839638870477415	-0.5105305060527336	0.7298033124849282	-0.9205553770710005	-0.06228187775392521	0.9176311551314059	-0.7738979077103749	0.5364219992730618	-1.47772132522957	-0.33099413759096813	-0.8151245144564628	-1.193744648948407	1.1678244088658536	-0.8089676673738971	-0.8360892249306935	-0.349804449763658	0.5357034950619263	-1.170416514603083	-0.1773701976722597	-0.09376538400883777	-0.9310351868611658	-0.7025468428681122	0.7091630517843773	-0.26012638140522026	0.0	1.0630798886266426	-0.38677506322673966	-0.807857515871375	-1.2865135992091814
0.056058954671397085	-0.9780315413091142	0.6207013872183678	-0.24501738005545584	-0.9348764716708123	0.48578644749435906	0.4897115481113334	-0.8470647754097428	0.09968670298767	0.4284142278183117	-0.02835841918289979	0.6079826745676529	-0.19783220450403968	-0.4542869502713815	0.5931512445206024	-0.5310536844127043	0.6656885034302802	-0.14300033003235463	0.5544779828289996	1.272068744322349	-1.0056663748550887	0.5339977579782647	-0.05729919340052029	0.8955981639605416	-0.40685100766383964	-0.1673939527494633	1.6917025732072621	-0.5966129218620271	0.8407304785190278	-0.7283969147544416	-0.3392786580722082	-1.2178106962001043	-0.2085492772560281	1.6949409903321648	-0.9300708776416797	-0.4394639550204457	-0.2920410300336932	0.8152852861001586	-0.29869079199841925	-0.20550724183658986	-0.9625117253283458	-1.2790602723503375	-0.19369939806582093	-0.22813332867017716	-0.2687367357311527	0.0	0.9577485812661625	-0.8015136691168538	0.13423893299344805	-0.7171784167734282
0.4389769524205605	-1.6155849977703594	-0.173441214841747	0.29991684042463795	-0.3856440927751023	1.1902820322205203	-0.10777252654538737	-0.43412634305822534	0.3248286310595931	0.4655334434023265	-0.4194237783872085	1.243030139853319	-0.25752617931657407	-0.9936815331712935	1.224159360684317	0.6878053430314051	0.9549258436873439	0.4474697210556357	0.7800567391108388	0.9610358276712357	-0.31332247086567566	0.3122187485595492	0.37032326935215765	0.6013786471808485	0.3220731673645379	0.052910467559529294	1.7344242708796596	-0.040220458927442894	0.8321310346459085	0.6697409963298532	-0.13571968311939228	-0.7344107377938516	1.0851852211097655	1.4045573614716402	-0.5868656289256762	0.06880274793011892	0.054006030646670665	0.5607815494048851	0.6819743442942582	0.16645118178630772	-1.5143606763573922	-1.0946296100893431	0.5672017877553912	-0.8776855269637861	0.310992617148969	0.0	0.6560009425619993	-0.6850427921182578	0.998624376316886	0.1990043086260356
0.5839675202298555	-0.675963700877897	-0.7239879003019358	0.08375928224842998	0.5558002830821468	1.2190620413243478	-0.7024309424565288	0.21974161619870444	0.4869767673167282	0.46070476284201833	-0.9556585416882408	1.315510217658981	-0.11172830066294281	-0.24862012947713225	1.6689073291434118	1.7569101003276728	0.6939552093513719	0.33507286814812504	0.7045566675733363	0.0062809866857268986	0.2733830864468241	-0.11530863265645179	0.42630047029187795	0.00867506946436533	0.5286416855885452	0.12387940771009588	1.0207646679533537	0.3728710418752935	0.8004319591581344	1.3828574990519147	0.06275278599043202	0.16306632005361565	1.666342788686328	0.4950573895445655	-0.12409765587761648	0.40152882981690324	0.1433967107557532	-0.004096505420526442	1.1459689051882271	0.9718351830813391	-0.8697568547682561	-0.6119051126010285	1.0472841792101093	-0.5508377941462141	1.03371637636199	0.0	0.20590092170688082	0.08788276331463289	1.1241968620529903	0.553714774944438
0.23850314459216804	0.5540957971168645	-0.5111868195530949	-0.4740287839991437	0.8545002388360409	0.6713597549959899	-0.7850811859766499	0.39765416438077655	0.5294406922333444	0.4940171842764315	-1.2751054022241621	0.9047142166006751	-0.04342778696562882	1.0503770338692582	1.3128837104419206	1.9639195739992146	0.12620191898228622	-0.0848317393616589	0.39128515241170864	-0.8605410515099661	0.2482271269563969	-0.2620297820597852	0.1937935981215078	-0.49953687505000144	0.03249050071540472	-0.11954161365873807	0.22085919071464838	0.16536029756640708	0.8555313359115224	0.9751530804782181	-0.027980042140744076	0.5818556865637006	1.059621890427665	-0.27991006157218523	0.2004081618004768	0.4045518251539531	-0.36905818146354413	-0.32186120860965944	1.1554787251713674	1.5453048382523258	0.46724230554870555	-0.3571205740367249	0.9431734235222516	0.21698609291196128	1.3264542825184962	0.0	-0.3663296753448396	0.8212026158228067	0.5767108152413658	0.03788574898828779
-0.3626344388732933	0.579064231689715	-0.04235639775096461	-0.3842510089299904	0.25235134161119754	0.32343189651503795	-0.2926111147703257	-0.0005483607014797977	0.5306804537870113	0.6748761080179564	-1.244628779997397	0.5607990132814431	-0.301769518595709	1.446389686850391	0.26703675116441716	1.271972249922578	-0.09365165380146595	-0.17830192706377979	-0.011671845280666464	-0.9645972422622312	-0.2145983860605298	0.04782133724005085	0.002982145730011126	-0.519504953942412	-0.6065133003072513	-0.32895972317519456	0.07053956045073431	-0.475875493355401	0.7428365948401864	0.3158756868453689	-0.3479888737692324	0.3034851353932723	-0.14336162382924414	-0.19563073214640475	0.4591134882425663	0.18045675934196467	-1.1328011891957832	-0.0018669425357518512	1.2381882075019703	1.2646577573508053	1.2361086381036146	-0.6605539999059321	0.48730927426578924	0.453661638089899	1.1868691073119266	0.0	-0.9191319571019944	0.8082766620948111	-0.06837959085094128	-0.820328936139967
-0.5329988281889161	-0.5332307385133741	-0.16452992457105858	0.7274918157468467	-0.41491870683772464	0.7195033802917377	0.3893659041219983	-0.35220001200396034	0.6255590082694005	1.0581284096231298	-0.9035771830716212	0.6318843930105196	-0.7510625277574144	0.311977799370492	-0.8140173659089692	0.3924174859289743	0.47072836680506974	0.11433204882815381	-0.3185992795133734	-0.32513579078413674	-0.514302687921204	0.490081386720281	0.012805402212222799	0.09280127401044044	-0.7243306025684778	-0.07035308284227768	0.6491561949279805	-0.7874659548725766	0.20090607467818208	0.4254567416619628	-0.4935271937300594	0.03748606228216894	-0.8479950415649797	0.7973571551681904	0.8053059676472174	-0.021177081075819344	-1.4346909400562238	0.7906781454786603	1.6162971718703236	0.3554172779232587	0.9442091410661636	-1.3210960969926584	0.20415581163505356	-0.06525569017764322	1.1520878075060639	0.0	-1.1425361492533124	0.1410836420159848	-0.3922498806185117	-1.2316451116106588
0.15399178350809326	-1.3059042577721647	-0.9045567073184249	2.054845450469156	-0.268532410971781	1.491397141371509	0.7938600543541909	-0.14282164864926844	0.7676366382948581	1.5203023552134274	-0.3641446892486958	0.8592239782114094	-0.9746688222954761	-1.412933772784854	-1.366466435202699	0.03169058590536258	1.4657096974053325	0.2690272278393693	-0.3672804808803121	0.46067331798114936	-0.31321132015386494	0.594404248368423	0.08905098443890067	1.0049859362821865	-0.28590774217686	0.6384633653077695	1.3095979163798017	-0.23358732475320776	-0.5512828715810226	1.168715044824418	-0.19138941444161273	0.4998944217375372	-0.5651930699866476	1.9307914551136693	1.0898030764235713	-0.051655322247599104	-0.9836172718602549	1.4252642697629794	1.8940561710312211	-0.2693777754139761	0.38444990909788807	-1.7404576435961208	0.35992285409165736	-0.7077226239400729	1.5610153601444008	0.0	-0.787751335825924	-0.42433072746628014	-0.4278567750364462	-0.8744792667920078
1.2365553938739144	-0.720068751539832	-1.3014079941478587	2.3636798185711636	0.4738251990426943	1.7078704771804938	0.6825784217184152	0.31216827028208705	0.678780875923362	1.7337095641693256	0.1409690472567667	0.7177220870163127	-0.7916267110837367	-2.1043915679873937	-1.2660111091883808	0.15125609129695355	1.9549228161542835	-0.07153126521295293	-0.13762306043161843	0.8513103714959572	0.1331165328033604	0.2149840464154141	0.05268643354045074	1.5332909900305527	0.10329165394824323	1.2905130305786872	1.3466885933654824	0.8180828608522716	-0.8776799023365954	1.4235515660288802	0.2934075935264856	1.4374329201211906	0.12052426382153901	2.170092736283321	0.9094210596173508	-0.019720905470377012	-0.23864022414296826	1.3180908410768255	1.5614831628614942	-0.02902648472338872	0.524565166201703	-1.422271685034173	0.6794724375522719	-0.9394529900974972	1.9998116622105586	0.0	0.010786329625300108	-0.33337161466234355	-0.37536473671407666	-0.06854324435454665
1.6777951550963102	0.49763328524603867	-0.5300845965436091	1.28735017750964	0.739541807256057	0.898272589700738	0.10840512264500385	0.22755799206830052	0.14935035389476012	1.3652958376744277	0.2670630289774153	0.08702940068523789	-0.5197615660661186	-1.0698405121931636	-0.7005286924325456	0.13385592656675813	1.3463101827056958	-0.6151701310945294	0.17882894307532834	0.7582759694884073	0.3607962415924123	-0.3622224197540053	-0.07231976600761025	1.1900580933629716	-0.06948459116950022	1.3820803621027595	0.7271440561470222	1.37048955738765	-0.3957415054681017	0.5668770285868845	0.3738743950283715	1.8330334425566919	0.2697798292029309	1.0854689274983549	0.12648588634449046	-0.15597361620341166	0.10124013640938012	0.4430093234734593	0.6476427681300333	0.6390859233222682	1.2073505520839514	-0.40447637519538954	0.6481882742759053	-0.975673480216021	1.6616593583146597	0.0	0.7428219424025715	0.19823658805871508	-0.2670336578258387	0.6382821185788055
0.956512119239264	0.7597958056900066	0.9914267027385161	-0.23605897924054395	0.001281847973608757	-0.3656629917941185	-0.6267473611002163	-0.5629711027659448	-0.618264574542166	0.42687071681485045	-0.13319708598238203	-0.5325689259474988	-0.5405134968656903	0.7534687617024918	0.051182477310914194	-0.32230662403605215	0.09528858893145924	-0.8310524211472587	0.3251269408397603	0.3825542171099513	0.30798827351665065	-0.684838564913664	-0.08190522305744123	0.22192941308111336	-0.5510041541241116	0.8991318928769618	0.12945084031199897	0.8471365860392972	0.5053086930076889	-0.5621367404570604	-0.15350334732025656	1.0981559747951115	-0.26896494476915067	-0.6712450669196768	-0.7562503745813773	-0.45641471480675055	-0.13063221604890188	-0.5919812371200122	-0.2573131353442142	0.7939970645801817	1.339071728711743	0.7507250080170252	0.11507316534767305	-1.269833181250976	0.3062451354309758	0.0	0.9628925016662568	0.514781898374724	-0.03004047138854403	0.9355083392191397
-0.24559174435550468	-0.38232943517247714	1.9014588177546394	-0.8722611979675848	-0.9074987338589329	-0.9745957805124387	-1.0411264505850018	-1.1497698501937972	-1.0624309054968075	-0.5547119323189603	-0.6310115262467799	-0.5071475245596999	-0.6559691322980357	1.7183920978970455	0.674683775778114	-0.6945695419741236	-0.6607544805477659	-0.6610805026526448	0.270297334223513	-0.12065876402201618	0.39957127725694	-0.44674459403312283	0.22137625936462418	-0.4993811773088598	-0.491823845498665	0.30701517745534407	0.24266634567901768	-0.18678459549736204	0.9961790323179647	-0.5309987513130757	-0.708757417396105	-0.18129728027077424	-0.5915379069478888	-1.7839347936127736	-0.9293593775155843	-0.5021132094414831	-0.40354616418550054	-0.9940603690544985	-0.5670147075971831	0.1492759956372542	0.35438222545441	1.3974380067342334	-0.4346252640176171	-1.6115423640616189	-1.2532831387357901	0.0	0.7226573975984343	0.30367002829384343	0.26094268471598586	0.8513526635122399
-0.6486162044745304	-1.56877042835508	1.3663467101088107	-0.2021298393864408	-0.686665027901802	-0.3607346549708314	-0.7182517524561824	-0.4608267706508611	-0.7243870889390639	-0.8576241226060896	-0.34354092849044987	0.27506994612627295	-0.16125018946637062	1.0610371035240909	0.8833938869934421	-0.2170284203765476	-0.25439492100000316	-0.5490746537403738	0.29873692357738924	-0.681769503990699	0.9874493715001941	0.3511905579872911	0.8908791803431223	-0.29938407655286475	0.6317116655564782	0.0917244335647683	1.0351160325344533	-0.5030099526807501	0.6981775093680682	0.8996561309056232	-0.4188230095114143	-0.8672493426827006	0.2703128518738021	-1.3565596257979615	-0.08966949690830502	0.1988274115900774	-0.11359316938474334	-0.4185522180902901	-0.162806605025952	-0.5028652489715136	-0.8930063207963865	1.2926707909960544	-0.2856294865792946	-1.176652379547481	-1.7826083776711332	0.0	0.48418238934643654	-0.05446900097060876	0.4039432151427719	0.5739000350165192
0.26468412467388386	-1.1621647440115777	0.0608156048211891	0.9095419387639686	0.8024375935615222	0.9412305114819418	0.27122816555131024	1.36129302243265	0.3410669841501279	-0.2373934722230844	1.2835847765134385	1.2635111315970664	1.2498482459532891	-0.4206880406118772	0.641297277487214	1.0826177487317168	0.7901001981025599	-0.7591018011074966	0.6859174247039316	-1.138013369858528	1.8062373489557138	1.357916847018352	1.7674864974120885	0.5561983041457176	2.275064883299161	0.3211915516090925	1.7399267924181934	0.5022371949656443	0.10013225356297335	2.239002428972128	0.8965720752024311	-0.5240910674510801	2.131165204501275	0.24195148388817386	1.1350630638048906	1.5600278798253853	0.696349430966259	0.7332414494135031	0.6567062251369168	-0.16649366017024483	-0.9936740228316195	0.7207233712640492	0.7537838700036126	0.39428322550632905	-0.829347636001824	0.0	0.5753654367006812	0.09578227627069694	0.3562417756403357	0.29328237842522864
1.6086217105652518	0.7868017043114939	-0.5145405661152895	1.2197561785862925	2.1505039047674726	1.775687035603569	1.1916984121403407	2.7567888131336282	1.6005006502451693	0.6768837625610865	3.6949329885802418	1.724797027179944	2.7839737455891185	-1.2152174933897644	0.2693155743424028	2.1691598182561833	1.2871903187739515	-0.9480053802433747	1.2617629486101092	-1.250992181343463	2.1036109702719017	1.9472647703584018	2.427140042672087	1.0671835442747843	3.1088107362298953	0.604455817932056	1.5713863716999716	2.0461948044339366	-0.03770082192567923	1.793734368271891	2.313703845639796	0.18041080705668242	3.57373099596305	1.6005303907725446	1.6912302009321722	2.6828456255609563	1.3068868442442314	1.6102220676479158	1.4784811755470224	1.1455084930692556	0.37031479235467224	0.1855353027677774	1.996863442577052	2.2590541195706266	0.7245441294360895	0.0	0.8000126144558853	0.9669398245829739	0.32451593055550115	0.1458766607447652
1.9334218897551294	2.4451879362721223	0.33515504547979613	0.3146682755103951	1.8231412134178018	1.3684781393750265	1.1215093101381968	2.169580196404011	2.417981676860575	0.7996150602687911	5.344161386606085	1.3290411156630202	3.0639823182398103	-0.5559355320926965	0.11585606358421799	1.9798095795456438	0.6245836470800286	-0.6248810837670898	1.4252317154017218	-1.0010226627927872	1.3320297773651324	1.5331634774513476	2.270634561784636	0.532740758075262	2.180342442813006	0.42042914302980305	0.4448739871800225	2.5883540484320027	0.3841565722395675	-0.3863937233639211	2.5421190781960226	0.3350302044778386	3.1932561341900816	1.4535538145257796	1.0763188189721484	2.5051865315189716	1.0125639618142388	1.5537605894823445	1.9189257215864	2.2617878327290084	1.9406280116653674	-0.020433411883440628	2.357904669001753	3.041026556497275	1.3806416694384482	0.0	0.6528440199156192	2.0054778293244575	0.45400467642099374	0.13805661815713624
0.6730069131558968	2.1034122462765295	1.7242316115649114	-1.0854347497256862	-0.19069597612062808	-0.09949953920719745	-0.18198921920353064	-0.3170655035460028	2.377903531030053	-0.4119542598452828	4.829292249906638	0.3139560820293187	1.5004666413111278	0.9390109699475025	0.06759084744352553	0.5464340532218089	-0.645736554910293	0.10002459055804737	0.7320634306031591	-0.741441985616463	-0.33363405537782426	0.06467957176189251	0.923621311614343	-0.6986069773162686	-0.12253752559485116	-0.48244892967896047	-1.0027303503930551	1.2768528857172388	0.6651484064673525	-2.414811644405513	1.1544396499212206	-0.21452979657625915	0.9276866590355897	-0.2243436084816357	-0.2164810754738307	0.8469856191773937	-0.184822662784925	0.5425471166959087	1.6372188590854373	1.9846155863082604	2.141098907104165	0.008626361421425545	1.302878513564176	2.2283577779431516	0.36666916922089776	0.0	-0.11377852001999361	2.2376881176635517	0.5330833445469721	0.06530618107378261
-1.3358712346269934	-0.06298113564488787	2.1103374918485316	-1.9247708318585464	-2.364594147939179	-1.7664237467312354	-1.9002212951729676	-2.910900907255847	1.3814879135392704	-2.312835641501263	2.103562367339126	-0.8045656678153729	-0.9605327991715124	1.9476161320441678	-0.40536184478252174	-1.0115507750096189	-1.4837554961100445	0.5306936590958792	-0.5426663880896664	-0.8848548232910377	-2.1494550696875057	-1.72495837664097	-1.2529946280370174	-1.6246280133514013	-2.272808934145318	-1.8737880731834058	-2.04635061704773	-1.219598890414491	0.15508046343993598	-2.527499534476815	-0.9474985198012934	-0.9052410866069477	-1.8559516157522207	-2.237250400858199	-1.2283922547614028	-1.2372436682212993	-1.552107460031179	-0.8917148554735459	0.5056687496507263	0.28762910831654953	0.6513132259475362	-0.022681516274867204	-0.6106731747180513	0.6701872779596635	-1.6605731802402321	0.0	-1.2175938431701607	1.0141403028469134	0.19358029708381505	-0.36379970741383305
-2.7340996028909688	-2.2544375030944033	0.8750668552821553	-1.8041223554287749	-3.1940563673224256	-2.8054846708862007	-2.7690834906844466	-3.7467236970968147	-0.33197192505537443	-3.5066898879348307	-1.3642894116035194	-1.598603716141497	-2.6156858412328408	1.6481368125103733	-1.5201060489449743	-1.6192086993952952	-1.4942630051320072	0.23325672672347253	-1.5599476467808477	-1.4067594800279108	-3.3703950080866583	-2.717624999763418	-3.1155555347697517	-1.6854219932274828	-2.8394575213940763	-3.107196362410331	-2.457940944685736	-3.2810249026383653	-0.9251719505220014	-0.9180505461774353	-2.3255349058430497	-1.309167423608454	-3.540580180120861	-3.2439645026982333	-1.4349851726828822	-2.3034566113448958	-2.2308638011252793	-2.1048588237379398	-1.1127005264852403	-1.6855521472468273	-1.3980215816468498	-0.2894951800384472	-2.1596160717985624	-0.4037027122426388	-3.180719387942187	0.0	-2.132609987288855	-1.381404324436623	-0.5736029573246625	-1.1722719021897459
-2.860847180049782	-2.8693687325352246	-1.126403888340839	-1.178866805664852	-2.5115912305091297	-2.9013506516196745	-2.1595093946778685	-2.528733828428901	-2.150657372916911	-3.0413889853601392	-3.669055181408199	-1.8644221270802492	-2.527680521381249	0.299399462144388	-2.599556374076451	-1.236542425725677	-1.2250927623384578	-0.3630018292628904	-1.7112271011083704	-1.7756745855438956	-3.6295315475266055	-2.2596602247007023	-3.4700548010158787	-1.2860759345660853	-1.628171896868235	-3.4475576890709436	-2.4772143778489957	-3.6803798944491475	-1.6976315795710522	0.5955831754942602	-2.2419745183783717	-1.572632083606128	-3.4876220217128355	-2.816096736946646	-1.071197699009067	-1.7965342500601051	-1.86227907776466	-2.696854388272514	-2.415051388020508	-2.7450185527719566	-2.645491202937384	-0.688775055145484	-2.48691798109104	-0.6439634888781663	-3.072468394137966	0.0	-2.542337060906736	-3.723067706692491	-1.268618214008528	-1.9062190819012643
-2.0383026586352755	-1.8301126353370296	-2.4955552720792444	-0.7043834920816333	-1.2229695978463302	-2.2178532528607886	-0.5556931914493116	-0.5294147149613847	-3.244317332751162	-1.229868007688294	-3.850605405752641	-1.569495974463372	-1.2066000275003967	-1.162500252293229	-2.536623053627782	-0.6707506107132958	-1.3595679237888711	-0.44261684542026397	-1.192680253520977	-1.4697285659491686	-2.9140783885525434	-0.7037333781770099	-2.0851457076851174	-1.162934793355641	0.2849995759911368	-2.54489473034933	-2.332015775365691	-2.4203002116392143	-1.6173220073371983	0.6133868725435525	-1.1219449689557508	-1.9041810746186045	-2.228712343547855	-1.525989862013316	-0.6585939040050465	-0.47185044173393814	-0.7277142228797038	-2.5631706229234883	-2.716282701740668	-2.656730741129585	-2.672249044885357	-0.9426090912339752	-1.7705858469139246	-0.6618777493230271	-1.4350003089462258	0.0	-2.451256318421017	-4.556785450104636	-1.3741300276829418	-1.9527237811903788
-0.8800392666717242	-0.21243130489262765	-2.554829072250349	-0.538813881735593	-0.10022449959773921	-1.1132374840640373	0.9882818913461553	0.8575099438944311	-3.0570285800166985	0.6899612000891292	-2.4276423407413197	-0.8191954458043353	0.1320632512918448	-1.9275387571209717	-1.0013297611126517	-0.5615892248874235	-1.825658106026014	0.1941699423964185	-0.6957726910335721	-0.5331973250065821	-1.4345161604205228	0.9069382221125791	-0.0033098226242267575	-1.411568208742542	1.550060681075855	-0.7760341806291416	-1.9436432346403698	-0.4629486054062551	-1.024371490845869	-0.46277190704225013	0.06713040697409846	-1.9607611197509667	-0.7185270738227221	-0.19271016058880444	-0.40421652691812965	0.43972923137028386	0.5591010999915537	-1.7994865586591846	-2.022330901129462	-2.050246416657813	-1.990610379153099	-0.8242706294506245	-0.9058658083834329	-0.9950199303916963	0.6442352547380693	0.0	-1.9519341928146783	-3.236747997363419	-0.9219779180290684	-1.1739319866250004
0.3291038617980287	1.010813723111085	-1.6484432573925973	-0.32860721652394875	0.7861686787189718	0.04850240385168031	1.7580718711697	1.3212651032282012	-1.8103204723075061	1.6662552211635449	-0.7616216950991467	0.10767884634161932	0.7524935337211208	-1.7711760242817391	0.9942883120311861	-0.7567724743125316	-1.8861653477547875	0.8790328972940568	-0.5709959744121795	0.4569572745326415	0.3601071340607232	1.7209143412829202	1.2860220340440303	-1.3856886984245531	1.5723963341333116	0.8873088021624195	-1.146666846268246	1.132910870610586	-0.599917085801385	-1.1665324626614777	0.703065169049431	-1.1525393492857205	0.4235752723428416	0.7887356082561434	-0.16183480075345658	0.3902136007321958	1.4350336199040683	-0.6776580036398349	-0.9678558477281166	-1.5310826448708463	-1.2087218895384237	-0.3159166085492786	-0.559799406106867	-1.3743405272522164	2.0089639419621235	0.0	-1.069563237049192	-0.49709155067825644	-0.4165266791261654	-0.144474610747933
1.4831959915612136	1.589019331510203	-0.45138432339989626	0.23028821668298136	1.5280019031083487	0.935168807670859	1.7474177624733513	1.4238793679659336	-0.43052233090107944	1.5921577935192437	0.07116160437993026	0.8093324305490238	0.7695109661534661	-0.9786498758866374	2.0153403086728665	-0.6870706903088383	-1.0627723384332453	0.9187737898013165	-0.4613329981749011	0.9771128038464874	1.7985019638762425	1.6802661800188579	1.11591951350884	-0.5714378840569615	0.7212549132148406	1.53682335508266	-0.08361172719384806	1.8159643032893749	-0.448535763246287	-0.7536400564991743	0.7673294560195286	0.4226341512939935	1.0656419686782448	1.4306087233978289	0.14259623934426788	-0.19204477552205854	1.5958595785169793	0.3626668994472993	-0.15003499090353759	-1.0767227334258365	-0.4982428159367208	0.38032908977215524	-0.5741119229030507	-1.1948326378591363	2.1975860177902664	0.0	0.09150835591555563	2.016601126781242	-0.19888772139484084	0.38802731716864425
2.218161030070315	1.6151913793054904	0.6901116979173003	0.9664113056155742	1.7987753485245008	1.3017620309334443	1.3345901433116107	1.559575170036694	0.20318262041582263	1.0727432057072728	-0.051337838340900444	0.9907279346469511	0.6061392619791304	-0.03873578159354256	1.7058350377183793	-0.13204903064923018	0.23463814947180708	0.4666726737797639	0.15332115214381578	1.0342681119387855	2.309500159028601	1.3386144835610108	0.14708768534455957	0.6756576369353483	-0.2235470106622807	1.0453236895850817	0.772398823115614	1.5988575894498958	0.004214554559883744	0.12556362400560087	0.47741474474022694	1.7180808203616607	1.3126371578561347	1.7560646992531463	0.2870573098305052	-0.5979494721683026	1.0574702661261324	0.9090391545861831	0.3874484402424144	-0.3049404887822503	0.19570824391912983	0.9449504998882883	-0.2928367740073514	-0.4567804284626994	1.536561960907189	0.0	1.1721840737166966	2.9843429134359702	-0.07156675628814577	0.28717698440068623
2.0520152053765255	1.078457940316902	1.6942265789865056	1.4060345614743461	1.2070158441504364	1.130138442999459	0.8522230700027799	1.5005627081508812	0.011989929178740375	0.6531422309217875	-0.48826136184940755	0.7053821860791422	0.45083072064936003	0.6047969027667442	1.1208945390947074	0.5697793466816532	1.106783680843123	0.2962700989020992	1.176141316456667	1.028264149631444	1.87490013187202	1.2122677112718323	-0.37318876197986317	1.454406739986758	-0.6943440048551356	0.1733213030456383	1.0296870890729763	0.8613915200819766	1.1567521864056696	0.48328848522629525	-0.022964925379199804	1.7162885138000474	1.3324832084871918	1.6773918918701332	0.057378639845921585	-0.5766827539473829	0.15403816896645253	0.90522749809676	0.9476489055400537	0.8466530339649354	0.772736643342726	1.101253198650075	0.6004719997382303	0.15320312823893664	0.6959780927013028	0.0	1.7139835808649555	2.3795192711416613	0.32524037077590956	0.14012514351629185
1.0585612269871199	0.07031435066536766	2.3412514180058865	1.2861122950627044	0.08475205692711843	0.697869165974609	0.5020803639980199	0.9718268010576105	-0.31199644552173933	0.41529019562035013	-0.5419463974503228	0.33634306155669597	0.31467710098113894	0.7119815625408642	1.3962989606874003	0.9948906011513272	1.0955637078083178	0.7604113191432036	1.8662783216221233	1.2164804872145019	1.0849393575336963	1.3572614810143262	0.16076762669664868	1.2956654379792785	-0.5439164472815412	-0.11893349901079227	0.7399795046498795	0.16249175188021683	2.5157587070705314	0.26194208944358616	-0.5450809929503232	0.588493949016012	1.3338772059778183	1.2565864619189961	-0.34674765907568905	-0.32831381620745453	-0.5746231143480036	0.7470899045708669	1.5772501763347704	1.8796143424137575	1.0294494889669885	0.7791313665982952	1.668520791724021	0.17541822725904146	0.17865778903944443	0.0	1.5553752973427493	1.2982107768537692	0.8989009898568887	0.5146286587902834
0.11273186353705107	-0.8183699766600675	2.2879374746226477	0.8030568728372214	-0.5415642449614193	0.42152173888055516	0.4422558164562698	0.2982451817209942	-0.08540725621127512	0.24350304919021434	-0.023206498085557838	0.2771790898455118	0.310563039411061	0.34248118001236394	2.2734439209484187	1.093149298021971	0.5806583176631702	1.2900521506437408	1.6468990566548989	1.4252613378741674	0.6182872399130978	1.4806754636248	1.214907646967721	0.6090271855942626	0.061791159334412774	0.45861909304845305	0.2976411899913682	0.0020388421806691727	3.0743918705871924	0.21053840731166143	-0.6805569039640167	-0.402622293805932	1.4565028338992447	0.8532492958229028	-0.39650419412150634	-0.003368644303079241	-0.6673494748391362	0.9230321611829625	1.8776727791683556	2.1881248115697445	0.986771332762483	0.19289813223060298	2.1586758900115615	0.03718500875476527	0.09042329074194282	0.0	1.0094060749060048	0.8475512279882971	1.119144318388201	1.2258718507648845
0.14687768278084326	-0.7743690077727571	1.5314004778556936	0.36457576940864583	-0.002717038327385195	0.5609763824689635	0.7059360638385903	0.14556731230733627	0.6942652183106431	0.22346850047100472	0.7210622023213352	0.6038169529380201	0.557092257840824	-0.19639994434358146	2.3011662982074186	1.0937906953106995	0.2759796471882292	1.1186796048912708	0.7938324129232668	1.3150478822045097	0.6643390973446415	1.3107541135667626	1.7752120342651236	0.13206049066499811	0.7713519457665357	1.3293147359483521	0.03674783462082062	0.493421326866898	2.383993328914938	0.6852256236581658	-0.05380928298204771	-0.23464689776769057	1.5776822023377324	0.8320139759420078	0.22493578190567262	0.49004933685824736	-0.058660626349905834	1.5114448505433542	1.4866030209395749	1.673330977865711	0.9388625649644514	-0.2641094967086396	1.779561293600678	0.5002431583294942	0.23254483417127855	0.0	0.587503085788732	1.192910353032614	0.7137681677527651	1.529512378364224
1.1439202898056995	0.3756326848399419	0.6217472365140005	0.1899719744662615	1.1825559948460438	1.0457018028256002	1.050685595386001	0.6695280225352531	1.478737311293096	0.5839804175639047	1.213929060598972	1.0577509921817947	0.848336504384957	-0.5857602687550982	0.602318399117476	1.1145853546739748	0.49437852985830216	0.33699059824849237	0.1628177163011968	0.8496819086348303	0.9213979764779917	0.815665454928025	1.4091110292334617	0.1507322073888265	1.165043385437747	1.711621940982401	0.016517046522166574	1.2239163331690162	1.0510767660131943	1.063578051512486	1.1738768091457263	0.8414817945588328	1.3660728253567462	1.1631887689751104	1.2578883095410078	1.1436210241317388	0.8520086694252085	2.098796888661572	0.6047935242654603	0.8644177481380019	1.127149676244437	-0.2895841836813289	0.9668647164962242	1.5517745819138484	0.3540851993788857	0.0	0.5691870028988654	1.6353197269963737	0.1425336857627268	1.0535511412336271
2.0787345193637727	1.776707610716192	0.20338382863687396	0.20647708781466692	1.7998178103590659	1.5669487639991375	1.1042054193917346	1.233792662365896	1.837053728565264	1.2850290889083207	1.2628819920474346	1.3291804760745631	0.7263906043444984	-0.7167445159143276	-1.8493322403935653	1.0509866728129869	0.9868359336560614	-0.08975253641706342	0.25748888069634224	0.4114996899845481	1.1066638082676925	0.16287981190215667	0.62354484536446	0.42724793254076027	0.9904232009190647	1.415228675226319	0.17386238533144266	1.5799827271416322	0.08751080998092721	0.5716485458442959	2.2168784627240448	1.7399260587677028	0.6839155565864786	1.4541179886762072	2.109341336506049	1.564409268743056	1.4882296191265199	2.2400176014508477	-0.12960832853675255	0.4545565109906395	1.496366252294366	0.08985650026987978	0.3998603344896966	2.2213565356561666	0.3586215155128738	0.0	0.8704845144037336	1.4885304701962336	0.143301949023282	0.3347685564351944
1.9710932843791653	2.2781164559767006	0.3747342072623432	0.2666055415783184	1.2343701698985527	1.8146067114173885	0.7734608190351675	1.1328325539189947	1.8196234433329321	1.8574771957032348	1.029216834456865	1.311644223056776	0.044796801830874526	-0.6491950449011886	-3.054503164277052	0.8286799787678535	1.370464651895358	0.5577690658552547	0.7261358104633282	0.432158003207516	1.2758654081230134	-0.4288907020146762	0.21408888674485113	0.7453826478828025	0.4052165978529238	0.9224483507992578	0.5203055115728067	1.3101064810497796	-0.09121888629439408	-0.5882714454138579	2.2667737138140462	1.8286310335870326	-0.11424077086211128	1.3944619568809102	2.401163558174119	1.2785550570694824	1.5097596160297528	1.9282040600871404	-0.2929090070551885	0.7243489282200821	1.836997661994586	0.5425219424300091	0.3502473570662266	1.6960256172766286	0.3230959298186536	0.0	1.2621877425548524	0.7632810752193117	0.82107366195297	0.2482259766073755
0.8787589965592639	1.574766188664763	0.6499747189420892	0.33785312832036896	0.04270942572089663	1.6376431700099716	0.3935367275878693	0.42528774410792725	1.6611965448953412	1.783562590266203	0.7613596296680213	1.072466209545883	-0.704276649956544	-0.3736570918838187	-2.101824520816257	0.5702597067961251	1.5081715645672253	1.8250737819246026	0.8489834821478707	0.943522259914667	1.5416256155018564	-0.8157486178605502	0.36770242507221595	1.1936580579982872	-0.10315807396971345	0.7347137736659526	1.0525903874870015	0.722412884097153	0.11552078732769121	-1.3390002137021224	1.2310388220165263	1.4749970661301668	-0.46798155202599384	1.048539026917206	2.1913939042034394	0.31560758408797296	0.998841040918443	1.5104441859046478	-0.0725726573627377	1.3563796680725608	2.04048201045451	0.7306307996657581	0.5489949425365187	0.4146975912150321	0.33377830319885515	0.0	1.5874464142300848	0.02051070385977635	1.4167248104785344	0.9634239652649849
-0.28289732068814055	0.46844610068336917	0.5632788640452352	0.4340864668323876	-0.8082479089890114	1.055319157616396	0.3264643211135809	-0.18812913155188105	1.3418139170457113	1.01404743856847	0.5205217692710593	0.6524516067144683	-0.855916969131304	0.2602925644979537	-0.1808189514925525	0.40022020018467813	1.4375209891934981	2.484872856285596	0.3941119021006637	1.5159995954079601	1.6509528177627903	-1.0049626485926815	0.5038654603491911	1.7917849577372649	-0.1727377915891577	0.7965356812849758	1.5253411968149653	0.27407572330417146	0.15768866436795917	-0.9935014530919211	-0.1580959202922248	1.2940015269382117	-0.25481672537369077	0.6476438419271521	1.698676962276414	-0.6853844777687069	0.3120564457770261	1.1765757104602899	0.03288081516287849	1.7344227541333208	2.070192763553356	0.6167332568677059	0.5994671743633063	-0.2769437253893127	0.317937219845073	0.0	1.7385420048954652	-0.28770175216748445	1.132148567942378	1.6895997715257154
-0.8042048476506903	-0.055710265964560184	0.14779014008550667	0.45257865032022715	-0.9998322602350495	0.2137257919388739	0.4721541505491321	-0.2792484449232623	0.6506515752784925	0.031161191553915397	0.19888830470599522	0.00913669765748616	-0.34589108966365684	1.2750557664734057	0.7005323228326149	0.1932250541545003	1.118265697407367	1.8240823916525253	-0.1779711387497044	1.6382625922355751	1.1423599956599588	-1.1391028306425877	0.011048755713563618	2.096279504192868	0.06381444339314812	0.6678010476434685	1.510906199926528	0.04704302662888575	-0.05477542210927022	-0.10046850629304056	-0.9678220090348235	1.2106276007778898	0.003296278824677638	0.22481455906321068	0.9798755480295027	-1.048226191523893	-0.19235910432792766	0.7048852691165488	-0.21092591742826125	1.4252819062401332	1.751832921741388	0.4747078302594642	0.37632487742159626	0.3758769505421964	0.08349958256309975	0.0	1.562735086732231	-0.2205657962928708	0.0885047035310273	1.5667074485075896
-0.8287091364145555	0.1268441290963608	-0.2800828728676847	0.20861699179157395	-0.9341777882307529	-0.642819711993256	0.3695853699745671	-0.20889936503708917	-0.35128920621242843	-0.6079457680884961	-0.22282203452389793	-0.8087842033340618	0.19044335311727065	2.285568777479844	-0.12852883599003928	-0.30707248006796434	0.4497389018502631	0.3474155813247074	-0.34440569921589465	1.172192307216647	0.012951122953909643	-1.3404956864047062	-0.954090011178617	1.5240689213402066	0.16249017724666026	0.17761529689297134	0.8166542418154078	-0.23788529707361925	-0.2904296098327149	0.19894217110710938	-0.7903499561421748	0.6040512806451808	-0.2711133640058583	-0.3670837421763686	-0.0064432033620873685	-0.6740426973901064	-0.30828042625567015	-0.1713704276389656	-0.6175806527505213	0.46472334087273115	0.8329518903916107	0.5892868351944555	-0.0032697952306742187	1.6170352669437547	-0.43462626162258133	0.0	0.9674870188520073	-0.16762390716918454	-0.7253393440606628	0.6794942850670272
-0.9032323090686474	0.27984466472883446	-0.6592278798512529	-0.3325336692257028	-0.9238319251098831	-1.2433366689030252	-0.17257939352172674	-0.5765771226138513	-1.1651362903108764	-0.745348542042509	-0.5302678907658719	-1.5282128133942052	0.16067511843703142	2.671468809630537	-1.3867294382705633	-1.0994616471881973	-0.46483072697899935	-0.8398140559359428	-0.16183131311561189	0.47661104508262037	-1.0024829602419176	-1.5264787281456176	-1.5317819874589527	0.11982255107817474	-0.07829284796157716	-0.29575864919159817	-0.20963542457291046	-0.711265790954205	-0.5026280394974773	-0.489815584851132	0.05049870247907295	-0.6924248315909565	-0.9824340406355768	-1.0904357035477297	-1.0990559426373003	-0.03070492666127996	0.00023873774284885205	-1.241810626917703	-0.9237689573669324	-0.7221276962344908	-0.6187965871899441	0.9502304686391935	-0.44631646178769036	1.951482470820019	-1.0018968400583026	0.0	0.14341028772930473	-0.42547672701134	-0.4877656722041628	-0.005244104874507593
-1.153857500382593	-0.2370516771368736	-1.252060409960532	-0.9276047327369343	-0.7280305876699324	-1.450520990822715	-0.7402905154421562	-1.3336706252287645	-1.3071895081201854	-0.6577879007906946	-0.47785586480064	-1.8302967937157468	-0.32964546554771657	2.139169089405975	-1.4010197730273266	-1.7975584258269965	-1.2355857692016794	-1.1745007964138123	-0.1448938022297844	0.10181046459535074	-1.1028927560545245	-1.4391231684382326	-1.0851673693961212	-1.2524304902654455	-0.384970372676117	-0.29075622525518346	-0.9238376196202946	-1.0643102653163956	-0.8920061131404697	-1.405549136170668	0.8307670803027145	-1.9164097030346778	-1.429539107219069	-1.588560990239217	-1.8857423961608537	0.3749750694938227	0.5876691675229323	-1.8720516320173495	-1.0862886160603826	-1.6525408198729314	-2.0062263180226765	1.253242432535831	-0.9475331801845086	0.7587776681307081	-1.2540010252145437	0.0	-0.4566390324220782	-0.9939146599290074	0.6070211161037888	0.27709549810945683
-1.2017849569139838	-1.211269685781916	-2.1258005829289575	-1.23110024071404	-0.06071696959960873	-1.3850709041165814	-0.7911337808336963	-1.74328153912163	-0.8584606702698061	-0.7153455467134582	-0.13777989800000573	-1.7026575605342869	-0.7269496949164916	1.04841368893178	-0.015046205817619195	-1.9927159388881395	-1.4833157176703913	-1.0192227390358073	-0.5866657930622675	0.3106252377860552	-0.3823685168819831	-0.9456381851743003	0.002448336249939749	-1.6976537948565662	-0.41998711979813735	0.10949799356933604	-0.9777954653974888	-0.9217769124018066	-1.4532277361336638	-1.5795980146567825	0.9036178941730978	-2.1265850830179005	-1.1648306307203857	-1.5693402645883203	-2.0507142558825806	0.3828572721909896	1.110727799076283	-1.6673475197176144	-1.159710044843097	-2.094626263576191	-2.6162146411792784	1.19518231345706	-1.3930739440049857	-1.0677048624198127	-1.0950633101129268	0.0	-0.49910254989682445	-1.6610365820899164	1.5997135080967075	1.2242752184066616
-0.8634289113347047	-1.8439995046920001	-2.7984988798222203	-1.1010280863278015	0.7387716149937524	-1.325356113742825	-0.3853375363407705	-1.2783215033348498	-0.4058031546815386	-1.061729322916526	0.05052744697204615	-1.5250459889408525	-0.7949071001255741	0.06048572847149134	1.2939230285671905	-1.6855147776005437	-1.1901978678462555	-1.016358897575852	-1.1882138249859227	0.81798961351566	0.1288419996812023	-0.28925356622001297	0.5978876694416659	-1.2080291152464075	-0.3039567732440909	0.3022667242004564	-0.6055691064967863	-0.4126083774567329	-1.751291803087672	-0.9228868609469252	0.04168871632416181	-1.2776746021608592	-0.5964207551323878	-1.232956263725226	-1.7073857781730595	0.08801536341936718	1.1530468014230557	-0.9726246761288553	-1.0468354897741399	-2.131057708947724	-2.3112528042314717	0.7488035249520937	-1.4884078869138806	-2.117695848116523	-0.8654856288985964	0.0	-0.13556668749678608	-2.155734949220718	1.736384750865245	1.783426691924417
-0.5990228826677695	-1.6398919260844107	-2.654256417220529	-0.7010223981864825	0.9411259578383084	-1.4123201932020952	-0.18864795402016118	-0.3237761436420671	-0.41412997816419916	-1.5590673213363866	-0.31349456745207066	-1.6964749283550182	-0.8309295987136591	-0.5322874649622916	1.1247942345795072	-1.2478977079271703	-0.6874067222334764	-1.3188255054964915	-1.4241980504531087	0.9835027732751053	-0.4317511294592836	0.07694736145822699	-0.02617010244068282	-0.6099035456868096	-0.5050033712364274	-0.13942001804081	-0.2899988922640198	-0.13190754756323095	-1.3894943155972932	-0.18628912718448762	-1.4069431423694103	-0.2844775342486061	-0.5225589337888046	-1.1100517344890313	-1.2906684148020078	-0.4054368165548309	0.5327508149578715	-0.5624815598539377	-0.5961957941281648	-1.9795337847833812	-1.69461254642547	0.1471360625037928	-1.0492771404545183	-1.9032825385786354	-0.9942070487537178	0.0	0.09887237646755256	-2.251352520383016	1.0449956351984988	1.2473386180399586
-1.0102773617034206	-0.887390487249451	-1.6980759440024988	-0.3157573470523497	0.35576253600796764	-1.4671910799187442	-0.6534982583538675	0.2239608827990374	-0.777296002656446	-1.917856511095253	-1.1184425607646513	-2.1708331665197065	-1.066450304691346	-1.0061395522199261	-0.3037557260770247	-0.9724510023337033	-0.31712067333076627	-1.5694228508091064	-1.1474314207633596	0.34025846707476715	-1.7157965582727714	-0.03098399360630405	-1.3566554842647331	-0.5865869962561346	-1.1606340749256243	-0.9297979677044595	-0.23182183081585167	-0.44258028318228587	-0.6139087673568759	-0.00015202283444874906	-2.626561098879762	-0.004821738847419772	-1.1161719689933156	-1.421598222304717	-1.1226092298598518	-0.9832041788142507	-0.4550150689004147	-0.8311386057470455	0.04150249360738358	-1.774062614675444	-1.4861560248258576	-0.3676851376538206	-0.3376528552855648	-1.1605812398454223	-1.4479115354323635	0.0	-0.19602274967938885	-1.883516477407406	0.032253829523253945	-0.08672438588406545
-1.9859108641429848	-0.2843996256800643	-0.6650804943109225	-0.11979257994755911	-0.3111891417614498	-1.1761118254103193	-1.3909090386279095	-0.021617154091848136	-1.0496375791943369	-1.8543881120848733	-1.7458413216844413	-2.4469515679264866	-1.1648632337750757	-1.6951803332250788	-1.4557369297929559	-0.7831942448007126	-0.17983691333319127	-1.4796067987530088	-0.6947949916327155	-0.9634898666582022	-2.4550392254148066	-0.2928082271521142	-2.087131865815243	-0.9486881906539715	-1.722838160313302	-1.3567016569575048	-0.2499136657138259	-0.9780473349110234	-0.177626127892883	-0.2401756849829328	-2.8181965752978986	-0.384087649843358	-1.6393596477271632	-1.7619877476821755	-1.150873706075897	-1.3814139878860503	-1.180177167172642	-1.4037328610737445	0.37241533541903415	-1.504066216857326	-1.7778184752795316	-0.7419789151940767	0.063384771237878	-0.8453810096063678	-1.6275412822115878	0.0	-0.8902462247599094	-1.259492720855088	-0.9110956066124521	-1.3116916045759135
-2.632036474892644	-0.2303100673773972	-0.23890437765499578	-0.13129721252486085	-0.2593138569118306	-0.48742284706163475	-1.582925823702602	-0.5480152455064191	-0.9970944320728818	-1.2418460296399756	-1.6210093869879858	-2.0745443824935426	-0.6292355365519644	-2.4230019015872366	-1.1684379113112153	-0.4392347926241443	-0.19651716851095294	-1.1939909959204102	-0.4341344730030062	-2.221202655893091	-1.8425028057114972	-0.2362745663052794	-1.450191257437513	-0.9980967775479883	-1.5067827712766482	-1.069611932792737	-0.1616504181432151	-1.0415437556325888	-0.49587109821071945	-0.3650410004389635	-1.8499095740767288	-0.717693829617454	-1.3158789566075633	-1.5668220672683733	-1.1119812877730437	-1.2921960887240638	-1.1801428085674397	-1.5929508614265555	0.061009489973617846	-1.109764778993115	-1.9969193523896782	-1.0641906047702232	-0.17744677044025178	-1.0959219986342794	-0.9448322270449336	0.0	-1.4660244369194606	-0.7688027174548974	-1.6460163151451734	-1.792477727123639
-2.173278887891723	-0.533869205494141	-0.2893369233130366	-0.3017467768408483	0.4063368421967868	0.23189371958681662	-0.977471902631626	-0.6255892938875054	-0.7575605545308133	-0.24197874206559772	-0.7678356206854146	-1.1298512770207214	0.3768068954126072	-2.622238756583681	0.18348520333091203	0.09604797494773203	-0.2842428679783197	-1.0359548291070222	-0.3683245295956457	-2.7318299254502127	-0.43929473384220363	0.19526564082173803	-0.02603688593410407	-0.4713649734181377	-0.5584594127351931	-0.44645014143388795	-0.08353672445668946	-0.4741619123441508	-1.107097551471815	-0.10042836200798479	-0.4676668171965611	-0.5625579350613359	-0.31921169093740515	-0.8247173197638966	-0.8513846993485036	-0.7050041987399045	-0.5760101146444115	-1.137523852878937	-0.5786331120123495	-0.5761715465273787	-1.5776021665518525	-1.3722780630698646	-0.7437654683248572	-1.2798505937312616	0.47909069697962503	0.0	-1.524137201456195	-0.641874192373991	-2.013051070014599	-1.592099218197212
-0.7836903353364846	-0.7008877216516467	-0.09638113739854728	-0.5501723275842786	0.7815068275664999	0.5109093391822679	-0.2242495494401253	-0.1711826732052726	-0.4885782093350237	0.7110814548665774	0.21346310554144632	-0.1301252489963907	0.9980720564106901	-2.0179529396312548	1.2172569054814288	0.6257780287057181	-0.37405979094028696	-1.0486134118096109	-0.2549091815259184	-2.3913522535022906	0.4419252476805922	0.5556189297786723	0.8660494180462904	0.12691687211614638	0.27139346356089494	-0.13100208372263278	-0.2416294845154594	0.0954631882834199	-1.1673742953254864	0.4110367439947226	0.3115955786096625	-0.12814266324881346	0.3826022191119459	-0.1330854217891685	-0.41740304031475406	-0.014567603199930087	0.028978100160112045	-0.39220392687545896	-0.7884023080070803	0.0685569526181508	-0.547309559182623	-1.5552445886325843	-0.9618725001775805	-0.8727116090499454	1.7898506783067518	0.0	-1.1219384029119321	-0.6683992513643139	-1.77386847148482	-1.185208514500254
0.6227325906627159	-0.3946816622389011	0.6777191532527318	-0.720633257841911	0.2862036053651154	0.247422870030865	-0.10906424002721102	0.25164556829113743	-0.08164846080784216	1.172577625390275	0.7186810866336911	0.4930980645657823	0.6685739458786679	-1.0093376747895388	1.0254753364805302	1.014897865764654	-0.3352054501358505	-0.9366268694768676	0.0028033140810663497	-1.7491655575714435	0.14920732987446889	0.42977101554583186	0.5392010863666598	0.16718030182501298	0.2555002760013841	-0.3195320549447567	-0.573770129982715	-0.009362761577886364	-0.4311111926845557	0.9702994927161902	0.14180270886244417	0.196623229491774	0.18986605854067282	-0.004048385920277492	0.07954563901108178	0.3536381412436662	0.09603467424684771	0.1372014326762138	-0.15562292613133274	0.7741863489644859	0.576785873237858	-1.4544870743033407	-0.5048745927776099	-0.05193502359281596	2.1602335920134204	0.0	-0.6542831023463349	-0.3573372647631256	-0.9650010671783756	-0.963421310891262
1.343910152525536	0.32465808751452646	1.4818894941414302	-0.6300174894053766	-0.6092318645397862	-0.19429248606285374	-0.633109037388463	0.1943821364791435	0.6111901110558883	1.0214112292754947	0.6537339764746026	0.73879456578992	-0.10959285065795445	-0.24388074048761593	-0.01397110214684896	1.326831202862564	-0.0578825030945447	-0.45614228254052475	0.23665200383218535	-1.4503334039147502	-0.7270684229648986	-0.059339015139758984	-0.42912228381952516	-0.3415728398096574	-0.3555541936924375	-0.6298099836649335	-0.707587602258056	-0.6625191638674048	0.4684320402007462	1.5073945637288646	-0.3728876320156258	0.38494334193080987	-0.38786812135982623	-0.2867877984802483	0.554250835562783	0.38455435225708484	-0.3920697084145287	0.2701667264173335	0.8909412840038933	1.4136167729527198	1.3283041949762866	-1.0447851054409485	0.27239747102604295	0.5763625887174699	1.5545905244253648	0.0	-0.47885078639277384	0.5298818846127235	-0.12074094566444704	-1.0303805237231765
1.4383057107369415	1.0421801195423015	1.509233195906758	-0.2582993557392029	-0.974255453041721	-0.3835089082975006	-1.0718382977703258	-0.17757946851357687	1.359311486522746	0.5243820196471712	0.3789814531077718	0.841221397711862	-0.2979769361327363	0.09456551609781526	-0.8056580166264163	1.575593210346433	0.3285881361380625	0.23404435551800756	0.2709742233073639	-1.6037874034265671	-1.182807531526976	-0.4165558312457014	-0.956918266666721	-0.8029264646173848	-0.6309060749571238	-0.637163040839812	-0.3978073340361203	-1.0418858376845537	0.7729579477317303	1.8647439300450923	-0.42165082915691676	0.6394786674220071	-0.3688482277495614	-0.4270160845686728	0.8683467878938094	0.4028512080137503	-0.9977801747064065	0.13043793090422612	1.4768959276165505	1.727946247114737	1.5906723247842562	-0.507499439671221	0.7348389432958389	0.6265183373073813	0.6726789505092095	0.0	-0.6627961659627819	1.6247478124890584	0.11745776473867167	-1.275580960725337
1.3301532156223395	1.2174800645411692	0.7108520241359952	0.14170862060758835	-0.5554834567097658	-0.2630951731928611	-0.8904691006861337	-0.4243661678630531	1.5977941814371244	0.03891037840115619	0.22015971799936723	0.870189745970488	0.39161824246295734	0.3897330118367531	-0.6919010356110425	1.4893179606172215	0.44970613653834834	0.6583303377297349	0.14326740721430256	-1.719252680550886	-0.9465575228759602	-0.4070522099524913	-0.6729440841676427	-0.7571014101908243	-0.09718338602508608	-0.370675257020252	0.1310864776556905	-0.6006645795773818	0.4403892373724109	1.7073795278508204	0.07871855816362744	0.8917466344497423	0.44261114363834475	-0.2000855114896488	0.8070790366469917	0.5634477225438328	-1.2982388513553769	-0.1558575954711921	1.138374230909839	1.4436958758867011	1.4333079642775104	-0.13183138461976776	0.6144244849992833	0.18418027413355767	0.1592966774964139	0.0	-1.0017490397025384	2.210094891922195	-0.3503885317466581	-1.4825873602513777
1.140604525145858	0.5427655964248819	-0.08568267141162873	0.23893032841152398	-0.01432531250203783	-0.1254450754945676	-0.32943612589738086	-0.4471569138428023	1.0041424690138514	-0.3056422871833289	0.13347975410641355	0.6928132764661983	1.089162805446125	0.9762099778726652	0.028564861613916394	0.7528310368310307	0.05401566153515144	0.4499521039412891	-0.016173841297952428	-1.2821646581898969	-0.5931529042780774	-0.3270707876864272	-0.18118466254866314	-0.34149566016553196	0.6716578102538089	-0.1874968928683768	0.40262779236219876	0.27256127453434775	0.05414254926197757	0.9225842549681337	0.4739986779178219	0.7646643792543093	1.1498452215218393	0.05300364886621857	0.28335379755308454	0.5945057913455871	-1.2436114619413683	-0.5312998762641247	0.19076581768833206	0.5518148275893794	0.8924012417909079	-0.12840844280660177	0.16355789987523583	-0.45254049703929244	-0.005638322451905706	0.0	-1.202474178924387	1.8743661201516668	-0.9826865026541726	-1.432052534622689
0.6585598271833147	-0.7200095685834699	-0.1320358821044114	-0.018673172457900296	-0.01901660191020961	-0.18278825414307884	0.028002039645205583	-0.5226861930937943	-0.06247611426021439	-0.5688184002904868	-0.12443568935151508	0.33010424230798463	0.8402356647648842	1.621093362752146	0.5810985260928556	-0.4644348612371684	-0.6202995455906145	-0.29417507456268954	-0.21707890697925597	-0.36017824385793284	-0.6498125348929349	-0.5358160984304673	-0.16019044667961896	-0.0003543802973368383	0.7605404916692383	-0.2625509267570403	0.2151134150411253	0.7127965909703755	-0.000621973916455287	0.0018922496074045806	0.29707602970584934	0.1168611614375902	0.8367471508054584	-0.02043082663796524	-0.44643515240729	0.1817087214103329	-1.0750932721277398	-0.8098296809278531	-0.7143369363471499	-0.5342847678055506	0.06187972947623824	-0.48308289472175325	-0.27232821269045987	-1.0481043117600708	-0.2634803162308585	0.0	-1.083333551870249	0.9020236520431789	-1.218262269837739	-1.083778887769687
-0.0985738154190892	-1.7563980242315664	0.3858473360362479	-0.30310884884055717	-0.4234341589089598	-0.28036396231061056	0.036156658063400064	-0.7744107043950469	-0.8312111829524528	-0.6953301838273894	-0.5806969894241737	0.15323096019117594	-0.14748042661931401	1.786794370703242	0.5291466689230216	-1.4081297420035033	-0.9967351888434726	-1.0359345516237906	-0.5566722323261561	0.41320145349695375	-0.9292255044668105	-0.8598287985530325	-0.48159118377416277	0.05602966762414876	0.05346416766063249	-0.3824622515365299	-0.1774361761679366	0.39151446702712256	0.024393339126615406	-0.30477425045362433	-0.05795581854417109	-0.617366750376505	-0.270158110783266	-0.21910292399526207	-0.9087796958706341	-0.49742180317770307	-0.9831737690031567	-0.6591052651886857	-1.2167628710202318	-1.1981097447095175	-0.7063650934093795	-0.9394432347489927	-0.6384386904354654	-1.4080560522665087	-0.7446829846228659	0.0	-0.7113982712735109	0.020587349775166564	-1.0626605998770349	-0.7001055029036205
-0.6166523655592756	-1.7610759409008139	0.6515693871476209	-0.24370193918798835	-0.5836269429013773	-0.10979386575742416	0.04859723559754283	-0.8923453832844682	-0.8312168112299962	-0.4289006759743357	-0.9096215636180768	0.534251680449703	-0.6957376269597632	1.3245741500401593	0.10060503494068804	-1.3692649667067696	-0.7717788767864951	-1.1887643792957139	-0.9322247407742335	0.4745868194884718	-0.8883574688993124	-0.7108409738691097	-0.4366119307226971	-0.0629679360660038	-0.6110312548700562	-0.2828185900147397	-0.4345224436878768	-0.14544499193030547	-0.2634693760010393	0.17002375268502784	0.17229013882920108	-0.8610658095204191	-0.9866160861833788	-0.01804721641250542	-0.8418298590892406	-0.8481762291713674	-0.9282974398146211	0.0375839559437003	-1.3413128132487269	-1.0898859735680528	-0.92718144473874	-1.1406036313833792	-1.0232291758511654	-1.2968729085614186	-0.9988159311532988	0.0	-0.39001302618419725	-0.21282023952458892	-0.9112152317427092	-0.6407551150368763
-0.382985222524046	-0.6712623402568116	0.27660784957880313	0.1454618140374622	-0.3101972206886304	0.3570326018548198	0.2523993341841211	-0.539459543945193	-0.26070851849826127	0.3388918330170673	-0.7477185136432957	1.3229726285142758	-0.10215555584106738	0.677181438308596	-0.1500713563343034	-0.42762235225469736	-0.29804726886403926	-0.6041135244624468	-0.9874319429709275	-0.08576332020466229	-0.41527746670898524	0.1394419212740867	0.2767360704454477	-0.2637977361942977	-0.46063844349495353	-0.0466570074490821	-0.5406497576554049	-0.1851167720849149	-0.702208008696443	0.7417494536055016	1.042367818566094	-0.5910175357478386	-0.5085904454821387	0.6751653487422523	-0.44847639085042357	-0.5298514138751105	-0.784611951451369	0.8812371257081044	-1.1397661405593136	-0.4029610189239962	-0.4181744279051088	-0.8788471774455421	-1.2719614747169377	-0.6066187154027749	-0.5503901749818759	0.0	-0.43028072858496297	0.1974075203851274	-0.8878671195184936	-0.9206781061558983
0.45290576096060964	0.6715856622027224	-0.24189371318209918	0.4589804615608206	-0.1257731814384716	0.7760850910820463	0.29833606404390045	0.11633976800204894	0.3304223000364876	1.208194090696388	-0.10256823182546393	1.8665971034418911	0.9651976012921853	0.32255545265789165	0.10838362465797151	0.5668784532208484	-0.22099692771754828	0.23745432004381242	-0.5006425790393918	-0.6178045340840199	0.04992033292932033	1.0965625759332949	1.1068091846601074	-0.6177806707408795	0.2942956142152663	-0.02169028908497055	-0.7208528675081682	0.308613997367535	-0.6945898019428229	0.6622638828793361	1.6532403151562163	-0.34953851836509997	0.6901963295939236	1.2650389352245934	-0.14505723545806049	0.11107693144188287	-0.5629495511340714	1.230957851188004	-0.5385774028050639	0.3265756311095141	0.4629419449310255	-0.2904326087937045	-1.014918626796774	0.3818213751564276	0.40529210633554696	0.0	-0.8333040042053615	0.7899299258430836	-0.6383223184850132	-1.0715327380986295
1.1462305725476714	1.2356614875699206	-0.23234665684372918	0.36036135310230627	-0.4807697915174429	0.8131616062770528	-0.17640164510395734	0.5253070833841365	0.5879608868576464	1.4763891188548492	0.6039960807610497	1.6825621920312457	1.2628819116391279	0.2081611569879158	0.7333935554557226	0.8276060665687925	-0.7200350691454558	0.5764248804213624	0.2256398298877705	-0.5858024199732683	0.16828159410682403	1.275293078969857	1.3154839205567108	-1.0893384519049063	0.777004922143072	-0.355637389596646	-1.0099642046980026	0.7281486357926489	-0.042622699070871475	0.05686731842679626	1.1768034561541652	-0.49666954252197765	1.4463578625430682	1.1328964652306563	-0.09037071339124908	0.4269918363672954	-0.4069868765485082	0.8562034124374711	0.3568077944456285	0.6880123818329286	1.116676655846194	0.20028268246859737	-0.18842291473328318	1.0827018533514887	1.0666148993733573	0.0	-1.206652624478045	1.0485552217234642	0.0922761997006984	-0.632494629663671
1.1363346532281549	0.7544556893300258	0.22188034786428085	-0.008472850788293995	-1.0223927537045834	0.5309185680278896	-0.8424781677510321	0.42757654712622856	0.5187964084022251	0.8355355261184084	0.9115217385142311	1.0341535553854482	0.45572642421626325	-0.05833916695576551	1.2888098129785686	0.37737569093680495	-1.2340026792771814	0.07401684105442595	0.5515275163213009	-0.10373870236533111	0.16602922696838018	0.4995997888452187	0.878606344608694	-1.3233277830117045	0.5471077282565072	-0.7429768693586077	-1.1027231209906645	0.6092993831607421	0.6326341717199729	-0.23001105156733795	-0.06620744535159975	-0.6806465015328984	1.231457900973116	0.4245723397118486	-0.06943722656129395	0.20753567879615117	-0.37413128831561066	0.2034818389116484	1.0248339483939533	0.6619008279046894	1.2275820902516843	0.21235721881922767	0.6409400201980445	1.0941978165008455	0.8433434238721753	0.0	-1.092340054494131	0.7564998960575171	0.8790565472081443	0.21137795441853116
0.6069024989964104	-0.07492852495354137	0.37042092143619804	-0.151402813646644	-0.9561634254074494	0.30301861627509985	-0.8617292307180401	0.18312244032423286	0.25244000119459914	-0.212696696808143	0.7303707054084388	0.6665342258173088	-0.5686571894442402	-0.5284994892304141	1.419960278778751	-0.10952116075753768	-1.0370739577557848	-0.7667421066638146	0.1745099410787579	0.236825919795458	0.44459911849306133	-0.40234276020399057	0.4476171442924604	-0.9449060571224223	0.07147335814140926	-0.7070058789581006	-0.7272031663336872	0.15047530979615592	0.5485781556946588	0.2279792306357425	-0.8802218699914247	-0.2862564214229074	0.6356397988574504	-0.06044030497892508	0.14256186013601904	-0.1612411911674563	-0.29726122830823226	-0.08893407611495628	0.8938701877966536	0.47914744687740835	0.9393811076928845	-0.24623178132080525	0.7247361403206988	0.5880782284156505	-0.009146502012276219	0.0	-0.4271141581478393	0.11295431056257554	0.9261989980231665	0.690636339866282
0.1661405434089955	-0.3893771265413273	-0.1977550515390425	0.2553435465418392	-0.06213190145630492	0.36898726663541526	0.12263326284146651	0.2903237232702686	-0.14347703160643496	-0.7984955858789758	0.38821473731946954	0.936773637862241	-0.8825421225289145	-0.7136620966366988	1.0975940275631553	-0.13854359748398853	-0.039973040259546865	-0.9817138789748563	-0.47054844823627784	0.05302258079098708	0.9044749596564048	-0.4183766443275405	0.45131184445633776	-0.06186392420986784	0.00927683558236391	-0.086861488848571	-0.04902681081576116	-0.12359824549267014	-0.2552982977559609	0.78015476398886	-0.5876376727802904	0.6609736151949528	0.5288741706493858	0.20912212081380993	0.43875155557303464	-0.2856119172206893	0.06761169433668152	0.12925264478676457	0.011242850890551824	0.3212099793050381	0.5553119968264322	-0.7698411598245494	-0.030926966846346146	0.12586338911839237	-0.6815507903651311	0.0	0.37735960399697016	-0.41946881735757374	0.02255299956852126	0.3155112744919363
0.09145105809704668	-0.08109243900514017	-0.9534665043124384	1.0252698466629606	0.9759075969914659	0.5823665295950929	1.426896275691794	0.7173295952160967	-0.5676706939859866	-0.573627024033946	0.2955489203034039	1.3590361518525595	-0.6119135731490519	-0.22586282632312296	0.5681938886459822	0.08739505746984999	1.0890746877643487	-0.0874279157970818	-0.6221836430673097	-0.3780088813536783	0.9998805446640529	0.590748189384196	0.5629518379514971	0.7393196330202743	0.30976664249161917	0.8133504090076203	0.46854727333229246	-0.02338574979991786	-0.8715823504074802	0.4705779509556044	0.1536019376417628	1.3348611030919624	1.0121575929913194	0.8878249152603472	0.5349214894869323	-0.2758664573261047	0.7487329717898183	0.4579847411124945	-0.8416959958556919	0.21065104048736952	0.20742706047867604	-0.9364858041023283	-0.8359793862206887	0.07472140423801152	-0.6792491791695505	0.0	0.8701950231181736	-0.47590334280773194	-1.039321303366393	-0.4280467986293212
0.09554837539034351	0.19202056223556124	-1.0525358867335786	1.6639506266167075	1.377280503155694	0.6423904028515052	1.9940921517446522	0.9553466083626808	-0.7917989895219497	-0.04459997117867897	0.5652185533961654	1.1607324860981323	-0.5484723476910687	0.5529496310869585	0.10016058718911874	0.026045522734284947	1.6106342451831623	1.3566201627939707	-0.006785167923439173	-0.40183644495751303	0.5450973219239182	1.7542097236278866	0.26419868868189583	1.0067552023834958	0.33279227374528564	1.5197901614124136	0.6118899539021314	0.18514287133056018	-0.5540314015995453	-0.664851027882047	0.17672120758811874	1.0152000982852065	1.4091095476740707	1.2043287355745578	0.4174359001299369	-0.4736391509901537	1.4517484727268368	0.5321295080995763	-0.8793359172654965	0.1282889149805806	-0.11292244022993791	-0.702602949238029	-0.7819230016548933	0.2723231342949014	-0.25763500052894783	0.0	1.0331142945704719	-0.13838120083838953	-1.2184142334186534	-0.500718305082723
-0.1472022011890273	-0.10047047726578426	-0.3995666134009382	1.8411347576915753	1.1596819434289072	0.4884749888387333	1.5416970176222065	0.7491316273129532	-0.6496128087592453	0.06542838682454447	0.9262133392608659	0.24022107310909058	-0.895992913259916	0.7445638501131122	-0.22684932074971997	-0.4620788752595225	1.4264704989206645	2.243520964824948	0.8753965572956964	0.2911795254734972	0.17712459814801604	2.087042294346069	-0.27158772247487395	0.9129737373279972	-0.18503261732939835	1.7540910538528571	0.6678590592697301	0.26461752502599906	0.4160349460111357	-1.4843929171891777	-0.6865034837112574	0.009883639019360024	1.1768724774880546	0.8955229842141906	0.4508056459078699	-0.7846811752268339	1.7860503434930262	0.4679600054058693	-0.1192093524036201	0.115548023919973	-0.3205665182529367	-0.37290877463158495	0.19398811284412598	0.29920794820271956	0.026442201711267675	0.0	1.2265821568293325	0.0803146559700923	-0.3476765142182107	0.49777983895339695
-0.4664606649980411	-0.6356233813754472	0.24844343096001517	1.613325271239658	0.9751795631781498	0.360409474293978	0.804118876567097	0.5167203667457811	-0.2884768033647781	-0.30109452063423875	0.9813540418919938	-0.6210082588880418	-0.9114070002701387	-0.0030814332974741327	-0.5048414113561277	-0.88981472172374	1.0625447966045327	2.0279506066393944	1.341527901365636	1.2880251546930173	0.7087060272497826	1.4216040837159742	-0.2572283712579262	0.9883149718251489	-0.6394346859070738	1.533735350519935	1.0312141729695221	0.3538679969582037	1.1092319421878987	-1.087749976304894	-1.2941505650267295	-0.5709356702905803	0.5282195072400526	0.4685358929404733	0.9320146924809549	-0.603516897955044	1.618609992458346	0.6051461041825695	0.6864847840400509	0.21864516095590192	-0.2260397555550281	-0.16537341327206154	1.2561027808966687	0.01374453336677274	0.030349717578967858	0.0	1.6753777147752629	-0.25473483284411613	0.7130974552748643	1.768820529203969
-0.38763277964180887	-0.5690556977142149	0.30442926212167265	1.2448125188122756	1.1581939822106107	0.48236889525791543	0.6065172497683634	0.8300077890486893	-0.0521431200055698	-0.45524307789104507	0.564821661891216	-0.6017767659503369	0.0362823480210375	-0.9820678600141729	-0.8071215791429343	-0.6726727244184982	1.0369857848410031	1.2504067240557963	1.3094857618125106	1.8508110866204601	2.0537611714572006	0.4453005404891905	0.6437209431150231	1.431482463402162	-0.24907175825717315	1.0579202145397797	1.6602494484001227	0.6928175911501884	1.1122181485503408	0.02188338304692444	-0.5349647695050046	-0.005158489218999004	0.05622943809607928	0.5160991191919624	1.6342941262218484	0.4436288777819804	1.202229979955298	0.9430837783475507	0.9384986549383455	0.4035396069647347	0.1881905395659131	0.10913920831932307	1.6189809453246278	-0.2679727092236019	0.12766973677003815	0.0	2.145839090514838	-0.9346933160043996	1.1042800220248734	2.1700914294945886
0.19356952137156855	0.42980542496342233	0.15925115239568136	0.9326316648675967	1.284109054687608	0.7960506346470966	0.9475974509507363	1.5754439099376332	-0.04355658264578071	0.20501763435554485	-0.10756340898857641	0.20820847664697528	1.4220658865400861	-1.1396451270500823	-1.0584460985843709	0.23346597249733134	1.368787379942322	0.8732216718947922	1.3464270471329356	1.6848298786553355	3.0964443366256473	-0.048879163462715564	1.6513582271413607	1.8884377127620369	0.9317266939699059	0.5927641755460402	2.086375380902581	1.1442953701642389	1.014021154288526	0.497612066039917	1.2684253366873188	1.2358873816753546	-0.0313509557609006	0.9925517836948542	1.966157625748775	1.859146788626802	0.9338451879887216	1.0826636972164636	0.8434242630653858	0.6014829462900386	0.6097641399060207	0.8142622515137631	1.4042952532098576	-0.12018932499361538	0.6333329663986899	0.0	2.24034163511671	-1.178086670022022	0.9459875703909878	1.561556359792291
0.7503036390051292	1.6512436739728993	0.6541954912547802	0.7300789524041198	0.8084687950781285	1.0516966498034306	1.175543418399149	1.916727049479105	0.05026969733918352	1.4214011438927505	-0.616981085047578	0.8694702424032156	2.010765012459497	-0.2943205753175054	-1.113298202154401	1.2904767588810513	1.6937841187830993	1.1856940123794193	1.9184867412718247	1.2444564163627243	2.812905574207718	0.15163119586181242	1.6242651146711082	1.9665674029286984	1.9883025503213732	0.3776704334977767	1.969805524128409	1.2285571807249147	1.5839120545641976	-0.17318460537343366	2.608053404918181	1.9768155526332745	-0.05159627491926502	1.3354509028253536	1.6177381218149351	2.638160381756611	0.9586556321926525	0.7776458827001139	1.0512361491840188	0.8089191793958151	0.6573550263224568	1.9174934282953802	1.4019617118054022	0.5338175802619378	1.3250678885214349	0.0	1.9343637199264367	-0.45554103529421097	1.0859140721306106	1.0022180873516344
0.6638702589651407	1.9901123985271445	1.8366618679256723	0.6086113887384311	-0.1181294572598914	1.0734438559762327	0.8916347608717302	1.2220686923516901	0.5328692925142889	2.2686665721827493	-0.6946353673378849	0.6269086739585239	1.3068540869736283	0.5855209105260271	-0.9299667139423443	1.9038274825157597	1.7059383989604466	1.5564107210963192	2.7268331269442587	1.2161423553613737	1.3978391273129969	0.6412067228714384	0.4448955633010074	1.761867501778755	2.157070593362433	0.4503386188517223	1.4819691341682784	0.6820500285742516	2.6606038932132297	-0.964615330868826	2.4184601060171746	1.5403097453329213	-0.2711026677669098	1.1871494992094733	0.9221395165124381	2.293125024230331	1.0049765628245182	0.3260428966878341	1.7383682470978346	1.0497201203372553	0.3019275557060072	2.7830292383151245	2.0259175290617493	1.3316922043967634	1.6583920065107622	0.0	1.6335463049793109	0.7584126694082642	1.9354281465794847	1.4544502354448556
-0.0618052743816267	1.0916991640106848	2.6444351274560165	0.45767110216905704	-0.782613508834408	0.8389182561130172	0.35134331108384426	-0.12108109096854146	1.1529379449259112	2.085730810876716	-0.43987318745909715	-0.256142107687985	0.1561170078572251	0.43636996186276134	-0.6132679768440713	1.8970722763516665	1.3776262109699335	1.3022365616752656	2.9272875065230526	1.718845061838143	0.06307767514279203	0.8469042892722237	-0.7041861736982087	1.6660334778568318	1.6025878890558678	0.500941519812937	1.0324531481566062	-0.17620832332469236	3.1741899505055904	-0.538849834978541	1.1581785901460457	0.3325846448437398	-0.4784650147162124	0.7456717252925759	0.47805158946501725	1.32139321817666	0.6451762840975231	0.20630916918797418	2.2837069176066978	1.2238365387443948	-0.07114316195445762	2.702800020915978	2.7223214111966305	1.7828633517698182	1.3698678677604121	0.0	1.6327552516741202	1.2748082671615006	2.836784430131319	2.502246916866094
-0.7667104710091062	-0.2525975943077677	2.0695441263034406	0.06378299999639916	-0.7963285138180042	0.36032064197271946	-0.05544667436813605	-1.0126321055761622	1.2210028091563951	1.0850493658838527	-0.19697238993380725	-0.8104915253402648	-0.2875305011312613	-0.6870697228498426	-0.2790184846952936	1.4976218159668244	0.8394816497509222	0.5859579479034772	2.016257615436696	2.1180111556604273	-0.27050820181519225	0.47787473144117326	-0.6533226332360598	1.7285002077162728	1.0358765161995138	0.061430772998055994	0.7370949528033072	-0.75020853012538	2.3494661587400993	1.0509504022649543	0.12793512860826503	-0.7097012063371202	-0.29583040035378216	0.3626049605924425	0.4890052092243689	0.563827843764053	-0.22124171743530438	0.400426028763918	1.9622742820335173	1.1030152153088633	-0.06952635362714199	1.680064511313319	2.5617644614872215	1.635467730813283	0.7126815351501697	0.0	1.6751121930989505	0.41257647788057666	2.7615993224882738	2.703400856014631
-0.821048017370542	-0.8857051345930944	0.44632521701559885	-0.7174291594542054	-0.5092105178618325	-0.3277370265306833	-0.36770960064452907	-0.7528547747518237	0.4158182198233155	0.022662075125113663	-0.18939499103253124	-0.44922293372023786	0.09685091839955419	-1.631123957065998	0.06706594545895016	0.9976767584150015	0.23718454386995041	0.22267308918571138	0.41189919453212825	1.719507199501799	0.1360652460321361	-0.294003687854827	0.3715684730385411	1.5065428503650704	0.7725703777902754	-0.9543079074071056	0.36546276220374035	-0.7558585797445525	0.675149230852888	2.28627667088914	-0.04017770145447099	-1.0468299720392726	0.23358144129194808	0.04459918430912748	0.6203061123328193	0.28023043420548466	-1.1239382390989452	0.3469563615351899	0.8331857325301816	0.5870006687592769	0.28739561120079	0.5757062179616803	1.341914304659062	1.0130447342072284	0.10070931057479982	0.0	1.2484322494279103	-1.134730473098415	1.5238644906786034	1.2942920552501855
-0.23761369236758423	-0.39447592026159184	-0.7701089528625118	-1.6514207356265782	-0.3996661180404786	-0.986126090793686	-0.808903349658454	0.29443482387871694	-0.6430307420616663	-0.5788997898364848	-0.26304779525227445	0.40402278172106143	0.4467784805312081	-1.379768208050646	0.4694631857509248	0.5213730906710927	-0.2404040571721832	0.6377965113651315	-0.8920810799838778	0.6234905733048042	0.3491455916924192	-0.9315056721661775	1.0122420309754365	0.69692206417856	0.49746317354969366	-1.899579932899776	-0.16989996531174506	-0.3796088103217163	-0.5327981767188329	1.8680819649480263	0.1221193059682026	-0.8276687770823694	0.6248280723795864	-0.41797441740437463	0.5069624652771493	0.0761407886642037	-1.3241751448782453	-0.31783790867310985	-0.24915273434867177	-0.06600868337959312	0.6073452481998489	0.34207718496377065	-0.09135952940719486	0.31339751328347054	-0.3087815948616043	0.0	0.3167972170931162	-1.8674080743729848	0.07275444149322689	-0.731283614690881
0.4370607955568591	0.5965751920079927	-0.571916326472047	-2.104575739929037	-0.34231422153862295	-1.1489848012984454	-1.1562890407670618	1.165944654191629	-0.8668754592537151	-0.7520438282451972	-0.026491616684475448	0.8136120471331781	0.1959797823426236	-0.12379744608934319	0.8751652438650006	0.060883486867471505	-0.3618041039598905	1.289494462796587	-1.2200229625687364	-0.23784412793314147	-0.03908776417706161	-0.8844805572983498	0.42744460357583447	-0.2835934941071864	-0.04474058448053927	-1.8107919043961542	-0.5143608029580768	0.08364259275832622	-0.49505095595226334	0.14341571758373345	-0.10884345464000707	-0.4469764140844044	0.5475552381054517	-0.9297861111100036	0.2202986043731294	-0.34010139210478313	-0.4763454250992201	-1.166071656941826	-0.5290991579274393	-0.4060994407459682	0.5451190725873041	1.0906517594118523	-0.700594526951725	-0.015019671039031134	-0.5827462570257826	0.0	-0.45700460400779735	-0.9975485869454309	-0.46950200068551506	-1.5395442847598853
0.729465555979039	1.1538148411234832	0.5217222995982388	-1.5733474141584618	0.14900419295533787	-0.5453968642055156	-0.8098259142605001	1.2459619740754009	0.16287597828324502	-0.7452077991718757	0.699414121194567	0.33421194830785284	-0.1879896354458398	0.9815365274839494	1.1229977667967626	-0.3976177616711046	-0.08592167077577736	1.2931776504684422	-0.7520131497288425	-0.02076861724199389	-0.4950777836518078	-0.0868183194306736	-0.6749901739477605	-0.6593644662855763	-0.5158404399161096	-0.3889707365275267	-0.29198380869672186	0.5265931703082594	0.28048684150217196	-1.3918186525673186	-0.6105653611699721	-0.08971653743218366	0.22542234866876526	-1.026978819831784	0.08475824294219782	-0.6778916421102319	0.9443120129837332	-1.3831258293120012	-0.1189102652660336	-0.27413074909695556	0.11534229493948882	1.9967777102162096	-0.33659127706185826	0.24976023265967834	-0.7144725552102623	0.0	-0.39636586753229097	0.7294563362545263	0.08899001717709513	-0.44035546232156575
0.6177756614022288	0.9298485195565585	1.1437137119911691	-0.3311459639033967	0.9999972051174247	0.40038561065213296	0.3331281153058888	0.6286367871823118	1.6396872946697576	-0.6357354495858892	1.5586396483722007	-0.6121835422998078	0.008689246024822003	1.018208991869158	1.104951723580303	-0.8378189618055248	0.20368363035234482	0.47689575459320466	-0.2509712778916514	1.0870628068882884	-0.3349666162243017	0.7976332113537319	-0.9182386575124097	-0.279519659366843	-0.44695611671054974	1.4570961378495582	0.23342820956581725	0.8755864301433949	0.6459697033371145	-1.8116952468079135	-0.6734838833530419	0.22476150746319715	0.08047503475979353	-0.49229597509485884	0.11956756522739857	-0.540407529808746	1.9219785292312739	-0.7600452897772643	0.21020104857764382	-0.05065439334800312	-0.39980122795797707	2.168564494238582	0.15426367563839438	0.8731857135279167	-0.6008836278824681	0.0	0.33917770480058446	1.847824638376044	0.9586046011183177	1.2982458656467146
0.3558044490379788	0.3285106698855954	0.6590135603427782	0.605552346977449	1.3490657738735972	0.7242790047349753	1.4000639376621011	-0.29106466178111046	2.2542442927307755	-0.4020745185492222	1.8456653299844736	-1.315439948820445	0.5762208240594838	0.12614884554657102	0.8856620178008762	-1.2319163667652604	-0.09748529948359407	-0.44273563022792284	-0.34387571368179626	1.9559425283616165	0.34600405619719304	0.8119350289787136	0.011774793183194148	0.034489506526821576	-0.062118827830114645	2.270589166249546	0.21817388198465515	0.8567267775482228	0.04416525177574733	-1.595718401750281	-0.12718310486017365	0.364849793492496	0.10727195201703553	0.16971793140096814	-0.09675689914186833	-0.16281205252003195	1.7329149601888152	-0.01777846936751277	-0.0783543459402307	-0.2953910783048726	-0.7574756463876144	1.5399065628310156	-0.11531427313499591	1.2078699655558953	-0.34595124356620016	0.0	0.7961753324393174	1.7018855681909903	1.2859074152140126	1.7729060768036622
0.1117180159136595	-0.06693658396068736	-0.2608494039233971	0.3858425178185294	0.5566225508841053	-0.1416246670356631	1.3653374174934136	-1.2496949665239636	1.4736126004635919	-0.19202842951248572	1.1146137739349058	-1.5477135226369705	0.5453412470967262	-0.8318002213990608	0.6181763164391828	-1.5132024875295946	-1.1875588363007064	-0.7621883309061726	-1.0386138324816205	1.629605512348408	0.7713476093495398	-0.34933511630721226	0.9342965061156547	-0.6180886992541145	-0.18047880528008162	1.4293267931376001	-0.8240462495147868	0.22706486161735498	-1.0399948832547323	-1.7123169216651457	0.2670402131542202	0.10798649118682993	-0.12832950568380264	0.18487878573333527	-0.8834358815003129	-0.2752528113881939	0.5957036736227157	0.04465696207685356	-0.7351891540828193	-1.1061855797380342	-0.9110959829421837	0.8140623336713041	-1.1215413602102169	0.6552401968289642	-0.3342781619836278	0.0	0.23073319245057983	0.9602555089809021	0.9253648443491379	0.4672655450239843
-0.09365206556527512	-0.06832910560741497	-0.6567465864432863	-0.7438846983764927	-0.7590367022625508	-1.56482409729048	0.3459862764936238	-2.0230127638965394	0.023587478834580285	-0.22658334539620592	-0.32521111343340187	-1.6382021428217413	-0.41897386501371464	-1.213332927620958	0.3812014808235004	-1.540704699907408	-2.4493443255736604	-0.6201047428311746	-1.7982857125351133	0.3215874715625225	0.4398008470004258	-1.8070729298787147	0.6173573410232535	-2.037005132116214	-1.1095500605432917	-0.15553274182143817	-2.2375903882516504	-0.7102302391510185	-1.7483142759505799	-2.275751789727047	-0.22153427437002615	-0.5199773130172312	-0.7972790586409708	-0.5203307608380142	-1.9056359961303373	-1.1104412825405408	-0.5066955187528982	-0.4105016368978579	-1.0663848439501156	-1.9219695981157052	-0.9216516132257119	0.5584337749709053	-1.9758384298015872	-0.7238216837997907	-0.757334033320883	0.0	-1.02028934462056	0.6130539858709334	0.3126214819304115	-1.2437406269256899
-0.17594797899713496	0.10280060626340952	-0.4944891253445768	-1.568999779633597	-1.1593308521563177	-2.0981057855500893	-0.3388057437274982	-2.1826098011544395	-0.895562963265735	-0.3906277878336879	-1.5338226431638782	-1.8727054981078897	-1.3025325498066092	-1.06533436627679	0.16482455781046346	-1.1703897075692935	-2.8468165080163663	-0.7275726554852892	-1.9888878276341453	-0.7953323364629588	-0.2814182211588525	-2.1507404104745205	-0.6606278573252573	-2.9196179507748545	-1.9602730416095926	-0.876620630748013	-2.660726600248223	-1.1020779921725403	-1.732623209585088	-2.4797144648922713	-1.200233783120002	-1.0857803291901567	-1.3559145386028553	-1.0677277877376488	-2.3804641029058677	-1.8451798132315398	-0.7177191802363274	-0.37341409758952954	-0.6963448248654625	-2.039751108796675	-0.818235072003107	0.5185553973122281	-1.8487740533505341	-2.051748593763444	-1.1423076677227166	0.0	-1.8227623033019413	0.758956402609576	-0.17789415304413855	-1.614886544246231
0.07179331556150495	0.19493543112059675	-0.5263733184154789	-1.1338630056752743	-0.03017942244771959	-0.9248175660946458	0.3032523911052688	-1.351808305653896	-0.7656371649006914	-0.1895186843596282	-1.6547512687354606	-2.04019172643138	-0.8871295423523265	-0.7524129522662402	-0.015775660856369764	-0.4174240694991517	-1.885725686097372	-1.3893516315164063	-1.3394781047383522	-0.8288278072031117	-0.6507112752753501	-0.8538569484081665	-1.388950697146733	-2.212520106259705	-1.5212705853803623	-0.060327578960193425	-1.418905798888699	-0.35997528079111724	-1.30690782364275	-1.7482943048810766	-1.441089996419209	-1.0838006382309533	-1.075176643819266	-0.5942898167024416	-1.900377962843109	-1.3932208643382231	-0.08101599811297493	0.749732216923688	0.08543606345661983	-1.3047350645214029	-0.5748013354626941	-0.04211363152833685	-0.778251076770883	-2.2589256938081386	-0.6945922283306939	0.0	-1.4306802690312042	0.6628192959386878	-0.5420447278058333	-0.3722508482949339
0.6965799093254822	0.160132897081644	-1.085398153997493	0.16382818797712964	1.4969882387245494	1.0790824991706378	1.5447572293562495	0.17524487160532579	-0.08423458541068071	0.6119876697196451	-0.6286985189200589	-1.7136284492757021	0.5287976915756181	-0.3674358226747442	-0.1243072278969329	0.45501195817360257	-0.19697725990925297	-2.0916752790113993	-0.16453885784761355	-0.13037203298481717	-0.5004510327342389	0.9862156530096877	-0.6755998434968918	-0.36492168197856734	0.13151079598168178	1.2814090325332503	0.5911517480929701	1.0122544548197687	-0.929726627800006	-0.5237992594689791	-0.35360450743067395	-0.4543493366764345	-0.04024802841891033	0.5867256010345986	-0.9366064662904274	0.22234939342526353	0.548772327204522	2.1870540319578153	0.6487407264860372	-0.23450429210025095	-0.17120373818267579	-1.3717646725104093	0.3910113410366992	-1.0437197954024755	0.6686361757647109	0.0	-0.30101657773447077	-0.09147504346183959	-0.897636102641167	1.077528796023085
1.298664728238097	0.03146764642667503	-1.5015829145310662	0.8514066143339439	1.6124371315580937	1.9467802703955912	1.5101851535939776	1.325050442486051	0.3179316372164236	1.3635132875981821	0.72693733251418	-0.913640507261773	1.1137341847920152	0.3268456223679918	-0.28533443061613273	1.034732522586068	0.9146123428720333	-2.1721048504284646	0.7668772794456576	0.059855198339611435	-0.475912811569691	1.5306095412116725	0.5474609310177243	0.9642620895093663	1.2942271080540058	1.4183802675426125	1.593499310832987	1.654327360554722	-0.782495655657567	0.27639705408427256	1.1234213783776212	0.28456568000180477	0.6379066217576457	1.0653714755923538	-0.4065298726314187	1.5865442681564619	0.35953930603776474	2.3898827923912367	0.556442251414008	0.5049165678480837	0.3507058613848391	-2.7778999581602832	0.7572144392017408	0.749793062594939	1.7960260739930827	0.0	0.3349135738874331	-0.9215642917133126	-1.2002383094036286	1.163648003683934
1.1917335533780005	-0.25731315016709216	-0.9885580854928739	-0.13320191505104623	-0.20007430926334951	0.4876447010576325	-0.7090785816501487	1.0801723834082309	0.10354146232551227	0.8917094377138645	1.3638187193329996	-0.2977273405792928	-0.48167417308373184	1.414176129889802	-0.8307145999753176	0.981838859533916	0.5854404677673478	-1.6870749202732205	0.7069639291904678	-1.0727266361152306	-1.2805507620119658	-0.03262739686949344	0.4759928987537676	0.5057771533631237	0.28186328171499175	-0.3457279264783742	0.6073082665054598	0.6188131600452997	-0.8530296841269026	0.3249275160094007	1.394789910753039	0.4570916810046306	-0.1350213432142818	-0.24469460751478928	-0.7606490665822454	1.2298696355821663	-0.6536751594650649	0.6423421877080666	-0.2060895977806033	0.6423684880526811	0.8393388314316003	-3.265662787116821	0.04463846129849792	1.7909145414142438	1.207638235124572	0.0	-0.323928826930246	-0.9724456733957979	-1.3501062783477824	-0.3079275533169102
-0.011877476785876643	-0.7857236523108259	0.13986535978568884	-2.253120734010048	-2.538874327978878	-2.414986725806409	-3.780706906196872	-0.49298173363433645	-0.4447027085844324	-1.2300529495017605	0.8223653787343377	-0.5408554942356905	-3.3413647664165556	2.4473890680312937	-1.9423212485408878	0.22399317819087722	-0.8744010835363828	-1.3553463408152353	-0.48824254931778	-3.025067396061603	-2.8069822823224166	-2.6182668438182235	-1.4833796532515864	-1.390868228127756	-2.606849159892117	-2.9048451580286	-1.5825800564583212	-1.6128679344513728	-1.1763592523285695	0.09706014017110697	-0.05414366563670389	-0.19678514212788917	-2.165608609670056	-2.824269949840626	-1.5812468735377043	-0.7915516307815352	-1.7453737858769718	-2.0473143801406812	-1.3399306890489533	0.3151326414229275	1.00042869202864	-2.5895487342645436	-1.2957780888037993	1.386367090695633	-1.263586564783384	0.0	-1.910150246912543	-0.32131184431762544	-1.4510981849889184	-2.1219096906828656
-1.928477288225736	-1.403479924054821	0.5935495702556127	-3.754530200230025	-3.540604585618158	-4.4580412826986135	-5.279099079219163	-2.1899149081650897	-0.9327404449917884	-3.83925816390184	-0.4750065708838979	-1.5262152632261428	-4.944075005256116	2.6904579844868857	-3.189327390818922	-0.9618351306389308	-2.290743920087075	-1.6558771075657621	-2.124913631861232	-4.42458334378058	-4.122536076498374	-4.2022249613037745	-3.8745401116297455	-3.143014516729479	-5.068918638400073	-4.331552409206575	-3.1455239217513005	-3.499235645802869	-1.7704508307536282	0.11040143357447504	-2.026387078104525	-1.3034634377007852	-3.9149206955240152	-4.83478981341931	-2.072319750400259	-2.833934038251298	-2.1707322796081656	-3.7754070639811914	-2.406609539912976	-0.2891563627061309	0.49446231883192393	-1.5517843172354684	-2.483947729909619	-0.009062209639703486	-3.893222041306972	0.0	-3.2870881153127933	-0.04337412469267173	-1.7426671137089194	-2.944776624351369
-3.5470025821646924	-1.719817472871162	-0.4282466400302934	-3.283238825743166	-2.7411631533558207	-3.9548470602421784	-4.087238599335001	-2.7561449377352267	-1.2928850443081685	-4.920550471140159	-1.6705297398659076	-2.2644792004010514	-3.693504185478947	1.795727437956374	-3.6263429193312926	-2.014507622644693	-2.6298092022910837	-2.2298810226479353	-3.1001084807975534	-4.315083469248151	-4.296618804724308	-3.6457501979718687	-4.5710983226703235	-3.441310922814813	-4.920194422992217	-3.6045024243852883	-2.877428185746149	-3.837574729962783	-2.379700364135325	0.3299870709825122	-2.8186769237718297	-2.1375589053518382	-3.8606459642000392	-4.737460039935118	-1.8322436309603876	-3.2327780210784693	-1.8269705214514684	-3.4441858152896616	-2.9506064503974714	-1.097951378807747	-0.7663390702918619	-1.2052898351136339	-2.908298259416008	-1.3601209012509525	-4.447238496565339	0.0	-3.5750955085119394	-0.9283121396539049	-2.229238169425504	-2.482675626994771
-3.9340631902255376	-1.4496265006106428	-2.1881424988684115	-1.1272598049866174	-1.2726684119110672	-1.2892752890073285	-1.4272799360521164	-2.003166064088374	-1.7037468866838301	-3.4176746093638277	-2.200991938776679	-1.7450713639628876	-0.5390935357543404	0.24759681078974674	-2.623150806148624	-2.3363111138403068	-1.7658815084003954	-2.3229132634226546	-2.745359021860675	-2.9540775424090566	-3.196234946604241	-1.5675673440715974	-2.8726988174713024	-2.3117563872379043	-2.1690874824052786	-1.3972012220120467	-1.1870964233086367	-2.729702240798223	-2.511804485163739	0.4786962132693035	-1.9223674638798807	-2.1390850842275766	-1.941090139213389	-2.6115280310766495	-1.0925601664512232	-1.8328876983380389	-1.1823188825334459	-1.6145686481447432	-2.6782887430771023	-1.9406889333964543	-2.3364670018007354	-1.811214646357718	-2.4259301018627903	-2.0500609316318985	-2.3014690510249936	0.0	-2.785489209770968	-2.3936144521284035	-2.529119863341883	-1.4513820529206467
-2.9211868413588205	-0.7570492255318282	-3.116454621339478	1.1144192873481047	-0.3701239807301063	1.5491418917497972	0.5397919472082677	-0.803829675404414	-2.2169626826249873	-0.3068071777141379	-2.1327147728824722	0.0663874560057871	2.0654514310375083	-0.9040163883012455	-0.6518660822240662	-1.674403423548729	-0.41707979539374057	-1.6812465811165045	-1.362112378620389	-1.4031464878660345	-1.5189815536976898	0.4682117946537965	-0.10533655594739307	-0.8182537451582024	1.102437905186362	0.7124203279743766	0.45022881603497766	-1.2027959271461677	-1.8761132605221431	0.6337776328936108	-0.3873481504850277	-1.2807252798121418	0.3876019310867515	0.06950879256952906	-0.31606397368873046	0.06496687606638823	-0.692568122579199	0.21957373003466465	-1.6915280390950926	-2.3716293227489476	-3.351587658700643	-2.630486549772583	-1.3766817735572485	-2.2600744843950538	0.8858568208943459	0.0	-1.59473388608891	-2.9972420588547712	-2.227449553959371	-0.6681504053727115
-1.2002887852966655	-0.16340003463091138	-2.4860967109207426	2.0265868185483593	-0.09472611508598298	2.7626369307584997	0.8827627522139444	-0.08098822327712894	-2.5750443498619435	2.2475717649670317	-1.8562563904500553	2.089464452186482	2.608636680586234	-0.8494344186039192	0.9471811597338601	-0.38107559357166976	0.5501720385286061	-0.7910559365108532	0.07498649794897512	-0.4766294982659402	-0.15390766640762527	1.433721603099269	1.7651750217150306	0.05662702212142714	2.79123976169724	1.6671320365088917	0.8893228156541163	-0.08821495802037667	-0.7311032110607658	1.130998453392689	0.4161530945307564	-0.04859209348506006	1.5222622766053506	1.8083833548929127	0.26354260991445505	1.1058727697747	-0.4024688159084136	1.028169920691818	-0.5203937718559211	-1.9318645791389835	-3.1128214595940507	-2.69631182591047	-0.33783639249622205	-2.423302629462357	2.7132737406864638	0.0	-0.6566684948243559	-2.022680370121938	-1.3474641231544975	-0.3397021269895186
0.24033087421393187	-0.06140303709755746	-1.0921454384411262	1.532047159184548	0.29794623581249585	2.105081826350822	0.47161795300204173	0.0328472376581577	-2.392611884132392	2.8352123084299974	-1.5466943479459814	3.0430280330923165	1.6839354422565505	0.31099030496461283	1.183639927008572	0.7615205955499628	0.7828621924853131	-0.23377761244053705	0.785246747702459	-0.1593474929952613	0.4769172590888585	1.4784370038919776	1.919280132363165	0.1717315189895888	2.526794022634218	1.5711273798970318	0.1985360349353098	0.5532260784028039	0.32360970330693695	1.8999496227444803	0.1710371070332743	0.9369815871895212	1.1211070762565005	2.173370131912328	0.68312319494036	1.0470042856510475	-0.11611409312505493	0.9053753222050128	0.2252267089327082	-0.6391188888394721	-1.6708689718109813	-1.7098327997235894	0.25823180620350433	-2.4985886845858962	2.2288616963947523	0.0	-0.14382166198084817	-0.2744473130818118	-0.36296019317481015	-0.1560412502661014
0.856313537898419	-0.3543575538778343	-0.2019787066448174	0.6871664253472691	1.0593702649085568	0.6915189402465748	0.5804093516928729	0.02496244580301649	-1.4872136200507418	1.8706382423439687	-1.0018774495826266	2.560554919887141	0.8609296953059059	1.6271598023697778	0.3924236669420623	1.1339815796891355	0.5767892714566621	-0.02682400366080194	0.7831506273740114	0.06260206117617335	0.5813368735138206	1.3358380890035388	1.098359299967831	0.07315409599298923	1.4855701444592033	1.124290530705138	-0.6437468060840973	1.016554386673846	0.9104163851075583	2.2845063482939594	-0.31643605089947324	1.3785640632478757	0.2095286176368874	1.7273761057272827	1.0055457947377529	0.6028902016578526	0.17608797877180155	0.5656999944414818	0.3389126963705471	0.8924829138616421	0.18123804686500927	-0.19745832721296502	0.3970323638334	-1.9767208278121402	0.5640362208123829	0.0	0.17991334060755956	0.8462505324558991	0.26528795131015664	0.14401807252513718
0.8501944221659447	-0.6282726779122825	-0.1267564499788742	0.5179001291364085	1.5073733548012551	-0.24887767031733377	1.353297822550349	0.21762333919472276	-0.08119968627889494	0.813347696614006	-0.018884485156561884	1.4333101343923527	0.8606921603686988	2.0668116228759983	-0.15033001951216954	0.793344190930581	0.49347282909573265	0.26020804122292823	0.6604024534872615	0.511454625758985	0.6575223252282233	1.4029833815796529	0.5204708565638233	0.33016478796685345	0.862196169507146	0.7047782474619226	-0.7464343219976581	1.3218546011546393	1.143813003894258	1.774925739286701	-0.21980950471029131	1.460198392736501	0.020256304632873263	1.2052885598113734	1.2009568160016941	0.4364587768354736	0.19010135771054754	0.4518112021238345	0.14602849528425832	1.916466097339807	1.5461624391834796	1.061363733456353	0.4129553474256279	-0.6304766693082728	-0.47789411706070745	0.0	0.576571588549183	0.8573658743013876	0.468100479720369	0.44430644678719655
0.8182019016902676	-0.6581327151000175	-0.11885494473424911	1.128652194840923	0.9881547799228917	-0.3407083507751313	1.853608370023722	0.3937804178277737	1.2482888720813188	0.5570567841119878	1.1573325738470766	0.7627981767610448	1.1077068373056593	1.3305265972501488	0.3767054278658821	0.3748502956417187	0.8377019361746092	0.8746081553148753	0.8549309197794662	1.0444002466115563	1.0087143126280615	1.4885836850408252	0.6501053570050995	1.0523580929788376	0.8294113925376756	0.15414076292192472	-0.016411414184961462	1.2374458530399368	1.3196219362279085	0.7360210612044015	0.3815906671039975	1.5550994844064767	0.8139510758504426	0.9136657230341931	1.2516965469048227	0.528676066227291	-0.2936009435865939	0.40829579442889996	0.1139328363646136	2.131984802735491	2.079476470395595	1.634764852018837	0.6188252842273778	0.9105355787662904	-0.22122828364775662	0.0	1.0443327837462975	0.5189374957954692	0.45284489593303084	0.45036466070593295
1.1074027018291304	-0.6456707340655824	0.4397885620852927	1.8369858431879365	-0.07661823706909375	0.0012806015746081455	1.3781392909017725	0.2190558194548718	1.8634298204907598	0.7614336786044765	1.8860433245692183	0.895399561465399	0.825359367249282	-0.008439917916108123	1.4657674425919753	0.4372756286905643	1.4117882482134003	1.5978148588036163	1.214430482476425	1.3396795246414805	1.5034822992908365	1.270059354635338	1.0178586821405433	1.878319277848014	0.8749563457820129	-0.6410619579151626	0.9350278489469138	0.8200393773201667	1.4560822925178956	0.08213273943241385	0.7146570475661335	1.7685342812646279	1.7951468829142585	0.7805331274282119	1.2214133689758149	0.4645609541862935	-1.040680256310873	0.08542045980617974	0.35468388697073705	1.787918530551035	2.059434078064007	1.543510694898934	0.9863330285376021	1.5491607195044947	0.5575809780697817	0.0	1.3449698228511522	0.6924912895918359	0.34088217321068287	0.1011279265926827
1.5031472421362364	-0.8854479835055461	1.1765254173068367	1.9819023973221044	-0.4815012873572868	0.28370398217906173	0.3246586502520587	-0.1712333160651696	1.4903000241748843	0.6558383811914034	1.701733164419034	1.220864007885594	0.08538846822139233	-1.130027555289645	1.9187331448594784	0.9237139865749482	1.7189460204424047	2.1048234163052895	1.2735416169244642	1.2634265359868146	1.7584681541127993	0.7621529219016697	0.9926316851036212	2.2864590387975854	0.7156386139229679	-1.2318392080781968	1.4318982390350266	0.6082380894461852	1.2876517616340872	0.21832787611203855	0.2771386012136379	1.8142646147750237	2.052991814525718	0.6983738914613284	1.1401500034845253	0.07025812700796207	-1.4308219391135182	-0.512479823412008	0.5675706605049221	1.302459313515439	1.9184967423773274	1.0087436686902016	1.2053104717995642	0.7822029881886895	0.8432891115166468	0.0	1.2776339474105645	1.23523601039213	0.08207811852934836	-0.2896257982433065
1.5310040930565647	-1.2461288634031429	1.278115374813733	1.5079228188630096	0.4214716241463262	0.43611315648907206	-0.3333974533060089	-0.20419768402782962	0.5004984759573406	0.15077535570284906	0.810239384126913	0.9970326593029814	-0.3917506312921942	-1.7017365204634114	1.2637557869473786	1.3056316120122142	1.4340015988665977	2.378212183439728	0.856109211523868	0.9106879487289905	1.5830171439453902	0.3029319016030124	0.521134225145408	1.969625741370532	0.5807877109505796	-0.8981587712790812	1.2889160186833846	1.0860984335193486	0.7163778137083779	0.6070173517271571	-0.565639811164119	1.386499821815602	1.4885265213451517	0.6698691992066439	0.9108042861545845	-0.38738372559180606	-0.9636395367747669	-0.9264693322240682	0.4723310957044497	0.9067751008591023	1.815217261453428	0.2799152624343414	1.0537325362660421	-0.6816031815103074	0.553692812898762	0.0	0.9273575211233811	1.283429305353966	-0.2731533890010811	-0.3134601096768208
1.0324458288226774	-1.1298769300497489	0.6619166597949464	0.8518985398130163	1.9455664730607412	0.7014408545358259	-0.16777531056168513	0.5025882928336671	-0.26528497173468635	-0.09609394272289373	-0.049602731448519385	0.2612990805292461	-0.18349343134529777	-1.983977177508202	0.31059267402069174	1.211190168761304	0.726438419808437	2.5921596047459485	0.29987798248653874	0.4227854688007911	1.2580192395604948	0.2125330044594691	0.12575006883771167	1.0735417809362209	0.7181601987238972	0.5105076067930968	0.8563167556382636	2.047598841688437	0.11863302260123143	0.5490654751101025	-0.9390303556300471	0.6047902561767391	0.8328861139373692	0.7054494728443476	0.4598665855097266	-0.5401001161982122	0.2933939030277194	-0.6494869476190362	0.21671675930345713	0.6558984890007207	1.6451145443204664	-0.3321007407375751	0.6673682172031645	-1.474574707351939	0.39679113767858737	0.0	0.6302670899168453	0.48371965145896956	-0.3996261208196201	0.11588908954149992
0.3899489205951778	-0.06436350010272215	0.19546915603692067	0.42890842900351267	2.7801752437462506	1.2055149968930647	0.34847474552717433	1.6638029689762106	-0.12653124249012518	0.3829107275460633	-0.2657688447276059	-0.20209809041944543	0.41751662829647557	-2.282946415404605	0.21371251149738665	0.7979110401655345	0.12308663458180465	2.693472043709436	0.08619905261749351	-0.08927233146950797	1.306150086358799	0.5394419867084789	0.31426317710549023	0.140650538887578	0.9556034637730699	2.166281595608318	0.6049434982916545	2.6988903086886626	0.05343797394084454	0.14864286794589507	-0.3226970985204128	-0.024911538175038054	0.8364047213103849	0.7404159320823712	-0.026161146836599296	-0.289529642336057	1.7431017607430968	0.36134975500284017	0.26605913621178284	0.6022751390249254	1.3127433670472204	-0.4717505607217002	0.41115197894699357	-0.8038321961321633	0.8166888568670295	0.0	0.6511441082774214	-0.43337518047733015	0.03727321182687635	0.6327561094264079
0.15495921667166762	1.6740815415561439	0.6548985487703434	0.3033434156575265	2.3368268180948846	1.715498146844858	0.5207011173062628	2.546003052312435	0.8579186519180416	1.1797077980008326	0.14379615238761756	0.18951929649178076	0.8846087870319738	-2.460133237805715	1.1545562015680613	0.47255353349421175	0.015387074183961562	2.355351770559994	0.3345173311420905	-0.4596890994432883	1.905993863627172	1.0559591089874352	1.0504939154731312	-0.26886328752513794	0.9020335712433147	2.8644464838188455	0.6611646364261279	2.454447888829075	0.6511554326803524	0.1472398421999257	0.9575772120379301	-0.13501282261271225	1.4985673692649255	0.7033626677007431	-0.1557830892885024	0.17637269632857897	2.7146324754872793	1.5229043399643625	0.8747067352931907	0.7692500707188972	0.8603723364359273	0.027320605625373143	0.5019573427433264	0.8550105063161533	1.413228284265427	0.0	0.8872022163674718	-0.4692039542823906	0.9516123753902623	0.7377693913740967
0.4837070304685548	3.134549729208545	1.744200660498804	0.2830182632584259	1.204147822201344	1.8009684057514153	0.20314376523104533	2.6238750283191976	1.948794307784062	1.4396287419666713	0.6776422064289066	1.044234818772179	1.0420087989107036	-2.1035792469951518	2.168176023238322	0.36624991402493484	0.2859427883574008	1.4406957936427514	0.7221474801835469	-0.4662729376443643	2.564064679738426	1.3992739594287653	1.7525819387917139	-0.02152896536822725	0.44570510141477165	2.1093972816504283	0.7116754745549544	1.524464728389087	1.3884000148870168	0.8149962858980471	2.0240183935406426	0.10545773446052868	2.0925897534837468	0.6003525037960666	0.2709467653482713	0.6104378868974113	2.8960000610622307	1.9901114242361295	1.7240176473912232	0.9678952663727018	0.3698024788254917	0.9143587767535104	0.7982990801436992	2.2710759527531112	1.4725923348486227	0.0	0.9527216955995395	0.45388482256895374	1.803649101604743	0.2909753624460356
0.9925546969783682	3.480870170195904	2.4106099516469754	0.19990464783516546	0.3296335642569347	1.21691442280946	-0.20121817297062383	1.9730627726074959	2.4214609312678035	0.8565027237568316	0.9209572993936381	1.3346699998735194	1.0274989392512026	-1.1307568414888136	2.2603012687642794	0.23754734604376393	0.4427491519648607	0.3480188550993756	0.8632686693393116	-0.034816880605152076	2.496703409191541	1.2633644526209922	1.7797170662933524	0.49332965463639666	-0.11898891072787385	0.5730307649430039	0.36322152417094294	0.6249751749095068	1.5540278564438743	1.4007390962753805	2.1907969292080147	0.2178116769616928	1.9120347683893573	0.4796776685302964	0.9626184361252819	0.8673504230362098	2.4034778426238432	1.3173353065597562	2.146661881063368	0.8345511814273053	-0.11370976893770807	1.6317502787012472	0.964073146333711	2.6075883628146355	0.8501328744837784	0.0	0.6184920446333335	1.379962841221126	2.073961625116693	-0.3040602213125139
1.169831379384349	2.719351423871926	2.049169111307945	0.045988964783586675	0.0066996350346664995	0.16631710421845108	-0.3240826695465936	1.0650783014006304	2.1982249610357454	0.013107426447096126	0.891318720112183	0.5289529204795141	0.8833703142985179	-0.038659189014170495	1.4675161933240601	-0.11601935866949573	0.13731772235324652	-0.29725157823012516	0.6826509446859899	0.5853490700685812	1.4205647212044232	0.6058919120083104	0.9845870562752088	0.7505585489445254	-0.43755033261622633	-0.5731642586056566	-0.3859728566373917	0.17529663637071544	0.9418014275067894	0.9666144624810481	1.485207127648307	0.006163489959413146	0.9675383029288878	0.3483131019931026	1.3458737669669936	0.9072652942985932	1.5434284574414652	-0.10212342150891578	1.7344960740546176	0.19805203336667587	-0.5067900049218939	1.734004540304871	0.7991562056712523	2.0441690991079207	0.11217117159394102	0.0	0.13556139623610106	1.3883079357961035	1.7299103460411314	-0.45405644831822584
0.8707206520589686	1.6108669933527402	1.1145161150517628	-0.09936692123315455	-0.20056253126720672	-0.7899091484056566	-0.19877844877389425	0.28922814104780653	1.7545152876453185	-0.3179947292767934	0.8477824334431807	-0.7569338079091714	0.4703989070714515	0.5530798619244339	0.6693224386299551	-0.5238443651020478	-0.46774579766199853	-0.2916173426805639	0.39850291404061117	0.9647461252817315	-0.08312090178571593	-0.2598504520523594	-0.13720985453212203	0.5862617312753848	-0.42969442999733815	-0.7706313319435205	-1.0437281415539434	-0.07703655013053991	0.047762987456984915	-0.4006562481194838	0.5384948170970334	-0.21465853882468938	-0.04978279861396562	0.18404984513062925	1.114332056501114	0.7651086724442827	0.5716580301431582	-1.2561448996940936	0.7262584773241005	-0.6371197538441948	-0.6557866525399655	1.2108351605974976	0.3890255021252682	1.3535732928686615	-0.1603691202305769	0.0	0.021737137559306084	0.5531332994390132	1.1663664008387167	0.03711935829355992
0.37450705486008967	0.8701801436323403	0.46858675020644325	-0.1754594352235847	-0.6988862905684579	-1.1374717027534555	-0.05668024047709729	-0.2715290218527648	1.449386209759894	-0.04350171389926077	0.8962427502729619	-1.36701827974796	-0.2002750655044027	0.5272229631720895	0.4945313875876288	-0.644612623577314	-0.8596342627004526	-0.05176762825030133	0.21890761121702834	0.8734382370316081	-1.0778031846479383	-0.8552549038446773	-0.8583646073626126	0.288569056142601	-0.25557259766756213	-0.4817066650628251	-1.0352044568661871	-0.6099520133845542	-0.4182607599427601	-1.5772807295950828	-0.00241899080255314	-0.04553467703649536	-0.4665506233460158	0.028771621863166213	0.5150211687085554	0.5515122979395919	-0.34765225191032173	-1.309460587306916	-0.19968154624980275	-1.115313766389682	-0.5127787388204681	0.40965370823054303	-0.026119379166716132	1.030628372863114	-0.0048682033352900975	0.0	0.48236916343042846	-0.26636224499914257	0.7269374242314762	0.7367117477597641
0.018405418302948447	0.5150027760440322	0.3751000086782595	-0.15089196633846147	-1.3029402579789293	-0.818213731496452	0.04548413614579594	-0.6720169172369457	1.0958894648339517	0.2294632527158368	0.8920780099523793	-0.8314509965985971	-0.790491900538384	0.3030341119388936	0.6765340555245068	-0.42558685947500685	-0.6779910997994266	-0.116191131680497	0.14856237946600767	0.48785382507703684	-1.143095427291581	-0.9214658441882261	-0.8572214616077791	0.21258710131720926	-0.08368726224989523	-0.5138660583332846	-0.24941676984730773	-1.4411403002386685	-0.18545472527364967	-1.6628673675145196	0.00033697551148144	0.44904092778539095	-0.26011197085070226	0.006613841186172818	0.05125323976911579	0.41311310863532263	-1.0520616243991534	-0.3131526791788488	-0.5109505178715761	-0.9794396961457917	-0.311074805371553	-0.2967738386424169	-0.26323378777304185	0.9332262439318391	0.07757139570953865	0.0	1.1174723681195937	-0.42371921180495514	0.3846440276829842	0.9763526326824017
-0.1260842565078195	0.03981339365561438	0.38379426985979037	-0.003471905303891853	-1.4962301158685682	-0.2749534381654297	0.2592821280495717	-0.8614749085144653	0.2845911216706883	-0.02762951398120425	0.6839596306243476	0.15679870944150434	-0.9557120917219764	0.2707274383678186	0.5417861445941011	-0.18354762120010795	-0.031071691312782312	-0.5616984135171097	0.09381577505869314	0.18293321023962034	-0.6759283144225774	-0.6170969468974475	-0.4809095657586206	0.38228953526718334	0.005526762961452899	-1.053588268938523	0.8243819849216794	-2.032727594615195	0.4065228271237911	-0.9531637743880975	0.17457837823672936	0.7629179750318311	0.0005306590340232532	0.19671946471890325	-0.0472512674795118	0.4195820166688925	-1.3563558775628153	0.8505472439573246	-0.22578351212890033	-0.5125012681978243	-0.4017470877405229	-0.7170891304164108	-0.2756878963812841	0.6904689479291136	-0.21805073370148612	0.0	1.301256239101602	-0.060869812072087214	-0.07922314315854337	0.49726157661214443
-0.21162891173084464	-0.839506254773079	0.1051484360248536	0.22164421611873328	-1.0893215509951508	-0.046058005289401974	0.6561490971233125	-0.70436519674015	-0.956839809789052	-0.6615555301036138	0.302642463731162	0.5397637907598534	-0.7538499427361843	0.3741007596270199	-0.09937110144923687	-0.18330628482707095	0.6544552290690915	-1.0120575794549986	0.059521264611914135	0.14695239157033396	-0.3423104016586339	-0.28504540403970297	-0.3417022535020476	0.518758769925077	-0.03648528806811216	-1.4859748600588272	1.511533883585673	-1.8912060848645158	0.8162728393888338	-0.44012658877926697	0.11964826745121702	0.512159899097028	-0.20296921246283717	0.49008930183467697	0.009237454567856913	0.4877230719558874	-1.1711314492620999	1.2712279118779835	0.20522491581250382	-0.17762684227759462	-0.8302869959914035	-0.7872141262140908	-0.10079034570664852	0.25164805886156016	-0.6674618981947302	0.0	0.8427800460341076	0.26494334820300935	-0.6754370571708905	-0.3062925152291827
-0.3676821268442252	-1.7488710631804258	-0.24968684664235416	0.3319715553196606	-0.4583962219893531	-0.2645571194615489	1.0283820905003043	-0.23147163184850864	-2.0084864672478844	-1.0861327709472555	-0.15301830486024948	0.039739938565049975	-0.5660285056740929	0.3561070223718279	-0.784128279400191	-0.28386803497877716	1.0173709308426782	-1.1448825279701982	0.14650718675927496	0.25503568450819836	-0.36875809541268656	-0.060645162198997925	-0.6381906980728996	0.40011502846345853	-0.21881416842141838	-1.1627132561447189	1.4980611710319098	-1.1573873786052207	0.8042002122745399	-0.5509233147809554	-0.14869412997466552	-0.16223120106405925	-0.8123311583201986	0.6113490199039839	-0.09894976287801682	0.4512705603058462	-0.6410310536626038	0.790736060948865	0.3640371588500194	-0.10365941577540874	-1.1771909029418848	-0.4784441908822626	0.18864747271458338	-0.09910422965964978	-0.8478849948291254	0.0	0.17158752571932354	0.25797271693484153	-1.094079963792908	-0.7805798714916888
-0.590305854007798	-2.0264904414620584	-0.2642623434313876	0.06836301648341805	-0.14742907661636664	-0.560859615255203	1.0241642193014249	0.22244652181905405	-2.233842896897367	-0.9907920026942457	-0.6945024031730582	-0.6418604574887924	-0.6125782844925252	0.2626603588069137	-1.062351935146135	-0.1504855903902354	0.9706561824364496	-1.0230700419509005	0.356364281989281	0.30961361374873564	-0.47793925152592853	0.1743899318654614	-0.9351807405709714	0.09160050299734265	-0.41229515184787485	-0.20816610809781197	0.9844755739558371	-0.5090469600933261	0.5319274457889585	-0.7653659945194784	-0.2688340689086014	-0.8192676798085172	-1.3103509520890266	0.3243695346048019	-0.4159885160115164	0.21904642926815793	-0.11986525365239828	0.011547811457540608	0.20319933956368513	-0.04834310826294202	-0.9708333480477065	0.12518243354762887	0.4759751989480701	-0.1891927702466526	-0.6509326714798271	0.0	-0.16808532823407843	0.03167648444587713	-1.0015478343358895	-0.6082206492085646
-0.8284842989761143	-1.4640061260522452	-0.025927687153791547	-0.6163943273175893	-0.3458738686506231	-0.48287064875952557	0.4605332363998267	0.2383203415722668	-1.6177724243135425	-0.6231948181126904	-1.3420213992121972	-0.7280875545604111	-0.7036358743427373	0.43709722214855357	-1.0589417242351968	0.23662329161467552	0.6267658447440235	-0.8970124869597256	0.4905385343658683	0.31492794177082845	-0.4213342939743818	0.43222807799967616	-0.6714874134182973	-0.18414177342111526	-0.38317518851686677	0.5660671488425417	0.3793392082730373	-0.48301279538561254	0.257502464010324	-0.5169721526856377	-0.02639085636838528	-1.217538374612804	-1.2916194488035708	-0.3479669084286605	-0.7074551300333344	-0.1373882823026035	0.0552292025859233	-0.39864403784287566	-0.032502327285728494	0.15998881500799447	-0.2622765003287412	0.7142936856349493	0.6137647430764335	-0.2156238818883458	-0.35754317555114884	0.0	-0.10528448679014468	-0.2545484600299944	-0.390354904666749	0.0019708273003356523
-1.044459641593046	-0.5641354826810298	-0.10301514965747191	-1.3414113189716161	-0.7810467946166482	0.008609365541810214	-0.4819977095875663	-0.27105461813616233	-0.7309246124371013	-0.3782005137049875	-1.85315883193943	-0.25393142604279517	-0.5421158951498495	0.9583377217954211	-1.2206138221261347	0.4810770683020744	0.16321345214433414	-0.8378912163850073	0.3321953295596513	0.44233973496184986	-0.3380088030681056	0.38805365234591543	0.1566737481989719	-0.2930491748027331	-0.04079306885798855	0.5308952735919569	-0.06116082800178783	-0.9529348297528646	0.0446179161887024	-0.06461452613009694	0.32357209678764526	-1.4248182162561625	-0.84054730617303	-1.0841459125839505	-0.7582117703640119	-0.43624003748261175	-0.17869471347964813	-0.3201139503391621	-0.14759754589202434	0.33122225575060427	0.3497502909179786	0.8924061381943281	0.5134791389132601	-0.456769666300193	-0.2590695383778721	0.0	-0.010996759164319489	-0.6109303157935296	0.3911661199919525	0.6431921568540363
-1.147055732911813	-0.025393746488411986	-0.7641273186387852	-1.4721076702393263	-1.028394139419712	0.506814038979235	-1.317908075959984	-0.8868114071495882	-0.11119685498020998	-0.29787343284108664	-1.7588977009293187	0.08388197367553246	-0.14947388910901835	1.3244125604690877	-1.645844253690632	0.2641702123986634	-0.1967208822268295	-0.7074744246921603	-0.06482649187018527	0.7556915323028841	-0.4797085742091113	-0.2847172563826371	0.9159772380629693	-0.22625533888185428	0.3803750088188562	-0.10097041770579468	-0.28351157409475114	-1.3021804029152024	-0.1974298045565593	-0.11849339324115485	0.32265354307340033	-1.4668783166501103	-0.35924371746103095	-1.4556874164755547	-0.5575303027960088	-0.508911892858126	-0.5540472530687857	-0.10675250987755974	-0.20321981318996582	0.18874060317339872	0.3520194951426291	0.5457009065891657	0.2336732097735432	-0.8276128857617524	-0.3343262519145723	0.0	-0.1234187421709787	-0.9950281727581528	0.9171980621492207	1.1091914592514995
-0.9834277001573164	-0.042157268195084446	-1.4894668505178212	-0.6641958271558887	-0.858513079263907	0.6094858501103175	-1.5197927880189916	-1.0119153138376669	0.17639581618348085	-0.12038313025374348	-0.8560889725108939	-0.1607391074376962	0.16234285737572945	0.9521692794347764	-1.9167720675136353	-0.19300987407959116	-0.19650578825502527	-0.4310355097777725	-0.3400280365619906	1.0689030638412031	-0.7390300580033432	-1.3479245851537316	0.9627989633672999	0.03274568271589997	0.5001449167351647	-0.5487068953440877	-0.2604958157968699	-1.0750240162861002	-0.471235855826248	-0.7578152065883316	-0.12243589774473206	-1.1115012701374498	-0.13201210303755168	-1.2223921006432688	-0.1967290151269053	-0.30377645828136335	-0.691307507919058	-0.0453715936143283	-0.37943181350732585	-0.16347398511264674	-0.1052649809372329	0.040116487558047136	-0.05113873270511822	-0.8995227849519251	-0.33935304271273403	0.0	-0.19026212706617893	-1.0979342114935198	0.9725563756687435	1.4329318405954303
-0.5270908808912003	-0.1924682440610494	-1.5003432614297845	0.6981693968486511	-0.3442311277769121	0.3264039506659815	-0.8579527922786813	-0.4503808833064993	0.34543220001697467	0.25504026971679405	0.378023235370635	-0.6690624428883992	0.21514703843675673	-0.03824253831740052	-1.6477249693694518	-0.34032197183082324	0.2814792537187315	-0.12708702407339748	-0.15885304547961768	1.12763018929476	-0.6918072086478545	-1.9864847756737065	0.2787906589161696	0.51604569474877	0.19542015998769907	-0.31379050097513617	0.06689509756307362	-0.4086951391763189	-0.6143058667556085	-1.1895278178165136	-0.5601028292121355	-0.18921580673876373	-0.14481370821637485	-0.5152564372730974	0.27486758724194404	0.06651317064147155	-0.41673082162059066	-0.04945141538919489	-0.681945683304344	-0.26490353839027475	-0.38201547177368417	-0.06901414375278841	-0.19421933084555826	-0.4158447448920937	-0.1303085554444583	0.0	0.1886940670248275	-0.6030911146143011	0.6338762869533318	1.6373455019957128
-0.04085972161895155	0.003550315890688932	-0.7077672750665941	1.6700841525514516	0.2497003283409483	-0.008272515201760519	0.37387089021664127	0.34327269851825687	0.4418889523277087	0.5562876909849318	1.0783054508587917	-0.8235720971760715	0.19620275313752947	-0.799701711067549	-1.009760073499165	0.03474205595317685	0.9945161679428197	0.08301390943789042	0.396621047756476	0.888501159792662	-0.1509884771741596	-1.5577569008649421	-0.5581788422562062	1.0857330705083594	-0.2351447126491	0.36210653785123575	0.6214042678319673	0.1753560590299033	-0.5131741867950786	-0.7645006127287983	-0.46668879748914815	0.9537450422057513	-0.2765164464579232	0.24574842282518397	0.7820196699216251	0.3644949090094848	0.09965490670510264	0.10128392427258275	-0.8565107624711935	0.13358943458400227	-0.07357474774059582	0.4131256319205162	-0.19176392671400866	0.3271614193874125	0.18761564421080187	0.0	0.9365444887741026	0.3362147825054385	0.1668573919674139	1.5956248903707533
0.1092069703748839	0.5157935351100017	0.11724421578088083	1.4777888598207292	0.6475040535700203	-0.16228177709354152	1.4616398437110858	0.6637285194760658	0.29711301660874606	0.47848681056948805	0.8361178957403467	-0.4831618482048366	0.3919492629243143	-0.6678177681037897	-0.5358374300378451	0.5282995819770674	1.3858103110323063	0.2585697885298185	0.8162339510772286	0.5475868127591329	0.5057769520577441	-0.32182926742782086	-0.9531350898837156	1.3523632569134025	-0.3560722220815989	0.8736707187824214	1.0720108000482529	0.3480329213935097	-0.3203959445186934	0.09759801723104877	0.15151643788763156	1.5686536261873572	-0.505606404198292	0.6567581955320119	1.0770093873159132	0.3860861070248423	0.5053482435127278	0.371435583291591	-0.6300479243614224	0.6753947690156961	0.5818335312084708	1.0966596752932964	-0.1531299349240091	0.7400373414540481	0.4101455043633307	0.0	1.398761654250338	1.0731775218910808	-0.13973595765405505	1.177813462727476
-0.11655928195897512	0.8504611944715086	0.21550393021904676	0.17774963305702715	0.7165458689044208	-0.22079596084736264	1.7364772288629764	0.2539325729659069	-0.08912016902549136	0.12049420538020288	0.17053222521247385	-0.06390955063673655	0.7971757846981107	0.0531662367115187	-0.46543803721408517	0.6144226410759351	0.9930530696845428	0.5088555178101972	0.6119533045318193	0.2896981911611204	0.7168959233841	0.7485240512313652	-0.7431300134047069	0.9390599286774782	-0.014556237468915902	0.9274228330757608	1.035676402369048	0.27767586171357256	-0.33328238596851095	0.3953054174356277	0.7357300379406176	1.1948959136147572	-0.8330289358756103	0.6181420585858758	0.8421407377546207	0.1593372767220575	0.5668618226866938	0.4662302917883607	-0.011883355725506122	0.7559535138529346	1.069122739490413	1.3844963414826856	-0.1645644349437926	0.5644657178061999	0.4490614285050529	0.0	0.9549051477425451	1.0560645545821445	-0.13022525332919768	0.4499479593752944
-0.2948575301373356	0.6127527621398384	-0.283799319057076	-1.3841641210121043	0.5334370866573206	-0.34980220767743525	1.0848512024539982	-0.42494774974242994	-0.3477340373848545	-0.08096985717898163	-0.010016319971597042	0.1116671284671391	1.1138173874403656	0.44491427504751235	-0.485342774910777	0.3030585825449074	-0.12333133657022029	0.7456766418374832	-0.1838687472641082	0.07967378711311913	0.3747221943578108	0.9527432126537175	-0.1360754081013968	-0.1226262878645369	0.5521619447600383	0.7233224057786964	0.4511739557524252	0.3540386097424243	-0.6095177553784258	-0.10900413861117121	0.7651302754666537	0.14350991464497262	-1.084497044899613	0.35623532181430073	0.04408403402670168	-0.03153659376983991	0.3316814123758253	0.20739298943235004	0.6900995844409074	0.26378782115988975	1.2154359321778863	1.061831103715499	-0.19295909026045555	0.12178079901844722	0.36991020268592995	0.0	-0.3291042646015642	0.3899167415750358	0.12594999714023042	-0.35160228485880096
0.015409285479472346	-0.06288455321487924	-0.5456126004189822	-2.2763922934026484	0.30821795252049955	-0.47131576778357936	0.04149739998039365	-0.6807577285623475	-0.11080364824217992	0.1276457983094213	0.5604363419681577	0.2596957095534252	1.0991655152996922	0.10175839681273721	-0.1959016213447597	0.10892719488328659	-1.3772936735548127	0.7356310559612778	-0.9929675209148884	-0.2429042405652914	-0.09454724983797345	0.5428415841949994	0.5717465871203853	-1.3256904704021073	0.9650799789686475	0.5428787365110199	-0.3075628666576817	0.6744744853668343	-0.7910781163076102	-0.4811335438467723	0.2701978417158042	-0.8310117320709975	-0.9645955197951965	0.16564915665668728	-0.8844717519515652	0.0814227022960002	0.030234137478501812	-0.20636370612877744	1.153394920142066	-0.22475405509403626	1.2592672015358066	0.4596806663961781	-0.12956521542539584	-0.10421780644276327	0.26854852373409865	0.0	-1.7261579947295465	-0.28763683600559176	0.38518418476409594	-1.0129973497388574
0.7014586217595603	-0.6576830471680675	-0.048398938861811326	-2.1742043454514755	0.2028522590535203	-0.32941764874430124	-0.6620101121980115	-0.33818517083698224	0.46719271108076105	0.4821173359672801	1.1602033935336988	0.7341613166692954	0.771222375026727	-0.35831735435454753	0.317635197483635	0.3423675069319018	-2.1165529491898063	0.43662545297546757	-1.2179593857162183	-0.6926397175813677	-0.3042902115753222	0.3168047080561542	1.0814506719106083	-2.0787824951717337	0.9706947244111068	0.3632606787829152	-0.7662712507788841	0.8999238538695957	-0.44875389902035945	0.1896403755665038	-0.30323575660111124	-1.2947073991066025	-0.387466553162609	0.13218170886284247	-1.3650152450522357	0.40270265918085674	-0.14095816108362177	-0.38507073578837464	1.2894056303767314	-0.11919129512213339	1.3346703114086578	0.033411550116449355	0.06650828578837265	-0.026563612075878897	0.1618366551755442	0.0	-2.4834432161609525	-0.4660182856297016	0.4276138494238555	-1.4330460777535359
1.1331490272636018	-0.7782523453826095	0.7854219207326215	-1.4347426271704442	0.20601684987372168	0.10770963923628867	-0.6899363769366532	0.0808522128097852	0.7575223174940767	0.4769948953785681	0.8833723218287545	1.3184023638181757	0.24223286933667917	-0.08208454863286621	0.5674473907382678	0.6232980588106631	-2.1114304575484413	0.13079693938342035	-0.827727926264523	-1.0472487476800323	-0.3651970219428242	0.6254762707543456	1.0499910468139273	-2.16497028208877	0.4991241203484083	-0.013394273215508318	-0.8084055799569642	0.6662115255866269	0.35636498570237896	1.4527661122684528	-0.6499292828075456	-1.4299626859142385	0.3266076418807526	0.10653919511008968	-1.2350976807132192	0.4685689595461404	-0.1336453785974386	-0.15631871793589283	1.181120051763108	0.4078424032364086	1.1332987363510854	-0.14238395158710768	0.26408021807150805	0.02158451422621334	-0.012363802388366938	0.0	-2.369937880863468	-0.19432686060980373	0.23807770842932763	-1.5392059114529086
0.8658788483568418	-0.47899570812785547	1.0804030725410718	-0.6203111078275466	0.19546220787702365	0.45500293976272094	-0.295142301000399	-0.03435358547378256	0.323981138671355	-0.06802682944793866	-0.28822752743733326	1.2451244212828891	-0.48531912847923825	0.8733341880097257	0.31185932421482276	0.2813089479178559	-1.6378070984079338	0.08762914106176402	-0.4011752805254793	-1.0761858900894234	-0.61526936146178	0.9860806093472032	0.2787732702479428	-1.8155380667734067	-0.36553060800848397	-0.5579757774213557	-0.7640716794186678	0.08239183144286516	0.9609481315357031	1.8098643185041916	-0.876841941970011	-1.5748963422626199	0.7035010469478261	-0.08276794071297015	-0.9245835316002283	-0.1026863833251972	-0.002948450989801148	0.2614659472154109	0.8407716050060806	0.5134555446859417	0.26909634368232344	-0.3851254181167465	0.21414589336653936	-0.22008851005674177	-0.3252270971380912	0.0	-1.6664618186666564	0.13741200896720335	-0.02408323975346912	-1.2471077342937709
0.19771407497633012	-0.1247476069373994	0.506456441622907	-0.04657685355444197	0.1121304527287119	0.25796492189523806	0.006675180108623455	-0.6692698651356035	-0.5589165833375889	-0.8114351750355138	-1.391861084633616	0.08870704255245294	-1.3927147141049432	1.4857204051893584	-0.06069474223693209	-0.7974969821209575	-1.1542396717065115	0.169309020362247	-0.5466169314850248	-0.8282508542229574	-1.0060916712346664	0.7385401727431727	-0.9177852980242344	-1.3989030274867498	-1.340168341007157	-0.9313825669183831	-1.0283959010586257	-0.2937260391121341	0.6947674381058863	0.4592115383349581	-1.2093244319213867	-1.6768881896412948	0.5791138390743015	-0.4408840474763459	-0.9895274103466499	-1.14162172693008	0.17029116500614772	0.4673478342724304	0.15848627635600362	-0.3744767695035161	-1.0978467337813256	-0.9323454833816308	-0.24341392626152453	-0.602550712770138	-0.7773265216526096	0.0	-0.8075150230857188	0.28620038883018195	-0.23625568867172228	-0.6093758139411316
-0.14582343300585415	-0.01577644478332035	-0.3861986725920932	0.24934407564510666	0.035821107369491186	-0.47164184244547674	-0.09824103347121513	-1.188662051465737	-1.1895366789073856	-1.2566067426524359	-1.5084099838872649	-1.5132802723160292	-2.1720318354137573	0.941221111871676	0.06131350271433915	-1.9068557466709373	-0.9324780739668675	-0.03363189448033839	-1.260314279052702	-0.6205511573824279	-1.032539580706404	-0.09340105409598383	-1.7196094883748927	-1.110181458354464	-1.9506115199269054	-0.8532379190363863	-1.6144216180701223	-0.03686132461999833	-0.37446539643324656	-1.6122173126450101	-1.5870826263587774	-1.385905057353165	0.2368585787442536	-0.8313685285012886	-1.4789152291377048	-1.9924266889864364	0.28668418492282993	0.2095561405774704	-0.8435468062314095	-1.823674269589823	-2.2297352433365867	-1.5581536069254824	-0.976691544656095	-0.8220494286947835	-1.2388364515256547	0.0	-0.13240822849188805	0.29585629445373635	-0.44253582149273146	0.04694009210357482
0.12506419762512966	-0.15945027829109826	-0.8242280713621587	0.29107234096687884	0.07822982948457052	-1.1755791023043136	-0.5339039072905707	-1.0508112530965015	-1.21482593356595	-1.217513015833526	-0.7375869937870903	-2.292007395698884	-2.3108784238519764	-0.35854911994904937	0.7648167293738839	-2.1959115032269803	-0.9354094429955918	-0.6192767867526973	-1.886581105262209	-0.7048561570193808	-0.3857602141858958	-0.796402015975785	-1.4664230452700375	-0.9303251764365286	-1.8091581644688923	-0.43608922786456494	-2.1038587267836757	0.6438268173850079	-1.3886762898075444	-2.5856046315227803	-1.6989343599255808	-0.619748305987834	0.05248785281039013	-1.1171832010142781	-1.842730687022925	-2.106866278575569	0.22684446212115592	-0.4500455707059242	-1.7872169972512222	-2.7394909742283	-2.4991710731226564	-1.7409298972903737	-1.56976229074675	-0.882813999274131	-1.4621403768827308	0.0	0.1546392352311628	0.2359252082766851	-0.7295866712497295	0.2901639824136536
0.5094769660035364	-0.3336960035695857	-0.6333469673228748	0.0905607410306707	0.23692917842905578	-1.2706931823213004	-0.9734262234074533	-0.38611306667784934	-0.9659988319544187	-0.8731831599983056	-0.013357813278511007	-1.5898467653335642	-1.602158943270206	-1.1862302006151904	1.4182059087744598	-1.5241752955958825	-0.9334043263770465	-1.0976153252261323	-1.7495715917537749	-0.9701437799274504	0.507973800209141	-0.8006699428209847	-0.38685929790198403	-0.753353242112799	-1.0111023156936358	-0.047076124966263	-2.031534378172812	1.0869568972483348	-1.5010752133685126	-1.7601789945315796	-1.3805158333193281	0.20119978118743548	0.08031033827386548	-1.2094284967078135	-1.514647908110842	-1.5416737836350252	-0.05284621930703202	-1.1828362239151304	-2.1277085387217665	-2.4362803082078566	-1.9932310619179168	-1.2131315155726206	-1.608017066381225	-1.0797771477734792	-1.2273942276975394	0.0	0.03418665265762713	0.027108001115995067	-1.0164788890796626	-0.011701392076649449
0.34660060605808307	-0.30534518512172937	-0.29596401015847046	-0.2186068429372718	0.38468159999448653	-0.7150319208336394	-1.0818872529472283	0.22642402860543406	-0.9479941273438681	-0.4561733979777624	-0.011590412312187383	-0.06183181526828987	-0.49516640978772086	-0.8288469841135984	1.2993875460165405	-0.5387169838929085	-0.6950939539384283	-0.8827324640067965	-0.8302953911146074	-1.0274312512548458	0.849726738955088	-0.3192158444209418	0.5163037541892413	-0.47218777495353337	-0.16695179011994188	0.11207933459293713	-1.3132525778764566	0.8885888686690291	-0.7303025901760031	-0.2382961280434852	-0.8218610915799613	0.5889372194569487	0.08090583987099553	-1.0129780365145213	-0.5533868890604444	-0.8234323545849749	-0.3895370604821451	-1.5554643197578437	-1.654964978575686	-1.2730587355602165	-1.314133267760876	-0.2982560059396002	-1.0385206981104258	-1.4679858542835775	-0.5584736855532656	0.0	-0.23091648694029782	-0.3661780283894785	-1.0735433406747092	-0.5002686101034444
-0.32792336748056705	-0.011989736817275583	-0.2818263776392045	-0.3505112648782498	0.38218610871008907	-0.0020426868204542646	-0.7032094723489032	0.46384501834859604	-1.1281091542572608	-0.029862223359996914	-0.44329755444339874	0.9621780186321767	0.23571961344769335	0.19120151912241892	0.3689689478207909	0.05484539515683183	-0.15445487009555742	-0.03544568806483808	0.20324203426799017	-0.6152456183267725	0.38419345115726405	-0.041656518931721606	0.4688368491483416	-0.020781633873881527	0.12290402460464118	0.16166095736380423	-0.3282229766739717	0.3457377331277774	0.07056096676132154	0.39826583070736654	-0.3265443305750319	0.51875216751184	-0.07466108458329841	-0.4521592126516756	0.3506761339317032	-0.37747132877607786	-0.4552092429213482	-1.2592951323252803	-0.7606811467943976	-0.20591465655567698	-0.8623487117849152	0.32434112494922374	-0.2609639373059637	-1.5605220470175711	0.20658816019277643	0.0	-0.21206299653433805	-0.7055663651002879	-0.80013741668901	-0.6351374856668823
-0.7905344562278589	0.3857833677739697	-0.5025770805978972	-0.11289846866662605	0.17286592650531873	0.37967217233926326	0.027500439841825083	0.5503108569553271	-0.9385253333372097	0.41064991140409873	-0.5170293189784602	0.7664403370858759	0.2301585443640541	0.7962576068151735	-0.6552776622416643	0.15779076760383096	0.4891977237057734	0.6748053001572456	0.6456657621039056	0.09526359496985565	-0.2554788194627665	-0.3028817019894373	-0.24940827639729604	0.5235928221620193	-0.13915931132492074	0.27541824041577395	0.37539337077029505	0.10810555902070261	0.13410269807496777	-0.18284767140891472	0.013220593188966822	0.36372221316424996	-0.17232819249398407	0.3678980536862994	0.5210342938172723	-0.20009260338611398	-0.03897306924504815	-0.35019156511587485	-0.11046064118013661	0.1804381049719702	-0.5115215422514345	0.19034558380183628	0.19674433786183917	-0.8097840589161573	0.640508270064947	0.0	0.2714072929836442	-0.6541733804291321	-0.41638977921438364	-0.21717295562565794
-0.5328260911637117	0.601347441106639	-0.4925194112773205	0.3440165637842631	-0.1986669553504407	0.4005322427771733	0.7015528079722823	0.8010128253660657	-0.03229360248768489	0.7594355235613827	0.05586268179091675	-0.18228481463818036	-0.13540643412668696	0.5425468203525123	-0.9976764312081394	0.1875673084229164	0.837654794560766	0.550334325082045	0.41494473011240013	0.6312573214394286	-0.26318814246436706	-0.7379803396241656	-0.6431896195998525	0.867088181909611	-0.3754620579023287	0.40427770560309895	0.47066482134163906	0.4245070896635825	-0.4071118452930125	-0.8886187036766475	0.28340924446575555	0.3636513130822988	0.0765001546478687	1.092096864475893	-0.06614493964270238	-0.08699713119429281	0.6759986021256831	0.6958609108823304	-0.025402687870954312	0.10460884570472674	-0.02261786687274207	-0.5826105763967301	0.14967407908876476	0.595864805499486	0.5894164012051303	0.0	0.8590570250056677	-0.2238230259150435	-0.27598466891072587	0.4370553101881257
0.062482771229977814	0.43826772442972045	-0.022745907783418725	0.6513457729670509	-0.5871219355894496	0.392010447030316	0.8882100901778645	1.0661422843509438	1.127671758537938	0.859248648450352	0.737611206366062	-0.8892301731821682	-0.22364945458753877	-0.07255946594632552	-0.5583688032357277	0.47347775985208856	0.5933836175391256	-0.29235038411334885	0.056952763333766074	0.6706603423805771	0.3855180288910249	-0.7766422704993567	-0.16728268180634628	0.6824804244509396	-0.10459359290848481	0.3876178937782812	0.045506264979224685	0.8592387890416056	-0.7150865569491582	-0.6029776234767041	0.4687061882433305	0.3809370430386616	0.5885066902885354	1.3485562628500376	-0.7716405285488102	-0.004024964763336144	1.1791889037127945	1.2827930766178006	-0.23920118971491303	0.13702190571778497	0.4472550603331482	-1.4208952448980465	-0.09456046471670687	1.6554805962266046	0.306311035011054	0.0	0.9428212329848443	0.110601008416991	-0.47342947662522955	0.848631577185618
0.15315403230269767	-0.009998376844677323	0.5942043240979252	0.638484580659717	-0.7634752671221771	0.5868485499796477	0.514371190289043	0.8546950145860165	1.6209212745494093	0.7198683016540073	0.8570073257244384	-0.8680876848175839	0.14193181348638692	-0.3897795302826901	0.051608325371221245	0.8987975232828725	-0.0922526814907085	-1.085994348665221	0.12749649507086025	0.3566510101125115	0.8963884152085277	-0.3179835796529807	0.6354006499786315	0.0035540292688130783	0.5008569722564608	0.26488884354603504	-0.48997282890324567	0.8073519889559861	-0.227409630473988	0.5835671267435352	0.4111653415976483	0.25692651843571135	0.8695499123189284	1.1012956409102455	-0.8772400225366632	-0.05825470279922705	1.0572207984028512	1.1749687948691454	-0.28705251607156557	0.5102131356202856	0.48918215243606405	-1.7374445418806206	-0.0809220282309279	1.4971483538582049	0.1857424881246243	0.0	0.3507656892973085	-0.1080543830546351	-0.7150857831113056	0.8415790039217916
-0.5211561501427041	-0.384667682198982	0.8213637135594403	0.5345224306452998	-0.5448923143713856	0.8529117727808986	-0.013967553852089106	0.014534529931885776	1.030453350922361	0.5461001137657869	0.4178080417124975	-0.4407203708711846	0.5445114176681484	-0.3653218464590607	0.16066149334283253	1.117050168199778	-0.607755909123268	-1.2618494984941837	0.6274884284755984	0.14172744587908165	0.5966740573312886	0.2012509078126629	0.7907190694610657	-0.616758827686309	0.833279885806584	0.28434250441357245	-0.681366631918857	0.18872943935022576	0.6880790061159348	1.6425452632737199	0.12349615143400024	0.20151211677581357	0.5011814809190309	0.6842365137901407	-0.1784939268363571	-0.15473066663917617	0.3749493601967247	0.6802057166071197	-0.05775609105699009	0.968271084697865	0.06704175282438263	-1.3092014280770459	0.30801391062275574	0.3699008017085874	0.3651846176065404	0.0	-0.3656979492686492	-0.756231856308259	-0.6342759898917397	0.6181642353732221
-1.2725479751766386	-0.36668387230169297	0.44221990430422436	0.663035244975307	-0.017095549123772577	0.8773555032901004	-0.19484127887284663	-0.9261383627596238	-0.06989116990194406	0.4856369533282566	0.042689067057370945	-0.15219763346557286	0.5447696799021196	-0.43066508098975886	-0.30532562007278574	0.9578764021188668	-0.3671859663332385	-0.9569778567058493	1.0673623692967869	0.3084112182309714	-0.2727890665702146	0.33196137699553796	0.06975378628938315	-0.5299373761189801	0.587978934264954	0.5288627982769373	-0.31809707691405525	-0.4986777570536869	1.1417869220541372	1.8289439030608974	-0.02213444357982478	0.5787625053646581	-0.36401405367927464	0.4003997992670382	0.9247381829097714	0.07109913280070239	-0.39028571774904186	0.2885100501204425	0.13532712560443377	1.1846107788268587	-0.2591987999996752	-0.3620219971330096	0.7529000999418735	-0.5086614736716256	0.622359411126794	0.0	-0.4795466180410016	-1.1888953005861675	-0.18905805563722178	0.4391045478656609
-1.239753615880162	-0.0017647703756989257	-0.24247718734747897	0.9876824754022734	0.4140637005851435	0.5267375662803447	0.015274404208058796	-1.2598399763440822	-0.6744743331991636	0.4345313344078909	0.17823756946337904	-0.12440588151609376	0.23402327721771057	-0.7770440419559626	-0.7843220304660249	0.5351522538202007	0.5936529729035223	-0.6347619481205294	1.0350741859828474	0.656871447490253	-0.8480476102248325	0.05946681863938168	-0.7218264571082289	0.3221267180206716	0.12942495403869625	0.6764034971446419	0.4291367065678908	-0.7856796077748264	0.7150984353775623	1.350133400452578	0.3645726325861711	1.328238987432539	-1.056712539717321	0.14784154875957276	1.8250350814537852	0.8103077731383004	-0.7977668319188328	0.13975238831578576	0.017111876545175497	1.1391808330300086	0.08465271763078706	0.60904009341345	0.8870724050459502	-0.2114846078586252	0.6657533898973377	0.0	0.08856990154761506	-0.9168427826632563	0.32564833682360733	0.34232964000969546
-0.36357023555770934	0.3253744326215555	-0.7092861670844706	1.103253971749862	0.3538849604645453	-0.026271129507355623	0.13427204092668457	-0.8648719501504762	-0.3475202823302871	0.20541831273444916	0.5684768511028561	-0.06403828692522139	0.10994564365673266	-1.0669518451882476	-0.653395670985099	0.06123446059026348	1.5448311265056416	-0.40797947872575796	0.6243002774102979	0.6950729451472637	-0.6351667686333528	-0.27468171806395086	-0.6813629073226846	1.2286768479746322	0.04668549373825185	0.3200156488172392	1.1093153535628137	-0.7147905768881522	-0.09229627200029246	0.8881356426244833	1.150264331648978	1.8653329528343625	-0.9656767519029832	-0.4098177111974361	2.171582313100201	1.665128028101783	-0.794197782601318	-0.05392849153547669	-0.24517615557076333	1.0330273042397968	0.9670742835915033	1.133095324545566	0.716899456747294	0.8869761994538721	0.46633033988756695	0.0	0.6495982860133978	-0.13719112193404603	0.6408093572794301	0.20048135066618453
0.6027646053143585	0.3044255173548218	-0.655730517557355	0.7257649828110413	-0.11287862503756722	-0.4868179092617235	-0.25488034036310375	-0.28386401538484335	0.4155425811550705	-0.13516020894382516	0.6118581023620427	0.23945453559985794	0.4608617292650024	-0.8885380024885218	0.1572163968337725	-0.294017854908695	1.6900497365820148	0.02323081052300118	0.28849432319092166	0.15685825292989408	-0.017380931009600496	-0.3500997612857544	0.15304144239567802	1.3627896190356403	0.44688997842982486	-0.469708324456644	1.2847260189584115	-0.6207777011134713	-0.4377934972536074	0.7795319402853635	1.6685310576637766	1.7237231643320448	-0.07150011832568347	-1.2709114428645778	2.0288576672396585	1.9074901546224512	-0.6135254620469086	-0.5311414645833021	-0.20652529303699313	0.9647525404808565	1.6166293229149091	1.0208505068157117	0.5790345022602083	1.5090614263094548	0.25180593339035745	0.0	0.5272244048790312	0.5000239031277013	0.7812286321585338	-0.04432073691628918
0.9939892594101968	0.06714469607702397	-0.1903615574041078	0.07392012174561471	-0.38948750124609455	-0.6778438240400569	-0.9186723072979623	-0.018725869574906052	0.8068629219332842	-0.2451753148553821	0.11190103703073247	0.6101861449807524	1.0204227966633732	-0.27691464619530026	1.090495307775874	-0.3774013356311987	0.9182508646539287	0.7837832103212781	0.33722989160215544	-0.67592349657692	0.2645491338794253	-0.08527587716643968	0.8772228181206222	0.6391383357501438	0.8397754428848883	-1.0770873962270044	0.8311883960988995	-0.5721165987612457	-0.04311800302232957	0.8292080287937988	1.3956978792756625	1.157447611638031	1.0419214967133434	-1.8590905326297325	1.6959947041439773	1.2452644821972347	-0.40823674630676426	-1.0640669840530408	0.31479525883170256	0.8407371410930266	1.45949257853735	0.4621086223449779	0.6943536091187062	0.8742010957130529	0.207276477692794	0.0	-0.15207123974735992	0.6062001506558509	0.9187037124190426	-0.3011094821374164
0.8934692375100104	0.054298422830533724	0.32688479086873845	-0.3673439557601482	0.029653484928304986	-0.6081321849073056	-1.1626240793417992	0.055616263152156634	0.5686322482201961	0.08439996650102972	-0.49963189572166117	0.7004839184614993	1.2886400099238349	0.3609820285291067	1.4852023211269552	-0.07186678807376412	-0.09078711794729069	1.4494410538688618	0.6407444465941331	-1.1911991245663291	-0.036566790279588236	0.4056424797022941	0.7631148267055997	-0.1734721939769237	0.7283472224053353	-0.96731777725277	0.03054135350922494	-0.2807589135152924	0.5818739452808955	0.7487074357014775	0.5646520537197411	0.8603158597543686	1.6552668963393387	-1.5512363149039086	1.4193731610811295	0.20670978934530793	-0.09528848871505818	-1.1814065185908003	0.9711847355913997	0.5960190555106213	0.7498147435304467	-0.107068701755041	0.8685608403076697	-0.4541208088198054	0.270326094048439	0.0	-0.601660118657555	0.41165770533995516	1.0465476039756363	-0.4588559130121919
0.7998010707889033	0.47725978278786735	0.5883940660227189	-0.42403771785287686	0.9098116297616251	-0.38697484041661157	-0.6613967610535366	0.41215662274009385	0.1677445628145365	0.577769973362142	-0.6823747275128862	0.3947391724959117	1.1039931713902214	0.7144978930561178	1.1850654014316793	0.5215507494517616	-0.5256512243865823	1.4706648657912222	0.8142829126639591	-1.0087356271919123	-0.49021608104417236	0.8980029979968448	0.013094266321265747	-0.2530247198080766	0.1773344918780321	-0.31615143581623567	-0.6178947272914146	0.36817096961897006	0.7712209756702045	0.5081352632438269	-0.055746628292644304	1.0800794265629445	1.4339303737125482	-0.4442505064373119	1.2395445418770543	-0.3802658721263994	0.4013419188187943	-0.7900573424137237	1.214052819715927	0.36015240106901447	0.24820522081429275	-0.30324388021372667	0.7140842748534304	-1.206051406368864	0.257609243046465	0.0	-0.2888403253790075	0.3871065806735071	0.9402032745046962	-0.49495488764188644
0.8569981916668614	0.9882374214042758	0.5249238120899081	-0.4024876752555182	1.391791507268898	-0.12742003992017675	0.06996946598364645	1.1104454579239442	0.1812449852010236	0.687688230984319	-0.3730905296889367	-0.07060268820044009	0.7848243292336818	0.7663288673261391	0.6372246042218236	0.9903913138619123	-0.18205370461954495	0.8868255384256353	0.6158779309744299	-0.3400268940704444	-0.5718155958932513	1.096907569021486	-0.5840608616258386	0.4251780558143659	-0.2918940798874239	0.13912545573775983	-0.7302822200646139	0.9165584948277552	0.39913405231677956	0.2435685693766862	-0.005656718945865962	1.263626930600199	0.6246848642628934	0.5878594070733953	1.0448044952108875	-0.2529964253584075	0.8605909228216913	-0.3726092745414129	0.8364965812915749	0.3013832229837098	0.35058478828465917	-0.05104626474697507	0.12911958052037747	-0.778564856085128	0.12790820884802004	0.0	0.4611760330012428	0.6371578588785098	0.4706033270263609	-0.43321903016973085
0.7078735002848182	0.9962474246704237	0.266928047567481	-0.6030837406266052	0.8839438507820675	0.0989364549301027	0.22807743759394777	1.5777641633303563	0.6428003197430201	0.211225807541177	0.031339598226225916	-0.337756069900146	0.7075100209432569	0.5672096063567296	0.3812127416498291	0.8833974112616146	0.4595970837533895	0.368927644371794	0.12599672767742914	0.20120655505463325	-0.22527869542862788	0.7842133749890176	-0.5597954114314551	1.1146945815744447	-0.2928110785602575	-0.0905964778074063	-0.2757454219556206	0.726357092301037	-0.1207959367740497	0.039607369768425785	0.39357995170100274	0.7591409704317463	-0.15306597589910179	0.7456533408038386	0.7332545488502871	0.08745993928918977	0.8664469509415711	-0.41487748962674825	0.13160315427224994	0.3546861838603359	0.7027079575387587	0.40307217082275165	-0.5494413824318265	0.19376488998761468	0.031205660205054827	0.0	0.863443150270992	0.8024620438210436	-0.15296201171649768	-0.2890100615317316
0.1162485600371558	0.32460347417514784	-0.02662620928667904	-0.8054412259915141	-0.23533511929107165	0.2781901464491946	-0.28784646580755	1.2617277882742897	1.0474823961468076	-0.4099646766343622	0.17012393609532936	-0.21363247073430608	0.8492125327793474	0.07930403311753782	0.4620425915842752	0.16839866958121827	0.8152481549412302	0.4504985253947051	-0.4004322993109108	0.14430786987629204	0.20691129441680292	0.08542678186805001	-0.13938197189753906	1.1296263045467747	0.06464337896007578	-0.708115154912119	0.43918005635702323	-0.21442478888745706	-0.4023475682150474	-0.06634736059829804	0.4999013073619767	-0.2743655501915268	-0.3584443447869178	0.1574970236119198	0.3254700109584025	0.05950503851065	0.2552727490930725	-0.7275793263644312	-0.44702800569804113	0.23197858531752874	0.7008209272698289	0.7139653838483231	-0.9027334799565544	0.6301600252499124	0.09495333851143875	0.0	0.5609498501342003	0.5404159355622647	-0.5561186750461945	-0.13394034452656556
-0.557350583655603	-0.5395006154238918	-0.28586996850329494	-0.4549053832929709	-0.9743913454513721	0.44023744600514625	-0.6622095677803769	0.3386362812568094	0.9238869494626546	-0.5194664186740923	0.04607674092668256	0.2291131261350185	0.826259784405803	-0.6101201249514637	0.4120513984890854	-0.6481254744833029	0.753003790124107	0.8700975561701881	-0.7584060361422331	-0.45607870493083663	0.43476487449294915	-0.46648937768961746	0.21124446873465433	0.5272202720775985	0.38762776806517535	-0.9941126483318306	1.0071165538988778	-1.1074252060215581	-0.46605732224496976	0.0033235056508925556	0.1547757582462184	-0.9446654363758586	0.06343869919676502	-0.26678887115717864	-0.062264315178754456	-0.29117872031748915	-0.6128526095936179	-0.5679308820757211	-0.6807219887978319	-0.23851214728666156	0.21178893064478527	0.6906989886562693	-0.8562217953995354	0.17162730490747874	0.2451849677987723	0.0	-0.04669649940183597	-0.042648551069774075	-0.5877537564469667	-0.14651541622711786
-0.7271100559187139	-0.9254996429700587	-0.49065609893067363	0.5939976134162902	-0.8074007903419149	0.5924186168275631	-0.07627723122660424	-0.43911956963158943	0.3054067682281343	0.0365435096651909	-0.1286085244741274	0.7273115390331419	0.3621240687731516	-1.100471019624023	-0.15012564144561458	-0.9566469076559654	0.5675012997867939	0.8693860991927761	-0.855036493282805	-1.1186882064547494	0.42751765425247995	-0.32550525146011206	0.3426782285745985	-0.06744195759154324	0.43187482303347474	-0.6299664070556091	1.1936551938832998	-1.1421848820226612	-0.5293098246082244	0.2584338366499922	-0.1683529267442972	-0.6677451104243082	0.6194012368155147	0.14198898893853965	-0.33898639126006685	-0.4180806103960212	-1.1352130499096351	0.46867494031337925	-0.6281370213330915	-0.8398779245733428	-0.3382092514383577	0.3806750645230525	-0.667179620347007	-0.5764880010781619	0.30036731022964164	0.0	-0.3412222579295061	-0.5172837442685718	-0.43627406714564293	-0.44842384789696893
-0.3244795214833638	-0.6709612316648375	-0.5626668795089348	1.6959658966218347	-0.2279261102132392	0.6557347679135479	1.282856040049329	-0.5825938048603276	-0.3532406634476217	0.723338175193985	-0.2369872164592749	0.9801723888563313	-0.35609164475402827	-0.9961109353682529	-0.9680027478038093	-0.6073078805001859	0.5270574417158865	0.12466794645428621	-0.6526607601268232	-1.3569097272057014	0.24240096982394696	0.5077911581414197	0.4037006700814942	-0.18672270215302053	0.24794130335663803	-0.006529038703324644	1.0484613320418952	-0.3983582096442738	-0.5930759558816588	0.4687061504052787	-0.018779911691858803	0.1101836452011432	0.6721455809041684	1.0724147195806535	-0.5197755980061065	-0.02557706485494693	-1.0470765957556614	1.8218611010119217	-0.40267322062051497	-1.118447940287105	-0.5156363143278807	-0.024150321516790602	-0.5317671879728683	-0.8535204556994561	0.20557710259817896	0.0	-0.16463326375273424	-0.6036259576676123	-0.34575038322753765	-0.8513560418054683
0.0979645392114443	-0.2458116160750963	-0.3750326712270407	1.959642889217448	-0.10079625209691927	0.5134194286636352	2.3289911830406815	-0.343686770644687	-0.627310423450971	0.8872923102333692	-0.2871209044699338	0.8335160199369985	-0.8229126313090678	-0.45020166507990317	-1.316699801228033	0.0048903457457422726	0.5757000262548527	-0.8112686425146629	-0.17294032906430798	-1.0171011291367165	-0.10971139722974053	1.3891791241842955	0.45348594602233816	0.06475720699060904	0.00845707924859543	0.29444033092483957	0.7824603107283198	0.24757214017783957	-0.4167612886606756	0.29915218560469187	0.4445648435122717	0.44011076653444575	0.038017220157674565	1.6111215626840805	-0.6784744344178646	0.5384073039945672	-0.6740166951384959	2.4197290284807567	-0.05574404250216691	-0.8277635378792774	-0.3326321695942506	-0.3243809045232907	-0.3456338929821759	-0.5464491177387134	0.09151040984331994	0.0	0.1438228357215227	-0.39152021168809253	-0.32627106586619103	-0.9079258809925799
0.07111437585601539	-0.18455815843423412	0.0793747118799475	1.1685666290756604	-0.5853452691495549	0.1641072720211034	2.206584744895798	-0.25917983100088415	-0.4409773000278275	0.4318782998711671	-0.22842273411517938	0.42046606281678117	-0.7027474591074162	-0.13497673925337753	-0.7732429043146153	0.39557530454783496	0.4796415954635775	-1.1040076699560866	0.42300132672527013	-0.30510370576127155	-0.5170337638417789	1.5952545122143613	0.36286738241600114	0.27695428458884863	-0.1528982816767144	0.1550012779587183	0.5343763203266416	0.1414579072368518	0.10637929188659494	-0.2817503447296318	0.6807371583169176	0.007297625453584152	-0.7788307425827751	1.2646548785524387	-0.8309054087430265	0.7375035754679781	-0.5684805753114087	1.7701379514761812	0.31864017238260955	-0.18086176741496995	-0.09891925303386315	-0.3939368556724122	0.0720362823899536	-0.10282341688476763	0.08266040463095516	0.0	0.25715247682860815	-0.09950962842207446	-0.23442490408139696	-0.37698683648380854
-0.19762441010294463	-0.5002054266028662	0.5683642061763782	0.02262296931258215	-0.953714043928823	-0.2050012340129521	1.1378832121900355	-0.39910523531076025	-0.016889116746342733	-0.1554132239108862	0.06422267470428454	0.10048897550864533	-0.1622917502898308	-0.4622019943495194	0.26562664686455517	0.44654079819887665	0.1481660082921804	-0.5676040427748335	0.851960407539645	0.40547324556350145	-0.6505438775646875	0.9855938061411372	0.12483302646830692	0.2335803681050537	-0.1382772640422352	-0.07531370908932843	0.25925702997318	-0.4202410642904064	0.7154984336980393	-0.8486620994316013	0.4705602702892066	-0.5454452483149533	-1.0314278689294933	0.42739522301316113	-0.8935136653305573	0.5321720129086426	-0.9202083822708156	0.4635543490502876	0.5186100957381079	0.3659318949227922	0.022179585486003277	-0.2117119483721694	0.6100506557737168	0.15648453050063615	0.1147898194666399	0.0	0.19740925190298025	0.23045849209584443	-0.06959699209791242	0.37621220013918855
-0.13219246147208352	-0.7447152289737542	0.7735938131221579	-0.5908033594884434	-0.5363198421914357	-0.37082696989698616	0.051788484465557894	-0.3207143044489132	0.36537564723294835	-0.4033361282434008	0.5506309841756394	0.1498394311055027	0.27342763485159344	-0.9495653811829353	0.9462591988582496	0.38253934718981714	-0.273469375141841	0.16041634994807885	0.9064572757425252	0.7825077033986764	-0.23535345468989075	0.05335623766516092	0.018877583993756282	0.04779046938626332	0.10420501948426479	-0.12794585181749352	-0.13442792565124925	-0.631696010552166	1.034441656676172	-0.9242173084179309	0.14573328859577822	-0.4989207917834577	-0.4857869843437814	-0.1797257490537095	-0.7778478871756214	0.3941760921311454	-1.3688078211895192	-0.4715253823920442	0.4146186690988685	0.552944190092163	0.14308001871573645	0.1308627227139176	0.8805326169037127	0.36983693366436415	0.0090324687308465	0.0	0.14829489464412998	0.6777255533385683	-0.023209879352410322	0.6226313086255892
0.40534741341662356	-0.5904532563898685	0.6208100405225632	-0.46125141892613686	0.3922757164895825	-0.320072424174116	-0.46391251456013416	0.22423074537369134	0.5317711790919776	-0.3510401287175912	0.8944771932952873	0.4594964867672646	0.19559840610786808	-0.6535444329920597	0.8292408828141417	0.3967101447105995	-0.5784857608043397	0.36745317889434115	0.6483140060149704	0.6847237691751605	0.5321245277658124	-0.6428163981164634	0.26742159584673186	-0.08965273802816966	0.4490194416065456	-0.12360362556623261	-0.5437284606820815	-0.21955044767000945	0.990323145547619	-0.5062749646183279	0.053474588568622	0.00282907598180728	0.2979144372640218	-0.332745158921165	-0.5145430381966433	0.6383929921750339	-1.3880715997475361	-0.5972313501442227	0.1725301599611407	0.501147354309686	0.36491209937369967	0.4738677006284997	0.6488098377722427	0.7476366356103398	-0.28834031702129853	0.0	0.13754489210440624	1.1444947544712152	-0.17328875862843843	0.044876864647981
0.8787512717974308	-0.20568858550388602	0.3967263807030781	-0.1026001817170001	0.9232465206442707	-0.2813770411331543	-0.6057448927992573	0.7981061745516633	0.43882413703381384	-0.39408124827573	0.7319169198381583	0.6006205785444347	-0.3282083578456428	0.6777791759028383	0.28132635183165666	0.42467165663383416	-0.6669915532056505	0.025552283649362656	0.34783459853280047	0.2595705844648954	1.0325031902970456	-0.9722272361808728	0.6191161260281655	-0.12228854262082517	0.5629103495759207	-0.23844185022045966	-0.6391190255363556	0.23249922966158273	0.8426049072029528	-0.05155607766963689	0.012730028052357557	0.1583457317839299	0.5180927606513632	-0.3898637360472069	-0.25583654628882074	0.9520421788292202	-0.798743365175177	-0.33097426137909747	0.1530735359792608	0.46704546121187357	0.536824268056113	0.6933120863016468	0.14253263204810818	1.0855268218021308	-0.6085469385899259	0.0	0.07276679321687421	1.29113931411522	-0.2600489019068569	-0.7893403779578283
0.7322432824309675	-0.0005707031193862541	0.43215749126224384	-0.03937610593176211	0.6476247352330473	-0.452703718785732	-0.783954964699129	0.7103977646667308	0.15914808885712708	-0.7463623422991881	0.08769878568032279	0.26509332271605457	-0.8374588511957848	2.1027433634690382	-0.05013644481156494	0.2908337106223026	-0.5485866611075267	-0.2958024730290305	0.1933824092929634	-0.07863229526166031	0.8468301388945696	-1.123832970352468	0.525517523051035	-0.07780844186680802	0.18809167065092325	-0.254561370646128	-0.17663757552836454	0.07905162738975079	0.778957368589151	0.07224611563756995	-0.45652822510346985	-0.4312727978369542	-0.031025152376900077	-0.6391289417868735	-0.1491095083640441	0.7435272868146852	0.11561345994445717	-0.268043616317973	0.4961696017885819	0.4808185512309251	0.40659903272842934	0.7749559213533914	-0.18034918070217806	0.9013093090570037	-0.7324910468675185	0.0	0.00754841557270827	0.8729795262945755	0.0647209339181242	-0.8949786504683412
0.0826497263293615	-0.11430416015028154	0.6630940171645469	-0.2552503792580025	0.16614046388492992	-0.723025250803421	-0.9320277840596406	-0.12730866733293067	-0.14074724125826152	-1.194693361708553	-0.581957551800012	-0.37495250810037023	-0.926447303145142	2.370849527320752	-0.02089527915291499	-0.04064372281188969	-0.30148701463880145	-0.17092924475752092	0.09197544220273265	0.10222710918651906	0.2666350942051802	-1.1624796977931475	-0.17684390800939714	0.02379749728151754	-0.5037470458917254	0.27324592572882095	0.6220115420889398	-0.5063486939020292	0.6231894170972077	-0.05125370715823648	-1.396881431671408	-1.2418313507629015	-0.751002125919807	-0.8328262445306133	-0.23067570136390886	-0.12226838932880454	0.930066733265902	-0.47156579759719325	0.8626752674742055	0.2990282471177501	-0.05662779640980409	0.7562417322028572	-0.1485346952281008	0.06318194855306217	-0.6237278929252493	0.0	0.1435041682117398	0.08231005742866077	0.7556127269408512	0.11158872334732857
-0.44486565290399144	-0.29742020951707837	0.6278242838293254	-0.40915888378658233	0.285562407063435	-0.7486982254550274	-0.6477752424495985	-1.0122842667724292	-0.29171421953339355	-1.3852185305692455	-0.8252073150116305	-0.8177756880996563	-0.6346464361679433	1.2726107956045547	-0.06539591197421192	-0.44011392267502897	-0.10971948357325377	0.21257261020292642	-0.19179737879816203	0.8667126501251606	0.009926366777480813	-0.903100240615021	-0.9304462062615267	0.08661897786991697	-0.9808915261702242	1.3349058785574608	1.0907689259385884	-0.723274465243058	0.0794954769216551	-0.16556381628601582	-2.16618035203504	-1.5138284153389832	-0.8983576234196643	-0.5262022919099083	-0.45490482506965346	-1.118917875054748	1.4255837076022284	-0.5420482688628596	0.7189510856276341	-0.26539403453350463	-0.6015944039314117	0.5972551746716969	-0.04507792486422917	-0.89664133612795	-0.44922224978120256	0.0	0.4880569061659055	-0.56331337518372	1.2917428092970895	1.5304127794691669
-0.4964151421912705	-0.2908377366529164	0.006640318260814117	-0.399786806247058	0.897332422954728	-0.3405641511756606	0.07901597003746251	-1.2042107313708963	-0.263124454671344	-1.2120656876373062	-0.6211691495976329	-0.752133250620206	-0.39499728770202086	-0.11128013879955953	-0.4946139135334929	-0.7741010546019194	-0.24859101054698296	0.3615252863420123	-0.7035188855760103	1.7422667930945357	0.3960347695266561	-0.26202957912027314	-0.9972586036989327	-0.1391289828930741	-0.8959808726722307	2.1611608030059046	0.6714291365250591	-0.19234612535026197	-0.766584225413049	-0.30780322560349577	-2.0872158783704053	-1.2234206020228788	-0.36762694343035707	0.2474395798234999	-0.7886019529162892	-1.6155242366514861	1.6217180326982712	-0.23295492345655955	-0.06750345466507755	-1.013724211240829	-0.9493372065305391	0.1808881498554292	-0.21439407741880703	-1.2247735283263288	-0.38233537625734265	0.0	0.6753829717401382	-0.7036992617005464	1.19269878740873	2.203846264146401
-0.3525798762850231	-0.15745173383217773	-0.8851921186464408	-0.46915484474003316	1.0035710807901306	0.2799866551019119	0.6237821730144912	-0.7217364600940448	-0.19803317497407066	-0.8274511222205204	-0.31020110348953	-0.35792965768683793	-0.5732036597311033	-0.5783461806582294	-0.9509541084344528	-0.9827359590192635	-0.8461879370691311	0.10031356380204932	-1.1668937250796716	2.041953584119068	0.9519214519859753	0.4401546438885072	-0.31073528220863605	-0.8337598533336958	-0.4997619831865804	1.8543216323851146	-0.47555294848137125	0.488198256434734	-1.3575519931296662	-0.7289904223429888	-1.2298652131098604	-1.0476722470681001	0.27686782626356543	0.8775811701297453	-1.2135727077361695	-1.4909233775985757	1.5808330771018675	0.23997047651107253	-0.9792696487918067	-1.4367106520513575	-1.0142793232888208	-0.48648367256449315	-0.6009302011938598	-0.6718649812214119	-0.42869826777469905	0.0	0.32151137160195536	-0.4456948769654554	0.5608008301449731	1.6187245943144393
-0.43982490018201464	-0.11922247218022967	-1.3005590775820957	-0.7421674735670202	-0.04910255152636433	0.672533763509113	0.3970708046728821	-0.23653744514161193	-0.2518500100911799	-0.35558368535490625	-0.1506848647840275	-0.050706258964688174	-1.0570883644948423	-0.03890421079182317	-0.7826134818034468	-1.002203129428175	-1.5883368415820664	-0.2670356640924895	-1.2328467130908387	1.4778325595918487	0.9583227581389221	0.7020913518712727	0.3979083687347606	-1.730386135810411	-0.3645590584003813	0.36886238917353203	-1.4689675346531195	0.44100800816996477	-1.1909833745952494	-1.335258610224145	-0.34188373551509216	-1.3830198741430901	0.4995800215315923	0.8194098577747186	-1.6225430962316159	-1.10224862643413	1.302205193796615	0.526465553174515	-1.2843587338518827	-1.172570068910315	-0.8584844426446534	-1.104002068499485	-0.8013068618118376	0.29624743787468627	-0.45370963462262537	0.0	-0.4586617236043022	-0.16365960047234943	-0.026613640683668068	0.3338911758860149
-0.7118421958688854	-0.14741422621699224	-0.8364905336184503	-0.914396314818084	-1.622074750210714	0.6071324878541371	-0.3966815815744216	-0.24130372477918033	-0.3936359160909559	0.2224792771056139	-0.06718201485474927	-0.00329021094560972	-1.3418143841290635	0.5808552451831117	0.08175036316288936	-0.7410490042299647	-1.8007942377201023	-0.3903781117869578	-0.8484846651477109	0.47012922302942806	0.3049981608965775	0.36075641078576004	0.4080121944449632	-2.1233145007317145	-0.684400884067026	-1.2822806076219917	-1.4437468180632138	-0.36845593797280485	-0.3971898250346198	-1.5126684152607497	0.0006599043913449483	-1.751834607319793	0.35129789297494035	0.19584848539222788	-1.7813396110901716	-0.7706720056649796	0.8239893986113774	0.5694644032523635	-0.7425361091559326	-0.3942696676595735	-0.5476259818276886	-1.2339161423565908	-0.5629122566670385	0.9777986068105161	-0.3428375755017546	0.0	-1.068558801526504	-0.06705502685978938	-0.18592434631201976	-0.6588292336871172
-0.7679668049493156	0.08490356002849064	0.07871319802398719	-0.6134484167137615	-2.345169461624405	0.24198738624686603	-0.9232258687289366	-0.5234815844788566	-0.4311845785033572	0.8444711382158774	0.12873320294438628	-0.03230899496579812	-1.0557101192201233	0.5407106777233076	0.8851906748042978	-0.228531077459674	-1.0368022861201265	-0.3066031257188244	-0.33250939065242013	-0.22429631116612114	-0.3750359466498926	-0.23821818061203	-0.18408344593906178	-1.4755056996519447	-1.0109005613918376	-1.9236349705185605	-0.3738536003966461	-1.0039031066534378	0.3279897966686217	-0.78999734497006	-0.03146981207632542	-1.4297335146965489	0.24158623390281816	-0.36612388767191983	-1.488035858743144	-0.5025087479081066	0.3348361163957209	0.5427709342235316	0.15854730168294293	0.29702060960464094	-0.1606144584379153	-0.7310224266251367	-0.09659013767148382	1.030736839441979	-0.1107561710308938	0.0	-1.0566763825263359	-0.058305173720095894	-0.15517573838363402	-0.883812588350028
-0.5199750623353894	0.7497048698214654	0.6027173554637764	-0.006864939547371684	-1.5880414030754044	-0.11981421168074438	-0.6655139139894566	-0.5243716791820069	-0.27489926449357277	1.177923029174652	0.38804742612115195	0.04883052148408486	-0.37686013485968894	0.08561215864374973	0.8307086228187013	0.27250796450646714	0.3500178236855304	-0.34165322650171587	-0.06831392236257672	-0.23977824479433876	-0.4527806742135751	-0.628801258935249	-0.6197028644990363	-0.06541599888017367	-0.8025318924569994	-1.2998532485951766	0.8481341269121437	-0.6375980435527804	0.41321648031547825	0.39749341631897883	0.08908328503995132	-0.4846109048712117	0.29026217295791423	-0.4356699267980281	-0.8007490543244725	-0.22742461005404135	0.08403703733350792	0.4616399400431966	0.6911253178503133	0.40605229463304376	0.11673554704278391	0.01712319099556792	0.18692927056821648	0.606656617991257	0.11848507835538011	0.0	-0.6232573036021914	0.0056865192484041515	-0.4406480158701541	-0.6474203961192704
-0.4174717718870056	1.477328868608951	0.377739197557227	0.20649855982998372	-0.11654873052215542	-0.3505244576846685	-0.005088745167484056	-0.049606913668530234	-0.12571981013609745	0.8559817393909359	0.43690079962065087	0.11285303142673773	0.1327584140942616	-0.05681785175353764	0.008866503208192412	0.4328832889708196	1.3468670215112923	-0.650428691331976	-0.1522210460029397	0.06780016528743095	-0.019117597567992042	-0.6784131510080195	-0.3946098036007311	1.111974769772473	-0.1316683345351027	-0.2033016107714755	1.204832710823586	0.46030182079406096	-0.02941316640157782	0.9342235481590917	0.44834334876159776	0.1868665387430349	0.1404548355779413	-0.16651174356663062	-0.0576348534418757	-0.08134345433240228	0.16126467962852817	0.09854255693556963	0.582018668847112	-0.01651458158608957	0.07584222759168614	0.3966377460544187	0.16607748515818005	0.060757912200522	0.2049170561299784	0.0	-0.3685664402891777	0.05396890087912562	-1.1024842302116273	-0.4850386600468784
-0.8251139386577414	1.605611388542136	-0.12162878419807319	-0.4360383610836576	0.8228080512382029	-0.5013093670139441	0.27131299249908974	0.5541668700337814	-0.30423914536414853	-0.04698367522779173	0.13987591818956002	-0.11927001608649623	0.12502175905147492	0.2815810317734138	-0.681794410663961	0.17703045794548383	1.1653221018196185	-0.9912276674611016	-0.3688109036573243	0.0587001752704852	0.2854848165494062	-0.56980069620366	0.17528672416230673	1.2279844503946649	0.366997578179704	0.43088541712951756	0.467083902402149	1.2384834235229416	-0.4000572637686153	0.19520937198951088	0.5596394173839386	-0.04181609230071563	-0.5074325015191958	0.01978542440986989	0.39186069649893945	-0.24489200254965995	0.4084387697048842	-0.6248139407006396	0.1939246436272571	-0.47948633521411854	-0.263690967696799	0.17200408889748917	0.08779547060448094	-0.3263451128329219	0.09541477121281176	0.0	-0.5724742399629718	-0.08994697041016884	-1.578231397535275	-0.5381332482137414
-1.356260859016335	0.8730920709199633	-0.20965789147975133	-1.496526577274021	0.867059779497956	-0.5567185005052593	-0.07851864976243352	0.8748772078827044	-0.8625373956452865	-0.89532759268923	-0.278974400597057	-0.6396781868229304	-0.15561911699509204	0.4974126800398074	-0.5810039354453574	-0.24029965677564613	0.03350507267519685	-0.9981777356895043	-0.4793890489146518	-0.44743541285183974	0.07563390471731098	-0.4220945483471639	0.3980915315551126	0.4079092844558314	0.29443549409131115	0.4254148596634	-0.6559709107500541	1.1086563283018385	-0.32544632574738425	-1.1611228820548325	0.0831283045005122	-0.6862495555316478	-1.3467538816811133	-0.029856760885154057	0.4845983811844893	-0.5584403589959965	0.5791903263652203	-1.3262300751340392	0.046105194510468205	-0.5936550359623206	-0.588962261997022	-0.2759160145946969	0.14893394370358334	-0.4047173704911986	-0.0960780225226264	0.0	-0.8831574553839372	-0.39188627253269986	-1.3120192820664658	-0.5373862633441245
-1.1453633478442935	-0.22773571090870923	0.15958689248483238	-1.928182110233875	0.7396533981860738	-0.35091808414507647	-0.5001107093006284	0.8747626395205622	-1.436393892146367	-0.9853180326756849	-0.4704522529666578	-1.0308882900819984	-0.14756744940885197	0.05902182761194462	-0.0416608682451574	-0.5275246412964997	-0.9633923211114148	-0.5936640900200327	-0.4642703605543393	-0.9426865171966976	-0.35281409678806974	-0.1203159255916442	0.07657553446937085	-0.4243881841992018	0.03254724392731899	0.3192888268898358	-1.2333313268181683	0.603605346235791	-0.06369385307693978	-1.8091675368698956	-0.563140826321237	-0.7070835244534143	-1.668229490627139	-0.11090174083061827	0.44738131545904264	-0.5388367396291572	0.5690391995797476	-1.4457529042592097	0.23203124838686975	-0.4684635679412824	-0.6072833511638076	-0.39126870147432086	0.16478314205084388	-0.1605150986667355	-0.10051452126115418	0.0	-0.7752553540624589	-0.54990787993626	-0.4585626345772855	-0.26384509903982645
0.13956771013261	-0.8809922467002917	0.34950436686907105	-1.0973398747193164	1.1485110672761794	0.18846910854187385	-0.34686351376120206	0.7764669505141547	-1.5655120590376304	-0.19095747767056592	-0.3616132757186419	-0.8688706664385415	0.3912409238767355	-0.7367194139954909	0.014910214623203799	-0.6528570567634433	-0.8985938001173559	-0.04522358366466889	-0.45122895656872625	-0.7828574848896414	-0.46838756951861393	0.4133374925023167	-0.26876338889769413	-0.48116818426737745	0.2905626124909752	0.5715137363829297	-0.9404409807929454	0.6627086641181641	-0.1371009062967279	-1.1611488108074088	-0.5637230141556981	0.17668190438090575	-1.1392139438884699	-0.027507011735402577	0.5117801368953616	0.08906135191124412	0.4669075302586993	-0.8448873180526482	0.3666819986794289	-0.5200862136811762	-0.4019754297806684	-0.08367271474015098	-0.18174011391240374	0.19872491227676306	0.3186477457306433	0.0	-0.17817841500713974	-0.3320819245563977	0.20809141749930773	0.14990566576926861
1.7703302848146225	-0.7122926789417109	-0.12482683196035442	0.555133519208119	1.810581612575053	0.8066522722113397	0.35424455165266006	0.6796700170459206	-1.1545920605875937	0.9190725803005362	-0.20653790992599855	-0.19245473705179825	1.097279305391547	-1.0861009204870595	-0.7512815873560161	-0.7482340868518689	0.14403808423158593	0.3615567084860881	-0.4597257113191684	0.08068943951006424	-0.20658900412980635	0.9229413270762038	-0.06638570275839692	0.17767983364913031	1.1590555557461597	1.0037850593665758	-0.20481418747909103	1.4377727983479063	-0.6309571264574567	0.05574876839681694	0.3346266362169027	1.0826833682272285	-0.220076234397015	0.14600233415265826	0.682974782251671	0.9846625828264957	0.400142071468096	0.02365877934499001	0.09093932947598454	-0.8940966450752111	-0.3364192508078492	0.1958527493699891	-0.7900760210168395	0.27052496785415964	1.0802250791462857	0.0	0.4948945120848018	0.10002745204572316	0.1296435943717543	0.4033782905266233
2.630016989717264	-0.0629913473530838	-0.9027692432509759	1.9141934163976773	1.8005354641925029	1.090962798092345	0.9638233969493926	0.4943233109006536	-0.5437298032289786	1.6112886021972324	-0.21783569459669483	0.5188848571825285	1.3898756701381267	-0.6579326712226456	-1.6197659525738322	-0.7603687875181372	1.2394488708355629	0.60294799700662	-0.30757821685214076	0.9963854069831691	-0.026988649700062917	0.9780293462937926	0.5942052829184575	0.8602220096601254	1.8645042347121268	1.0845975032180641	0.3575493318498253	2.074858314294695	-0.9904888906792187	0.7100041727057581	1.437205682165785	1.0364523485833121	0.3186834874516284	0.2331155148034453	0.8271999488381886	1.4812998933311938	0.3753080142553138	0.6055431579141834	-0.4485802234043848	-1.1664727741996799	-0.5499644125549935	0.060474477156982905	-1.0371245113347394	-0.21261973722362865	1.6965118039153533	0.0	0.8804810180248898	0.3252665612262856	-0.40143302237198714	0.3947406491970396
2.334775264246194	0.46572309248391364	-1.103540821324768	2.1872470777218407	0.7445744040164095	0.9163700342688592	0.949255756447304	0.22921435231249648	-0.09960378781011085	1.5965510242063163	-0.25823603399954714	0.8235162756844501	1.0947345172656153	0.02082222533897234	-1.5822635598706547	-0.38093747139897643	1.5788981331353986	0.8175962353777428	0.18855615030211378	1.249824542915097	-0.28440388404777006	0.45168790266858266	1.0610315661766425	1.0365560830723237	1.6103019777033412	0.628006914597213	0.5339824124345165	1.7168213666975638	-0.5817024361742535	0.5469680470790375	1.7973611140283083	0.21103373436003986	0.22809766722842592	0.24312539873243424	0.9289765165036304	1.2836388282388866	0.2878200436205857	0.7845469676722095	-0.6896645562244894	-0.7194836340941535	-0.6784231641391951	-0.26016666820039824	-0.3750812127160727	-1.000292388277785	1.6049441498012644	0.0	1.025283885228603	0.13832620956342354	-0.5454477527051471	0.3126233179414088
1.5011617787982903	0.6145611400433237	-0.32090874705522515	1.4593543979491514	-0.6316819761409039	0.6161304759789458	0.3715164029151593	0.12228182370821633	0.17977376965023834	1.1307002749419346	-0.006190060649981534	0.6902767421354424	0.6025177456172791	0.2388559721104309	-0.46514069366946836	0.5523494032258042	1.1756264924267028	0.9959285556005263	0.960508760887251	0.7492218087679104	-0.7507966718987297	-0.28390738314013253	0.869188807794975	0.7955922181603461	0.5377130815616478	0.04560216947788084	0.5415625906310344	0.5076938029282991	0.5954668573278522	0.31963768187535657	1.1980783508473851	-0.23685437954607574	-0.013368605282403018	0.3318749054754415	1.1426129143076478	0.7387437812577247	0.0547143884274079	0.8172976239224663	-0.2365766540494731	0.5609115802924874	-0.24096581299665087	-0.14654140166531365	0.9993370315389398	-1.4022203210382465	0.7122932958004673	0.0	1.1482890153815701	-0.2053953171556443	0.17078946108832652	0.3986433909148423
0.9139074160415417	0.5483147360128806	0.8928852343939233	0.3780631227563647	-1.2498026491187537	0.6039905529690556	-0.31981168578641445	0.3425046770066854	0.5645833049301553	0.6279387438441446	0.5946856986341714	0.38711807130891634	0.40247633596134813	-0.0483765132460082	0.885648985801693	1.6742783613260208	0.6392387863819067	0.9007508732885665	1.697784960255268	0.041519799073556726	-0.9021125361053183	-0.7179218958574842	0.2264229176098441	0.5583822242441026	-0.3668556635642841	-0.11667900040072988	0.5916188700230567	-0.5693347323148318	1.8396787100498595	0.7037907833199416	0.29993454497554806	0.42317843201951094	0.16876587554390649	0.49870593889458964	1.5347838842019232	0.36288946742661077	-0.3003761753321838	0.823697213336802	0.6815217845272952	2.028828947687846	0.7022364185317927	0.6187325396219745	2.2156387360922616	-0.9169916318766291	-0.404629267556645	0.0	1.2278222656787978	-0.29870386592057835	1.3415073978662164	0.7033928855333095
0.6721772418257572	0.4528944861290773	1.634110079870751	-0.4997976204001067	-0.8008745999546997	0.8617749972351822	-0.7634821606236796	0.6671204447603235	1.139135682984188	0.29034036156340615	1.1699614008582493	0.11925393396911377	0.5406385640392436	-0.25815797611458374	1.513362565195437	2.3114085039072703	0.4033471785578712	0.3759869950334863	2.118613065958064	-0.3009427594312906	-0.5835838149721951	-0.689913091791408	-0.2918993027269039	0.5234718675591609	-0.34912879148447235	0.21581485138989548	0.5790597500233753	-0.7664934082190737	2.4088138024827814	1.4091742823015787	-0.14057126692573793	1.5673438403973412	0.7641534696438405	0.49210921865462526	1.858681108366326	0.23892229417373675	-0.6851027768185793	0.5821824123203749	1.375152678965956	2.7974381926123155	1.455723233808472	1.4586696095461338	2.5389242864305155	0.2008254211663816	-0.9556226733998443	0.0	1.047268208871107	-0.08896945148842914	2.110877544925213	1.0819801442456785
0.31626846379471246	0.2546563702652343	1.61152731801661	-0.9789175191595758	0.03978055046386085	0.930061538991388	-0.8405243032213313	0.649172273799783	1.6014910875412245	0.09826530232287357	1.2695817748781817	-0.10764152486374784	0.6167018342568147	-0.012639707092596125	1.2679906100565719	2.158902884573312	0.32525428843138876	-0.30562417601096115	2.1883217234413093	-0.22105256977413268	-0.19147688971634383	-0.4278335357724937	-0.39513833990602865	0.5178210409253646	0.30757619824002974	0.5837157792300957	0.25059231774118657	-0.285465076051838	2.1863181180340554	1.5717558070568876	-0.012340541127564471	1.9327500016882693	1.2473769931619745	0.11926126332429705	1.7250460497199813	0.039676354329820994	-1.016369967042921	-0.05972547872988451	1.3338564713365972	2.5321326798870367	1.3865893021896416	1.5610627485192035	2.0493048487083145	1.1144612967350596	-0.6688927338134116	0.0	0.6295704138302941	0.04367329940962864	2.03647770722661	1.3527223564063924
-0.3728968172623323	-0.17557909713771716	1.3123766761520246	-1.0375182250340613	0.42423961603714505	0.46105283815709125	-0.51198224468069	0.1364060716139309	1.6109111481860514	0.012861099120768011	0.8473863793167049	-0.3080888359732828	0.3012236628763446	0.3327179724638612	0.7495834645645983	1.6194994731952095	0.030462889213288605	-0.5276360805438782	2.0415111167410935	-0.09629209603383078	-0.15208150289203337	-0.14748591071347492	-0.2917128619238458	0.31938696221398116	0.6785596226830494	0.49789808736415825	-0.40114834933336013	0.09751224171218116	1.6450174671082878	0.8646348231338781	0.24687583328611398	1.12259075800546	1.24818907352654	-0.4269475279896647	1.0501141356547965	-0.402007468922336	-1.2407595115311871	-0.7381105476045156	0.6912580564072398	1.6994351756971322	0.6591901728845988	0.7886477548735032	1.4470285835751986	1.2139457774321323	-0.035184862672229734	0.0	0.37417915848719263	-0.24140709597539003	1.4538204528163818	1.416703464261202
-1.0215792614301293	-0.6653068144750477	1.2115371742392615	-0.6507468729914014	0.13245071684590004	-0.30901679168494184	0.22774404932331133	-0.5195498771045569	1.2477751825073566	0.057708890848462785	0.3082741180593302	-0.3676939591408062	-0.2330464186739615	0.14447146277952694	0.5005600987551044	1.3326168939798122	-0.5244378888353194	0.12134380232061646	1.7351703025427023	-0.22142797270809453	-0.38545338156707015	0.22154914499496906	-0.3029729946996484	-0.047898453682466466	0.2893459988680128	-0.07618487078564674	-1.0261956959434653	-0.08661968012285742	1.2077864170934527	-0.09013690803017921	0.295943300238883	0.08516544313041244	0.9636954188053735	-0.6864159305866966	0.2500779426730435	-0.7719064516360437	-1.3131847190597075	-0.7963886754714757	0.04320229594510169	1.0297703080106198	0.11594615287907659	-0.14680104655499535	1.2314760927571995	0.6957495409741016	0.2356510720907639	0.0	0.5825443420098465	-0.7819420908286795	1.0218204494103473	1.2774094771417532
-1.183687889230486	-0.7864844365435651	1.0591596038207063	0.09837008632580699	-0.4647605139754306	-0.7546387048908054	1.16721095894319	-0.8597509367087333	0.9507659096018255	0.21991734784447184	0.06820703208006342	-0.17378338865617451	-0.45891141411042785	-0.6296450000306905	0.4662720169426377	1.4093761334137975	-0.9769145438377821	1.3522667227185508	1.1717070273226033	-0.48849434916811435	-0.44278698343839173	0.8246845923312804	-0.44367867038388714	-0.3971517135614623	-0.39455269122268494	-0.741655726628779	-1.2373800617403263	-0.6484755509476368	0.7789392261814831	-0.4694195718527422	0.21063778321953072	0.010894757831055582	0.8376597701409878	-0.4052878885048348	-0.12163103556344729	-0.6537508379861715	-1.2095163175473502	-0.028033910764385134	-0.17645557027250597	0.7941369121399464	0.37339435933806164	-0.49104206686923957	1.2002210112785117	0.26501529777095545	-0.02314634451640679	0.0	0.9541464248215465	-1.0359702379386881	1.0201859144411984	1.022039363979139
-0.9530372120734173	-0.33075880390950824	0.19591122512860168	0.8766195781197389	-0.9836591642223302	-0.5289365074591754	1.8385162470445704	-0.8240332032985723	0.9486618331951714	0.38787858273178555	0.12913985300416014	0.1717866104489906	-0.06229754257877887	-1.2874721030224308	0.26149509217354094	1.3089906757182688	-1.0043537593817773	2.291771427623138	0.3104819215093639	-0.5927156413452302	-0.12280120665068313	1.5008844447053118	-0.48263927495729764	-0.6337183262602389	-0.5979504362403377	-1.0913521363485472	-0.9924073335735608	-1.148489418761719	-0.01006349974233572	-0.1570386197497382	0.1771307459938376	0.9923211333343915	0.9691236189143898	0.18461773528387918	0.06019792229702357	-0.11332205209743103	-0.9740251405511315	0.9631793170085098	-0.09524149279436801	0.6621095900158597	1.1430278502025197	-0.2824593377763566	0.8053238114695509	0.3102511756488696	-0.3031652766613225	0.0	0.8063256788098069	-0.6765876662541486	1.1516307032070976	0.7773433783583877
-0.7959134382299649	0.3570702476017651	-1.4405171377889878	1.2656097348006607	-1.3172035191948255	0.05688032543444318	1.858971021630943	-0.7254015566201185	0.9150181008675122	0.44632694215998026	0.13652164178919327	0.39521413733481586	0.6805257670826337	-1.132373662031463	-0.23602903757275187	0.5441581140510253	-0.6872988276151364	2.194428869262979	-0.6067698759662187	-0.4530006789583258	0.242223073138733	1.7882002966346353	-0.3257788464952002	-0.7924014309106918	-0.16454781134940727	-1.0408833368583679	-0.6009647411987317	-1.3832666104135274	-1.1627652437722664	0.28719461019718895	0.12147313649605483	2.009778759140595	1.011110586816369	0.5959705573339951	0.3741292849785504	0.3058432527563418	-0.7174371933539218	1.3091507068475032	-0.16587748730787105	0.22580680465119352	1.5592104064750478	-0.19826750649886687	-0.10852936670835427	0.508136683293042	-0.0766565784796467	0.0	-0.11639373981478188	0.03249597389115784	0.9695234475236715	0.6059713110121769
-0.8449190157245964	0.6461262599234412	-2.8777445087758737	1.117485673393731	-1.415343011781931	0.367461815367904	1.2958739019593315	-0.7670532101777445	0.37907171611752116	0.37500836124915143	-0.16853334707317913	0.3233129382759832	1.1104353125199211	-0.2871284604329727	-0.7248837667692932	-0.6369205991099932	-0.3561324171782731	1.1028393341793892	-1.160964499021982	-0.31969872200819677	0.2033079612428693	1.3690061624265282	-0.176348010534308	-0.850545803759251	0.3104046690097326	-0.7864318425514755	-0.36461620436322784	-1.3732432155193637	-2.0991322996987716	0.4176916675776403	-0.16039705330157766	2.151929236886922	0.6511732328549794	0.5327735235016379	0.34462196506840703	0.21024373515613126	-0.5279293172339751	0.7621422326232553	-0.589934255527587	-0.46567339172974775	1.1406563355230293	-0.6026646822621107	-1.0745006893135303	0.29657287418580325	0.5089891989423317	0.0	-1.2139621104573086	0.5251822262301062	0.3861991838590338	0.4124448422134898
-0.6727219351933617	0.24429918250334845	-2.90809287156013	0.6646058312707518	-1.1005825565912883	0.08693028145643661	0.5497888400090826	-0.7855037218045746	-0.5353383248822134	0.18272677602953188	-0.6151311982858358	0.025728056782114407	0.7679356065763143	0.3794145370440994	-0.8550508722680374	-1.461242309138966	-0.17943232712834134	-0.20603276051887873	-1.154565162676885	-0.45688938158250536	-0.22121251520504975	0.4259925305499863	-0.2705981697056868	-0.6709272720911795	0.20628504349355892	-0.5448624041878748	-0.282000351163669	-1.081046738099225	-2.1892746575428994	0.3543295219828429	-0.5899046050070763	1.546140386044475	0.026265674270450547	0.05888349235073885	-0.021994246955683378	-0.18277354737788645	-0.38418790643837203	-0.09530808421463695	-1.0712220067757479	-0.9740991370992604	0.2901718833166313	-1.0065780688775023	-1.529846236875425	-0.37622985080421406	0.7138746142080055	0.0	-1.5946684176486885	0.5469413320480384	-0.277009063337216	0.01356656995667313
0.07221653195119117	-0.49977946883336677	-1.3442156138882784	0.22964958948067843	-0.3186641791560501	-0.5518642948790179	-0.14026563533934375	-0.5673234388028565	-1.0107689929615353	-0.21581790523835323	-0.7446495065346393	-0.3468411648450005	-0.2072328627854075	0.13759792122120362	-0.5995050988343718	-1.5171524931995908	-0.052489037093295415	-0.964248135219048	-0.8686434192820692	-0.8000979949538487	-0.5403090449722523	-0.5226689334886726	-0.5524863114180513	-0.23645355755865186	-0.46362364498435965	-0.39962107918974316	-0.15900215229246784	-0.423363594456476	-1.4632405179311534	0.38707602446392075	-0.7657105113574367	0.9655968691321551	-0.4517935386744281	-0.595574883511975	-0.3044719612671956	-0.3438812670600036	-0.1861318094999745	-0.5464188161379429	-1.1783823944494294	-1.0142121729565712	-0.20575290900675036	-0.6744149372103888	-1.4438558577920726	-0.9281214970000317	0.0035453278846849586	0.0	-1.047477608745811	0.3769182825227654	-0.6726285042327073	-0.6287736221043679
0.9975196470029383	-0.946435208348673	0.6555640948734971	-0.10606601817780768	0.5444562403422171	-1.1352319921607685	-0.912507764850153	-0.26114151540483316	-0.3760968501287191	-0.9311130842228692	-0.2741001879563316	-0.7552271372977307	-1.2022336448706314	-0.8570147862143818	-0.21647008265194928	-1.2344167037918796	0.10853246782888187	-1.1082479980657554	-0.8301452616005811	-1.0035918325088136	-0.367533294298455	-1.1043706221161624	-0.70789913594268	0.1412401686035158	-1.1684396189083546	-0.35474504356449965	0.037342605070918196	0.40712369352286165	-0.6538974158023364	0.4245590875213052	-0.4331277329061521	0.7615973665940722	-0.603029173657908	-1.2435220768030404	-0.2590752882275697	-0.1041446734116251	0.11296107738928379	-0.5092268585565605	-0.8767283834416548	-0.7931973240858661	-0.0595472309824223	0.3333997282591836	-1.3050214062591	-0.7839205671980436	-1.3174632246575617	0.0	-0.28860713621844675	0.41939258549515007	-0.7744967116806171	-1.274365610588536
1.2349419933749926	-0.779705512774353	1.6085779875963557	-0.4703257629409434	0.877140572877855	-1.5152048765832082	-1.8923821515051613	-0.24330491842964674	0.9933462478768385	-1.8418348968043114	0.5827025570948537	-1.1776797284526597	-1.6260481503489397	-1.70351712676989	0.031761748815357024	-1.340022151796162	0.1360338541431693	-1.2143154194040042	-1.2750586044732246	-0.8242280430978468	0.1451491900143989	-1.3317191429589712	-0.5074927534941854	0.02910363923335644	-1.4571359323824158	-0.4313964390833848	0.05733319264723748	0.8712475320516125	-0.46366178947798153	0.1322660115409593	0.14849650975519993	0.510982329399672	-0.6490867019255812	-1.7221092266555713	-0.18806544688973273	0.17126509155429442	0.42121180725167	-0.496536636191984	-0.5832841310762469	-0.7468126226527265	0.2650628660069591	1.024292671583941	-1.515271678776039	-0.023041672168473068	-2.3345158336565466	0.0	-0.17236754640503318	0.6806534667911083	-0.8385855393453987	-1.6025994022523362
0.4288030803843357	-0.24967603566970373	1.0359983708125542	-0.8809755308886368	0.4877995132698686	-1.806033284817846	-2.720241301818767	-0.5596857480589003	1.8304143065615288	-2.4881297738403982	1.233923464902335	-1.3758514562343311	-1.3264373935400418	-1.5839874651312653	0.035985885665499866	-1.932571234791026	-0.17207917976248946	-1.7541208121002698	-1.8792933361668176	-0.40443512002652027	0.5376985896327988	-1.3924838116186173	-0.04341785223874506	-0.6243544624726839	-1.2738022514276162	-0.6431967704732325	-0.31229637239303504	0.5595545749931818	-0.8575931219868266	-0.4447685488016751	0.47320657883923684	-0.25685493990959263	-0.8422767338701825	-1.8161438241373913	-0.5733921835169805	0.1261699690895386	0.5760924949346873	-0.8848052064863978	-0.6710168777426846	-1.0127352241423346	0.160342244223145	0.5414222277195818	-1.9343231409741146	0.6959063384846305	-2.3569214148767594	0.0	-0.7754980829838884	0.7677261946102917	-1.0865540990760234	-1.5811157123345558
-0.7595829007604589	0.14314766294768555	-0.2504820878711899	-1.0918985156491363	-0.10070048364117754	-2.032510928912758	-2.7308359309502706	-0.7246102885791783	1.1763851041071665	-2.3720086002903513	1.1550592552414927	-0.9780168388530318	-0.6178244548558923	-0.4561875948070159	-0.1804900374393343	-2.3223064098837862	-0.6509369234806675	-2.489432607403695	-2.086382015012212	-0.14151677177879887	0.6051643192569414	-1.339332116858972	0.38291778741250776	-1.2765795207331276	-0.7702661631740149	-0.8977802407543748	-0.848745969357232	-0.27849911209464817	-1.1917473475834732	-0.7381438863948092	0.3831070973440446	-1.2813534385124292	-1.0624710164065867	-1.3874300870908383	-1.3852013095557931	-0.06317083115316512	0.4978985407693711	-1.41649412089372	-1.0282434436452896	-1.2891723686207266	-0.41870688720157034	-0.7768002840793006	-2.1011221283622734	0.800206568253208	-1.474922450711075	0.0	-1.3943434044632683	0.39749257745567107	-1.4920577008390534	-1.5572885268117154
-1.310464652942532	0.12330882700030164	-1.1043725412091243	-0.8341245425835754	-0.1666895926919899	-1.9678864424893507	-1.7060557632518767	-0.2580373034412306	-0.6217902435112953	-1.4404832066193398	0.2875765020882689	0.03893458603926994	0.025072170852908807	0.9752183615848224	-0.4692198922945551	-1.8741842152774868	-0.7852853719513865	-2.690041598343089	-1.7101092978392407	-0.2910662801365582	0.5653941754934143	-1.0816340465400258	0.5399707507586524	-1.2301993766569577	-0.08025608877604648	-0.9945474139461741	-0.9619914648927423	-0.8627533319644939	-1.029231260961685	-0.3317236733447561	0.20832265297542088	-1.777313171473451	-0.9296479236629316	-0.6112310981269101	-1.9577111202478255	0.07930481257999684	0.26605652973951077	-1.5158975930563257	-1.2273148143491863	-1.2441998550080566	-0.9578895919198304	-1.661504180791682	-1.8306332175186588	0.2914288621561909	-0.333438832818908	0.0	-1.39557390821875	-0.2153042998788822	-1.8787595818133453	-1.8836771790469982
-0.9260299023918922	-0.19810061706584006	-1.1522326139630557	-0.1625609537464109	0.41861988189928406	-1.4053977940538924	-0.2925504663826226	0.6526163241420923	-2.2270023520458744	-0.2259311376299454	-0.9154730365091172	1.0333985443117133	0.30497591292335696	1.88363927886447	-0.5393784527169919	-0.8529087437158889	-0.2670897487713136	-1.9559181794296863	-1.1538566599199847	-0.7237839159174595	0.6522548752959679	-0.6233367284737731	0.3994956000220581	-0.3519549878092086	0.5885339505988936	-0.7738786541547262	-0.29228596335782125	-0.6427466474051392	-0.6751226136687402	0.38588382739506977	0.24226939057613608	-1.3684020351009083	-0.31203808038857317	0.04926865393978344	-1.7038868951791994	0.597116304680189	0.050035707428179234	-0.9854423124962091	-1.0993538712135709	-0.9647697653538769	-1.0318224799900941	-1.294207712636897	-1.4509030735271864	-0.40797157491602154	0.5145956099616604	0.0	-0.8889398758350958	-0.5664028796337873	-2.1647109538478038	-2.4612122619299375
-0.2624731437126925	-0.5346156836992605	-0.9240094991766348	0.5254810955593288	1.0495331832687484	-0.503859574297949	0.534031032394495	1.2404176674440965	-2.6169065818212744	0.5753238562411849	-1.8187985158086764	1.1170702466583773	0.21737753691199438	1.949427864535002	-0.1197824435189854	-0.21876454585866725	0.5269953030345761	-0.734474154745783	-0.979975265548525	-1.0661357635823838	0.7188386267870227	-0.16845415765753322	0.06854170379321685	0.6957808393473369	0.8269442220144124	-0.27673209105783314	0.773679141936564	0.13366422400782652	-0.770847908258297	0.54003220125072	0.24599729650535135	-0.5765618118933996	0.4050623577412016	0.23172927282650274	-0.8884003934690049	0.8459374299861423	-0.016945000826752394	-0.2280318864083893	-0.970574406020613	-0.880567536618189	-0.8002870332623443	-0.23162556093432757	-1.4009645313747652	-0.9410011120289614	0.9612573895967659	0.0	-0.48856815674554055	-0.41459751129121275	-2.4306642426621563	-2.7574633223660796
-0.07639549370022068	-0.7019555777629264	-1.028775146295823	0.8338783882906614	1.0679630819377282	0.2713559309991616	0.4326642481712692	0.9748290477413295	-1.9662905002597717	0.6940960956496705	-2.051928736620823	0.05426414645421866	-0.06641368420426118	1.4931280260279645	0.7124220432462673	-0.5513504643145564	0.7957509070035573	0.06609187712675339	-1.2792578413717228	-1.0507799623928833	0.4179800908216145	0.0664568882828366	-0.2985231791502087	1.0251985261924446	0.3000548783241897	0.26044841907491373	1.3265570986044857	0.6984169136287494	-1.4113421190964313	-0.20102044822079188	-0.29859295102261363	-0.2699071330925093	0.6461481158826766	0.03329029451462913	-0.4827711145933785	0.17012369384997164	0.09469192692067513	0.2269084105248478	-1.2041472103214377	-1.2280688850798105	-0.7871318999318196	0.22652819429668747	-1.6778304877388923	-1.240640100452875	1.1615399754028024	0.0	-0.5500862963585454	-0.019931456469342138	-2.7114759442830216	-2.340349206356542
-0.3499574845620556	-0.7002435614216533	-1.400947975161246	0.6866501887303109	0.46346848156287884	0.5819265271820209	-0.015757070318255746	0.14471525510156066	-1.2162552078258873	0.4498323288139848	-1.728142012842188	-1.3201874518516075	-0.36917468234876016	1.0714401774387396	1.436084166940162	-1.3276691620214995	0.14643812784684487	-0.023787276081446984	-1.5325252319237883	-0.7219913721608142	-0.2487290525136161	0.07882473445067237	-0.5095966792362561	0.3641830889669812	-0.7540389426335423	0.5827757840603156	0.8063246443876527	0.5734239083044079	-1.8642584379721596	-1.1311247227474406	-1.423075274004296	-0.741215255907006	0.21559414158378057	-0.09868484821874253	-1.1297707036808338	-1.2106978481247876	0.3145870182593803	0.27333241560076343	-1.586074008371057	-1.6820024604221058	-1.2273645973114862	-0.47722857912430067	-1.786370517872639	-1.352076824788138	1.2021816794814089	0.0	-0.8192224589472688	0.1947912225723512	-2.765432667239569	-1.34158667775377
-0.42654725883938027	-0.6173102986561062	-1.4342661520234588	0.3053654726452553	-0.20315961027391027	0.5219668739411256	-0.03769217767458173	-0.49876604292223786	-0.9410876181808627	0.3404904826757492	-1.2655424703046596	-1.7621638493560794	-0.5757632448576608	0.9326978013172534	1.5087914289954978	-1.4055289035717875	-0.9019321117626495	-0.581805602484975	-1.131418358252095	-0.33472470493071615	-0.7519580852637985	0.05244707442295804	-0.3768483358576771	-0.6753543879446456	-1.4971018496755513	0.5991717230693641	-0.35167841696095825	0.002609466087423265	-1.3040136338114618	-1.2240035851083042	-2.3696230622897554	-1.476287003406422	-0.513254666406236	0.1450942998864733	-2.333271846301021	-2.19968859966532	0.4936699336144497	0.21220128315952658	-1.3805131404962416	-1.6115146865515328	-1.7400099354073453	-1.5321892564769803	-1.2469401547518646	-1.2309793702263063	1.0506522423422193	0.0	-0.8206298707683516	0.1256800266913468	-2.1659607096086013	-0.31413159733307905
0.08595245547364938	-0.5132598770819954	-0.7510363596532293	-0.04966975084495069	-0.4807704534636454	0.45263610601686083	0.45309279187702867	-0.5845684504117691	-0.8380743825672943	0.5257672218279884	-0.9761485243420073	-0.7931605196749724	-0.6111115873266318	0.8363681636993907	0.9473091032344015	-0.20817924187910783	-1.368536805873552	-0.7536778283415915	-0.005994506080333318	-0.10169053985294363	-0.5449188916673235	0.1387149108613944	0.12282330631480665	-1.1726699637698932	-1.2007080887630919	0.41423997460238265	-1.052708663723215	-0.41843913111582903	0.23497435863665125	-0.27559595089666483	-2.2528612997998594	-1.7895376174462123	-0.9609777209758168	0.6181281936752346	-2.8466150550385603	-1.8435600731476638	0.4485743279664104	0.2790101943161962	-0.12462776036195056	-0.7152575899609248	-1.6911326059160836	-1.7051571204859697	-0.0866066966389768	-0.8246532609112002	0.7426455658374033	0.0	-0.4131326678150629	0.03531383959105731	-0.738262420809768	0.34378880380591653
0.7927802484660591	-0.3733235717666733	0.3275930070420598	-0.2460759351738928	-0.446442194150817	0.5949223232418264	0.8557324431247232	-0.406860523660606	-0.3141859634256586	0.7429869046710609	-0.8068304178130536	0.8228596072037413	-0.43780931551147845	0.4117599509235177	0.35953385608383737	1.6587746469320692	-0.7858452638575129	-0.10489816309394932	1.3032702309742197	-0.04758681537215833	0.2865323057187023	0.3454121804178256	0.7239820509589694	-0.7354359830309076	-0.014427121091291234	0.22021341675853612	-0.6027228187184769	-0.40006944184253546	1.7971895003627563	0.859949108923133	-1.0170959370811983	-1.5152972514195806	-0.8355912148477164	0.9283580936027085	-1.926366327032578	-0.3170990474544851	0.08856608256369936	0.36753465366479027	1.7064218777242337	0.6385774087000542	-0.8527042540956016	-0.7402420266800497	1.2001197844633913	-0.2688554889997944	0.45735878107464356	0.0	0.1494062774753423	0.1502547819080266	1.0705028613277723	0.7145585088416024
0.9815314707577406	-0.12272632044144288	1.1271699667876158	-0.2336755236537463	-0.4128462497828937	0.8665302601994823	0.7113611078525791	-0.3590436466215417	0.669187575675075	0.6831851107253989	-0.4792781003465888	1.8277290136810198	-0.10446378021528958	-0.3086994333491702	0.28226283364955	2.972049099110681	0.34904023148390834	1.0301826243435481	2.173127868424177	-0.06206954146937135	1.0174246151091444	0.6361252299058762	1.016596219379547	0.22000227444406562	1.114166019657617	0.17896857411472186	0.6018374381436411	-0.13897138904107847	2.450141094258561	1.2042522827135282	0.41561850152378144	-1.0094379498742339	-0.2806425265601201	0.911318296532037	-0.11312565562658962	1.2082731128507695	-0.4179723244503639	0.28463087937983517	2.9902317954852355	1.7211624196852062	0.32943116254920224	0.4022151140710337	2.113493924811244	0.15021918068001403	0.3464364350112614	0.0	0.6028177253177982	0.3464691334999052	2.3553049607776035	1.0817391111189991
0.4606190970839354	0.3013300726465778	1.3370844721528945	0.0322678643977714	-0.4132177545203084	1.0970299625916382	0.3135097668501471	-0.33518127552861204	1.5272320732402402	0.3636699645263064	0.12753860386121835	1.666730129846162	0.24968698557359295	-0.7860553540788247	0.5608017816349532	2.9893704580612637	1.1333952663572378	1.9796284770940693	2.4280979280585426	-0.02944529991238121	0.9858492073104563	1.025487842429689	0.8075511291965284	0.9650774647023284	1.368473889118067	0.37288217238275095	1.5127792790753054	0.07076858934347606	2.18026752940019	0.659732394714484	1.0313188948837402	-0.6149947765914832	0.3502422516387673	0.8045457758179534	1.3180397600103368	1.6850219334498486	-0.6410888713215389	0.14946352908804036	2.9749728350194333	2.0671341593760664	1.1175228204696404	0.6883222831924116	2.500325081183088	0.2752019634073042	0.36160518805372893	0.0	0.9355105269197178	0.32506433882213503	2.4396304684023966	1.4543726807169373
-0.24835648202201732	0.8334508939777567	1.2619929065921267	0.5271917976154759	-0.1895112944195129	1.2775964694899273	0.3502492140521784	0.06533726980343818	1.7420879228719042	0.09641293892890786	0.7748601007974525	0.8968929177787351	0.5011647551119162	-0.5028120437422324	0.5516413190826772	1.9775811465256776	1.189998351000426	2.375918664898901	2.330878647603383	0.11685102151867988	0.24547293025825684	1.4832979197992713	0.33028930327034306	1.1685961027762022	0.8411848986805146	0.7811022509857786	1.5312584943710104	0.20105464133555792	1.738222827751456	-0.026754832125433364	0.6914659891684317	-0.31048318936286096	0.7660888717967758	0.9345424103654444	1.6359364588357646	1.1117071722131988	-0.19918307856880846	0.3534323249915952	1.9480578162641262	1.7879140430917015	1.124740731192508	0.1555647392863243	2.485854566497124	0.23912879542595303	0.3333141777995526	0.0	1.2417177661883516	0.04268340506682164	1.4884422574669711	1.537816282067384
-0.5338065115335893	1.2238163253692163	1.3508665738435095	1.0437244722485002	0.3239527208965753	1.5057427633399818	1.0247420413213728	0.8038947215348706	1.3872705170665471	0.13718066561918532	1.0798223266514815	0.45517823631394333	0.6579424700310883	0.3976951362205948	-0.05045294639007243	0.7923647808929487	0.9397476250479169	2.3208930133822445	2.1414150004788484	0.42283600207826794	-0.5384024431765136	1.7914479319754821	0.02484797043418114	1.0965935908971125	0.3096149646389318	1.2312391148150026	1.0535226268279696	0.37555060380901106	1.6613472393566968	-0.17781596252765441	0.14452842163250917	0.10577744668001268	0.8309278020570002	1.2998388662542724	1.2734183918833146	0.33824960242279273	0.8055577408433785	1.0609298709815045	0.8589530648291879	1.3292084548712837	0.6105302795464661	-0.24681698512449576	2.2023622919764527	0.2854575077661647	0.20163937273624735	0.0	1.4695818957280171	-0.17263107082794035	0.41267388903524477	1.1919510469383192
-0.3392488886192529	1.1761135092947446	1.5967880316086587	1.2435800976803963	0.7344537847294017	1.73036454683508	1.7268109827946307	1.1882078886329326	0.8890499210306707	0.42884338020894325	0.9240455757236546	0.6550322604833223	0.8153449927408354	1.1127276025407074	-0.7825035467643839	0.10162437574265545	0.9730698258851452	2.038575356520941	1.8236190544973399	0.9174127075901757	-0.7981414175080092	1.6388481536425943	0.08050720935919325	1.1676706431649426	0.3144206854868696	1.3999589561204446	0.8710425106064718	0.5311402574620402	1.65928065099612	0.15079004807742424	0.13766808623252985	0.6421928302080356	0.5441114981543393	1.5317996325644925	1.1764944365230576	0.07865417715766858	1.6839930167037123	1.8469079632093977	0.3709539003210087	1.01110791898318	0.18819010972148942	0.15685273896457122	1.701976746971054	0.4769073329672083	0.0899483316156359	0.0	1.4565425149428104	0.0005689978708780383	0.08189597889164019	0.747979516904445
-0.10227110693308594	0.6329393451117715	1.540245440900354	0.9013638839946804	0.5895630887956576	1.686417175633284	1.6595185828290475	0.6061129848240691	0.4589648295612997	0.692622962469678	0.6008212940330041	0.9818595715635933	0.9671052020907394	0.9318740039401444	-0.9600067937807812	0.0187724469097881	1.3134045192172714	1.559017049751392	1.2327896183131786	1.5376448830907312	-0.5759360074372071	0.9465145328462424	0.2406497545143365	1.4131199024770775	0.6280111619451438	0.9875823843664806	1.1657279194162644	0.4097469906110325	1.0911355489477077	0.436855140057508	0.6595849483634394	1.0479399458274379	0.04490689444570081	1.2681697332817559	1.6941724055324527	0.2512854039935407	1.6449872336224918	1.9745407074569654	0.3964379307677145	0.8385876337761856	0.2585245606014616	1.0041362218602095	1.1047573344326624	0.6703915596030013	0.1253570650096468	0.0	1.1818647001061606	0.4550537037346827	0.5807068544223052	0.6983841962264059
-0.1539944430946291	-0.0748673024153101	0.8875782851434824	0.11824409482601572	-0.012161910153842565	1.163731959607312	0.7071127089397414	-0.6261861678027685	-0.01304586263529172	0.7192152753545864	0.5273045414688484	0.7999058563116483	0.9181203061840094	-0.029158576858620687	-0.5434552071425	0.29764092810834125	1.4403358146579743	0.820131670495006	0.48750598788069616	2.069824065034256	-0.32432056382981184	0.056545246648177235	0.10957411633358866	1.4517917106783202	0.6721330445199486	0.019378637176801144	1.3180686674048128	-0.05312998021732359	-0.06692979285325942	0.3996300682650786	1.1006873686190408	1.084141187405647	-0.39699803239331	0.531221946590668	2.264904806312901	0.28416097052618233	0.5277940056504172	1.1060876564230768	0.5061764855680642	0.689704581773542	0.7026793069279902	1.4056794481839467	0.6786861407175162	0.7667427930436124	0.24794608951309297	0.0	0.8495716987521416	0.7231197353870661	1.239767130362142	1.086009803011192
-0.3269637066399419	-0.4503758674909457	0.00759985699874439	-0.7111530543407105	-0.4061195088158774	0.30606368390008326	-0.4197872748894148	-1.4060912292868157	-0.5408232109253356	0.533676412620769	0.8292441821242971	0.10535388062219705	0.48089841577167936	-0.945265852043711	-0.20519673883184172	0.6734124458617126	0.9945957545095104	-0.029150389836067468	-0.0032529831370031316	2.237387414670452	-0.31754504837771746	-0.5021773422499208	-0.3665482884337839	0.987278450662921	0.2888994222513941	-1.0136228277471142	0.7625833035350693	-0.48026013796169353	-0.9740007762673932	0.24158979464171662	1.0217379009557335	0.7602590573151514	-0.5213717206888364	-0.26759209901488706	2.165363536064168	-0.09498621178079335	-0.9343487537876405	-0.2808745493582076	0.5568673447011463	0.5641978016076756	1.0808501481493917	1.0389025078602772	0.6458176354005151	0.8612326562526949	0.2590194443975442	0.0	0.6715692719956812	0.4919273413641612	1.3858256670115667	1.3714574950407383
-0.17610487762735036	-0.2750670952694567	-0.3335112311487802	-1.1597349505558685	-0.061070096256671216	-0.4369005376616432	-0.8891717878809962	-0.9426363630998751	-0.7972821192648484	0.2994585981367495	1.2371879816752807	-0.4854888791669178	-0.2233237515760507	-1.1524409877861175	-0.45604134959061227	0.9828722407079091	0.2685903584876584	-0.5989779070517312	0.0541087599968238	1.9165482694229827	-0.3868756775640356	-0.4871405178713571	-0.7922210145174013	0.23561586339281335	-0.09500382255777237	-1.4291512289639055	-0.17635067354703277	-0.37043271903901737	-0.7611083080745699	0.23918175645757273	0.5936252351323082	0.2887576103701126	-0.28884206087435826	-0.6765331878729016	1.3710397765024156	-0.5330366263987261	-1.6815373097261574	-1.244798767461069	0.733503744995203	0.5748945015773568	1.0883729368717754	0.5017189843788287	0.9147433925033951	1.0576422608845142	0.041489927159963726	0.0	0.6487715548871412	-0.024622270795272783	1.0095124934093729	1.0301181934819945
0.5054065844545859	0.17857335841706568	0.22390866980157534	-1.0514261192152208	0.7879545835224624	-0.6866956245626812	-0.5274278165740286	0.4009570367457777	-0.4854204308978174	0.11778598238301306	1.373533024598178	-0.42071772839140575	-0.7552569252734913	-0.7941680762902661	-0.9247564722454383	1.1032616024209432	-0.1332089160427585	-0.5998485006086698	0.47378606105523263	1.2806193303534539	-0.2316974759403847	-0.16838526267144507	-0.7303473123650389	-0.24399714460835217	-0.052457109843745915	-0.9069039089409185	-0.5632521658166769	0.31409183119360357	0.4793493705375427	0.3206547217057252	0.2725512843553722	-0.11438708337487122	0.06578828741610482	-0.5706078727648798	0.5377222749973531	-0.5126342366145115	-1.260087626217531	-1.2048402056553664	1.0629086977605735	0.7282685427970591	0.796070567331489	0.5625800176493613	1.102495543319386	1.197208365232644	-0.32463961766651256	0.0	0.6333294661651664	-0.30343441123526027	0.6694874625769321	0.22236606114329738
1.4350509234924689	0.4275998950259533	1.1734825064048584	-0.5808987516017304	1.3376630657122048	-0.448557755512506	0.09700802686365048	1.4869728447896937	0.15011131007876344	-0.048954951597258226	1.0918379205994442	0.20751738731607217	-0.7563479845082347	-0.5154234504384085	-0.7664038416084104	0.9350060269926324	-0.05475963420190419	-0.16106741317779003	0.7275880421109129	0.6922443379501678	0.14312252196384448	-0.06449794847846277	-0.18376383620168404	-0.17061544115997276	0.29800064985792507	0.18727263169190655	0.006784853191951525	1.0014420494111311	1.6927278152127134	0.1740418527328753	0.20643469552433555	-0.3434596142006136	0.24481833190569663	-0.2294003590264899	0.2094886884224069	-0.004203790989405628	-0.21510675670155288	-0.45755100148347955	1.165965418403912	0.808718904321649	0.4633351621162729	1.248665044484054	0.8893922106978617	0.9287778271996628	-0.668461897104844	0.0	0.5426296694059324	-0.09074471015496433	0.8076411097567062	-0.28390359280941607
2.041937709600529	0.2743337782281196	1.5881457879330236	-0.20937111742126485	1.062840361303249	-0.050101091303167214	0.2782897582770343	1.5781480663819347	0.44569595109963617	-0.2734831331708042	0.5301507634762515	0.7560485626933292	-0.3546649519121137	-0.6115173127753565	0.2329942499875211	0.4793327975257156	-0.031476567316393374	0.2570761989219433	0.45861056113680426	0.4047253583336962	0.4172560693863809	-0.4547232852281193	0.3844807932534127	0.07740059899479798	0.4624037011051554	1.0873513778925574	0.7774758748995202	1.0590302390329143	1.8743634142389998	-0.32736322129620454	0.10988816740885857	-0.3915213070533632	0.16668239140930605	-0.08167663364536493	0.24048183646805774	0.4539858326279697	0.4738470984528303	0.11692532645967069	0.6636561904580853	0.5497840166914361	0.186933412062668	1.8218526178188972	0.3338586389518526	0.13092024747096698	-0.8857465797871951	0.0	0.397497445741208	0.30496957784651124	1.2742470099578282	0.07793130001527218
1.8765044446790122	-0.02389538131569776	1.0408178255925395	-0.37865936004079603	0.2725644405193397	0.18878460696697516	-0.18544419023661315	1.0013687901937869	0.059157614840988415	-0.5183934354715827	-0.0896442360713798	0.6285929556991362	-0.07183879020463804	-0.6944577678304721	1.2373604470960595	-0.1291750912779143	-0.6798822556450586	0.2722185435839176	-0.19876848664675736	0.3557489004899647	0.36370145544288585	-1.1382959310219	0.5214350519629336	-0.19403269031543446	0.19703453774688456	1.3062795242840832	0.5708977187531576	0.47415394188494014	0.9929014323770765	-0.9665102777724618	-0.2989040168474107	-0.3242954292365582	0.01920042575519925	-0.328417107406008	0.07887252857957992	0.3172382036538572	0.35949791317416924	-0.1045364282290656	-0.2720298466947061	-0.07751342683874383	-0.17832723191326366	1.5923362280506639	-0.2103986532024097	-0.8009642365187901	-0.9534253764545692	0.0	0.1592226936392255	0.3346339522571414	1.558973261786628	1.022545662786498
0.9134661383564039	-0.09052005274384416	0.015961630153237268	-1.1754315571666754	-0.23528448940388139	0.20087207372769006	-0.8848785962690985	0.6365869942664535	-0.5604271741068337	-0.615698693573731	-0.6234390045412787	-0.22081604636482105	-0.25760860124899837	-0.28482234265564976	1.2388800491809473	-0.7136079474208636	-1.9153287616433876	-0.1167657856416572	-0.8322293111460657	0.27456426959511243	0.1561983101761211	-1.629184715032938	0.24102172676207426	-1.225646243754414	-0.21799712797676507	1.0377713789731275	-0.8620908821918808	-0.09794149610056804	-0.12727968995043945	-1.4498514602966281	-0.8815625992165482	-0.26560594639921176	0.04360760155357053	-0.7504037369222861	-0.5028479212834498	-0.40042245086008416	-0.08492751905219313	-0.885656747974606	-0.9884306466407364	-0.7840655690324844	-0.7292291758258257	0.6022767469883772	-0.48156611498038704	-1.2098296098855676	-0.8449879212248178	0.0	-0.31324432935296503	-0.2075037103275563	1.384274598047051	1.6695383738520004
-0.40607511913361444	0.13508290848920038	-0.6358287903130311	-2.1743937288961175	-0.020420028567751606	0.13361898226544297	-1.2319025030900268	0.9063664117408368	-0.6255255513613239	-0.40507244384096347	-0.9748340685277944	-1.2724630717239214	-0.6682779983532214	0.4411720227982954	0.2407866012046975	-1.1706561673236098	-2.908950876566234	-0.6030406998041685	-1.2130633664380945	0.004232158798462908	0.1943243321826615	-1.5630924605414307	-0.008621067588085965	-2.4244316263116126	-0.3651011387217617	0.8550960711905817	-2.439741519477282	-0.007553522429740065	-0.7272131866929146	-1.6960082719334615	-1.1839210681493322	-0.32085215348797447	0.29884676040457475	-0.8856431421426637	-1.1299953357994503	-1.1470218561831156	-0.034022333941502766	-1.3413057624698677	-1.0369105376570713	-1.1980311239247354	-1.233552278340342	-0.5063397989444077	-0.5583666708969997	-0.772034790603439	-0.5294201334954501	0.0	-1.0180765569629138	-0.9657813843009267	0.9434698156922003	1.4390394008220195
-1.4161564074292299	0.37394800612019113	-0.5925885599143864	-2.6611317894084503	0.5757636301353722	0.14310527381180171	-0.9909341488179353	1.4003351561263289	0.08342148738863309	0.08734730567583796	-1.0222552952460717	-1.8341834203093181	-0.7077353913486071	0.7433137842050785	-0.6939107812581393	-1.4894414806598673	-2.869767767177208	-0.8840169314550986	-1.4555717974537092	-0.3048301982329182	0.6465807243248046	-0.9674064916900156	0.1886438308669095	-2.831696670867073	-0.19848693371171547	1.0262655270315106	-2.8230134207370603	0.6954969043216169	-0.7772408459814887	-1.7876154285933128	-0.9112450384634753	-0.4616277530441864	0.6385060171671075	-0.4630333487971031	-1.2843312034303467	-1.3631854247233188	0.7871235935044317	-0.7845709219056953	-0.6546821568055946	-1.1857657875517547	-1.2747978001908569	-1.1413419764795494	-0.6998648744991496	0.18608421179811427	-0.07841694494652902	0.0	-1.588895557369655	-1.3850336024947891	0.5638127473054996	0.5981166555677149
-1.6586531103534317	0.39183637022260204	-0.3158217407595681	-2.160170120928216	0.8309037537145658	0.24380887645202645	-0.45774107149085386	1.4268853096127987	0.92782333378457	0.5956766822364503	-0.6931428569946068	-1.5093152706155486	-0.10471701192484668	0.19419340630084092	-0.6428434938418539	-1.6885941308007395	-1.815969959927691	-0.8877714315167585	-1.7241748191551647	-0.3559514867860321	1.2295037013087207	-0.22714760710091314	0.8041892797386453	-2.01173770149066	-0.03703968204665854	1.1985623901007885	-1.7965526048399083	1.2731652056511757	-0.746912176107562	-1.7357373966375882	-0.22373560516350452	-0.5284159445044341	0.859113844065646	0.2934820264995645	-0.893827119966162	-0.9466902945797652	1.808906116245364	0.5707845515696431	-0.4431852000397623	-0.9404430873605133	-0.7330560249232175	-1.1685907938853204	-0.9904625246611777	0.9826013797077132	0.3015452008635959	0.0	-1.5125493807849708	-1.2480929963374914	0.288257825831075	-0.11758066060528337
-1.2258044074869998	0.2842819600592337	-0.41723637765732624	-0.8520445563589337	0.36636837816564977	0.30598060388364784	-0.15632416104128133	0.7516798948192455	1.0952242459479578	0.7646164031827686	-0.11740024737722746	-0.4563217024346544	0.7326072749181318	-0.7373898368677075	0.11967341968658668	-1.7682201096098147	-0.5232693004390819	-0.752341442281066	-1.8999503187843843	-0.06247195240637221	1.454526798432624	0.18941026027672653	1.3842113463885986	-0.4647704031335288	-0.11223668554597829	0.809506115277284	-0.42467477418306027	1.000283779609384	-0.9083578360504136	-1.435890875280099	0.43203766705026586	-0.40477781407316565	0.8164678407998495	0.8231227831384543	-0.3583731918540068	-0.2381696097891254	2.1894799648056	1.7241516451193821	-0.6348824267819692	-0.7667713700597082	-0.04038123080906094	-0.7904785924687957	-1.2189416028087858	1.1642925575597973	0.42637575364016755	0.0	-0.680020583485114	-0.831747547375664	-0.08511779018122703	-0.32748014342720844
-0.6664768401417314	0.2957417325640976	-0.9075958778250915	0.5417821580029326	-0.5674292975327833	0.1526731760841949	-0.3159377167099571	-0.26621437820549354	0.45384851942841753	0.4175373669041836	0.384602663161824	0.6894664711095814	1.1031848149834202	-1.1654550437584248	0.4553595972159542	-1.7056175676467953	0.2559626300119331	-0.645534908047777	-1.655112351989204	0.29898748677146825	1.0633269430906336	0.06664957709913082	1.4237154845461073	0.8526389776237863	-0.29515475981149086	-0.2286849828221429	0.14723505187079955	-0.14455114548993517	-1.0405908536234876	-0.8677476487940199	0.7152637927013262	-0.16273039684031562	0.4373020088831497	0.7491492101270375	-0.05192094784281322	0.3442817068398102	1.5999498526005371	1.7442689760541172	-0.8508434984933575	-0.7929607336906739	0.1778645139718393	-0.251731110289295	-1.121921073262897	0.7950814243968687	0.323096715218429	0.0	0.35783346251634834	-0.5589840568261261	-0.6045942378613792	-0.322974201471834
-0.4424745703468626	0.4230775352831615	-1.2104809836863624	1.3626283674523811	-1.432195811292472	-0.3049504899946315	-0.5988805732493931	-1.1203771814929366	-0.3999328397937465	-0.26304882555485504	0.5488751801168382	1.2134007430015774	0.722108773875292	-0.7941770521954049	-0.3054752517206584	-1.4513060342196216	0.4586276176356237	-0.5993521412269341	-0.8631307490003338	0.3406671152109879	0.22148279882620744	-0.3703808427804566	0.7345064792670343	1.3918981760895819	-0.3235098430012218	-1.335785860373514	-0.14138352929044595	-1.4381584395632079	-0.8066370154778545	-0.21849274581232903	0.6064722339571083	0.04046686178664829	-0.25711102642580214	0.24882371813826534	0.05503511467216218	0.6079838831930112	0.423920285991314	0.5957557942168954	-0.628830621140919	-0.8852335499078275	-0.23360332958013758	0.2507126717959702	-0.6875595384005676	0.24775999264399412	0.20753576500881293	0.0	0.8401962880615856	-0.5464119809665069	-0.9836407747644856	-0.56101856487088
-0.44378822629778664	0.3611343981484979	-0.8997613522477877	1.5537422452917988	-1.8918404633537624	-0.9439518691765987	-0.38508168629994705	-1.5732013394560609	-0.8694218346527894	-0.8124716967100112	0.4047373348905684	0.8328441021922599	-0.016069494412071436	-0.23614064434804885	-1.572193878952105	-0.9286826210177085	0.614192151853949	-0.47483303067679944	0.15895758600112597	-0.023052077545962623	-0.6492991616713119	-0.5858087048371274	-0.4377973275818037	1.382476510380788	-0.15724246226186733	-1.7821368547824223	-0.3953140854411234	-2.007036212029023	-0.2573143776288615	0.27649259093647854	0.33301118167814237	0.2113097508566407	-1.0509235538782467	-0.1367465278310214	0.23771153334607442	0.6108605135016553	-0.7176805347809906	-0.818928684594192	-0.037637481550458256	-0.8093391336600703	-0.7243970646843457	0.5272701149336251	-0.1663882292049637	-0.1725833718607573	0.2604418695363861	0.0	0.5574169011267565	-0.5155277085080501	-0.9190105242343712	-0.9944828084199209
-0.13873282372907478	-0.07535078975381954	-0.2555374879775688	1.6063263057783561	-1.950786210400182	-1.4208065685795075	0.5812350971313067	-1.6627376584252	-0.9223686885390037	-0.7974729468844889	0.22580264374502068	-0.04751006940462302	-0.45779259793045324	-0.24035976235742992	-2.113636226473405	-0.10357116692651042	1.1807239962701683	-0.08840092505879141	0.8938164770188081	-0.455766628377166	-1.169337037329211	-0.1615021808254136	-1.5366762312058082	1.396747820403164	0.03838637244909779	-1.363531789171155	0.09435733896945984	-1.4993690947906289	0.1656600225551452	0.5684793136053004	0.18261965882003453	0.5600129232515924	-1.5128203405124827	-0.06943521489469456	0.5981255663709647	0.5285480581847954	-1.5015726594262981	-1.4285878575346462	0.3930296093204443	-0.44710829738874275	-0.5562115298745536	0.48089048913740345	0.19489064187206737	-0.37554431372153124	0.4717100286891486	0.0	0.0864252454233504	-0.13182771639147575	-0.5148683628393587	-1.0742729287330428
0.7178778641213323	-0.5702658102335595	0.039984633976069536	1.9790077970269693	-1.7497659925674753	-1.379146665967497	1.804263643500927	-1.4942027399159323	-0.8630792006728937	-0.14462014390542435	0.23800049800744077	-0.6168942695213787	-0.2882045773520408	-0.7629643896883487	-1.3381779250842158	0.8874544791864378	2.047203225786916	0.5677112520713388	1.0971232197032434	-0.5406725637777716	-1.179141239122572	0.7865463417570737	-1.9597958642391131	1.6565713523749344	0.20682380305551545	-0.5420382900894903	1.074412157153605	-0.3074046871979938	0.10559487368650904	0.7866507399280603	0.3623698671816763	1.2015273877138921	-1.237016753298486	0.2595725533445879	0.9266782633427252	0.5469501632108003	-1.9536188820335367	-0.8609831086942545	0.3166407644102977	0.12859608308833403	0.4325445245272055	0.26179512343525374	0.36363752553044415	-0.3783330873114827	0.7235114654049754	0.0	0.18066072938751682	0.5958007816575713	-0.2455187912101245	-0.44238697859036563
1.6113234463370343	-0.5233902494324719	-0.2972426041148445	2.5987652571345943	-1.384102721174056	-0.7840461559060996	2.3798320004657634	-1.156027496626472	-0.7465213998246306	0.7706692607378938	0.4079020069641102	-0.3354492283742387	0.2921616188856154	-1.0168291009980694	0.16734016129830007	1.704981490054092	2.662887675220465	1.1962197843663342	0.9763795413443281	-0.2492522925865867	-0.7656674915179723	1.6154255730401001	-1.4060355564266986	1.8380441790131665	0.4901185592762569	0.023908957323848533	1.7249040124366282	0.7517100729283304	-0.32289319569837976	1.010607856023914	0.8930772488306499	1.8671965550167735	-0.23065878084061836	0.3957992032623725	0.9668841371515956	0.7885246299911425	-2.130548834918649	0.3438946821810845	-0.03626675977384603	0.7329672557700124	1.6267641955694705	0.18323352788134611	0.45078451026600086	-0.20651866540092947	0.9489951311124868	0.0	0.9351623259377813	1.2620014627780864	-0.4526424911600558	0.5080488357908924
1.678015985874052	0.26585960242698137	-0.8193409066522729	2.9423244441434586	-0.938026119425266	-0.06382734825711188	1.8249215725415926	-0.7714875527309065	-0.2919162505602727	1.3531689376764466	0.5281224249300841	0.5553230410800222	0.8458749955955578	-0.44283072791233324	1.2869065736539005	1.9959588873117275	2.576292967714797	1.3462635971463446	0.8978289401479417	-0.02872704589640722	-0.221114269226274	1.6738341473672638	-0.17026337442446046	1.5154398633824726	0.9075559941210154	0.017580041402339406	1.6072874159572583	1.0035649493793557	-0.6549481460462003	1.1539059171492	1.5274298607825394	2.0617597758810273	0.9497450783612308	0.1443602565507977	0.703413668491412	1.2052288512651044	-1.9455951745863327	1.2715344595408282	-0.1911625624524644	1.1763019653710045	2.2096194181618145	0.3658162380017402	0.4984598182598051	0.05994054747822185	1.1084895968096156	0.0	1.6324248584580845	1.4119118146618972	-0.9640129237781807	0.9125959473082965
0.65857788181875	1.2070071211668654	-0.8752925837055167	2.5676391306049604	-0.5614323627068705	0.18544383278021137	0.5736284331441424	-0.47260708312557825	0.5831375220605846	1.175463777386856	0.46282896736454376	1.1948048993927674	1.0211076447590375	0.5843188067534771	1.374222830754055	1.6817939883912316	1.8223712416604192	0.7987875304569545	0.9796560651499137	-0.37265351429326327	0.0644454925243677	0.8990872252113146	0.8985646476819393	0.683291252267241	1.0961424849638208	-0.424741678421095	1.017041591282534	0.3472987291193621	-0.5410495234822011	1.1218840798524368	1.8146018968035222	1.5807982318361535	1.5595505755190322	-0.2701731800264812	0.3324110508271965	1.5180373702118573	-1.3555231803984957	1.3534436362894142	-0.03418936258535462	1.3146497981490295	1.8897413307428355	0.5318822391566683	0.41617054539451903	0.23932288435931295	1.0307925265448392	0.0	1.4535817195688405	0.9583337991469494	-1.290831812277007	0.3087716729280572
-0.6767315076985525	1.3544478819542847	-0.36182473616981886	1.522874870394439	-0.3734443483796834	-0.254995551037634	-0.41598373289489315	-0.2709782675724558	1.3783551211619627	0.25555295393239447	0.25692639571467213	0.8552922565499416	0.6676091652534101	1.1802248989744315	0.6092867247658448	1.0463087699629292	0.8427407105975435	-0.16650459442905166	1.023570406978517	-1.2883586775203244	-0.1736258271780787	-0.09633630516409224	0.9473924920475549	-0.22311256584824624	0.6101320655016038	-0.9776834681716223	0.4666558974905594	-0.701551110810347	-0.06916139193858374	1.0067826974250818	1.4006925913435935	0.7887305969047992	1.2645990167205303	-0.5518623208502638	0.020894664289862804	1.3778251348888528	-0.5901864691579906	0.6595645506821817	0.08323028203401969	1.0774986433812772	1.0405118943570284	0.2962793532322907	0.12963816129752004	0.1595227112723764	0.4457886710418876	0.0	0.30942769467779874	0.27725186895165643	-1.1704150654604768	-0.8465098665561933
-1.2144600443907747	0.3170662297813864	0.19034359575075946	0.2619142371006983	-0.28419237542790066	-0.971709263442978	-0.5794726503655464	-0.045486634561700115	1.4006418274443824	-0.9566093534978697	0.022767619630900515	-0.38387456517346263	-0.1259395766660399	0.9903235655326541	-0.37732849382582906	0.490979990743957	0.09171043316247822	-0.958344882490583	0.8105551758858185	-2.2170840731456933	-0.8329221158049619	-0.5734204376520766	-0.13918308055549805	-0.7784601531160318	-0.46769680929390545	-1.3762019074720322	0.08350410821720458	-1.3801534756319251	0.3338324548167731	1.017637828695379	0.37479521849857617	0.258547855444732	0.40962011045837077	-0.698031658640563	-0.20830865957712072	0.7112448248396706	-0.04385778276213551	-0.3372996251668394	-0.1617333384963749	0.5215643347568901	0.2093326971779896	-0.32697590254449976	-0.27754201453773786	-0.1672157653626324	-0.6719188771153999	0.0	-1.06941884468763	-0.11139667923671541	-0.8244270841395397	-1.608199671428017
-0.632124506067647	-1.2811926914563976	0.25796270335979804	-0.7552955588793655	-0.02135154891599689	-1.2855508341691553	-0.23963013302868877	0.2578048285561209	0.5433649883330849	-1.8653136093173235	-0.2002084019146758	-1.6762345986773302	-0.9610902872290565	0.5816377864920025	-1.0037222291100198	0.19154369407475175	-0.29779799850489846	-1.204146950252154	0.3733632811250725	-2.522834799812021	-1.4370796090404812	-0.32846452551412997	-1.507730971767297	-0.9580765606746864	-1.3972886249321226	-1.4585850457250142	-0.34729759220684964	-1.2309815143344778	0.27753303768722054	1.2121487492821625	-0.7104508225770133	0.13885362702379805	-0.32277621260546097	-0.9064089937926721	-0.3759742949985579	-0.09808513048176559	0.08483500276881427	-1.1636896509900505	-0.6352169729833644	-0.13728359362645665	-0.3781434210025203	-0.8557740288686345	-0.623148068246511	-0.5411506116712251	-1.824936005359152	0.0	-1.8461613018116407	0.009841306666876992	-0.667688317810552	-1.4839472495407018
0.26084579068306524	-2.3007103684437347	-0.10532019253087178	-1.3416037213121181	0.5750147725053298	-0.9223317515242637	-0.17218038711215436	0.4574222996673558	-0.4943724161944464	-2.095104134985128	-0.427035772224571	-2.1362172660202803	-1.2338511935098764	0.7130464689494516	-0.9588598776363212	0.018616019274447372	-0.5430571672051503	-1.0856056571773596	-0.06424083920027228	-2.0816693367781447	-1.4797140893461709	0.1806724796893028	-2.001765879275721	-1.0728502673372977	-1.4562473106284353	-1.1536737049515038	-0.9074355394034003	-0.43987663013904926	-0.2787444731677471	1.391386978460411	-1.266490114849764	0.009157702272041544	-0.5274466744083608	-1.1916338172250238	-0.45780712962625975	-0.4930524820729583	-0.038631117387291324	-1.563793502748334	-0.9249915463006005	-0.6081909376881537	-0.8103728772346956	-0.8917277613856383	-0.8022948771055766	-0.7793687020116105	-2.2556401965398707	0.0	-1.8365519683136862	0.38867744420889794	-0.8479032529548324	-0.8827743114959263
0.38778908994212746	-2.0863324600520716	-0.4246049022414485	-1.5521019357951462	1.3007492140962311	-0.2857203158958711	-0.742959133745815	0.27920381348982287	-0.8702382572078451	-1.6918866879319583	-0.6182774113599251	-1.578978741410924	-0.6026774744249853	1.3696170556157414	-0.27057655599088964	-0.21229394594349046	-0.9578908751694228	-1.0864020531029472	-0.3608638607874086	-1.3808201542681597	-0.8625041175150272	0.3402493022480858	-1.2163295367331302	-1.385758859391793	-0.7295143744273092	-0.5554691842832394	-1.371152264665314	0.3388134609558504	-0.9949748366605087	1.3195366215596518	-1.1799287621135868	-0.5537659217034898	-0.3581616697467764	-1.2827376527419798	-0.4697328676742938	-0.2986273735623542	-0.1172851832240334	-1.4994879528853506	-0.8580560262013458	-0.7114283565090143	-1.1432040815347788	-0.6619263699118281	-0.8489063753379602	-0.8845079601006398	-1.6501872203470151	0.0	-1.5618748875047046	0.56659720128652	-1.136287017113075	-0.603179301773527
-0.4468174849554871	-1.0113035400517667	-0.4112228036512734	-1.5176650003581027	1.7147300019307519	-0.011649761332135154	-1.5473639154766428	-0.2962278485381944	-0.415047562923636	-1.0216229489421527	-0.6788702388585911	-0.6029886323464542	0.5194415571852772	1.7315535003004627	0.6418737744417445	-0.4805915070236412	-1.633848168345095	-1.4011030789789867	-0.5826842097352661	-1.0191237680110972	0.005559281712958819	-0.022451516808321585	0.10146685220076623	-1.8454119597088623	-0.05975325451720093	0.044772362757721396	-1.5427473351422183	0.5621674411113814	-1.3906652288210215	0.9975444983154259	-0.8842007436663575	-1.356408858682065	-0.2389801263411744	-0.98328038274381	-0.5678339277280094	0.03986000811419013	-0.05245567968082774	-1.0858498142907547	-0.6713698697376618	-0.5069584529121353	-1.2431744253368102	-0.8181727797361077	-0.823431970938926	-0.9649701040362806	-0.5578669577658367	0.0	-1.6068794545802134	0.32230357253177166	-1.215579217859172	-0.9342309408406728
-1.365935424552451	-0.08240379527491544	-0.2297767807150903	-1.3615661252404754	1.568151715562672	-0.2721730340914959	-1.875753075281124	-0.9013200188309265	0.2976239320129023	-0.4505635239510122	-0.5904409168149193	0.008464408103113963	1.109854976007528	1.1298133211112937	1.1333859023813808	-0.6087905291431457	-2.3128205609348393	-1.6710117628680863	-0.8418002841766409	-1.1062268425615842	0.5782312272929193	-0.5345036181934626	0.7852344198821294	-2.1674401823591856	-0.1319000996813635	0.34976879397038485	-1.5563515782473494	0.27497833010786454	-1.180816220413821	0.6385557759948989	-0.895610287813616	-1.7031024030107726	-0.37051772460052557	-0.5058648324915913	-0.9278914812447031	-0.1283353758372849	0.04375526544607053	-0.5350070533303385	-0.6429981025858637	-0.2260707725395558	-1.0047933793698487	-1.620447990731796	-0.7098764072146587	-1.0166308111409423	0.042702975156894	0.0	-1.9777408572919764	-0.12975581857424345	-0.9680546459591988	-1.3485215020541175
-1.3664445944847807	-0.0351340420475317	-0.14636594296224165	-1.1970557002952555	1.0822888372428134	-0.6024160366235387	-1.4235009336093565	-1.0783656808311077	0.6346428075036386	-0.07644391231530122	-0.4809905597037118	-0.0387159617263062	0.4342904352616658	-0.1310417562538373	0.8503317665043462	-0.5421203327929421	-2.5763001252735624	-1.3684415674957866	-1.0866248328706534	-1.1688571761643352	0.6462095374623482	-0.6977369898554366	0.40116640195546477	-2.108428215660822	-0.7221419325231349	0.33974963552070997	-1.6576625342920306	0.017098217271694752	-0.48000855551016325	0.3825455828101025	-1.2936150931815236	-1.1783350425788446	-0.5647906344531701	-0.2732133955677313	-1.4849085002004032	-0.9737953404123794	0.12699331377276263	-0.06632761579862691	-0.7114626168500241	-0.06565172916888418	-0.5883851551212508	-2.4587963829510917	-0.4803664644176043	-0.8734127519357922	-0.30804230719252595	0.0	-2.0992569204790446	-0.3775474500763678	-0.4744049883975795	-1.1003531281972838
-0.358330252663784	-0.7652917646954853	-0.11321389226324295	-1.0864773275528536	0.7490549686210621	-0.4516378213810091	-0.49609514160303664	-0.7123893194900661	0.503616329502221	0.2526519143807482	-0.4954310453809885	-0.4120583268186805	-1.1296393104338365	-1.0441172376886578	0.16909915305620615	-0.48099235124183515	-2.2178147613676558	-0.405243515592019	-1.1384571378997583	-0.6645915123956093	0.4337576016869186	-0.35751775167517563	-0.3975571649806787	-1.645935125772838	-1.0012357415312099	0.29238316093197503	-1.7618933781969413	0.23667963639115594	0.27788069940692284	0.1312704054055872	-1.6895971843495086	-0.19098370046617483	-0.5251751569456362	-0.388962085457051	-1.882142734001562	-1.974433866644785	0.36193012079034137	0.20836582048755795	-0.6006663555383422	-0.05755756833388321	-0.31019967956451583	-2.3878060585690273	-0.22901264992682618	-0.43033467996383984	-1.0765475086457452	0.0	-1.423882970431087	-0.24922112610091887	0.14210854776275667	-0.05443174061970216
0.7842062855659315	-1.5302833366343533	0.10638592710981583	-0.9721142410844426	0.8468101303740376	0.17073029249043714	0.3751135469938644	-0.12862026290865486	0.24019276360654615	0.6670347233450329	-0.611138100248382	-0.591348781879271	-2.3116937729842264	-0.9550524082629097	-0.0730577808244227	-0.6657561381985959	-1.4624771526318605	0.7260276013028713	-0.9423923330985978	0.41586185765234024	0.26235250964123624	0.21296964502070254	-0.6778004873038568	-0.9541478350645901	-0.5396070146452315	0.4478401299259043	-1.4568381268280093	0.8068469811247219	0.6559574911633832	-0.27772288643107873	-1.685224193036361	0.4030147016950799	-0.1927792201082298	-0.4820745766361985	-1.7813220164072432	-2.431995098339608	0.8868755898946064	0.3164892742685009	-0.2616944883026576	-0.13596570470387517	-0.3087103773748683	-1.1801660804393195	-0.1505677110679308	0.12314204126250722	-1.289835641466176	0.0	-0.03675037913875688	-0.008380715715385357	0.7551792435516286	1.1528781903720733
1.1261596156424167	-1.6227084188185363	0.45621853938867096	-0.7164032983310912	1.1844856891083482	0.7060564090778189	0.8659185989958958	0.24074495005807942	0.0654254073289538	1.0552504563411846	-0.6558036754539845	-0.379996373043085	-2.128619855494827	-0.20835486215175172	0.5333637679815308	-1.0594426758044497	-0.7885439939166917	1.4276741294625173	-0.7075914949428861	1.4770532337365143	0.20724168081015137	0.5978616677651591	-0.2530789180819065	-0.2677894833064832	0.19358271055025872	0.7022778744849006	-0.5406575070470379	1.1623326579464386	0.5165756353312648	-0.7950772035027929	-1.287149304056558	0.21137212321644402	0.23384895883753432	-0.1898630794547416	-1.225226301455058	-2.151309691593706	1.5070800062121739	0.32755253763575437	-0.0009752040347547634	-0.28634328069418025	-0.42607920839460295	0.29131732852846937	-0.33633905207487075	0.3846508628397651	-0.5550898605759443	0.0	1.3324037471941326	-0.09743223624682164	1.1693577404549405	1.7576321691717933
0.528376989592917	-0.8899565928433705	0.4843508951115518	-0.27600769578881396	1.3353195206485466	0.7089619010994545	0.9187703148249506	0.24473095709119244	-0.14795558684985124	1.1583138186532118	-0.5404971784451599	0.002412834997775341	-0.8230275866941038	0.30364887468229446	1.422923742412849	-1.329435375918639	-0.48766692797154015	1.5347616739844991	-0.720696912083183	1.865542733619881	0.13523251115613405	0.5617882589715176	0.24729343558065392	0.24311539382330538	0.4360634036989377	0.7414952755837481	0.5824957765516338	0.9167565996069641	0.06476484793250566	-1.1633284733007137	-0.8329499459490396	-0.28971458675788375	0.5640773989904326	0.31854599006196566	-0.6205494545132341	-1.5350561539417622	1.7834063261801436	0.25179886467708024	-0.08455708357613248	-0.5622880138129759	-0.4572063728173239	0.8644198453177436	-0.6279314103281837	0.11433160556039958	0.5540838841324662	0.0	1.9082179397689558	-0.6681596636549173	1.1838455413209472	1.5846247291252096
-0.3604532019588709	0.2561176292101643	-0.110401866415637	0.1798004305041877	1.0819059949338135	0.38426776710864796	0.573857259973945	0.06829755149180712	-0.5622977818854772	0.8897165187473584	-0.41550169425322653	0.24601384123032854	0.44810025422253175	0.12486324916096092	1.6063096317123196	-1.1827561093249146	-0.40677604476435775	1.3363082409391975	-1.0061581366230747	1.4914063664295474	0.007719851992717246	0.16200840974597805	0.2840531996247964	0.5380041524307435	0.08024786238180055	0.48264133289090466	1.219470300482977	0.28573626646358874	-0.36412890603004366	-1.219267539367937	-0.5728682923007928	-0.3259336650426778	0.7902815299991326	0.5070954968633431	-0.32781715595373107	-1.0491557661010287	1.4946464417298135	0.07770400625536011	-0.3332077643336006	-0.9339189592926853	-0.4223431440309497	0.27316231360246923	-0.737177866125206	-0.4772943691594126	1.1528822730847401	0.0	1.5270189919656951	-1.3589883601209416	0.8208390702489089	1.0827038350598768
-0.8130567785417487	1.2141384354830944	-0.9297682691284227	0.38539375951999294	0.5833120352613215	0.3518667613471137	-0.06398123847516286	-0.023875801322242048	-1.0117947917088426	0.5058480319684531	-0.510134456212204	0.2764110792245927	0.8076905977840686	-0.3620211171254059	0.8101403772220702	-0.6754379644350942	-0.16311702269109246	1.1493580224514741	-1.2185964015597794	0.8959151095198349	-0.0023975011773399025	-0.3392810150810581	0.11823401910719415	0.6971578431485179	-0.23204603168794496	0.24636544256040116	1.0963201340312851	-0.15698642477366936	-0.5340152542721204	-1.1134659933376783	-0.43214725821193833	0.2902593688875655	0.9577636737402999	0.19150625175108474	-0.312611871534928	-0.7521441742503991	0.919061354323221	-0.10861359736671784	-0.27889635340827135	-1.1741087932591863	-0.48636550741947443	-0.5821506989187651	-0.5214968868679579	-0.858982355700291	0.9943909507735097	0.0	0.7457170431464875	-1.5531551018559098	0.413605547949262	0.72956945008168
-0.632952299798968	1.5934756374556978	-1.11536686635641	0.23759860319684048	0.12197373348729032	0.8975411674007537	-0.7072025768704077	0.0766083090018158	-1.1125853493327424	0.38959608054090694	-0.8094196471770648	0.24086277767296582	0.4053713481722779	-0.5003427536552045	-0.13617057261765658	-0.13113110258802657	0.3879819917000836	1.0120566833461313	-0.9288128683107383	0.6962616738505192	0.2349145911749516	-0.635488172471979	0.40696151197444463	0.8351666131073535	0.0037885897924085873	0.37092120012997276	0.6115642472337655	-0.1168802909167122	-0.3640762622646508	-1.1491059950800342	-0.20809650673125143	0.9707886085339992	0.9435169535804337	-0.10548952994322401	-0.2451380695397568	-0.43713801672980884	0.5324642721455115	-0.1268287995290316	0.26126482156765735	-0.9845983138462218	-0.6319143623658852	-0.5956171273305602	-0.10128590921812013	-0.635753650427225	0.6624917074060236	0.0	0.3054115183860277	-0.9044138449701897	0.3200132551352431	0.5368840480698543
-0.14607673498080756	1.3879774916046714	-0.2490880436878925	-0.08957733528152725	-0.22700656888616405	1.5914720492485326	-0.9356490708756695	0.31682565541646424	-0.7152460275090158	0.6563291480885536	-0.9697545987426707	0.2510944376640068	-0.013509916878858715	-0.16753037402241278	-0.23538383242827038	0.2358330726793675	0.9622373748986731	0.8175075388013066	-0.04515261182166378	0.9758390529227426	0.5286905874614513	-0.5361601461912823	1.1953410667827231	0.9883466499400845	0.4252604404803238	0.7125522602694977	0.33562055643153904	0.11774317739778609	0.1247108116862735	-1.4104783249257464	0.10625531151409474	1.036595537888562	0.5024394570032159	0.2896323576645397	0.09351779906415879	-0.09480838471572303	0.4368809585420063	0.11342753939350955	0.9054915430046176	-0.28771700238657305	-0.5524544302726255	0.38419866398376534	0.3080536399866449	0.09409394091807606	0.8427982089434471	0.0	0.4619851732611535	0.3275488491916272	0.5110230090495261	0.18898180664584313
0.23397058600353696	0.8991864221624241	1.0935918015240742	-0.3110634236966069	-0.6056300259702497	1.7472936422593288	-0.5324961506735663	0.6053297641706962	-0.11554093092500667	1.02821600158527	-0.6350362825350627	0.2508685970537938	-0.03796489925424018	0.1200254713825758	0.44884514310907847	0.5418936751586455	1.169472546713899	0.600704202450584	1.047858676844183	1.2441840691859942	0.5058139569493826	-0.08900473905770204	1.6542673590237207	1.0870757052050468	0.22786624265124283	0.7132385032926124	0.3902281561751791	0.056680576197478356	0.7993050111032294	-1.6191720683924482	0.3241688902888656	0.4479792099302624	-0.39821931570137525	1.332458430565528	0.5841539521721782	0.027688472722219446	0.2279471106522613	0.46616532688654266	1.1059322526859825	0.6217689699593522	0.0271558152413904	1.4344144773228493	0.6291989588339124	0.8167342709299131	1.5386036809951653	0.0	0.8240818804756777	1.4229623664371498	0.5511970514523444	-0.4355280466374004
0.35269927935491024	0.5204239422668293	1.8469596725259585	-0.2910639648734772	-1.081949358504735	1.2099375922479962	0.24063009542642144	0.8684359235855238	0.2506393368524027	1.1350564668004368	0.1642261620792953	0.17919664059533644	0.13940294561172545	-0.1105976273342633	0.7710836632790006	1.030254707628486	0.9873214017781812	0.5295109682746727	1.7811515425877733	0.9982185164183105	0.08723188251382216	0.42004094721592466	1.0404998198849869	1.06088292597626	-0.6997083825285879	0.06588227889942251	0.4627746259983477	-0.3707594177317677	1.355973324905301	-1.3969079020388226	0.3935677439209097	-0.239368692286371	-1.3488132818935492	2.1620828071613882	0.958404735085554	-0.08433250727496189	-0.474045414596168	0.6707073902252941	0.7762327578886878	1.2649719593384103	0.9579158961182019	1.570483527373485	0.935147754289318	1.0413765802254413	2.1010524097937475	0.0	0.8371293473584392	1.717268826776625	0.09612140865510801	-1.0318419643312373
0.31999462565039544	0.509394143806569	1.5229367494035255	-0.11401738715607174	-1.4538534882054355	0.5533425267809373	0.8214319209694159	1.0247496525368103	0.26201665900552834	0.899569830990121	0.9857844323898214	0.1878449485870124	0.29095333534567014	-0.6528193343612501	-0.16739459874537943	1.6806821061904085	0.8181797807344967	0.6166593395306326	1.8541895226990295	0.28892736084531534	-0.2810824778979014	0.6509669881385399	-0.23163673751321703	0.9612771031096795	-1.3611660790759406	-0.785340439818338	0.370688647954157	-0.6925714573693618	1.423324392051973	-0.6517277247216958	0.5857298855195753	-0.5553208449826773	-1.7252083965328961	1.9877875222391004	1.1302327682101951	0.11021336382159694	-1.4332551064784997	0.6439059370257283	0.40106538932247005	1.3580251163765145	1.699970607473165	0.7750610343024001	1.254268800591063	0.7089446461458218	1.9675990585752337	0.0	0.3982790651428945	1.0858429509291077	-0.6182274271614882	-1.193374764140469
0.312386266949013	0.8493154248158608	0.667638002435837	0.07548083762653546	-1.4226886240966572	0.4355654581093317	0.8620599677102616	1.000202278512739	0.18867316548785704	0.558358136038174	1.3828381219738837	0.5621221999070632	0.6197980931939377	-0.7984944498855884	-1.8463594100814904	2.1077872658677514	1.0316165143659954	0.5987288411791555	1.4379683573912885	-0.30525031357284227	-0.0287416775210904	0.47654739493657816	-0.8228687902485134	0.9318169549803522	-0.6323728386592907	-0.9851207963669183	0.38389692671567094	-0.43906386677510584	0.8866047614374916	0.3160260213030312	1.2132480528791472	-0.5765366633145019	-1.2319381159667484	0.968207919222886	1.2560729745370143	1.216796032635803	-1.901254306849101	0.5848428363990569	0.49132231845163793	1.02283090352617	1.7980662598078123	-0.0311305527543651	1.4545606575752184	0.22734807913818791	1.2242107035648135	0.0	-0.04527599960563613	0.03329606639466994	-0.90743448062879	-0.866029303918559
0.41100759088472943	1.2628026778125678	0.20841258920739736	0.2385837788250035	-0.9479275020486329	0.8379589293253847	0.534297038971131	0.8098126338825055	0.33724058541058805	0.3117704214934554	1.3125216731523406	1.3521017472070496	1.3952957694929327	-0.15227004345980824	-2.735825784935757	1.9033272006985311	1.5092319442175781	0.2210593460772972	0.9698216401569865	-0.26952361620305515	0.8641987338993284	0.09553817365332044	0.07115221101126347	1.0263094061588576	1.373090067189222	-0.1669787054230725	0.8526826390194271	0.26269750946278203	0.12501066028764427	1.0657839050108864	2.151347134271798	-0.6648014410098272	-0.21893633091713505	0.04494352174333921	1.4807703927880642	3.001423469403303	-1.388060438440931	0.7219188179630874	1.0170965646014047	0.6360124350126006	1.2912020280116618	0.024403748171074775	1.3810556466256292	0.1180528500342448	0.3991512024504471	0.0	-0.009471932038535818	-0.6773005249779447	-0.3347970375917978	-0.3763014640035821
0.5647402743808388	1.380715780223788	0.4499447439276386	0.4227704338748131	-0.35439578571441227	1.0663093784921545	0.2924343209669803	0.5814040732557968	0.6999031812642122	0.05854007826641328	1.1084116671808992	2.1354047756986385	2.264808324580036	0.836946009073721	-1.9087063272174414	1.0705288840987328	1.7329065997505904	-0.40251245642513006	0.7612478435588457	0.31418350765634895	1.6901396005093008	-0.13972110616646954	1.6716124937051189	1.0911245264608902	3.1539349348653802	1.0784502761864267	1.6253474529006284	0.7500171274575964	-0.21039130441204915	1.3436030892069502	2.764052254974998	-0.9015541533919404	0.5897051310957613	-0.0881183632360582	1.714959354664598	4.2156810401912095	-0.2573384876935036	0.9832608462439406	1.4539718964684227	0.48256042586873343	0.6210974159242075	0.9024849284775611	1.0706958168620524	0.5726386261520374	-0.16643009931553612	0.0	0.47080104387324423	-0.5821947305578602	0.7663479871575533	-0.03254216951384526
0.6430283491662956	0.9814901923614423	0.8399617579259738	0.6264555651208209	-0.041332208781711045	0.5294737223839112	0.37811806495991995	0.44378771599940564	0.9809600408869826	-0.43074707396358053	1.0700140160954532	2.274440528107082	2.320243101205627	1.2553170152194266	-0.05816228293210273	0.08097561861966983	1.3388774922136997	-0.8410937205071332	0.7806020070743734	0.8461033479601059	1.6308085399130732	-0.03494648782494106	2.296074665047614	0.8938830510805356	3.200221791838545	1.732538871989234	2.052492390580964	0.5089224504167801	0.20886148338677032	1.1910802122440602	2.4347820036784547	-0.9693472936458534	0.7189814387947139	0.31662592928516836	1.720402146039067	3.6362218682276457	0.5614639155890524	1.0138577189280353	1.3502266366180415	0.5495097873394126	0.1762459642665738	1.7644372161481994	0.7476131468832582	1.2807894105028788	-0.5872906794941976	0.0	0.8593468082080237	0.15464368483723487	1.546459630661058	0.18157633438370485
0.5342918885398625	0.1566353011176183	0.6970453470298882	0.7531393264046374	-0.10618330058514307	-0.5744073429837165	0.618763260068455	0.3937981671190514	0.9140101524012474	-1.1109922818408164	1.141791808903426	1.4998941347960393	1.0697717500219144	0.644931246746671	1.2216625613990815	-0.5170054787269939	0.5195329532352839	-0.7977087600591484	0.7705113976324147	0.804507015886477	0.5785461602423894	0.2892968287406443	1.127112569734158	0.3924263217371773	1.482143620922172	1.3310979124021285	1.6495621837640555	-0.26974259242544657	1.0095312672176429	0.818614839615309	1.1972276844210352	-0.6071414767453507	0.3121288794110064	0.4700027001602052	1.3805296316808249	1.3649515963729497	0.47500896953032895	0.5690782728944701	0.7587187321998199	0.61757365496998	-0.01212782612803238	1.8391816148676967	0.5792067427150803	1.6725816601151906	-1.0858547242933674	0.0	0.6907459918123131	0.8974675481634573	1.4327333824412216	0.4582118625180034
0.24508027260579238	-0.7178665775813023	0.0025712672430306437	0.7149291505100619	-0.29390995341422504	-1.428714673907273	0.6887664515029961	0.31195187549897574	0.5029743758882418	-1.5656883077773511	1.026721330959396	0.23236158557251874	-0.8047483946778672	-0.5064866076479152	1.0646331676815366	-0.5451139371659998	-0.17043064582646142	-0.4313256576993577	0.5397922444593318	0.23434480157725202	-0.7094105627823304	0.5315004738077131	-0.8832682786571329	-0.16387505552162507	-0.5414611342919987	0.3514599068904141	0.6481545191895176	-0.881619625647506	1.4203690079044369	0.43041700719003045	-0.21520647271134113	-0.02013717300353477	-0.09530680394654405	0.01435565541140717	0.8240388710703302	-1.06353032864114	-0.2226709833889794	-0.1603348247297329	0.10565302714411405	0.5067891636911891	-0.14206478144126378	1.1078978422393282	0.4928422872131036	1.3835337615580345	-1.5504835083581054	0.0	0.06381461768159245	1.05941205708872	0.6338612495814311	0.7998149179248573
-0.07977656467704011	-1.2096659367417686	-0.6321312878229817	0.5380822043140877	-0.30615249418752066	-1.428413941729828	0.4733047242905997	0.1171967387441135	-0.0173434437599202	-1.4029336363341178	0.5721530944096117	-0.7370134960874752	-1.9399302077827898	-1.2304552568068567	0.07115274534510078	-0.2712029890387435	-0.3686788641823329	-0.16247025668339707	0.138274731476479	-0.3518442909084162	-1.3112034086153819	0.48094820623706797	-2.001603260679111	-0.4472563556607264	-1.3782784447845975	-0.36109427834850827	-0.2246210438787768	-0.8321960715091649	1.0109392979719654	0.14303504162687347	-0.9915970986149366	0.3031975311364824	-0.1257553765680747	-0.6107679258730591	0.2826039369059989	-2.0316590360069995	-0.722784272852594	-0.6927899311040636	-0.26563281664971805	0.22421012533060802	-0.3184032213763801	0.18854097608282983	0.29082348030670313	0.5566679224081739	-1.5966988855104112	0.0	-0.4784782314432761	0.5607487765178794	-0.14094087732667637	0.9438996995377713
[truncated: 72 more columns]
