# Supplementary material for: Diagnosis of autism spectrum disorder based on functional brain networks and machine learning
Source: Sci Rep. 2023 May 18;13:8072. doi: 10.1038/s41598-023-34650-6 (PMC10195805; doi:10.1038/s41598-023-34650-6)
Supplement: Supplementary file 1 — Supplementary Information. [file 41598_2023_34650_MOESM1_ESM.zip › matrices-bold-time-series/ASD/ASD94.csv]

0.363961823271267	1.6468030083672507	-0.5077608715627508	-0.9414479248690955	-0.06291339591951368	-0.1590285095115208	-0.28499739628314164	-0.12430291535101512	0.07656742497332937	0.09022391652836616	-0.6412985603028406	0.08032931232039364	-0.041783846000118356	0.1531892653391755	-0.10715158888433403	0.23803539852933234	0.17836037390638554	-0.1306481198518402	0.04063907350004189	-0.23980325096155464	0.35011038661702915	-0.3195416196555556	0.8132384158646617	-0.746233694429097	0.005164702533810841	-0.07428484471577844	0.17322463670823335	0.39545503689107225	-0.21335441966996682	0.9016685215129439	0.38205149867135557	-0.7757006928596138	-0.2960599089069133	-0.46917127119919705	0.4359033382390897	0.13848403668363482	0.009529588327781833	0.36642179608595477	-0.015307593742471811	0.27983707756367665	0.5256121960808876	-0.06535942060530096	-0.0039053618070498744	-0.22967767448860643	1.3341094044590533	-0.4817542074279297	-0.4069515621177536	-0.461955747329886	-0.4783733307951491	-0.6342140146946427
0.8549494267101988	1.2077979910861092	-0.7996617437436743	-1.1267368029422538	-0.18138930002357095	-0.2846948738090097	-0.45664618111175426	0.06910241120454841	-0.7786479999654128	-0.5741850390408275	-0.6400212011347836	0.13871229257826692	-0.20529491993378682	-0.48517340852094026	0.14455647550128056	-0.6410105720029321	0.1980769780429115	-0.19440656358394756	-0.04733532131903157	-0.350820687749833	0.4163493455435042	-0.6136081209851065	1.0932484707196541	-0.8066267632444039	-0.3131916750979946	0.0305035328006923	-0.40874198167029274	0.590923627088486	-0.42685623746690543	0.78670938879983	-0.10731395206775553	-1.5277744378487472	0.6257958736826793	-1.1895158313039391	-0.7282124183032394	-0.6273395426242958	0.17117105064415092	0.197655315270229	-0.20661977748962665	-0.05760177743026008	0.06709895769289848	-0.6922054381795578	-0.2966964933748038	-0.48670779866087505	0.933742904126689	0.22896927201275255	-0.2437247378987407	-1.0847575582179465	-0.791410620244392	-0.6480305448920578
0.8446167218871471	0.001653201806338692	-0.807809012329738	-0.4939607555964425	-0.5306580875777333	0.07857784111689095	-0.7375297869345903	0.08063741315131424	-1.1708714903225788	-0.8344571086422278	-0.20851571956789186	0.28678615130688556	0.0484871851754556	-0.721322609585846	0.37478519786920705	-1.0411870523816311	0.29839257718600376	-0.10524305739525353	-0.11001986924110549	-0.511857853089537	0.5060870094201476	-0.8515426894203277	0.7395227381044548	-0.23899174816551913	-0.3942579718884963	0.21174183935580174	-0.6703204370354476	0.19758582296651364	-0.4921293610853873	0.20303132220755504	-0.6747149051994097	-1.417181252909064	1.491014966431619	-1.3604995625228284	-1.5611818070899672	-1.215763903538282	0.08827496738113394	-0.2451890193975083	-0.4517628128132877	-0.35284414610266823	-0.41917503395907013	-1.1364279438405844	-0.42112781769904684	-0.5175572511883956	0.3666112152007851	0.8952137534082187	0.03451616655919077	-1.1202620036611683	-0.809431101375288	-0.40742482922917067
0.1386321042842065	-0.9879006655973257	-0.6119073391510772	0.4739443344788434	-0.987424948931246	0.8906046611566258	-0.9891267901725339	-0.34188540956178326	-0.7091975699753228	-0.21254398188142315	0.40566275509667343	0.43429041983868666	0.6673525690997968	-0.2235414051609384	0.30169591534693285	-0.5743760208298414	0.323745814156296	0.15489834289137736	-0.13365151415361431	-0.7720402057073447	0.43136305330589797	-0.8045605501468016	-0.025329341877653514	0.5490775786571664	0.009465542958939158	0.4240688732843752	-0.2868394063143378	-0.6786118599267869	-0.4489072529256942	-0.34327192426356207	-0.9074260048962711	-0.5330386523982231	1.457892501139376	-0.6639384374122477	-1.3338052762251664	-1.1379327567299584	-0.40307030726241866	-0.5765182177844841	-0.7913422412946929	-0.4765404576112398	-0.6161279759133375	-1.054904253315823	-0.4816572995543601	-0.23563450064501149	0.326673080612696	1.002065943144841	0.07556373783759934	-0.5253878208781857	-0.6288105487545801	-0.18905461583246283
-0.8905660811350115	-1.1747992126153406	-0.384891866647072	0.8784432258305348	-1.2071000515883377	1.5721069337822442	-0.9342171725763585	-0.9211361663251987	0.11004381387355948	0.7001339814237186	0.6713357704203889	0.21814909050291084	0.9356650543513163	0.6146616372587317	-0.20227675890081354	0.0910742602950857	0.03717958320957274	0.37359024278188496	-0.28314304611183716	-1.1173778589787342	-0.2695630622612668	-0.36039013062360814	-0.8064626051324735	0.8906698302874274	0.5110287827872094	0.5517410663329338	0.29943074000964326	-1.3968987929924699	-0.4909810148904668	-0.48844618881613594	-0.8438021837885613	0.3046807873139459	0.39977363887384176	0.5462693391432446	-0.30667396635958205	-0.664371056175454	-1.1397363123055364	-0.5253876795918632	-1.2614512208571875	-0.6100668396367729	-0.5882172339146046	-0.6905720925480674	-0.8143662383994659	0.08463082981248238	0.6330462172531052	0.4275950786810035	-0.2361864778642461	0.1740394625220599	-0.5151022456619976	-0.22913046826969383
-1.548464113132033	-0.8598791017074439	-0.21661219264841614	0.38162167476627323	-0.9262853887402086	1.5157274463779236	-0.42300438762980586	-0.991233436050101	0.3866993819560768	0.7966777001759462	0.24717525080662883	-0.5924540020124394	0.21886910729223952	1.0142697839069021	-0.8927818412721636	-0.007979905446053755	-0.5562991827172489	0.3088951311535443	-0.6440128314814673	-1.376418301631051	-1.6446156877511366	0.34095432895282646	-1.332125426131822	0.5019802674852166	0.43045155523172357	0.44150741145865113	0.32248229423348806	-1.3026593109829907	-0.6757780740101303	-0.3215088386696166	-0.7801669454379684	0.46812393317996615	-0.8959176645589433	1.486884351271335	0.6109398481607744	-0.5057135740212196	-1.6322715183356693	-0.2542512762726002	-1.6371519986255851	-0.9433467780892253	-0.642913038046302	-0.5666203148334349	-1.4276097761961772	0.051559377840186604	0.44011000657871685	-0.4154720333090673	-0.6057516890937333	0.4122356896800659	-0.5415921229389976	-0.43827413899527595
-1.3972805038016378	-0.6534233184520452	-0.09493630331037761	-0.36918785238500873	-0.2903595986689253	0.6941268580341754	0.3275123643716455	-0.24078943349433723	-0.20969603380254379	-0.21976362150708306	-0.6242119136573329	-1.6385206987582153	-1.1479286303206158	0.5439465895532135	-1.254724798651967	-0.9191925592915142	-1.0748917624641134	-0.018167954402558542	-0.9920230643947091	-1.268279205388042	-2.861448968860109	0.9698866827029309	-1.4983356763999611	-0.24013767399862468	-0.37092864251753377	0.018161167145531436	-0.39675344596664436	-0.3857890735773402	-0.7583263652400405	-0.162700274558877	-0.7618088574315723	0.22112157222600634	-1.4180879758288718	1.5746736257048404	0.8685931764332995	-0.9290851621967566	-1.4423356830429366	-0.14050275789789463	-1.4460673066878977	-1.2900219775223356	-0.8963508929815593	-0.8068360121276067	-1.725073015902415	-0.3813905172793608	-0.5888329963210805	-0.9018993411515894	-0.616533042210247	0.12249548861536291	-0.4625955687437602	-0.4660880838311476
-0.6410668452957675	-0.6743559646783522	-0.0030037489037465165	-0.4440354858037374	0.19044935650648975	-0.3154922233814203	0.8296440793382747	0.763952199073195	-1.0540666712464215	-1.3491157651976609	-1.2687996209761028	-2.1360918073443327	-1.992471148454767	-0.48389797372219695	-0.9365453096236861	-1.6115648946705345	-1.0605897551185215	-0.2959563754850197	-0.9589981974808548	-0.6669285186619305	-2.8127814982264816	1.1943617290371782	-1.304570176611837	-0.6848183031771088	-1.2010852287420675	-0.5831456337940194	-1.16926722662559	0.581048415012909	-0.4280130220721669	-0.1928733960601891	-0.5067190373290364	0.3191034707158683	-0.8770751759442541	0.8611029096079643	0.760229943891956	-1.393380390674848	-0.6486165451974686	-0.2772641490782902	-0.43606743473593923	-1.179424054020156	-1.0934199405235285	-0.943162646448886	-1.041427370283125	-0.7688514215649465	-1.6702344010854298	-0.7106569993391647	-0.19195535291272514	-0.27255070536408404	-0.02486883555543967	-0.09023138379925019
0.08181118208113312	-0.5414245891496785	0.03847111978030404	0.2821206632754097	0.12553051744244278	-0.9196407217687246	0.7445893617518899	1.032552018622133	-1.2208618060590217	-1.3613175714377277	-1.203124722774662	-1.6566178241139102	-1.4917822447933746	-1.2909095362845175	-0.12762318925297175	-1.1361352987881355	-0.44849533378750156	-0.22177821743574425	-0.45051073858200913	0.15359065988999054	-1.3373110996395412	0.848057293588525	-0.8748126610076489	-0.5431602178739603	-1.2582304092527394	-1.0182103306710275	-1.1926014451750153	0.6865953640184318	0.2779135489174672	-0.38667167134639024	0.11381030511140341	0.9721141230447682	0.021711639720373387	-0.09882400998390495	0.8724571613950496	-1.1790505187803018	0.12255352775592507	-0.33418715505369645	0.9623525093456798	-0.4045322985222725	-0.9030914173059226	-0.4987376313382175	0.4910648663054846	-0.5920992650448054	-1.7388120198986288	-0.05912144686482561	0.2958221911197256	-0.35030334902756416	0.6341187952752939	0.4827344173816562
0.3257356543006671	-0.03510309376978783	0.03345151042473869	0.9303085300991535	-0.2859783058144575	-1.0390074585065139	0.22515716133066369	0.23560395350948746	-0.4616828913406075	-0.22279294683891399	-0.5851829823841476	-0.6630405822861859	-0.09436566792774827	-1.2687940641047062	0.5634489272737463	0.2472601830124376	0.3231087880496281	0.19193837768711156	0.21477612916039396	0.6489857205093053	0.4023708513152641	0.021074588996205405	-0.462877892141162	-0.1034313751937858	-0.5525206723516697	-0.953689705065992	-0.4783544341015194	-0.2086603027073127	0.9056243768013589	-0.682165703932108	0.7400352888692926	1.4726530019327067	0.26872333603896226	-0.7595747643346611	1.2545002716030451	-0.25957296401295105	0.2652487025974549	0.01563222889865745	1.8338256465589138	0.6301113553046847	-0.31948576702371245	0.354024221587029	1.8140268899450018	0.16261668876720053	-0.7533484189273398	0.5559930436063283	0.42449615215731323	-0.08615529390199797	1.0218575475215386	0.7740685136050777
0.24838052363841856	0.5561844398390188	0.05537089277569977	0.6040425037399163	-0.3673917870230385	-1.0044839927527907	-0.2098642682192669	-0.8104850894515965	0.5766321947773944	0.85140565955618	0.02119893159543223	-0.07336026223287452	0.9510853354659399	-0.41880375137604	0.6900214561901418	1.3417065632769312	0.7243737523216952	0.6303263109393434	0.6640623981449585	0.5049907717325148	1.0530572116580794	-0.9318676478600194	-0.2592441132345912	0.15895801633178427	0.12180444577939886	-0.36625312578715025	0.18190764761286843	-1.2176071930734824	1.0270784782780864	-1.015840513878797	0.8866452089518403	1.0212327375721066	-0.44960835963000484	-0.9701086369417207	1.3631922706014274	0.6486607520111387	-0.16124536115423369	0.6261800395811472	1.6144786921776346	1.2509118703187367	0.30940234408929446	0.9076796192669137	1.905265020450755	0.9255641849628136	0.19622235814643352	0.8274369801322206	0.19708761195475613	0.2341199686894866	0.7995331202115501	0.5345009509899229
0.35209348631873244	0.8485652693403499	0.1774415114924194	-0.5385384811351012	0.3300168459733148	-1.013891832189769	-0.18939001828012378	-0.95572797220005	1.0989046150248796	0.8311700927963496	0.31204379298449497	-0.24739477894217285	0.9518976877182532	0.6905216420647167	0.4209276934031772	1.3658481547056462	0.6296668090461314	0.769568396226792	0.8898404169762043	-0.0008400094597494973	0.5400825763960694	-1.516198323781881	-0.15591296454143827	0.09723683413744272	0.1729090832823268	0.3771795146590127	0.20293271100567625	-1.2246059411575174	0.7198895284736226	-1.1829539983891089	0.5763577557328547	-0.21433822099384991	-1.4207872272682858	-0.9223097201825807	0.8130197655894855	0.9091698855916552	-0.44819404789716116	0.9754200359785703	0.7092145777161878	1.2033838727587998	0.6276921170465106	0.7223177035819323	0.8743297966588878	1.1040918366414223	0.17576689671512646	0.8374421764097569	0.04528804287314326	0.39228744971709334	0.2073807888779067	0.06119832367976631
0.8206035545187281	0.8592059510967663	0.36794330292015215	-1.382428087449236	1.4245891330319032	-0.8558153146297939	0.13502189508257115	-0.01553910797295386	0.9845488833491303	0.05835340243346123	0.5445245497510482	-0.5754269013373919	0.411979664932082	1.3453673342991666	0.3364306558750221	0.7590454221819162	0.35234940052211533	0.5317527102759558	1.1661695324335284	-0.2567436180910356	0.10345631535350494	-1.3864958710628847	0.14882587027768276	-0.036010654678170745	-0.07295280193528446	0.8050587894094043	-0.06306903327816235	-0.0477337656526288	0.4884269183405888	-0.8860705686799912	0.3550997811383152	-1.1351817817255736	-1.5883992632015067	-0.8217448223081616	-0.06275026165732552	0.644001550761696	-0.005365463921854666	0.7401167064848849	0.12433226939616773	0.8707825125708883	0.565936563707386	0.16152335366900733	-0.0814950008817853	0.6828975589525706	-0.5052856815438478	0.8341525161770801	0.32940023225483134	0.4254709066070792	-0.12339678408710232	-0.0605569696873186
1.2074123151928042	0.8296892393790042	0.49998257991016865	-1.0570327657979226	1.9271153916052841	-0.24558291189844528	0.27050564135148425	0.9517279800960331	0.7614685733846365	-0.2767755978460087	1.0856274678498958	-0.22036793204550878	0.2316747686587395	1.185117207161331	0.7406429820258649	0.5008182446386187	0.2148644643969133	0.08679789160174936	1.542900037025282	0.006870478072762264	0.7485816624495641	-0.6439476853126385	0.7003186606344645	0.020089537806321472	0.1372987797744022	0.7577321096901477	0.20665543598003497	1.2492822280701759	0.6585205525208744	-0.11234195597243196	0.5780311888219268	-0.886343111738478	-0.6005525875782932	-0.673652836573316	-0.5693077919729921	0.4655392398172436	0.9083128460997086	0.15419220179302803	0.4215820176600444	0.7463167714896687	0.2924226108530219	-0.0010870283073867975	0.07157553853032693	0.19067692313776727	-0.7759844409898811	0.901294245706181	0.885570484160486	0.45409660700472243	0.17438351822559298	0.42168237622051963
0.8899808978796235	0.6824386463403584	0.48308341360664286	0.10118725430180064	1.1865768028750538	0.6596231606653836	-0.05863010834019322	0.8058094045280523	0.8435472005926143	0.2910540562921456	1.759328915722894	0.8253602978452815	0.5359614857510157	0.457175084309451	1.2545295558554932	0.8421354392210427	0.19423918350166744	-0.3134661703307259	1.6088060346176858	0.3967711405029411	1.942026471789603	0.1592496517811595	1.0549450776950327	0.19594605182084965	0.8917967028042544	0.5017197014457678	1.1722979415439232	1.3512836825632182	0.9449535100149486	0.6157211876237881	0.8911474919687146	0.18425585058085311	0.7936163061244268	-0.3754345243163728	-0.4690181234405961	0.6625431375427359	1.3529938267871533	-0.27977389355971727	1.134513254591178	0.8065265322030222	-0.015078237309341666	0.5465454786099966	1.0837699948450004	0.08151123385871033	-0.22328604156690288	0.9121945029926428	1.1437636717112394	0.44608066212162506	0.7880531860353825	1.090571671623664
-0.16790415860993024	0.05137728066564623	0.36041263176592464	0.9045613532194119	-0.38423660901185575	1.2414282130902483	-0.5840574667081254	-0.36253886775818545	1.0036556264251786	0.8845172033588667	1.867015872058098	1.6592707957304484	0.6359983297381386	-0.17394108629370114	1.1960402717892888	1.0432309442839878	0.06007961116600994	-0.4705241994179257	0.9383519408937782	0.34079463324572545	2.207457218264548	0.4257812160363726	0.7159590123365898	0.21454867947622658	1.362687529081575	0.3891639492769494	1.9508987698802978	0.05206821894220323	0.7507369269711732	0.6193598997783606	0.6766215690244978	0.9174696971054573	1.3986944546775282	0.05926237548352313	-0.22301447448971765	0.8944778040016079	0.6894748460187111	-0.3515634696700686	1.3216480211740396	0.5798502556596191	-0.258522869628678	1.319964977708462	1.6980778057308064	0.258902166662458	0.3970115609044287	0.7705380053043268	0.71442885357372	0.25425545902246344	1.0238904428106375	1.2103445733225615
-1.222230487671508	-0.9908616985110387	0.25317375769072165	0.5779529671506216	-1.615717488501493	0.9890302922260765	-0.7607685412293166	-1.310833825282942	0.7216381282051507	0.4526608245019975	0.976823595824252	1.521071649006891	0.12378729645122931	-0.17556268898175262	0.3651809567681653	0.41774816585704927	-0.21466445763646022	-0.28519299239950363	-0.2592844376052035	-0.14091779877578334	0.9821026470110624	0.022819228049620284	-0.16011638496004774	-0.00047849541493745024	0.8152389524884582	0.42266519535445574	1.5555641838147691	-1.4711212559932416	-0.09592741688628642	-0.17906079265854905	-0.03582247299044747	0.6231370209328655	0.664368461215538	0.4409767129669594	-0.3652252432921737	0.7423831149044311	-0.6660958075894756	-0.28264912389694796	0.632243218395993	-0.15655265949339378	-0.3431341109842646	1.589339601890734	1.0384716867522	0.2869818801020715	0.22689870578082647	0.5849757672526832	-0.18241282241880696	-0.12772257064686637	0.5129762335129833	0.45915037129929515
-1.4169546042571686	-1.5703370061149868	0.22468893917233698	-0.4692964456206279	-1.666092681147978	0.045579634611750186	-0.3279486199183573	-1.055931894517804	-0.047896578932386503	-0.7245753156814094	-0.4213075599756992	0.7350743409857297	-0.41189638599473366	0.37980421996532215	-0.6574604927335697	-0.6652912831081337	-0.33842858668333015	0.21498996574851617	-1.1445815942672397	-0.3412523719321637	-0.5443684024303891	-0.5970115846530091	-0.7093494641900222	-0.16257307394024936	-0.3523493608195605	0.23936477751437182	0.10654202598092899	-1.835843191364599	-1.0265162688761176	-1.0033844284415512	-0.41870409700391303	-0.24479135933566012	-0.8187108578547435	0.5806169934954458	-0.8171676509921083	0.3434344998917121	-1.5806956124592733	-0.3153621694293564	-0.336912946004897	-0.9351876801276673	-0.17118496911675948	1.1265061594387282	-0.43253077935467715	-0.0014819436006995553	-0.45425775254467504	0.5411510304486453	-0.9051001541310093	-0.4449114110986651	-0.42820887520979545	-0.6991656236523882
-0.6284646835952337	-0.8238229961981288	0.23029675131171004	-1.1527961581038264	-0.7673432298004703	-0.8746281123315867	0.4555242191825007	0.03721940104229021	-0.6671462202300894	-1.1626625127888677	-1.2571655179623864	0.37479753211578193	-0.08414472111891273	0.8833284853746619	-1.0799720366916683	-1.1120005926855479	-0.06402770714223469	0.8514430530404147	-1.043042820100028	0.323359869326987	-0.7376649014428084	-0.8095142784852188	-0.22726783666398395	0.06092840751295369	-0.9159379634300626	-0.4222575711819933	-1.1455129925726961	-0.8543780802154409	-1.2565846624916817	-0.9190756453438402	0.1959153391740851	-0.7395898564606823	-1.8655444317242629	0.4863990146921553	-1.002453426816197	0.2510956473462556	-1.3163667601134714	-0.3333295251220923	-0.7702393616806337	-1.0233270747813692	0.21221157865822943	0.31775715234711754	-1.4308713623818985	-0.26558667038688305	-0.4904739356537192	0.6506290160530355	-0.9907288162030502	-0.38537853883633105	-1.1398071538778491	-1.4109828579640664
0.43851154400960485	0.9044304004351631	0.19930260389815227	-0.8589825652814823	0.137457532473873	-1.1197019063313105	1.122393579640843	0.770530090976638	-0.4736766674995523	0.08049795409962977	-0.9448346352731415	1.0044611303853297	1.0324755650138324	0.7891134032126251	-0.7295992003363542	-0.38827354968919814	0.42195283876436573	1.350270514046143	-0.1750546492336381	1.5001535413305438	0.5363908721934733	-0.3662049121354539	0.9598701893377386	0.6063762064964898	-0.2203683195216182	-1.2933225026377788	-1.0984997279133255	0.3704239918731968	-0.5964010938641666	0.19719213505432043	1.3694679641820648	-0.5322777619449718	-1.7326813485228305	0.3465291794499556	-0.5905773999391407	0.6959455857119928	-0.22590792603094284	-0.030417446778279567	-0.5441383852303934	-0.26307934905758124	0.5539988012270293	-0.34268898376990786	-1.2174190308758222	-0.08713787823308629	0.6489343461855069	0.7185964706966442	-0.5457352774961363	0.10269793957258412	-1.2543212532816537	-1.2234859461014866
1.0016007561320515	2.0973456070827527	0.12779872173559814	0.02610313351626361	0.4220875962446572	-0.6373312537821819	1.4436628971571035	0.5768485971842456	0.43657129657879107	2.1098994879074215	0.007065937474273878	1.986719106244541	1.7682464953005756	0.15266334410795523	-0.21591254406294907	0.8028974435218	0.6063311673463825	1.4891978565238828	0.5519031602329947	2.113381383815545	1.7069347650562126	0.4540890197335945	1.7253058406961377	0.9763646305951716	0.9979186719612072	-1.7227821020240495	0.03156596385318014	0.7346722624199903	0.35747054749684964	1.5026369404337834	1.870317186726591	-0.15835184384994494	-0.6649560532075677	0.31616160738795707	0.07706114483632805	1.2121174074300434	0.6950033037320843	0.5961654898656984	-0.24917670919041787	0.6724885706819425	0.6011646374954672	-0.6705951995560512	-0.28755691865804994	0.4570218776876177	2.041825060776639	0.5727187961961255	-0.06987565984763278	0.729448119800489	-0.9489877899086064	-0.48668071864406603
0.9430629474769023	1.6224550274074245	0.0636182449470523	0.6576592217652127	0.31574055182595345	0.07700712770366175	1.4936836311111241	0.13322859169371565	1.2174977193093293	2.987914027786404	0.5530346406904584	2.186980084189543	1.154648184495454	-0.473218270978278	-0.2403790022604404	1.2626701914784892	0.1760110692963158	1.2065632816746814	0.49731645892740395	1.4771715194017552	1.3400068341111686	1.1725480674128819	1.341889044739353	0.6945775245743355	1.3877394667412992	-1.311717163853848	0.9536132580170736	0.3119146331974388	0.8527240114598812	2.041557120490642	1.0000964781641208	-0.23251797195249688	0.48576714477481026	0.3532252081132972	0.38814253013997685	1.1259797927349215	0.8536807680576266	1.096068756997514	-0.37530506147900483	0.9416309949732417	0.38120842096452084	-0.7041460250483758	0.2885369289221189	0.7902641859533159	2.2835199152898613	0.24386568753526422	0.0363162570162306	1.0937542891242953	-0.6225400840937074	0.022014680409549944
0.7358236513516366	0.08764594276329328	0.019035651260553697	0.62372643660475	0.41204742333424893	0.47899277772588517	1.347670018718564	0.3946115420327041	1.0900709812567022	1.7877307540627807	0.213643852977735	1.2390530159919215	-0.41062160794790403	-0.6716096212313669	-0.8266912058746344	0.5594145669179437	-0.6386093084549472	0.5683221267247779	-0.0891588382348242	0.07101791451688459	-0.1761505460040304	1.5086870296074224	0.2847221111167742	-0.21069014070099856	0.46229490900013614	-0.35954839644792963	0.6545026197411908	0.07698314953821378	0.7065500904837893	1.6370034670054308	-0.6107564809183125	-0.7071125855780593	1.093461694330873	0.28884963655756646	0.1533756346784151	0.3097788541451651	0.5463850134555872	0.9948422839961865	-0.7138446211653998	0.37079020844942856	0.1736592620709149	-0.4506410481583835	0.018547080991147828	0.4276038368052869	1.1065927652826457	-0.13553581760176825	-0.23554178270380552	0.9758508418716018	-0.43408998329250853	-0.14290986753704102
0.7368158774766553	-0.7683920316109356	-0.061122052554553385	0.23762302545788389	0.827685471299264	0.3891784905572591	0.9024099569645015	1.2948369786280567	0.08356649222700556	-0.439020696708112	-0.5180659903945137	-0.10700742118191019	-1.601925438255176	-0.5958667170387093	-1.3186577906451267	-0.6388570782115334	-1.2977910221016598	-0.3189741764685164	-0.46738213995845596	-0.9415434348544144	-1.138131842603081	1.4663742972143208	-0.3518007796351805	-1.1936863512868652	-0.9449922702646949	0.3904060190634045	-0.6437289296850491	0.5812677790446407	0.3369248735045445	0.8557905463290912	-1.6987751724333255	-1.0540613046273624	1.205179715999854	0.047666533696830056	-0.25414484568897966	-0.7021407618343912	0.4503656641283359	0.2969735885273622	-0.6888369240651786	-0.46181069527591095	0.15413572665231606	0.05127355934291417	-0.6475694140539419	-0.5091138383978382	-0.347281961235461	-0.5488403092155507	-0.6191196667852229	0.43323012418018575	-0.2115277601500221	-0.7029098264987387
0.7629049144315477	-0.11927652788692493	-0.23354992620062967	0.07524619048203891	1.0660588033548644	-0.006626500993888857	0.10978991613666364	1.7773141082207662	-1.0604117376254207	-1.853649893383155	-0.8612067053510513	-0.8940356589592131	-1.6836969176156835	-0.7085850112521701	-1.1122637155076254	-1.418684911249067	-1.4764632682114212	-1.2879474810546634	-0.3113709058239964	-0.9272511699042834	-0.5878623808568963	1.1630770817124927	-0.14886679278044562	-1.6498843098397966	-1.6944060047990706	0.45911090465446774	-1.8706812267214803	1.247364769792786	0.1605935623345029	0.23768608269018465	-1.7217257115348792	-0.9909921888335623	1.2604056115572457	-0.23783562448542098	-0.4091055127407847	-1.3071952881887983	0.835275319691507	-0.5347328431936683	-0.13156413712521234	-0.9147010375094623	0.16072358639101206	0.4853982611481739	-0.9817856508623706	-1.4114218732647794	-0.9213644663192463	-1.089240278494115	-0.8621367077930586	-0.30447128383091865	0.24845213078026954	-0.9751506616341803
0.44864405977839783	0.8996053996123022	-0.4838852682872717	0.380418215495098	0.7284879123931323	-0.4319747146628379	-0.7101838016954195	1.1345434997785608	-1.632541131479212	-1.7490230249613747	-0.6361146445218983	-0.9710944050189706	-1.2258654320463565	-1.166446546170833	-0.28951542641290473	-1.535388681405452	-1.28131932205944	-2.0188438360809973	-0.0303524662911349	-0.3478832894536224	0.5928297692218757	0.7142424853921627	0.21288479519568532	-1.3849704755972077	-1.5202038829557487	0.046290562624020266	-2.233925262598471	1.163861946671766	0.13171454997100207	-0.18627292588118877	-1.2677023662639584	-0.7392836995328684	1.4998713795253578	-0.3540305985360757	-0.2953920856427327	-1.3668833414705808	1.4108923686780237	-1.06553238147134	0.5058781903806256	-0.8933124182815855	-0.0662308270499902	0.3663449245591789	-0.7595234667970945	-1.7549888343059106	-0.7429551524123312	-1.7048355654348297	-0.8666476001839306	-0.9735755765811375	0.8870116756998381	-0.5404890565630044
-0.14088486400421155	0.5347536113819157	-0.7373838853845109	0.9188269488769044	0.1321090133505173	-0.7301687142885613	-1.0125841536533762	-0.04260554690166197	-1.51156538378056	-1.0244590937008404	-0.3097252093813954	-0.9320010543688078	-1.177048289712731	-1.6122412624074496	0.504722453816821	-1.3658927824395881	-0.985345431282387	-2.113400144310229	-0.16750885141072583	-0.07125899640413412	0.8390536745380983	0.27251490945802487	-0.07360838580232262	-0.6853257155877881	-1.0227366383232996	-0.2633465160536907	-1.7905566358308895	0.3558371367405148	-0.06357225698599643	-0.5796020765857764	-1.128842364671122	-0.5546988118919435	1.7113000387596673	-0.23559105505360295	-0.1811311921886487	-1.1089508444210727	1.8327325306663693	-1.2380310751383383	0.7232827825882753	-0.7322254104920709	-0.4430197370146601	-0.4275172514757586	-0.3048840954803357	-1.4805282630416747	-0.8304041096160636	-2.0566595206152636	-0.6449367945543312	-1.353723622080763	1.4067011127248779	0.3904389867185728
-0.49837582246630957	-1.3590838255958029	-0.9202958292183121	1.2651289307657743	-0.011201043066223807	-0.8594352726638047	-0.6032291663806814	-0.545599833259245	-1.0337694047024462	-0.8587744270611279	-0.25805376776358785	-1.1916730744061272	-1.5634556915734656	-1.6059234103104185	0.7285864493288835	-1.1859036109631431	-0.6882476686696126	-1.4216109017208436	-0.6678612120645265	-0.30874024874379125	-0.18662773034852093	0.021979030922310072	-0.8137674435492213	-0.016765049394265975	-0.7101507088054787	-0.13599513082386458	-1.0240080764719162	-0.14361134764577757	-0.49046920694118884	-0.8029969812016263	-1.2950145218404892	-0.3022842181552566	1.5079738634311626	-0.04047466240903782	-0.18265780385111566	-0.7082533419688611	2.085354937464384	-1.2234318202032184	0.5408843694863542	-0.640126268121467	-0.5165345852232985	-1.3472570791333736	0.04603445292791236	-0.8661853301575082	-1.5887796782272294	-1.766942037457814	-0.2704990931506726	-1.3270291413745061	1.5294616080773527	1.2041112671975178
-0.32370389011777045	-2.945933132430761	-0.9759652133974938	1.1421035333569927	0.4883760931234071	-0.7913147491236174	0.028333519199181312	-0.04256053562320473	-0.5020747140093114	-1.3060537218711408	-0.26623457710274745	-1.43717319785255	-1.5207390166620283	-1.122756087523233	0.4025500611837325	-0.8273083713163231	-0.3207254787481559	-0.31749619262942747	-0.9308248229349535	-0.45195288594816596	-1.287637765263419	0.01359778143236946	-1.0021485214303265	0.3154453409012045	-0.44341745766287144	0.23671422412574605	-0.1868534895014437	0.39404361085413453	-0.8234054900653395	-0.5434740846864473	-1.1214770298227394	0.2670007147493254	0.7702273893589929	0.01983595980569648	-0.1470048229195341	-0.18462921024154885	2.253302152608631	-1.0739539335794854	0.34036600540582407	-0.46891774737107395	0.0007542184668022559	-1.6240701263276385	0.2875099676791738	-0.1814717762113103	-2.176313523145884	-0.8417761918448274	0.10558825202192484	-0.942118461332244	1.2036708536983436	1.4251429237296922
0.01224166756889706	-2.486085165643117	-0.8250872767533887	0.5709381943173434	0.9486416555355552	-0.4830325365971001	0.1438819079675016	0.5007396428809547	0.030618851102618656	-1.4314677992072358	0.09244507593495159	-1.1114717746991178	-0.5712517179531724	-0.5021480890570605	-0.04243072573134494	-0.10276110488314372	0.11101943282614381	0.4832341464443252	-0.5620867514732005	0.06721253900571972	-1.3099813093223949	0.06313108479795258	-0.13592350162994193	0.3004811293587175	0.09267850694785265	0.4676113212705429	0.7456742649672798	1.3332415602253245	-0.7417361511945506	0.09463376773239278	-0.3384229913668312	0.9510582788159706	-0.2100017609618719	-0.08308562811409632	0.037526770318870056	0.3422743799691946	2.1169425235024364	-0.6751036550967393	0.26652422552877075	-0.03983210609489922	0.7538887960671902	-1.0604112676419066	0.5493412933483239	0.45155656683020046	-1.5758697689695522	0.22249084636917527	0.3032712763487556	-0.3986982760165387	0.616134560800442	1.0701208736513108
-0.13822127462551065	-0.44272032555555607	-0.36813911220970574	-0.1503569961884953	0.5740289062847103	0.051254287827915836	-0.4120481610237732	0.054795768790691465	0.5501071314208649	-0.6228323687497983	0.743251059636794	-0.2315187509859737	0.6055213083055757	0.016185319407916197	-0.22694821046308183	0.7142272451668947	0.46253528635512536	0.5227827993184568	0.12195244934882579	1.0116079828957396	-0.5389368682925142	-0.04420294970548503	1.0276607349149265	0.1630753275823361	0.731533911981573	0.46196974094799265	1.6332798102194006	1.3197081715435406	-0.3275951094060231	0.47100816751768415	0.5063276142447388	1.15585946614114	-0.9637870297968825	-0.14834168495513944	0.2108101813417876	0.5888615511660863	1.2915474469237642	-0.020671011388558865	0.05642555292384685	0.5013097571929617	1.000603305605111	-0.20378499642542963	0.7857311014837818	0.9594561266196001	0.0009803691841100502	0.8164577327154405	0.2969616324247326	0.10147816677337868	0.0742267888697569	0.5603847182604449
-0.8621958912752993	0.9681235502642648	0.4065267422006829	-0.5927850398851191	-0.5118035117042619	0.6760517487484613	-0.9438192045259629	-1.0943721965150237	0.8640549328014945	0.6266259105032993	1.0560968018293473	0.5420166314597265	0.9895862479970143	0.5006727221444546	-0.06771167780465422	1.1081376985876175	0.6816834865057187	0.0365639432041771	0.45408501531526774	1.6004022217267655	-0.1818273330796211	-0.22465090572563104	1.3039065797472547	0.2193903553392883	0.9964621361324094	0.4893417654866909	2.0223837485815293	-0.017039629926739505	0.04036192715495676	0.12263636395426633	0.7636291846197906	0.6579293902139515	-1.1785783561663385	0.04684390561728085	0.15671636269008082	0.46961117816619097	-0.14853266465076323	0.6271242885504257	-0.4634024762957152	0.8174537663234079	0.428704773887557	0.35445781427131373	0.8340005758976253	1.2592609289560421	1.198530225693923	0.7020703034266349	0.3378246571416871	0.511259665632991	-0.14879314692479903	0.3358020194855318
-1.455932455119231	0.3466309659049867	1.2979954196538082	-0.4672732066071283	-1.243956487128414	1.1727964509785658	-0.6254119386753666	-1.5816438651267137	0.7484009731306798	1.342090762916952	0.585011349326463	0.6534604733624318	0.5662378229288736	1.018280094532968	0.3286234091862458	0.9803481247484975	0.9611339249179084	-0.2905063500559999	0.18468106655313415	1.4101635008782254	-0.7002807474918415	-0.11711358855697682	0.5125516013026842	0.6823772175352325	0.8372512925495519	0.7945214175463259	1.6039855114097892	-1.4014837636247612	0.1299132697219966	-0.544334505083742	0.5615187833454606	0.07731686464304942	-0.8487265959061799	0.48818368072718293	-0.04117988861690819	0.36188965743131174	-1.4185020124145862	0.9520832411005964	-0.9410925296295456	0.8088829451750564	-0.39515369662228045	0.6784254947162808	0.7134067719203477	1.3499973758890451	1.0472341659536124	0.12522355807140348	0.7637169088107338	0.9074716894101694	0.023563081685474038	0.5067504675659438
-1.17859888551233	-1.2346077047267017	1.9178531389409275	0.10890329241917138	-0.7693233205734137	1.373362837789081	0.5112714122338718	-0.6136574316695357	0.2767170167772538	1.1957804153790905	-0.3146562148519462	0.24800968800838086	0.3773262095790436	1.3174751692416968	0.8411192707099554	0.8320455081976325	1.4982242959914975	-0.04873770524580957	-0.27120927542395634	0.7722845650855419	-1.1955062383961346	0.4397848896679313	-0.3082262493475547	1.4553852615482548	0.7825593950689298	1.2367297617455317	0.6923129117805709	-1.270156800632784	0.05537245322736544	-0.6017538728463253	0.6173233662887455	0.2850890748256827	-0.2045052276851131	0.8839692407412749	-0.049177438356442636	0.7234286536490956	-1.6793174333027279	0.8968491475935776	-0.825367487110405	0.7267869066647995	-0.5574054283073447	1.250626555434302	0.6642083967612487	1.3515931683131173	0.08484010197501629	-0.4829871450756551	1.5881953780944638	1.2841159348537137	0.36834004112842744	0.7984260629930277
-0.15669999832648154	-1.4927625077206705	1.9158185252826334	0.6360249159498348	0.4940995039869077	1.28771204110953	1.4620764353165436	0.9509900847599126	-0.13808309165841082	0.7443856501816257	-0.7924297242041488	-0.1006178200173437	1.1290553035803321	1.05881848497647	1.3514618817132775	1.1559037595205068	2.1157624061128706	0.4620746634570378	-0.3631985561176718	0.24475190487143386	-0.6316932146879551	1.0296756616199074	-0.22304580835500548	2.085973786646846	1.1696369329181586	1.3858216502696858	0.03844018423578327	0.3377918430418956	0.023498827296946582	0.26753188512971476	1.1991398497203172	1.3312817556656285	0.4503559548209274	0.9122512328668455	0.26724647274209345	1.4064759656874923	-0.9814904397746493	0.6634303183556102	-0.11504246009042671	0.802209181490746	0.20081707716884376	2.0810771586082892	0.8158162431039506	1.3488183242384304	-0.29070003776780257	-0.8395885307726293	2.3205476604644177	1.4379701606247393	0.46773689624365594	0.8106799391380279
0.6514765117621928	0.34490960277028715	1.2545251665665433	0.6486518728697678	1.1775923533337505	1.1052838906362408	1.2490298882449993	1.4611138669450323	-0.11350612031263355	0.621397790616865	-0.40079071543396244	-0.10161305341924236	2.1583484577807672	0.3560316160591579	1.6940460202290295	1.7813853017092904	2.296507299134065	0.5816935136724516	-0.02498906030015079	-0.06353425728341364	0.7167069613447339	0.9706466244500103	0.4007884411507673	2.049723979173066	1.515184729108055	0.9701297992645728	0.11662555861020947	1.6507835630928627	0.03192861172504718	1.2326756156025276	1.648874262813966	2.235836822463861	0.8788329261399892	0.5403138839282959	0.5893090820915752	1.6208390263761632	-0.348761921004099	0.43215253976068657	0.47492860731750597	0.9039875273132361	1.1380250496080304	2.4027980507055267	0.9437241389209391	1.2418876511539316	0.5494160101190579	-0.8848849003965416	2.3283670375030145	1.1561957417459654	0.052359761691946255	0.38815850214861614
0.45989750760368026	2.566657492369455	0.30003932810486944	0.17033680458350497	0.42323069794343837	1.0311525963367485	-0.004290801069722403	0.3294586420104162	0.32250537072738983	0.8016271972031287	0.4612928162452263	0.037127446169813595	2.1845369478324317	-0.1512953126067527	1.7192922248615532	2.0217725987863036	1.7236956866050057	0.04493368914881505	0.35114318266569233	-0.4269913477797878	1.4978677364727062	0.09792067266879345	0.3770559637934985	1.2258933872959927	1.0552545081638336	0.18907918739069837	0.6888320425182622	1.1070118009581722	-0.04790355985560667	1.176166513340873	1.195697150204854	2.034736462971424	0.9852670534257799	0.1013582696398544	0.4767224474910497	0.8200160684172644	-0.7433515807178408	0.20923628673817996	0.2776509892820106	0.7179468383505477	1.2654284944281624	1.5404456791736898	0.699857192109725	0.8728312146861863	1.7765135288582623	-0.6867044804079127	1.4609811906060508	0.5371306521606908	-0.6812511449127104	-0.2086678703476409
-0.4841990180962441	2.887271026621294	-0.3823823134668461	-0.3085836506778635	-1.1050752085609816	1.0722027091935697	-1.1286676182328688	-1.2748691527031641	0.7703709133103454	0.8035198949412	1.028085501526365	0.07817937773406339	0.9733603167973629	0.05848445146601068	1.424527347343812	1.4644612071532768	0.7257607271101623	-0.7026184730376005	0.475617538757274	-0.8778094219140833	0.935518899525733	-0.9127695666582706	-0.6925542293828848	0.10598309124028898	-0.10450613605427198	-0.4346446971883304	1.1202990535848347	-0.8151909432937436	-0.15571256683725365	0.03666105946706229	0.06793129544137934	0.9010685549655235	0.8060309860883902	0.011084772951404266	-0.08803989117140974	-0.46920656333971855	-1.9891768823886282	-0.007888637565327873	-0.49557091447099116	0.22400869288333894	0.39883554204711696	-0.033089262427265016	0.05933373247445803	0.3091592367634596	2.0940305835213247	-0.3939715480348014	0.27374961079284627	0.02824535441018826	-1.1507799946898645	-0.5156821141061134
-1.1546052217391487	1.0050367573923307	-0.41278348421753575	-0.373115128927493	-1.8378330794857276	0.98899425210806	-1.1005403509979594	-1.713861778546945	0.8512812388604055	0.4187914733622159	0.940058117251994	0.16140348092514817	-0.22131130199058216	0.7550405767806819	0.9548888255970162	0.43421863214274675	0.024034305401524937	-0.9833630513855032	0.505444554998825	-0.984049249699583	-0.18611475483786102	-1.2078434942288534	-1.73636516692694	-0.5813970595393835	-0.8075709589509876	-0.5101296235425804	1.0390901496086844	-2.047815667726376	-0.014984729302854475	-1.0046331701563933	-0.5868339424592685	-0.036022258853405625	0.4278770153190142	0.3524910359241983	-0.6314457445410295	-1.0124663798968134	-2.8828160183540055	-0.05338379052682508	-0.9151184894733492	-0.1930160154009171	-0.6529838424787848	-0.9029007986060235	-0.6006497262381367	-0.13705203685744113	1.1750652705018505	-0.2317156754284542	-0.45273359238052263	0.023260992872356837	-0.8996960004923406	-0.31217137868453043
-0.8315747317951384	-1.121484730854261	0.10786280986558806	-0.16053273332894438	-0.940932202929038	0.5229193717106626	-0.10657837478153437	-0.6686544274887447	0.5024724312191283	-0.03179185935541935	0.4343601518630246	0.5395949699013479	-0.0987129204741382	1.1581880394860897	0.4459715344974556	-0.4138245792752257	-0.017382105838362708	-0.6186036533252841	0.7512932848580365	-0.4241009672366679	-0.46169752376290996	-0.7390486833095776	-1.41359530438112	-0.548018671645502	-0.1230690882578875	-0.10458212953510891	0.6043654851183764	-1.222565629613524	0.47687699311884696	-0.8313850755211792	-0.010818687895516843	-0.017061537107098144	-0.08455984000982758	0.7364307877251337	-0.7102950330204042	-0.20741897255380376	-2.422341998751451	0.2529988710379308	-0.38089325297761395	-0.20241001104053954	-0.9670511695993819	-0.20611354172855226	-0.9153217759958677	-0.27845073115896407	-0.07652498719733686	-0.37055961184326963	-0.44064715905783974	0.39712999339852595	-0.07954675510396249	0.11983933599766827
0.17353853087272444	-1.4883116115658086	0.6328507194561483	-0.19860177209278854	0.7774826185652002	-0.2768349637311973	0.6721987040284432	0.5836012476476191	-0.09282496236746249	-0.17118885456585234	-0.1026531412495739	1.0284649441710725	1.0926808817950144	0.798094232712939	-0.0837084315808094	-0.8188849751725306	0.20884497762854007	-0.09722810739577911	1.163455623500243	0.40683842331616277	0.42808730134729894	-0.3727585953414161	0.20971202324105567	-0.23257772201945995	1.3816959491108083	0.3410311363412181	0.19692717914229266	0.7998332467450374	0.9504187770834971	0.29367274552824063	1.1861058267692115	0.45664656281526145	-0.6649554110013781	0.6399517107508474	-0.3991449244718603	1.1209311601435819	-0.821410723681905	0.7823245837381314	0.6531652857958621	0.019218486203813966	-0.4688653448480607	1.2468781524797767	-0.9179647922156993	-0.3548250120109211	-0.5879340458863227	-0.7109348588866465	-0.12549264564308438	0.5338777629137706	0.6213145219279466	0.23196566038792446
0.8953808884705546	-0.14758552315129056	0.5644410742531533	-0.7624217091874382	1.675432875603602	-0.9829621798316981	0.3218929310986343	0.6295588493085282	-0.7416792401438363	-0.05265778974009873	-0.5266405547441048	1.0228680005047135	1.7885480623639833	0.006218504021943303	-0.6443007234351356	-1.055655216237681	-0.0003028302076810573	-0.01799619133885456	1.282968764356468	0.6774101756724091	1.3433022676035007	-0.8704687897729332	1.5913576244370842	-0.34135100025648757	2.0627505246519102	0.40152097011466187	-0.0011544189316965558	1.898095732903483	0.8526605975075293	0.989321188216519	1.6246030112283412	0.2636779978069648	-1.1684351341045915	-0.044027001509899806	-0.16596646080434005	1.5099570734018024	0.7640714614735755	1.0915672701335433	1.1531129617810398	-0.03562219449937709	0.06826891031730445	1.6719423749966411	-0.9094748339853134	-0.7812802170436854	-0.19607890705685416	-0.8827406906951496	-0.13270724993974303	-0.0763731477819529	0.5950068979884333	-0.24044265623334027
0.7141458386485586	1.0928421665252266	-0.2510530799113493	-1.507046039215353	0.9324215679580975	-1.1386135725559392	-0.860693112847963	-0.5946506404880214	-1.3112520721093055	-0.02506631655324954	-0.8280790177590783	0.19795307763082828	0.9188456805074476	-0.5486882611514734	-1.1300568823553652	-1.3999568273016352	-0.8587459379600704	-0.4480044722408713	0.7436209919472961	0.07482187364422656	1.0790198643942288	-1.8853320983771962	1.4147290030561144	-1.0951418492657992	1.0043900856362726	0.004332996977513284	-0.09217760889782062	1.020476037345961	0.0812859176522418	0.3398130990075313	0.6818968414972304	-0.9200966887276297	-1.4004374811219555	-0.8041464581004493	-0.31748594195301594	0.43580052439970507	1.4048726167868613	0.8528006555045471	0.6462513495485185	-0.57106331639922	-0.06661235102477406	0.22379439976431098	-1.0079924623130052	-1.5519063807224356	0.36943691279916296	-0.5959426748719471	-0.6116708890767419	-1.2521144927616705	-0.11645642571199213	-0.9781148867843343
-0.09193261835526335	0.8067287983173306	-1.3348609615386238	-1.831207364216675	-0.6921662666257357	-0.7340737551339716	-1.7300932494574317	-1.8784055446176189	-1.6287246791195515	-0.24363479153775772	-0.8711839690386125	-0.9609559863064228	-0.8833603239013401	-0.6613357186514185	-1.351569354915086	-1.6974406592701428	-1.8585512968330793	-0.8922402167947813	-0.27719222145544714	-0.7433670830301133	-0.19130124915810914	-2.2399124974477167	0.0625726575833706	-1.9947228849574	-0.9016569356470484	-0.5676957599040785	-0.27696859816371566	-0.770159291533767	-0.8009436822654593	-1.0313501992351624	-0.8357276146974733	-2.1469161216941957	-1.299350796438595	-0.9561685746120167	-0.6912645663115643	-1.1243792004384676	1.1367270790227242	0.21934831816275968	-0.2795566489425549	-1.1899376377576973	-0.7455363932151972	-1.9988083445555889	-0.9951571228034712	-2.0727451828252934	0.3626086311087079	-0.0007160103353928152	-1.1548879005162531	-2.20023121911901	-0.8705361852260852	-1.3845573799941286
-0.7148200999379593	-0.5864850362701004	-1.9187687853246442	-1.5436720289805583	-1.721347174138364	-0.2938392338970121	-1.5137752421137816	-2.0934462730744396	-1.494087412075495	-0.5307252409694385	-0.5028826160311094	-1.5461821800909896	-2.0701475238357827	-0.703758728440757	-1.2286259573104412	-1.6108905691888928	-2.344270044213968	-0.8562515938286696	-1.190849450646223	-0.8537144870259933	-1.1341781906774537	-1.2882012387775572	-0.8723797083105087	-2.3544628835302053	-1.951746283181619	-0.9764614974469503	-0.7031026267772634	-1.6154086837656154	-1.1085329055718305	-1.648072568142743	-1.6291053208884214	-2.2610657038564264	-1.066165325107873	-0.3756106205491752	-0.9043466488497258	-1.809336674391455	0.5834540995093537	-0.3563557769573331	-0.6544236088212567	-1.336552755610349	-1.187402394458775	-3.0557358093499256	-0.6632383589992179	-1.7796515535658135	-0.29000947252889997	0.41816518990066043	-1.333674052399573	-2.244044797320101	-1.031809274297867	-1.2030902985953393
-0.6003498306965661	-1.499360410574212	-1.592034704616642	-1.0213586606754104	-1.4386253544868226	-0.39099897167116626	-0.5565748745265845	-1.2232041747749414	-0.9042543384526742	-0.7179613462278905	0.09227812319559717	-1.1612055926960478	-1.9096390762493654	-0.9626843290870091	-0.8885122191823056	-1.1589659810164608	-2.173573329184316	-0.34913017256954837	-1.545802618506	-0.1508722320146162	-0.7980142374210363	0.20356463376390208	-0.4187400965495537	-1.9838391510148676	-1.5485295747339496	-1.1244848454366994	-1.4035111543710748	-0.9090691144555274	-0.7521045803484249	-0.8245330564052532	-1.3011622916644134	-1.2413206619680526	-1.0000848593190286	0.2530537910642451	-0.7682067838387869	-1.361878429174014	0.125427695128465	-0.6430172406103567	-0.1603640047293549	-0.9466607889916593	-0.8330317319331679	-2.1971126818698155	-0.17242060141344395	-0.881547742445195	-1.066524233874556	0.37812802623349206	-1.1766621016628507	-1.4682898209966597	-0.5246759445238821	-0.7659811511200024
0.14310367995700926	-0.9614105228349273	-0.6840660705727871	-0.6733659765558918	-0.431951720050952	-1.0257407569454768	0.1549805733052311	-0.07967424432683427	-0.19201513860737784	-0.8919765671180709	0.4067918782179828	-0.3159108582258092	-1.0728411424004722	-1.150661891336249	-0.539269913888212	-0.7528619345012298	-1.689888425062373	0.1961746024084109	-1.3711486372298562	0.4977091132938518	0.37097011743766395	0.7824864865114518	0.7688955302344527	-1.2529485404356488	-0.7446548864179489	-1.1512682967728476	-2.1763918406665885	0.24382858570730978	-0.2931305443672287	0.6147360280648744	-0.6026747012582268	-0.2278365094705925	-1.140496314221009	0.05797542709362045	-0.359025428386285	-0.7569607817862498	-0.3303371365271281	-0.8103125081143031	0.6276976605013711	-0.4900691642709252	0.07746322534791712	-0.5743698670012974	0.10240412634369671	-0.25445519989030635	-1.3753317235382685	0.15485770009081032	-1.0376630652514578	-0.5987828915463962	0.17335344144697348	-0.5809920488204459
0.9613742182913558	0.5220619786496572	0.018960887134760962	-0.4049954514772032	0.2209579606800155	-1.5340499138676236	0.08084549286624164	0.6793514030033326	0.21655056031981854	-1.1414060577705842	0.16041826612190166	0.17693769996127276	-0.5611333181732278	-0.7899008907609204	-0.30294483467395616	-0.6408832812506137	-1.1416055213238911	0.4311356100446531	-0.9962951426061419	0.24374260733667072	1.1197844145093645	-0.08511364681511092	1.3038609482408723	-0.5480752052442005	-0.8022882453179856	-1.1511834297628858	-2.4900302517847757	0.47944165512240905	-0.26401345069882154	1.2837628563052297	-0.38726616517074325	-0.21670200974463627	-1.149234445645065	-1.0571815388655275	0.22280672191673395	-0.894268574165945	-0.8570723482600242	-1.0289628187543753	0.9424059999991776	-0.3557340990402645	0.7961962323954044	0.11166325597915841	0.055807587822813864	-0.4580496468643792	-0.9584809359598792	0.28418576914315624	-1.0779589914642853	-0.23780380333762824	0.5058345125391269	-0.7242643362954306
1.3357378009121093	1.7161834700646768	0.009072766198681638	0.2029462054141665	0.1029240324034709	-1.2033039198171707	-0.37912267974170755	1.0093424432014415	0.2359415293193885	-1.1997040270545334	-0.27227753127782933	0.07154263646472066	-0.5107047997722584	0.05199561181341591	-0.23112712571694008	-0.5311954509084649	-0.3853175376167113	0.43892445782975154	-0.6500222293727311	-0.7772277065575525	0.7461670846818056	-1.3527771612142458	0.646026237306831	0.13675757005258515	-1.6004225183612126	-0.9612851894831985	-1.755970688581325	-0.30870331466164613	-0.5633607113226136	0.6824427923434812	-0.6466132831005417	-0.9702458195407437	-0.6806151200016318	-2.1358058420423838	0.9580537346909752	-1.4949822042151883	-1.144159181063221	-1.0649868694500668	0.5753342068172225	-0.37501892168980466	0.8213884778800831	-0.555345479219473	-0.0038486271676192716	-0.996287064141854	0.010700939145746245	0.9143386324975653	-1.05675524109592	-0.2726010057095966	0.2779088400606215	-0.7589228182569476
1.0929979373838465	1.8886378508862405	-0.4583781964234784	1.1917609665650832	-0.2820170627645032	-0.02441068421340661	-0.452246788035533	1.0961768635458133	0.21185483569116273	-0.6279055840140173	-0.22027118098824308	-0.18541102899680667	-0.35230737709187854	0.7281456310518912	-0.41296891048879997	0.014663576126590475	0.704945149945992	0.5731374919372265	-0.3222839430838796	-1.644315175023304	-0.32800877699286707	-1.4859613549405348	-0.5032586120611982	0.9497221862001807	-1.864074101847152	-0.3300479273818717	0.0105091189250047	-1.0782305054724235	-0.6380013654800055	-0.4647083855723647	-0.7391461957991016	-1.382854652767226	0.12231135122079344	-2.0151023468943365	1.7129601444490568	-1.5290625885934293	-0.8636096645454105	-0.5154666920944592	-0.09753709695043469	-0.10785131518397427	0.2869916269268902	-1.4228847191416503	0.19935775028586897	-0.8065768805130403	1.0208186190314326	1.5832554218687451	-0.7038474277153963	-0.09035217051682726	-0.2860858895316164	-0.29476011996203255
0.4254727612004803	1.212730166103554	-0.6371728946516184	1.9135747269520456	-0.2526838648001377	1.1895885409892648	0.09091619759318062	0.899733859176209	0.476675622323069	0.5472194584059276	0.4458967726959271	-0.13221888144342414	0.11074181443959168	0.8075867988942171	-0.9004688636211126	0.8643249933566265	1.7035903646822808	1.018753598820629	0.03602260290139619	-1.728450676015633	-1.182798672469474	-0.11538868796650811	-1.2333217306265156	1.6629199049191712	-0.8695349014364486	0.6591757162305	1.7985369234776232	-0.9966058793967046	-0.20163782195977528	-1.1654465595211811	-0.35957530077656996	-0.7977030732760749	0.6513450439732593	-0.5430095180279874	2.110760441055571	-0.5820002753958394	-0.2740388868378905	0.5232567651345843	-0.638019733515646	0.4756371308502824	-0.32314033319778623	-1.2095893411563847	0.441647662022013	0.4638494360954693	1.4653291378743647	1.7191594727747044	-0.17545049784195071	0.6465925729400925	-0.7907113740156765	0.4698654083141916
-0.26925591663512183	0.26700798086962496	-0.07563970319303301	1.6207940036439632	0.2580925541085314	1.4824630309604243	0.6946308588757215	0.30812467203108124	0.8691307644360461	1.5705864914811436	1.0274352575658512	0.12866627329594493	0.3079134725364561	0.6509038348672967	-1.460383119925169	1.2528898416780128	1.8192596905212848	1.5707433748265887	0.32256349044805926	-1.3264657891241398	-1.2863356237380386	1.5870326978652995	-1.4113129172634793	1.6920263643254247	0.5626885192285055	1.4186400941598893	2.1845362177071768	-0.31222383952564803	0.3973460528171808	-1.1464931241585508	0.056138092568831004	0.2903259263713817	0.48907576722197166	1.1125833646029977	1.8207034980889822	0.5624919494437446	-0.128466088191282	1.256573993972458	-0.898082741935003	0.8279042826010418	-0.68969703525278	0.07240256558634565	0.19516718860777177	1.8798993095334395	1.035015164169277	1.2844629039282767	0.042893603176723395	1.5286762049073672	-0.9419873010203754	0.891248714287872
-0.6206426131347843	-0.5106220029015802	0.8796218028772922	0.3646667939557552	0.7171802111825751	0.5957011957980896	0.6623000190970356	-0.3920913095821074	0.8622334924286231	1.5785824611707244	0.7330855754959216	0.14272334771751358	-0.26401471101179164	0.9218379312198808	-1.552831790791853	0.6033846905276429	0.7541770413393607	1.8442317307530018	0.37254894342638545	-1.1367028480969	-0.7212486772334789	2.1871380227563524	-1.4605357330662283	0.7817479031532081	1.0337686135599204	1.2733651929071186	0.6283394503857141	0.16169827300611092	0.5864183535688638	-0.8020443204324782	-0.049190396086144526	0.8893860583141012	-0.01444150953934384	1.5015245920481095	1.0123163027104747	0.8267827722821208	-0.8135290503344935	0.8964898807608085	-0.9110155673856614	0.4497935086623633	-0.8173771502083026	1.2553790095686708	-0.6579815764619804	2.123220309835019	0.0175259692504976	0.7993572558393642	-0.27484694006511645	1.76972997043679	-0.6864627275902019	0.5759505397921774
-0.5029607992416371	-0.8924829824885203	1.3934128835041122	-0.8581316088137361	0.6606524876163227	-0.8216489696375567	-0.06465767960044828	-0.5230147078848095	0.24104847570252766	0.5102365975673674	-0.35324058257597074	-0.2400035962111878	-1.1811073843425919	1.603537702335639	-0.7916917138921066	-0.6967109439991308	-0.7637665889938159	1.663861329074373	0.18575626875869167	-1.3067493632084255	0.13974215174282892	1.4518100613438847	-1.4924439619039334	-0.46546726353410395	0.2502143201029634	0.14891626883686424	-1.7832763648367167	0.08474853744121275	0.22829616633931604	-0.4401781750143911	-0.5960344914685164	0.6551081129205285	-0.0176547380694815	0.29957733243075474	0.36120338413909653	0.08570690045853659	-1.7306757681963045	-0.44114482018767626	-0.6891398371041222	-0.43995729676043066	-0.7899171542647279	1.3610438708511168	-1.4847240691777233	0.9326173473738909	-0.8669753222625683	0.7403407222034071	-0.7390215743578109	1.043078666896247	-0.22100501114197407	-0.1664836703076731
-0.10061657813237768	-0.7472433344856606	0.9634291552580796	-0.988179308277865	0.1888544406240714	-1.7917450442077667	-0.8245900928680787	0.33016035484636036	-0.4776882669071009	-0.7592990960630739	-1.2499909890757717	-0.6341495230837232	-1.468077354461185	1.8539671854360753	0.50869486216102	-1.5562477582497887	-1.5318227280995418	1.2240354221320333	-0.033781822441950514	-1.2580897435128733	0.8778012448117632	0.41969595801972137	-1.1348322393570998	-1.000242317467946	-0.6827495789348692	-1.199271385754781	-3.114719132964177	-0.17845973998218229	-0.26119462484901895	0.06217049228213021	-0.9753685878992812	0.18637482776364242	0.857014794275957	-1.352146711480829	0.4452542430917941	-0.7575547748644891	-1.787287700313664	-1.729913162548107	-0.28801559317838876	-1.0493979357323713	-0.5581245353876573	0.5326028593373671	-1.4714727412450386	-0.5682532332236659	-1.074550655214191	1.060038628656446	-0.7128205740621771	-0.10844704287278202	0.11702467976784049	-0.6319030326448896
0.2676454416999447	-0.14590672866554322	-0.07584466995964717	0.07316101244719961	-0.21485811866788893	-1.786609153925056	-0.88479905728689	1.7472013410712224	-0.4968104799748154	-1.2897386339750456	-1.1129562512822684	-0.5811893117773983	-0.7824724060640904	1.0343108915168435	1.4193319782996843	-1.2754522485857651	-1.0127443685557913	0.8800806245965912	-0.09033416307908822	-0.46124595382763317	1.0570351245605707	0.16054001511755134	-0.2754387842771666	-0.36003408746028837	-0.6625472515561679	-1.7624487092455698	-2.3070269016724034	-0.23484881865289867	-0.4143815076813537	0.8083797565224787	-0.8417460275717138	0.24014027770057597	1.9635889502629664	-1.9470897988363547	1.1354118762681438	-0.8738983660394815	-0.5649405575681974	-2.0214211276632326	0.044366048626791894	-0.8458187303014381	-0.06689962887331327	-0.3491206664841932	-0.531473156136248	-1.0614059775039808	-0.7161988033643238	1.3727178159809474	-0.016825037016530445	-0.7390735698604999	0.08360282474522714	-0.4247055992920202
0.4289065213847108	0.4830562890214464	-0.8600959799371221	1.3817780444027252	-0.22695560281504806	-1.0130564981724617	-0.11321168048428726	2.7155559030861065	0.35628936470128547	-0.9844469391198002	-0.16229597666551684	-0.08451735615971177	0.1555719876397313	-0.32797881494206244	1.2379556468535537	-0.24179262201241547	0.18495671745356446	0.8050550541106438	0.009257982017604045	0.8482081648217893	0.41964789725214147	0.7162854686971595	0.45200686412971175	0.8292719130497793	0.13220116683545688	-1.1590846937423316	-0.14142465306171176	-0.18483783736192333	-0.1695033223494202	1.3948299903196704	-0.517066511993499	0.8762729500364498	2.2232723045253637	-1.0311240226640042	1.6842984604866962	-0.36974186859225777	1.1535617632124169	-1.342399855508606	0.018892287584078793	-0.09182775577504085	0.4925050879425793	-0.6651045698971008	0.5321428311500398	-0.3879577924521309	-0.37139717832054986	1.478161353749462	0.8617957125179281	-0.37720306224315847	-0.2380761107376047	0.23509910433560152
0.45774745688493157	0.5877144316375756	-0.7798483724310578	1.8795167374898378	0.05399388447563389	-0.07288970588420675	0.9678013935589656	2.5079834812001423	1.3347689132977967	-0.5071744189773388	0.583102846676291	0.43850651560468124	0.4882733745389954	-0.9556689783714396	0.2640053019913383	0.5772212023203273	1.028022556927449	0.8505957788644691	0.1198585490573929	1.8892283524751017	-0.7147129694413851	1.309547050374669	0.3162706141526203	1.5103673044095633	0.655442509527002	0.056417254905870504	1.5869239094840806	-0.2947565230224383	0.226674267347729	1.1957978816298704	-0.46721711486288303	1.4821912609836918	1.301898765851628	0.4805768344404162	1.4590572130706154	0.09055818692767742	2.147001785751752	-0.49564422363352006	-0.3186249073420454	0.5441087196617126	0.7327362268625874	-0.4624532886900476	0.8817417922603888	0.46453669115550505	-0.4223269824126995	1.500123367627326	1.3137995358263364	0.5673162587357702	-0.4486011212394252	0.8696135731450948
0.49972069306531297	0.050554664765461006	0.02770626840836818	1.3371298469474064	0.3311957649761949	0.5563901967609877	1.6907758543372626	1.2947846588232927	1.533567086556687	-0.3646627585758083	0.46330802589635833	0.6579118601987638	0.30631440258598436	-0.27138347127578394	-0.41984152703032745	0.7352612888020652	1.1459301002566116	0.7156243509686719	0.178809442750523	2.16775709762613	-1.4390733706238608	1.3454561725814305	-0.4666120315190567	1.2940504206553696	0.45068488637118487	0.9576581915416567	1.8322402199627281	-0.392844415262933	0.6150306763913251	0.15796222951162495	-0.5578685257981992	1.5040195379969254	0.03198886652541581	1.3041147633552221	0.5356555432406367	0.26018369948534714	1.978946944938097	-0.061701009111275615	-0.5091505035361623	0.7941274907379627	0.46996436137297276	-0.039785047941494255	0.5745089587976556	0.6370456611670449	-0.659675976012932	1.4991541693523633	1.2572359194682572	1.2406196877876505	-0.1731896916258525	1.2479001438319846
0.5495273707617461	-0.5692721358959885	0.8864837546058182	0.3805784052300324	0.45232405269182446	0.7501480290691807	1.7449090592173815	-0.10399471915216667	0.9005424279728306	-0.30925797925502857	-0.11544347958336762	0.6175004813784752	0.4628233480881406	0.8352218211493425	-0.046086855926346496	0.701247859573947	1.0489682863242726	0.22326566256322078	0.2802607341732213	1.8911086416302756	-1.0089280670189957	0.9489954812465913	-0.7538889729867491	0.7484429919689812	0.20658700986842118	1.0745950408835696	1.1476625254358823	0.03884727274550772	1.0256727060317683	-0.9236594673385111	-0.12756693915121525	0.9655407265566649	-0.4688669583765894	0.9753980491583852	-0.45764880066044056	0.5342588334856958	1.3253953952280708	0.16921570723787616	-0.1399713260089539	1.0069435674986815	0.014602986670437657	0.48339058761167825	0.469219671597554	0.3598239674657886	-0.5935586350735143	1.1799257548557651	1.1224461295005308	1.1411153917777648	0.5521329032063943	1.4406353537063015
0.4652266278785799	-0.5285074800046254	1.1902477957617503	-0.2781877722091327	0.4675370978669375	0.6265663161110646	1.2504261046657084	-0.9917031888816766	0.30624897039628307	0.21257539949246992	-0.2249848512598667	0.507308405963393	1.3361625564966078	0.9319931325412603	1.024088064653211	1.1197556117537562	1.3016173228045482	-0.5573115031119648	0.4996945517794177	1.550907693529396	0.2912501994535714	0.5640582128139899	0.23559440701400797	0.5874823639985648	0.7187701500703075	0.6586287218568804	0.8092703750574217	1.0966800775319472	1.397051314502543	-1.121338155810528	1.1095247530188568	0.27941682603979273	-0.008755382318099221	0.06226498695640585	-1.0072226348518605	1.1724967413321719	1.1041201702233472	0.6943640532787676	0.6337306311094182	1.5317165398430361	-0.07317818955705864	1.0302258361743137	1.1770064946588965	0.4777700392723035	-0.06721710942853441	0.20506905621377527	1.2298273858728077	0.47961844443238544	1.2679384427900664	1.488107407225761
0.17803952014875313	0.2965280698541948	0.8172194624513603	-0.4836551476843546	0.4354773293724219	0.37172383408159554	0.5095009296330804	-1.2793890545043645	0.5235662102040739	1.1683216941356378	0.4510212550657918	0.3331742232873508	2.1565094200983164	-0.34077473941559216	1.697494348685097	1.8884185960592317	1.717231243451983	-1.3987268824387988	0.7055806119125657	1.3176301561857544	1.2428675974574648	0.3319502369776573	1.855689115272098	0.7826874027142912	1.6775416080411676	0.24324440357508414	1.3076696629204152	2.0494628101626033	1.4246830499000727	-0.34569096245708736	2.4293519859168344	-0.24976839477069201	0.5407592145332185	-0.5850889748627162	-1.133315506337929	1.6756173390255027	1.4672056484270863	1.448022883261463	1.1677418511576745	2.094152844981065	0.41345788018549967	1.2584817926340235	2.258948532099273	1.2130408561054813	0.556595248751436	-1.230140929173007	1.3658453651141773	-0.17348862475255064	1.5136301884142338	1.2400855371196358
-0.20611979500326563	1.1647415114616444	0.07731260924762016	-0.5312635703770454	0.3089270911711429	0.18256767132863	-0.19902204485561317	-1.2975064928252031	1.2728558020039953	1.782357951199441	1.209387333473006	-0.02313226100885854	1.8227080562265734	-1.8355399763378777	1.3269445193902976	2.205138077996248	1.5680223101924193	-2.050334636947021	0.6355529722630394	1.0176969392373683	0.8692106929525473	0.07184407367565365	2.575808671050292	0.6784581307366557	1.9226454395702992	0.10559266524327991	1.906035313602316	1.9702665151026402	0.8816726958914953	0.5367090933531371	2.6247778254373357	-0.5972876974839739	0.3303849148219914	-0.5760349325719921	-1.1812783011743913	1.296615268057397	1.7840726343656428	1.747827100172413	0.9959235038912849	2.0085493562261223	1.02938818224582	0.7651994167709971	2.625698626422429	1.7580399527419792	0.8066258680856024	-2.3612182123836445	1.0938516364734545	-0.4900765901060846	1.2507958908560146	0.6161183985931834
-0.5507659289499395	1.118217073979133	-0.6026240917155322	-0.6256276314613972	0.05076817266511778	0.2401517983694571	-0.6338151400175275	-1.298878745120102	1.479811728573393	1.382426090411102	1.0885511289363168	-0.4704056597744275	0.24321158060642847	-2.1512147384945	0.34132263871184493	1.530375528319006	0.532223642560301	-2.285116763318339	0.19100892735201508	0.5925951045044536	-0.5167932975433154	-0.25940692937838644	1.6212821437667864	-0.07881304871398077	0.8825404696442829	0.18511029630926484	1.6386540773432712	0.7606790923787325	0.030619713206383	0.6109186190146423	1.2522447219008792	-0.7998540039461594	-0.4686143857471489	-0.02732504301341778	-1.3467067957870809	0.11337747077005018	1.5034230303676146	1.1374439583220513	0.34126538425961217	1.0098587853042666	1.0897446923684022	-0.31330104774449796	1.7217382558924303	1.2290462834384326	0.5705665896239064	-2.5420765321230774	0.3860520285671308	-0.5936000202940253	0.8267732643213827	-0.11871171372902724
-0.8472789122907588	-0.0866812815781265	-0.9241992818685578	-0.6418118325153739	-0.22439488826097495	0.5822508876859576	-0.594190736310513	-1.236717840034931	0.5045062778160112	0.2379707709887659	-0.0795179218784521	-0.6440235064395051	-1.4429492427265453	-1.124706253236812	-0.34919730792171255	0.282151492202432	-0.8046548721355191	-1.9280086225518047	-0.38843432802878197	0.2978656796355039	-1.6042058897816929	-0.3934601023009017	-0.16909901233536606	-1.0009877176397128	-0.6379438017240735	0.34745202059784625	0.47586445991247167	-0.6562731713597618	-0.5039516009346224	-0.13490512047670822	-0.7530520814208629	-0.7889582837952698	-0.9469371276837782	0.8042370671072788	-1.5101785183193925	-0.7920516909357048	0.7840831824126399	0.049445762190137826	-0.1257448184082026	-0.3201836381712894	0.41120089785301184	-1.158164176178924	0.1692814399222012	-0.1956501867278906	0.0928686672605145	-1.9088133073921387	-0.26153170967095124	-0.7433784135314332	0.5424560932743664	-0.53872366657686
-1.1251423737078627	-1.688981203778992	-0.7891236064630001	-0.42371327186256236	-0.32480863007109173	0.9719343129387618	-0.0761182056476038	-0.962497930639525	-1.0619764707684436	-0.6702876038825322	-1.466054688488454	-0.29378382815515813	-2.0340201906872686	0.10437170150297857	-0.4029644569007063	-0.5888711413177813	-1.5233663138489233	-1.0002697434650365	-0.7016339764944501	0.33221914709460254	-1.4422480570457799	-0.14985166937095962	-1.260660374893611	-1.304077745157389	-1.3423398710350447	0.5142385790458956	-0.6867590750915473	-1.2536941387511809	-0.3827270897262336	-0.836449608107193	-1.8455596285110318	-0.529412271434616	-0.6334793462167285	1.6634997995047582	-1.4825969987368006	-0.4683237965086786	0.19133118012764616	-0.594009754537525	-0.00046649781815869446	-1.09497990945129	-0.4337230932863388	-0.9915470883373934	-0.8453352371865301	-1.3697934236237186	-0.3784614827126078	-1.2311091825433425	-0.4127157525870793	-0.9414795649480779	0.3522523521060076	-0.5405322487316153
-1.2378591524194096	-2.5582470843209886	-0.2954391351715621	-0.12972942295768192	-0.20279235067113197	1.002388869639149	0.5728932641361211	-0.4968958275490617	-1.9744142342677033	-0.7258771883394374	-2.0437416886751527	0.3515691992039734	-1.4278032908229819	0.40403516810423656	-0.28602525915061294	-0.6306715281679681	-1.339782293378668	0.10498002442058955	-0.5489635984718031	0.4511946355321386	-0.3531537773418551	0.17412339146515748	-1.0227502121126288	-0.8549506855249728	-0.9053615532654508	0.5390664089484185	-1.0798059067711097	-0.8917310269720523	0.03904085372134606	-0.6933330849705379	-1.297752003167605	-0.20244676624798277	-0.0772704911681481	2.15540748729924	-1.2694429633119226	0.746471879173906	-0.0373324360578131	-0.3980459150191784	0.48669900858375315	-1.0229000424849635	-0.6853672307211773	0.05774527133954125	-0.751885209626553	-1.4198175836253182	-0.7779057049059347	-1.1104055561570825	-0.23967747934457953	-0.9305096723668613	0.044920617204183236	-0.48224381117148835
-0.9044714921657924	-2.142731736961605	0.28330469626856286	-0.10388000049519515	-0.030219736029249298	0.4683341715826803	0.8069215693507859	-0.03141720001813577	-1.6482964016177697	-0.31544733958458415	-1.5040562085493072	0.7608575266574819	-0.4859466444947749	-0.24437047445243976	-0.4861513047054932	-0.2956676269717004	-0.8312598403291638	0.7197246680555038	-0.09838441000626781	0.19578429706654257	0.5843920707130588	0.04879643331549127	-0.1751238252976236	-0.32482010089941865	-0.2144722725824858	0.19493063320999182	-0.8282388462563443	-0.280386876461447	0.0980149508039595	0.21027164161255968	0.16491063556444246	-0.09173231324145112	-0.10565195287693223	1.8320698321533626	-1.0343778320958934	1.5143376666604886	-0.18193463014372083	0.10298052463492455	0.8112482609177787	-0.6233226988578964	-0.20568157326621	1.0035824342684472	-0.06305424683506114	-0.6632796996868203	-1.0453337422393854	-1.4433128386865413	-0.30849401113086533	-0.54841187170041	-0.3637925110744365	-0.7237289410455541
-0.08091386340585023	-0.8644146978600417	0.5980352610658861	-0.40675598818635694	-0.008780467899795554	-0.3303351694172966	0.3522854670839284	0.2867157108621333	-0.7328559655914273	-0.24560410365351884	-0.41549874964220546	0.6646693045264385	0.06256765675897558	-1.0022929521031627	-0.7736940061633836	-0.2838501627222789	-0.7016055924329757	0.3935390921892771	0.3074030749495034	-0.4793428647965078	0.7857388131751792	-0.6325834592542854	0.29468126464696615	-0.3580772835672239	-0.1592410248656733	-0.5123665007164955	-0.584271870640439	-0.05822814624422376	-0.40923293844019026	1.0426266879083785	1.1581641467709656	-0.2722084308158179	-0.7118724499366735	0.6932205809132422	-0.8836035429160831	1.00700121288089	-0.502601000714308	0.14479311036314663	0.7261827190625271	-0.551115067095092	0.3695654247560888	1.012280109265064	0.29463927528659656	-0.14899877046984436	-0.936785668072234	-1.6995345967611701	-0.8308157219143568	0.010902140066814984	-0.5743228757188389	-1.112950253918856
0.7824707404866221	0.32964127418105776	0.428620354709415	-0.6259988927497746	-0.1388168056271639	-0.7416938990621892	-0.4392424137232446	0.47645382202022135	-0.33495078860797894	-0.6474448073275335	0.39068662715943747	0.3329794489902559	0.2806144034505278	-1.2574340499194367	-0.49533012887678973	-0.686158597191388	-1.0026976576854163	-0.6019222840028225	0.46341239161895903	-1.016050066523844	0.6472858945468168	-1.315615302105153	0.3008827134387023	-0.8032052950087539	-0.5460120422832467	-1.091910611419716	-0.6143729413734353	-0.1370724376166063	-1.0085923009031255	1.096272320311738	1.0102470273905169	-0.5150071198426546	-1.01183221570569	-0.49793613093178163	-0.7874355269237084	-0.13074706665500196	-0.7641868873111556	-0.3290417681153477	0.3924949244582843	-0.8780058943100753	0.32646156432606754	0.2536086004693677	-0.04947189995282663	-0.42305236772390936	-0.19889353862538742	-1.5671101644816356	-1.3209461971199183	0.35182966137198235	-0.3922786278696831	-1.1078181847016326
1.0355919682728023	0.7672544156744285	-0.14008425799802482	-0.2766894470298115	-0.23050250805599198	-0.3414400275968371	-0.8070092871429916	0.6063533936953103	-0.8262200349641048	-0.7552192372339545	0.518434635699961	0.21764373729677242	0.5802003448305798	-1.1567881288713961	0.4649248426325703	-0.9833279732655916	-1.209345850358644	-1.3607256945314665	0.3904588227209716	-0.8468726320382285	0.7899743117334675	-1.322484029592742	0.5102402083383604	-0.95769057824355	-0.48509325551774346	-0.8954650207085477	-0.5364391649695848	-0.03039957257629883	-1.1555922404124197	0.4424511794747541	0.28540269607823976	-0.5518620902054474	-0.3600836168302742	-0.7271312437858969	-0.7028841331645044	-0.5575981888814925	-0.5051376866749818	-0.6298584714503308	0.03468102657861412	-1.1619450536481133	-0.3502526827697975	-0.38079587367588935	-0.6949644602774095	-0.994489016942222	1.0277616565334047	-1.1640400341785813	-1.131978840670623	0.2745019281072471	-0.05727764715693279	-0.4451601377327243
0.4735101979294615	0.46490835835959804	-0.7462102711473828	0.628255520735832	-0.13449628558808396	0.5882770928467935	-0.27225786586939715	0.6289175208974864	-1.5666745400328361	0.08278529626597719	0.1892994518274367	0.3935702235887451	0.9507115179616704	-1.1029648320904384	1.3320589030954848	-0.8279531018754899	-0.9547840591686927	-1.1228686248803272	0.16430893223048657	-0.09420346502192987	1.1216136047374237	-0.5681621387747408	1.2108067239782097	-0.4843442896404238	0.3151450114535161	0.14882124635126487	0.008691667502579438	0.37699894030075637	-0.8962471616222035	-0.252474483683315	-0.026418011931693575	-0.3570679436435916	0.7824612306867854	0.2519640211005066	-0.6676452815884195	0.13111467175333935	0.2842799792343993	-0.20412678287155894	-0.31898996265218343	-1.1093936026772682	-0.9842978969550708	-0.33659132635692074	-1.0907809997691509	-1.0522924592643303	2.0768256987975313	-0.688349458290368	-0.24650084661749652	-0.030453610008102934	-0.018767048862354627	0.468911951822504
-0.37930423124031476	-0.12051806552273148	-0.9925222316342889	1.5089276303144068	0.1060130772369843	1.2151653203812112	0.8535985054127535	0.42454675808532655	-1.7378172788004171	1.3601302100275499	-0.10291304794640392	0.48587030628983063	0.9262017305791659	-1.0618864131733634	1.2549016456526059	-0.5331821928339583	-0.46105423612559937	-0.040069339997921706	-0.2189635901263126	0.5201440308089857	0.9477261904123139	0.371166487144528	1.7524164214299096	0.18059298722612097	1.051155532248665	1.2522720425874956	0.6900051139781119	0.6569641596285893	-0.7257428972266454	-0.4415769838260742	0.30039327622241946	-0.07994417859738118	1.3648310560854742	1.5215445695411134	-0.7064432741872678	0.8778631773447328	0.9930245246552141	0.6674573090931568	-0.6620395608471222	-0.9177773705469171	-0.9606921696415699	0.030581109102828463	-1.1294701984947766	-0.4716884526913235	2.1565290294633495	-0.11879966112808854	0.6577131853257867	-0.19412403844843487	-0.35078159307198303	0.9810059326526948
-0.7320370558912699	-0.6153120936489375	-0.7142788253968245	1.7683392734811847	0.3633665356259969	0.8991821886710308	1.7036954300406195	0.029338600979145826	-1.2200040644654955	1.718859797276458	-0.05261239142133091	0.17127923743558712	0.27796702443450033	-0.6290596280359638	0.36448171807372376	-0.59297787831857	-0.16477535897228834	0.9281668914469352	-0.7235770057824844	0.5077278419604014	-0.009180952416786774	0.8833642513089751	1.3206109472503478	0.4273802596007601	0.7869494744603375	1.4453053005126149	0.7568351911167122	0.46501205460802897	-0.8274290759948656	-0.14887549812376674	0.5067146677541216	0.2533477186198579	1.037819286291226	1.835840448989992	-0.6925965548192695	0.43344390996853266	1.0238538941811866	1.1977066946491857	-0.7336465013692488	-0.8698860746898749	-0.33434732546067286	0.016515743781055605	-1.0303396697251508	0.1128947703162864	0.991531960979603	0.5976140443039738	0.9758620545246323	-0.03781255517686257	-0.5224655519936523	0.9419939138432901
-0.2846753401493615	-0.9428271685011945	-0.06960299791101231	1.3640758628518375	0.6190511999861295	-0.15490035925431692	1.651416155234918	-0.2623123261930242	-0.5390829312995988	0.4580289747024466	0.26865561474591465	-0.365303172598357	-0.5339146484230443	0.3061950003814944	-0.2518304604875259	-0.8635794096060689	-0.09323502787099999	0.9847847742037494	-1.0801652924956486	0.18985356155323443	-1.0013666487040673	0.883113294722506	0.06553047808510445	0.2715762365872277	-0.31837688678881504	0.6043576404541695	-0.024985146275546447	0.10670444151465935	-0.7255406249927394	0.23341529227789912	-0.14392130013325452	0.8105161869557235	0.5868092094073332	0.8932677615202625	-0.40127023833795855	-1.043819027044026	0.48046036381832796	1.0218420309081881	-0.170812430946803	-0.7854656589239213	0.3771366815611353	-0.46921570883790237	-0.8084618644807583	0.17212467922956276	-0.8424459552944898	1.2205326547001496	0.8461633964399154	0.29940280822366405	0.0931577190911803	0.8451338066093943
0.5238232659034996	-1.0846771895407383	0.5921834641497353	0.7714502136972947	0.9477992678230248	-1.011287180526262	0.8688307458653931	-0.13535621822907604	-0.11182744359959532	-1.4309207842428795	0.5796318067872201	-0.58509501104387	-0.7573287429349146	1.2503870369919992	0.2529768368733534	-0.5628825030179266	0.16036841662959847	0.3280330025438977	-0.884891213671735	0.2788761154914756	-0.9132711446505835	0.7048675815220666	-0.8815093244905233	0.29200941332548114	-1.0594215297562735	-0.34756543841925736	-0.93526760058423	0.24604705680074876	0.09626075973034601	0.4455827322858398	-1.2855488287121135	1.632338595719243	0.9026945045643713	-0.3677621811183892	0.25478147915179855	-1.986182815371389	0.03458229476062678	0.5886615525829989	0.9692975117220212	-0.1595572436324193	0.8687348567719151	-0.734793846890588	-0.15076709766415422	-0.045340514131942976	-2.199438502381769	1.3519245866557437	0.8863238049035049	0.5701648402461486	1.4525956726670537	1.138828381760554
1.0023960919195007	-0.821538180803335	0.9678872846640604	0.4019044419979678	1.2888642411806062	-0.85489237080072	0.07025010859584425	0.3630506042174719	0.19683440254174395	-2.043680269862729	0.7058216376759735	-0.1918900855050896	-0.11362483687407633	1.5978878775403405	1.454848636309749	0.7485437368931159	0.8206677139514708	-0.09677930369674992	-0.024705270887674036	0.9309125518304396	0.4916189725652746	0.5687175763945492	-0.617975068117767	0.7771788127941236	-0.5018993601312519	-0.40503829876793823	-0.9853042085742493	1.0527117203173828	1.3338443099868367	0.5562813778107342	-1.6180212869002015	2.3271834785195105	1.736379151373477	-0.8259105061028601	1.0682198690059403	-1.111772284561761	0.09168975327611353	0.5592729179245385	1.9803916243636401	1.0888507897304556	1.2906208822331349	-0.1332775274539369	1.0546579473906896	0.1481847387708607	-2.1103454599461076	0.958342350432744	1.3109347554190225	0.6861300901631784	2.6766072884947816	1.5504050612785614
0.8507009533219908	0.08639034867902971	0.9813305241049441	0.15675314414388025	1.3327838433605887	0.20025117267182369	-0.2692617135868959	0.7460511396326804	0.7180482913022903	-0.5262046953057273	0.7332487939790445	0.5169845756525292	0.9455132825087245	1.3127310959636105	2.01304011756931	2.36462410978328	1.4837556090103576	0.3125299053288744	1.0326260716259752	1.4221049927075688	2.1584147442266306	0.32676949892942114	0.48869920622854734	1.2041685375187698	0.9479753178081296	0.40663370915728336	-0.015984630671499155	1.8347596522509066	1.9252645388542315	0.707573475353906	-0.2927417494096875	2.2707573176039095	1.8314694393595246	-0.4073375223613412	1.6501343857588935	1.072107058806493	0.25960064709708786	0.9620451317054848	2.00990696357375	2.2195108613715253	1.7731820710123256	1.1202527759257932	2.2203050737466934	0.9836077249256305	-0.5117811484778447	0.5486586474523177	1.5389118167462337	0.7407469559524927	2.7509134612608253	1.2981208955079024
0.29828437072036595	1.4197422042875818	0.7962387806313189	-0.3748807904739816	0.7646150701716202	1.1556314355913826	-0.36048371350285907	0.5071914441116536	1.3928864962553997	1.8541372850977633	0.8453796396418901	0.9375910377740789	1.691370848235559	0.9479919083891838	1.0735031274872013	2.922323654192793	1.4647656084132061	1.1126296317102835	1.5373752666373734	0.9020398307614403	2.6784674977812957	-0.24402467154816376	1.1576195169314156	0.7905740100417014	1.9244059887089644	1.0371602088348775	1.0431457506491018	1.6735153220449261	1.1485140988765872	0.8220076897423546	1.9546294253593752	1.2194439714392256	0.38541909338438074	-0.08477605180266566	1.7112314418899706	2.67475944572242	-0.20460839951159185	1.1204224020968645	0.8706977965382823	2.269415274317373	1.9500153676674397	2.109664219298577	2.3637975360442463	1.8827939637520381	1.5863510582801899	0.6261332224108148	0.8357600875448193	0.8065133095799342	1.4302571469184169	0.0056767881043932825
-0.2596429290067142	2.3825682584932926	0.6491658595918033	-1.3181656814123652	-0.34137137684169677	1.047026922054288	-0.7332985276391297	-0.3301414008283156	1.7548702816016635	2.8108029139531054	1.0243634710087408	0.7549978643766208	1.7069718491715709	0.983960420507775	-0.8020367070349058	1.8037700580344536	0.5779194648781629	1.3204601963469988	1.1664522316299315	-0.5960536867237798	1.6097572548778385	-1.0460340871317022	0.5644022563591627	-0.4947875959097666	1.4758052273803883	0.5702269514748578	1.0989916126749564	0.4013723502063636	-0.46130647029915844	0.6813573036154214	3.2774727396132386	-0.3173379871895369	-1.8625483480548854	-0.6642796965154536	1.253412975478618	2.3211141645717244	-1.4593247453128544	0.4350701190673362	-0.7158774419090393	1.0824078728125834	1.2558168503727414	2.14137696148442	1.05823593055918	2.048030682683796	2.7455509670215674	1.0214616237543814	-0.7285229303096225	0.7910737750815031	-0.5427046679598394	-1.7418156236383142
-0.6066560732777236	2.2183286174244037	0.6205249271009912	-2.2228957698400453	-1.43973857876279	-0.11107425015018658	-1.5015450273575666	-1.13906059805356	1.4816840385139118	1.3052773996766898	0.995574376782954	0.21394156061817657	1.069160801021811	1.283742038094697	-2.17099307702227	-0.11064883012775735	-0.5659652999439748	0.5499211359612685	0.3947976061822225	-2.047499866678961	-0.16516127289634205	-1.6814773139004666	-0.7957849884590983	-1.7004075848479339	-0.04666736396141948	-0.7473375394109945	0.033186719740776194	-1.1582699475063458	-1.5205016689624042	0.26402941375428796	2.4680777672668754	-1.424637450747167	-3.2446114507855444	-1.7891951794309175	0.5417632417908628	0.48696918493472635	-2.7455285734383392	-0.8824680503955936	-1.763511362484615	-0.4182857625298077	-0.2564565370365177	1.355894824996452	-0.9841258929131654	1.2832307677051216	2.1984290106372977	1.009279478444551	-2.1548190683990716	0.5414318883411299	-2.0817658260812126	-2.8683008373656187
-0.7121546832289186	1.0306394739732612	0.5504643740728252	-2.4396010858674253	-1.9174454015613092	-1.2835766234901802	-2.125325454158885	-1.2590631329174016	0.7872323293084229	-1.346871182309261	0.5572072646693201	-0.1688344555214035	0.16161511776501347	1.2860924220801055	-2.1010295783097677	-1.2809579873014498	-1.1092939188112572	-0.5423269860745773	0.03223753822577876	-2.3917666826921127	-1.3256450671115412	-1.8330658614083253	-1.6580937878636643	-1.7844650229607828	-1.4012318053747403	-1.7465980780561507	-1.1590217884791645	-1.955994850723288	-1.1842194780227497	-0.13931347611964676	0.1933698267742697	-1.5600520621476832	-2.8336036103622786	-2.3194496914871316	-0.06572625871255953	-1.1077444362454287	-3.068532639222341	-1.9378918151842177	-1.9017110272850806	-1.1093048824976024	-1.6534844662169588	0.41299334281087585	-2.4262206263730324	0.14574490735468357	0.5156168814939169	0.1942244016198559	-2.4324069699137407	0.06599640111331453	-2.5985424630237968	-2.7869659009655323
-0.6023005427658165	-0.1605961317794742	0.21961716122582692	-1.7654219715073132	-1.6124852831393262	-1.3651310742855958	-1.9666655458499014	-0.6677444620455085	0.17748809867369494	-2.717426599876542	-0.06650582912250506	-0.10094300368588735	-0.5635538194743871	0.6738157381079443	-0.9638780224937086	-1.0813590429716131	-0.742646134090069	-1.0037875575991293	0.3428937072763529	-1.538061166976308	-1.2769597482399202	-1.5170567613400967	-1.2901913979988808	-0.659991827537675	-1.5919518244785729	-1.5552477988570894	-1.3669916918012326	-1.6658081362676815	0.007165664913143972	-0.2442501473468705	-1.6361333098878172	-0.9832641342847481	-1.311325347667081	-1.6253320539607532	-0.29805965847493715	-1.2819606695050692	-2.160929286863232	-1.9850976811309822	-1.5846942050245312	-0.7674360180008009	-1.941793076824124	-0.2408381844000349	-2.480215698013596	-0.6411420487921116	-0.8697179517258451	-0.8834194986764898	-1.5110109895465855	-0.40861764896866104	-2.2821475947377294	-1.8285697018393137
-0.3739223797137719	-0.378486405320901	-0.3518092166852227	-0.6636418427396505	-0.9173794555874611	-0.242560914972958	-1.020796974238406	-0.02692460152973639	-0.08144901081747796	-1.6162312525685163	-0.3619592155285353	0.263799608775975	-0.7772015099970966	-0.24975578745503993	0.07039841221966814	-0.36686730671566964	0.0913469750820155	-0.6180518151267836	0.7214158200287026	-0.3823906788333958	-0.4950641728936614	-0.9537810143082098	-0.15920749220867583	0.7375732486587531	-0.603323626043095	-0.44790410823527366	-0.4517507062249004	-0.8583673817495807	0.7700937095740514	-0.15234862593573914	-1.7507694753025478	-0.41735434701606416	-0.13811060944915254	-0.2939816655605378	-0.09713504136356493	-0.41727546610954835	-0.7086656135091334	-1.0910699846881504	-1.4674115786131259	-0.1782751252615265	-1.1410922842442273	-0.6320687256938696	-1.5544406101450556	-0.8109775998101384	-0.9821466687498375	-1.2494513327559718	-0.29028764850165684	-0.637111714015992	-1.711805774734234	-0.7578815847679947
-0.2466880027191796	0.28537889605272215	-0.8217380115809861	0.16630294856112032	-0.3700821864357367	1.0563701655078095	0.004022132729260809	-0.0028443959939996937	-0.13149761688368905	0.818448818093626	-0.1305499146787439	0.5090024215073599	-0.48211685754542466	-0.8552605592473392	0.1684274080757697	-0.40530247546134124	0.7123563042096709	-0.020833794832134163	0.36164372280623225	0.11132450650364582	0.09641356744085884	-0.31152208332054077	0.6246566497225843	1.3675389350924751	0.7548812699444026	0.5266058403433562	0.6696674458598675	-0.3247474918345407	0.4741004051967689	-0.2715240145745104	-0.6851299251885635	-0.33007540112065725	-0.05280549551675097	0.5217820460966685	0.34426508196595246	0.21601160410466214	0.33190202386915885	-0.026730387644619675	-1.680676621616721	-0.16526734422994646	-0.31498895117146686	-0.8931967190182281	-0.7251723848740044	-0.6276473291988429	-0.22039098842922172	-0.6044572186895584	0.2974191803170769	-0.5972983189623827	-1.3132596281456401	-0.04545484485223849
-0.3870105557389091	0.7686882655242542	-0.8227538084739981	0.3994952584744288	-0.17511482136210657	1.300179484633706	0.3552041487154987	-0.5617208800597212	-0.21419733015240183	2.3202635242593974	0.14065487015963762	0.30367104058381006	-0.10216170182670105	-0.7911460284221402	-0.5546546926837457	-1.4028529885231094	0.8094970225429102	0.14483849274142369	-0.7709716637457458	-0.2303074043855741	-0.03398017856620414	0.3279130818585158	0.3872387820497086	0.9698522413868553	1.5198554232175265	0.6245659638591476	0.9678260749355446	-0.33891839911823757	-0.26869992007922633	-0.7960917449017263	-0.027911164591065633	-0.5806173056132709	-0.5537153361437605	0.307923633493963	0.6885616756193189	-0.10845191752881696	0.5488711201494367	0.4166185472274319	-1.7762577766491383	-0.6716859989681851	-0.4051780677335085	-0.929539272103722	-0.6269779643453007	-0.5087475750770454	0.12789141501117354	0.2793019083549434	0.09040076095418367	-0.4995241422481973	-1.1478690825265272	0.3173847038195097
-0.6190350020949301	0.2606879929376761	-0.366301697706694	0.2618666634956705	-0.13418086567113882	0.20540996227323466	-0.07343548375488272	-1.0051549940077564	-0.36370397235687874	1.6779514440447565	-0.25796492157812817	-0.37257594317497744	-0.18729226006570487	-0.270581036892458	-1.36177138013883	-2.2935461490124807	0.5573747580646907	-0.06697815275525862	-1.7734868649118285	-0.8003624099097587	-0.7207500844369897	0.8230415991742803	-0.5910090334101747	0.10289420707505019	1.1814174043068442	0.020355523957820035	0.28764821118437367	-0.5745078885966419	-0.41008450830029974	-1.3632927886443376	-0.644864918618558	-0.7232381047094526	-0.7329989241392679	-0.4101526084799679	0.6968760452112857	-0.9624597953575394	0.23257750006935202	0.024142531045257043	-1.3119705115878042	-0.918964220159366	-1.171520319901342	-0.6192341297648118	-0.9275331343251891	-0.6674389653698863	-0.6599329685384038	0.41618785329622054	-0.37341086069216306	-0.5435836115116608	-1.0549895926654314	0.4723007036891904
-0.484386434387799	-0.7961964555656439	0.11599865862729514	0.16999329038228495	0.01803841442242647	-1.2869918862877299	-0.741045417687907	-0.7124147461329312	-0.46062512950623763	-0.2800039266326069	-1.3325719340223217	-1.2282206234733863	-0.8491137643231967	0.19112270766050235	-1.620469971316591	-1.9849717874268464	0.29742881290765516	-0.16574435563332846	-1.7039053719404689	-0.9227569112838132	-1.4125649149626673	0.9640630274447268	-1.465281238759944	-0.48481165906920975	-0.055212970659062666	-0.5500332491792363	-0.5682661751901297	-0.600332111516414	0.3327745569811399	-1.3747935047247795	-1.820911156927334	-0.5478358369924979	-0.31696988002905396	-0.8008918672187699	0.4404107628604542	-1.437542649251588	-0.10925886464257104	-0.7726410272022676	-0.3613239328485001	-0.3842099969200202	-1.499149515874588	-0.20101465196138255	-0.8549609343043191	-1.0183563938124767	-1.8756266614743806	-0.23972234673332593	-0.534137807749904	-0.6859421124873671	-0.8609377397569601	0.43846406570125995
0.22915210888631923	-1.132915302680304	0.2076226644560361	0.28881146898383503	0.301037109480569	-1.8715967166839556	-1.0689860978268058	0.22086979541220503	-0.4474971855959681	-1.6996110891335985	-2.1040093493478578	-1.8317806421828526	-1.5238496903633674	0.2728401908065125	-1.2138511354325658	-0.5941697238093887	0.23832176816070627	0.010005295006173599	-0.587371637563467	-0.46103608866968077	-1.6500779615083008	0.6914813916167962	-1.5846453292612943	-0.41371452081426735	-1.386185476532197	-0.5601365274130562	-0.6666584095410187	-0.32217058181343977	1.2368758661099624	-0.6855655467928001	-2.16027396552141	-0.25865315703488867	0.2408594423226847	-0.6330051393172527	0.2544070148907378	-1.1500384259012923	-0.24183224793231747	-1.2897624300883965	0.5899556114816878	0.5810564104732179	-0.7420860517555782	-0.17336155659614105	-0.10312516319168943	-1.2653196629811554	-2.100974577035531	-0.7162780039348976	-0.28150089650414856	-0.6773527319257531	-0.4757217016083906	0.2593914582263144
1.070599652302092	-0.10759089245638892	-0.03989856699814507	0.4626609957887003	0.522959129983772	-1.059162186213067	-0.9492671372055146	1.1210991355198594	-0.3394214839608525	-1.4898203806928074	-1.5179155190432898	-1.8621395610335703	-1.4672464314234777	0.09123971016236616	-0.4479278830993142	0.7135094803574926	0.4078531231561677	0.09087977209119723	0.5912644088028074	0.1947491476124764	-1.3056277882210325	0.24316831948513745	-0.9161464321517623	0.21692572448526082	-1.8897575961436313	-0.0703831955949938	0.16315981023314496	0.043966689070875656	1.4486351729901399	0.1481518333174511	-1.1313105745642	-0.17425699916290113	0.4792021246930777	-0.34136446982543484	0.4180738732672013	-0.47879457570350187	-0.24196707327625158	-1.0975544112805662	1.1494816292877381	1.1735718188856	0.4814930103610276	-0.6978445319676682	0.8766600940320757	-1.0725538625005184	-0.7588055234767308	-0.15798052505089197	0.14750644079920983	-0.3441635097877314	0.07301777705293953	0.18371987823789387
1.2579023392309394	1.4628095952708573	-0.18269323250796918	0.4977436073544186	0.5399161266044256	0.4221291294473642	-0.6601469962858777	1.4356241632009727	-0.07571161053769256	-0.10739579537903002	0.3126388015368333	-1.3120831265374802	-0.5522043973740413	-0.009260633042434099	0.2634797603307956	1.0115551423946527	0.7057921919123158	-0.22097266723735426	0.9046509925108995	0.5715365415112094	-0.5418226032804919	-0.0362549688812554	0.07456718166399608	0.9865614540356398	-1.1835906602342587	0.4843218990578888	1.1987188361944134	0.28496898464902753	0.8733165421119272	0.4175680898516294	0.4429133143159992	-0.3630666125956753	0.44356711707546276	-0.33937337378565524	0.8465631251242326	0.009799664596927105	-0.22836937333043097	-0.311167358350053	1.3061249302157958	1.0297232195488673	0.9900164541126111	-1.2728301567238196	1.4101947526680125	-0.32222872078166015	1.2279376049744646	1.1207500726593551	0.4994780808477062	0.1790591293698681	0.6104124393422148	0.4584374495452981
0.5332758460707725	2.0966251670159166	0.058496848209934615	0.4085004850935049	0.3915889560760306	1.3384121501493516	-0.42345710051563656	1.1826277655918396	0.43529204404561495	1.1712683380954605	1.9824806130249983	-0.49825740786863576	0.527600364372895	0.11531246761863627	0.6550808005388956	0.5049824463621558	0.9057252103562082	-0.6279996200935082	0.3714726583794977	0.4775393007386633	0.3351738004136979	-0.0431605497699548	0.8191720252591099	1.3510956618451204	0.21812753828122916	0.7034842171186505	1.5191439608767938	0.36461569993905935	0.11003503404169367	0.019224699301694792	1.3313810375232493	-0.6189162750867406	0.45983748519634976	-0.5061787480810656	1.1231902170042336	0.12995357052641704	-0.18798319886940357	0.5026547971428604	1.239527851085723	0.5199794744745162	0.39297220679816325	-1.2184051238454867	1.2663821443243488	0.6620212434667274	2.388177515365786	1.8897569579804603	0.6278553932381605	0.5230528332106689	0.8716927449940817	0.9444856390674594
-0.4481515407736607	1.210245643767258	0.41925814301428904	0.36516216791329775	0.19146357753765322	1.0547416291726	-0.18430370547806335	0.7248171133223952	1.0406905592115085	1.479223730561133	2.113335619847171	0.16749842868505654	0.9400045049520466	0.21090723278692103	0.7284240540778376	0.08435226445359206	0.7177578825188277	-0.571012975442106	-0.2417843934855463	0.0458290699093091	1.0048751111604979	0.01455389773630183	0.9862916079564534	0.9212649387933036	1.2619568628154103	0.45542009213978274	0.8386450609637613	0.33040792421710985	-0.32025664392779013	-0.4573979800919048	1.0913345843753957	-0.7240731694591694	0.6431962225748847	-0.4210222291558633	0.8787947017440908	0.05680235980232164	-0.03873783024336646	0.7582227022459932	1.0050242545087535	0.18304112707025696	-0.5103274901624756	-0.48238531451925665	0.740790919694484	1.2276613935824634	2.1520262144022673	1.298914701817119	0.4399995639249771	0.4169417252533484	0.7142605540150807	1.1437413734084128
-0.7625677208554573	-0.3043778840038142	0.39137170502206725	0.46663457763426036	-0.018779328042623028	-0.007676816869277646	0.18580459371495972	0.2792326145299286	1.2773115397821728	0.8692514717513976	0.7619303123966482	0.4734804311558915	0.5390227451587258	-0.0987735010598683	0.7125223879579141	0.20712011572682676	0.03600491105714786	-0.003288171001854673	-0.38638849956801774	-0.41303678022476975	1.2412450039371081	-0.06344209310669337	0.6142772995449458	-0.18600182519483643	1.2252655054655182	-0.1006566883344045	-0.28153640667977015	0.18956628179108348	-0.45008694025672163	-0.42177540461357466	0.264192162999295	-0.6339694076476108	0.8222597969844889	0.052560785918865406	0.16077525005770177	-0.04055588997018135	0.2522645801594966	0.33412958886038996	0.5462417839707326	0.08425978592297814	-0.7102905631422406	0.23453080155751846	0.21560434967117706	0.9310430778990305	1.18639516408267	-0.21927615954599655	-0.04857560760242326	-0.03615852987860887	0.330370322899994	0.7446992628603469
-0.2204986758488814	-1.0975812017010502	-0.11827417155460143	0.6293359377343811	-0.2417671390338809	-0.9153033169825082	0.6150318449267501	-0.1845456899262331	0.8017768410135272	-0.0917094533053038	-0.662420013091678	0.49639913065628144	-0.09504168947303565	-0.8105885620233942	0.8419858135437381	0.46680665691253687	-0.8338872079385182	0.47205270697918617	-0.2888515319681447	-0.5726165005027707	1.003931922865407	-0.15971787826120062	0.027757375814206942	-1.2703507670578795	0.30897024311921933	-0.6227606166879517	-0.9934547746484057	-0.04115451123765136	-0.5736490991389913	0.06868510718897171	-0.38689844401497714	-0.39431652864628225	0.8540614814058478	0.5870131418153128	-0.573603246629338	-0.1593621889116376	0.653105021195624	-0.2985305714583085	-0.014229118415259737	-0.10969451664906747	-0.10804364884134753	0.2721304250948899	-0.17730004605288924	0.04444152245236922	0.40279742275845004	-1.3979999930731062	-0.5685757450562213	-0.42308962358971364	0.18546724723664992	0.05500380863737868
0.46496226972558263	-0.7609001034994103	-0.5892554441658828	0.6878730304009497	-0.40353398887169106	-1.1439350004121092	0.8735723347888662	-0.6213360876634995	-0.10695134496294692	-0.9299118588673687	-0.913118889808888	0.4039033100214124	-0.3876036618098841	-1.3791811569825425	1.0797402227222033	0.2554788391163728	-1.3273357709315623	0.3597764792608723	-0.48982185745448537	-0.2511418683928917	0.4548534144380658	0.03939792379498645	-0.4045205049243191	-1.549267792390576	-0.6398985059074438	-0.8138103774814555	-0.9341649534343216	-0.22368855167017554	-0.729609419374901	0.4657719736667939	-0.5768518127536251	0.016182024971526515	0.7829965578921777	0.7832248945944702	-0.8381140139744788	-0.310885590445215	1.0957674029767146	-0.4771762329906175	-0.28195061206876315	-0.5219604497325189	0.5463509306945442	-0.20243108414767666	-0.4390876978239645	-0.5953957724074862	-0.03213875558478179	-1.3866547323373168	-0.6878854726575211	-0.38801203439884374	0.6318755764445503	-0.27460668902174423
0.5734939290742556	-0.048537693370261606	-0.463648971336302	0.5516576551124496	-0.36640602701686203	-0.9528929762258119	0.8580232915966007	-0.7387878536841861	-0.6800740115144469	-1.460409215474811	-0.1535033697458929	0.2155934803812697	-0.35513707868564937	-1.1866229592842954	1.0857970720680847	-0.4073725088460697	-1.1332516080422077	-0.054385466031666635	-1.0177049416717554	0.4280256035042149	-0.1417421058709066	0.6038176403124274	-0.5232221830932906	-0.8982672488766934	-0.9778448984433746	-0.6763943977891563	-0.47692090097196177	-0.16366858638227377	-0.6873870166508338	0.45569920640138345	-0.47735150633153617	0.6458254232716927	0.6416369747586158	0.6067407680289828	-0.5148436818596035	-0.40969176032208054	1.4541165819743238	0.037345140648820226	0.05336724749891042	-0.7873570728325092	0.6884186130261372	-0.410561038243387	-0.44682123166610976	-0.3954748986867746	-0.5346075038562702	-0.4579146701613119	-0.21950645989102122	0.03522504767937498	1.52311122437531	0.026118794650230072
0.23833108773883221	0.1622447349627166	0.1551987789101595	0.2555957146991041	-0.09760012316989554	-0.9121497567558806	0.7248156488298749	-0.32470342885139253	-0.44395304051916923	-1.6428565410775384	0.4417740942388538	-0.1691133203098135	-0.3810772711860176	-0.23616340661136875	0.5732593527496582	-0.9001419084178852	-0.5365482457447662	-0.05893473189892775	-1.2656154367862933	1.0291888807755865	-0.5730733198311556	1.151131010134161	-0.44190702426885065	-0.018943356991953295	-0.7831379244323129	-0.516831954094109	-0.24980851204146812	0.1592432164053503	-0.38846423473285313	0.3143634387997659	-0.3003269977367785	1.3715830593214147	0.29969790821880266	0.37013348821455283	0.07945651767784356	-0.4030219997537788	1.5399954669223246	0.8185061170805049	0.7796176202546634	-0.5058311249829327	0.5588177154991172	0.0338318038289751	-0.02779303421563223	0.34924017336085	-1.2126458271404335	0.455396928193107	0.4957203106154294	0.45100741414903217	2.2374123733504914	0.5367474854944836
0.18193370118774446	-0.18749947425456237	0.5584133327920322	-0.08429650217561169	0.24445423056358376	-1.159556433509268	0.6985702049860063	0.34339588671965005	0.21133203614394785	-1.4851107418921254	0.16487975365918658	-0.6913389304237915	-0.5807255039943479	0.7139435471322954	-0.26909169974038505	-0.7612362025230812	-0.1401981511128696	0.5033660298481795	-0.7303791208471949	1.1010745270601656	-0.7598235225188839	1.1844150578666663	-0.35405632781212254	0.28039768391237546	-0.5421548874751468	-0.5639237090642449	-0.4331031912081526	0.49074240570013283	-0.1543679599220861	0.44808926031362845	-0.11459191697354273	1.8500633927496781	-0.3018633413927969	0.3623105185352208	0.47361370546003734	-0.3871902376559408	1.233109897247043	1.1749039110956836	1.2247687238954252	0.15859252715066588	0.6680010535817893	0.5764746137513046	0.6918525174252408	0.7517418132394373	-1.563658959489702	0.7328835395389743	0.8756225229075961	0.47735132021717575	2.1554409305306756	0.6417465528282814
0.654431123321848	-0.551706864056334	0.24041010665722748	-0.3218012394803216	0.4662072561158467	-1.2021916467239688	0.8104459372259104	0.6526681250832904	0.42554074023761734	-1.0908396988857216	-0.4722981180923858	-0.9741713420866964	-0.639619181744522	0.8486497113539653	-0.8157609572075549	-0.19459035859826904	-0.2159552715398044	0.9294933724643105	0.30849855928524106	0.6156388941392705	-0.7169434558643927	0.635849925367153	-0.2838690473243382	-0.04083651062035631	-0.46336591775763614	-0.5729416129327584	-0.5699744335732132	0.526199831769365	-0.3157961760711369	0.7443116593820341	0.03126347671337168	1.7712011989085794	-0.84780235429641	0.5891533736969201	0.3875182551675047	-0.44250730321082354	0.6575403318390085	0.8140180218371744	0.8734753796882111	0.5458405687256968	0.9352458761682205	0.37708135285009	1.1914955485876335	0.3154716737621917	-1.181097331986336	0.4892079956500621	0.722497514833172	0.1072163087001657	1.1797502424899449	0.2375409733040581
0.9680914580453109	-0.6671091031070782	-0.49631832250315305	-0.33617623152871773	0.5570513849826388	-0.4684557230416155	0.8913732966657331	0.3202159092429581	-0.15959045010798714	-0.6407035795939104	-0.5578429658549328	-0.5890977122786928	-0.3172004445550757	0.14207640519227657	-0.5958707218280824	0.2510691472784391	-0.4279690583364911	0.5089335067698391	1.0132975565851012	0.10070587797055894	-0.48378703260594924	-0.011338434987494539	-0.07590489584234922	-0.2561474082868969	-0.26959750063350213	0.0044083137704672695	-0.10193158991263596	0.24897233963829166	-0.7474741689736236	0.6239794918729493	0.05870538369869371	1.165046836310703	-0.8355955779987821	0.8485429161589196	-0.13464650429006803	-0.39461869905453434	0.1567007238393682	0.09556836447122082	-0.09862973196868537	0.21318275571816417	0.7451722292145248	-0.5874008622996622	0.9817442229652891	-0.505787228894579	-0.4550732020921453	0.1677966909146956	0.4400429091975416	-0.3088172936599332	-0.18176562090429949	-0.2033438392382385
0.3204145945909315	-0.8586302462237877	-0.9101879113713647	-0.13856837639688213	0.6591300419266594	0.9786074625039776	0.7966949082736346	-0.23109513584398908	-0.9956448807573448	-0.2350684354496086	-0.06057262146870701	0.4395447522190316	0.11561868120704065	-0.610814918366608	0.14791802936474271	0.33075239425724207	-0.2838956562272964	-0.514128450297452	0.8545514812438366	0.20543909705642696	-0.141041550539683	-0.20039442919113842	0.33575121627711463	0.19706903351059088	0.3085385816741237	1.284829227468961	0.9256887408727267	-0.028049192422819332	-0.9708178190820129	-0.21577021656870005	0.00020863165231636203	0.38733057401688226	-0.1866438291636628	0.9423547541827616	-0.8408291842688793	0.051961390453354815	-0.0005203585086455968	-0.377358953292225	-0.9993796667334228	-0.55968708996812	-0.11331479068667807	-1.367523493231416	0.1316221745979446	-0.854146448293476	-0.2162743834738049	-0.049105920048815206	0.5029675805878898	-0.4449760561403844	-1.2374282384613418	-0.25919199557461675
-1.0603250432546572	-1.4028684109005216	-0.7473551155524668	0.04400137140338816	0.7894609974523473	2.3252022334778872	0.5594182702702845	-0.33325033249462854	-1.2950749059256095	0.17842416490291665	0.0811638157910378	1.4528363692531925	0.15703816625584371	-0.6702625304353772	0.6028916710706532	0.2597826204928841	0.20876464877894488	-1.1448093620908515	0.11195746951110196	1.027110697224851	0.11403776675859374	0.12450215438312891	0.6967947343757142	0.9518429996076373	0.9944582417857426	2.4727317156130333	1.7564189745383305	-0.015040256075542605	-0.7469637437679353	-1.3025286020034401	0.021575495752326763	-0.23145383992904825	0.4758268809099503	0.7695860331962711	-1.464812536858441	0.8305142962326044	0.1027586476137554	-0.37799317915009506	-1.3447574614053919	-1.089681059992107	-0.9231438813347426	-1.1241624402777504	-0.7371067977558798	-0.49572603748778665	-0.696906415121947	-0.32183674720115246	0.7826662391637207	-0.3413930926475308	-1.6353736324979316	-0.07089355074823284
-1.928840472695477	-1.9009901149151818	-0.5662721209083403	-0.11850860942625614	0.6905363579332792	2.6411047061690103	0.31122939820306084	0.12195186236737718	-0.9529129535586175	0.6390807997271103	-0.8094632777531213	1.62640895812641	-0.24773655335211545	-0.1467249601207656	0.180009346072573	0.30120118750005836	0.4957793756711651	-0.8151798690767567	-0.5034923038369268	1.8879416027461389	0.010653611759053128	0.47574590350842577	0.582935575250262	1.0773919300624506	1.113031048072995	2.398769532815279	1.582937028597167	0.20371883951863565	-0.39405532699971135	-1.7997987263384285	0.17765550857766224	-0.6643119554231609	0.38117251825164117	0.30870567431517726	-1.8235451708263137	1.3159570520708372	0.10851859913940594	-0.22037153749833963	-1.3045531230744112	-1.0336845177180671	-0.7588138274915851	-0.17020075552188974	-1.0322607952777425	-0.08009411520950283	-1.165462833664156	-0.7527784805956625	0.6156184085982641	-0.3174647440174141	-1.5181428927378915	-0.10685224755425568
-1.315500236829803	-1.605425765408794	-0.9880054287995699	-0.7346808928609799	0.09421281534532526	1.6745951547283386	0.1357833329437221	0.5370961857468444	-0.5703493865005407	0.9880260774802584	-2.143837339275784	0.7405245889044554	-0.5235367382328695	0.22827717814888865	-0.8509154172539072	0.4412530388203612	0.14332840917443912	-0.04743184142001804	-0.5687825534464852	1.8882633839057417	-0.5413905123463953	0.3642846281354496	-0.13435001140219652	0.19360023565533652	0.3351094285662588	0.7259728053845008	0.33502775372900173	0.2699188521132555	-0.3646569054445906	-1.3568708105688922	0.26607022142020226	-1.0482119097661708	-0.5157522046307244	-0.3594648345448295	-1.8012769255123662	0.8834087072331394	-0.22805594536685309	-0.31457048112181296	-1.3278583380909499	-0.6494785554251975	0.36526115056956343	0.36374709832611846	-0.7055809240146499	-0.2751145917245968	-0.7876967619027584	-1.0867058375798757	-0.34973744049197614	-0.5287155642933735	-1.221848972524551	-0.5110160171619225
0.37872422086751917	-0.3585835879317454	-1.7560597400152398	-1.45094107935546	-0.839717274895051	0.07597670471685979	0.06496514919016831	0.36508618178646174	-0.5656148089490399	0.9829487477206497	-2.5803393989124013	-0.510493687702399	-0.0731186863550551	0.07443745070206646	-1.5817594943799798	0.5719092431839277	-0.5657518350382522	0.2712754634513169	-0.1804356050277878	0.7662930164130101	-1.1918033781037856	-0.15699813256645206	-0.9887223595956873	-0.9936940808045048	-0.8150672884199067	-1.4690936313177336	-1.2028664701782412	0.030786381274414788	-0.5785057667351347	-0.3822158311791042	0.12010366013566491	-1.3088265882396715	-1.3610450176877205	-0.9884700974065144	-1.3332767925778994	-0.25368280277448135	-0.7612221802665733	-0.6286723580514302	-1.395384375322603	-0.3103346372552689	1.3967757920640302	-0.07163563351340722	-0.1398023641400648	-0.8205413304500446	0.31799140271204396	-0.9025968605087601	-1.5125434681440475	-0.6677318683374461	-0.8750642101371852	-0.8784124521936296
1.7849415035280782	1.0586208697065604	-1.8327349996177935	-1.636429519832899	-1.4667820948061925	-1.1241649077487186	0.16084857796891694	-0.14728652483326116	-0.5535426338213992	0.6340023782302425	-1.4893623327155223	-1.0659098884307545	1.0281782727170117	-0.1422130062865401	-1.331640309360336	0.7996109483825706	-0.859891591902139	0.0746905003299512	0.39574787120751453	-0.7886264333504572	-1.2559573142139657	-0.5326464003662512	-1.192645821276741	-1.4068297556804528	-1.3233878444180611	-2.5337966856842726	-2.0645731321548815	-0.18069288430310523	-0.3985579599027664	0.5170289617734751	0.0034153490950631633	-1.082102574643434	-1.220127208740306	-1.2202092023613205	-0.4729057436969983	-0.973834310602327	-1.101662614582476	-0.6679769050219355	-0.8722134010153881	0.02733920280450932	1.4154745351791682	-0.673569645595135	0.3796914548122827	-0.7220700705243291	1.1617786406395587	-0.07765663885484778	-1.759778406399108	-0.21237562201706608	-0.31968029648842927	-0.7339089484022653
1.9920437521378345	1.6753870251981962	-0.5645649668197903	-0.9353183677487233	-1.1849666363365323	-1.284966132687942	0.46922155485645334	-0.2120717025533514	0.13400326559380815	0.30470116116630414	0.34348719626068475	-0.4530218601778102	2.0748648036443513	0.25840768741162073	-0.25694860173628803	1.3045977663794166	-0.3221370714547507	0.18830765188523543	1.031571841504145	-1.7186327179066916	-0.27918524098892206	-0.29161372871942287	-0.3288164363072092	-0.7387665413059212	-0.623068166282823	-1.7445161310027268	-1.890619238989113	0.11898878027506396	0.6017095332075613	1.1293456817464065	0.42607475711733483	-0.14454140487138364	-0.03509497535049115	-0.8061772243732732	0.522032624465321	-0.2944817008150476	-1.0135400181064271	-0.012411012952560311	0.717474972983316	0.6669453933513394	0.6626274075990295	-0.18364274509952544	0.9080817301413752	0.5404085276857914	1.0251067639012146	0.9998619263659895	-0.6303191313778094	0.9612950940624102	0.5822398620022569	-0.09589912673874276
1.328631821780938	1.3209106588587753	1.4035558082206192	0.33109918808463257	-0.06371187790754033	-0.5278313650810994	0.8457547350769377	0.4746784267099182	1.400949858815586	0.3459784990604704	1.55948146561619	0.7685869996711129	2.4358910544362957	1.1992166112178837	0.8894427008080606	1.8783711810104091	0.6123354947065321	1.1335901792225007	1.5958228408708006	-1.5185597032321883	1.3955616885645437	0.42587789264049414	1.1778851872905325	0.297629272135336	0.8266477930210925	0.08633201857434915	-1.0887392100275648	0.9234057275932938	1.9494080467853994	1.5146112390125237	1.3939926644381533	1.1107272195072058	1.3183135248780093	0.1812430651087505	1.239737247856631	1.4594956592919617	-0.6097950806904358	1.1531239700438003	2.8309224411072917	1.5360465184527716	0.14174052546545973	1.522812950886228	1.5178073568996693	2.20415026147907	0.2646081605136978	1.7100862193046746	1.080804086261084	2.249724401090437	1.610249108164671	0.5701081678850847
0.6837294332832332	0.6973097136293008	2.6174089712051796	1.378095335810798	1.113465992923824	0.4995331724361895	0.9385597752469895	1.1915797903632297	2.2027814590734986	0.6475859649335105	1.5858634294782956	1.5389388081433863	2.0808671253163236	1.8116052880797309	1.5157411321340826	1.866754187219297	1.0916563376289583	2.219066368489763	1.7268022900375177	-0.5946063881062778	2.7060345156780707	0.95040643955955	2.3120576574241656	0.8394496820812771	1.9111561066649572	1.5117374498488543	-0.31717414025380153	1.5531818490586935	2.5584760794373165	1.4869758000568807	2.039636235834477	1.8121623239086864	1.905305110086045	1.3466039863381765	1.3556958808734956	2.7383348139095816	-0.1610839544211516	2.08457785509616	4.077390399302424	1.983129350229457	0.28647227179980156	3.0728695557814234	1.9161978801504795	2.8536597836064765	-0.18386244344535507	1.707921991075093	2.0241556048422167	2.7159388099057455	2.224683683749319	0.9049064674478079
0.3464763306818209	0.49357782680489753	2.2653209563284475	1.6457847933198497	1.5059319844121686	1.1515556473803097	0.4985054874434418	0.9064747814791664	1.6164187942116326	0.6908965651738126	0.992163533681627	1.3042354515322565	1.3861196552238202	1.453428742965257	1.6387603691002857	0.8177314179137334	0.7331552794782404	2.204685598231167	1.0616806298306483	0.24076142735672157	2.7064216345819796	0.7142801390533187	2.2801907972746553	0.7695436351421944	1.8295735446199617	1.8095005380139342	0.09290071045821227	1.2612580390288406	1.8063789849347454	0.6400882895355362	1.3662195931239678	1.3927995619845215	1.5650422261914512	2.16939331483305	0.8929665172519193	2.2291323016841207	0.2006093347049481	2.088867690193786	3.4616103161427083	1.419054463536911	0.3964722077940714	3.0080018786863794	1.630369606041468	1.8641009243070432	0.05959116253771623	1.1820308700593471	1.6016057945973303	1.910801319046389	2.0099702509224007	0.9963786026984132
-0.15977418299505824	0.6211265316258818	0.9903277587583217	1.2906274613890139	0.9411229600419109	1.1525232159569363	-0.25797133918631393	-0.48781547382324236	-0.035651249665619326	0.12876326890279494	0.6241189014372843	0.4983617830266718	0.5929289612219861	0.5122774762322344	1.6380892835317653	-0.8488955617825431	-0.023682540760865928	0.8296114671108019	-0.22418590453332046	0.5472739837864268	1.4437121653088567	-0.1724151240629939	1.1683542542184424	0.6156682376187259	0.7451359829901227	1.3383781670381736	0.2252808214133197	0.051072727155734195	0.25767480009950455	-0.9219525202247718	-0.5347571875570746	0.24266774039841824	0.875887308332105	2.240715653925844	0.23345785551564116	0.23717190940922156	0.5210299205791808	1.1297363881107105	1.4542352334959256	0.10041478875991863	-0.40130003826605637	1.3993735475754103	0.635093606734723	0.046211203033655446	0.4482817182568152	0.640977675563253	0.48306509356199373	0.3261646878983935	1.1020406159542389	1.1221318879468007
-1.1434031936735465	0.43115725187015785	0.14443854138323461	0.973773757907525	0.0007565998641241356	0.6195949840427427	-0.7072640326895556	-1.8680001260263532	-1.3864843897730483	-0.7514842945623199	0.6820203957655723	0.021778403811121432	-0.35608654725531574	-0.06883340387727745	1.7216044689492465	-2.0438516369724873	-0.44215836652079793	-0.7017618439040427	-1.314185568144964	0.504761467453974	-0.03138027440747736	-0.9637408614633621	-0.14887666789106963	0.7271107401137147	-0.45046157798111464	0.7219391393204688	0.2573200453824226	-1.203513593795241	-0.8010169360844276	-2.148180429595065	-2.2683583906454254	-0.5515931814030046	0.45359034151152	1.4378805871740343	-0.1855320518016215	-1.5367718537616322	0.8193364054207171	-0.12729291985572225	-0.3349423432222126	-0.9508162829861753	-1.853368351588982	-0.21998649724628222	-0.3751236988750572	-1.2234784936033456	0.28787391893575065	0.43958895918033947	-0.18157730614407322	-1.001129808535317	0.13902969085957415	1.30257553342715
-2.0411809781417922	-0.42763454762033115	0.3373977368204144	1.1630972487948437	-0.5646490518405185	-0.12605949672633357	-0.37007864076434194	-1.9546525638310075	-1.4019642394598306	-1.2484517104495614	0.7516360336066594	0.27513987454321764	-1.4615829285479862	0.012710896755540713	1.7298198596896863	-2.0052295664931488	-0.24599417157945927	-0.9778391094413236	-1.420932467831575	0.4861679802324422	-0.6177293764838968	-0.9270622674785454	-0.7538806115187049	0.8478897782967904	-0.9624421001016915	0.060962014099344104	0.2246108020195829	-1.546708922467406	-0.5778680700353973	-1.786890753612548	-2.413864296020885	-0.23584904954928776	0.42945928612293516	0.03134632761393623	-0.22035079151930184	-1.6639318619046901	0.9746112083744746	-0.8538250009799413	-0.6590793430920113	-0.9248908810652697	-2.621834155004147	-0.5486001404853552	-0.5498631755233692	-1.3702190075131009	-0.3704381516935115	0.487609547858893	0.05834095390205838	-1.3696832996906765	-0.2733336961088267	1.27394803496058
-1.9475322706316542	-1.5383136663368273	0.9154790512333458	1.6670883366375762	-0.4654034496310617	-0.7530139367118448	0.5657874903408736	-0.6312132275746745	-0.38614284495828144	-0.9388194323847863	0.504541456609542	0.7683806530544126	-2.352607037983878	0.041557586513308785	1.4073847038483376	-1.0102255125841602	0.2181414688954772	0.06842327180572166	-0.577974287551891	0.5547648894608282	-0.15706122046916335	-0.019783211862309035	-0.4061153132213217	0.5768838183922518	-0.7050847287794407	-0.8510766545665244	0.12392892256775247	-0.845433766225935	0.5089035349007195	0.2591437873114132	-0.9813988861437729	0.8416468735839983	0.558351251048119	-1.3391625420417672	-0.06247094085794909	-0.34772518476137365	0.8811558199550316	-0.6863601524524944	0.22027348091312393	-0.034156551960323585	-1.725676824579034	0.13163832234738562	0.23796651415925169	-0.9543379068000444	-0.8052545470699559	0.40596430659816196	0.6463611750154754	-0.9241056785926094	-0.08157816454816214	0.8782413329327367
-0.7470953872728978	-2.103931183857453	0.8860366535149983	1.853015269833315	0.023533865489043473	-1.0371490529107255	1.330830368827638	0.9307006530171934	0.49249497336986947	-0.08456411182460144	0.08055970414374877	0.7051628421028137	-2.4991234928073216	-0.7228158450183781	0.7298451109186155	0.009731039453918556	0.47629952365049716	1.1547541153548844	0.3787426387405406	0.4692135271214858	0.5410153293627652	1.0277047005021613	0.37054926016962225	0.0032322434927956824	-0.19867396464961176	-1.7790625493042729	0.09482614850616491	0.13793540678213978	1.3242652404503978	2.5409364784964725	0.632363153495961	1.5551171658567997	0.6118268047210234	-1.949452048187665	0.05809204886088798	0.9418341769007104	0.6437164066105361	0.07955889320883645	0.9384308701644369	0.7648975851712861	0.297225507933553	0.486856722940935	1.1829589744776081	-0.7270374218806219	-0.4866613873367683	-0.03348267091757471	0.7819860550774282	-0.343106340364956	0.22753493240927822	0.30027572609733016
0.5948288732019079	-1.6835073768466553	0.12286287959051333	1.2788423720753117	0.4342002783986894	-0.9246201446044077	1.2319999622152258	1.4458595979964004	0.521820124176314	0.6576320103448603	-0.20726555759215678	-0.1118726766995214	-1.7491339402615946	-1.9105412062696838	-0.0894167676348343	0.4794115226893107	0.4101738038734142	1.1453876639657747	0.6773733618244392	0.09194629424676551	0.6223365180046398	1.315535263501926	0.8216736789569556	-0.3807520500610778	0.01714959016048905	-1.9731713214627202	0.32478860664991044	0.5491195230270267	1.141849736833347	3.305331889649198	1.1684042376060744	1.1168043426569119	0.5216132697250491	-1.4819485520488869	0.14292794629980973	1.06391692998067	0.4944110113660995	0.8133926216060663	0.5086181819093972	0.8007559669302464	1.8805202347356365	-0.17126187941613175	1.297779747480554	-0.6741223906080317	0.36105550749973275	-0.6366687519214529	0.27937984976082764	-0.11460967735483409	0.15147781827166215	-0.1813524908742115
0.9928504504122507	-0.5189557091696017	-0.5677232540698618	0.0847407762380779	0.47564148572813353	-0.5423209068694866	0.2376917159244358	0.6923085000400111	0.05845480168665737	0.8487776153407325	-0.27602580294195783	-1.0497267489555688	-0.5757900631810273	-2.27619066818162	-0.8288899319562731	0.6181949942845057	0.2016201882261582	0.20538962052553164	0.3487078567477845	-0.3867358728431088	0.025223164267756348	0.5338024677167904	0.5729059001609084	-0.3599213958540852	-0.17933243221813666	-1.0383705221632074	0.750659272423467	0.22336767729575285	0.22386867062054944	2.1497163822239047	0.7253791096755875	-0.17649207617180807	0.24102696727559705	-0.3399476929067419	0.3285366816645995	0.23235210198778847	0.48800699373509726	1.0283858993571755	-0.7387931444447393	0.2755700435452799	1.9840227493548404	-1.1004439294419226	0.3388498387400655	-0.22473735641224116	1.0751342444393122	-0.9794611982228322	-0.40954667677172396	-0.18803807115430457	-0.34834876671145004	-0.5715278441965255
0.3157368116145394	0.7205349126239134	-0.5154824491311221	-1.1827162759324883	0.10781615521590662	-0.11866840462867986	-1.0635949840461283	-0.4945295845126559	-0.164254343854086	0.5486161145281908	-0.2327397987154609	-1.3246754134480114	0.25515496655118575	-1.1472277152955295	-1.3887987156822499	0.857592405866945	-0.0466753568566122	-0.6917108988145934	0.007964484682642832	-0.6957916814161035	-0.6377054174145211	-0.795457689700525	-0.1863128850050916	-0.30925422747168624	-0.5510210413052687	0.36488938751392197	0.9888970661025377	-0.3570266137027204	-0.6390824225844682	0.28506976666543193	0.2908672301082665	-1.3274260939436993	-0.3049012878488605	0.6068143683091781	0.5536833987181847	-0.5469727699848227	0.3796776926760838	0.6099459709081969	-1.7072993537175134	-0.19453373327486198	0.9292733887494217	-1.158315715438407	-1.0612497865163335	0.7253234523998571	1.2306424413777453	-0.8714100728342146	-0.8582216522554749	-0.2909559476531188	-0.9073527047949372	-1.1165343750221686
-0.6604110341951768	1.3977362578312063	-0.02929159940235737	-2.034839870119133	-0.5468473005729553	0.1688952838258763	-2.008605139216346	-1.2097533301629064	-0.03796180921901761	0.10218466376673689	-0.10250640540612112	-0.8163008026534875	0.2817011406160162	0.6454185469567861	-1.7066802403781733	1.0812080384155764	-0.4375691060095426	-1.084810347696749	0.013764866097665227	-0.8326430038407706	-0.8781453081292757	-1.7883296540979383	-0.9700810279443882	-0.6669747674427944	-0.8259446624943125	1.0455444442051134	0.7008998157910141	-0.739959395344893	-0.989554718129362	-0.8490138263949673	0.31674742446324883	-1.6841386627357762	-1.0341128751171214	0.7318865980415075	0.47799352938265166	-0.7572335256013696	-0.08758679283762202	-0.272432576162898	-1.8281761742400793	-0.40819612880281764	-0.28354098782540643	-0.3012954066337922	-2.1062394768874673	1.3784487894073703	0.893388731312885	-0.5803724965391348	-1.1109552968888274	-0.4103273631468817	-1.2380654035403238	-1.8714287441912696
-1.2340065579468202	1.2264838157577291	0.015819048390452915	-2.3086289672497653	-1.2303068255218343	0.3058641973344988	-2.3138224896708026	-1.260667209257063	-0.1263738926989979	-0.178943262187781	0.15213430816304624	-0.11468466415740071	-0.3176395066329556	1.5475915281147294	-1.6744973749926928	0.7287937044658352	-1.001144765623828	-1.3968772280876958	0.07633528522160296	-1.0087278863548832	-0.7911161461991083	-1.924531682181014	-1.364411386208344	-1.2538332792550166	-0.8558041735117037	0.565400473708828	0.028618566652166708	-0.9382458659634723	-1.006490487403206	-0.9927412228046125	0.2339757132516367	-1.4894310488242644	-1.5916590317252708	0.16807832122870187	-0.12670521458967615	-0.7706054671958448	-0.7872647051024586	-1.3267917403319733	-1.5802295458264295	-0.7057723252709556	-1.132713000512676	0.3460179138281801	-2.5312636705493383	0.8585670929302599	0.3737502408644363	-0.5417160353086872	-1.4213480869715271	-0.7882845167271799	-1.4328268685771295	-2.467601651720884
-1.417124440759984	0.39868067248592653	-0.6887416461589255	-2.0877004385409803	-1.56659856737701	0.4008117848213416	-2.0707510745862807	-1.011884777302743	-0.7833921162974306	-0.11213022922984484	0.35927533498589725	0.1981259564286817	-0.8805302682070539	0.9170206237152962	-1.2517089106361035	-0.35067370187060504	-1.4541817658930374	-1.9754608088517822	-0.2267532726187826	-1.2550961595491688	-0.6911602091151007	-1.3732021102576515	-1.208158609083019	-1.3931531056344504	-0.5334586120695959	-0.25522901278077653	-0.4498823172962561	-1.1572635102782898	-1.048288627343065	-0.9347775654425562	-0.4999422685336777	-1.3901262592794321	-1.5926905393000361	-0.40900972213360653	-0.933997599843853	-1.0093475783449883	-1.2174277016309702	-2.184912368122327	-1.7196464857948068	-1.2938323900216835	-1.767770576601538	-0.06726861318636616	-2.5679536301991885	-0.6517796459473009	-0.028816874403816625	-0.8575613670705415	-1.7453633317715014	-1.4398000803830857	-1.7255094909396624	-2.4462047189238345
-1.5379494046238917	-0.4847992300031574	-1.4487218977727645	-1.5218109427174507	-1.264246137744421	0.5234024457044807	-1.4814146019058485	-0.7378597231082031	-1.5402345783732778	0.3671763519236289	0.16311700749583638	0.15581616237340123	-0.760248184025337	-0.381046751924586	-0.6453620744505889	-1.4462171548521394	-1.4068636825615226	-2.2742142350965695	-0.7539860118297218	-1.263638136605547	-0.5426709858336838	-0.6958238108302598	-0.5935928566215295	-0.7623241699850085	0.21962597458715888	-0.3091087402767459	-0.29128485427943135	-1.2960625873856866	-1.1177191202056969	-1.1995676460044844	-1.3207082070354415	-1.5636059148441046	-1.0272110534094059	-0.5178463177411541	-1.2033666494384199	-1.1231305168707932	-0.9927987027079105	-2.4351456473626905	-2.2457868128059233	-1.743458134062315	-2.231604559563595	-0.9989294348435157	-2.415464606794308	-1.8976776898713488	-0.06800805646698763	-1.1675820323164667	-1.7195592459293014	-1.8660652136713758	-2.0373845563326185	-1.785952080914395
-1.5204764627442153	-0.7653180434678424	-1.3822904585147482	-0.7889733138060812	-0.42524501917358865	0.5911772424046797	-0.7327636981543068	-0.3636191786221027	-1.5765936749407974	1.0975133423115067	-0.5000571855833705	0.20770922853967586	0.17040772338679785	-1.0562154919272642	-0.2615641021967278	-1.6379334729039225	-0.8175923918452849	-1.4691317731025457	-0.8878594436876598	-0.7668746992655823	-0.035209163518770216	-0.30565737029254936	0.1824831817515323	0.09754759697512584	1.2223491478744744	0.4563615641537007	0.31287464760177536	-0.9690321612366166	-0.9260885773760428	-1.3145408871584987	-1.0593704037593665	-1.5201048916743347	-0.34369751729157183	-0.33483297805618056	-0.5280257406710976	-0.3879024309000728	-0.3002625922924972	-1.8389297778415012	-2.3865331970349373	-1.4271197399671978	-2.0118367468327456	-1.167498609550613	-1.9916753960804314	-1.8148427933916917	0.36318524645688544	-1.0743205351056855	-1.1608937291857637	-1.4672848299745385	-1.940642686153869	-0.969737764387983
-0.9193712624169669	-0.2470514741229743	-0.5071890108821607	-0.14201344498288226	0.423867866368183	0.44929536219294447	-0.07196582232924263	0.20672939161574408	-0.7020995412506376	1.608482074462562	-1.098745508301364	0.5237091221408259	1.358532735805833	-0.8036152060560234	-0.37355904662038497	-0.8523820889947745	-0.11800169934902803	0.20578586122364484	-0.34408751767104434	-0.00498091908353754	0.7836911351731031	-0.21985774689327695	0.7155079960549917	0.33412142409105455	1.8841157442830414	0.9684286958836221	0.7014576369846681	-0.058106941967521517	-0.4189387069497569	-0.5785591518850945	0.464871116314747	-0.7969669302957926	-0.05999371018861998	-0.382635453788479	0.5869547314399041	1.1203256589379218	0.2333375814895768	-0.6409501075236824	-1.602629937665383	-0.4032707096562356	-0.6946255581587223	-0.203887838479911	-1.2440873101406345	-0.6756585163642365	0.9974044278481813	-0.6458913780382339	-0.40664744876048725	-0.28805135268903553	-1.1767480101640109	-0.48717920973146595
0.3235384665025682	0.5812520102352923	0.22958840528945323	0.16713383101250828	0.7724919080721037	0.08912169540582146	0.20026601959946552	0.765161745427393	0.3687731665926518	1.4016708030107603	-0.9463096694360407	0.724297316685137	1.9523634176099292	-0.40377899283511315	-0.8210844874984422	-0.019320842208581913	0.20750587004261847	1.2812750136336721	0.3480815488063999	0.3994394061198836	1.2639955050252183	-0.24022685655518727	0.7186457362776251	-0.20319608453561105	1.5763874003150242	0.3796367857774444	0.4519629635921948	0.9601589875271094	-0.020305840708055876	0.7373197307731574	1.8628229432173167	0.32293388630652037	-0.29840479726781766	-0.8182873132146758	1.0783369347162626	2.1734822157328817	0.17515317657493418	0.42577408158771396	-0.3589339182284408	0.43270701618533175	1.1309218447645975	0.7778170997271121	-0.4857912865868285	0.2195898635518417	1.2110666421800471	-0.3808395898307175	0.0029774010427797803	0.8138829641067187	-0.12348846732230243	-0.3589423667236232
1.4947744226343531	0.987253657509483	0.057048948297369374	0.09028991991512263	0.6518906669652355	-0.22986079260258627	-0.03117921600345258	0.9734334756428117	0.8068627838651764	0.497962253398406	0.0245485842552539	0.40324969212109407	1.538046053251288	-0.5522636192935976	-1.0955820046204388	-0.05299928008622643	0.13403077737391556	0.5672108753426486	0.3964780159761497	0.13893734450834272	0.813585281494079	-0.23583548012540662	0.2828427804794453	-0.7263917896942026	0.35694067336425495	-0.7696838790086452	-0.13364422379000024	1.4344924061825521	-0.19370808383313198	1.427824779366178	1.6010116862822634	0.9840867615465536	-0.7279488905928659	-1.1619797555105633	0.3959075475929553	1.566749706526941	-0.2589275778321946	0.6637974548855688	0.3116438070865979	0.2862507426266059	2.0979880011902257	0.4901405747640402	-0.17840719857806125	0.004233634429839482	0.5890827843292654	-0.6259755073371357	-0.0480219033546785	0.9553299259049604	0.45059521704845945	-0.22407201358800904
1.757592506500624	0.7614083623963438	-0.6603727053283264	-0.13582862760922068	0.6189672690668351	-0.14787892334266287	-0.48456848548018105	0.7869976393247945	0.6101346248507667	-0.3924327695348715	1.1496517613639674	-0.23024559262417538	0.6087252557729661	-0.9633102527701278	-0.7942094494926758	-0.8134803656951904	0.10143473934517701	-1.349376381862238	-0.26901116887142873	-0.3302021543579859	-0.26496755530297134	-0.18993605062417984	-0.12485665101594448	-0.3977461570912392	-0.7826772392420992	-1.0504048396155201	-0.3372960961680969	1.2562633077305745	-0.7962300176303205	0.7302758032149682	-0.13561974163827592	0.6869920583474818	-0.9342080957975405	-0.8097275026158025	-0.8185333958346347	-0.407271266178653	-0.4526122721438229	0.07941960775543189	-0.02584338264987455	-0.5421917967677478	1.4376822588867582	-0.8702139027323748	-0.3630411949734022	-0.7736539893070498	-0.4748426421365286	-1.1125398093308576	-0.09450734018368072	0.23644495729785495	0.2038696623388078	0.16817022077234187
1.1151896778472135	0.46231428443254935	-0.75312883534998	-0.2033429589871607	1.101678428584428	0.4215522655061979	-0.6473130447092664	0.5299021135103004	0.6103987884420183	-0.49492780296087224	1.82053913752617	-0.479095916364049	0.1894921011400074	-0.8145807206855851	-0.029783709416238365	-1.2781222891789095	0.4890259811136919	-2.554056805318124	-0.8000322711331885	-0.23269444462055616	-0.9082197389050068	-0.05654770059130871	-0.06574160493185299	0.6631451233741305	-0.7067457138780336	0.17147518349863408	0.16784426221274398	0.9721572738327162	-1.0486764600392882	-0.6320408219511074	-1.4726724871195724	-0.08634217743530237	-0.7983347073109484	0.22844030017583322	-1.270290884787643	-1.995037063531037	-0.09126655263181127	-0.5327189830365989	-0.6731294934752192	-0.8498902799994149	-0.04369262986840707	-1.6685514838718303	-0.4970773048870655	-0.7629937752884212	-1.006701382335929	-1.196462983990784	0.3551132432446614	-0.1916259030805386	-0.29005341009349894	0.6803096326517537
0.4649263284076908	0.7634828857584085	0.4545306075117459	-0.058384401127420466	1.7922646490800942	1.0672339088449132	-0.24953963048889083	0.5007702236180626	1.5222052581515613	0.14004867413847163	2.176493877945508	-0.0049784565620624045	0.8101889260563736	0.12592619745887254	0.6152454564071289	-0.7391845866431721	1.1558870701681467	-1.8715658546630436	-0.3591468885392753	0.6098954384210186	-0.4398766301400948	0.27503381087070605	0.38820418947070945	1.4427625734738576	0.6381929108775284	1.8155534388437025	0.8955906944331286	1.0985836117384542	-0.2932437372481436	-1.1239818789460938	-0.9183823421225683	-0.31560092382832433	-0.5281555265587723	1.2022997896367573	-0.31721632210711914	-1.708774090484333	0.45983496272028096	-0.3338375335053357	-0.535312379214716	0.17275609121344307	-0.6665426965000306	-0.6483236211076003	-0.011803033900079874	0.6523129914687866	-0.50325446172214	-0.5874256713185119	1.1795292196565945	0.7289869332069496	-0.0435705560923986	1.0156661603991755
0.5979795128250783	1.583141502340628	2.3009824858321	0.04095065604694473	1.8486201755162546	1.1199331208546697	0.44665709059386055	0.6228694104893686	3.051244281361877	0.5397340913507841	2.707054931451335	0.6245557233587654	1.838456042730482	1.1272583797361135	0.5906842703229527	0.3712549476327261	1.5779433723974166	-0.18251106994596616	0.8585204007627666	1.485930213982699	0.5652362049933175	0.8050768941543027	0.6441069361639673	1.132818545977164	1.9155409803142691	2.098219420823627	1.0203739567676913	1.463952895769704	1.2275953335878833	-0.11767084767074072	0.8957713064088868	0.4765949513536772	-0.3878014922139935	1.2910340846748434	1.3025827865187634	0.08604303838530428	0.5457351175654354	0.6650960426075572	0.6853264977609385	1.9636239179174164	0.3718897828469165	1.549273520067175	1.0152677399040126	2.579837602456397	0.3628351053729105	0.25722418517171325	1.6933420032614064	2.697762278888583	1.2756917124584584	1.1044117404369511
1.3191967257506718	2.0495094389263637	3.3325894220392698	-0.14521255105587277	0.8095879148434543	0.26104733918207534	0.895615376170038	0.5941129902609131	3.9932680275540413	-0.18214923388257528	3.202866587315806	0.4600340208175679	2.014677634523618	1.2893836921759354	-0.09943737543332007	0.9858055634952279	1.4377602524573916	0.6095994377966123	1.7303297017620407	1.5667310932453387	0.830618126451138	1.291888026797923	0.1847292455314589	0.045156381970027686	1.6024724564551927	0.45584916739214304	0.2859312756338618	1.4221576512021308	2.4619947104350985	1.3342166555802113	1.9006128191905565	1.6764938596570471	-0.4302989606161526	0.39984046190865075	2.12851723779411	1.531132720323314	-0.025986302525102166	1.545926284690409	2.1523321007637257	3.0719696464944732	2.1200482512225416	2.947683812186187	1.8967921854017398	3.4503714055384833	0.38584694003537406	0.5703077685264847	1.383248362401022	4.078001022476744	2.8498557869043557	1.1551957861013429
1.7410485891815441	1.4500693587764564	2.6783502992734642	-0.46226223289129426	-0.7451482045501701	-1.0378491483487708	0.8186999066285988	0.33441717183587066	3.25162465678739	-1.7161090023874999	2.5504690632909544	-0.7231697928426272	0.7881925273492335	0.503736971385663	-0.8428039522282184	0.6286465983179947	1.00835162326122	-0.19458734115806758	1.3841185755082164	0.8981559721183108	-0.1669639888093927	1.4247184805112503	-0.794327587491574	-0.6662431995409517	-0.3805572976340053	-1.7245611076706993	-0.6277547880705058	0.7065558251103833	2.5007787217201933	1.6115580970238592	0.9521453974499766	2.1738851121460887	-0.454259681044794	-0.7184780399542746	1.3872188889551567	1.2532405907087443	-0.7070897472100619	1.4287977933182658	2.7449697801673607	2.6229616352264618	2.869885829704426	2.2875118510908754	2.085257632901213	2.5619023412432536	-0.7497877760237226	0.10824360175385137	0.5255396653788006	3.3821103821678267	3.4040501852676077	1.3563607553046146
1.3738090708100692	0.11850778532526242	0.8513932950978773	-0.4087142595382267	-1.6018308900094238	-1.7691906287075483	0.46593133938107006	0.13457865961903206	0.8567937377144715	-2.6651003185307935	-0.015106800929360844	-2.0059451301987714	-0.96258391556545	-0.4943247172796403	-0.92467097727417	-0.06662916984544158	0.8889792346160819	-1.2742042034408807	0.14512081418771744	0.40478544883350864	-1.5119063600755438	1.165222583956746	-1.4405685491382576	-0.16969309061425933	-2.395117555699095	-2.4163237920719673	-0.7292164191383637	-0.14920907287248716	1.4280276512872405	0.2885297652164866	-0.8710893716795354	1.472468046638128	-0.186752609597168	-1.1325262204577295	-0.27260514413285364	-0.20630940241084084	-0.7523054196747362	0.44357726882267495	2.1359376737864233	1.1743083453874115	1.937857998700438	0.2955805120277635	1.7649723746826902	0.7291773963781816	-1.9409208881850446	-0.5355134649521299	-0.027847230073161037	0.8130251965432833	2.4341123038337655	1.6385431280813938
0.6746790596367049	-0.8135300412756825	-0.773774568002535	0.3422719167599064	-1.074552541938459	-1.2606916977829803	0.3081349263245985	0.28953667943862005	-1.8953360940463941	-1.9385267964109008	-3.5259217830391925	-2.169413718536533	-1.7317952946981665	-0.8934459701698572	-0.17196143276567682	-0.11983197881067363	1.3500079619919396	-0.8560566221080796	-0.8091545828895893	0.8141018167347458	-1.804446703796594	0.8322633224490589	-1.0502550547614165	1.2153493694730975	-2.6386580236586883	-0.9626912400694514	0.25916401783502774	-0.40744911697509933	0.1827923493047096	-1.4206738379851132	-1.5207932086409361	0.1503808137318466	0.44570392108376294	-0.5481168281900589	-1.4367734522690532	-1.077593521452448	-0.035289324920933604	-0.3815684733146587	0.9823807174201139	0.06124486158685512	0.2868585988681912	-1.1675080398264126	1.5771690862287546	-0.566494178719075	-1.8122522030681971	-0.5119161706648108	0.2910601822706677	-1.7570362574009792	0.7034661378485666	1.7678489702725397
0.41483300136974666	-0.6062360044039555	-1.2090646171287136	1.458401472901785	0.2644744546876311	0.09926370766538585	0.5094838883456738	0.6649237660466665	-3.3319105025780718	-0.004070924116660667	-5.624549415363356	-0.9489339308711097	-0.9552487620778741	-0.4632649593720627	0.8565892079719697	0.6669906782715301	1.9699907098338312	1.1565891964821233	-0.6933456681801029	1.7263604769204923	-0.7160712729481692	0.7524263300352811	0.16561024531168345	2.323800207351794	-0.9779254327737594	1.281116920388108	1.5238282849707463	-0.05097369861096056	-0.3997918562577765	-1.9667125490406852	-0.2906739920174107	-0.7648334522571361	1.1559243731039308	0.46776676611641693	-1.261324829926629	-0.3624061187328485	0.7435069840024395	-0.2577043080356795	0.1593432180715576	0.0026476997985601636	-0.6128050820319552	-1.035042170190552	1.8036290733971292	-0.5845124761067446	-0.32403978682472684	0.40354169650570987	1.1573953255322142	-2.4714597659455126	-0.5036264574361913	1.5922213921082533
0.6866729226308057	0.2602512790223965	-0.6055210347668062	2.081797846150492	1.086964382188282	1.0676031901302405	0.7616008244203635	0.7594613270856876	-2.665095526714242	1.4176901311291459	-4.673599347718154	0.656516012309785	0.35804408326122966	0.45906461106413043	1.3525331806630394	1.5019855921149596	1.964511878760768	2.9716682229244857	0.11781998228703872	1.9657072621828202	0.6360535140425451	0.8398687833489374	1.1878140082560666	2.203112475559748	0.9148251105374543	2.2771595252595374	1.8545565672390505	0.12646230329455588	-0.32887202530227855	-1.019736422396028	1.4528469337037693	-0.7885525099762177	1.4340302841676875	1.012705071123868	-0.15075228715088204	1.0935212687834892	0.7207115765188423	0.46249945568621614	-0.046196425706323686	0.491923435072601	-0.34075769640393383	0.07630772378801821	1.9943285485204514	0.11576348228113563	1.0468062406334036	1.5541093957844587	1.6413712726808718	-1.207529447870487	-0.5803301544461487	1.1277545075423028
0.7869519483263736	0.5595889463492963	0.0869298822001841	1.5772339168932668	0.5657296690673443	0.6397057791779698	0.6430471587506011	0.2412724332829603	-0.651534388711785	1.0045156425380377	-1.491784776873359	1.3482254270576013	0.6760431288590605	1.3615829580228536	0.9992742220664853	1.4980947783566902	0.9183087055492591	2.8582729372463835	0.5902031245394083	0.8770938635107884	0.9245665582974811	0.6320882831851751	1.1166479173167785	0.8855015260461304	1.3023231683634755	1.2071566870076096	0.7608163935345378	-0.5465457876132359	-0.22928140118483015	0.36200305163184365	1.8340723289464218	-0.30893796073712027	0.9840133783845134	0.6268181105478242	0.7903404963480084	1.6023014505062416	-0.25547429353935375	0.6847900720608183	0.022397896432183345	0.5307302316257617	0.1930137855694776	0.7925343588328402	1.5010640867718312	0.3947735749280297	0.8535240519178566	2.0255181624361254	1.1078697027746354	0.3973854920536206	-0.02519266547822618	0.4627985448231268
0.10020170991132707	-0.39993080261850733	0.07100681650010358	0.20597823737597515	-0.8784989148838298	-0.9566527032794142	0.09217367104720453	-0.6408669310760429	0.9487013384623262	-0.8538817298767258	1.2750815739892662	0.7199994391344838	-0.4490327534548612	1.8332698494357509	0.265697745166336	0.6145322336145593	-0.7706569361891202	1.0323323609661361	0.16714457560680523	-0.8990828541532895	0.02881139034745024	-0.1776541465309889	-0.0022309249307797627	-0.7500860100500364	0.11441462935393013	-0.9023914107066816	-1.063580747861371	-1.7422094631092166	-0.5020016661390087	0.9337197660916329	0.44585064798603674	-0.025443149309168554	0.11130744299288224	-0.3417479488616655	0.8497049376516789	0.5203887304936986	-1.4452558355033573	-0.1291054069732034	-0.021833898387377093	-0.23231459102712393	-0.08299780904653356	0.47620127013953245	0.2945472789974553	-0.3099956934496139	-0.7622102802427094	1.495758724305849	-0.1763612880177605	0.626369275967353	0.24154822191517097	-0.29672432953907163
-1.1180573483918113	-2.0517268457912774	-0.6634848728590884	-1.0006452614728656	-2.052517807159415	-2.385808464183866	-0.5134978343913602	-1.254212772853314	0.7898100161889369	-2.434686559849702	1.627538062096375	-0.5293497860775629	-1.9706521169262936	1.6682202307626142	-0.061042290011464155	-0.3768277695179867	-2.163762258515215	-0.6167583961473301	-0.7221638926303056	-2.067263778051068	-0.9566341814691403	-1.2806961535325687	-1.2696897483623604	-1.7558942310996632	-1.177197219753912	-2.2762305394980418	-2.354781782466854	-2.3900695238345175	-0.8836879096898526	0.40409697196751526	-1.4004954706344774	-0.21589014233237602	-0.4128911140117733	-1.0595593148057607	0.23899849147493196	-1.089504737988234	-1.923605775940004	-1.253322909024642	-0.15962913609316615	-1.222953214235153	-1.190100915613704	-0.35701812534567867	-0.9030615211242954	-1.5224071536853172	-2.2447271504061383	0.4702974878121831	-1.3105935340978196	-0.6595118940826865	-0.15633188422704966	-0.9597337306243464
-2.000557007786516	-3.128499626377806	-1.4852429717344409	-1.1437156018108252	-2.130853111478409	-2.413855969171497	-0.7260638406872701	-1.197227296371266	-0.9189667014405168	-2.3382274918288064	-0.03650306588627819	-1.4197462391635423	-2.5290885730866766	0.9769223689191184	0.3445898847268002	-0.7654689298712734	-2.53519057461048	-0.5713221661081191	-1.2477026513052598	-1.9992189908673763	-1.0266672373608832	-1.9304093028667266	-1.7931507181779784	-1.790160317978833	-1.2782205499090928	-1.9859025666887982	-2.359386431913363	-1.8240852052461263	-0.8760880566051727	-0.5842986382179421	-2.1797342830523303	-0.6057565313776908	-0.0498412542236076	-0.9188163410416176	-0.32382254727939414	-1.675719103463873	-1.4431136807125728	-1.4467724344829545	-0.11619577399534642	-1.6952173439738816	-2.154610027286762	-0.893301846866962	-1.338314113766218	-2.276844331938121	-2.2794893833639147	-0.25864582815932335	-1.5949959640914269	-2.0462209611401647	-0.8145067830960906	-1.247632210412924
-2.022548860036789	-2.860426287619323	-1.7541371965870685	-0.288756955765683	-1.2966774668161842	-1.0493642533188958	-0.4337711751112436	-0.682068380715333	-2.619048757313525	-0.7315366089445071	-1.6545616825133018	-1.540061383344468	-1.8476757613703894	0.2094019995956191	1.0525894800454365	-0.5908613229136063	-1.9315074756900095	0.807045030688595	-1.09403811604821	-1.2509878695957892	-0.3057702775108535	-1.6420536099461638	-1.4128573698162152	-1.194157576330378	-0.3806394744527793	-0.5520958779097277	-1.377083074615999	-0.5160760424115959	-0.4532939751590331	-1.3012545708207601	-1.5943240180737475	-0.8224804212672808	0.8907038026143697	-0.03386763815663414	-0.3949046064584172	-0.8579949447246843	-0.576176978958163	-0.35598126835803545	0.17912479249297733	-1.5414685859217623	-2.1339744298271297	-0.9311206555642342	-0.9817719577716688	-2.0224451258024447	-1.0454192487956895	-0.3185841132319961	-1.0956497983178006	-2.1360319086560864	-1.142355526631671	-0.9936399468822206
-1.4973583773668795	-1.5925957274686136	-1.3277116213044629	0.6228748531823693	-0.3600772753344822	0.5146676117814489	0.09087595998206417	-0.28721762573687126	-2.8556061976441613	0.975968686614434	-1.7462728845968882	-1.1074751298459067	-0.8291655445855608	-0.15051776288049454	1.3773773862273178	-0.4444518224778785	-1.051716868084526	1.8737261367877767	-0.6807190358958655	-0.7735890385292286	0.30787369709875695	-0.6935041932610201	-0.641129930007386	-0.5565354017010143	0.32374021903269284	0.7727372864197039	-0.3528821540382182	0.43198479342605184	-0.14453142106097683	-1.514495878808238	-0.5405475566463886	-0.7801498179700103	1.4624265929652498	0.8816433875768999	-0.13094463420373798	0.28597114223294007	-0.042237598238325035	1.0216112302256188	0.42784361514611896	-1.2630308958721579	-1.2837819239736588	-0.8394944768425106	-0.4839544884496272	-1.0286657125169247	0.21560713939764986	0.05515836346426127	-0.4420054539614706	-0.9412908463530651	-0.9975245130641509	-0.35611653155684203
-1.082314957188426	-0.31540272369479827	-0.5875940248185856	0.7255179784585192	0.0833906266654046	1.073115905634761	0.48269255991915583	-0.3563929951548035	-1.6190692598960827	1.534793239766235	-0.6877938955934793	-0.46224901805280727	-0.40587993249428295	-0.04498481997209401	1.1203187370200207	-0.7244941554425645	-0.5954411403560388	1.5712547367499754	-0.5544033734679212	-0.8314944514589937	0.3024056543070154	0.1217091528107384	-0.04376869468799536	-0.22446292703595114	0.1554306862150239	1.1279579109596598	-0.01644463964397248	0.42803916697432975	-0.3892147624175269	-1.3427981306247911	0.008058595658167505	-0.5730935415281752	1.0475483029907025	1.1254449715439092	0.0478244330641001	0.49541578584065155	0.014737392138346782	1.3632743529429288	0.28704568004833114	-1.275381059982343	-0.4652820453956948	-0.8717566599776284	-0.43150121365404714	-0.03996136565550791	0.6171706142757805	0.42303740784304733	-0.15803703603608957	0.30718878288374096	-0.6746024179348681	0.25332348045998315
-0.979544896407349	0.28855634123813306	-0.08309559027640544	0.07574947225344714	0.05647340292891423	0.48100028588295635	0.5741466509032938	-0.6805770575366743	-0.23255695899480772	0.8830311155264194	0.1464360881039293	0.23067042421800613	-0.5642431189872388	0.10834859862938057	0.726715408881792	-1.2171127186067545	-0.7034440304571922	0.4540663619522059	-0.7495482931564369	-0.8832834295077169	0.05720640097066583	0.24868813385976685	0.2136731878650909	-0.15813688932226141	-0.3747304359962935	0.5345334153760386	-0.3845025109672363	-0.12345465438397638	-0.9753336855266934	-0.8790042422877488	-0.16269359617328527	-0.1717694213346289	0.0695842703495238	0.5553265632261545	-0.02680506805966397	-0.3475566989745405	0.033231052867682964	0.39632554333599485	-0.20773470526776017	-1.4459248148207953	-0.25110281326089173	-0.843381147403874	-0.7683293597389946	0.37769924373130875	0.38144374040974977	0.6196819017685634	-0.24174435003643918	0.5674001668684847	-0.41610977856614284	0.5094040646473842
-0.8192274252834688	0.32708977363263814	-0.1254594256837564	-0.48469040702842425	-0.07873345808602172	-0.411398541825081	0.4319883510190505	-0.7792048050197327	0.08970288877978722	-0.0634003128609578	0.08516692881269326	0.8172272338590457	-0.5856015728781692	-0.05106292916586485	0.6940816822503663	-1.3975927192475646	-0.9810242786918482	-0.13034064241860963	-0.8390185196187705	-0.4355295684273345	0.18419518834756884	-0.14332699416447267	0.2892292500940971	-0.15667723680265785	-0.39839132562912205	-0.4317694686402715	-0.954794937548688	-0.4330866435052541	-1.2701842276080235	-0.1824971982803314	-0.6226306672068047	0.5434783961347496	-0.417815425901768	-0.38536646835685917	-0.14468425371406812	-1.2559515218684807	0.3989641175834965	-0.8900347921119337	-0.6175665973331061	-1.3601725752778129	-0.39682932507975005	-0.5304274781906838	-0.9829247315191382	0.1979493146894669	0.28631564130773596	0.811755465478648	-0.35134094027791235	-0.006237404304497625	-0.14130510894651965	0.4173727424885219
-0.2948379636530833	0.35973085121750203	-0.6027540825211246	-0.27731747642341575	-0.06960508249891753	-0.7378350148702866	0.20974967463816238	-0.453295227394587	-0.5373467921408078	-0.41273567870054556	-0.2937178014690858	1.0081105840898443	-0.03507797506024991	-0.3466388704690408	0.9453546477242721	-1.0192761672802613	-0.995507861789028	0.38366401066521166	-0.5145804527902832	0.27298566584096334	0.6661926567161629	-0.41574870702534794	0.34377248508133407	-0.14331732800764838	0.16585041767841444	-1.1933292246481204	-1.2374758205429464	-0.20432912156829303	-0.9617448113236423	0.47292037153842537	-0.8904716453589355	1.4100196125656494	0.09977281046901092	-1.1080699918330514	-0.046014044519898815	-1.3346531121150889	0.9557459443016322	-1.3554584941480172	-0.5229590522445398	-0.891645345998494	-0.30099193828964343	-0.13711215551603054	-0.7517516073381529	-0.20923290134146713	0.6995895807530216	1.1639329349676995	-0.2778605912990922	-0.4654972573603675	0.2932847155659483	0.2022626405091491
0.3246503327873913	0.6980298276138363	-1.085246689654172	0.5061551581933772	0.12442368225274558	-0.3764925884380203	0.04040474063674538	-0.0021443492470772704	-0.9739974883917604	-0.025357921807149696	-0.14551608693540338	0.6544218930891702	0.7426134665276517	-0.3269689065516489	0.9304932723748388	-0.32491639273991746	-0.6919492723244095	1.2382462202102713	0.05401330738954896	0.5869583826018954	0.9069396322128539	-0.13799790188364747	0.41516584144004826	-0.19051173275593614	0.6026385704589056	-1.4098344054706748	-1.0865424560146981	0.2314660740573907	-0.390053254769768	0.6467949388771544	-0.7918007352944034	1.8510667366564146	0.9926031385474917	-1.3064269933400483	0.22218962972199344	-0.704283540524024	1.2276811022317364	-0.8292967334214246	0.04093433118529909	-0.3481042600203864	0.18458784206871431	-0.12820608338814	-0.26341941129281865	-0.4692898738555054	1.3191267832617826	1.5591846864277212	-0.13667489811700417	-0.24429416831006348	0.7208331324891356	0.01665347470810239
0.4878525286669053	1.062553536455019	-1.1205539427339992	1.097268313376444	0.49795100288208516	0.22285317817970934	0.04302264353621063	0.12924997197076474	-0.46268286987744417	0.5902346134713503	0.5568501556039166	0.10966670529856669	1.1016633618273122	0.00948301594068887	0.3407531622533653	0.2706946713966834	-0.3324944173694956	1.3333355667810298	0.4798481392615859	0.2802100109361383	0.5598528419456147	0.5298564923845681	0.5207939701587886	-0.30395192268898996	0.4109629273042158	-0.9443362100355779	-0.657008150762188	0.5059759918451757	-0.07024818985132182	0.19350429402637032	-0.4364407010075333	1.3568926291146512	1.2038414286501609	-1.0058203408167392	0.33844133455770786	-0.18866694277399948	1.0371687935538945	-0.038869768258876204	0.592157181175981	-0.06335295936133742	0.5791939206357927	-0.6093392715080567	0.08673220306197592	-0.4589394213201318	1.6708605251286146	1.7030169826715014	-0.12075700940624906	0.299701731115304	0.7402340052628327	-0.16920841019769028
0.09430491883116013	0.9053902981723575	-0.5348608642691668	1.0464349550878145	1.0254776901935567	0.7112023470380232	0.31308347210597703	-0.12686994008510372	0.5281835566007125	0.8895992891058614	1.1289368333358343	0.04200563510741182	0.83860146889767	0.0552604181658042	-0.45093184195674674	0.5933329161567786	-0.12709541045258102	0.51227265559115	0.6475282743821782	-0.17054183815716242	0.010413630576799724	1.0796701818676102	0.697063777178782	-0.3029605556111459	-0.06613211590190002	0.10675618268204093	-0.2002395875487908	0.6493550705651812	-0.038181857838030346	-0.4188870944670637	-0.06627666272138605	0.1347531096908609	0.4930859830674509	-0.3517954547443277	0.09040174029740934	-0.2737881389734008	0.7244712782398653	0.38899994166810314	0.6596389454356274	0.00918402053456382	0.41758605838560764	-1.070348817044591	0.17979841797524176	-0.273984486206949	1.5852261058316461	1.4667410438489492	-0.1995375613443954	0.48814060049231733	0.19743190948593228	-0.4201156999822166
-0.2771400869630002	0.06774659271773237	0.4394586442091032	0.6438624798960656	1.4773161352353357	1.1106653774366206	0.8014217940707291	-0.36719309004848366	0.9764496005532317	0.7465089939874563	1.1309970594027023	0.7215575417808066	0.32406491712964425	-0.6142188415577271	-0.8033224058741214	0.7675456554604021	-0.03438454775416358	-0.3073397383974508	0.7931548047672177	-0.2083098073566387	-0.11341952328300033	1.1721590367802297	0.8697404915787578	-0.02548537530912534	-0.19239804244540698	1.2838042274230907	0.08120206358262665	0.839505711768626	0.12920410189424275	-0.4490448183281811	0.10432323707047712	-0.9002110481737456	-0.28148759781531263	0.495503955690461	-0.32908503789797716	-0.592888995350456	0.6839009790037492	0.5673677833166192	0.23829597663447905	0.19805555022627422	-0.08860749420240022	-0.8818692907529967	0.23777322596802086	-0.051845638085354785	1.1841113421190115	1.0410535141925767	-0.1704003725179653	0.1949972478402093	-0.5367804044323633	-0.7002555484715395
0.011586894570649108	-0.8920766200412903	1.298578399847285	0.40547136814244933	1.4184383935222398	1.4747876669389304	1.2158003603397598	-0.17728983637036996	0.6142408583323911	0.4235086391953376	0.8625201577702337	1.6052193391378307	0.02024678024559559	-1.466021582703281	-0.5932312855683246	0.9426796741859104	0.07222749308486148	-0.2502113773285121	1.1031704167086225	0.10653350865190896	0.25519570672439235	0.8669599734349964	0.8128404549938187	0.37610051556201396	0.04908279128277501	1.879485660927187	0.11673963827642304	0.9407432328060394	0.6549515779315337	0.3729773427836941	0.07177502063693857	-0.9589277729830237	-0.222611028934937	1.2672205984497567	-0.4748488972194034	-0.46153405453773455	0.8129994218405084	0.9389885850009032	-0.2207386720129524	0.6661911914703823	-0.2146898085653193	-0.005033550420720706	0.4483606384803021	0.13378293047321088	0.6566568889766766	0.6969681317409068	0.026433240718412136	-0.09689640234742442	-0.8958016772205357	-0.9364387056595694
0.889465820299304	-1.1047179270806917	1.5948365675835228	0.33961677366938026	0.634754386050867	1.5900612644258558	1.1672260806840005	0.3767090801726362	0.24623176659286483	0.23508223395981706	0.8542554167629337	1.8448550016257885	0.06725986303774412	-1.4284709752330016	-0.382244117235058	1.0730151301993676	0.1732164444113232	0.4531618226252519	1.3927443449419064	0.21229571763095026	0.5603160925955535	0.4250189769333785	0.4056213119620325	0.5084262582270958	0.07085961987832723	1.4702738859374826	0.044894017560906586	0.5945593241154117	1.1630973844092192	1.5095568036446176	0.09971438058013035	-0.18878677135564334	0.4728244495408382	1.5860074008641938	-0.12202756549163396	0.2594406962878729	0.6211574589361745	1.4928751265228555	-0.28442048087778826	1.1868712062806848	0.41065231133933855	0.9121022981553615	0.6694223520783716	0.24738753915441522	0.20457285950519094	0.4301623026934612	0.1893721540449266	-0.02623443256259373	-0.7152731402501932	-1.1159507477091362
1.57928874328045	-0.23323439589790204	1.2428513653452404	-0.015132053105469712	-0.4176919044638693	1.2457255378636434	0.537037007606916	0.8179072964109976	0.699697279359145	0.2689117261756569	1.1434427668933937	1.25014752886043	0.341064697891433	-0.21683394297719633	-0.7029838476412203	1.0091927966046028	0.16683257101651847	0.6738779497849996	1.3190973930827836	-0.1865080027847833	0.38424635126029455	0.028624518810148672	-0.06126464144741228	0.22767097751934118	-0.3746576455515379	0.4250200399387526	0.18706478485702	-0.18262311664740855	1.1272812331662703	2.118267626252491	0.44560492713228406	0.49269316681997144	0.7257742966520792	1.268918546537927	0.4579912265952193	1.0073442895465337	-0.07216771033882723	1.6924668931133626	0.00807314450396567	1.4072061700576495	1.2382122219877365	1.186296875949663	0.5927392390558176	0.24748103771876684	0.058562205202980826	-0.06114895302306422	0.1416802443932902	0.14762117543090528	-0.39710971087788366	-1.1971029225540857
1.414938917257435	1.0781708604049451	0.574873250567951	-0.8054788006177171	-0.808573293040391	0.6948080176417509	-0.2956039360423749	0.8386461868902342	1.7293748802574727	0.37567268076917343	1.2785959657016033	0.572397190256317	0.7024354432624922	1.0714129726381487	-1.3300903607789383	0.7489762857995955	0.1335670324480998	-0.33765412977739806	0.8694783447171507	-0.6786083839286912	0.03499627297439619	-0.2486236866387311	-0.008993520851945318	-0.03214492316563964	-0.6412170458790861	-0.27888484246700657	0.7905220236815801	-0.7397668544394302	0.621394425950419	1.8954790421402334	0.9574561627643277	0.42438405556641795	-0.07395575949101602	0.6405862509047239	0.7631934945729912	1.2037541686359114	-0.7203897166153275	1.1997473103576306	0.1962285711548617	1.2555382245815947	1.2864200516916044	0.7903841059282617	0.14998054837728397	0.1249793215054616	0.30462451237013916	-0.9828598732736734	0.057318517518924174	-0.0627666570186211	-0.4181873064334991	-0.968288706229503
0.5708997857133532	1.7241503851604403	0.08395486251125338	-1.405388388421974	-0.0066569472928308384	0.5303692496518455	-0.706298891238311	0.6944229435145707	2.254922339121676	0.37391289820197404	0.9457969809368904	0.6679462438702766	1.0331741210906518	1.0506940836737846	-1.4971777787357203	0.506356171236486	0.3588968279018799	-2.0046380509324835	0.4542844126750448	-0.588317349436394	0.16541219389451395	-0.30320340177273253	0.8246381456974072	0.350118521364911	0.09071838717319744	0.03394196279703361	1.6894010108422732	-0.38301587536623605	0.34285993817200683	1.3490523391071545	1.0956277467333853	-0.0735389828786719	-1.2331382831720985	0.3562841942892899	0.6104428275930973	0.9238936363583112	-0.5331016736394909	0.4044889170589368	-0.0835976419428284	0.9974307538776092	0.2609247371878785	0.3397592889484008	-0.35399239719093994	-0.026407214910675107	0.6776597619090512	-2.0731864289713062	0.32701493226910483	-0.6239666501197939	-0.7381910575979967	-0.20451388095625958
-0.11399877809554602	1.2243699035636526	0.0455523413387414	-1.0434281375297225	1.4286909438147386	0.9458039794798098	-0.42382261293222745	0.8782239830049448	1.655933202208391	0.24920805763917972	0.3327766970210786	1.4328089692693784	1.1290426798176645	-0.3061379848237685	-0.8748412111983737	0.49268915477877073	0.9594213702273225	-2.8923396807199584	0.40210385875507837	0.23594522752912128	0.8610537373131898	-0.009165101058810502	1.9025032577476073	1.359106496314874	1.622449387327644	0.9703369059101058	2.2874866745272273	0.7761790319799882	0.758032049725445	1.1885423036622023	0.5441321454147111	-0.15223996318122868	-1.525943566974224	0.7421409808945971	0.3383786198105773	0.7480273293536188	0.6037164533264066	0.006822695127237522	-0.667192812006831	0.9010692077539578	-0.937530502190786	0.40750110635395803	-0.5485512440407447	-0.03710057473616524	0.7289633091233021	-2.736460369036862	1.0242657678976896	-0.8963439918465649	-0.8067201852147725	0.9032569299363244
-0.024309306858108896	0.24706101275780676	0.3315059840005255	0.12841417183737017	2.212587340695345	1.2991919768847586	0.11921680962928491	1.412753571386404	0.5426462197721705	0.1490554646063206	-0.18724964256972035	1.7784513297279947	0.7886421565730308	-1.48762522461217	-0.10842218087410617	0.6657758306794479	1.5595623527749172	-2.1614975673413914	0.4615748240873267	1.2243254029534647	1.3529620199313541	0.5635509667454699	2.1805917974777165	2.076177521751164	2.6334037745773613	1.367933267100588	2.0469838295400726	1.771780913262928	1.4081915843618669	1.494728658424165	-0.25233045059752135	0.446996953386456	-0.6911930722373133	1.3420663113311113	0.38116816349136995	0.9934333546589704	1.8504573254961632	0.1409745210127915	-1.0058022177753048	0.9450983371975373	-1.0137812115207836	0.9129855712197673	-0.37523208261913293	0.1952241727980326	0.31408888108588134	-2.6151574877013983	1.6251210285165756	-0.38441607170598086	-0.19202317889614662	1.6057914113715905
0.6095632352364392	-0.09541091164989751	0.578915963910196	0.9093349608245127	1.5574369274225655	0.7114202995248594	0.1415818764338981	1.6563376056430448	0.06634284674461374	0.17813736548833434	-0.5177231791291249	0.7942936421518169	0.0953282245121646	-1.1031343182474782	-0.15146013422777121	0.7571489206199526	1.548724256639475	-0.47461968172952507	0.023156493595846664	1.681291496026255	0.8065742146157189	1.034038806260312	1.065440589349562	1.5030098178838838	1.990503632120447	0.5043859388623364	1.0785544363237036	1.7232784190153203	1.346517564376928	1.6009521990673057	-0.4117913552604742	0.9759048857495602	0.179392211851317	1.2933441965592805	0.6796787801348877	1.2751698511234888	2.1915148688448367	0.16982652879362486	-0.7473050102362718	0.9147176694028466	0.34746624071332394	1.2258771896492187	-0.09633013051936198	0.592045314349693	-0.2113827196670163	-1.980366171453162	1.452215079247205	0.6009182855247294	0.8703856082317547	1.1639318482328127
1.0108809172386282	0.4991760848843879	0.5509053114250708	0.2534827717377082	0.02134661758986691	-0.8358150947213552	-0.6809367874976725	0.9902120578363187	0.6075787314512745	0.22676875890441617	-0.7928415357869348	-1.1453233445452276	-0.5141906297192945	0.516527781567098	-1.0955416031160645	0.5626463387856632	0.7677142362337254	0.6457976921022194	-1.0689524540968447	1.4576117897875298	-0.6601403438406149	0.9735802753051989	-0.8724316887437411	-0.27948039912714984	0.042943583938520755	-1.0355372603779074	0.16060821792463895	0.7574494188590915	0.3012808382713806	0.8581331226791519	0.39966962377355575	0.5458992023962976	-0.10065255841541275	0.25006176793745755	0.6671862851293386	0.9638506337339698	1.4515840083274008	-0.5230878858145391	-0.11578325663993905	0.7228539153811318	2.0176440541996348	0.8618762241050578	0.04401835002351888	0.9508262060296058	-0.4360757547173269	-1.4534949618100568	0.45209717403863803	1.227537774092224	1.640350787503072	-0.3047695980129125
0.7019263458293123	1.1356630607442828	0.3350595581671604	-1.471128132144518	-0.9923498940320726	-2.2193131612559465	-1.779010278354751	-0.34404242229198223	1.3941777787971357	0.06843022939591378	-0.9682851657342765	-2.599648004527444	-0.6057051843941428	1.698631297303083	-1.915864283776451	0.15744954983330625	-0.1758316254036427	0.358784204065079	-2.0758256530090615	0.9737356034689734	-1.9174622016570018	0.3515321778730085	-2.2379323469902825	-1.9681549817074435	-1.6167275105215402	-1.8617692916039787	0.029860252035195985	-0.15071391350013486	-0.8498580324148655	-0.5382520871277978	1.467840188688447	-0.7154712427268961	-1.3840832764999078	-1.1436097726613355	-0.06139548998432625	0.03310440742335239	0.41215933338964583	-1.6809669422384623	0.33837551728361054	0.5142363517257307	2.4770087941411676	0.034586214843970654	0.07292638034128382	1.121362237975218	-0.4514884234591134	-1.3210323534842499	-0.6051903077110542	1.067160838378999	1.5877139816185502	-1.689123366158858
-0.051335464221125914	0.740237795385329	0.18884171400150804	-2.699425906549327	-0.6534920463751123	-2.2162851696536356	-2.1613397152662714	-1.3184193381952014	1.4334610580961233	-0.33346756151580836	-0.7359608310253851	-2.4493983546967555	-0.16818545780733604	1.3360894152403358	-1.5508869148662403	-0.22572948973156987	-0.46758301486804277	-0.6957112405712671	-1.9810477050238853	0.6828732619893383	-1.8774641674987795	-0.3513331395641419	-2.0072795132091796	-2.2555374673102477	-1.714344533507095	-1.2110307330143342	0.6173970337043978	-0.26232402154917384	-0.9948035053988218	-1.613287734460094	1.735453891411714	-1.6616663310925497	-2.315557855893297	-1.8214770023871822	-1.1522918501406592	-0.7308926938654278	-0.09300345645388561	-2.3324793785347437	0.329679216274715	0.4105649473372274	1.3403059813364415	-0.5187818168412948	0.1590980895267846	1.1055625200463697	-0.7340984200587173	-1.2236904184101627	-0.8576333474571123	0.5454696008459973	0.8906387086564075	-1.8295128937325726
-0.6342108704423381	-0.6186711930893214	0.2181395492548078	-2.2629266279039224	0.4316402323435276	-0.8125413347605526	-1.3928243993870302	-1.176804596406585	0.5937499713748771	-0.6696683138441624	0.028696434216486176	-1.003118236127903	0.3995076067826106	0.022082663689813313	-0.12895206788418798	-0.5031371201629113	0.006847130520068966	-1.1884834481033661	-0.6376478005508515	0.6514199468628062	-0.5801795254184622	-0.5813036420835777	-0.47940417850829997	-1.1620639670564419	-0.4779322927396601	0.22874241249538108	1.0789966738898178	0.1412249836459441	-0.09985291557725166	-1.5871731494144912	0.9761093916881348	-1.3920751397915543	-1.8759686135934344	-1.3409851143132263	-1.7499355778094559	-0.5077737669358637	-0.048986397577260136	-1.8372288339285794	0.09035990748444057	0.25169985774526565	-0.2776386398334778	-0.2757930050500111	0.30290119035640045	0.9800823328141839	-1.4180032985446902	-0.6221964287743862	-0.27669808515307537	0.3774972387135623	0.20469488147214168	-0.6670084203814908
-0.7912392007116587	-1.6811944035299486	0.25951334268229465	-0.607296449974861	0.8516917026432533	0.7016193985233585	-0.07083949217332568	-0.3164353923564991	-0.38941403866700824	-0.5452289097715554	0.8950694092389573	0.3379923770223728	0.7089428670110319	-0.8795283635704703	1.1091833621994864	-0.8250387865617118	0.473580144770837	-0.5819730253368696	0.8525417052578301	0.6573928325592585	0.8225625449953765	-0.2859350957547811	0.9553070888307049	0.02566575146856362	0.7676597445367745	1.0350778383301709	0.6619049085444628	0.15083090750217537	0.6689017368245056	-0.7385103865233026	0.02723715517849758	-0.32154309831559585	-0.506358483710921	-0.2812471959944186	-1.418455559891516	0.5929009076640721	-0.11293903593056265	-0.6129741550441928	0.016914524979403354	-0.26248085731284027	-0.966782456326906	0.5159836009872242	0.2836093779165248	0.7657958000794238	-1.931249941633721	0.46663515649060666	0.2763777878001162	0.6949054176542915	-0.0011439518030760623	0.6762933901781571
-0.8128697243697972	-1.379179642322324	0.10012391989405837	0.7573174063553813	-0.13428039083500773	1.0074463974450611	0.7438349702250895	0.10717552235942084	-0.8344752328771508	0.052962767257741385	1.1795467770779653	0.4716110869072707	0.6899742069784355	-0.9292074727759166	1.1621981490960158	-1.2901282782970585	0.1254357384153874	0.35452440952733294	1.1158802569985593	0.5380980350871815	1.1629283209791887	0.01629571951575172	1.050798453707236	0.18450195511233136	1.0006591560311082	0.5306499767923055	-0.49499759153264883	-0.6816357480747086	0.26060525341869106	-0.16262941089525357	-0.23938284906403756	0.27677851830184114	0.49035109627705176	0.4066816844775258	-0.6695383685611043	1.4950291500028163	-0.696021054324976	0.30521764055339584	0.1735512747895687	-1.1253994276412649	-0.47524563659997354	1.0507507198890682	-0.02822509556681884	0.429507693426514	-1.6095125787754077	1.341522906822789	-0.004432657550382802	0.9350886274203247	0.19199696585210696	1.0634039357518787
-1.0399507245977313	-0.08590363439024133	-0.2361181438141936	0.9229072210685534	-1.8360931829323774	0.019015608946110138	0.5727026943436376	-0.4954030920588909	-0.7823183210925225	0.613843277482618	0.6491251545328934	-0.42718748119556893	0.47058145433186277	-0.9038863058477877	0.3573544236056025	-1.6421805439769064	-0.9023272169583321	0.5249880573496173	-0.09289339471475885	0.31644376978132277	0.31484162545449423	-0.20530227684288302	-0.20263595865242676	-0.4707360095376594	0.33134981784177575	-0.6089489135598269	-1.5040905482728175	-1.8125145848134194	-1.01045689437117	-0.5975459279417827	0.04702843670784993	-0.2117449189577727	0.47453233012238244	0.3296711765403121	-0.39869798043985216	1.203601373861119	-1.4216514287169222	0.3581283096062918	0.2713275056737266	-1.8218476386162241	0.18360673560022656	0.7587460217533241	-0.38174068333899813	0.011721006290728206	-0.6029498125198652	1.3051473863500427	-0.9609643502431445	0.5982195029359403	0.4213802690899121	0.5121822828671688
-1.3536331036610934	0.7670918220485149	-0.49834282665539387	0.4223414529526941	-2.8606172384788287	-1.2010834461332622	-0.0684991844529925	-1.4146179269395869	-0.720959876195969	0.5372726447076447	-0.220118695143683	-1.2833819732537004	0.1098161058745272	-1.4442303522331614	-0.07724016010125491	-1.4145108771048744	-1.5992233680300936	-0.2134071912914217	-1.5941203628862484	0.044226408233859524	-0.804201491423894	-0.8957470601064196	-1.6386897554196784	-0.8059711173811244	-0.44347238075834083	-1.2292856920820558	-1.6542090892075987	-2.302412615003918	-1.7872334234746101	-1.5748995264981451	0.01625394219484248	-0.9695584943750742	0.06271716892940231	-0.140257608831598	-0.8169241737492359	-0.1278947799702973	-1.5984461156318888	-0.04531564725865567	0.12141195315794144	-1.7280066077238538	0.024480456584060492	-0.11354108698151866	-0.30760100128184265	-0.3188549103820394	0.13443714368360976	0.4115520104991281	-1.6429794382241312	-0.09592273989353668	0.537796803573868	0.0685331678272708
-1.3094394460908616	0.3098698782852509	-0.5162137992265227	0.3332829379297514	-2.499390091532478	-1.6375122880220037	-0.32106691347284716	-1.4272947445524098	-0.8958099355800262	-0.2471843602569989	-0.76287463772609	-1.318892649141011	-0.3895271927541354	-1.9859929036226704	0.558888948889509	-0.47881868723622223	-1.1864409179902964	-0.9730997538198805	-1.9802873384489021	-0.31553101465983446	-1.1963050498933543	-1.4458951079400415	-2.0291319163037076	-0.22300216511652327	-0.7864626756627129	-0.95563220620167	-1.0809684766055858	-1.8117311176975135	-1.236859136223841	-1.8946383251277288	-0.71647313755171	-0.7051400790271855	0.167562574450335	-0.4632338318225481	-1.1524016459127153	-1.2865610606689977	-1.081174537190181	-0.14261744217431815	-0.05807479132344274	-0.7791820274113113	-0.7591662985572083	-0.7432614616949799	0.35566617271197176	-0.4047547070276717	-0.09658081515143092	-0.5861388305619588	-1.3744770330743963	-0.46765649559054406	0.7110724290654823	0.5415740969240986
-0.7483729385256057	-0.7979032966991625	-0.4185834112921456	0.8539994656386987	-1.2995628300195228	-1.2126174814770314	0.051175975518902475	-0.2461237825135044	-1.110462692831727	-1.1418625416506405	-0.7991221793240554	-0.7446079038873855	-0.8536146886715724	-1.4709176371388186	1.6811158395634516	0.6228430500048441	-0.011752702625069885	-0.9840723226467798	-1.0315871523166604	-0.7774928088135671	-0.6953787153994336	-1.3345611397575416	-1.1681239876248024	0.6370698440166956	-0.7563714574965733	-0.3815038985403278	-0.4645788041637132	-0.8732533770994684	-0.026226270955830383	-0.9797119060107226	-1.4464443779559313	0.7444182831884991	0.7975402587301469	-0.5108751365639173	-0.5560937425916738	-1.2216289108998781	-0.4417596483271975	0.2541539195322055	0.08030733346342853	0.3316175496028557	-1.119024448400011	-0.5576696321765344	1.1445387211852287	-0.286013152567319	-0.8885462881075951	-1.0184916828369568	-0.48161747209484684	-0.2096801963091427	1.0566694880725551	1.5608582792014207
-0.09161619973319186	-1.1860872886784102	-0.46053004735154973	1.1454741840272586	-0.31956070144209553	-0.5037278134275682	0.4707019802580176	1.076652901941327	-1.1318728359550128	-1.410281085121318	-0.6722991221847912	-0.3055917529162801	-0.9460620074293344	0.10984063372837895	2.1719019311615164	1.0732208920046458	0.8232431832636583	-0.5055747559670071	0.1990009354213821	-1.1882877573321624	0.03233429063996216	-0.6749438785856902	0.07353791451991788	0.7761494808245625	-0.5974272588415701	-0.1177276082581757	-0.18663415168359257	-0.21757689478116998	0.4648661640107105	0.39446035606550156	-1.2223636075248463	2.093001297997693	1.1353410761260667	-0.487765266661914	0.8124953836523013	-0.13072418749008305	-0.26742153229266924	0.6121468298788106	0.4880704785335728	0.7407826842464805	-0.509047344671372	0.21135152516499905	1.2964610095292215	-0.1854650645328447	-1.1795576375480865	-0.8895864790649766	0.1497313034106506	0.2511995102015076	1.302092702749727	2.0210677028548254
0.10944483192915529	-0.3827392670608358	-0.6482945838337746	0.5780471243144226	-0.01039289017825921	0.10931632895171857	0.3135096020605592	1.3173080209918473	-1.0316575720109982	-0.8403929715701133	-0.6830110476858395	-0.3261123424494261	-0.5352661999339594	1.4710729983032145	1.6813753282125317	0.6070346869051308	0.6870339194679623	-0.37103912953783685	0.6822783802437573	-1.3062275984851799	0.2840540013816282	-0.06771251253286639	0.6901335584894144	0.16191453903130545	-0.3312189453549452	-0.0147849754276675	0.01636772257780442	-0.0021468848492608287	-0.22125031902392164	0.8957016430378939	-0.09568713999876874	2.0101893291452106	0.7068895514914464	-0.47519485057868704	1.8438769557616554	0.7588068393985743	-0.4933290954889968	0.41494195932674394	0.6588778886227259	0.2508488147281785	0.39197803248502777	0.8207235669600464	0.4771096945117574	-0.27370989931374184	-0.4946152050233877	-0.619668451568726	0.12817161792940635	0.29042126661267104	0.9703176656016008	1.3532302124310314
-0.14265684212380894	0.7090434005860188	-0.647752756954475	-0.28597836778938934	0.04901060734264326	0.7264283275286952	-0.2904351793358558	0.4694427465029772	-1.01467067602477	0.1310960659497297	-0.68637790003931	-0.36091942775395536	0.05527183650415575	1.5277897136266452	0.919853474922994	-0.13031069370824808	0.07069063322400201	-0.782139861588387	0.5697071446732462	-1.0424621402527317	0.03571397105178946	0.04998509574417298	0.4956782216812124	-0.199850407217881	0.13230310602576273	0.46142318206293	0.5279981424215544	0.19090790013735917	-1.066413184349654	0.13973304379193546	0.8393013631483272	0.6235191103507713	0.05962727935659438	-0.2987839203770029	1.6879566808530613	0.49825055076039665	-0.5935895153828423	-0.1596755026905091	0.19287455877788204	-0.45963241577386277	0.4730394152789925	0.8153598782475907	-0.8184916348622593	-0.47781478433521357	0.5604602419189145	-0.35446617071504505	-0.04924129404057126	-0.17042213980775758	-0.07780260627878678	0.1337525431714374
-0.2358004384119374	0.9742215477781353	-0.1507668943840044	-0.304733486872708	0.4221585422902814	1.4384480676358584	-0.5694762654256283	-0.2945892104837533	-1.0641699383641268	0.9007342462676189	-0.343286074661413	0.21791802573048996	0.3507412652239224	0.7181802314849355	0.6725062457347769	-0.19729788162778325	-0.06923805618688862	-0.9458275749718024	0.8781384924044479	-0.56277025679663	-0.12602438371763097	-0.18225916515091792	0.16547638536287962	0.4475113267122433	0.6747408628012005	1.290877789727368	1.1860791639129835	0.6927978274364076	-0.7572578706070194	-0.8074755530986631	0.7288503220096981	-0.6535544251875808	0.05554681640354361	0.13851173694233118	0.7162987111557202	-0.5801811789493907	-0.3348255818983613	-0.4286489721743762	-0.664194778493213	-0.5186167455610943	-0.4660340120344561	0.4439992575276991	-1.647667083742195	-0.5640823359626316	1.1456929619190925	0.21633131953431226	0.2921999207239671	-0.6166287678364908	-1.3673898355837124	-0.6167076084061769
0.3387955216586642	0.40189570708863154	0.7031746254817592	0.7715693263511513	1.0733757467775695	1.9223939863045936	0.004621101180096566	-0.040133516940870785	-0.949131412017052	1.2126542439648282	0.3611187810824413	1.422630792076724	0.28553677851756876	0.39029206551718254	0.8194767787940559	0.6227583952208906	0.5424498128939548	-0.08918476738192074	2.1112659441190247	-0.1281363380542631	0.2922582374940988	-0.2991646889886619	0.4032273460051694	1.5879109785617385	0.988662877109102	1.7398459790731715	1.3747483979486026	1.2803152695277424	0.7837197916363452	-0.585845440048874	-0.015623917771255042	-0.7469019981809674	0.7187561075779454	0.6100073338684148	0.08095301669318165	-1.2376277342160822	-0.08816212248375468	0.007881420448352251	-1.1971710878572805	0.2449060540894019	-1.451712492185693	0.25661344488081694	-1.4573661845686208	-0.3994328487292805	1.2347264056886147	1.2811774636249944	1.099179051177872	-0.5877555758502667	-2.1620246818442053	-0.5443163652830034
1.3235738152023835	-0.046775323924314584	1.372747517236011	1.8654465061619185	1.477706024507756	1.7590937384382412	1.1007072362996273	0.8439760390720673	-0.5656847547419623	1.1845373245021742	1.0317320107227514	2.5329373932546764	0.27765056251424547	1.0139763249650129	0.570683297479437	1.5034288196235577	1.229994233826723	1.411740729817708	3.474830573403722	0.11653999738735552	1.1255240070484196	-0.06678269920761634	1.1466933843703058	1.9894544610357612	0.9145142477457165	1.2667515045218718	0.7882366084663972	1.4484324573105418	2.2749761999360882	0.8875537451264333	-0.24979456213398707	-0.05373819010740981	1.167333619259056	0.8116131007302015	0.3742954089526634	-0.6651859095544989	-0.29704184456062094	0.8272814118257693	-0.965861608106237	1.1214525237323838	-1.4683213830829354	0.3944546246062413	-0.5708880840944215	-0.08765914143377991	1.4722907988550535	2.359522020448519	1.6195754226984715	-0.18005363308721553	-2.109815929181155	-0.18708987938811095
1.9030680407306777	0.24078437830987265	1.4187876837431075	1.8027576242911676	1.3387425336923924	1.0146992142975089	1.8809780739118405	1.1851878942839618	-0.1012835233869326	0.9550239195090452	1.2948135504582519	2.748393726077814	0.6294709882161119	1.5714113355041677	-0.4282527479257768	1.3754374722862546	1.235827160507802	2.290104019591177	3.6325585449756312	0.1692113758711563	1.6964912777347378	0.32278675131782536	1.6306417208966442	1.1805010653108583	0.5932437472382476	0.3020988774627944	-0.11345904902135005	1.0447894804214413	2.4402949238981777	2.2249557549023606	0.45423123461693937	0.22365845070145682	0.7458620358912185	0.756465185621533	0.9797670493505108	0.6515898726149636	-0.816964283810585	1.3627975023229675	-0.2696260640103013	1.2370312604235354	-0.6124312921553682	0.4222223707104586	0.14361525813017156	0.15234715651736705	2.0537390646910136	2.606942557989939	1.319907975306565	0.1691211837990265	-1.5160978078706555	-0.16940040034101464
1.5858315107334344	0.7456560865272606	0.9035610410607374	0.7147772565533296	0.9595948046316265	0.2167782987568015	1.8711643057354146	0.49308072694440847	0.2074450542301965	0.48069428710393924	1.1536844856985284	1.8838844738843932	0.9909440572436826	0.970068248906353	-1.537129579324938	0.038949866429926504	0.6171436846180446	1.8246453383804349	2.141541524798821	0.06090841943618018	1.4793539762935786	0.5802398097890361	1.1984726624177542	0.01816934296197927	0.22112713817901367	-0.2061372871124168	-0.5836119674893439	0.4769272420261063	1.2623470800129988	2.02248343414933	1.2379835655704883	-0.36183991386916853	-0.10249433315408361	0.7129712755095932	0.8710233998644482	1.4332508546196916	-1.023789015041179	1.2894399665639786	0.2041183901851479	0.4094511533028391	0.10353416985455323	-0.11485989139540283	0.08459433144008528	0.18472041995963676	2.20319245233348	1.7185799067993595	0.538988278940106	0.24029533840369913	-0.9821309989805497	-0.44314749513290874
0.7316859806984537	0.5477739127977855	0.24527588470952458	-0.15457949732801474	0.8136288491937587	-0.29170620877920367	1.3278454825634172	-0.4704496050980798	0.3587823260114283	-0.2625682173795558	0.8351844168239048	0.4292267809714479	0.662926658777426	-0.3718496316798215	-1.8144336649261255	-1.5901487266412917	0.09609787521059192	0.704124956929624	-0.05907009816737322	-0.17335370829944236	0.5772502685830607	0.674729613868775	-0.013146972157327273	-0.35517062023019963	-0.21059636859076522	0.018305687549399905	-0.4432774811674838	0.24925267898752174	-0.20026921870244013	0.3481823589844214	0.982918344798751	-1.0050099205234866	-0.37480504880658233	0.7228866179701706	-0.1348643273904201	0.8960704676839443	-0.5897076374365599	0.8241562003858734	0.12617718683548587	-0.7191602151491684	0.011362822517369862	-1.095505785761285	-0.5723587479863231	0.005440978308223601	1.0953148168481655	0.3437416928326376	0.06516395441904788	0.18490898176175738	-0.8226146287397335	-0.47914024058734767
0.09590931888460555	-0.414195667640831	-0.24815237449286703	-0.024396243934753047	0.8926491973754419	-0.7203638843753014	0.7475493314960733	-0.7010181857610522	0.5117458494882386	-0.9931438143792127	0.4206080884648123	-0.9577126573422541	-0.5085436632056296	-0.9288949253541935	-1.1026435735166045	-2.3496744935980964	0.12981691514994145	0.19847461723753404	-1.5990050734741137	-0.407732118232923	-0.43532648845239874	0.7416215828906249	-1.2067099833422341	0.13038053569417551	-0.7864218002067394	0.20310130504412033	-0.23838341707600996	0.3909251791874729	-1.0099805002034676	-1.3926357353799987	-0.3108587570787369	-0.7869301576286061	0.20385302025693475	0.3973905917708081	-1.190455689517958	-0.5254752055642301	0.0623756791675945	0.3185837133467054	-0.19437943529159254	-1.3346662879208935	-0.4496260411661024	-1.9006915015548862	-1.1033153947075	-0.3305026093663603	-0.8811880960875962	-0.5561316246704023	0.17493096798573812	0.1515190143435435	-0.8644366734194857	-0.06496294845128345
-0.054158441179257145	-1.1932684035153784	-0.5749533539490045	0.43389302796026746	0.6862934425978687	-1.3642794838158168	0.20772697761818754	-0.2455551472282214	0.6979351408089923	-1.2107900340015858	-0.17486869221492002	-1.9053925948552966	-1.7359058836496222	-0.040466416371339874	-0.18732157381488315	-1.8801277525125923	0.3972171330887875	0.6147073654792585	-1.9362979854611635	-0.4287914746822302	-1.059859089029756	0.7173115158093419	-1.6726160902640876	0.4666092020930677	-1.3326627211768172	-0.45538679036646107	-0.4817876049869947	0.4486174767846629	-1.0947467662093684	-1.9967261051650735	-1.451274375410351	0.04663182831976148	0.7886229067916432	-0.6092082592785604	-1.4773935314970466	-1.6881853618215938	0.23657467826270737	-0.15458643924085624	-0.26504330129226805	-1.1544302034922047	-0.37023191423866936	-2.0500049722020774	-0.9177896798943338	-0.7169839580190115	-2.225161127107024	-0.6882074242981553	0.33627300363560453	-0.007903958215772094	-0.7635369504741524	0.35257407630878007
-0.1703239434736526	-0.9859609971423514	-0.7800236145746093	-0.040954562951013775	-0.14797878773660825	-1.9381138903810968	-0.6233381226903064	-0.13126370388693653	0.7685808822971429	-0.6547425976401774	-0.8608658710223521	-2.3284397291667074	-1.9887415385900988	1.1132553232300226	0.11464074066835207	-0.800783755007757	0.2916584585685476	0.9619770603659411	-1.5829868054908989	-0.1419935139737562	-1.2090259318663807	0.28491388411218727	-1.3482631257224922	-0.1280660251730683	-1.4165461266801251	-1.6220820077957219	-0.9411482514867555	0.04555873581279168	-0.8739861545768479	-1.6035805096981934	-1.3529231768847727	0.32577107137190414	0.44207805678242523	-1.9864760295014017	-1.1581160722205082	-1.8379658234208391	-0.1942525987449374	-0.7198343107196508	0.00032866657695300607	-0.5132378396365846	0.4248976013415434	-1.6314919385808966	-0.043139117666650476	-0.9291632809265057	-1.860004259137939	-0.586106184595372	-0.06717401619092915	-0.500013826905452	-0.42019966225834277	0.1945912643421785
-0.728581286659743	-0.11242176611412329	-0.7004274270568196	-1.6354169409410884	-1.2370196219016125	-1.7358901385548442	-1.8565020760299606	-0.9987684913543393	0.6476689067299368	0.3553204619782877	-1.234861944489829	-2.1898272283501554	-1.0700689208914496	0.9219599055658263	-0.20956862735041765	0.023101579361447393	-0.28969789575955907	0.28263216611088154	-1.2717923883618434	0.2393426253500039	-1.0634956019556243	-0.685097028202165	-0.6851283314192194	-1.248513414742736	-0.7972411277854562	-2.0560112506202004	-0.9197307817525509	-0.6427554408450976	-0.5466245249472703	-1.2009154247600216	-0.17685344171380274	-0.5592264551178419	-0.6989875411414715	-2.8629553944243127	-1.0418985768913869	-1.1611695427472675	-0.6278234685082501	-1.3261037184814983	0.24757354844682017	0.08805190903218695	1.1140949124545065	-1.0726476799162425	0.9546520799128627	-0.6973865499873043	-0.3216731921387896	-0.7846123947960527	-0.9181560754913621	-1.15923359404487	-0.03862094877871055	-0.5479720690919878
-1.4952935582577516	0.4078460513548504	-0.17729433167571387	-3.07199135566614	-1.7670628201709042	-0.5759849864402683	-2.969334887235612	-2.15425889074482	0.48009922931656746	1.1050801829708745	-0.9750874996030526	-1.4761009988651725	0.16546424463704595	-0.5582063948457694	-0.5701952143484581	0.2324042260373593	-0.8792674143866043	-1.001884066548248	-1.1961182887548574	0.33095160294530646	-0.7604761401239061	-1.7325338708313276	-0.11574116183302738	-1.8475759428231258	0.19832896981280287	-1.0887532159193278	-0.2242474798064073	-1.0417475429430167	-0.052711081687450125	-1.2514035017843934	0.9307169890563676	-1.795733709202354	-1.5780046660246587	-2.627065455429781	-1.4320702528186962	-0.3835966132393369	-0.4584056477653795	-1.6557038442387282	0.16320691309608915	0.37809073886404565	0.8756383710273455	-0.6304346329127132	1.4384502799033465	-0.002964230207189719	0.8572954101014538	-1.0762012450057192	-1.4836982764347157	-1.4798926599821682	0.16340824777909477	-1.2990495148531913
-1.710294256115725	0.12091314897388025	0.4993186925530963	-3.012741836198734	-1.325735768608795	0.6780277850005977	-3.1795644489244568	-2.2729977891637234	0.4178864146012703	1.058287385305698	-0.3144902358301163	-0.4368743100298975	0.7129805250013254	-1.538618169200993	-0.6243843730040086	0.02953271281545295	-1.1011149324901084	-1.4713639158466325	-1.1275530438879853	-0.01428576305395619	-0.3431395327646651	-2.0558493256476913	0.23368680814482753	-1.5257130964134449	0.8848887031987142	0.4388034400487287	0.4211799672779857	-0.7975194650233652	0.40581998930604796	-1.1873325562170698	1.0629229726214113	-2.022988530744733	-1.4856096403568677	-1.5429018799661833	-1.6566717954861343	-0.01617224339438411	0.20237861520909456	-1.4738291171356617	-0.16895643525485288	0.31428558433155634	-0.08387442542665936	-0.25485277070548873	1.1298000625880518	0.7171814161400364	0.8464406440835154	-0.8124901954569812	-1.3070489867545336	-1.1593902545457704	0.20690293835172274	-1.5277704754102601
-1.0062811122506172	-0.359938110323635	0.6113901359324039	-1.5697286948459448	-0.38588688636393187	0.8659979780684437	-2.216273783931556	-0.9644841486567018	0.3634079555792556	0.2773008726694657	0.08559043696818416	0.3319576553217733	0.3928357045292684	-0.6881413862033048	-0.627267462318472	-0.27266251466631525	-1.1183792617101176	-0.4358896053517332	-1.00209055307144	-0.4756419850289226	0.037492174146543475	-1.2766823621093057	0.36967672333737184	-0.9218017248125877	0.824934973404159	1.003946165335492	0.1372341268845062	-0.19174331469415218	0.24987153635372258	-0.343922114763925	0.31681292877998574	-0.9067909616505161	-0.8417458729582297	-0.4251573055244285	-0.9116728563548994	-0.0399340449425535	0.6787811916771743	-0.9632959212216449	-0.4324513757568361	-0.08496436752084409	-0.7191332561056537	0.1033135422915655	0.23738649755687746	0.8385757773747505	0.26686787580100957	0.12352709015602353	-0.7464503853917964	-0.48422737459833337	0.2868262003557664	-1.2224131298288181
0.05748680711447286	-0.2127031321703371	-0.28903049869860564	-0.12647270126471724	0.1126247487543007	-0.19125198302618732	-0.6366158859370386	0.6650342588557536	0.10393694096797475	-0.683240986369556	-0.16931875312439432	0.2730111868208492	-0.18614755187913715	1.1066303704004867	-0.8943497329727984	-0.5436774557845448	-1.283072292734157	1.0939227787544585	-1.0731928905590806	-0.5425984785462469	0.06501063625289857	0.10361729956126736	0.1901361209536883	-0.789190764720883	0.1606730851328325	0.07781069950834936	-1.0253665610134228	0.09609570299130149	-0.815131607818524	0.9343658513295955	-0.5845819298036371	0.4849577954203657	-0.5475296192023538	0.21693296652881539	0.6296095846267414	-0.174839044396933	0.5348071798148095	-0.5833731413902922	-0.47286618981424255	-0.7275020262042563	-0.32366069748957604	0.28246333085634867	-0.7054373962958806	0.1606718460291559	0.16561053222948904	0.9497824750611802	-0.5069284134637845	-0.04526178333689536	0.5146298019595721	-0.7108249009171589
0.5332910032223075	0.5009727193526169	-1.723387487212623	0.2464914531436646	-0.3405384685143257	-1.4257289455397242	0.6278829340975339	1.1435912179306242	-0.3100670887501536	-1.2697671466384057	-0.7519437919475502	-0.5722020251074389	-0.5038418242218877	1.685385988614089	-1.1999751479474223	-0.7281349164398593	-1.5396216430852465	1.4597505107828825	-1.47189584204395	-0.0646983937778246	-0.4477327729163724	1.1226891313346965	-0.41161023116493384	-1.0359318088541338	-0.6447536555057968	-1.3280212323570715	-2.02216089609311	-0.3521274917539671	-2.188211477859034	1.4926889146441258	-1.142092198919904	0.9297729202889169	-0.7963676033019637	0.5257958378470502	1.855716124680894	-0.2586539282447304	0.034239930519734105	-0.5907106334567489	-0.40111647603390754	-1.3189966497603336	0.68721062131657	0.1455329275790347	-1.159483380537226	-0.7957711291067796	0.5908149773537047	0.7915496460561203	-0.7924393079894142	-0.11015220953735197	0.7906336586691606	-0.19983034965183458
0.091678358723577	0.891082480039232	-2.549207768158827	-0.15111258773029212	-1.345248978217221	-1.6792743016677396	0.9895661633474958	0.17627879286645304	-0.5319822466802319	-1.3394096696371933	-0.9954628547555155	-1.4669925892009368	-0.6919677332998047	0.2105269670810227	-0.99946147378533	-0.6988897821932666	-1.471743830706993	0.2560151103219171	-1.8734714670641406	0.5289312015574469	-1.2288244658225045	1.2529533808235214	-1.2283405631360778	-0.9766950493125798	-1.2580599735163733	-1.857166815995062	-1.9333296284804375	-1.2562089399544458	-2.7555470927397243	0.7007176923825654	-1.4033810181697857	0.3927711088770576	-0.8916030327850983	0.8030311829928191	1.9172967800769076	-0.31520681515571347	-0.2461116780556694	-0.7843287614361966	-0.33808053252022496	-1.4630210801319543	1.255636463882616	-0.0982713473385475	-0.9048050150281043	-1.2496456960496019	0.5803118841040824	-0.24768025224216034	-1.147206180342333	-0.40435992668234705	0.9289307827534659	0.32724325147849975
-0.6621623139521474	0.35176055046243776	-2.039681298502318	-0.2752845286743013	-1.9440776413397616	-0.9490905711362816	0.5278182471960173	-1.1002513243892145	-0.387593377796848	-1.1470655109345222	-0.6908715467353603	-1.5729790645728767	-1.118969729024159	-1.7452721146331855	-0.20990948053961095	-0.37764022086473087	-0.9507895233832181	-1.1615360571125122	-1.7875954379572387	0.6328859301949227	-1.647839149034201	0.8298156616453067	-1.6975829756647478	-0.38260942441731444	-1.5717151593664456	-1.259609171582875	-0.9657900370319847	-1.8281847520167158	-1.987989326262172	-0.6869774597922519	-1.6037848464856392	-0.09431499543472716	-0.2714164268001167	0.9648803799789627	1.1714313176050828	-0.3688480345937523	-0.08062427895495625	-0.7524420385497373	-0.20405025326104725	-1.0255845751536508	0.8191341927777042	-0.0406180636383238	-0.18863026926669765	-0.9630888075575774	-0.46105121308574537	-1.072253019805299	-1.1163458648853597	-0.5098426800439754	0.8552711611328255	0.825560373089409
-0.8777493419211272	-0.6577138074360329	-0.6485958496401583	0.3102277634840253	-1.4092820329102984	-0.22829630143121882	-0.20229760708401387	-1.322010220602532	-0.21619374951316947	-0.983247033462921	-0.3208884630087795	-0.6927284631719253	-1.6269098566417544	-1.9985539265270487	0.5335365738308039	0.09969702635031409	-0.4296828357194511	-1.1773535718129544	-1.092861092822821	0.10620108237345835	-1.2369867520709084	0.5947550469363286	-1.316623288417573	0.15480492485552116	-1.4645222531869693	-0.3872203698997992	-0.12807779664985217	-1.4009881190809597	-0.48449611085869904	-1.217526572382543	-1.7480836016479284	0.26472562800210236	0.649633455884604	0.7528859979892053	0.7527972569872922	-0.31777037357487214	0.30420713512202996	-0.2916144718289806	0.1655786629606497	-0.3241601993372166	-0.16029901116147083	0.4008753279796833	0.46342275860813076	-0.47318197108562526	-1.7844073705997083	-0.7439128697156191	-0.7886113325972449	-0.3178623679761694	0.6570118090570173	1.0601398625068703
-0.29960843447589935	-1.094046940001107	0.44616729880208816	1.0718798738202748	0.23889546417227706	-0.15976307847528035	-0.5382825335812773	-0.16213286011136363	-0.48299698750091424	-0.8409684282810171	-0.41064485389849703	0.6014530651857256	-1.4963392868250023	-0.30997319063279904	0.5923205145108594	0.5372270493888612	-0.3497845463032694	0.3045117960600321	-0.1049992441807154	-0.52571134445021	-0.10051055807829631	0.9127988878268131	-0.10680543207102264	0.08635319517934473	-0.7243536177544818	0.09224320518540131	0.03625288696720223	0.05280712800275412	0.716267674907751	-0.21788259059245196	-1.6075767953670919	1.1926035532195762	0.97712758509847	0.38521779557952807	1.2879471228735955	-0.0053251622645984304	0.7114932706514957	0.48411669019918335	0.7732339324254562	0.2023598081337307	-0.7425551748897801	0.7879480737483211	0.6991547498999947	-0.4203288090868803	-2.001820106517805	0.4926249184391383	-0.4939409437812536	0.014390489360976713	0.47734909814132853	0.9090287435301646
0.661884041260484	-0.4605271099190489	0.5801911857293558	1.413919708913693	2.300806097356227	-0.2056955727586322	-0.012699412175323567	1.5850162991725696	-1.038145718703423	-0.4438110388948029	-0.7814071107532582	1.576851338502263	-0.26947406154923825	1.3577007118076942	0.1597841407875314	1.005628144630631	-0.39963811813074607	1.8108831532206497	0.8584005899116667	-0.5497457682295596	1.2140596376373878	1.5082590466057977	1.3790338897949461	-0.17524373259386372	0.636696885071094	0.5124468718466627	0.09513950887841327	1.9000697805317464	1.240160415915497	1.579124468568384	-0.989496669954739	1.871038379337006	0.5558726470768474	0.5988602076313113	2.238129195517728	0.6273774894983888	1.2755510277481623	1.3680433218659913	1.424091350090164	0.5225432696124872	-0.4192079304257869	0.671594805808467	0.6668854969299062	-0.7232036671301663	-0.6618610867353656	1.4782602392124593	-0.13035245370396967	0.4228991926709218	0.4092152724646926	0.6643070402067074
1.5222271086095072	0.7200009906590875	0.25248614317076173	1.4844484529268906	3.8458597259481127	0.5931218506831903	1.3816684043440008	2.890198214049522	-1.0490252725450897	0.3794281888769919	-0.6676426012652514	2.008021380821075	1.5581183265122032	1.156312467776144	0.11380147794172257	1.793234915085352	0.2569725784055152	1.9361711841060982	1.7530138152627037	0.23363046411410165	2.190550103203152	1.8801500810536744	2.4937087560988815	0.3670068787164795	2.0828361338949417	1.5167579752595906	0.920125848932318	3.2665147058999224	1.5728364816442046	2.8542729640856583	0.0740260623397686	1.985359818812574	0.28720372501283126	1.772858446171991	2.5500947732392403	1.4475203228936981	2.116895167586695	2.2182819426958864	1.9067781443775742	1.0486978513661802	0.5395731193108584	0.2340020501405263	0.835511256339146	-0.6153971974831995	1.1739085319949798	1.3795438119369918	0.8327220104764352	1.0166546277513004	0.478533475638611	0.7869029768340249
2.1211324180857014	1.5125560092143753	0.4529835559189885	1.7823688786889427	4.178883601903723	2.1992546515572853	3.013352752317739	3.2385147877150966	0.07845062909302251	1.3467748748674846	0.3657318959622661	2.186723592958797	2.8556949023887404	-0.5312693969807409	0.9702762620869361	2.8601724995069353	1.8510493465944442	0.7469735243269034	2.5357901019482276	1.2754164537559578	2.621135262590982	1.7954507642732793	2.891938678851421	1.9363824705285753	2.791216721999157	2.8458341845288464	2.388745184795842	3.539215100975224	2.170791925477571	2.9366500285262456	1.2995650650946724	1.9091294921831694	1.0218166723203843	3.15482450785393	1.7773047742592059	2.1254655492969876	2.8426622716236256	2.8279111957519025	2.1022700251152395	2.0196603304426293	1.4531054779063406	0.18709232010230048	1.4092309211845324	0.4200967761786121	2.004373247809781	0.4925300131590393	2.5138034065076833	1.749444223544181	0.658915385091518	1.292823939074975
2.412813273733395	1.4484832518670674	1.4444103244503605	2.1981158650882247	3.1339231116224657	3.3200781087373836	3.823842091277189	2.660490761299897	1.8001847298568605	1.8102525392236193	1.7720788848091955	2.3472121678731175	2.876656900428215	-1.6192703132472417	2.1806950121247453	3.472901227418739	3.355237629651883	-0.5192028883649977	2.822952434673919	1.7413583360767104	2.48608431412371	1.3193143389794497	2.5514858878907343	3.36075736733817	2.321691975460949	3.306293451316415	3.2398960094445233	2.638799452648661	2.6811345305376975	2.146456907313672	2.2043207027786043	1.932074551833983	2.3580996462678394	3.335823232510184	0.42165834111475875	2.234495503584926	2.6964700245381312	2.802887809085223	1.9114662956038575	2.946134507628183	1.7725660822939584	0.913810865879303	1.953616969751226	1.8962631533532264	1.3466563706378236	-0.22161704027376636	4.015469817216391	2.2174427451492402	0.8543628969825956	1.5568331196194944
2.161793146914484	0.7531806549671678	2.404655335765247	1.9376465278442663	1.1539469745532616	2.7536674982121605	3.0570753448613854	1.4378428323928378	2.7601979541226926	1.2971425961417864	2.456513511486807	2.2689993650664637	1.8721161562919872	-0.7536978740076347	2.6624756579383893	2.7173394266349	3.3306459242842053	-0.8913348082129643	2.145753648380053	1.2426188539351637	1.7817378291829185	0.5390329810318877	1.6029727384979808	3.1540967136829967	1.0349052845452507	2.1053163475432366	2.3962350510845836	0.9877035288858056	2.312621631457595	1.1452006900590292	2.290531210701792	1.7187612499928338	2.9074170038967293	1.686734147980035	-0.7168359860495348	1.5005223231389848	1.3592497744276655	1.8311912073477528	1.233774401713885	2.916018344003361	1.3401268703403415	1.8526726737510724	1.742685138039088	2.694958595614489	0.0013481614765160695	-0.22108973198903936	4.041063989830962	1.9993861563908168	0.9045725451952576	0.9271185983611713
1.1594240966790599	-0.0829240003659347	2.335937094261322	0.5763409148316914	-0.882874784868579	0.8079841328013927	0.9998076128090049	0.006066704454402461	2.1578975326304657	0.02583666524013586	1.8765556571663198	1.5802283859120745	0.7064414765528209	1.2231977204978512	1.9785012354244333	0.5637959270513286	1.5107229957228743	-0.5241583336386254	0.633154007090039	0.17346074645462856	0.6354330216814985	-0.4953420451168797	0.31465240848101445	1.1899147557736598	-0.20675812560790427	-0.06060445497963137	0.2804386062380496	-0.7199651337342807	0.9155384673477618	0.26622354891070643	1.4229610461820672	0.7962550807680709	1.8318599315295312	-0.8149739507436452	-1.2923786422446373	0.11199316232311053	-0.5069043963298894	0.180164880808426	0.1679647783198429	1.5839412830267887	0.3751393108354763	1.962004617326118	0.5745908148630656	2.215352059999041	-0.9565036199775364	0.17331927148491627	2.2568658457368067	1.1776645299220072	0.6950103968956515	-0.4570245791807449
-0.2744329950963994	-0.732270129711117	1.1898167178059025	-1.1221745810072912	-2.0910582954413366	-0.8945640236853702	-1.0699649397191786	-1.0503310802926438	0.62990795049452	-1.162356172568636	0.6114376207666746	0.3934245086873475	0.012549455654943191	2.331638508542543	0.798067281307418	-1.728052706315731	-0.7013208761681089	-0.19589665221877195	-0.7944085862608294	-0.6278398241861955	-0.4897855980426189	-1.515167115351402	-0.8064231269792388	-0.9883976058183153	-0.7453739089711814	-1.554636543718862	-1.4411296788311303	-1.8188095534171416	-0.6099805997322654	-0.47367528978222356	0.11622243502949621	-0.5993270615347257	-0.13586921822217754	-2.402136684908759	-1.477540578880488	-1.2180690470820856	-1.7021988326299458	-1.225067176048473	-0.815330354178229	-0.25456959791824046	-0.6447989394197571	0.8456114261557888	-0.8177015604472965	1.006019666269816	-1.1744211622313583	0.3532959636069349	-0.13866229045185463	0.33161796605630744	0.3088879470737865	-1.615911768117534
-1.3118295902523465	-1.0791409146963677	-0.06286378611301752	-1.822861803622082	-2.0733222645379548	-1.0507962762691603	-1.881963171743574	-1.2852737940748407	-0.4251017049960939	-1.4852017984326715	-0.22090980016695427	-0.5600042002048456	-0.18769285722311219	1.6193845262576598	0.13358156749369487	-2.5680238495630467	-1.544791535421877	-0.29951426990108515	-1.1745717933439936	-0.581314726858752	-0.9703502802171977	-1.944295404629171	-1.163402881780664	-1.6743531279115371	-0.5336378478869624	-1.415801229348732	-1.4913387158741949	-1.954573483917273	-1.157154274876163	-0.9995356674982816	-0.72626887981228	-1.533237835492238	-1.4219391553391565	-2.176293591583162	-1.5113968225223129	-1.6747152526466593	-1.5443383944503173	-1.472073535712065	-1.1149348592798096	-1.2806402831916857	-1.2095463175353751	-0.7254405098144905	-1.3259411361185056	0.16091862566957482	-1.0114255335755036	0.18627673159684655	-1.432983926589861	-0.06723264793660673	0.031061496280898576	-1.6158357047362726
-1.369538040743226	-1.1086356994302367	-0.4585813413011907	-1.068417620272752	-1.1501980900009825	0.0723358541525661	-1.2456958796874482	-0.823526745774742	-0.3351680804959639	-0.888404386785105	-0.06413805468374582	-0.5767999020945798	-0.1685886361670585	-0.03684878735973579	0.28147865631950225	-1.5389856429192714	-0.666824069272616	-0.5483937509651532	-0.45873826874630047	0.17327507757372979	-0.5857417710853022	-1.3379544994345145	-0.554912661576294	-0.6854901608443116	0.047712060499137454	-0.21533353009975417	-0.22212093573952105	-1.2574289759845714	-0.5512474120900117	-1.1190134077508733	-0.5842215841962469	-1.3473761763664773	-1.2616906274649737	-0.837563560179252	-1.426550189364714	-1.013679949043597	-0.45030386680857687	-0.531227707403459	-0.565465506336048	-0.9139867806178604	-1.1152544442189078	-1.5282898921504495	-0.5339140266638668	0.18094797065174956	-0.8452260050840943	0.048327007847487544	-1.0146398428744543	-0.12090897116218446	0.11832519628055657	-0.48984712401919167
-0.7675201012939101	-0.9106809982656944	0.003762189480712575	0.17532278472170457	-0.12494965198880086	1.0921842170036193	-0.12447181578293898	-0.3444483833512191	0.25538971718531367	-0.02410132120469234	0.6097278505433594	0.25286035303006793	-0.0721012933929781	-1.128525855623082	0.6626958087291156	0.15149767513932874	0.6029711696088719	-0.5293650037772074	0.441820584497296	0.9294457768885759	0.1492034076201864	0.0242235990272404	0.4863948063503389	0.6016916781077105	0.59184321156532	0.7204234371088755	0.8667591538633844	-0.29512980705915787	0.3308200157652044	-0.8330960241641023	0.14302366776885048	-0.4204918706403877	-0.37917071788973156	0.2198357075216206	-1.2042825407071651	0.14585694300136073	0.5170969740708887	0.6191100879027039	0.2834428637742934	0.12835620949838708	-0.659580423627984	-1.0809936960603341	0.8052640270831716	0.5777126540984977	-0.6668433934900875	0.21220172876569018	0.13269890190112432	-0.2419362842814063	0.5151357025362276	0.7805450704345243
-0.42015455225894893	-0.6933802821612016	0.4772031255514075	0.5812173046761835	0.2634335764206658	1.030396736607338	0.36240706296535935	-0.4439053114680278	0.30975191093412136	0.43867542691693573	0.8807354463319518	1.0362892929869265	0.09462313682461942	-1.084087405331639	0.6116478892056715	0.8461896846703276	0.7506997351970386	-0.2414424456463583	0.6174026069871712	1.0276768453689713	0.39267617331167587	1.1472116347455201	1.0201355858855994	0.8044645520826997	0.8255980317641667	0.6931777831103154	0.7362379660225213	0.23690879723277458	0.5432112223803356	-0.47377946162462226	0.5100168622016404	0.23743457124036838	0.0020040421187855536	0.3331737680802736	-0.9649523067988557	0.7934065741722047	0.5989583071337493	0.871955132480057	0.5989932511975066	0.6005869495260319	-0.3914351205905775	-0.040512373661975236	1.439237139591807	0.5693960601882456	-0.31197968793592845	0.44909108665286457	0.5521298843808041	-0.5348839501355976	0.8142079100626782	1.184366657190415
-0.82261399080395	-0.6092565207392682	0.21131976332481656	-0.1018667335885459	-0.19121092269384013	0.17370635006293592	-0.03905593565086456	-1.0266133830616564	-0.3624168848991048	0.4288922841134955	0.32441880295198294	0.8996808103166894	0.1899482918279869	-0.5004168573254717	0.08056726193700037	0.04635929193692774	-0.34854228938205994	0.0015622095714627425	0.0373618997655152	0.39742491500059174	-0.20691828085195163	1.1217978179456922	0.5115722242498768	-0.11117344647837285	0.5479570166336936	0.06978779862826313	-0.23217105888660905	-0.04368575487560901	-0.022369690824488753	-0.3882583986971794	0.0026110944289678938	0.06768713370067524	-0.44214461921542614	-0.03250052214666446	-0.8441267465998346	0.39500170487483305	-0.1543883714821035	0.04320565375300952	0.03998084684352875	-0.011917270296413877	-0.5605175520114425	0.5377131659926881	0.7902918692199111	-0.03947423623753216	0.1730242647539567	0.33775290407404457	-0.21559100068977582	-0.6798261609563706	0.5633260812120959	0.5382892512385656
-1.505304195093011	-0.5552812462015949	-0.73621567025179	-0.8974630491070685	-1.0742121324683842	-0.5132923121470446	-0.6835378531138991	-1.4486553191801244	-1.0295256315396233	0.36653278065552175	-0.6420551833203327	-0.19208456774035612	-0.07532703696491444	-0.13919675079538557	-0.5061578603127056	-1.2294322974816474	-1.4744694464476717	0.014496810182872922	-0.6106768361044038	-0.42480994403575617	-1.1655319281577425	-0.014068110287894918	-0.672670031422545	-1.0578390198747003	-0.30587902331965683	-0.45991109014257164	-0.8615019846577542	-0.9169333909195042	-0.7596636117122142	-0.5629804779785793	-0.9427113688786837	-0.55601444011617	-0.9494584688488769	-0.1273695410702813	-0.7571869999867129	-0.6649156625294083	-1.1323650419350106	-0.9914440741811404	-0.9400851491893724	-1.086101304215276	-0.8496035759910278	0.20553909080298344	-0.5576278788823698	-0.7826823902907094	0.5423620035200629	-0.1634792019716531	-1.356330070611166	-0.4753237853475665	-0.3186029795529209	-0.5106930546203361
-1.6058053755937305	-0.28181549274618245	-1.6631360067441954	-0.8213518963246116	-1.6552916898224004	-0.5371427432120622	-0.8581245858139358	-1.2409983326343192	-1.0668203100041793	0.5284047948545543	-1.2541060778646766	-1.4385436385858417	-0.7673519158479831	-0.09793239637656072	-0.8735113525356971	-1.6336117477157088	-1.5074421510804599	-0.08884021277916515	-0.7909110873372016	-0.788529086633331	-1.6766826227433143	-1.2608615305094242	-1.6229554154180665	-1.1407376737548929	-1.4136674759837573	-0.6755415192864553	-0.5380307657056453	-1.663267029697341	-1.1431918794941653	-0.678788806780457	-1.4540024422552145	-0.9071951309157757	-0.7594959949604403	0.18436143196671775	-0.45791760606137305	-1.4804433189695312	-1.7014732802026145	-1.2218945006788926	-1.5765731726490342	-1.64068953035371	-0.7372976103141823	-0.6062309377198734	-1.5152562159722778	-1.169976215364275	0.6308110762280085	-0.6299281746481483	-1.812033873947967	-0.2385101474066351	-1.3895406310851002	-1.1726434510749713
-0.8595032380863914	0.24919497233187496	-1.911251117891081	0.03338947154040757	-1.3728748093111123	-0.25766578288341024	-0.47493309557189217	-0.5351052117720793	-0.6828373052067996	0.6926805033773161	-1.1394602620446217	-1.9684753362960588	-1.4448877820855157	-0.00039755554580616514	-1.1179433041294415	-0.8509660111203879	-0.5530697952354571	-0.10801775806133067	-0.582442794066086	-0.4799924003834993	-1.389050679161005	-1.5579954966994027	-1.7193334861621288	-0.4833964762296699	-2.032671388493653	-0.7661109061202633	0.22953782760325114	-1.5453219240119713	-1.1451090595155058	-0.5013123697372039	-1.1406856990982874	-0.7165367365231832	-0.04417505144348157	0.47760927059438923	0.13412338708764068	-1.423002706810117	-1.5177808853082229	-0.5156239794516905	-1.5042658067455217	-1.3264448906403552	-0.10164860655258598	-1.1226506322956733	-1.5382985174381019	-1.1415528551022407	0.4919641567797341	-0.667168544000726	-1.3345654397161906	-0.40502129114529256	-1.9638505329941625	-1.1199018461555685
0.16739744828970393	0.7408219117207164	-1.341233946554934	0.7481869388134423	-0.22384620915657696	-0.2675779968080107	0.040619554084520414	0.26010284314113263	-0.4689946145701876	0.5004706497157515	-0.5866142730085272	-1.5633167286152743	-1.426283966254583	0.3224081621106029	-1.3455489428193181	0.2987245393284407	0.39852007561980546	0.029610040764961446	-0.2901512408706796	0.14326556672700963	-0.5966518092721758	-0.7271818567525036	-1.0739913385662327	0.18189810537279252	-1.5017664361179683	-0.7895423072424388	0.525190723287397	-0.3630043898324072	-0.9205626406463308	-0.09643287582596341	-0.3478172899111439	-0.2670971238889403	0.4004742219819346	0.46062805806329377	0.7793848380115439	-0.5606127356807091	-0.5948111101539868	0.3225767897137118	-0.9432294524559123	-0.5661717816434684	0.6465505772241666	-0.8742266679161613	-0.9815842166939412	-0.8722551133191654	0.29519249321214647	-0.3628883806059047	-0.48932035005800933	-0.8180132326428944	-1.630965403335867	-0.5436636634814804
0.7924471803393498	0.9068368055118197	-0.3072337901532231	0.6887916582544225	1.168199070292171	-0.6749568138368263	0.3161317620469528	0.97903064788192	-0.5133695667400815	0.05290284902167889	-0.18668021988854872	-0.701342677347933	-0.44947433515059065	0.6005582903739215	-1.3842082239056472	0.9209155250376189	0.6376686151846084	0.27835560244396707	0.07671841371028165	0.5028456254874127	0.2354913529435052	0.4323657760996003	-0.23257044870040314	0.4027967765014612	0.05807249023939824	-0.5636223036230035	0.05833395258818718	1.3218471787659223	-0.43211582692328154	0.32789252379342587	0.42452753803167886	0.1121176776376551	0.1738328842322115	0.29411539962840433	1.1666112253313068	0.5791493009215855	0.6642888738947461	0.43360199613026	-0.29951556008912555	0.0984916492653867	1.0460703617250644	0.06614027550165535	-0.5211158258982708	-0.41137181031476433	0.2075539191222303	-0.15781598373717673	0.11468513336754342	-0.7745494077887705	-0.613395623362321	0.14132043531106647
0.9075338344104162	0.8477034629581663	0.6225931649637864	0.08314312448493562	1.905529095713592	-1.093589001053915	0.30062221564627867	1.6589251942780405	-0.34654467536512007	-0.07244592895491707	-0.2704313658419574	-0.04563323321944445	0.936692953391749	0.49337232400595	-1.0590166352937664	0.9191030563894608	0.2956550154902853	0.5348787456784554	0.6586297186567139	0.2748576753741278	0.8973937945108043	0.9146843111852963	0.372075120943045	0.278181465968885	1.6105530108143584	-0.10387788448901239	-0.6309366666567592	2.4961200604435914	0.3602948354786455	0.6282521181573771	1.0660092579222487	0.3308003691629107	-0.32632027658646107	0.20749170173113313	1.242567314876002	1.4819849542700751	1.5308884131524958	-0.25324629087175354	0.2140065872798705	0.5202046330790435	1.0579831430820306	1.1978976598512578	-0.42530622552094793	0.22177728664692617	0.36394135816738343	-0.33073214696539377	0.32210222062790267	0.032424751387873804	0.3359562095911994	0.5459227381974121
0.8220845009412435	0.8909005139009133	0.9438823371671774	-0.46618083261447874	1.4389094984869597	-1.1711143477109878	0.06514921921540619	2.0595467667878307	0.23321854234085654	0.5037770154064029	-0.6513285496855815	0.044055176100073805	1.711223371664891	-0.03646653493907139	-0.6229647273623932	0.7614035095249824	-0.14210314496136975	0.5975786086192922	1.2018983140559591	-0.4167294060045802	1.3101445771818272	0.363574780767351	0.5861273334773753	0.02200401421123876	1.9669225659655434	0.15839745678101633	-0.8613539449744303	2.3690655516511714	1.0824874198267054	0.6920659126296725	1.6656500921966355	0.30913411270833513	-0.5301567685144929	0.09223084926376782	1.1866374118951233	1.8551170192552882	1.3444928605910167	-1.0558316229811606	0.5142232516364017	0.7707772556267152	0.9357577788984883	1.8284872203758578	-0.4836429089763866	0.6842399992171077	0.7861136512561611	-0.7276475705257007	0.2213384396414836	0.860886887106616	0.4672602575050521	0.42617247408406156
0.6298974901827552	1.0475732891386302	0.4794100553834798	-0.7199628575417436	0.03335325728630895	-0.9324568644623833	-0.38321347889949864	1.5963785882123624	0.6757592592983996	1.3919866921727955	-0.8437060132206534	-0.3727203032143386	1.2141936441007009	-0.7579796871464465	-0.6137074893546399	0.6610896148640059	-0.49509381871053393	0.20091525540488803	1.0673558309246296	-1.1704392668670216	1.2209989462344897	-0.723573581901655	0.3432840926809603	-0.3829900715252861	0.8373265768461589	-0.15667219600894872	-0.5006341323713799	0.9453411723108653	1.0966821252238095	0.35389160873087555	1.9986722573036648	-0.18270038235740174	-0.4291944586290821	-0.2939605789274111	1.0784403352171041	1.5718633617596696	0.09545401635323164	-1.2880244768062021	0.4217754338609019	0.7367959949468613	0.7186996771107437	1.4284167575679878	-0.506840167592301	0.42631190556081094	1.2349654293759946	-1.0128183663561185	-0.20737623572130456	0.6003855790430639	-0.37190454789258875	-0.18740844809481233
0.0759406775134776	0.8627928265299633	-0.42356160177319546	-0.8599049843620471	-1.3573042445022838	-0.619040908763073	-0.9568905465034941	0.025168628443873093	0.31793852469305217	1.7241560002804184	-0.5242395692171973	-0.9624079071103048	-0.2509623083879997	-1.4137797995542747	-1.176755569382725	0.31848209756036555	-0.8542865321974585	-0.7058218116758673	0.008322436034592123	-1.6059852268705845	0.3692973948309909	-1.4975509819786164	-0.3800115992490287	-0.9668499475964513	-0.8478419513445113	-0.796281107760487	0.05270058191717287	-0.9390991549534206	0.2440818355095496	-0.4298748975737273	1.5929920886454083	-1.1631847306157748	-0.46050218016596783	-0.8273353855015175	0.7263034254015409	0.6811021329119502	-1.4029426315456501	-0.8674881861182164	-0.23013222579441817	0.19692232610531557	0.10145774495206404	0.07937724711973787	-0.6395057409183353	-0.6148827928904993	1.2693269583124227	-1.0769993333487244	-0.9755080862012775	-0.8341523654044969	-1.557498738341099	-0.8986016940444185
-0.8847502330406504	0.007739596416655525	-1.033000729138721	-1.001408480458678	-1.8091757107497337	-0.36282065100664923	-1.334355784456496	-1.9294519437290458	-0.6467748724477943	1.0629708389799148	0.16518665689286946	-1.3039801070757249	-1.5996718264316427	-1.8160665873122823	-1.7305225682374814	-0.4973008668713589	-1.114258541740358	-1.702175279476574	-1.261264458131342	-1.546891665937288	-0.9715229645946664	-1.4452798917620069	-1.3078130531997612	-1.4375678862984342	-1.7267582591814576	-1.0324050041622208	0.3959483662595071	-2.1850261050085207	-0.7634480324833444	-1.3186247984660182	0.4281544384166585	-2.048122126911521	-0.7937936340049146	-1.0153986889697826	-0.08917333207924895	-0.45598341042457996	-2.1195086608451565	-0.2387030459920466	-1.221749325585935	-0.7005188883264561	-1.0678247635269849	-1.3867167521724	-1.0681293998531485	-1.6202191786821647	0.6507332127292452	-1.0963743779547634	-1.7341242046249519	-2.1372155885082886	-2.137002000212005	-1.1420451926786792
-1.7020303876970355	-1.0819119140176645	-0.8196627012879626	-0.9855268123299084	-1.1726351506291905	-0.11643320940209392	-1.2152544449830958	-2.9788813131723444	-1.2234466798762593	-0.08966021944643701	0.7350069919636255	-1.0931368970808253	-1.8237042600823863	-1.8087245130685716	-1.5412384299771789	-1.401362989620291	-0.9324444502590201	-2.1082600962383524	-1.6348329111628974	-1.046411369124817	-1.907716865630972	-0.7243121944712607	-1.7893958538454362	-1.3650353011134932	-1.2029573071740929	-0.4859933733343447	0.473651346301065	-2.1996538634277956	-0.9932424123387773	-1.7297435444080682	-0.709496864117071	-2.0188067215063787	-1.0635827897311547	-0.6064752643719303	-1.2510902488594169	-1.2302605002263143	-1.704807492646523	0.12899046226738764	-1.9035404415729273	-1.3307604760624059	-2.305833890372688	-1.9626650974404318	-1.5661019846302353	-1.550320912510495	-0.2919335865066075	-1.2093860731538855	-1.876604436300371	-1.9589775035274606	-1.6047600712084316	-0.6715969481961749
-1.7082780192058584	-1.4613489207687869	-0.027563071990550952	-0.7179593137173103	-0.1595795598294747	0.1708759378243447	-0.7546628685670307	-2.4730391354538925	-0.7644623073219325	-0.7927478861466278	0.7935777836445774	-0.38568384326796556	-0.8263698670736735	-1.3164988420801003	-0.6108691710768523	-1.6993855824937827	-0.2669887129632396	-1.5990659602702453	-0.8290502023977024	-0.33548782692655404	-1.705505799835041	0.034341957212254144	-1.3058911424209985	-0.7358667946158942	0.0701171478238099	0.37088706308655217	0.4505053432032234	-1.272805124753511	-0.365883172964237	-1.4111263671533902	-0.8999473911194437	-0.9638181903152562	-0.9269399321641802	-0.022517293034979888	-2.2707957032225523	-1.2266058195706377	-0.7512376954152943	0.07357191884206804	-1.7489564123729062	-1.1999542141970947	-2.7569996167378705	-1.4097185661741467	-1.570715823474121	-0.3263957824807829	-0.873510003700128	-1.2487856931780426	-1.1692288677196974	-0.5041453133658069	-0.35325530570859126	0.11629142686666433
-0.9268865783307322	-0.7116169271834966	0.469410942453439	-0.44385192027502707	0.33766570749775904	0.4270591291813036	-0.5114839106605114	-1.0555549492032772	0.2024114318578876	-0.6356384886969866	0.41442182124302357	0.31681780916761004	0.48848566956063083	-0.47022099174496707	0.23609557280579943	-1.2119607331298947	0.31759490923076944	-0.5546148080192915	0.22167217380566862	0.28206546438622854	-0.6619481489727969	0.2586808612103049	-0.13105367671254634	-0.10327170773111084	0.8551549609105276	0.6911501304552445	0.4148563079243289	-0.25626186382966837	0.16231007066960612	-0.7684063865656187	-0.12141105110264838	0.17751280833299468	-0.6425831100202162	0.038194889935466436	-2.623659292977115	-0.6493916718572837	-0.10709498985381062	-0.30879097124791705	-0.9417976485235597	-0.583575712805813	-2.0163115320767577	-0.5504879468094659	-0.8042464383812231	0.8761111027895689	-0.7451800840368519	-0.8828996253621986	-0.13741271361933566	0.6034797009714954	0.6492717581716883	0.47710591091228843
-0.10718748178563674	0.45556774973108133	0.062317087230275306	-0.4483037766522679	0.05686237954406923	0.5211417340313217	-0.7856968871121214	0.05425125721195947	0.5667910323735651	-0.10262926921540433	0.050456725358260665	0.3949072634094074	0.9997076809761629	0.4194292473502465	0.27646019302956	-0.5481931671133189	0.18935084232097882	0.31839754544113297	0.40214680260326596	0.599477053781126	0.07999174641540334	-0.09635049899620211	0.7367083219118282	-0.0040839707177943345	0.4874378601099497	0.17676837923846656	0.31301484837901594	0.17465267883859067	-0.32192009386893605	-0.4152640135426631	0.6544074334439939	0.3276492446838362	-0.7849389396389159	-0.5745584074183337	-2.1010260031593657	-0.1639428483682262	-0.004042981457392527	-0.8292725979220789	-0.2388831868284133	-0.2993141269139827	-0.5711364632944833	-0.39053868730357255	0.29961185059991885	0.7804347549846964	-0.28373472022256224	-0.024855776348005308	0.40742856392874643	0.20137908311322264	0.7179874832879458	0.04866368499804064
0.15762430420508716	0.8744750323429303	-0.8455445222920068	-0.5841267138429876	-0.4756466371313398	0.39573497003991964	-1.1211885551641814	0.34635933204011876	-0.03381718703242138	0.037526509202184186	0.05353601957538611	-0.2868353471040014	0.3717666605285295	1.0746214734877586	-0.24055739575320434	-0.41189907510269125	-0.5201347590212968	0.6812988999142628	-0.2712149109230567	0.6503455721497029	-0.22735054190333248	-0.5207611105327207	0.5403875422633457	-0.2958710401443649	-0.5722769398930971	-0.6153061056314381	0.11430834393898485	0.02933932077093358	-1.5270989248675206	-0.4109481265134204	0.5420119436102545	-0.48503998877484467	-1.3799765830376576	-1.2204241720387785	-0.9078512126239926	-0.19745704699538766	0.02225200659536374	-1.243783044128607	-0.15992156520563697	-0.735929881698608	0.6706076558783486	-0.923500463403537	0.9484093520071191	-0.5568408485606297	-0.1397191024924644	0.9499420144688001	0.247727163576578	-0.9727419230360068	0.057291321809237954	-0.7300193247499158
0.10544131814070133	0.20566023413529566	-1.152904035994674	-0.381892362716628	-0.5597886692334981	0.12626219129508834	-0.732250381969402	0.3554023352997045	-0.794997246503274	-0.4145609572592707	0.30072644932721176	-1.0976708563250384	-0.6469458421869924	1.389664345594184	-0.35782040906664764	-0.7521414613638153	-0.8957645895703333	0.7412403765425364	-0.6662483384104064	0.6566346687337457	-1.0146732351405925	-0.4304518456373475	-0.35510647487386293	-0.2744800723233419	-1.2602336085129486	-0.8902328804103101	-0.08137824847473764	-0.15293439141186163	-2.118350279568795	-0.19508409894559145	-0.24762328519370147	-1.0880140654694368	-1.6287092997672517	-1.151691163346736	0.4367064872302612	-0.4573381241768436	0.38634387899662725	-1.26335486420419	-0.4149766936259502	-1.279613037659121	1.2097688328202973	-1.0587919909853334	0.7941181164061266	-1.6910955130905725	-0.4373908944952073	1.4448281811279526	-0.010706629835294232	-1.0986036088461335	-0.4846968068826254	-1.0089917230597483
0.3450429838488792	-0.684536345962024	-0.21903113017810014	0.2955647639528247	-0.04398141996959247	-0.10772750579989945	0.5035617206541076	0.7066587215728092	-0.7596376259950047	-0.9434428039924689	0.3618953701291892	-1.1170840316450927	-0.9639370789272634	1.3418528478027858	0.451862801535735	-0.8195936413724182	-0.2189135643759626	0.7435225556472408	0.06991320386916017	0.774165583513374	-0.9792996661711773	0.2403336227199295	-0.7576624489018571	0.4820260492703271	-0.9462929974606691	-0.3991822833518308	-0.1362502970468851	0.07718685693371419	-1.1255258190937072	0.5783844116772485	-0.6969359700222109	-0.5212129747513109	-0.7388879559850929	-0.3431431252756879	1.2718280749955524	-0.2834241715656973	0.843788431304717	-0.7275270869269738	-0.26438520220714185	-0.9354649322371823	1.2009901023437377	0.07207051471054989	0.28874319163249	-1.289337554747689	-0.6364264343852386	1.140452960813119	0.3100268030557993	0.5151681154616143	-0.27630461512030763	-0.3571590190917253
0.8578971051245166	-0.7456514178920904	1.3827345862916276	0.9463494809128775	0.5870112726337576	-0.1184980176889297	1.6952314047092671	1.158984217781848	0.012822670545941372	-0.9696278820421688	0.04764575873764533	-0.03132285315134435	-0.244199340645795	0.8900072662184749	1.6246735017940017	-0.11225429028862742	1.156309608932801	0.5306663910097414	1.3924434761965947	0.8992676820167663	0.36927998975243387	0.9319307754660475	0.06527914396558958	1.5276162620372948	0.019016738650603583	0.4412185354205054	-0.020076173779184314	0.6316967590506192	0.9505403761321949	1.3612948847367108	-0.2293123986623606	0.782726586511885	1.0447220660866652	0.4891163541136706	1.0914684397336638	0.5059492267831934	0.7942386223302985	0.17329198437032223	0.5900177647737577	0.4726893681548713	0.9697022225533398	1.894237540675348	0.17847122443745808	0.4417308775550607	-0.2867941665511138	0.29116706851255464	1.1131627991838962	2.4654584710658627	0.5005526996520593	0.8356929944907816
0.8912573773787763	0.022168333808664415	2.399171533908706	1.002869224875075	0.7937201717864343	0.13353692923975405	1.8101838071583223	0.9239451803209036	0.5750461561411192	-0.49478461429530485	-0.3046587535601744	1.453676683308114	0.7394776158966823	0.10913134728270926	2.135151101473187	0.9125601104566449	2.123541325235868	-0.167405715995745	1.9008730388771877	0.7990926352785142	1.9909476315896826	1.0178240186099834	1.517694397131399	1.9661550791487779	0.721295463456067	1.0602503356277742	0.1739308734203024	1.0412847831665049	2.577384892020773	1.2204390139603323	0.6037284169563794	1.470649177133128	2.5077087787423973	0.6677193089186108	-0.036310312551012226	1.267172031983992	0.11714813321874065	0.954630350083755	1.6282296735666815	1.926713029901154	0.5731014674579695	2.810088072392229	0.7039028027976028	1.9845880134947287	0.27039553749647766	-0.46104102142086195	1.6326448385939005	2.7787147202531686	1.1243814847787224	1.7812920113103559
0.05339778456891858	0.599224311413307	2.1583394184266416	0.6161800296442542	0.5616450725588249	0.43274902721490344	0.8560737724070743	-0.13783048390383987	0.3132420026765924	-0.032070691858833954	-0.19589667896039445	2.198212201633339	0.9212277523847582	-0.6180308193582534	1.6842494191289339	1.2594882445543976	2.031958673552468	-1.0968862521872953	0.9472944367758852	0.45435732027198744	2.366967719903184	0.48050145362025976	2.272154948571966	1.4448993088627897	0.5972021339696891	1.203028691565996	0.3267862457904913	1.0008046927799186	2.6826789792128127	0.07802653043776436	0.8048493189850289	0.8864561195162146	2.6831593147545814	0.21697469706170455	-1.2858085339840137	1.1695965662017542	-0.5371497227876852	1.2374437137991	2.0814886226766665	2.1931343998880646	0.0013477789752561402	1.9409749800205771	1.3961397263765454	2.1069526616066008	0.23417221252874487	-0.6051087220261817	1.382178811078466	1.1807239145573445	1.1517680956305565	2.035532513333691
-0.804912492905515	0.20693855269192368	1.159843226393393	0.5669344319014097	0.3610555735232945	0.45035658009726126	-0.04631576459406828	-1.054107831817807	-0.30118907045314564	0.012869145801145022	0.4044476000472648	1.698961644505533	0.11115769840283665	-0.7734235589914258	1.0333886554913227	0.5283679826816535	1.3755543101155883	-1.4760408630947308	-0.5738092304673202	0.18316327869538823	1.2060952802276717	-0.060342275852515614	1.726450950377106	0.5848877651503477	-0.054274571968478964	0.9601358157211356	0.3715505778301142	0.6910934845482601	1.5751628395959265	-0.8990467934952613	0.10286180616830236	-0.125483345326917	1.8628831872606044	-0.2811013834498347	-1.5577808676302012	0.15849180916149705	-0.4309698627008866	1.1028499617685044	1.7551123626076448	1.1229971011013116	-0.38553175344517127	0.192504751232942	1.6529063695839754	1.028853094402986	-0.5987753887062017	-0.16451537610957734	0.7790931200346932	-0.5838310582746048	0.8645883483937187	1.7670171890270756
-0.316169426122074	-0.7260586621361514	0.3889109422395229	1.277535296122851	0.5818777784834097	0.12140724637503161	0.1185885628484499	-0.7567989937553751	-0.3435795530712724	-0.24381639674260688	0.9315523290054146	0.5712934556796557	-0.7411472069994712	-0.22858048103678763	1.0865555282798571	-0.5328583258036037	1.1475360754476471	-0.8287015815649759	-1.1759844767550485	0.314475915665436	-0.15523226681910232	-0.050514220227947854	0.6744440890756404	0.32656391758849684	-0.41914728087548386	0.5725229308273123	0.30269114268678676	0.5410031396580914	0.4125375322707836	-0.4815825263401044	-0.8063060396077613	-0.23830352797400217	1.219483390190449	-0.3488275322858383	-0.43978095853301286	-0.8575325993934779	0.3886136403177882	0.9885037730864369	1.1512409587492096	-0.17207650850879927	-0.008717266670821028	-0.6893805533508227	1.3918292276216144	-0.03616044415879576	-1.3784824950314163	0.37160572942697473	0.6513010496429307	-0.7716134539294005	0.8631545859296027	1.371724487376539
1.678691563552814	-1.055868117498691	0.23215391620756418	2.133540998855661	1.096209847274556	-0.15051265960812688	1.1286154072245542	0.5924592048124755	0.4007397674746273	-0.38508140554886855	0.8254077740566856	-0.05738943853789056	-0.5366649018726032	0.49303660102850205	1.805520974939773	-0.7398753599906901	1.6317430398323607	0.34425721036422025	-0.3613108596390003	0.7436907767036877	-0.17857113613879005	0.36304195618737806	0.39885274563064343	0.9044177086741788	0.015170085565390646	0.32103880016278713	0.16644585534726727	0.7289846587890136	-0.026257582582170057	1.127565099722723	-1.143692694104069	0.7519806747574798	1.4578530727057113	-0.0046969595661281475	1.2768245564186367	-0.870355542332177	1.095621252041882	1.2095574603123957	0.8218121420391009	-0.4669759997464718	1.1771791230254733	-0.04671428398386973	1.0428087408965216	-0.26163231600402975	-1.057207162843234	0.5332720626906489	1.2118071455083559	0.4093272071649922	1.2972485607608635	0.9955916639545335
3.533029653308519	-0.27596622291616546	0.2604859172039083	2.065056648351495	1.4105262552458615	0.14277959142982122	1.8061300278820869	1.6535935656854959	1.2070855188676914	-0.22058559936767774	0.19075907573279052	0.36831285864330127	0.747857091786299	0.6897178803459362	2.222357485818788	0.27444754065413585	2.064740885181453	1.026740972158378	0.9436464097785755	0.9367788575092357	1.190369366135056	0.5488489742151123	1.1969338063675194	1.587079663078713	0.9745678411505341	0.4392481585367209	0.0433796323441408	0.9978452658433262	0.10206581021365885	2.348198149060959	-0.8842821949153582	1.7065557017918498	2.0463342979807666	0.4254602229062098	2.2358936855030174	0.2030336960969622	1.005231682604138	1.619995409490809	0.7833549913793386	0.3646810549274883	2.3026852126398754	1.0248511340702366	0.9570039211497476	0.10888876762014696	0.3444053278112516	0.3224607250464579	1.758290189380824	1.216202929630331	1.6383982349077657	0.5243255685725562
3.3587879875604663	0.8783626258723386	0.006183681720020395	0.794008119429922	1.1977070611841845	0.9287025895716592	1.3791065331804426	1.3973521533962256	1.3311411397794684	0.0024808092861191822	-0.29229859384966156	1.347517657354635	1.933800182978936	0.27474725107659753	1.5163812638618905	1.6114791645622555	1.5472666131427197	0.8560526762613704	1.4653686945515634	0.4766001166465465	2.4463593099100516	0.2319799447855399	2.012234741700197	1.459666516502501	1.6678472687674741	0.8884672317744285	-0.021468960298965105	0.9698520155744939	0.21358160489516576	1.9451386023206623	-0.5751746878542452	1.5668984348932762	1.8909054095735665	0.6798965631587108	1.826879831496818	1.4107710730083016	0.3388612552583748	1.7682375359837015	0.6584705257561649	1.3419017745916466	2.288419044006232	1.0481753236027729	0.9824159666318969	0.36754196545416434	1.5808615796680574	0.18965308281242055	1.481175602717751	0.5711960543809902	1.2699825920338752	-0.06240397151561014
1.1625711643117935	1.2559146317008076	-0.35205759346860693	-0.7500571024510452	0.6146824341672995	1.375079031256742	0.3097175973237628	0.2936557533952951	0.860742623015006	-0.0954656454032388	-0.15522548801613806	1.8667454321263026	1.8013771190590449	-0.059878083145297675	-0.07748247749651252	1.966264182729428	0.10888176387094632	0.5573954253375619	0.8503003943269052	-0.43016579114379144	2.1204263245910195	-0.09322463485415998	1.5936320542731992	0.3840220087423492	1.5024439539165313	1.2062668005713064	-0.10562893609422709	0.5702831226106031	0.04643433516472397	0.45862118905707994	-0.5377746689636441	0.6424349750812962	0.6380278567976877	0.6681300335283119	0.7972695530458935	1.6690617481195655	-0.06855192197400044	1.347902219812245	0.2662326196784583	1.468407930485379	1.0124872715304098	-0.08331282321644519	0.7080245749668475	0.2750670842434916	1.4346923318827038	0.5370903606499075	0.41635947451978766	-0.6588897753701927	0.22861688203162409	-0.5238518870460998
-0.9776587235859798	0.5439627371076936	-0.27073403033235305	-1.397427092770981	0.10055568774332226	0.6649287881895052	-0.3442681698569277	-0.2479257376860435	0.47732919486901976	-0.5809532959813203	0.2954367532702215	1.368837060519398	0.33749276303350356	0.38468440728320336	-1.4963012085741758	0.9221338900184516	-1.3022773986963063	1.006147147676354	-0.21562192784248718	-1.0996379585029767	0.2876433777208656	0.23005214821834183	-0.11186357069636226	-0.8787486507340937	0.5740313634447464	0.8140715685469564	-0.3727714923984543	0.07509520860985026	-0.21326281063609226	-0.4040842861187562	-0.5531388755629928	0.17699861018138788	-0.8949714213482785	0.3732702117995956	0.4213830778971885	0.7497635961085168	0.22999473797474948	0.4660219841745214	-0.11819519414544853	0.6870161467272858	-0.43045722025165584	-1.0590601212570743	0.05012295264361942	0.175227007949293	0.023175994323705987	1.2439171664360777	-0.5870302409140697	-0.8061489358065217	-0.7456259686777311	-0.624965427024599
-1.1066871764403468	-0.4715684820322945	0.3391448509327101	-0.9689054464192646	-0.07128470070112446	-0.9710942856663239	-0.18492183258842745	0.45380682470153005	0.5534580321881712	-1.094791050969091	0.3441258106917061	0.20161086900963354	-1.2318629802154673	1.448931576758331	-1.8731094308841687	-0.6301782813483842	-1.831333225485718	2.0246886244272617	-0.905613131507092	-1.0577207788204968	-1.5735674547914458	1.0937202462010243	-1.8531275496599122	-1.4549361807388548	-0.45404504019440184	-0.3364200615095579	-0.8698052411624249	-0.22603766143292991	-0.34244242911178857	0.23546780661487168	-0.33167879592015426	0.7718206275753638	-1.6028414153681285	-0.13596074079653062	1.0822749084421677	-0.5746086781867559	0.7714509592293042	-0.4747372240064657	-0.11153199600139369	-0.2317134511057237	-0.8210746346303395	-0.7948976511934027	-0.5507674208241248	0.35416667879411445	-1.3026216197189884	1.7292834543001476	-0.8155910774201663	0.509978567944277	-0.9143917178826084	-0.46840372520222984
0.44341420971238404	-0.8261764936218282	0.877448234526842	-0.33283702388192327	0.0003476062716054072	-2.210562367975763	0.190085865050525	1.5546681718279336	0.7812395297668027	-1.158440875770076	-0.24073001744363795	-0.7950076465707396	-1.6371462611016325	2.2067486165345502	-1.237225057698964	-1.3442971579613598	-1.5312660483110143	2.476674191724382	-0.9935268814261998	-0.5081201596172334	-2.0801870802333364	1.5887854699414274	-2.3246687692633796	-1.1804884213065947	-0.8975257762140998	-1.5021130934886335	-1.3636920450218797	-0.31563736105503004	-0.34376958185814316	1.399439386359615	0.015637492583012134	1.6457998144503179	-1.2320121376169118	-0.5839766366663726	1.8622363226656267	-1.2594274473466625	0.7528508661112944	-1.0673319697728978	0.3200997330521287	-0.561771751714494	-0.10139188439089115	0.280852749192977	-0.5783658458223004	0.6297873726999722	-1.3463645704753582	1.534460111897977	-0.41650905425772555	1.9139445197803608	-0.24067491502072635	-0.41392632309992505
1.4237961082593455	-0.3450879307080181	0.737431835648258	-0.28965904539423193	0.037026635351661646	-1.882440304879321	0.08616796980857856	1.6869102628429542	0.7066698406738091	-0.5911924715640807	-0.8662563781310978	-1.0681728008748346	-0.7402088454436129	1.9656181975935738	-0.2963555425576363	-0.6691209994185419	-1.123482811672219	1.662044607183345	-0.7554314631333343	-0.061020654497941286	-1.1659293699699005	1.0429013212164753	-1.4063152441760962	-0.639276192175758	-0.5453287447412555	-1.7519059167752151	-1.4748588066586545	-0.3656468661589034	-0.2914737202356595	1.4245716626576788	0.17642444232104715	1.6194267093378494	-0.5215146157102852	-0.5785195379853577	1.6357451849175078	-0.8512178771482	0.009398141356047832	-1.0942045136804777	0.8490356877927847	-0.25447661744829614	0.6146918147490289	0.8234134230479234	-0.02679739034517581	0.6761567875139367	-0.21486164673926667	0.8341022081875167	-0.09684007411742913	1.9249112032787372	0.6289749649009048	-0.6435498707295536
0.21391169558886314	0.3620671705638673	0.02413374171543437	-0.6793663023237254	-0.10900843551370999	-0.2580958422804196	-0.3850134271596841	0.5337424748870012	0.3451165441725995	0.31790880001478733	-0.784143329775493	-0.7571702349362832	0.45646732247673616	1.0178225494534452	0.2635506843577332	0.7064833087751559	-1.1231794020643462	0.3110893543276209	-0.48187539689904835	-0.06628573682217938	0.09031459435755772	-0.07980551725880482	-0.15704687596954847	-0.4868552348665601	0.23168405279321433	-0.9130300770895121	-1.0493670269019055	-0.459902807363808	-0.16242560203876688	-0.07161652166492753	0.1339711623179891	0.5487872375915838	-0.3072619745142328	0.006558984650502646	0.4171190833447232	0.21477569789862686	-0.7610627152458221	-0.5945582437537617	1.1418404506454094	0.1967840757662538	0.3313267973888309	0.21600614771253668	0.5391636956783908	0.5133931774499773	0.9404690666596499	0.3069375175257617	-0.2604695479846774	0.6473276590681127	1.0055435661263703	-0.9140590233804049
-2.334055264821425	0.6820198308105931	-0.6183554843376757	-0.7427526877629314	-0.3668281789636378	1.1135296569254958	-0.5496382803911459	-0.8841209292678261	0.0637770949643196	1.0015072386395636	-0.008663581726823615	-0.4412473499884838	0.8534120032511773	0.25728400526928324	0.2057427397290877	1.5662576345541994	-1.3848112162470128	-0.16161631498618598	-0.31887299272848363	-0.335930304717704	0.598085627651777	-0.6012981741934705	0.28160773701802916	-0.829302396954399	0.7648823730340274	0.1993336008890984	-0.3716536459788614	-0.5139199495884882	0.011050229754278312	-1.762957480712392	0.1589952285060039	-0.5596529142623822	-0.6762157427508758	0.7762099784249985	-0.6106824374967105	0.9990293305988549	-0.7938497910500211	0.11629891879771678	1.085598319825646	0.30761088850774276	-0.7297191560639734	-0.7919092913011809	0.5150924866487148	0.42396628370044315	1.157837333048783	0.44329661460567743	-0.6507899560830035	-0.5106429694514465	0.7148589762468882	-0.836234664084435
-3.8205405934091874	0.5705852032091032	-0.8280045443299712	-0.16814941461618468	-0.6035104411344784	0.9880853607123601	-0.17319746569828734	-1.4625695434963562	-0.001447585998500463	1.0196836765228152	0.6155455426931067	-0.5570741800028599	0.23429230246614238	0.13494392232947355	-0.3123028689477276	1.2745162960283694	-1.4687632304937348	0.6401183641733472	-0.4291943203941767	-0.5193645990345136	0.12558684837059952	0.0030093658388486307	-0.32060819257499523	-1.245291154986082	0.556426763758172	0.6005576660417646	0.07316212343721389	-0.4657891510194982	-0.0413633434361408	-2.167032733870435	0.2877893001150536	-0.802489468802426	-1.0431887216845543	1.104344127954995	-0.4348768535180107	0.7615742105579384	-0.14248136576834766	0.54346550759782	0.6886110108550256	-0.04615509567995638	-1.47105180158945	-1.1332552588421083	-0.19008611666787795	0.4453795520484492	0.49600969950108226	0.9839660458659246	-0.8323311768577234	-0.6031635464071206	0.07728021262203326	-0.37059618115652665
-2.890361671339056	0.38221186790312406	-0.9113668546239232	0.5345817047532777	-0.7771781169119601	-0.2770832471269403	0.1539547252434112	-1.227576366146864	-0.12266904099217736	0.3948692211324515	0.3129418474555572	-1.0274219541312937	-0.7038718874989089	0.20732930904947738	-0.9493310505066408	0.23306198271272624	-1.2275662484832763	1.5042145019213256	-0.9522662259436387	-0.5772632324293873	-0.7471909826430283	0.9058717224022659	-1.2693782542120327	-1.2999388214947616	-0.3446052935494762	0.11898971532798447	0.0703071036282165	-0.41454678936491096	-0.5802159262688391	-1.260729939475684	0.11831144319587503	-0.3681019664604015	-0.8924510507020932	0.7546766262280911	0.6293359991597691	-0.48546520814386396	0.3763643542628102	0.3337717193191933	-0.038149513017214615	-0.6600009716245778	-1.241138344095819	-0.7133351009316441	-1.1205414787217145	0.22748852014299584	-0.2673021953952077	1.1003540548635613	-0.7836052139217965	-0.1623728295544306	-0.5074921981644972	0.06064187538795243
-0.5702932337948202	0.35057314741635887	-1.3061705543704982	0.7341560002099571	-0.9127577691319436	-1.1800672438225264	-0.2174332251472729	-1.0842214979840796	-0.5301012193699663	-0.3756751367909817	-0.7778086401944554	-1.3828780788699349	-1.1193020963219675	-0.21915386247770816	-1.307561055995795	-0.6350904783440046	-0.8862980694065127	0.9623410365202544	-1.6740506279816654	-0.7255976953736232	-1.2594968058095208	0.8174517220579071	-1.7039262510520834	-0.9500716867654087	-1.3185768539043374	-0.553965326989757	-0.14554906831327885	-0.46588736769861144	-1.3598356441094352	-0.2888148698976861	-0.6392105647950658	-0.09097409338634996	-0.2785304738594873	0.13637743293591179	1.291870445647014	-1.9303700966690207	0.1124005860315611	-0.3623426814609643	-0.9551778353193313	-1.187071572385055	-0.5474667363385581	-0.325122076872676	-1.714213861923913	-0.47855621975475765	-0.510704312936925	0.19279696647128827	-0.830240661402389	-0.32214811285607503	-0.8621714988036387	0.008160762371607117
0.9984508440113972	0.3772489563438793	-1.8693079706656976	0.45981991273775136	-0.9927449646608114	-0.7771196204511589	-1.0865687091229306	-1.5361067632996046	-1.0279425504086543	-0.6772942520614794	-1.7616726278534924	-1.2242730305850722	-0.7565661513534849	-1.1827310482890587	-1.0879728111691283	-0.7628757165480617	-0.6515274505254471	-0.9385519557160311	-1.9635385568908763	-0.9717358804655915	-1.0316799363544167	-0.5134749379956047	-1.2989036985883975	-0.483700725131542	-1.6068790120388647	-0.7445244852608115	-0.2128085800946271	-0.5032284307652849	-1.6163582057704722	-0.1781787396164676	-1.559333019528291	-0.2993999945004053	0.3531565246807433	-0.1474040980017568	0.7184149513588857	-2.5234980596825407	-0.681358685225956	-0.9271759468450759	-1.6524575614253008	-1.3028412458619882	-0.3619932318533207	-0.46127098785508736	-1.7269687758702046	-1.3698233543686829	-0.23448849105589317	-1.4543647109501743	-1.0901827687511767	-1.3104599290653882	-1.0047978605433685	-0.5047482605059239
0.8139758436648495	0.25561209969566046	-1.978199151500809	0.24237005167025247	-0.9494062779629908	0.311458491386297	-1.5788393759211392	-2.0272900530684765	-1.2421072616634588	-0.2606627093395858	-1.9155622647571813	-0.6067157987159157	-0.034327706110506895	-2.0046399183479506	-0.34974157260115535	-0.32710179069268697	-0.4587593945823779	-2.559849222816717	-1.321016071812643	-0.9437765070663588	-0.25248275741249143	-1.9587868968353654	-0.38281204696058074	-0.18107214071383665	-0.9527360166868537	-0.5274169164361784	-0.0790176974260631	-0.2781644603490551	-0.8149726295147439	-0.5855379030092426	-1.7869049939231032	-0.5115201621013861	0.6356435137152985	0.027987173247244524	-0.6075833078289176	-1.829704037562191	-1.1357962359781693	-0.8520503273705232	-1.678839569474018	-0.87967741079722	-0.9197111002131393	-0.6995730642549125	-1.2862646306483063	-1.858218912032729	0.1748935076863055	-2.8125667876847014	-1.2445775054288508	-2.2263290573140795	-0.997749054718496	-0.9835306225590807
-0.25728975651813657	-0.050346237360988096	-1.343678388076902	0.292060242570613	-0.7677352237513937	0.7096701724156997	-1.2272439975536684	-1.688987948838062	-1.1223378171195464	0.5475844175162514	-1.3048823206525568	-0.00010899036978656243	0.4263472533485362	-2.0938327885373775	0.40100775589361143	0.10817574331047639	-0.17093949873527456	-2.447544100732329	-0.0060269217341035256	-0.3355906978339309	0.47781879598864024	-2.26009671973113	0.42337784705114173	-0.10338039458978213	0.09749516013643808	-0.4788376315663931	-0.01849131505991131	0.20408923139162802	0.5994164560576732	-0.6255406882283706	-1.0130031741618226	-0.28778742342784674	0.47949979617103744	0.19252902832565102	-1.5099108558299918	-0.4723572722863485	-0.736802014158738	-0.3282397146750417	-1.034568281654926	-0.14281467497767336	-1.4615070654464462	-0.4508848687564135	-0.6714230944211735	-1.7547755655148827	0.39759717443083137	-2.9479260600255177	-0.9645850672327236	-2.241603573848749	-0.9044142471512998	-0.9659415790955086
-0.7898890536676245	-0.37453877591946855	-0.4535300512441132	0.17083805743043026	-0.5287115658523404	-0.08777753377108229	-0.5714496715673283	-0.4930433254460268	-0.9464995501927433	1.1148104809402106	-0.4800070169687593	0.15402549511199734	0.3381002222395663	-1.5931983982691054	0.5808416578729427	0.20228846241239065	0.12500067870559678	-0.9303174696687038	1.0850481385269888	0.5748143973093879	0.563181339741119	-1.3989105602734426	0.6658777914402818	-0.15723221916420743	0.6210887327828954	-0.8504937478961649	-0.21451967103976807	0.5172632388840992	1.43831571437858	-0.14841290565885049	0.08822633031189726	0.032110120756337304	-0.04141087100684521	-0.13613263780386872	-1.4188104051071238	0.3625339774216954	0.11630698414275777	-0.12998159899540906	-0.3248772766286663	0.4073252797845443	-1.172902114546616	0.05706762466405886	-0.12684618805514059	-1.4521148319465522	0.3632772669761912	-1.8110670042999053	-0.40407728108281443	-1.567642335096223	-0.8116162999388125	-0.4800073813149907
-0.3643177655981741	-0.49962195092218964	-0.017357667699347927	-0.5702410102118638	-0.3031374466292081	-1.1609799389573248	-0.47229935345337215	0.6443528408267011	-0.8230715935530536	1.0367331456164308	0.21642546214075176	-0.11543494943376248	-0.057898924033805886	-1.1069244740904502	0.11457908745304297	0.06244346018373831	0.188534896998431	0.2863881255454843	1.2867020247280352	1.0729304163593878	-0.08567909908686148	-0.48653231881376746	0.343771644456571	-0.24514340066634807	0.19485022004598712	-1.2202673289336403	-0.43980558496152167	0.2142880515903079	0.9247297702993122	0.13369669854546615	0.6211374734648064	-0.223650833434108	-0.7750368265661993	-0.845077475460373	-0.8529928943266379	0.048998662297988216	0.5690230623620277	-0.7738234217139088	-0.24401723734359962	0.39203067283599713	-0.14355785017061887	0.01847262226896854	0.17539021329554544	-1.3295743606101647	0.1726779779494363	-0.27729304690926937	-0.06002245534077676	-0.985693861509925	-0.7689909368220365	0.013496079208121172
0.33803063862040733	-0.3049616740213581	-0.1041476101820547	-1.6350229961810032	-0.0436441893660239	-1.2390317533649813	-0.9936375774389875	0.90570559648967	-0.47399313705334595	0.4603631230363574	0.8327560609420678	-0.3200796000682593	-0.22862000436746102	-0.9192703701266977	-0.41715044756726866	-0.04668469989435474	-0.01977824126300251	0.016932986115901657	0.8077811902889268	0.7602272848134558	-0.8636552628829347	-0.37846505693785254	-0.10079719385661047	-0.2936906435649885	-0.6211218692919189	-1.0019705617294696	-0.26193368142965345	-0.5826370166377992	-0.4632815298394061	-0.2682672973790663	0.5328927684322501	-1.0341850823069623	-1.4254766497456193	-1.2919303897754564	-0.6609335961861681	-0.8143171860201248	0.24678146596989103	-1.8376554043755886	-0.866783811429376	-0.06336226505853157	0.7710364324274906	-0.7453112684835463	0.14875663837860978	-1.1869096458396335	-0.002694866296893473	0.5917341109563876	-0.15234104987276517	-0.7160728949464071	-0.6937455426752769	0.09405774637308585
0.6352098195182168	0.13551912325525717	-0.11124739932158081	-2.1520363629120136	0.3294329089335639	-0.07233803090658263	-1.2923514666223963	0.4473009786170796	0.28351883255534577	-0.08727734009265217	1.3790641071715544	-0.014723945319557103	0.16975111764810993	-0.7020207446892179	-0.34808157080879465	-0.07936036472104234	-0.20610324655701806	-1.2048951234239504	0.38178050478445025	0.03682289860427631	-0.9360523645596214	-0.7365028007832253	-0.11659842843254065	-0.19567405857963865	-0.7780827076148187	-0.12763494731321515	0.4458822607294362	-1.1574780750030893	-1.4676983459372668	-0.8673347545860681	0.5973940718305357	-1.5448190099208727	-1.5949219043315268	-0.9641397180516278	-1.028843305095457	-0.9956961083828181	-0.370659214817052	-2.279291450566446	-1.551144710449282	-0.4273830988056108	0.9330157582102252	-1.3082987695620134	-0.13065695122775745	-0.5364801590645245	0.0031121299439969903	0.4183386133016536	-0.34134947947700733	-0.23047020377564395	-0.43337000737753556	-0.23247053998845618
0.5622477320006548	0.5132698307903057	0.35888232783197693	-1.626180143092696	0.7117760358112482	1.4295121128018613	-0.6886516061276247	0.07066383492125242	1.004442004721303	-0.17833289668197513	1.5338202271681987	0.6940395104393204	0.9260969626212416	-0.038951591219683585	0.34297291731177093	-0.22935218136848182	-0.059253652400759506	-1.8922825441129976	0.3536819210824388	-0.3100326956375263	-0.07707170707347945	-0.627951149391716	0.4671935859562608	0.158185895524816	0.1822098902165042	0.9045664120360115	1.2966244981423503	-0.9181931865503439	-1.3716327113424627	-0.8104941493373866	1.28057331042503	-1.1141355682338967	-1.0920915806763025	0.002770677454659284	-1.3845686782047857	0.017265912521590952	-0.5065584112505683	-1.5010901512152228	-1.607347475884304	-0.3278169212968605	0.5403494253226379	-0.7250025925292717	-0.3999248144184535	0.5679286680184898	0.21274182383682114	-0.23747483817653883	-0.17652575573655682	0.7570085526237949	0.014617498091333744	-0.5779280106088939
0.4618170653746347	0.4198675780689794	0.8568285877236315	-0.5021011005602078	0.7804106130563512	2.256926397994562	0.4373211675123468	0.19387426158096727	0.914532544964992	0.18456688225042828	1.00674697142556	1.1923375334194193	1.3716023076389068	0.9213025872236302	0.9728625392618515	-0.6258702489396673	0.36419729612236695	-1.3020542211664177	0.33349807942764476	0.03638520766060278	0.9723213494162966	0.20162216612462552	1.205967452423284	0.7325228984551396	1.563309802469672	1.5598482465520396	1.7403620716307369	-0.09285915042449279	-0.6847970625325638	-0.018593646224226632	1.9536040591984651	-0.20481065128146597	-0.2030043913740839	0.9826698565813745	-1.158369986300117	1.3541905141727217	0.08704351264975302	0.006316481051001674	-1.000215045147032	0.01679617691077846	0.22781416567741494	0.6118726375774518	-0.37587290876813034	1.3049048612968894	0.40705821176338364	-0.451235430318105	0.30157201087450575	1.5616409238249662	0.4086474886262241	-0.5290569522491378
0.30443861130578304	-0.2965215289284684	0.58029819625043	0.3625344330900075	0.3080489818026139	2.1998019218200526	1.0908551638773696	0.4534258837661197	-0.14869684404296915	0.6539838281895775	0.09361312586404273	0.9716360103981573	0.9614365719594364	1.4869852859042236	0.8816545675998215	-1.109557402966938	0.6839018228951467	-0.09286513946606854	-0.16531874710719174	0.6371515566925177	1.159906925123402	1.0417155761566306	1.382567646455509	1.2774199830627864	2.129322014798072	1.6661681696980564	1.577320113165459	0.47346871761024084	-0.4270346981134481	0.6873466335130151	1.5710997431191969	0.12817356162158758	0.4951340409751258	1.467702380963143	-0.41011159329617675	1.6316188682803823	0.9392040165736493	1.189614028083762	-0.30768687173432074	0.029281408772733126	0.26720117958747747	1.1963301480036839	-0.010980195054570104	0.9175062300125998	0.2951453559756006	0.17834936627839296	0.6114517275346182	1.2088799865001236	0.49411789791166927	0.04151823307594034
-0.19239353954748806	-1.2375985567852017	-0.5499576596849659	0.654729531737527	-0.45854786818548565	1.6774341417279541	0.917327089724661	0.38296534441160485	-1.3359637813282381	0.8935549925059094	-0.42851498562279766	0.19244591066542652	-0.1345773703422076	1.0864567844920643	0.15034619991407844	-1.3548033810348596	0.6383994834195248	0.6269508213728735	-0.9317913192126817	0.9201435847928139	0.22767450068826833	1.2334360403046785	0.7136438718875453	1.4923842115662767	1.3344999932315476	1.3144556931804292	1.0773795474409966	0.29395972377736734	-0.8766554979822132	0.6565316522914625	0.06015263640294369	-0.4101991281768048	0.6853937076965217	1.4695620402667753	0.3436247273992841	0.5131274227377813	1.440403155540572	1.5340240408640367	-0.02881391087632461	-0.5452150840942678	0.3709204182780028	0.16975481033692733	0.44241967642218577	-0.3308429173701993	-0.10873683225163455	1.1343846669599034	0.48872295028934526	-0.2414827283406969	0.33329591055455343	0.924014409917029
-0.8719397405312754	-1.6477337385921247	-1.599401599516763	0.8201863698399052	-0.8537513905012732	1.015560019909518	0.6677486676629091	0.19909612525107534	-1.5894688409121163	0.8397030708282388	-0.11529065481051151	-0.423113514635079	-1.0641334856713045	-0.16754939849081474	-0.4977008218700536	-1.1724245741808141	0.3977812997144062	0.5487765074007916	-1.1457693810687977	0.9203697391468103	-0.9363103244976227	1.0826885385433271	-0.27504046396136755	1.3041276023657498	-0.10651765827633962	0.6144732754232357	0.643998915811495	-0.13472489469819277	-1.258269069549293	0.2582726232996648	-1.3494611318451761	-0.9035960759410069	0.6181229540761536	1.358891961659301	0.7424054865733732	-0.7792778659161547	1.46943533005554	1.4693190792825699	-0.06832831568235428	-1.277823647430319	0.23069344002389608	-1.470344168895232	0.6735213719366059	-1.2974364852961142	-0.35158880308572527	1.466606819536524	0.28106488755886355	-1.4854964895747238	0.29551626624839106	1.7277948046780267
-1.0096413213899877	-1.085775637254146	-1.5606439942675654	1.3234175326165472	-0.3830881819482257	0.21068468504771182	1.2323633678239976	0.5906167417166244	-0.8002421494678026	0.6547134435916471	0.5653489683696252	-0.2973774517977895	-1.0518800911411048	-1.5532906333046834	-0.48701194898994266	-0.6423168878007813	0.37622559098987957	0.2605758659886053	-0.29006188803027927	1.1893652805200976	-1.1822254889871504	1.401659907207924	-0.6802276198378636	0.9601138667691703	-0.9304970757339279	-0.26462459901618324	0.4627039496799044	0.11304912036177077	-0.7030335456680256	0.3751342318088788	-1.395876465504512	-0.3517415741735924	0.7702840356933233	1.3976161754843563	0.8515194160724895	-0.68990028143009	1.3640581752570278	1.6494654076928643	0.04240305007230021	-1.4463512387758972	-0.012657662073123325	-1.8127462470188709	0.619387534003904	-1.1346871765904187	0.039717736398427295	0.7290573247933939	0.5160995787336007	-1.3238615033729826	0.6314840707453591	2.095541171342328
-0.13531455679741358	0.051998418355548956	-0.4365646317122268	1.9379046351294178	0.7023375343527621	-0.6674058991154139	2.4135408315265634	1.71756075130602	0.087260734364136	0.4713754598969645	0.6822395978782906	0.4301197037271638	-0.19389704769655622	-2.278329840645899	0.028769174527112203	0.020197228011705527	0.7739952688479745	0.3023724426217022	1.1999530868994823	1.9651720844663334	-0.30967611918008625	2.2477622866468345	-0.10944368189404066	0.8066941879042462	-0.586196395360986	-0.9279272497779022	0.48767458039665673	1.205830068099847	0.69390844393831	1.1891654582802234	-0.19609479369372795	0.9754403578978009	1.2194992409253842	1.4647836927265672	0.8736443398752658	0.9685031052843749	1.3544160843596933	2.038782620557228	0.5240732074688939	-0.7535512505944972	0.0020292942508331304	-0.16198040138998696	0.49254118796831226	-0.146223930743031	0.9394049387160133	-0.5296903706041592	1.163820303217408	-0.01338050805842735	1.1048087815160754	1.8814504588195686
1.1936743428875876	0.7935710159118929	0.8309582932079179	1.972424893028117	1.5264368593654434	-1.2210910572998752	3.000778127872126	2.714178010003176	0.205204546064965	0.20754241706460036	-0.09991810734753087	1.0689393210445135	0.5749123879086736	-1.9539942671168034	0.41403981394391237	0.6351179115837302	1.3717995985760276	0.49799290563581045	2.324106505946289	2.6585791416650104	0.7405417274514136	2.577223120259704	0.87908717888942	0.9606456278708382	0.27168984577321786	-0.9216908358033377	0.6352669515784002	2.147144798125447	1.9633596543052385	1.8530656537417651	0.9103299585847822	1.702720584767809	1.485198542691879	1.2013442065005773	0.7970407798318859	2.7232342621789996	1.2074548485043481	1.9545071590944998	1.0872219659378992	0.410530458383919	0.27778334970624463	2.1189511570021073	0.49671481868266293	0.6742728214925116	1.539134290367911	-1.245195153240294	1.570968413896267	1.0443057245565792	1.1737214129830364	1.2345833789188303
1.7790587606309873	0.49416954376404637	1.471745178957033	1.13422326317246	1.404340895939745	-1.1128546856709427	2.144340418623377	2.4592690535416155	-0.2225210589945982	-0.3514263147439515	-1.0712454546611805	1.0912562171054048	0.4061683333619368	-0.7352428631245083	0.27907090799099143	1.0621835423951864	1.7637268121486478	0.33940138227157385	2.481432711587159	2.3767486316081796	0.9397122966980223	1.435450991261639	1.2855799060886857	1.2022882116873572	0.5362944674130605	-0.20874518559821653	0.8402359501530952	1.7643029044385103	2.3366126892894856	1.504855600061376	0.9158725463929422	0.9452732290992084	1.0696333905408317	0.3841986863159863	0.44877277526895815	2.945488459436963	0.5362816471371643	1.0050891184572066	1.286923216523332	1.3957087980961251	0.3584963740487551	3.066238559853501	0.570319897381633	0.8293334834944279	1.0491743391223218	-0.85915598458289	1.2268148318710563	0.9438922548015	0.59283267237676	0.51644507569531
1.0343795303718617	-0.5076234077715942	1.6558405206143543	-0.05724206979885233	0.5430511126064791	-0.5732013115525606	0.4080876354470398	0.8364064963808235	-0.21379778520640874	-1.2556097115213345	-1.2056126218021017	0.617273744393568	-0.5640729218115688	0.7972978328541334	-0.1559765070371212	1.1372037197364162	1.7115428183079542	-0.21598805080471742	1.917076152551139	0.9407022538570204	0.27508735396870637	-0.7054534925072784	0.6384526309065309	1.1797097628713904	-0.19214107785647022	0.6456857749840305	0.9314722168726829	0.0720551584548171	1.994490731370851	0.35159349589999533	0.2358413864146909	-0.567970099916846	0.08939933424369245	-0.8206897791497934	-0.17791670320324196	1.5344837285143194	-0.6120771377982033	-0.27742578508621296	1.014648614112051	1.8704301353853625	-0.0950083381862292	2.187514885866604	0.47474126204810974	0.7844657138377762	-0.4623269956387037	0.12986876300570938	0.43213235186315346	0.27756826239458343	-0.24176616776590756	0.05254507167812398
-0.3371124654013499	-1.1844103066120728	2.009396506442118	-0.8051560307227869	-0.1647367981662137	-0.24778162133626289	-0.7843903146568852	-0.9756573662883714	0.7153755048438201	-2.1634317973219597	-0.26760099578606317	0.17840387366540492	-1.3159888182062616	1.9047222806235569	-0.4026989559038586	0.7611839425509996	1.244476442222763	-0.6258185240050489	1.2466229263898687	-0.8005830878667387	-0.3340567358771222	-2.1997039115690002	-0.5593505464900718	0.7014066386945897	-1.253081846043986	0.9429211223633202	0.6234652580573947	-1.5729265121593539	1.6547980856636566	-0.5484176904404613	0.05976708230645303	-1.2497292912446127	-0.7539393628803128	-1.9299665796061374	-0.793477876025156	-0.050743312110771724	-1.641483487073507	-0.9510583968788424	0.565849106163729	1.9362342793269538	-0.7616040210076683	0.7875719140387473	0.1318159791400232	1.209514224026931	-1.9947640759647738	0.6695642189971783	-0.0036497828533354677	0.3027596049445788	-0.6476399108066577	-0.11257789749662662
-1.0739945735609209	-0.7982231772035916	2.573573063119132	-0.8503832283782493	-0.09198057796420084	-0.4822849067202078	-0.6950030577158173	-1.6066281255749375	1.9218329463696977	-2.4783700139373237	0.9456195974304811	0.07670620213101019	-0.9836897064180857	2.0782929489683117	-0.26760812149671165	0.10736847490374317	0.5110433804081304	-0.4438585507705404	0.7402859847713713	-1.7733793846928623	-0.1527953756019101	-1.9427618576453247	-1.3389334481752364	-0.14141339109448647	-1.6649268495689697	0.5206797036488001	-0.21335613016245947	-1.820152550242513	1.6085595792355922	-0.5298755346045207	0.8122598715543996	-0.4453725217301141	-0.8622059036533222	-2.4752140348348073	-1.0565513336232562	-0.4047438123870699	-1.9578834059460535	-0.7320489578595413	0.29346681220359927	1.7929206217118498	-0.8836528653020297	0.3091497527799027	-0.2025214736865987	2.0159243410401197	-2.456748471368072	0.21603221059980754	0.27848391232685443	1.3227005783015948	-0.36016494574808494	-0.22030831358661873
-0.6816924595672337	0.40310246472233835	2.605192287041614	-0.6110851761163328	0.454789512476238	-0.9359947167387581	-0.01748307452761189	-0.8446985385401116	2.369518580671996	-1.8425028094008984	1.4580540534215503	0.07950238978693863	0.24757258443241753	1.3872743908055547	0.01544816717249872	-0.36615900194223866	-0.33012205846892334	0.11281004906040991	0.21520993722780776	-1.7122547196416185	0.5531757307716476	-0.591786911252833	-1.171994618721944	-1.052156087857119	-1.1010185406251034	-0.13939697244932536	-1.2790186810862225	-0.7368829980671512	1.4359429374277366	-0.046630608606608455	1.6112125962470214	0.8416802139377338	-0.3262779370054024	-2.330832566194916	-0.9018527637008523	0.3833013250563903	-1.5697236643912413	-0.30640995072147775	0.3036823710151157	1.4714485155837311	-0.08720778308303556	0.748963002954133	-0.17187245957488892	2.412389890813258	-1.6192555633195258	-0.7395206336652911	0.7411192156603188	2.2669759109872354	0.19086597360270913	-0.5217280623236958
0.14257711068692608	1.4218907631108175	1.528334444310188	-0.5686306584755814	0.6188497110753723	-1.0122260796381064	0.012983238858386963	0.2099041258955473	1.7741486419557535	-0.5657975750643106	1.0575696445408147	-0.2315116578991547	1.3234062775980184	0.4533807651116205	0.14272406484333033	-0.2644755749461498	-1.0533617665912796	0.4252592700041572	-0.4658207536724196	-1.2739318300184213	0.9161697141970524	0.16796750570347205	-0.36604199662275194	-1.6631384151901247	-0.10681288887614786	-0.4658168271625063	-1.964895592159332	0.30155331992740875	0.7111418764238137	-0.0266794543434377	1.3404449927034678	1.1252978000679716	0.223971390937597	-1.7622619246595452	-0.599354113523904	1.0124928107252709	-1.0396798038603485	-0.4789165595800244	0.4748468328280161	0.9378622441767879	1.1095491727052527	0.9476493347397117	0.2715450535554508	1.8752762097846627	-0.2632626045228012	-1.218668987178047	0.5970820042321577	1.9687293050687171	0.3402301858599594	-0.978704160498101
0.3871799336958586	1.398666810812617	-0.15384205843561835	-0.7069227592974042	0.013367692602112236	-0.5378630471605221	-0.9284611531120971	0.3225726128175012	0.7800033326639093	0.5166762026338477	0.3198658894071066	-0.8850397380435214	1.3686851623016898	-0.06098356093888392	0.0870502856052088	0.3332906767391303	-1.3368532840637513	0.19879792416817185	-1.0259410557965736	-1.168267983936223	0.5315275745177772	-0.5069398132253353	0.3554946061264079	-1.6573714926827805	0.545776470233602	-0.324704580309678	-1.8466187231663636	0.1427852203603819	-0.25998805804393477	-0.7164964825016642	0.002555302663873481	0.1111058408632156	0.2965915153943328	-1.1444624323347734	-0.5186891938767727	0.540378101393033	-0.8489167906151707	-1.176566379937779	0.6371981112327896	0.31604288115054185	1.7007394074629065	0.199048336404056	0.7436548968707414	0.7946913555499766	0.5689229266629662	-0.7757518044918171	-0.21470745758721554	0.5764825893720714	-0.13326303397325553	-1.2587537510551905
-0.1826907572983993	0.3210221011839223	-1.1882071028675643	-0.6426143120281221	-0.8028569136929121	0.15088509287711616	-1.918314795776527	-0.6496550094488814	0.09107248385831994	0.7766723737717652	-0.14617947943561918	-1.3806967896499605	0.49799234981511686	-0.029302279491567457	0.046790935157229395	0.8861999715678418	-0.9590056315294171	-0.24758268966467425	-1.0262743988817504	-1.3689665445768213	-0.09867308075864314	-1.7513318549903913	0.5557492678981185	-0.9367839383817173	0.6027990103857549	0.04753041570712419	-1.0655328591505957	-0.898353424930233	-0.6585980213430923	-1.4341267463648641	-1.2449700751338968	-1.0501263147284092	-0.02069990303884036	-0.6210831979400696	-0.8320599641541946	-0.5984965076066826	-0.9219955547382683	-1.509926680518879	0.6534051233201592	-0.15172307298884188	1.1276895444331323	-0.8739063593989292	0.7611964329168929	0.02005096521252221	0.4578116428351342	0.09829311262333898	-0.9189907479076559	-0.5848965705787595	-0.8372483972026727	-1.0476150778225715
-0.9244267109924592	-0.9979497209938323	-0.8401495456937039	-0.18055300531488738	-0.9766910369093212	0.7089950158603882	-1.8797617633810768	-1.7377324936148417	-0.24043061587219838	0.4452995732690323	-0.24953593710561683	-1.1498929842749375	-0.39893223913810333	0.10770383749276687	0.14920345340159558	0.8998622525061342	-0.08145172551379445	-0.41239021006823673	-0.4109759267724654	-1.3047221430973028	-0.21577457353295865	-2.059664725251126	0.358402742660073	0.18756123267255137	0.43899755059317364	0.4480003905991563	-0.2013129837485061	-1.4593794584006086	-0.10628063683637405	-1.4362483573459461	-1.3416804215288278	-1.1125249377039856	-0.2753515919290421	-0.07031816173558815	-1.3573317890728582	-1.220478649673108	-0.8422406070260484	-0.8210746351968726	0.4183974710653837	-0.36233081352694	-0.18661648841852305	-1.153275431517325	0.2103262522288228	-0.0738527051363329	-0.16460912444415454	0.575076669691837	-0.8121358966307171	-0.4998663092377424	-1.2198275520097106	-0.36521603316453016
-1.1430071313192989	-1.553730081846284	0.35173547292124874	0.4327431881471946	-0.3908155230883106	1.0940590478130414	-0.7902175585856879	-1.9458314971000104	-0.5274918576548794	0.4258109392010497	-0.21243185105879647	-0.14227600833363974	-0.5772206377728767	-0.07287980146124223	0.31202839072851574	0.41889109122766266	0.7393051107404578	-0.15837495656566494	0.3291972286825273	-0.7180183102426845	0.2914141747178752	-0.9743389862040306	0.13988717313479745	1.0149881773803011	0.5441271852568604	0.8128981392951387	0.2191243021090034	-0.6955935799494188	0.8047374416810176	-0.7456973385766639	-0.3792893104662678	-0.044989804259457575	-0.1821428897043003	0.5708495569811425	-1.6104254309786086	-0.825394444451402	-0.43617262262142775	0.5225437569569215	-0.052067921551050785	-0.4426581032219808	-1.198744629822848	-0.4033413350714358	-0.5173283706320781	0.14924040592360258	-0.5326917349176681	0.38238163392150615	-0.09496918910621123	0.4706902165530709	-1.0760856587272447	0.4311974315470605
-0.7566180383759555	-0.8751868787020165	1.1829103162067294	0.8079424635391167	0.17036020365504723	1.2929821674880093	0.34451978904514136	-1.2163243474883758	-0.7373057411734905	1.3087678604234774	-0.08610686517626347	1.0443470674368798	-0.08217035756365328	-0.4278668996970154	0.3874067014387426	-0.04738239434828018	0.9383930185203916	0.26438251108628413	0.5728522205342162	-0.09161053208938615	0.7984937548426143	0.5277517424390709	0.08333995350762123	0.8728862637521515	0.9826020371789402	0.9604165533196865	0.08222602278764425	0.7959142511998163	1.079004617499002	0.027032482270105088	0.6426434464350593	1.1227648208885161	0.1417341192216175	1.018733146619938	-1.0807818179615662	-0.1327894639920239	0.023670702152807088	1.4921660187414691	-0.4969183834413854	-0.5242510194377239	-1.1216580113231023	0.5139267196542489	-0.8509267167168025	0.20235383640678262	-0.2488720448563933	0.013001879493513691	0.37437167179247566	1.1140230440479624	-0.5794063387833421	0.9372615595395514
-0.11599589667923524	0.6397144056672629	1.0133252659950474	0.813239265262394	-0.032786746223765546	1.0170719748726857	0.6058689965462363	-0.3240097698303649	-0.4582909902348602	2.579936512731056	0.2691404471728794	1.6040338307989161	0.4457096824700409	-0.39898821092282866	0.3435279443865029	-0.09962394276949835	0.40858619126930135	0.6075185987338493	0.11462242004245961	-0.10341982046553855	0.7031353527556161	1.2301942695254147	0.06428323671183098	-0.28988938832017586	1.3352541113167107	0.5502878477024767	-0.35535493849930133	1.686157284848679	0.35901294250004256	0.47985032593160976	0.9027881008891628	1.5201329214618882	0.4068544234717051	0.8210468171407547	0.34402263033055985	-0.1578918022354035	0.22539349581577448	1.4475128288417916	-0.5176456575950856	-0.527248902607694	-0.02908198231828279	0.7223111580520226	-0.5147849972499592	0.07028753057961123	0.43667067140350607	0.08239759455460313	0.0964866534125932	0.7519931500927022	0.05038452839445701	0.9781053817706646
0.5651829007549543	1.9826985382866809	0.24312830706606375	0.5930632557701312	-0.7443124102003876	0.019163835485947887	0.045567909703789225	0.022792610093514954	0.3830620351888488	2.9752331288497964	0.7604010193047933	1.130352953042243	0.4652229224250739	0.27999906345371817	0.25288625816807125	0.12027337468604188	-0.40859236019699563	0.8333900134649563	-0.6864831170402556	-0.7680511450829526	0.07878826822478859	0.9269131972325979	-0.10689975465830508	-1.704938001485769	1.1097976987381435	-0.4524708499440219	-0.736099951184241	1.3687786431706936	-0.7303561655611274	0.7380979020437318	0.425665072759457	1.194126518382413	0.4754030936333207	-0.09560210153109615	2.0928995135844537	-0.9790909516210541	0.25840139781982896	0.6712114851755234	0.032244600352931814	-0.2985883235090946	1.2574443794000885	0.2797463853139463	0.2635590357470515	0.03541264027417662	0.9203610302152977	0.6062433651102106	-0.5175446807415277	-0.13389471418675009	0.7325493314116494	0.6354236606121964
1.3283404014367457	2.252134593890509	-0.35161983882632225	0.2920007034592089	-0.9408229592485154	-1.2868749092245033	-0.5621528426835483	-0.16886116075203833	1.1181628735802376	1.7583100541201917	0.9104860288553399	-0.10253500750958709	-0.01093769223860843	1.1545690420205916	0.15767950034404132	0.13038010572548206	-0.9096477205939948	0.927528337809104	-1.2301467004348328	-1.3139596835154996	-0.5003020161254068	0.34787971694894126	-0.42155203188455614	-2.3179893189492327	0.21255730328562075	-1.3986417206836734	-0.7960753447756531	0.4978754202699964	-1.283568657677637	0.9810532028119824	-0.21023829307560338	0.6817239592556117	0.40749486307820165	-1.131977066195542	3.1391957051681496	-1.64419868426946	0.46888781871605645	-0.09794369510711294	0.7673468068223898	0.05532542362024979	1.8159079074924942	-0.10727095661003075	0.9429997812994632	0.09806054108995481	0.7943156207752593	0.9936872914451477	-0.6987189019515045	-0.6148877426973731	1.3630600486930136	0.09167662495721923
2.061859930219206	1.3512519465259165	-0.4949403010691857	-0.07841448252604238	-0.04661127819486002	-1.8901365448623952	-0.6439208968258066	-0.38158835649870515	0.9568909171086893	-0.40264881411002407	0.3463136787479686	-1.3605420446079965	-0.5459579772935608	1.4489501043769009	0.02668187478380115	-0.296831495415123	-0.8328333133198496	0.7223639925613797	-1.1357369005627218	-0.9846141093273069	-0.6467710985996666	0.1008200783414027	-0.6656311729822612	-1.6737984663118075	-0.9175326147898176	-1.395677262448874	-0.43194454547039773	0.10542924205994071	-1.0390837236559152	0.9765213191735407	-0.5419085104892055	0.19972977347071985	0.28338314047603524	-1.4344498157411405	2.754395731123077	-1.283812242466108	0.9022171175377731	-0.44793020206066086	1.0167803083420979	0.13905436135040602	1.277727186704408	-0.07184684152655664	1.0553838480992186	-0.11256353297354263	0.18205412683450042	0.7134318601259965	-0.26573722883451273	-0.3773544641849841	1.6455434592636986	-0.486747624894047
2.2848175237540342	0.08248472224754194	-0.5060461594567601	-0.48706514169054027	1.2790945727734748	-1.1733738386542198	-0.3280291720776145	-0.2552204069446702	-0.05649439829481023	-1.9761258842628222	-0.6360760889621382	-1.9627242955490447	-0.7277495546515874	0.8805669417289315	-0.15885184953775053	-0.8402580842675761	-0.4267029866755961	0.10906200636659376	-0.49975336713810975	0.12330968516983459	-0.503497255469847	0.04591776584279024	-0.6350464355035624	-0.32413392366697813	-1.6169950426513895	-0.29942813200073237	0.2379865414723145	0.4315856475122556	-0.5371401575267655	0.36443905942655025	-0.5070378874484797	-0.4397542681523585	0.09910504048595475	-0.6975781951447595	1.1994476522356998	-0.11988304615530146	1.1054318333844062	-0.5059409577498086	0.4528521859745084	-0.3119665170645049	0.04374519226415679	0.035624108574046166	0.4955547163735954	-0.7826961077587551	-0.40092159101398567	-0.1232335324182388	0.18682945561386213	0.07482188406945724	1.2822722604245105	-0.9480289118388058
1.580880085254187	-0.5404991826826854	-0.7135495161709352	-0.7568441258416274	1.7653694525532686	0.24667221340818116	-0.09913896196162841	0.07690213519641025	-1.0008970899123524	-2.029243043853567	-1.230656856643833	-1.7103250193804536	-0.48434342520603446	-0.028424038836354148	-0.35386746687261056	-0.9787972553391826	-0.17542117398784415	-0.6230249806834951	0.1703173461792232	1.1143735660729197	-0.42112687270837434	-0.24941110204340536	-0.3374935072630892	0.6721358311789551	-1.5140842091001279	0.9211779128657852	0.8443531414236426	0.8042530048813892	-0.4569568180571329	-0.6764717272330968	-0.27985007083941255	-1.2244043660661825	-0.16464704274779335	0.49888981065980015	-0.37537188053371695	0.7594139296057595	0.6453273560156412	-0.5461324287676053	-0.5555536732784394	-1.0487626730702815	-1.0574782369231595	-0.2463277374653845	-0.4465876176068996	-1.518676111708439	-0.5293611193142064	-0.8612634288137537	0.03335160321942185	0.1139482958358847	0.36130447422477235	-1.1546807420347087
0.19757948833670272	-0.20490083381530794	-1.0626814213880607	-0.7307597534410791	0.9034554430346866	0.9909574902025903	-0.19172722291653113	0.25803025715063566	-1.1015817765394826	-1.0610454654300032	-0.9535639638870043	-0.9527536342378041	-0.07302378633511462	-0.4994156768761891	-0.5274926048082239	-0.583643116700634	-0.37195398677560165	-0.8969493075948032	0.2873679413605638	1.1721462552283157	-0.48352318347370177	-0.7698748985421204	0.0005929846196408709	0.6885486715495203	-0.8373536601477255	1.0847167248369465	0.9536469663790305	0.5610585361700465	-0.9520608981817376	-1.363028769435633	-0.07811716760592018	-1.651690196301221	-0.47798479982070424	1.2389657700723034	-0.875999024279664	0.5546206350848913	-0.25943267900220873	-0.6565316219750592	-1.298232582934231	-1.5050893757330237	-1.4238301441960326	-0.8194095722891427	-1.2970028907747244	-1.7484614004798444	-0.25436330579437294	-0.9312570859638548	-0.665524598740763	-0.37808562989793776	-0.5860587270382597	-1.075174424642359
-1.0136865758351223	0.4498451010065823	-1.349090591628297	-0.5302318811817985	-0.5026891538730468	0.3646993109657732	-0.4473118171770132	0.1502363875786855	-0.6018468768559482	-0.3265254575071393	-0.20705382968433858	-0.2709673421615546	0.15167736643408516	-0.29454455057236406	-0.743812683383765	-0.0818851239080637	-0.9091302561505253	-0.4565495713922856	-0.39153725519826454	0.31766869485054483	-0.4852669877471129	-1.0591243662425964	0.11556818868678827	-0.0011696150368346266	-0.22109788182438975	0.07385059993895093	0.4546227756083619	-0.1839030243294066	-1.6519692251905371	-1.0890768800442077	-0.12036604009832787	-1.2802491145759651	-0.8246075146284569	1.1541454408794578	-0.21453356367851437	-0.45494706790667616	-0.8448328019387229	-0.8354932914037485	-1.434739089021305	-1.424814110727684	-1.1528116145432645	-1.1792859296397973	-1.7119707062695426	-1.4582240044657278	-0.012065762275593481	-0.36332080468150063	-1.3270641550395053	-1.0904251602275323	-1.0434561980640682	-0.8593799677622179
-1.3789899641705692	0.5337112260016428	-1.59669923355682	-0.5004159524012889	-1.2448313885750502	-0.8538935086901451	-0.6451837640157108	-0.0704697113498353	-0.4124246468847548	-0.45197305964228157	0.12821466771901738	-0.026694444297194187	0.00329394414399799	0.10016003392922457	-1.0829762197983541	-0.009698780611279136	-1.4107498953296322	0.2181792402933204	-1.5272820128086086	-0.6958712855399268	-0.2997107323598501	-0.8808572773693044	-0.07308057430723723	-0.6290794475667995	-0.12789573028094448	-1.0151395715923457	-0.2404624147897472	-0.7880632713119226	-2.1503059433138194	-0.15481921538691487	-0.5352741730031331	-0.41981689288325025	-1.2508904073340128	0.692924185320408	0.6821262819782871	-1.2767903591624425	-0.6297139863169655	-1.168817335319321	-1.273128322498023	-1.1710811518618012	-0.9086715389697854	-1.103337860526129	-1.6870809241267546	-1.2656007366450592	-0.12247411123731808	0.26731421886086687	-1.5930187251854444	-1.7433629893802975	-1.0107953047064093	-0.7347699522764236
-1.0456593478601834	-0.15282086367653708	-1.9664817103785992	-0.8199048292329478	-1.0095550300524117	-1.2758744204827206	-0.7606599020987669	-0.17393104963802214	-0.9756435965047886	-0.9004101018212199	-0.3552158415129662	-0.12663738973094316	-0.38326554854162853	0.051807757710588306	-1.4591968458458608	-0.4459167403896286	-1.536358744912813	0.3088026608995802	-2.3876515099622684	-1.1395078055094041	-0.07895687874127984	-0.5510121939657643	-0.37517712318046653	-0.7128416234028531	-0.40939996975962334	-1.1177529878730372	-0.5244316639376863	-0.8933516611387605	-2.3245190427428906	0.4958755943942083	-1.1574180074693048	0.04761793438312809	-1.7339317803279795	0.5065768841527863	0.8325812553051013	-1.2196413618772333	0.0044785274882812994	-1.6665229905543735	-1.3003841707942942	-1.2718310174010568	-1.2318275522476136	-0.8940946145047776	-1.4859930071216123	-1.638954843603197	-0.395455508109534	0.3590864897672992	-1.6556468539840978	-2.2475425246658878	-0.9449859499100263	-0.7732874261354175
-0.7314699470151106	-0.9447332311377167	-2.335747456207146	-1.2306497069895832	-0.5622492998312985	-0.468584790420079	-0.8461424634426815	-0.09545704746613477	-1.7385550500233098	-0.8002704937328899	-1.1739287323993828	-0.17713241043886999	-0.6151728833923276	-0.5562413330150513	-1.5708658398491475	-0.9234945721963226	-1.2062421561707573	-0.43847175437867525	-2.3865282140087163	-0.8898313942330764	-0.013302652560785003	-0.46932657830097463	-0.4544681549508806	-0.3995037009887692	-0.4697775939805254	-0.41767100221459097	-0.2254535399182899	-0.7424376630758883	-2.2030286081034314	0.29929807263730995	-1.5123084132486353	-0.3477043003262777	-2.00374536596815	0.6772094518567148	0.15321850875701545	-0.45181183295916716	0.24223624672707703	-1.9784340430146483	-1.5127652726516063	-1.6819725406764068	-1.904994397734472	-0.8733150109326827	-1.321040074307068	-2.2133431094247964	-0.30190812097572	-0.19424921536936585	-1.7786584250003734	-2.4777133157666817	-1.1629759795879666	-0.7944224771540747
-0.8623479400530285	-1.074177768884862	-2.219219935647596	-1.261077550104304	-0.6660970968919974	0.6007986322012773	-0.8109781874621464	0.12009281780319965	-1.8374361197585558	-0.05689838605767647	-1.517668045560633	0.13203631677067176	-0.3331639840518516	-1.2601703949216672	-1.1023758224390625	-0.8876349431200429	-0.6116634974145685	-1.3112691169885735	-1.5252913844973937	-0.3349028787859426	-0.008006216511147265	-0.5246809463237516	-0.08718837975069178	-0.1282772597145234	0.0846120755153501	-0.07294109747511887	0.14919399305064607	-0.6925061228820629	-1.7182417001732389	-0.3145763592372167	-1.2005116436538625	-1.0278838033658617	-1.6455110232178711	0.6699407266617584	-0.5583917918389822	0.3550340821202919	-0.1822345742748416	-1.5588357491837639	-1.3421507905274213	-1.6699656693074767	-2.0565975898715436	-0.8714664297834539	-1.0851857772197007	-2.1169967220831905	0.42638674366686424	-0.8864782688707663	-1.72837278041781	-2.163883258329919	-1.3920392912186579	-0.5660463082967165
-1.1056837432372386	-0.48687422793060403	-1.2614322137717024	-0.7305328483759107	-1.0978754545389364	0.7527068770341429	-0.48110100431208297	0.46603979527317424	-1.0955817298051487	0.5806627904015375	-1.105229533245711	0.7709284773241539	0.45407371175436284	-1.5175712269269295	-0.01471843342294224	-0.22000635752145736	-0.049095668198138015	-1.2861881679045046	-0.31857848259076665	0.1270753714947937	0.24171955549381402	-0.239459467990244	0.6449542766419996	-0.10317377548616606	0.9777787584294316	-0.7584504336710393	-0.07415406468934505	-0.6739603399906986	-0.7588216246194772	-0.43409808491415186	-0.34497855458570204	-0.9255181806798872	-0.5232661670194115	0.03418551183355118	-0.5315746391478743	0.7445922160598898	-0.6379149844298342	-0.2934325265010307	-0.3011102227391404	-0.5736707579233592	-1.0161718428320865	-0.4507581833196162	-0.4596660724875424	-0.9860421524647719	1.415895382503406	-0.9811548214239856	-0.9643022398812996	-1.177970254221709	-1.0300643128515634	-0.11061960768682423
-0.8359145957370759	0.1928616513749606	0.27642854189290705	0.04161468381943798	-0.9642500574233116	-0.026590848709882632	0.1331446668472641	0.9380772756434743	-0.12628548491572092	0.4861571104465257	-0.3667645260774811	1.4446843444307729	1.2999164095920948	-1.1724050465882403	1.3512944640869173	0.6639699310934292	0.28196213686616733	-0.11546503456287456	0.7037985368686953	0.404482030406904	0.8298407491731008	0.5085124709503757	1.3937009728105594	-0.15449095300961244	1.5136504491266793	-1.7822494359880066	-0.9498085103950146	-0.33632750142987783	0.5481460970979205	0.2852891890125818	0.45381657857490254	0.31564287521361417	0.907401215687149	-0.9764685740740832	0.17984420519076524	0.7670792992000006	-0.3593250194692002	1.1579118347193893	1.3580408759111577	1.3607664222509614	0.8872582351802197	0.42423325010601354	0.6416665793106425	0.5449804756416718	1.944839683535653	-0.13270203906324676	0.5792790288369785	0.1558003612866955	0.13153093399595253	0.25335179398111174
0.03290448998596402	0.42202891422846595	1.6693801348626165	0.5748521465711225	0.09703152433229298	-0.648081763826864	0.7656616158348755	1.3675216564416885	0.47011784095384185	-0.0982963476815722	0.15098212759561003	1.8631456221732554	1.6425573739281205	-0.4488517615147679	2.4589549543140024	1.183767943596157	0.3838417338175049	1.3385615387396521	1.3775415674589737	0.6187028109529874	1.4066309048431365	1.1918544846664763	1.7881652344131675	-0.019450806340590775	1.3075920936529553	-1.8602266981014812	-1.735209794844726	0.35667868514496964	1.745502839107249	1.2233453046696638	0.6833678261912374	1.853882690185226	1.8507340722721795	-1.5702442906887852	0.8296180394719355	0.6917499772249065	0.5754431073036176	1.8875068058803561	2.714499537352593	3.0199270267573355	2.461826313383408	1.1914518372318392	1.7633293648870518	1.4875895808395345	1.627821814339194	1.239156002408779	2.140086584748775	1.2210750552929948	1.5348299762987312	0.24236259967423926
0.8397714425309953	0.2666135524791215	2.364376098448612	0.7330599005054212	1.3393743947682892	-0.2755374559466463	1.1671979952215266	1.4346621954757408	0.7212862083952822	-0.4328853486062458	0.3647234695871387	1.9082676205163387	1.2647360649759645	0.36705734153411357	2.893049028652818	1.056692790420355	0.41738656041150635	1.9374384150256958	1.7930998845863995	0.8725540931873355	1.4691950284706143	1.2561438561378728	1.672723950089009	0.38208461326953297	0.6942378900937561	-0.6271711222790802	-1.5896467103465446	0.9402689931597662	2.3356354981087937	1.4653148506145353	0.38341263898253575	2.4631224402783083	1.854772672024017	-1.1675501888194793	0.8220890659332272	0.6329519234884557	1.2695632867254576	1.6749422409233699	2.9422280016624254	3.3734059149636875	2.7015150129582777	1.2823158597323783	2.1756555561869355	1.524339403264975	0.759800652550441	2.204754580183279	2.771129585778395	1.6407340445654524	2.291127867664141	-0.02089866013673801
0.8532804324488958	0.11424784896342627	2.349069836168488	0.8266272944721704	1.6946362109090232	0.7136160906681804	1.380738699858427	0.9686270970984066	0.9866682364592398	-0.2227940823867806	0.563132588172175	1.587078710625323	0.4572964385560638	1.1135489137673105	2.578480646413573	0.4710829309181047	0.5622824485310816	1.4035024970218568	1.9325414837351809	1.1942865810538437	0.8762390669023976	0.9056073185837102	1.1455044126707634	0.9606637773561657	0.3363020305964906	0.9255005399534039	-0.43321241889118217	0.9720121138142795	2.1616693270496037	0.7654688169863066	-0.012645193584991502	1.7758524144165673	1.242283104142808	0.07288200566375708	0.318390641906029	0.5230952387871449	1.0647962253023162	1.2380769261848514	2.002254413160824	2.3670534611141067	1.7323711447002652	0.763826303165168	1.5677446746303614	1.2198207061542083	-0.029274025744368153	2.093072673981822	2.3119856985409264	1.5723169620692028	1.996970707604299	-0.030515069193637362
0.07243151017429353	0.054601311544918	1.8889331408478152	1.2092034463240133	0.9909685073074747	1.2780968767090803	1.6375300086651952	0.21634040533660515	1.2839846636620986	0.09043697098398563	0.8847007368978639	0.9336373821116432	-0.26928993583217214	1.6465672358396133	1.780313703887561	-0.11653108237800104	0.8886613914420709	0.5377973659376257	1.5945475151464408	1.6217473057620555	0.003910444000534462	0.9759274077510807	0.41252611251798343	1.6055538504060318	0.469855675784143	1.5841044113455787	0.9601717867580296	0.5914204375315775	1.4806350264825008	-0.23086800481915232	-0.21728338089970467	0.6169126417441424	0.7849688260662899	1.4321840088332602	-0.012418029506560884	0.33254560444408765	0.3694380241317622	1.4060681428717026	0.606286537653176	0.8661177593200139	0.6654663338903859	0.2097530646022139	0.4602815970473408	1.2326727178552779	-0.38391784506785737	1.1072025462077426	1.5435903884153508	1.4259095235583663	1.0825228249092345	0.6448875928277462
-0.7416166158056029	-0.2067124403172066	1.1005734153179279	1.8318952768934915	0.13677273948075833	0.996506958571299	1.9787065532548895	-0.3000597444226905	1.2221354403619087	0.011535278144009472	1.097014005891587	0.040989252996292115	-0.620583825599647	1.7043787355839728	0.9155300130975615	-0.3520991819025749	1.3190316831852043	0.29210616119716193	0.7394467195590142	2.1836226375110384	-0.6297129285800868	1.9172570699182871	-0.35497565505068124	2.195563307233927	0.6609179547073759	1.2335293218051386	1.7220857213168028	0.3535130400063371	0.6981531284047698	-0.675248854303061	-0.3231419516398421	0.11141328784703929	0.9158354999443153	2.221303633490131	0.23241744242590243	0.15884237401867457	0.21168284508435375	2.112896611732211	-0.44108765988009885	-0.20828806759592455	0.47219439377805517	-0.027139236961057505	-0.19005819316041375	1.5307471669491182	-0.42294804849875484	0.13537589296675423	1.3054114352180735	1.363308263373602	0.3532316152987617	1.9036081352873964
-0.8312407879664335	-0.8035857355276506	-0.013870751993111451	2.242305175748607	0.059241413349703904	0.47597453161488223	2.093226360822481	-0.2691433064822135	0.6241354819108667	-0.3030278333441778	0.933721985423145	-0.8376667330019592	-0.6658450315472958	1.0412092510692257	0.2978333916542702	-0.22751146970092392	1.6793822221655907	0.7223766540772508	-0.2207209028074928	2.7371365910403966	-0.839435226640747	3.086800392201076	-1.0237775075830602	2.502545968353237	0.3658778383656865	0.8174835420070952	1.6593300594880096	0.5152374876328416	0.09080313626608903	-0.3361613833408173	-0.4957555305504648	0.5653767469316943	1.3063945775238701	2.182815020985403	0.7388767485540986	0.07177782322790423	0.9967884787300066	2.4103280380228944	-0.8374319887987658	-0.5981504523480125	1.0351833757756772	-0.19358703293495613	0.11391459053211811	1.5329547873362095	-0.4038034033766348	-0.13808975817862468	1.5834358446082486	1.177999956772662	0.23671276965164934	3.114568301721918
-0.17653187594426276	-1.3231251078413042	-1.1665262523162894	2.0157673934962084	0.67664613402649	0.4668822774805761	1.6280879350520616	0.09105203177597143	-0.061547071375827024	-0.26710332142773413	0.49449673169124875	-1.3352429200406624	-0.608323681831867	-0.2422258169429121	-0.027037864807686485	-0.026777695612756666	1.784783940907891	0.9720662105986755	-0.6646736903576678	2.917661347531781	-0.8304165296514207	3.288373476464584	-1.4264412101103927	2.2506850157166447	-0.35962536086934516	1.0866752459170694	1.2421917224381331	0.699254566512158	-0.2347409133953725	0.26275896418435446	-0.6203281382004113	1.2792817196128052	1.2650158703909034	1.478400996261825	0.8005903153088526	-0.023735753509139774	1.9449646970637178	1.5510852824723071	-0.8018826489446085	-0.6209177025970479	1.3540167076824532	-0.6743340678735978	0.9272385448756963	0.9228645193861749	-0.363884690430246	0.07854579321065727	1.619237370456567	0.65566702144683	0.5033040480714424	3.5908746062784833
0.5505039623335111	-1.185983462952183	-1.7115517120450814	1.1653940391822923	1.103395634562556	0.8888035729314945	0.6399144304992054	0.25951483195980296	-0.19804699953400445	0.2825963889680524	0.1628308267487947	-1.2185393107937066	-0.5033625410193414	-1.5575663375142659	-0.23371863409050617	-0.03689305865344177	1.5165483626249332	0.28966860727643884	-0.3606348402353056	2.39396514818093	-0.8311231315659677	2.0415113100994193	-1.3790162158009829	1.3890632663551283	-0.8512080944065294	1.7093221246380352	0.9494560180157943	0.4076758634067562	-0.2420115976835393	0.4288578364828191	-0.42959776544636985	1.3822370487306124	0.5230659021378575	0.4900678476933472	0.05598979779528892	-0.2714372754120512	1.9180051030847343	-0.08246478012214027	-0.6495789361170141	-0.5726385291583939	0.66028957661755	-1.3048703543875726	1.3348386651506479	0.09250659932516334	-0.19440676572236004	-0.018729750700709286	0.8839876567181303	-0.0677992771295371	0.6601200598726439	3.089929603229516
0.7006727674590951	-0.37516313887848063	-1.20987797401815	0.14261689788061835	0.7728367152255352	0.9923806183483804	-0.35539858162890114	-0.037833071652270914	0.26788514141207465	0.7549210047619812	0.1551281858443152	-0.6087410609617893	-0.2584125760316611	-2.1413282570215944	-0.48754991217954785	-0.2754331397393665	0.882043128219165	-1.054991710550467	0.2566273743177892	1.2307856117052516	-0.7797356233991724	0.1573072045912019	-0.8342172524020439	0.2682609187376081	-0.5662386946098377	1.7716987783580596	0.7955293913579137	-0.24871526247150288	0.04426341271052726	-0.03307710805328091	0.05914853103069133	0.7205721934137708	-0.44413781448974726	-0.3348103720674642	-1.1047389433065187	-0.625118411255231	0.7002005495688611	-1.2935687682594623	-0.45186196105878534	-0.40660919147474167	-0.7536356640999212	-1.3987047484874076	0.9034620201376539	-0.3009213837616573	0.02808587404430953	-0.8218431971417289	-0.24700205423868574	-0.5867230230738611	0.5042672883395883	1.9111854648611744
0.25635042971895783	0.42883703720418975	-0.02972682863143594	-0.5314457154404822	0.08565079958955837	0.37466098468594405	-0.8370009376161918	-0.5514349384133347	0.7032208944822085	0.4880665580714035	0.2871697651482021	0.07989742051503111	0.12777882120721956	-1.6333858827013283	-0.7505991681818193	-0.4814207620731368	0.04516214657403532	-1.9731168797520842	0.49781888956107423	-0.06432018579485037	-0.4454011618019055	-1.0504869682375602	-0.020561473334293243	-0.5730808045553616	0.26952817295626874	0.9551483634236728	0.5325462105682771	-0.5772801327743668	0.44542815356769655	-0.688857405575304	0.4375382860684563	-0.10054456354949222	-0.8981244032676062	-0.6339645289453831	-1.8439174641207232	-0.8177138105929329	-0.7473977517280037	-1.3000320134176166	-0.10855931480580328	0.0034090670854709424	-1.8400576504245387	-0.5422915292906904	0.09637492765142816	-0.08071928136418093	-0.016195698497346638	-1.7331420099056267	-0.9017852783504039	-0.6222457162619651	0.23562281412175795	0.5818734327949152
-0.24410018101635791	0.5518635553309121	0.8347580802823874	-0.647119192412988	-0.16567795629894116	-0.4892683846096706	-0.7589143335805795	-0.7986461540205089	0.5280090981763863	-0.38154211865001225	0.23768540151805467	0.4475194018305637	0.42456632242392983	-0.41297752155589273	-0.8447789680035438	-0.3802799106567098	-0.7120421854702154	-1.6661483511107527	0.10521222922904792	-0.9478167543891459	0.17394444206184173	-1.0578411708390263	0.6174556206744978	-0.8598873803523469	0.8350817259222514	-0.08142286898060323	0.14738612546559718	-0.14040554706906502	0.6494601338937218	-0.9217709747235613	0.3526694825934641	-0.44472837040810814	-0.5883428608825437	-0.3515842843419011	-1.5961398475836872	-0.626188726258745	-1.3361491535786811	-0.5049193724123144	0.3453021740380093	0.47583363444932086	-1.8516846594917702	0.7835325495370571	-0.2878444931204781	0.29616803680517817	-0.5239740882724536	-1.753945047771367	-0.6981173494360939	-0.2667207975493251	0.09231982149774984	-0.5212007344162449
-0.2955489696316928	0.060048731674973044	0.6852900226198827	-0.40066615961065083	0.171662948154296	-0.8448411653229947	-0.53966938283169	-0.5806906580524599	-0.10489067643919786	-0.9780930696785658	-0.052589736563491786	0.36737571778345585	0.3374314944124566	0.6597642357161959	-0.7251828601078403	0.03873671612582939	-1.1181852112184212	-0.4500998193777858	-0.5199930863962517	-1.3212866207792158	0.6798400257909265	-0.5351907567135772	0.6881050744095281	-0.7932050114272984	0.5211036872978467	-0.5147905340184853	-0.04685839949299725	0.5996617913173015	0.4474136246132052	-0.4998938237844753	-0.029498603455431545	-0.2969962048201258	0.021556829798680864	0.14263834655781268	-0.5568094548206186	-0.14102187956901333	-0.9735131411689023	0.018926081231922638	0.6168101260926129	0.5872877035665532	-1.0114864110374275	1.5520230278641804	-0.012325818866674833	0.2972640307841619	-1.2317628786209156	-0.6431995909950687	-0.15355441423580599	0.15084513372008315	0.0013026142444873279	-1.3016210164755146
0.11230814262669526	-0.35204989452035684	-0.18351576786234272	-0.18692555645606318	0.4122763477604089	-0.5736353785117292	-0.5899324144137597	-0.15486463048287313	-0.5195328290053448	-0.6505807372780293	-0.34473037003761625	-0.018533140896441567	-0.18169895610166503	0.9243827135989734	-0.6353648384328339	0.5154755352668289	-1.0715760518985133	0.5700075215483058	-0.7608989796134332	-1.5667329587287773	0.5865940942666226	-0.5099126345558542	0.13410348523360338	-0.7836701589718488	-0.4944590558232134	-0.30022597795285055	0.15707205620538842	0.680432802174609	-0.02976904998933755	0.23307935541166702	-0.16056773570752625	-0.19265041005873404	0.2535343313946959	0.28678866409166404	0.4731887358327689	0.2857839673078556	-0.505774895294398	-0.3012214095078785	0.39416218717676066	0.14850307352958197	-0.16268693890983035	1.1841469696444458	0.36651290589847574	-0.12513005626534857	-1.5820259657626217	0.6833121553942222	-0.0769406453037026	0.357978370169564	-0.3381058820798559	-1.8194148303173716
0.5708304431230218	-0.17656149357701933	-0.8011710739423206	-0.29187005475537053	-0.10752087921884153	-0.2662155685888552	-0.9003003539732537	0.08630264991328727	-0.33336045425161714	0.3017451437971067	-0.42599386769442105	-0.4812482288590205	-0.8252925767303394	0.4373460752494414	-0.893544516630692	0.7797777260153537	-0.7070486064886693	0.5996124451232341	-0.3839882540324779	-2.0685483767531387	-0.1739202674416862	-1.2802905706445045	-0.7025114828673664	-1.0056617983645255	-1.46238106291666	-0.11376775880697956	0.4930993549252644	-0.29556144830277176	-0.37652984656254196	0.6761149396080871	0.27175401849222897	-0.5903459498584591	-0.11953980828984782	-0.18348543447785118	0.7381256377004709	0.3772426581976913	-0.6482856266630855	-1.018369856967569	-0.29930722108267876	-0.5032179910589442	0.11432164029231252	0.1100393630761775	0.166329227100684	-0.5809750099924635	-1.2595078649567406	1.0428431313004074	-0.6782797103228738	0.27657058106058885	-1.0515278558620815	-2.122906859013434
0.691425261011589	0.36458080292334244	-0.5226328446920041	-0.705794109276026	-1.1791708553142466	-0.42194473389742326	-1.1101518923746216	0.022687375624962015	0.12882315178179868	0.9919657582563592	-0.3454800442364085	-0.8364745181075862	-1.1553865465380575	-0.14537376141803307	-1.4876771633893433	0.7872552787750352	-0.2993685472856696	-0.13597389150528094	0.31693248620358355	-2.726161610642878	-1.094485319070421	-2.2218897098402866	-1.2976040473910795	-1.262143343057012	-1.7625831342208897	-0.45927080216167443	0.44113641841558665	-1.6429112939645258	-0.2774055522758598	0.49912569659703615	0.9732850876238288	-1.3845447674929934	-0.7179492254839551	-0.9603865394539478	0.11930249626550173	0.18824827244747477	-1.2061160227168994	-1.2797718897895856	-1.0317967542717275	-0.7910627567143835	-0.05086347940926376	-0.6899010489045211	-0.633630126041577	-0.7256688488503777	-0.4991616642737803	0.21838733484556067	-1.396266546399055	-0.02930432427919907	-1.8445168303454722	-2.1964033183937235
0.43130930364572867	0.6531378467475164	0.36761075495203893	-1.1599712676412797	-1.9036793995234125	-0.8351829483733839	-0.9339179739093935	-0.14770929484902098	0.2846619770832625	0.9264553474341275	-0.2825117746861392	-0.9525270308290931	-0.9530575200019684	-0.21269556991935235	-1.955056412494385	0.6807338639768995	-0.07087912526088314	-0.7531957240714131	0.8751479211199235	-3.0005303166792867	-1.4859455592850284	-2.5421487447700097	-1.2936340042074344	-1.2675170324549279	-1.353671129250641	-1.078972771660272	-0.18353165852528697	-2.2450887598849496	0.18497138721998926	-0.08483949253167565	1.357905327956953	-2.018410999542854	-0.9963760159867366	-1.4371741420924575	-0.8176743748965379	0.011874400927143336	-1.4306891966769733	-0.7830144010950851	-1.2903879823522708	-0.47473782350499055	-0.17358337858104925	-0.6321876598491425	-1.3666861225429117	-0.5638887225065985	0.17074309584728023	-0.839869976306054	-1.5605561153395182	-0.42086743867430554	-2.20557094999793	-2.01140445590733
0.0424210671946759	0.41822339409386733	1.0463429515617757	-1.3402030459632108	-1.6665414657460094	-0.9140794059718133	-0.46088015806571775	-0.20522798690014044	-0.005202064887159469	0.440299223302976	-0.27734272831813633	-0.75428382971115	-0.37343180629582085	0.24479448697504666	-1.771632809798741	0.562430598668794	-0.060174295054961836	-0.6634939522259146	1.0430583373537643	-2.4691401403916693	-1.0647284460293847	-2.0555320948783415	-0.7300573695825813	-0.97916241824722	-0.6324456690235949	-1.3242253137463313	-0.9677497213227435	-1.6675225338937678	0.6047120278152704	-0.5403240884189688	1.16228552706062	-2.016654821265297	-0.769251455039874	-1.281714411669354	-1.33301330712577	0.05841800553213088	-0.9670998268900891	-0.015950732747999852	-0.9167723648996214	0.1184425618865973	-0.03368272418036853	0.026269813773302585	-1.4053092028219942	-0.3072660755679875	0.4344211028132982	-1.0604714700321278	-1.081444217266429	-0.6987767495154692	-1.8572333781808075	-1.5878976153584088
-0.2117412467635733	-0.010740155453219265	1.0213172964768045	-1.1201135221160228	-0.7575356644134135	-0.4581175039366717	-0.03570989560134947	-0.1471182776031049	-0.34213294487260326	0.16152730215008954	-0.20577268198009271	-0.30044656559208716	0.20809745764295592	0.6961616987163982	-0.8944721954226623	0.38068831880540377	-0.1499896528810701	-0.08394855068063893	0.8602136375209022	-1.3040120278732275	-0.17574209354482978	-1.210391097985833	0.01021059775304799	-0.6050826667676485	-0.00828708019827203	-0.9385312014364414	-1.2929551258562881	-0.5201937716627747	0.6368451018693654	-0.5106744815539926	0.6550083899813129	-1.3911584897107672	-0.3067673203789301	-0.7159834521319768	-1.117222177551881	0.26401218367370644	-0.22954590527380603	0.35947312787974944	-0.23396460434996058	0.44861567216708986	0.158749085605982	0.601298861229202	-0.7997326059833361	-0.09109612482406439	0.3876151815428586	-0.35479362184969626	-0.4360608819042491	-0.6709536196907082	-1.0034978975465718	-1.015704239494061
[truncated: 72 more columns]
