# Supplementary material for: Diagnosis of autism spectrum disorder based on functional brain networks and machine learning
Source: Sci Rep. 2023 May 18;13:8072. doi: 10.1038/s41598-023-34650-6 (PMC10195805; doi:10.1038/s41598-023-34650-6)
Supplement: Supplementary file 1 — Supplementary Information. [file 41598_2023_34650_MOESM1_ESM.zip › matrices-bold-time-series/ASD/ASD95.csv]

1.2224081699950204	0.04523726279681377	0.4261101202886315	0.4662380656264629	0.20737118441955865	0.020063441389290823	0.6652987198415306	-0.11846078291694812	0.7601212863006704	0.8858205205723922	0.1584631905238029	0.39993384836291934	-0.27512357508158697	0.8106551029877378	0.5774687915421254	0.0999625420049705	1.0015434091349635	-0.9847535973742639	1.3740005558806963	-0.3261961062739019	0.9516942989611016	0.3648057465253811	0.24831174266930858	0.7387018092185772	0.4539082570094912	0.145668138406816	0.22117717186932642	-0.22677845752642534	0.601816610953763	-0.3788604036094899	-0.2553375673067318	0.6223937666525798	0.8883907577395103	0.40242181873589394	0.15137378589632533	-0.2615154456586503	0.4089959967828187	0.6860525605095875	0.2564041844026523	1.186683992195115	1.2584843997457336	0.09809291918796796	0.9784628028815524	0.2857379080595085	-0.7172908913438958	0.15130475417937855	0.8955424434155944	-0.07608231210979872	-0.20300019108316247	0.16748184178762204
1.4521921619827074	-0.3229767868456423	0.06033833673345624	-0.03268079390440001	0.16536038522720267	0.3997929312599743	0.6483858537975409	-0.05147894997817834	0.23411599761293791	0.7607716425704472	-0.14518104129610154	0.491347712284657	-0.4411620460785482	1.3384619782215144	0.408214618872656	0.1446046771938815	0.22709442988316347	-1.329818716401102	1.017689389497821	-0.14803789843365348	0.6267267264772857	0.4960646673167303	0.4804948963327424	0.05671318356170901	0.7106898258691839	0.2041877983923765	0.09006239015071504	-0.0006475044873265917	0.13197261082814282	-0.24333080621236178	-0.6165652268244288	0.35314185036724927	0.23464934468622325	0.9447092682847279	-0.2858014176082737	-0.620531803320688	0.2030858398238479	0.708723682610189	0.04026807930939613	0.601991546027192	0.8260918609150106	-0.13756572586007396	1.0025576821321656	-0.08737025845237671	0.028488258341349097	0.2032543803108963	0.35540787047420636	0.35237951286055486	-0.2904915889501964	0.09451987779149021
1.0608616767135528	-0.24413236882827696	-0.03872430617726731	-0.3886272928647864	0.0873070758413572	0.5769670267344259	0.4583971995256649	-0.09347473994634747	-0.34474752645637585	0.6082398433748316	-0.3216606419117995	0.2656434835075501	0.11068952912732977	1.1658861466666588	0.076331791168823	0.15539461125384865	-0.6175324699122804	-0.8128273305819713	0.08704133644788152	0.6649199896865935	-0.03172411375153372	0.201416363045185	0.5660781449691467	-0.5912850700328771	0.7507588618305824	0.3464077634046053	0.03727803033695757	0.47946607432177846	-0.2313138982436065	0.17835859253477065	-0.3426556424079101	-0.2852374546070763	-0.48491800314881495	0.9744932517773038	-0.4406464981090481	-0.48407262006168633	-0.2106171796435896	0.5264249250801285	0.07178828580905673	-0.07313001616040575	0.1935910168602855	0.057675979865907695	0.8010215672463776	-0.4337620260727268	0.8428589770903598	0.17159124335489845	-0.15409944924452357	0.8671292943859267	0.10565170793333353	0.5144883566881948
0.3271673178241819	0.2826287084358615	0.03741363014932529	-0.17578607522812506	-0.00792451911852622	0.33615590050217353	0.27421618083181487	-0.2994875859733176	-0.6379034913184248	0.4673113434890198	-0.26899188464838725	-0.25604886114257336	1.0446467452204344	0.4844504345117233	-0.1527831518066092	-0.062004208194425085	-0.6905264528010652	0.03463923825392581	-0.8846434007275026	1.726213311405539	-0.5121625558766946	-0.25549810405194395	0.47171831390181446	-0.4076801171673841	0.4555365350506381	0.44439572690259815	0.1685192250309163	0.757751970290201	-0.4034327381613344	0.42907598008732667	0.32268356488566624	-0.8838479717583988	-0.4583330460943725	0.4515607271319133	-0.09381099219072098	0.12982256384472166	-0.3596819625551875	0.17662558706464698	0.18794464151690285	-0.537851548483357	-0.2377664462237909	0.505227456980981	0.39474081008408807	-0.5782363447798967	0.8688527485606589	0.06097727534927684	-0.07467990678881155	0.9996592403423278	0.7902134103306254	1.0769123667220304
-0.20890380865188207	0.7917116122109414	-0.020062064457621362	0.37172700315838897	-0.04217919952072598	-0.08209234889242752	0.2542215476302664	-0.41526314794354774	-0.6399306830979496	0.2573392264588557	-0.14602436767455135	-0.704378598166473	1.5878584481423788	-0.15762380318461452	-0.2571952913186681	-0.47951959964053176	0.06028453014552838	0.3677650364941818	-1.3869817553187354	2.2770065163645565	-0.4894262733349138	-0.2925884352054711	0.31325085474051856	0.5364106902373252	0.04380860852718082	0.35872807367111675	0.39429217428379004	0.5829068121818877	-0.4576357071802461	0.15514754789153717	0.7214176751176608	-1.137893705232424	0.36248773748552887	-0.07188130202517405	0.4442030217132451	0.7067757558387999	0.059602701758761284	-0.16242786035774628	0.11081209623427382	-0.7473988132794435	-0.3440910327688108	0.6555547614391594	-0.0908755754787307	-0.4273017256910476	0.11704491871858405	-0.031832527780399446	0.49744861885225417	0.621473739966762	1.2614499236039485	1.1804216478990652
-0.28354484823246506	0.8003859458619826	-0.3237935203817529	0.5861250972974137	-0.02512750938393257	-0.3187590132446143	0.3801817398637196	-0.18922483782102079	-0.5862010515640563	-0.16287369641624583	-0.1843327909222228	-0.6978908759013784	1.2239868800307456	-0.4750488359143694	-0.5011127257479545	-0.823068124099964	0.8143764968888062	-0.06308325505823342	-1.3006473310066078	1.805245515072751	-0.14216967492751106	0.2680531637557521	0.1635316454386246	1.267225157518465	-0.19712524896519418	0.0014245455828105172	0.4480796619781182	0.16372455180089007	-0.4486925569865723	-0.454859040152742	0.44400152610321464	-1.0389848909957518	1.1146210937934327	-0.11307012555693688	0.6488254254203952	0.6882692670227158	0.7818164058654973	-0.37797424600938545	-0.189631333923535	-0.8093124798063775	-0.27459097259098514	0.2491268938449008	-0.4646373470504609	-0.14232502306315442	-0.5220192911680498	-0.06062248261915131	0.8753989457998914	0.015321274091908319	1.1727288976415668	0.6332357167458312
-0.13641572079102657	0.2823599907446302	-0.6667402761665594	0.17141638706627882	-0.11083810711180224	-0.35801828260506546	0.4831975381575711	0.24668826392904813	-0.6046284354154544	-0.8531917203931758	-0.37695822251078787	-0.2658349027211819	0.14264913333246343	-0.6172742927033122	-1.0424005237675247	-0.8697888492938904	0.7851796735215323	-0.6738789112767083	-0.9160991190772519	0.44787315054845644	0.04070719345315184	0.8927551362320365	-0.06634584113403325	0.9517150648823931	-0.2829537690342424	-0.5945713034906905	0.124225388661357	-0.09901366286435873	-0.41146748767614966	-0.7963746719484579	-0.29204579547366866	-0.7167787259500252	0.9645197866631806	0.13501759250094905	0.3521860553237523	0.01603825248327486	1.107486819387683	-0.5850893432859593	-0.5013650088856434	-0.8409774284286207	-0.21032117910166356	-0.36357076680781164	-0.623065413521247	-0.08796682119841946	-0.3380084340083228	-0.07084192796842162	0.5118786548692604	-0.4730710050015942	0.5869838142118273	-0.19068128233296017
-0.16262284281828596	-0.3188788740995689	-0.7855157157426604	-0.3742322455795551	-0.4025968841247168	-0.48104255481696406	0.4324202010913	0.4628935627085396	-0.5665614365063366	-1.6403453321032997	-0.44583427275731113	0.15698077489648787	-0.9501493898655862	-0.7657725956849099	-1.5882172520007765	-0.7042335693159189	0.08686144156345765	-0.7633094569018424	-0.6135981143645162	-1.1472354062163248	-0.2328879538350011	0.9309345423198803	-0.4706416513280928	-0.1439183291505396	-0.4741720016493504	-1.209008614739057	-0.4658466409516474	-0.032170394332009584	-0.4633198929019518	-0.4587333970925717	-0.8995666694238054	-0.23386050126864996	0.08323281478037199	0.0422215597564022	-0.0675801923565603	-0.7688411849719324	0.5197990561828739	-0.9545292323782729	-0.6811447934809433	-0.9283088135890821	-0.2004234528206493	-0.6187516313065738	-0.6355396705056648	-0.48016650489831536	0.353096892480388	-0.07854781915170386	-0.3989286903445807	-0.743776673567752	-0.18405528461916917	-0.8173353947017391
-0.43209069271994005	-0.5358649834657444	-0.6309851330160715	-0.298915626350005	-0.7301988120931623	-0.7723014386134756	0.2676288142125784	0.2379551723881417	-0.31807819760865413	-2.106504535355854	-0.18135254115696783	0.19218604440697074	-1.4171155191649627	-0.7958541035849008	-1.611776148955178	-0.6000440182827694	-0.4456250365501244	-0.33699634407477497	-0.5096150078534128	-2.278221449917723	-0.761525519139807	0.4266726632170253	-0.9022083119779298	-0.9195423712077601	-0.8224001587772023	-1.48864180014733	-0.9101680868216222	0.22459395428489373	-0.7208317339778982	0.31094075781238395	-0.9739279478624517	0.34809171057997185	-0.5351668668331098	-0.6258714365568762	-0.10519265905857213	-0.996005717840882	-0.7747887725033418	-1.3583660211577315	-0.7948555956527202	-1.0923142693152799	-0.21322346352791077	-0.3576901885544428	-0.6227623731422193	-1.0705852483868685	0.6288869253425652	0.0031637255786165883	-1.106398621956888	-0.8808376326015557	-0.8726049433800884	-1.1050079007953557
-0.6756960401472301	-0.3195029806289801	-0.3455449754929064	0.48801609321623013	-0.7596494311704983	-0.88027274763644	0.11988708922757675	-0.13785554347877346	0.03322233850627722	-1.8378243681069169	0.24094920329837255	-0.09781213668274795	-1.1299048429703415	-0.4992048258571432	-0.9631678722094024	-0.6626635336539112	-0.2527786722361549	-0.055020161258578615	-0.39724517942455395	-2.5542133661068216	-1.0632999521604807	0.0922553726174216	-1.0143281279350989	-0.657521884766532	-0.9564525116160284	-1.1955616462846468	-0.8416930832682673	0.46513330745895504	-1.0483564006362516	0.8024362688153368	-0.5732399563241235	0.7784764609364385	-0.24930321382212878	-1.3212842620290417	0.3058311275663233	-0.48326796993874177	-1.9208332955874166	-1.3398589333524584	-0.8962438081206061	-1.205620268076519	-0.24592422015935986	0.05291315659576876	-0.5662631617658364	-1.2911102931777307	0.11828310840458062	0.22455585395902905	-1.05909385316516	-0.905293962864863	-1.338101711991321	-1.1307402179995163
-0.707584177357442	-0.04495555901374491	-0.07969972050846481	1.2398611714074441	-0.3916014011298145	-0.43271724847026277	0.02835327903698267	-0.17318837363230938	0.1865402107692237	-0.8155020297908437	0.40061583102789133	-0.35140306990814846	-0.4660629869249159	-0.022914832918930865	-0.1356863746159203	-0.6818015816612912	0.33602677929084784	-0.36831191565696225	-0.026833869364813422	-2.0079180360311857	-0.8681736490605154	0.4070792124784919	-0.6441604168394457	0.2115042480362311	-0.5050177123424001	-0.4741354932093711	-0.30651537590108724	0.6030933711308246	-1.0396610638304988	0.531939436745855	-0.052637181465460904	0.721999127748741	0.4642000927395114	-1.3122504696475292	0.7184437152981845	0.27781418922289836	-2.0912559561284376	-0.6032576903656395	-0.8128752411329601	-1.014720235236877	-0.306634492326343	0.1742985508476865	-0.31775914900615887	-0.8067829520704416	-0.5637416462414417	0.421533459925469	-0.4083111504288754	-0.7296849944266025	-1.4732062818593386	-0.8351798371660362
-0.6621960898993792	-0.10135289405488888	0.07243234644116277	1.203545845889341	0.05059232769295334	0.3863985174606334	-0.10961751613901731	0.2513306788632832	0.019080455472009518	0.41605572181648426	0.12829611879240754	-0.37194450887363184	0.03144063139995547	0.17838752983819792	0.21992635123131118	-0.38961559213524793	0.5830371551282203	-0.8957220386117176	0.563821172232901	-1.040027161298242	-0.381757283485316	0.9595252765115136	-0.10036637055904815	0.6624968527656647	0.3129969447135201	0.18712031208816335	0.23607366836847832	0.6077299334029956	-0.4383819050073758	-0.26115295673558653	0.26460799807684715	0.18710033501223178	0.6057727724116523	-0.5803264085367901	0.6736695988033771	0.5615243646453951	-1.1847905414060713	0.4844055288302956	-0.3291830851930582	-0.3891748617929378	-0.3187481850272551	-0.05920432842202115	0.16012912533309484	0.10348976011023321	-0.6401623845453821	0.3189020410567216	0.23298822716471057	-0.35109186087432254	-1.2032703272812346	-0.06785827453599154
-0.6960937223128953	-0.48751305310735726	0.024208682153809332	0.48536650698021255	0.16940132334982647	0.889776560415432	-0.39581435090754963	0.7416515914194729	-0.21725958459544598	1.075492819826347	-0.23034064782294403	-0.3199118069713444	0.044165928199115946	-0.08331037119305978	0.020363135891524553	0.18197984112378102	0.2799418190541862	-0.8204289645076069	1.0188133542329734	-0.23966804751333667	-0.0643453520401737	0.9071375741591282	0.07536264380696704	0.25810445506778507	0.7504949158453517	0.3735256206186355	0.32715077711328505	0.42049501483326873	0.4274679551658645	-0.818077943301483	0.2633063157578237	-0.2658942799974371	-0.10860312971047018	0.09151101571885437	0.20688444173427945	0.08149396535701241	0.08636084262626373	1.0702752730927823	0.42191424404285316	0.418448550325332	-0.14956672528896436	-0.3749820543582365	0.6169124986491912	0.8042385028539981	-0.17467064691842138	-0.10739875021938264	0.4319047023045854	0.052464792533774736	-0.633959195909242	0.9535002316029065
-0.6047289706023407	-0.8091823364586507	-0.2501851754469213	-0.10734941948729561	0.011559209652299588	0.6067991451948825	-0.7886736169412579	0.8444385870839135	-0.16849427489875593	0.7679612229762203	-0.16188947211927418	-0.41316387382872627	-0.32063277055167455	-0.3941133056662466	-0.1676088308473267	0.669138159561899	-0.03455723337029832	0.1323668534291118	0.9783760693292181	-0.045732218753523464	-0.17066043611014703	0.023731257446800106	-0.30087964329511363	-0.43357750649088217	0.3207457070934376	0.16073940506062215	-0.0602734000041604	0.07443204386479892	0.8160516214081192	-0.5769644433257218	0.019673728202208852	0.015335978343500839	-0.9033034344827785	-0.006914412638713891	-0.21384068536411419	-0.7338275469678701	0.8070876827617676	0.6395426646253152	0.9199405946333344	0.8719533353847821	0.19688978453860445	-0.517897395767909	0.6676716572433489	0.9461140685222862	0.05050712548596898	-0.45785584661653556	0.2621634217460423	0.3118913598457617	-0.0895852798763676	1.4823976527119749
-0.011245164933932376	-0.6747165899256642	-0.5646396424242132	-0.06920646522726905	0.06747385265232055	-0.16941466967545846	-1.1442936448804686	0.5314119953421858	0.18007580257298111	-0.16677684432646342	0.4037688592906146	-0.5676808748198053	-0.6377007950779017	-0.19656923769918686	0.16178932220363884	0.6953644652657078	0.17358755525049183	1.2811178636306897	0.41784208837883957	-0.39249296167621595	-0.5242054971153683	-0.9803043458011049	-0.7867138455284893	-0.6040306328476108	-0.5898270160573582	0.044141684794189694	-0.5133363584185026	-0.17604218133963262	0.30924131386266734	0.29004781230304094	-0.28149117262879564	1.0126942528913367	-0.9335024941759965	-0.701682534600377	-0.2319334260527348	-1.1412314575397198	0.6156965992117424	-0.3887618842716418	0.7320702185500106	0.6166140744513251	0.45527115227251475	-0.4586252547373387	0.154493014074402	0.7613901065254804	-0.3848444140574381	-0.2602240428795327	0.05068551969446586	0.47915931580540466	0.12427478919758721	0.8458937713293463
0.9891469243150418	-0.10308876818040813	-0.5681158476871663	0.19314525310720024	0.6417892756213522	-0.6973260919517513	-1.3703360357758019	0.1449614719123376	0.44845754451993375	-0.9527544801138603	0.940451216552191	-0.4831881313693069	-0.5373845529981547	0.4519539644409635	0.7894171468811414	0.17917429003217802	0.6876099455214693	1.6377728598550787	-0.33764607799204877	-0.7080040202007583	-0.7352599694272611	-1.2891970819639538	-0.7559710931284022	-0.15895134191764426	-1.0940056364635322	0.38025124638321073	-0.6053028888216367	-0.05292497644921103	-0.6881626832143348	1.0272140439966493	-0.43850949227107594	1.8741670384469302	-0.3671237487526416	-1.1526253751643043	0.0077260989903887595	-0.7892397671987076	-0.0812620004742679	-1.0426909176007897	-0.020517056779196713	-0.16901461751690922	0.27351237113575283	-0.30028934098371124	-0.677563407193915	0.671208373335347	-0.9287296256960954	0.4576399333221624	-0.05521347737890248	0.7116797151990478	0.0025107307996750255	-0.7385696367153105
1.6099040245420875	0.4583591701359986	-0.10732373977280336	-0.08343120789263832	1.3252352471080597	-0.6127704485273108	-1.4749609850244336	-0.0641364417940479	0.29804990097905404	-1.0525706749955783	0.8621893855826885	-0.07257766386611358	-0.07499126851404246	0.8223834208715354	0.9944764306942379	-0.6447564304180113	0.7568703099669335	0.8999095588621872	-0.9191495762961311	-0.43226361559265053	-0.6088095310116262	-0.9331332245336615	-0.11427894258510442	0.2645935598176133	-0.7989018879323945	0.9243365402201397	-0.3126754919406582	0.327736799601901	-1.3317469730448175	0.9762186739434349	-0.35251584304222844	1.695364870775062	-0.17291117115549104	-0.82989264943788	0.06532216832724767	-0.045519878938371505	-0.6009732391511268	-0.8182499594060558	-0.7782478005427076	-0.9490551005204436	-0.41734467569393746	-0.1315363053952336	-1.38475564980812	0.6978620620735241	-0.7454774930924569	1.0579725951741987	-0.1916346142752353	0.9392947015702889	-0.19173305544149008	-2.1450454854929766
1.084879560183825	0.541137317676096	0.47592316546307	-0.9753218780213535	1.296968059541792	-0.2788476868579398	-1.4562274819897287	-0.19200064370467979	-0.15790410773282623	-0.5603660924840946	0.16297622434888256	0.346270839595938	0.27188547055644147	0.35194713014578566	0.43602691128891213	-1.3910920296016918	0.012602451506118405	-0.30168522444143187	-1.1973297470095854	0.36698161002502294	-0.31410467924746605	-0.6748906387394121	0.5373753891566673	0.12933119830975942	-0.2416067827704291	1.0198932414956896	-0.0014905327986720854	0.3796723696159435	-1.2265848682249085	0.14543593152552112	-0.12226909173943375	0.4760585118559581	-0.8515282881199469	-0.08268425526783867	-0.25140464046277733	0.3797831406652381	-0.6570788755945322	-0.2033705697167097	-1.1185942859513478	-1.3341408746994883	-1.2290617585635346	-0.025912738080307893	-1.6773431628230988	0.4252174454942902	0.16846110542464562	0.8871674925406491	-0.5206260104381186	0.8058893291594624	-0.2536189430572371	-2.3264977050062177
-0.3795779126950914	0.10279004765002386	0.5805285856467085	-1.6559553476072224	0.22350184402441392	-0.2575943978423402	-1.2194387070473214	-0.44509941700809275	-0.48853938224816346	0.026108776299121682	-0.580990403243086	0.3858965608015586	0.06355110154466592	-0.603320256764131	-0.3808330225250175	-1.65274670273457	-1.0578131044647914	-1.106557447971143	-1.260824961861344	0.9773984912940055	-0.1662958009022758	-1.0030915498974258	0.5301490795889524	-0.4044120955347907	-0.21293077811298525	0.2995394678997088	-0.02615553910398738	-0.40206210425035743	-0.7928079391585364	-0.8331190485575737	0.007442741136769564	-0.832291901352408	-1.7106142180255774	0.3375323199874145	-0.6512419318168748	0.13223200313772474	-0.5207607816712394	-0.07409658765840574	-1.1100898926873701	-1.3206024733076809	-1.5874968959414089	-0.07085672649921725	-1.559387607247125	-0.4268723163426184	0.8981824506927134	-0.019850091211831546	-0.9915049158697311	0.08234786568955177	-0.24132027598808678	-1.3205231766081176
-1.5977793920415617	-0.4344424695237508	-0.01651482617523055	-1.323916817214541	-1.2648428232095588	-0.5800827063484427	-0.6804553574824862	-0.7886132025154727	-0.47866982342868175	0.32869879089405324	-0.8520102844797832	0.05086444063930848	-0.6037985258808287	-1.0830978049412727	-0.6616460363787094	-1.1055226524941841	-1.6551042728208443	-1.2341567057503329	-1.1813314938357333	0.7740709156863343	-0.2842363950490275	-1.5255209773830143	-0.13593679582909118	-0.7825990561575981	-0.7831234809666502	-0.8458986565671808	-0.3760533750002705	-1.7768943661621568	-0.6670038668858426	-1.2703341427765271	-0.1488387426036332	-1.289969210716843	-1.645271110815302	0.16816343135044454	-0.6966679528716047	-0.4750840009278404	-0.5378474952831197	-0.6309312399990468	-1.060699209886644	-1.041795494735507	-1.233247629875688	-0.2659065078682866	-1.1897774044116596	-1.5293938688883821	0.6986169533340182	-0.9289644066071654	-1.3880397312144945	-0.9156312783483862	-0.29192024815322776	-0.16774391125457352
-1.5321950384726586	-0.6083328645615221	-0.835346270524272	-0.17789185205691366	-2.1235504572058925	-0.7180327824108482	0.06101786003878474	-0.9678951143238319	-0.39570449006725056	0.3370578121194668	-0.7210740689413222	-0.2555806984177908	-1.1298530916155158	-0.6057856284732337	-0.256991644544402	0.26240736406486326	-1.5411885429294838	-1.0385978362280233	-0.8830692902338154	-0.02649353613851279	-0.48955192477854587	-1.5088706539816537	-0.7820030177667376	-0.756544993554217	-1.2325334169112812	-1.5649540109832962	-0.7127359912951603	-2.8020028591641517	-0.8653737464217931	-0.9680376491994295	-0.5373121910483146	-0.8789343363349168	-0.5063648782594564	-0.13307127010269562	-0.3072414529136664	-0.8250809301997423	-0.591922356413685	-1.1132582467026861	-1.0364708251750325	-0.4664124407422163	-0.4562633572879076	-0.41585296447670583	-0.7059055550275908	-2.1856874272445417	-0.1143793429567367	-1.1464674676148363	-1.5325670232157242	-1.5050385525706307	-0.3145133376014815	0.18716438755884204
-0.36127172424798915	-0.3726169610841994	-1.1316614899627826	0.7387257314991833	-1.892819458913816	-0.2692630928859987	0.7292162526052208	-0.8483074340955484	-0.627259546616118	0.22621882866806478	-0.6571794302519672	-0.18828821583025543	-1.0157156483883252	0.2695498820188028	0.16573248545786598	1.9145389195643878	-1.1819523087769734	-0.8955093414361164	-0.25421825652369984	-0.4711392803943804	-0.5143008258991836	-0.8290934467748193	-0.7730174530471916	-0.5638761671238368	-0.9656846961800887	-1.325055705105585	-0.7092321256772723	-2.682620040990313	-0.7367387725210619	-0.2882143209877535	-0.8902350354825777	-0.3624486870414695	0.6309853619715208	-0.018838663674483114	0.15423472888322798	-0.6068343063231918	-0.18945238658317248	-0.6555130286183982	-0.770168435429853	0.47847888176679165	0.18450043839314006	-0.26295317522622735	-0.19345859665220796	-2.0247516708055784	-0.5905804345294243	-0.7016023068303449	-1.3749245565758752	-1.3213214432059728	-0.022790179088368532	-0.18113993662929775
0.7412730273156704	-0.09405559600641157	-0.6532876333424033	0.6476888015580606	-1.0467211318869316	0.506034162712374	1.097877205286444	-0.5892086366382127	-1.1163281350480367	0.09662213001853238	-0.8846173705742821	0.18770828506850626	-0.40021105957453207	0.60176203272586	-0.05353480068561905	2.927600659874208	-1.0548406696364172	-0.7419466856716597	0.6813658049164418	0.17319929551264368	-0.2489435812817051	-0.1059547684885311	-0.14273516871777725	-0.4630550278901211	-0.24456405492921207	-0.3770923170482227	-0.3250261219690403	-1.5574551953868385	0.2313078668776338	0.2404747767080713	-0.9282085993164755	-0.33941529167016066	0.6650310174575711	0.4964523037971474	0.29252656351541073	-0.021952547054417727	0.8649080110074412	0.6759456139039418	-0.03321945508163479	1.5417026378045888	0.375825170387511	0.21159841410270644	0.2824919767819764	-1.3275381877208146	-0.3156009059769042	-0.2247797392974892	-0.9222459631664215	-0.7276097387025043	0.6772455001940665	-0.3938136063028652
0.8795538734956726	-0.08915730991729359	0.1509840386756712	-0.19094302624585865	-0.3706031685228212	0.9462655642359801	1.1794378975910094	-0.42156995447281836	-1.3181373839319053	-0.03322495759681405	-1.095891198033342	0.5517934973569917	0.11169790215649117	0.1575275156982747	-0.7282299341306809	2.676057422872381	-1.0450190358660973	-0.2868365638899412	1.7473778327642298	1.602667472273801	0.22775871781622853	0.10479604195818827	0.5534550630286017	-0.34276152518809705	0.19108154688128967	0.5310539926108719	0.21453528937229435	-0.33582292679041303	1.7336853551397131	0.3737459430470014	-0.5502442577282921	-0.6416793598217455	-0.28548592853322874	0.9415718428197946	0.10061228428500339	0.5540950978672461	1.986933520969273	1.8527639644307663	1.036044489382171	2.162549448686409	0.2797749498855588	0.7048849010757297	0.7232291109911443	-0.6315578264855165	0.17947823538088328	-0.20705902126156026	-0.18811256090714318	-0.39962881828964036	1.4469950516528738	0.2005437984869015
0.2987738473530758	-0.23185626013603744	0.6925909990102339	-0.8731298072140306	-0.15959439137802595	0.708108923738396	1.1541702085621934	-0.3523816379245419	-0.7961180604609129	-0.09104050256687704	-0.8652741666576989	0.7259465971688769	0.16176898482515079	-0.387273370415363	-0.9793317166191037	1.4732309022424228	-0.6703223822378522	0.46790648940307145	2.7100768989158133	2.705977188805116	0.7870695148379396	-0.025319991679463544	0.8952348901931224	0.06259036551697614	0.11308024379704999	0.8336827267578736	0.6385569654628311	0.2435366421548733	2.9037195625543615	0.2818532394092372	0.11735611996546381	-0.7046955725324134	-1.0486896774937018	1.023658016121547	-0.0724192984084624	0.9756634010544597	2.2081357640272086	1.9123455113343433	2.0312549256679917	2.0179529405504018	0.2722821670733929	0.9102124551337477	1.236065430034693	-0.14767786263467497	0.2389396617086	-0.5180816318894159	0.7437353627473958	-0.5247360294724858	1.794774839196059	1.3414460873317549
-0.10240006519846655	-0.11135911908362064	0.8588400182403706	-0.8444698187322198	-0.12957461999351452	0.09410923586431352	1.1397578590242212	-0.2015141598402964	0.22516034409462612	0.01997544471555829	-0.22582492563941867	0.7830453084620912	0.045296415022916814	-0.34457042625602047	-0.20251158707665542	0.39108463932080356	0.21685403050769425	1.1088085358362556	3.301126730933749	2.62316156673158	1.3139707923319435	0.08166818193464663	0.9441447337292649	0.7009356157894115	0.10036823841939514	0.5291094201982163	0.8111297337699754	0.2720390726817956	3.1604038420968528	0.3189820476482295	0.7927501179140335	-0.3132762319944976	-0.7329930704964618	0.9422431883292305	0.0722640086452095	1.3207712551498694	1.175196300780182	0.9176821672785247	2.607360037932427	1.4439416485143823	0.505277662464205	0.8807062289946039	1.8864843562106302	0.2958329478372661	-0.015324069815559642	-0.6919207523774248	1.664172379486113	-0.5872263350790892	1.5870819090409807	2.184170337658352
0.08138232687385182	0.42142871835715784	0.9357721809590392	-0.3272287398002536	0.028376839687852116	-0.3251410736810706	1.0905962316501283	0.10203654673734561	1.0316777328698181	0.23513859303551804	0.326425039533537	0.7913319388435521	0.29779566102308197	0.14186443893666306	1.2750572653763685	0.25087885255760733	1.1713602639316398	1.2565624449448698	3.1846912627226662	1.5184899269495957	1.6275235032963455	0.5898684959434984	0.9412008746776236	1.1621426481533628	0.729064362214414	0.0004735208468744967	0.7593707674754752	0.347047770006925	2.6367605934837135	0.6855603733249843	1.1735838680319677	0.2436112021473306	0.3638414917996571	1.026875507959282	0.4761087001678827	1.5839780616426904	-0.3071289790963193	-0.1615603610577641	2.627618453722598	1.0843937196992262	0.7675057852390328	0.9516317666974388	2.4486597004657584	0.8022436671860833	0.0857700427939545	-0.546756889725086	2.3219903547693117	-0.05284194353438247	1.167562351341638	2.1553294420150695
0.3783822802008737	0.9850519163782816	1.0242403018996127	0.1490483737751229	0.2653820426336322	-0.2729588393212638	0.9218802248867316	0.39127531359982876	1.1564183376233519	0.32512457574959347	0.41062262732935606	0.6438585618223608	0.9622776607257905	0.354030802953876	2.547668486736036	0.7855948172506698	1.6289980625359644	1.01436440630048	2.103278499526129	0.2994545463815658	1.4767803407728664	1.0394339519193498	0.8721722851101275	1.1324748030224243	1.703689045496484	-0.385813495082886	0.6079303291993106	0.7410745217993047	1.796197952406161	1.2581332340305935	1.11534033880702	0.6832037318080725	1.2435029948732084	1.241278088220238	0.8124189893743182	1.566064070428788	-0.9077928496792141	-0.44608351142063485	2.0897007591587995	1.0938672546218935	0.764312617445916	1.2696448826666202	2.426432723145387	1.1380775408227908	0.7393258970859475	-0.35365456875715273	2.566593486618877	0.8546095524243561	0.9231601935974159	1.3908323027877822
0.2025876583789089	1.06148515757369	0.8161837253628942	0.3539051057675807	0.40306461540636995	0.10935011116695309	0.6519260713412053	0.47096280726703477	0.839017757307944	0.20404429543602826	0.1980209712455249	0.26755952884341366	1.47693233335587	-0.015468700023804287	2.992941236382894	0.955148702853223	1.4648854629035872	0.8529697600914542	0.24585009552299988	-0.32294054315541026	0.7861488091760711	0.9942982876062586	0.5341825941978329	0.726868095767575	2.103160109061557	-0.46956418962127655	0.5013201596904865	1.104484352199363	0.8802466133552158	1.678921237559532	0.7754568646118255	1.0838774689832535	1.3657651321911062	1.224539816240894	0.8037770306464421	1.1468215078528252	-0.06539382125900067	0.07423697892128522	1.1217592514662977	0.9210704875332139	0.4771863624548095	1.5191149301415254	1.5141763489989857	1.0543342068742851	1.2927750068077484	-0.4033135201547954	2.375029452308712	1.283542253455803	0.8321267382641335	0.4297535065320316
-0.304272822568522	0.6333026863155834	0.10177473012863059	0.3668303469232036	0.5166930957046475	0.5599368479963697	0.3624490137921747	0.35755931204522867	0.6805700316432529	0.15824611909930417	0.16559112049667396	-0.10351367095942464	1.3686940081904824	-0.44712033934513884	2.655831083168476	0.16084961653964897	0.969979832742132	1.05629667882591	-1.5626777290192915	-0.3994696482534856	-0.06982704332686882	0.6461081730353211	-0.011093614912958672	0.2791566127158406	1.498119659338966	-0.23012715875062	0.5263158943714147	1.0172268414316261	-0.07416242738646964	1.613216847976571	0.544891294479154	1.5717046545846722	1.081447358754181	0.790111874079224	0.4157402155819276	0.5468353475569677	1.3701664174832917	0.7145131887517516	0.1075105777658551	0.07469247287650482	0.2007958736967831	1.2352192643141586	0.08456650395999216	0.7493397842212637	1.0781663372083505	-0.590592398326621	1.7657119489140263	0.7335127231239125	0.5540834914482707	-0.33086169940765003
-0.45190490658687715	0.27645341090290215	-0.6732668973003143	0.2054959115783249	0.8459953702757281	0.9278975485175192	0.06438902768519351	0.2227982327693311	0.9119335820729226	0.5610750620304115	0.48361901087044834	-0.08054467540603709	0.8870257146872963	-0.2904171292195405	1.8929380530096347	-0.9956226745671782	0.4112141628809514	1.379837119118495	-2.293818872149641	-0.4423903035807868	-0.40134136913136087	0.5656892707729142	-0.3032833355190736	-0.07017395678213116	0.5336719496656525	0.28386858109662827	0.6413005991036598	0.6217875144377107	-0.8175067840780221	1.0023585782259885	0.7026851243611446	1.865206220159729	0.9927349995461034	0.20104225604197512	-0.18546152501418783	0.14677167315603765	1.8953794103807464	0.8766945982694945	-0.3984608634640188	-1.0264645570479596	0.22919162275780058	0.3542120514034276	-0.9356554956620006	0.7601610593603022	0.354972617926437	-0.5668120519616299	0.78542480796418	-0.25132603714235396	-0.0712520352321825	-0.8200931460634072
0.06309824311899725	0.5113778835497912	-0.6732275622528304	-0.22680435610283506	1.3511094849673242	1.1039914282422578	-0.30094493186987586	0.16231297933763877	1.1392273859426516	1.2907343012619277	0.8056862290142502	0.3863823161926701	0.7235443958772187	0.33477428187883307	0.9147172504623048	-1.3466307090475833	-0.15667278172677385	1.3188109229881855	-1.5826355825491432	-0.7534848661387642	0.186059705775974	0.9511822359972913	0.018469156961807905	-0.4070046449669101	0.18972601522420857	0.9078196506127985	0.6780483633709637	0.48662835879995864	-0.8593454323196995	0.1459657104175521	1.0726675297765087	1.4783764614876942	1.1937504653215327	-0.14325930022838473	-0.749905171380406	0.03385122442688177	0.8206864535323708	0.5484009050022408	-0.14130791393162642	-1.3009375215674588	0.5413755912332967	-0.6731563618155408	-0.8665957888239613	1.2990780876573167	0.034185897995720534	-0.23199903096383714	-0.36193797464659666	-0.565521965225588	-0.7703295718824701	-1.091096251505076
0.703451595289667	1.1268441046919668	0.38203651409704514	-0.7742579067712743	1.6047834069712965	0.9234464143096355	-0.7111562862486628	0.15275777439996405	0.8467469496274411	1.6174864529393993	0.7131955092961719	0.8183544464959801	1.1046655085546662	0.6207477420842632	-0.19594703459718651	-0.5297255678086857	-0.6365402728294515	0.6735934483828329	-0.18880377010359978	-1.1572172181244262	1.274784252981519	1.366469080230225	0.6644591956508683	-0.7094994351558681	0.5948157706486922	1.3511008378901785	0.4672180413173997	0.8550146813946643	-0.06163174035797432	-0.4745423194122669	1.1131999317387962	0.44070056030515803	1.2975969553415942	-0.19433383470086554	-1.0105086065856699	-0.11661912608393124	-1.0216198471549254	0.10643995047143882	0.4317379582999852	-0.25207394054217364	0.817098938472602	-1.3393398151439295	0.006977714809771466	1.8509424179307976	0.4555550682709291	0.11042392428622345	-1.2604177599122997	0.2564846903376444	-1.1509948391951554	-1.1371595289485876
0.7114595530670679	1.3107171875141037	1.7046698940143263	-0.89863423251902	1.2741403429875322	0.32430283756344297	-1.0012887969510729	0.2347718141219202	0.040202479082013534	0.9174341051025746	0.24703648321014882	0.6789534983466339	1.4036923103446803	0.07583446656218668	-1.2025616041166518	0.49517863291114333	-0.7152582113391315	-0.22313723176178024	0.5725153857513672	-1.3083080249097774	1.8736230225028385	1.2736402640139228	0.8659745222362848	-0.7153188076681056	0.8739046459249729	1.362348767256762	0.012183154754161506	1.2485831170530473	0.9036943641862644	-0.5513610666885109	0.4810274114696615	-0.47715336091449706	1.0269495576908982	-0.2874239376680426	-0.7733165763776636	-0.593408110870524	-2.05667065484163	-0.18244165332444803	0.4669331712945666	1.2346433231293117	0.7508501184115832	-1.5294107773257224	0.6282551337741773	1.6343253290148347	0.826953469171016	0.15534844146870327	-1.5235412139899236	1.4655151564008935	-1.1640724723692029	-0.9506784949395798
0.0145259004896083	0.5225994913577777	2.0984347622699215	-0.1995774072058837	0.5858499802288345	-0.4202286776270942	-1.0256186351239194	0.5614113950696117	-0.723731420965684	-0.47500418506616926	-0.13334455517523178	0.008635001195932728	0.847533114529153	-0.8032753151697423	-1.7446314959665694	0.45677900470761507	-0.18766661311417168	-0.8434608755866322	0.010862242213923672	-1.094614547189616	1.3333346942224513	0.6307254735144983	0.20052827480152507	-0.2620299574574779	0.25544131143421156	0.9395998578283622	-0.45635183690590986	0.9844378185368463	1.011580399196722	-0.22034826218416798	-0.49147911008187556	-0.5366012117137221	0.5099930060423271	-0.688660419289348	-0.09859294887458298	-1.1698879662319064	-1.4556645620138038	-0.3609066780044875	-0.4141971693398133	1.6432979056224946	0.3334965100700935	-1.4344700755668929	0.18610947485472484	0.4917636991549617	0.17762859086162586	0.023138751928921338	-1.1742199353670562	1.839965958736443	-1.1062234228392396	-0.6380119297229311
-0.7055212796132156	-0.8517684760429113	1.1663767622129826	0.9696406586310586	0.11070443483162361	-0.8001111849424559	-0.8390490159383259	1.1253156213088704	-0.9228368678858263	-1.3514222029765817	-0.09393685401481629	-0.5792816738486389	-0.47416425815046204	-1.0563444998964466	-1.7130967973900249	-0.7950819359597837	0.6045152699980565	-0.9608159872953409	-1.3124457475478677	-0.6968032786136169	0.03735014188652731	-0.16654780068357156	-0.8617469981186965	0.3630999436986516	-0.9053082055495043	0.34223553446572996	-0.6299900669583461	0.029435056797973095	-0.07406779269771537	0.024444448374489565	-1.0142315797547388	0.03949702666583275	0.002267455608455706	-1.234080132182677	0.5946524294337409	-1.260592801130704	0.13588798244589922	-0.5585207263588657	-1.59442262456945	0.42528407863110906	-0.16646372961417702	-1.1433143027830441	-1.0601596589611237	-0.8129729684145476	-1.290827607759009	0.1319856672546752	-0.7063758188039718	0.9658846551320838	-1.177726702555878	-0.3505656997817967
-0.8152414611947816	-1.8256367175097814	-0.26632743536917797	1.6660288246426793	0.0941888736364673	-0.5143581538032292	-0.6256165053205545	1.5290335047817512	-0.5664910823181667	-0.7853451596168306	0.21096532031088408	-0.6042580769339896	-1.5475046213073296	-0.3680569011952543	-1.4084614256046963	-2.0870214787591777	0.926891180837878	-0.7730995393020507	-2.179805106659623	-0.37092168148441274	-0.9272722169833879	-0.7799459456741716	-1.3819957391932263	0.6267494139457126	-1.4525556070168806	-0.11742740998968315	-0.37140575136100384	-0.8422591790385273	-1.5534434064637104	-0.23806476137297633	-0.6326949162966453	0.21178120886938961	-0.42004535251238145	-1.4947378425620805	0.7450464177848718	-0.6145290119338755	1.2869153872835717	-0.7246547282008232	-2.014477440575387	-1.3639203552252874	-0.47133681663634464	-0.5480924461242056	-2.028995973503393	-1.2840930725458082	-2.2098344047524012	0.6551732498580922	-0.635267284641897	-0.32936373192311347	-1.2052590095762044	-0.11368781995362962
-0.3851310810371786	-1.7750270049991586	-1.000467377212236	1.2775553919654201	0.20476210122004224	0.20834896262678537	-0.4503999884924434	1.2580018129263335	-0.07242102896192516	0.807861481051266	0.3810318251875983	-0.2869670652780418	-1.480811093589171	0.5716703478590759	-1.1750716947985735	-2.2050151321883518	0.3936838117423522	-0.589532242824095	-1.921528871637019	-0.2730714829269484	-0.8482148100772127	-1.1297448520567235	-0.91947537446102	0.328242330242269	-0.7411101329566684	-0.27531024029540185	0.14113782166369387	-0.831647059916119	-2.2445046994028157	-0.9479579424721645	0.24884369180926963	-0.6736373619236758	-0.7471343142407905	-1.2429646669326075	0.11917895805070791	0.28687457718202397	1.125065550941815	-0.6637559445736463	-1.3019234891861888	-2.1678625881335134	-0.5309262552624935	0.28520577966324867	-1.8947688659712614	-0.6445142949652758	-1.5505019018116826	1.2543052635993486	-0.9570260044049264	-0.8374142952768326	-0.9168152907177793	0.17271040923338624
0.032106453630069205	-0.9852501748179212	-0.6456070418197064	0.16682370774640456	0.04489610474323795	0.7963921918802387	-0.19849100770355763	0.27902675428258134	0.2369534651509994	1.9473450170152165	0.2712006761846055	-0.2563424331404116	-0.4768248917371324	0.8691912370124747	-0.9807570753698085	-1.1909305674692707	-0.562656665017006	-0.4997897720260873	-0.9722073482793167	-0.4300160784533029	-0.07723074869497344	-1.1492073325787167	0.03597778485670346	-0.19264347124209852	0.6060219781854881	-0.1405259960698028	0.493411667959793	0.016385140975418835	-1.7549862984164153	-1.5936498512830437	0.7484764842775389	-2.0310233810342173	-0.8135935357791465	-0.6710748397281047	-0.9056247913553119	0.6728802880210686	0.018056237358407973	-0.3046423738800239	-0.21643979086304643	-1.5393477988449922	-0.5118245705393794	0.8611446414073977	-0.8731268667379503	0.45605821898116145	0.11780867480761338	1.442380412664722	-1.1482091119236042	-0.17827325728142038	-0.40254351891328494	0.5154628426478992
0.08550142118504805	-0.23601177996788936	0.12587527037114918	-0.7476646716900734	-0.2683846419623685	0.8310479007364734	0.16974673885107658	-0.77713138918251	0.38100201964142755	1.5290911200105044	0.11381947414131824	-0.7317690790324373	0.39312780819145704	0.41397563190556824	-0.5647509462077026	-0.17579912573258688	-1.136203174620611	-0.39124189838036605	-0.2653837771809164	-0.7245887876798522	0.42329609656253875	-0.6735015657049404	0.6241944016156669	-0.5158532440596674	1.34354313029019	0.17174529558944138	0.2953458889790893	0.8246857711312306	-0.780448028512193	-1.6915960720872152	0.413248766183967	-2.626817111294657	-0.4824172209977849	-0.17023621160132787	-1.6053862683737687	0.29201616349965115	-0.9499435846537088	0.13816006680587078	0.13605127691048644	-0.4444006592630148	-0.5823103965077832	0.6291991515925777	0.07171825970777049	1.1212972763686995	1.153550501717552	1.13544941496258	-0.7796806797600155	0.8903332362870932	-0.11355519453273559	0.6832283445998191
-0.11434539700058262	0.016279169366067145	0.4144583996398646	-0.9773850106878224	-0.2763509981012514	0.32626648609599723	0.4063965802481831	-1.2140312657818901	0.4888579670961334	-0.0759579078151456	0.1488939289537635	-1.2060389638757139	0.3336208166031953	-0.090244768930528	0.0051909946080361345	-0.007245428390932124	-1.0295865939574211	-0.2127498160214429	-0.22666356096886994	-0.8700605394945264	0.15379234582958332	0.20335007181184317	0.48833481211984964	-0.6572886132248751	0.8583452652531417	0.4522804669800885	-0.5302682756067661	0.7634190765989216	-0.25146609752472737	-1.2527501941375974	-0.36271553965532294	-1.973289619246163	-0.05119501465184351	0.014319615062519324	-1.529662690603086	-0.3693483306537822	-1.0501920357612955	0.3184426217411648	-0.5445733549835929	-0.011152411404336397	-0.7232438604667725	-0.34627127230399346	0.22253818425060687	0.9818029827176993	0.5869763271621133	0.7163511549074617	-0.07735714019654875	1.2829723665097348	-0.33505265645359256	0.3950430586068368
-0.3356380236306783	-0.07180894537833481	-0.002946873353305301	-0.8281477949460959	0.09470746445757221	-0.41543330513567966	0.19823568402041644	-1.0319515720208334	0.4998467613869628	-1.4528456027680094	0.28242734775350387	-1.0600236251679673	-0.43104230481303185	-0.001978547427377264	0.19111415580460606	-0.3323842751445028	-0.7032662511645161	-0.09457917486545883	-0.47454300612092765	-0.5429788756546428	-0.45611514911893014	0.8439428345570699	-0.007652806952456695	-0.9225250519209303	-0.36253170396895557	0.40982781233349125	-1.6074213790000578	-0.14379451243705899	-0.36716135595160737	-0.7514409934521761	-0.8629653505907084	-0.8579850418632142	-0.1613948334024449	-0.1014276098212399	-0.8729140807006411	-0.7042966272709671	-0.4671357261844678	0.09251316694755718	-1.516781677100924	-0.28512885173660535	-0.7509301976281992	-1.2721707972833647	-0.2607994158465154	0.3117677423510283	-0.9087491683853881	0.5511173549167205	0.2556135881956697	0.5933978928113443	-0.7763736821974937	-0.3081091963773393
-0.5373516102066034	-0.16103671426584926	-0.6449259906614851	-0.7653007880066595	0.27463741522430696	-1.0804989252215018	-0.363237053699353	-0.9103664201073149	0.23927007117111926	-1.6071498699026714	0.22149665930558426	-0.3648914408801705	-1.078881027022737	0.5577054654838086	-0.38444079518523694	-0.19695534565199108	-0.6903019770473079	-0.16083267757783298	-0.4302004388609501	0.2918836489629158	-0.6891844827765301	0.5223330293106712	-0.338900985879175	-1.2937483588551237	-1.3995774367216784	-0.15286613698872387	-2.252068870704869	-1.0957687636296733	-0.5904384927148952	-0.6223893314088746	-0.853502964938722	-0.3771407504417403	-1.057336304917446	-0.3467352465329137	-0.22760949751170045	-0.6538825026021766	0.06629554267887951	-0.2949513200776791	-1.8691721094059937	-0.4280546534464709	-0.5238014016128271	-1.3438080593590378	-0.6618189108241473	-0.4232601454092608	-1.851491633916539	0.5728913656418861	-0.17765409006829247	-0.67445069518553	-0.8263074613698874	-0.9510469902825759
-0.7176144735175718	-0.20714178481147488	-1.0149138127304054	-0.6881424813244451	-0.27360988591201635	-1.4349031434040314	-0.7019728900506986	-1.347552755242014	-0.24753831115213845	-0.8548116961063668	-0.11275597574090586	0.14582522502367307	-1.145753611789881	0.9416644244604957	-1.2742265042208596	0.6372674439119869	-0.8690807660701745	-0.3031216161969476	-0.011500162568996627	1.1841296482848667	-0.46813976137243984	-0.7058441820185326	-0.38759493844805626	-1.257915117816103	-1.7721946458275628	-1.0676982575668155	-1.9003357557153553	-1.31807164177188	-0.46413997759307035	-0.8188165808337562	-0.7018895739008479	-0.6758279719377174	-2.0554814379591124	-0.5075461614449919	-0.00020535055889434682	-0.6073027580503904	0.047282500253175895	-0.3841205485381428	-1.4291405293624506	0.03761717077310683	-0.12267063870202222	-0.5507888427694194	-0.5213823645506429	-0.952464741647185	-1.5194392557942815	0.43255048369370175	-0.9504272505711909	-1.6998330616628299	-0.22200315890703107	-0.9922452631298062
-0.6637857558791558	-0.38493534768485144	-1.1069424980887324	-0.10886637856518562	-1.2550112984090651	-1.2955907439892569	-0.32501846139931506	-1.9719901147145151	-0.599140878920936	-0.25345640842401457	-0.45257594163394615	-0.05904235873635603	-0.8688010149890611	0.7497678570517479	-1.482121775530161	1.3135358597699511	-0.6504900989162355	-0.26035694732037473	0.37462885415895264	1.4696384126687523	-0.41536945053661045	-1.8264830317183403	-0.38198910646023876	-0.4453859297509357	-1.5853872973992909	-1.7804374705288197	-0.5753272701233416	-0.7418829381071544	-0.1697379403887976	-0.898032268363446	-0.7420545121209976	-0.9250926182508242	-2.073347367446328	-0.3834776722050804	-0.09950005635000428	-0.7306501500242739	-0.3903242243835149	0.07675321983874182	-0.717597776463725	0.5755442479508666	0.18908919933724516	0.34299325121085317	-0.04406826422703821	-1.1904446420397388	-0.4863343030496728	-0.013504598162299226	-1.1908346694913425	-2.030925441990969	0.6340208618239912	-0.35720601959997184
-0.142917756651001	-0.6743899500241909	-1.2217963613532143	1.005102995521034	-1.7285192892640302	-0.6310072424889392	0.554414050786124	-1.9185580760580443	-0.4726306035231855	-0.36058435858351423	-0.5040951814667982	-0.6537596522477488	-0.6685791020104193	0.19648872836999912	-0.546051121969963	0.9270976485995718	0.15968096862689712	0.04558762541599237	0.39974633534921655	0.8662808563943072	-0.9726589616645578	-1.8199327825198028	-0.44412188136221376	0.7104023734147606	-1.0810178990111359	-1.768299813654847	1.0094927413479284	0.05855422497796707	-0.18837885709577393	-0.5215809354156565	-0.7761233286157364	-0.4772761521141247	-0.8089386093444966	0.09965604931010835	-0.15509999085868378	-0.6706598210525363	-0.7358177403796485	0.8290407292111546	-0.1869054730688419	0.3669874423999363	0.20871254343375564	0.6248110818413877	0.2568938942803949	-1.0929787011856418	0.25918859830704843	-0.5086319855652853	-0.4841383560587739	-1.7481878770206962	1.0733335211545922	0.43045623231144525
0.6530207949934788	-0.7621333536064006	-1.470537468650874	1.9025979711569112	-1.1829280508847415	0.26040458273070277	1.1445908152706115	-0.8834164529004874	0.07352736316398985	-0.7565124663256396	-0.2911689701541057	-0.8268393149106661	-0.5814972620529	-0.24696128174903753	0.8255778848634202	-0.27544517025018195	0.9800425787208181	0.34481478102782065	0.18499959679382863	-0.1993696288453251	-1.6985080566282895	-0.7422639972814503	-0.4254604871051115	1.274754073856905	-0.3606986521545142	-1.054001867993172	1.9206077461054096	0.4895412545637261	-0.5879713115683092	0.18500498592445633	-0.39102444489292687	0.3277751703006638	0.8009308929485482	0.7438911165300478	0.06187862620724564	-0.06807983075795351	-0.6627742260553978	1.2524565042712033	0.23010198514299007	-0.5626844261669267	0.007085866741332218	0.32673437172555436	0.1915142876930668	-0.6993737338626633	0.37524670122066783	-0.7137119786261736	0.6889105447956329	-1.1643858259354427	0.8290847399190495	0.7276155258153468
1.1209376511689915	-0.42200256933545044	-1.6113891100566848	1.7848451057774652	-0.2002643780984643	0.8371039607646136	0.9231286073158336	0.41464215250320047	0.6173603432153718	-0.7331352103209798	-0.07229899517274464	-0.24290422781697724	-0.35542991752172104	-0.37719746423026207	1.4328943884932408	-1.0324270702911795	1.1173375653769189	0.3014696040108877	0.09318682920895405	-0.9244869313687486	-1.6814327184278182	0.3739030080233785	-0.20537791189647658	0.8746696873828826	0.44025187339204896	-0.23074991214591958	1.7461382934287595	0.45272934799095993	-0.8715658882332927	0.7799441708911817	0.3462658656627425	0.7085435738527677	1.5085759723263275	1.12783215435716	0.4788949263546101	0.8014785119411421	-0.3206475639343787	0.9123784962861311	0.7933999522743429	-1.2757188473102132	-0.12221449463778625	0.05290800736707544	0.0925322180372468	-0.2492993260870161	0.2411608650527643	-0.5998157797982415	1.4594903139248112	-0.5178643379540339	0.2625929161998668	0.4211165167924064
0.8900309766814339	0.16149488916882604	-1.3386209806480556	0.7483361131267331	0.18651282345222717	0.7625610645212284	0.24290250860434123	0.9786443909003466	0.7887200615932393	-0.17444060390074076	0.04061207724175848	0.5644312857586316	0.06306405603828623	-0.33022285916049565	0.8851459913877209	-0.4437644381057733	0.6548083607880669	-0.0330405270910849	0.31156469059296726	-0.8224523925067136	-0.6385006917126675	0.7198103691171016	0.0570985911321438	0.22665719874761076	0.9983569679525821	0.11934686485296406	0.9439011204389928	0.30040728708982783	-0.5505931938094262	0.9492106693842105	0.7994039015556116	0.5383987465355271	1.0737904932085387	0.9440297164407047	0.8861576575400222	1.177783472878902	-0.12408997827685958	0.023630202536386164	1.438345582001267	-0.9919225888351312	0.040766819785652234	0.2356993409325401	0.40385587857039934	-0.05896184677911928	0.26744563025577595	-0.420060768189188	1.4455819494236524	0.07665727380661756	-0.028108750573877305	0.062030799628909096
0.32628458521579545	0.5976985930349529	-0.6045475387446851	-0.27036909513443463	-0.2774278976797812	0.2735014032957107	-0.07314577855958267	0.6412005044267066	0.575295643866441	0.4175011011275028	0.22895772631385655	0.8314114724054461	0.4082230366493201	-0.2575192011731251	0.0019359627993715681	0.9830673092338068	0.3816493184831554	-0.1628932056299753	0.7453774108596339	-0.09276985601601301	0.6269474428657712	0.5457202816331612	0.1359956553042683	0.34413708171795226	1.0568642225159808	0.014648977492909103	0.3987113140944232	0.3694519840593792	0.29346024073010574	0.7447675767498217	0.49070157926933716	0.47992759883326874	0.42413043872046713	0.32605116775696164	1.1203799972948096	0.6708688334007917	-0.2982960736243333	-0.6728057822189538	1.8029089561720184	0.03842153372609435	0.39146047279352464	0.7053587605477719	1.1275521905410744	-0.19603613359771974	0.47407210029063496	-0.3402966139706006	1.0267781154478157	0.5344662991924783	0.24281255158868384	0.2796303156917676
0.15830996165410074	0.75971933237168	0.3658815102832424	-0.5339777039400252	-0.7601617861189637	-0.03098918237944228	0.28187249853479435	0.22684066928510485	0.21377603759774746	0.626370854878071	0.660216219152114	0.44624532520433463	0.4926744739791582	-0.12204745027088333	-0.1824283071715983	1.8171320615934996	0.7788677731100022	0.33894930466282797	1.2211394426942686	0.6490215706213047	1.0263436470277643	0.6148751034042378	0.11757638099692182	1.271054670784965	0.76491101260003	-0.007860030865171496	0.5563438774469751	0.5986845232299842	1.1154526667597793	0.41753510399902405	-0.2531055496786947	0.9618240556569078	0.46096412526263014	-0.2375133932442357	1.0739501463973873	-0.22533619572867825	-0.6373446999257318	-0.5943943360605576	1.6953183520423634	0.890598098643215	0.576400526678814	0.9741641937403535	1.7176871427063747	-0.36956612345658196	0.7251754398378981	-0.2402920748662731	0.7758718845532486	0.7736517773387954	0.857874530950751	1.0474302684107593
0.5938351376694877	0.8801573009420485	1.2711073846035725	-0.26483852115415796	-0.3647163156643532	0.1588933505082327	0.7206633357854704	0.5779666449550939	-0.10575051418092345	0.5720635904478828	1.133375697606326	0.01884052574773952	0.5012155878247324	0.14919520324338456	0.3775027951390717	1.178623938080275	1.3394259055474176	1.2637859126798214	1.6152154970434667	0.9356305866376825	0.36762221496988545	1.0464577123233005	0.34200990020026845	1.9059679451793403	0.5451274855580863	0.42146976972667266	0.9969318780560688	0.602303439137255	1.4829524154233844	0.13165725645316195	-0.6067859572675257	1.4112586960076876	0.9691292414272444	-0.37292895231546247	0.681225481552918	-0.6389081343157403	-0.7008415590039915	0.07970663655264873	1.3033653038713517	1.0326361152775982	0.35159339338345413	0.7879378628401074	1.5532964916319	-0.2432630617400245	1.0303620255628372	0.0625058594269561	0.7784042698281664	0.7802038477717091	1.3365629152138379	1.6190866672727267
1.0460273025241371	1.1488395811466152	1.872046576967063	-0.20135100026112684	0.7599895547693165	0.5010205876039963	0.4918432644481516	1.5970251253946797	-0.3211736893796735	0.5968072686999641	1.1928174517499874	0.09883590608892538	0.7206436801720923	0.4421515719458491	0.7777031760076076	-0.3982390881262374	1.160319426451248	1.8320080064100646	1.773586411268353	0.7528299302522374	-0.4444161112620391	1.126135133825349	0.8878380182154875	1.2565210717602107	0.577564615109325	1.0113740489254275	0.9250680556938274	0.11796577854005394	1.4190022416340093	-0.07889616586368649	-0.18135294048207318	0.8959120583205986	0.9728074062727221	-0.1660215649878291	0.06197802029144183	-0.25701527120191126	-0.24730232747329167	0.5436516764214446	0.8889016904548017	0.7838177460238032	-0.13533425351785233	0.31939558445002975	0.5643518097109548	0.18223542245969665	1.3910799939028293	0.49017062944520423	0.6506681810264009	0.6496190343509497	1.3211519403908905	1.3021212635254338
0.8825721435449057	1.3913054050213456	2.0203475969909714	-0.548356846591797	1.581170718144174	0.3989397953672397	-0.3427985088037474	2.3975541153340294	-0.3474143983744716	0.7333205814913891	0.6447782002398512	0.5252094787870715	1.0876777444958576	0.5028815998412708	0.37141037447866115	-1.5543241921809314	0.14343112937583163	1.4316851998398878	1.5033110379199135	0.41293018455640657	-0.424218801679819	0.377299031859319	1.284463487245234	-0.3015281980687725	0.5890120008338449	1.1142197512781675	0.09580366637484991	-0.6229870838890988	1.2040362851816568	-0.13501634115825722	0.5628513265507504	-0.530125314859887	0.0868746133363824	0.015817348264638063	-0.34865118808006246	0.43337453303341034	0.5227933671364167	0.1752271128827139	0.48115656110561256	0.7217051998652934	-0.4457245407447301	-0.07188178365994269	-0.5834871549116006	0.6037233694663381	1.5294177918482497	0.7297956292202342	0.18022612228358464	0.5398548566738365	0.8278902552448643	0.290905890156314
0.2711797882328616	1.304895663923997	1.6977762206852582	-0.6894133185096172	1.3985738739699012	-0.25674523704329394	-0.8970961205550555	2.308940975392863	-0.04368505755147823	0.7172685017665386	-0.1388003466328241	0.6803532823092588	1.2340139211202756	0.19464198706634298	-0.3736017351403411	-1.401889482104124	-0.7158012994469681	0.28363714676360646	0.8111165628880262	0.24821747232408842	0.4276915259916381	-0.5531210086269901	0.9524263437150702	-1.303769478377581	0.27623653851732777	0.49817906865977474	-0.8232652118928006	-1.0153551689980314	1.0042840000632494	0.1430507347405781	0.9309376031986882	-1.5406334211150832	-0.8484793476260633	0.0005701702309757063	-0.033534941817618145	0.831382157090023	1.148413110300661	-0.7864786645613906	0.03869916725874367	0.9204327853139378	-0.2480394834964023	-0.13042657673752253	-0.9815179928294743	0.8152263475556772	1.1053557444848772	0.5830727669060628	-0.2609490460110498	0.5758214442637019	0.24452919078436217	-0.41255258268603784
-0.006214327683039306	0.9321153244898288	1.072003529188947	-0.048733699302384685	0.6032456872132067	-0.8762906465079422	-0.4801586747433575	1.5192762181684918	0.5395182916392468	0.46517758651752666	-0.5474247563452914	0.2893088404693885	1.0047550331380244	-0.35494443923856767	-0.44580631872119336	-0.18756116097828993	-0.4322133709458133	-0.7216979154767669	0.08050771443321876	0.3945461459081703	1.194802408912559	-0.5037336425668983	-0.06171384278249089	-0.7853810555430101	-0.19781850100991244	-0.32084961598757633	-0.9061912993528414	-0.6439151777847307	0.78652380220276	0.8047604374178952	0.8262653347162845	-0.8793619142779445	-0.7019903213227473	-0.002522141435180699	1.045949933085917	0.8944089443616288	1.3189194519922176	-1.430096594524189	-0.22823182355157529	0.9838095307292949	0.38214773535499014	0.19528566375348233	-0.27912407166676145	0.9206496801727025	0.26111045943350036	0.18971116794678705	-0.10493979080500408	0.7647909845382201	0.0589850789444427	-0.0438997743113593
0.4010502799862948	0.6657004352093866	0.4259421450538315	1.0043467137344366	0.0839552722599733	-0.7855042788084058	0.559593344600668	0.6893046440177246	0.9695896983385496	0.2560310826063375	-0.3690496699519986	-0.23444978547517692	0.707845060376416	-0.8520967210205528	0.4115370434749395	1.1410609468323045	0.7228396449705323	-0.901425629165183	-0.20194163471119608	0.7180717202595672	1.0975276562059801	0.7286578820508819	-0.9751776848632157	0.6228331930123597	-0.3633673739935344	-0.6026876553058784	0.002264718174545162	0.2419736570424416	0.5009002448068275	1.5205030826786703	0.7200487711987252	1.1372037679959164	0.5379814260988115	0.2695052356642728	2.147999862615174	0.9435676661302237	1.0937311545932795	-1.0741194361668251	-0.004578165048954777	0.6938746007242627	1.0410892657973378	0.7443376653668504	0.9231939452433711	1.054798783356521	-0.32454914769418997	-0.15032573304871205	0.6498090304519677	0.958359928491056	0.4350124924947649	0.9908059450497073
0.8409820795171032	0.7001782946581316	-0.054637955609708716	1.4176857190271095	0.10199951475947536	-0.00029999546722250326	1.1908836980255748	0.14973406167546985	0.705711098223857	0.2919295546994271	-0.02027426043335199	-0.29694477636191735	0.6790156794346316	-1.023001441868754	1.286275437469786	1.7826787475989379	1.3672928353768756	-0.448615415347147	0.015191744382194734	0.86914060891482	0.28759199068065333	1.9325067572319274	-1.0322598296361993	1.3598465852154473	-0.11071214889104046	-0.18112648224630315	0.9902928280070352	0.8773949158777223	0.1896098758306212	1.705868819631591	0.8357715620725202	2.7531265150224713	1.6023863983652364	0.7199499762342053	2.2268330937744434	0.9673548559037771	0.7356536302108159	0.036083803969233885	0.5813329550867262	0.31188139588560376	1.3343698747558512	1.1442322502833115	1.5266012944259784	1.0159395446741186	-0.15520229870293292	-0.3078725865595064	1.2523269167725093	0.9063512199422619	0.9641270435359852	1.409315128279327
0.3647579872800171	0.6696330075417167	-0.4102171080648236	0.6491876361270693	0.07557576396486641	0.7205922064627188	0.8444876800259263	-0.30502248284157374	-0.31513678897964703	0.26459652690537666	-0.09161873176744732	0.15971091235561255	0.7305732291003391	-0.7276935998984023	1.1033142605671977	1.5093980350453935	0.49689853656602945	-0.16306489240300634	0.2125903038400437	0.510600918049463	-0.45309556325107847	1.7627373931912709	-0.3223539743406703	0.6105935074544685	0.05270056554677252	0.36430423377623955	0.908703163488738	0.6941585456321835	-0.10682111389165072	1.018955183659836	0.7076097524086643	2.4934330890396956	1.2892883340001189	0.9293779675407235	0.9068935104749213	0.4939213393495896	0.39460215782479374	0.9487815390654608	0.8245965984549252	0.13806906843270894	1.1257562018205813	0.9749130062939995	0.908493759240746	0.4088783269832577	0.4139322060624914	-0.38879907257111396	0.9208984721979169	0.430402966823818	0.9347830262908498	0.4088139080971827
-1.1010256716683346	0.06658826244136543	-0.7740716098472217	-0.6377805261836792	-0.5151456531531707	0.629752104335876	-0.005827836903543878	-0.8923559033247933	-1.4475455933109362	-0.33969655548574257	-0.7012846853121391	0.5905840292861192	0.31490189913593325	-0.025693131335984738	-0.13572753743488078	0.5603865996639773	-1.331806687744694	-0.543270664505637	-0.14526936444199343	-0.3439362057687125	-0.6331635455506774	0.2925568843464461	0.29985921819796146	-0.8821996055320646	-0.38286772504293887	0.34057311982919436	-0.4618070969823184	-0.10219172542284567	-0.43051851689035897	-0.2357669981297682	-0.19123879632756824	0.6051094258052422	-0.21102320962515134	0.6100650172209249	-1.0076980588268665	-0.6881267653809067	0.019670774027659606	0.8976531468316016	0.15198522533202724	0.006304671734702853	0.524357068810651	0.15188770672596022	-0.47295010340269944	-0.7646915810394878	0.4966664345376797	-0.4967763817553484	-0.2703471110160101	-0.3772744251886046	0.016131015749303267	-1.3502548515176704
-2.5606750808168384	-0.9976278335537023	-1.1315452781973303	-1.2483253606763673	-1.3452436609451548	-0.25162609353960436	-0.48051136652238496	-1.3948794339634323	-1.8581549329318028	-1.4511477320641395	-1.3642108943583429	0.4742866094554939	-0.6932796768466457	0.769680303044764	-1.3285594642378882	-0.5880630491385704	-2.48220529949622	-1.2509889088394708	-0.9534155510819786	-1.2062600614215706	-0.48807099550008726	-1.060347430073853	0.1261079653182484	-1.7004272364358926	-1.1640660726990761	-0.3441823116225338	-2.0976004411650937	-0.7360117374314611	-0.8071950913230369	-1.2489948330702663	-1.521783737673113	-1.2915429968899128	-1.5172261728370324	-0.07393894777467074	-2.128632180882548	-1.9340850987142757	-0.4369282805252592	-0.0443027622945702	-1.0731408422942537	-0.5153092145023114	-0.2534022679846496	-0.8379200810649778	-1.4727187939420907	-1.8254519561956817	-0.2723820161197823	-0.5625228957968353	-1.3587779227596626	-1.136230730256588	-1.2946939727220723	-2.308304577977206
-2.9851675654783634	-1.7075805092869667	-1.2945670863378522	-0.741900467204784	-1.62743099165736	-1.1615288446322234	-0.33988636799460487	-1.414276471278707	-1.3393533897780767	-2.193507723689293	-1.504533254365227	-0.12772287964426646	-1.618273190536998	1.1730038826883324	-1.4514167593742915	-1.3663865570238287	-1.8869783483907534	-1.5312779126114904	-1.5252114053132049	-1.4815479259762614	-0.5313372569405632	-1.1768353477420255	-0.6877836561277252	-1.2441961034955995	-1.418934623564682	-1.1408883080751329	-2.6401535816863118	-0.6857646299130576	-1.1217366373251885	-1.3300606796812797	-2.1664299331786583	-1.8256764975186142	-1.5212236082654031	-0.6922017997521622	-1.706846833094384	-2.2323024392192505	-0.8376975049656098	-1.1375107299908052	-1.7521716599391717	-1.4380738049251574	-0.957388302057067	-1.2765679788769688	-1.323443590152026	-1.953100474672882	-1.2301327994553	-0.4833869057930864	-1.436831542624	-1.4390998651942315	-2.037147748506177	-1.6269627877482242
-2.313646398327672	-1.3997041034350057	-1.1419973816394047	0.14578583942391202	-1.143482657949396	-1.3455522184594964	-0.18447324458716322	-0.9613404784312638	-0.5282509549141439	-1.7212257453969764	-1.039477944211723	-0.6921919726596615	-1.6379107754287097	0.846506287803803	-0.5627184066146005	-1.3324933522343057	-0.09497354319637037	-1.0812904175491658	-1.361215296713271	-1.076857351167146	-0.881049879357072	-0.46860692461739034	-1.371300096253309	-0.19531776877619117	-0.6892566938991387	-1.4485072120392606	-1.6681696575947627	-0.24586299661610345	-1.1968294287947254	-0.46892372935089943	-1.435393271735856	-0.9836393205210987	-0.4658281236418056	-0.9844939410662926	-0.2909233341734516	-1.3511518736406856	-0.9706391962789088	-1.6837482475156822	-1.2249387923180366	-2.120197348438301	-1.3321296441318804	-0.9343936951224979	-0.33294046140765654	-1.0540578812153294	-1.423105986167146	-0.35141570210628525	-0.5970063958955698	-1.191695160602165	-1.7074944110278572	-0.1159129582179425
-1.2568827266040024	-0.40100843572789097	-0.8075654493950964	0.38658904917072134	-0.5451567998525654	-0.7429262693587565	-0.6256312361169771	-0.5585517614712334	-0.2343285210370366	-0.2662498674051584	-0.4179213399985182	-0.8174583506107306	-0.7734221464293153	-0.05486749974613127	0.4235684440668934	-0.5150929454646874	1.3425843565419318	-0.3663485006136698	-0.7265040213822888	-0.5682389652149793	-1.1654342390092967	-0.23795317972509722	-1.391669108743017	0.3912980308280906	0.375232092955706	-1.1314276441193543	-0.09650673261071956	-0.1716451921425357	-1.0047361153511545	0.66080881378706	0.004637432407385992	0.26596693546744704	0.4652398711684807	-1.027007292616594	0.8402833883540128	-0.22888629015547993	-0.813441760487907	-1.5225230405061432	-0.08431735621234951	-1.8909018187736157	-1.2323545545357326	-0.36510499218203574	0.4799316613098727	0.042815971002085465	-0.7485488587195946	-0.39651520595022877	0.15380182068298662	-0.6821123428349816	-0.7705116596057473	0.6074510702174166
-0.299442015416543	0.22182590461192836	-0.5462549669717506	-0.21391152869799684	-0.504053195181067	0.032805005347916916	-1.473761823414539	-0.6722600304587248	-0.5816295866055214	0.8960363194365858	-0.11787964501668387	-0.5709736738956736	0.033002517324732514	-0.9154029369812259	0.7676839579213035	0.4726684478668273	1.398310912046033	-0.0499682801617743	-0.33457120055114353	-0.604397923537487	-1.0071360987508253	-1.0122380616267863	-0.907641710321705	0.20074970213055113	0.6182124966209493	-0.4756010084380269	0.6901158253308126	-0.7708528057600403	-0.7236972644358948	1.2477470019644463	0.7132931694044115	1.0860641313730806	0.4421437709043669	-0.9992609221632222	0.8774126125903394	0.012103497813168386	-0.5794914139008643	-0.9438330132239531	0.41776172327199523	-0.8311626151942305	-0.7831286257416918	-0.31115983327242475	0.4057104874311008	0.37890689483901097	-0.09507194119182531	-0.6641684793410587	-0.04678547726355777	-0.2762068654158773	-0.1534918005812199	-0.16373770603571394
0.725957086445773	-0.18571692791575906	-0.436891996703478	-0.909301274076815	-0.8139817552418995	0.3180863348995328	-1.9097767854305039	-1.1654280872180773	-0.9187834932472915	0.6991187129477405	-0.1779131867611272	-0.27827873745299436	-0.04636695836950816	-1.1526788094049898	0.5117073271388061	0.8578041221942342	0.3989415469789837	-0.2404262162902361	-0.5314868002605612	-1.13300892038018	-0.4270967254735677	-1.9150390437827474	-0.40182478454760984	-0.21935290905474747	-0.30897812872762376	0.20009726433001568	0.13321769172906506	-1.4773078490189944	-0.5513902792414641	0.9598126019105735	0.03598908462741394	1.3251984241954198	-0.2835917840373205	-0.9214144106517322	0.10151428947264922	-0.6538585917302335	-0.45376430544348223	-0.30120733944176553	-0.24400408167353171	0.2267931840002758	-0.3498701633877057	-0.815885060525819	-0.35651718880260846	-0.17662985312395693	-0.27719026767916066	-0.8599183801195007	-1.0033252583148577	-0.05611347046484325	-0.257695252621244	-1.537503636847378
1.983482299109944	-1.1306524082887084	-0.30982294513091674	-0.9373133232031914	-0.6437888771090049	-0.008486323031948566	-1.3954308827976891	-1.4458819090504151	-0.6043101297074474	-0.5647508228253839	-0.2493171332928528	-0.10898991686089998	-0.7761707572615357	-0.7208786242996333	0.14560248914660007	0.38067386107729423	-0.5452407333350154	-0.43980711258642974	-0.979686820938182	-1.387844434226175	0.25551995320756066	-1.787183180796417	-0.07250905086698047	-0.25726653745120925	-1.4513113008344032	0.7535527155931718	-1.0165223801464658	-1.4379750350856495	-0.5203736047931062	0.1350835274891803	-1.1436623172710771	1.1963038915699458	-0.8486134811997491	-0.6963076784399429	-0.6081604318507478	-1.1243703469431559	-0.3628078355356629	0.20689400364147753	-1.311219919124962	0.4960570002791965	-0.23134031455350407	-1.1202159908049154	-1.0818192657175776	-0.8556188825009773	-1.0505687848248488	-0.6369619655979114	-1.6759083236654657	0.18879115986273828	-0.6156406863491654	-2.1067752494053673
2.9189648779502155	-1.5331059846842336	0.003148067851327507	-0.34396828131276497	0.3381784784230084	-0.4798693237885571	-0.24814654945138634	-1.1314786663176135	0.2231922355872206	-1.5104728275097792	-0.05576542345842297	0.02969933716983545	-1.1566327897797808	-0.09488776580401354	-0.040237689299542335	-0.47226566182930013	-0.7198817100204282	-0.2155783924510458	-1.1699320839344216	-0.7667498532919514	0.7745076694050385	-0.6104231475031009	0.2502747007904872	0.07458747174255288	-1.5275268355966796	1.1040336952625989	-1.4771214260188534	-0.4801200209217735	-0.5339761072383976	-0.5603676606535042	-1.3805844863840582	0.816341159898414	-0.7302314628579526	-0.32969491689125136	-0.7272367675771412	-0.4815136227610433	-0.10928492030500021	0.4865610010583538	-1.6548192697086506	-0.06312897332111779	-0.3619510828674467	-0.5682734484514421	-1.3318536071036122	-0.8661616320213036	-1.4064754624039375	-0.03163451890719506	-1.2946736710888944	0.6032317603939237	-0.5711762755328608	-1.5081820350180475
2.6364148020085536	-0.9371697125044115	0.42821901077496904	0.17880410216463927	1.4008185696439726	-0.5128623155778195	0.7162944221543346	-0.4504352604896801	0.7759644122910972	-1.1035249634332442	0.28283285186966506	0.24443755708418294	-0.6279706069225406	0.23483581756527952	-0.11648552050600575	-0.9553508015444875	-0.3488569745928373	0.24762722861304623	-1.0205238652239166	0.3861571549757857	1.059524188185402	0.49917104558753833	0.6736678139122798	0.26316838335258497	-0.3218286898111593	1.1156732789466717	-0.7026246109906531	0.6520720490503842	-0.5030911984445099	-0.6823691565265549	-0.28661890309858856	0.21866865235123673	-0.13904273283117466	0.026613155390051817	-0.4660847654010826	0.8937646549224869	0.2908510030252316	0.4834103205319974	-1.019307487921394	-0.8292057484038633	-0.39641849089411424	0.5140775004605402	-1.2363630821364893	-0.21907741931439553	-0.7782245787175248	0.49945026787280095	-0.17926663942082524	0.9712359097253562	-0.11772879153682879	-0.647762734033788
1.0378381670412486	0.03551550354875156	0.7331701843491969	0.12429278001236586	1.5211199027589533	0.05611787579791648	0.9798354871443592	0.050420553065203315	0.5126036493284888	0.28290532507064353	0.4163734927070968	0.44211077402723253	0.27544044960123837	0.1834690256111871	-0.19614038599619948	-0.7546256292795396	-0.12408623447481534	0.38685426951474444	-0.7719375703484795	1.0885505236567472	1.1240749393782405	0.6257863851394412	0.9738759139665769	-0.06898859119420737	1.0772323038799176	0.7403570863305389	0.5991294419180283	1.0908508147425096	-0.34238704939093795	-0.3118089682901528	1.058362282046025	-0.3985072833665904	0.366858357696196	0.27038229347978904	-0.3091275560355363	1.740534025514454	0.5504196415241972	0.27159506523347293	-0.11641673541133608	-1.1424749113781971	-0.13345099117259338	1.07883948388931	-1.0344616030091789	0.38565669592591245	0.29992007626911465	0.5456477818109488	0.6111517100965506	0.8733155665999359	0.15692737878446483	-0.4230021377776695
-0.7491801592924151	0.4694445949693331	0.8103044237408477	-0.3326247080004537	0.6030889382137264	0.8360692685450626	0.6787200958124096	0.10347574759665527	-0.21700815465037115	1.3261643815491426	0.20879421915320473	0.4372123354868624	0.6010104713092834	-0.01715697185692046	-0.22530780594134245	-0.15925161709672986	-0.40519944437028205	-0.01643686487292575	-0.4162071387946709	0.8453775567105297	0.9999840578557512	0.034096920758824235	0.8856648054900339	-0.7684208485920911	1.4455696030063319	0.22726478773504968	1.202243227305104	0.778082028280717	0.11838948902670317	0.10183054609851092	1.347096445127328	-0.7252351696501276	0.4379345842391764	0.4774457438382862	-0.39862780505130885	1.3718524115581232	0.4762391752863611	0.13818443260016985	0.4027925432648454	-0.7422778999965729	0.21616219963404476	0.53798119131824	-0.615279429487109	0.404678072444995	0.8337702678323421	0.19364145721390136	0.4069707577174897	0.16710317864040902	-0.07542020097046766	-0.5853673527799143
-1.3743544988321177	0.19101212349737196	0.7753912385348385	-0.6492742571768199	-0.3256358301372023	1.255179193755229	0.2783680546284168	-0.05048429431191844	-0.5207928764728013	1.1741119099944757	-0.0618755090093994	0.22206890145560998	0.13440027390593906	-0.1985315453920919	-0.14117462822024096	0.3722613123200024	-0.9228903123560604	-0.5251550226223202	0.40534537546088734	0.2591161560630337	0.826410434647241	-0.3092739193067142	0.5405930153232411	-1.3205860510037728	0.6782630287060325	0.025514961281428043	0.6205786466158313	0.4720814171166502	1.0143656018019052	0.17463188118272654	0.48502362154408357	-0.6781300634368038	0.10148463995864336	0.7496507529429588	-0.4956704234863061	0.4346625774188301	0.29677022470421327	0.4255647432453614	0.6729797456713247	0.25610216249020795	0.2807257710328423	-0.506107978972453	0.25969325235283836	0.036906395719722006	0.4885575701004428	-0.07661469413129542	-0.3851070395678292	-0.7376092116194509	-0.3729748414013247	-0.16654940338513752
-0.6409827097559345	-0.15213998830963266	0.7717524882985386	-0.546647818009687	-0.20217213412170693	1.1076368114640658	0.07885090191596685	0.011251920301683056	0.06589520744139356	0.2683275700696883	0.0073300425447154595	0.03677679500258981	-0.36983455099800505	-0.39426373151353444	-0.03935597270247355	0.6596613548913661	-1.1364881507848559	-0.5345276929282732	1.7542688481327298	0.3233648392618306	0.8425518731433729	0.06837013704005117	0.41142546553411696	-1.292350925472196	-0.21174758394831436	0.37319302953381966	-0.3751361832079112	0.8244227648672611	2.1096510746868096	-0.10136285794326623	-0.38681367331348154	-0.5154755389295199	-0.4118368540387586	0.9903499759159987	-0.4408627980953662	0.1056829339236149	0.44877522993216745	1.1898375795543936	1.1314860042352604	1.5239726477574755	0.026124117567748024	-0.8816494200668186	1.3556206759962002	-0.05489089889464854	-0.1302656415805551	0.05324083248118965	-0.7587322379475839	-1.1505272409451275	-0.0759151454144055	1.0974971947045173
0.34690024295444255	0.043251327434852764	0.7818224131087871	-0.21217152626793262	0.9413015436214707	0.7544829846517035	0.07590274612466177	0.42883006429059434	1.0621271806032142	-0.23840678301488724	0.4768353926882372	0.1322720566575431	-0.11630719695677957	-0.6075598706977748	-0.02086100655160559	0.780042979783118	-0.7589733580048196	0.029089412254197613	2.8816787476913452	1.1891589519777672	1.1251754122221076	0.7222724996822302	0.7655302226368799	-0.6245721107413738	-0.2274989670887923	1.0104428536317902	-0.5214837319144715	1.593171401108528	2.7164329069758657	-0.42937498570276783	-0.2169406954998983	-0.518088744520917	-0.8345664652289257	0.9577990668582601	-0.4205439226121167	0.7263375211726262	0.9944239285685647	2.027866908230593	1.622093139045717	2.564559328028578	-0.13124081850199631	-0.12984470551252789	1.9033452036941765	0.5161692997337375	-0.25680736700926926	0.38406392707619547	-0.2000030006132108	-0.6871559807474136	0.7610431489628473	2.201712334312972
0.4493683342186408	0.6405843785633304	0.7178904834224007	0.048068476537911256	2.0528677216706845	0.747967932081898	0.15155983387835414	0.9354742628433816	1.5459769271489086	0.27603836055403574	0.9507136592397156	0.4925935882306845	0.8103976767323995	-0.6223208703620191	0.041166614965635076	0.7709813847761358	0.04218756482351268	0.6431244583001585	2.766177858532915	1.9073379661251757	1.3656646618212525	0.9932557510297104	1.3015129361633668	0.36617383889089866	0.6543808413224482	1.3834793075650822	0.6435634562809212	1.8939118695845223	2.229460546179269	-0.5420204873991369	0.8473812289157546	-0.6500127304810575	-0.9125719123895788	0.5813873151632741	-0.6633919085572132	1.48942259930396	1.4025572177719556	2.330356556655424	1.4574329993984023	2.836810802558122	0.20163435074226763	1.0250820939836207	1.3683152144904158	1.4935726917831846	0.20924746018181628	0.4654129609394044	0.7955284469821072	0.38778395664492016	1.306762624005033	1.9797178722779774
-0.30551803193759414	1.0254867551350397	0.6365544613524595	0.1830285393528155	2.1741771789213167	1.2244279725282743	0.23738276217917684	1.1344729890368481	1.1252059532826535	1.3490445406439056	0.9763968984023096	0.830343347118745	1.6030596135900805	-0.2073501740182915	0.37360040653142906	0.5587946867430397	0.8331392369757162	0.8329107278407136	1.2902977806702574	1.5235335476911178	1.0926607045137489	0.7911764011238923	1.454183639351648	1.184161766620677	1.6351805669320818	1.170293865659302	2.2701285777354254	1.194554012254535	0.8603656030486413	-0.4363644145087018	1.7454514740971376	-0.6519197256074263	-0.5006874304410076	0.13807835821318	-0.9960500281229884	1.4633233271894346	1.0784724821122949	1.7973251492748727	0.4587115528880524	2.152825983434106	0.8777102508696348	1.5170742344734978	0.19657667082312053	2.280322223076156	0.7454086342769233	0.16619247168035756	1.3021624890539674	1.3657949526810769	0.9425003710491253	0.5781085812150979
-0.9268918422634803	0.8812838440941723	0.7188186982432344	0.34384841058991805	1.3246646945782157	1.710337801283358	0.2927133622269938	0.8752974091692957	0.32057460664486787	2.022621244493867	0.5418960839727486	0.8643588089881076	1.6654329689265335	0.5225941030769441	0.8946102308619792	0.18147828026243198	1.229552937478379	0.7403878483272537	-0.38040638811338606	0.24390490508651275	0.22375179212010637	0.5062434415740816	1.0295802901611566	1.4298307439684632	1.9771190216904706	0.5868815350760803	3.0026837115071596	-0.07377155267709698	-0.33145535982733343	-0.2901410741337105	1.7005762717750994	-0.42394197334074407	0.2521520325672796	0.020179111754771953	-0.923608230241455	0.6586921239242338	0.09874397249083906	0.7446414994643794	-0.4787594486738341	1.0042756450755228	1.3056695531746938	1.0603637250135283	-0.47934715327363037	2.464302242158839	0.8921602776832996	-0.1356052199801461	0.9518356591975167	1.635307107087215	0.08651827347647605	-0.5602448789496169
-0.7191923390807092	0.4825314254280944	0.9941639157352393	0.5454188147585226	0.3051966232263029	1.6007548399201905	0.2486834805009915	0.4135393893359126	-0.02760013493662977	1.7961202380360737	0.11400722954737502	0.5886300712363286	1.1464121940473202	1.1110805033179985	1.107004429620949	-0.12452345696495419	1.0909438394957023	0.9181732867302671	-0.8929926984646687	-0.7500941133737679	-0.6941149951273927	0.35690000463887006	0.4134848929256084	1.0351836554125913	1.5803661420042443	0.15895724932816765	2.2817607347334605	-0.954057853789066	-0.3913612946321674	-0.21075037763946697	0.9202411053878746	-0.17098053146397646	0.8634107606742086	0.3314891665054302	-0.24008874751304982	-0.10000159097743669	-0.7430039662563808	-0.126453777526991	-0.2736930197193523	0.25814883135077243	1.0872807406764284	0.28491690887115007	-0.02377464525744971	2.0207360266511794	0.6787831075651977	0.020342116830620902	0.24193362259157855	1.0935992132273735	-0.25157001054158107	-0.29586149033948195
-0.05612560410152796	0.23739192962661754	1.198289391793627	0.533862135211268	-0.1736634903030368	0.8184254875481035	0.05372116361153366	0.24425726138825704	0.3454828118835461	0.9427222135375486	0.14464068625644522	0.25905181273664424	0.5439224599021444	1.2068692097815072	0.574411893132882	-0.21699799042120532	0.5342980428368118	1.5784864720236733	-0.16454653753179357	-0.6478450952144171	-0.9526872546710681	0.1462004222352516	0.10914461725255231	0.30369839361363704	0.8031020346029569	0.20335575337615885	0.8090349376544484	-0.93238686282044	0.5027846746929249	-0.14223464072346467	0.15089797493282459	-0.13283343046724533	0.8204963834066257	0.7716932311734809	0.5690736822876531	-0.22635847073507398	-0.7198668035176214	-0.3354167390517198	0.9458598252488302	0.3155339047305448	0.441939879559068	-0.12451007176136399	0.9310806326037226	1.152262379912728	0.39527388126118534	0.6284742631453873	-0.10833531298440849	0.15473329627001545	0.2811528945848276	0.8865750163541446
0.16531956100787332	0.1686089943784236	1.0280188306073366	0.07311523799948126	-0.05190701998678522	-0.10338110171420677	-0.2554706173859281	0.7113428621033053	0.9004888866745919	0.04315972622129366	0.5709014036627804	0.1180244836622032	0.05212703805614455	0.926351160417273	-0.5196271961626538	-0.3341893822199456	-0.15887087336906588	2.1945883188721864	0.5179643924384248	0.08839218668715453	-0.4257017407940056	-0.3130449080233317	0.16458505537888135	-0.3136045533814157	-0.012299864833938657	0.537944600934621	-0.25840413218327535	-0.38060567561033565	1.140126878450581	-0.02476577286630862	-0.19936863395406718	-0.28855689220690417	0.04154245028453332	0.922201725510089	0.7267582717376628	-0.017890466160263813	0.07291847883002193	-0.05648542270568889	1.7494445232931728	0.6280274452950169	-0.0915290410059914	-0.15621498108993637	1.0942439806705067	0.10758772517164879	0.17493337326141853	1.1857053249252096	0.043699484500086	-0.5740675471621088	0.8769765889800293	1.4259427507721252
-0.37895895154826575	-0.00780914230240569	0.5142339794932969	-0.6717124630183847	0.24295905892244163	-0.6423993295986296	-0.5718346335101064	1.6566689819662144	0.9346850077486065	-0.5884940793757227	0.8690098895505189	0.14043106417690127	-0.481441004183762	0.6678579978441883	-1.4352763101902268	-0.8598846820513404	-0.6639664312304462	1.9713931618647575	-0.01490764112227657	0.3379496332562355	0.2535114189773656	-0.8121460073868226	0.16321550622711845	-0.5367938468927449	-0.7053034472784433	0.672037072919608	-0.46837119522665527	-0.06373649038176704	0.5457973967255594	0.04446169556102504	-0.32510345108207617	-0.42404067405076246	-0.9553651228366579	0.5894546820533699	0.021266617413769937	-0.17325415436532168	0.850860567801298	0.059766405805512325	0.9458572537993427	0.2604640363642958	-0.28735450233892884	-0.2625580140957019	-0.07599413604468337	-0.8348781202939903	-0.05784100467206531	1.209308558961103	0.2148459893025787	-0.6904702343403135	0.5077587317146272	0.48136247253401887
-1.1092940326929512	-0.40675505706390136	0.015274315509152482	-1.138640581348974	0.2731743072902579	-0.8811834438600803	-0.7833093162623971	2.4198959406334386	0.3476395207300762	-0.9856689712372189	0.6178399221139029	0.06389788897134951	-1.0698407081187173	0.6026315779056599	-1.5550873941227061	-1.7279574149622214	-0.7404251689399202	0.7113857509789034	-1.4115237412002322	-0.3157240423517044	0.3294572900317055	-0.9867424331127109	-0.2404185201086435	-0.38861012784043225	-1.1483848206498228	0.25409709814965314	-0.3458418795773163	-0.3295832872345254	-0.9204143830098511	-0.09092474547369948	-0.5390554982712835	-0.4284332768846732	-1.4094031413751813	-0.1294512801522213	-0.8540515353977164	-0.860584413654181	0.9805899544083029	-0.4439329404907991	-0.9800759797556216	-0.9968491969554916	-0.4003045135062957	-0.6471961519827066	-1.719744299966033	-1.3743325332096479	-0.34311171172357063	0.7096134496582212	-0.024502766316200613	-0.23712878661384937	-0.7822508165355658	-1.1215898857216775
-1.259064303106172	-0.7891576363707528	-0.2095472136323737	-0.8472609065439956	-0.1405350102913158	-1.31575016836609	-0.7897517079028951	2.289961795891744	-0.3047767694980296	-1.2106056371936063	-0.05068453711863472	-0.31721415204271347	-1.3772108290504579	0.4896894899092758	-0.9219177609953172	-2.2424028218912286	-0.3609384865872948	-0.8665477593578451	-2.139163615064639	-1.1304263372260555	-0.311167634587472	-0.8188698170894181	-0.8968666227609207	-0.0638843216422067	-1.1906594452926287	-0.6427422702516051	-0.5803994956947017	-0.8521516585159583	-1.899620233891278	-0.38907982218552956	-0.7963982903620075	-0.3982319845100531	-0.9345611027505946	-0.992434253514582	-0.9572221866508606	-1.4840147447624696	0.5309240508035722	-1.311811100145783	-2.297269613698195	-2.2362722021115258	-0.6917669262017603	-1.0169119441644516	-2.4338350078756767	-1.3516982665983988	-0.5853828454385043	0.10434511001491227	-0.5012220203849004	0.3390501381240486	-1.8224564739472915	-1.862731795052607
-0.7005932132432234	-0.8819108839255626	-0.3220411519289425	0.09830716855885492	-0.9178802998449364	-2.0692554843918676	-0.509175442905601	1.0909407079154543	-0.47984106446618247	-1.1538126620174158	-0.6157935611764294	-0.8910193298883005	-1.133642792045236	0.04884000774880846	-0.06283483525209221	-1.7133762614565018	0.2154041728911191	-1.7255244231562705	-1.222551030596922	-1.1684329124561437	-1.090433673190718	-0.6464041964172867	-1.3408046067121382	0.25179428588933855	-0.8431076100034761	-1.6065731443070126	-1.1477997452288136	-1.1000928972880617	-1.489270877095356	-0.5522245656997972	-0.8172767211044347	-0.4470653109481064	0.147158903174732	-1.6942964613731837	-0.09859210659181257	-1.3736365706933134	-0.04407312390691836	-1.7722453947773926	-1.90465985297851	-2.320195106955797	-0.9921798752043917	-1.0292289276354523	-1.7016189657568872	-0.9356432580802561	-0.7097657343615968	-0.27274784391159823	-0.6642357969494327	0.49420817701331676	-1.6183922034212985	-1.2134529792803792
0.03714601329986622	-0.7126283939375573	-0.6921717062427598	1.0291832864531913	-1.772634027246424	-2.5115849611503505	0.03334992678292716	-0.6364534995176497	-0.2531736575987206	-0.7077728958056506	-0.7443676689704252	-1.285972104811955	-0.580040525600957	-0.5990232649710266	0.5998159017434359	-0.27651135625105355	0.5436556405389043	-1.4300081495734571	0.6092290310896006	-0.44668744814370454	-1.4151387098693884	-0.6405477895847955	-1.332436512653068	0.4194692418072289	-0.40208147954107665	-2.209411478924725	-1.3826992700914174	-0.9202493614713749	-0.21174292517533805	-0.31112033602232525	-0.5431295952335583	-0.5352177351364544	1.0755888858350953	-1.8553138857643097	0.9294912631665408	-0.536874482543284	-0.5609870009778698	-1.3195964648100234	-0.48397719199923467	-1.1243649413246617	-0.9223795190801551	-0.7434661257784996	-0.32555953946558414	-0.5545932614480197	-0.7545666487979769	-0.4706081733845104	-0.2650374280623089	-0.021615167914400674	-0.46694159945213176	-0.0645761762111413
0.4296888317382448	-0.502463227698593	-1.3929369161466394	1.3115049295071675	-2.286932726068341	-1.8852547430611637	0.6135101811677958	-2.06728282512459	-0.17813452147348519	-0.047777938852376696	-0.6059382803809962	-1.2151003414144068	-0.2571814557868823	-1.0077366775361993	1.014139679511884	1.113400875255176	0.30851718204585155	-0.47332015101771807	1.6774917635280167	0.1415950670528786	-1.2655491253399518	-0.5016958046039284	-1.1104194578967552	0.32372544779921963	-0.23619262316852901	-2.2758200458621993	-0.8443698661230248	-0.6083970702101613	0.5782597398086673	0.25744598602897467	-0.26536044053509816	-0.5464015791946157	1.3120493564290487	-1.1620559899671097	1.2036405008431852	0.370346982080541	-1.198080619178281	-0.284595843731592	0.39141927687124495	0.27555535041981943	-0.47572185782114956	-0.47532924899907075	0.5463613231529159	-0.5537097047017051	-0.717047382387048	-0.7119528839734742	0.35290909254825686	-0.9762103715067495	0.44692018196913635	0.48322154441921283
0.45804421463942047	-0.3187875321879853	-2.0369066045347717	0.9620436466174772	-2.133775420085595	-0.29843340451356526	0.9169250126009982	-2.7253714638370967	-0.5831517239684231	0.3920501351742059	-0.577799448513869	-0.7578817107512411	-0.3497769165288982	-0.9153341304446654	1.2325193334147608	1.6265235033492742	-0.3434078946616594	0.26860508289269386	1.1258834194700846	-0.011107973781352592	-1.0502463628623506	0.14241016957809532	-1.0708111834757386	-0.030731876221889436	-0.4200941954925651	-1.9168536734670851	0.11077515240762009	-0.48869029444484147	0.15451326307205843	0.7803246832048665	-0.2568069214547372	-0.43483388032661624	1.0063358287464323	0.2755705800126379	0.686987604614932	0.7321451801982083	-1.9475018331469145	0.4653382602660232	0.08276468542762033	0.7200247449721777	-0.11296159477585273	-0.32717274043646966	0.6265530810223114	-0.8939537842955851	-0.4263782184326755	-0.9977771263785506	0.682376170759136	-1.8342936444352744	0.4605423786657255	0.3962796979225183
0.46590396935495804	-0.0157384803773842	-2.174457191879	0.6201594715595716	-1.3691836802846569	1.1297096029889624	0.8371562416012841	-2.6951659589858457	-1.1307150122305225	0.2983862981336189	-0.7313792297831571	-0.27208087696896344	-0.44978961954164876	-0.5436890813212407	1.1340886144915105	1.3903668708565757	-0.817485617846808	0.3650239314778572	-0.28753498987024145	-0.4619223150079005	-0.9956528792656882	1.1270353599743708	-1.2626871918962186	-0.3890047922354547	-0.6466046463812606	-1.3730668733817388	0.7238426254018222	-0.5448800740961948	-0.8920926178672932	0.9682898812313999	-0.4054348777773963	-0.19343322287838893	0.8219209017621159	1.7286553392538815	0.25652895596945124	0.5100797795743844	-2.281160726699871	0.4345265079327571	-0.5195629218060283	0.1364952548925859	-0.150181443062906	-0.08417303479926498	0.5749478613502769	-1.201541708547742	0.2544855781030226	-1.0548765252699859	0.6302986582091918	-2.1575925270922847	0.1306290617367796	0.5249349706858267
0.6825407431117835	0.45406277657229865	-1.7760491906367823	0.8365655486581641	-0.4681745289348156	1.2888727050121567	0.6186555540085618	-2.2904889813338007	-1.1614409260822982	-0.1673183715026603	-0.7482760017688529	-0.026055993141036266	-0.09751677991454533	-0.3129322340329132	0.5962146462642309	1.2098458236447716	-0.5735872459849556	0.12343542793648284	-1.1586887556343102	-0.2999714413628077	-0.8698703392804935	1.7625246003091914	-1.2949951368316681	-0.38069330435926274	-0.5484415638685787	-0.8469488982984688	0.6658921834426894	-0.5028171908067002	-1.4313446205976368	0.8642433875664222	-0.3421053512974376	0.24422806041446263	1.2381896887584949	2.225376254019394	0.6614496228142592	0.115666019884909	-1.6459259378598794	0.016106303487913427	-0.24942738286507174	-0.535413692296531	-0.24826467082780912	0.39129784933579764	0.9868449360556306	-1.1236176641530196	1.0982374507624137	-0.7001743440108532	0.5221301164297533	-1.875977436337601	0.3982462413041439	1.308134192548357
0.9805070135767846	0.8299409499045783	-1.2294356398235657	1.3980245609846629	0.03714509679864422	0.19928461160917424	0.581883726598347	-1.6779759915669847	-0.4508059694066085	-0.4520988249842513	-0.36896126588038725	0.03092566309136688	0.5635965733480701	-0.33821894606795	-0.15127902384691747	1.4864761445010686	0.27264618263200885	0.12345735362109378	-0.93499941011211	0.6651800104913932	-0.3665145929645608	1.5229840446180878	-0.777987608293267	0.06107812920232478	-0.09145623697527737	-0.4565497488382604	0.28271029618846766	-0.20743739105713713	-1.055902166525419	0.6582354504974102	0.07613580680098442	0.8781807041366921	1.978554241360557	1.3267035521448198	1.563082239756946	-0.11234478270856572	-0.26184036624410373	-0.01934647104264517	0.8296035340362805	-0.51085140933111	0.18957860064831886	0.8435187733429187	1.5640222352248414	-0.6503922109848722	1.551919458082351	-0.1516802159012826	0.5666709433335357	-1.2241409768077374	1.2893601319325094	2.0579225752568733
1.0418153314020437	0.7824998435757574	-0.8945070727742775	1.4630426927666111	-0.003103752953803601	-1.0203162385416495	0.6926081332405164	-0.9095597906396574	0.4752257222960273	-0.12738014536134618	0.2006004232546206	0.0940837286459493	0.8728159826003217	-0.3368648757549179	-0.5968003515768562	1.6594644565433225	0.9136572300059215	0.5282255776629252	-0.2668553741542643	1.5869908756310431	0.37716669517696655	0.5951170229659524	0.17736355178693983	0.46800425545960056	0.37505042705674746	-0.2751564469237482	0.02289728345477933	0.17693141198663911	-0.3978783628522398	0.3449398160981892	0.5158258862047216	1.381165151669319	2.173785267359251	-0.42366094767477724	1.7836770123072963	-0.21387966441186396	0.8520476957994507	0.48206924448639166	1.4739211464091633	-0.028650080774779495	1.0896272171847303	0.8496119664431484	1.4546460242853303	-0.11991130110852674	1.2324777255903643	0.14000988655854701	0.5156509733352554	-0.48302946569936195	1.7746168724566285	1.7297909567587662
0.6809196584751432	0.320488803709321	-0.7711031986280905	0.4589787867979197	-0.2844781681965931	-1.3042170653384955	0.541066630783702	-0.17941184287388412	0.8431901785985173	0.6340357965555553	0.46094534505885826	0.1544598549942344	0.4206761347728494	-0.03715844476851233	-0.4867307609926319	0.9059804320564081	0.5827638257511606	0.8920402638598653	-0.023508013277520463	1.5253312531114176	0.8223196507093066	-0.34730532485857685	0.9594267113375624	0.2266000412477803	0.4542807744282582	-0.3213508569149408	-0.13801271442092164	0.37414325059600695	-0.26903380741560096	-0.2680427365922894	0.47817362419262754	1.1844565894770338	1.192428096259708	-1.888067021957792	0.5777298900810626	-0.4369656136624769	0.8478287691424019	0.779859882319338	0.7424793429597011	0.049688960310687556	1.4953733062800212	0.31321705725722143	0.3213744101071676	0.0781114905896911	0.3488488734808034	-0.019833846436730765	0.0012502592941087923	0.18391194087908874	0.986709518456478	0.2253668684271314
0.03744190788250365	-0.16614803059964567	-0.6211933796500596	-1.1866528250092852	-0.3752893580319887	-0.6205513162897938	-0.1358933970657534	0.22255030817885313	0.42623521077869736	1.136104439789686	0.1876424067427376	-0.04609050071323959	-0.4159702757092117	0.44447453708656465	-0.16436021464562106	-0.7046027415425272	-0.5987645931506111	0.6516092352920265	-0.29092006368701573	0.5116343187900455	0.6244530119296571	-0.8088641388544499	1.0030540050713246	-0.6939056584578365	0.0886850246526862	-0.46158424029584033	-0.5155200050841987	0.357391754128031	-0.7273328055197305	-1.1610473121036906	-0.14216972824812446	0.07374234738945505	-0.6418382617875246	-2.241197751118417	-1.4325692349194945	-0.8562684091015023	-0.02312471049465665	0.1131871121097708	-0.8736426917699427	-0.6384580886235426	0.5890890860042515	-0.3932826804716309	-1.1424027453179972	-0.15748355001521247	-0.45669922260697077	-0.33600936930697217	-0.8589491648799354	0.7038851079399928	-0.653176846061691	-1.3594961751556605
-0.4693395376955108	-0.2910092966024071	-0.2947134340553367	-2.3188665492018936	-0.054369683979984575	0.23752352180734793	-0.9805050161163572	0.3127915091158569	-0.22537321035934055	0.8131862999579489	-0.291476016190011	-0.6367594502821152	-0.8175112874183869	0.7182402279300372	-0.19456526986928738	-2.031074317194967	-1.59908207683064	-0.2109363967998337	-0.4680546985137921	-0.5062444062697873	0.08141322810504603	-0.7700595466220134	0.35951433856996917	-1.5186663382473797	-0.3587181621467335	-0.38256166384767054	-1.0710960650198533	0.4218626918167092	-1.1099445054840302	-1.8610425627331402	-0.855297584962572	-1.3152493627377988	-2.2008476704206745	-1.5413289202027154	-2.7189964788858223	-1.1994209695582494	-0.6347976483162647	-1.2435496368125127	-1.940824158195846	-1.46668192071101	-1.1342048316088327	-0.782531921810432	-1.8445990203933533	-0.5280809259950258	-0.6812966239460327	-0.34560665719656974	-1.4001559993262551	1.033375679125693	-1.745293081308797	-1.83402837197355
-0.4108598338767832	-0.015061180543199054	0.16517218378384319	-2.108242528838023	0.6301532580859724	0.6415928151528552	-1.2377389355834065	0.5670002686553903	-0.36231325774125417	-0.14062236089668317	-0.45315534164605653	-1.2726613022755577	-0.35149889896443004	0.5553609928941068	-0.6622809596741782	-1.9709454984086463	-1.4306520475303477	-1.0347746599758172	-0.1338343013975868	-0.71448903961047	-0.12090753737444451	-0.39575734234960236	-0.2947832092086574	-1.3545514455360717	-0.3987357278100459	0.19456364497036963	-1.2570527289589517	0.841000695001572	-0.8508545524102101	-1.7981357416940607	-0.9763621567845657	-1.8574343977885666	-2.483801201547932	-0.48991655469580697	-2.281348176835339	-1.0477654738340174	-0.18130671964039843	-2.068567888396088	-1.5465765526883184	-1.505073026426279	-2.067187530233223	-0.6464663997603264	-1.3437924534200394	-0.5563579464411199	-0.3241456283332261	0.05336756305992074	-1.0691628205889065	1.1910511667378858	-1.3297993118548856	-1.0743861317791197
0.27826579239359656	0.41103224158248713	0.6620795136569118	-0.7839483925259025	1.460322161366404	0.6678279508336347	-0.5249715920345579	1.389083747260089	0.19861363541122412	-0.8599509117313237	-0.14263084829525197	-1.3352329920509038	0.628438670224959	0.10476991024653202	-1.0134481472459118	-0.6290702633266592	-0.13427440867019153	-1.0705973107065458	0.4697124559422997	-0.22791138924376594	0.38245773028215324	0.28270249933653013	-0.2687428885270258	-0.1263107058167552	0.15186204959800156	1.167253441163754	-0.6648468626913978	1.4652199852788554	-0.06309720052451744	-0.9420100329714116	-0.2610971356801581	-0.996508655749116	-1.4314899570256263	0.2599529202710965	-0.5712471598167816	-0.23349327831365194	0.9750980611252784	-1.4772937973113116	-0.10478248886873204	-0.5431665680115104	-1.1035504600976977	-0.0922828764621313	-0.17221138476979403	0.0035569042703796393	0.26225238782674226	0.4751390351187457	-0.07097062282353561	1.2859240183883986	0.15146580659911374	0.023218663069124346
1.1213418733201463	0.7292221081062072	1.1215307590961405	0.7030298709297041	2.0798018662784474	0.6803378359013881	0.715244699127	2.401908041782227	0.9194015046745134	-0.643274172369722	0.3182943512216608	-0.5657829479094927	1.3797361633298693	-0.3209009490101958	-0.6880540762090237	0.7970559843942473	1.2818011622130125	-0.2536267157123737	0.82684075012553	0.20876890653878186	1.2358879398854563	1.2277469324840586	0.47630386608447517	1.301079521536252	0.9586392659365236	1.965873280934715	0.3350001502650267	1.7503873145005233	0.6935089749801577	0.05623110562843576	0.8350135858822001	0.6147692695455601	0.14798832917851326	0.5284181219263551	1.037714658905554	0.9174651381950786	1.7274027475043807	0.025575712476745508	1.2117394753294712	0.7126904904320029	1.0670577430918253	0.6532382562487401	0.8156851114881585	0.8979827228096775	0.7202299819304305	0.47686989130088664	0.7810693539508079	1.3943182881614857	1.342113464484281	0.6020885431938781
1.4000941067744035	0.8091609014407699	1.3952722483189133	1.6255871579399757	2.0373119022139523	0.6992130905688497	1.6208760171088596	2.54522848294735	1.1166187657750906	0.27432897842225584	0.5629918804016458	0.5720355134152565	1.4561511704567438	-0.5669147719752957	0.1841103967784706	1.2741319405346647	1.898177183748334	0.6269766677160561	0.77169286884458	0.1243130725071403	1.7001604478445569	2.0769358601330095	1.2675059531780795	2.0006836609215206	1.3992037992805766	1.978930067295339	0.8753137108958339	1.2830626780735641	1.032336554849543	0.48302582404083216	1.5359803614964875	1.7044109513467425	1.3575463742138283	0.4841673286915746	1.6268624232970474	1.7512239147891038	1.3962861842537435	1.0134918178409187	1.6035087864597277	1.410261072683355	2.5490184725613276	1.3403938979039725	1.2432754864297806	1.5315805900896051	0.8358124244634065	0.06163336979608326	0.8851661325610966	1.3897428119759667	1.3001980944005989	0.6275699441091867
0.7974773473323792	0.6123957030822251	1.2634552178274219	1.9357968700522072	1.074967238690392	0.4502274597087139	1.7056212203240866	1.1532535766568786	0.6303548111901419	0.889510817442097	0.5853240356491851	1.2870369009360565	0.9918852261842434	-0.6792237809611892	0.8582412348021798	0.8888229868764573	1.7510366261375485	0.6132264477919973	0.553940406449656	-0.263663380340994	1.3729103029771765	2.2534414510672027	1.365962385391164	1.873751676084991	1.1033836560881614	1.177640264386061	0.5648371589374422	0.29414287306809483	1.0026365454799606	0.28421772448432625	1.420205144213253	1.6353695620488848	1.8164671429780637	0.3043236738621675	1.4853427244998123	1.7835659301443272	0.3438817448949509	0.6729234086863451	1.1585321072685326	1.35322143825583	2.185493138482577	1.6933955520976791	1.3097750695854478	1.484653001479534	0.5269708569768926	-0.3136391751824631	0.42411637513496836	1.0121819220574941	0.27562959963599476	0.6015542503654775
-0.23849647229157486	0.2332832726049468	0.7060375361658837	1.8369988724151651	-0.46957063834879703	-0.05715115528718688	1.1413257317620926	-1.0923540177771156	-0.08307086911871636	0.47500262153196743	0.6396143117533375	1.2381118804255988	0.4493128399851497	-0.6982580943199586	0.7403591266855719	0.4816412132474531	1.5462365803114984	-0.4835061745590266	0.40127196951151245	-0.48821298591651974	0.5652729134011417	1.5250650913711419	0.693103918195428	1.540877619932229	0.33322760432079523	0.261857787444355	-0.03813308346531048	-0.44051575374196045	0.8450565537008001	0.04846708111380989	0.7572959197765348	0.938035290312309	1.5762132999755623	0.04650940790349464	1.512349147148232	1.1059870552743247	-0.5417873550985516	-0.35125650621062676	0.47841933926866004	0.988459395671336	0.7108815631300545	1.5503937366949208	1.2649551636855247	0.9264333586207271	-0.07781024781335383	-0.22432736310569784	0.0608637904221855	0.22319435175931127	-0.7117515602591774	0.7501680638407142
-0.890965529925217	0.005367665645826053	0.1267708468230486	1.232238239711844	-1.6765581878444766	-0.3515497393532344	0.3230863693088351	-2.5439510291416	-0.44617001875064805	-0.5913640579874133	0.8293467317118427	0.8275417943895472	0.2067022203926453	-0.5349593367564224	-0.03220869237307308	0.5308190634900559	1.633936539547031	-1.817035140713115	0.25913931309673877	-0.457099805058579	-0.014241891838932237	0.3396359855924748	-0.110040382752997	1.4358363599521902	-0.22690665872510724	0.036011253478669965	-0.11084355738755859	-0.32246598657041387	0.6990562259242424	0.2663351193982287	0.1857183235320675	0.5498818959453451	0.7389258014093197	-0.23704472816059877	2.035184693394852	0.278739870800352	-0.7744225984084528	-0.7894441948253226	0.0548546921168968	0.7572927037909897	-0.1865259041363523	1.101502676812073	1.0404169518236848	0.47069928874159683	-0.5561006377394113	0.2934332922890691	0.1500566824779463	-0.5422932197609375	-0.8840558625135087	0.7484997371068826
-0.796886016837574	0.32897315144295386	0.09115487353989946	-0.08663488019473571	-1.7200189042090082	-0.07872641657546306	-0.5830991643154902	-2.0977308861984856	-0.275709412007876	-1.1928098164402714	0.9514639255789318	0.6674811841303421	0.33323211466109115	-0.08937418814796837	-0.7985986765430427	0.677132415358236	1.5448306678560424	-2.2396786022039	0.023960394473171474	-0.4895447363866718	0.067179391865602	-0.5475435043291104	-0.3659892981561714	1.2676372802727907	-0.15619239484540462	0.5809555212435754	0.37666554109563793	0.4302611139492695	0.6087970606062763	0.7574095202305469	0.05644200426245766	0.7105133996813754	-0.5581393843535216	-0.4109388457837876	2.395705257371178	-0.22887030540191974	-0.5741251278296706	-0.2525640573626228	0.0031698178877439614	0.6605594240250631	0.21001941804794053	0.8232866290579973	0.4926440439770441	0.557550787496545	-0.45272100592992365	0.8263719491773762	0.3966558576017752	-0.6405865195803465	-0.28791619785102973	0.2504075811118498
-0.38366726339217944	1.1570175181106934	0.7142508259610455	-1.7499546416721465	-0.6468793548091264	0.43359292114788467	-1.5031689203970593	-0.26621122271431763	0.1610131041245886	-0.71883073204167	0.780038197934076	0.8456010349035741	0.6021298385667581	0.5702812741054337	-1.036320302915511	0.381997566171599	0.6768789088197906	-1.3693511878283517	-0.1557342006193456	-0.8094761263976498	0.5797931733747909	-0.7767983506223013	-0.05614871318248486	0.5153895812695988	0.231492279254476	1.1393060299124025	0.5664710404766441	0.9545043791344702	0.6535325126029975	0.9534546433678265	0.11859570939602104	0.8248939755349168	-1.82510092440539	-0.33500436612101514	1.7340370869598725	-0.4645535732491376	-0.3915105451014735	0.40870761626194585	0.1664955121833024	0.4801214159917933	0.9598484490212577	0.973904064650867	-0.14796069069836826	0.9958215387246063	0.17495366887081076	1.0321307311532093	0.31887123942570283	0.14533558575478508	0.4373217325052562	-0.5305178403247747
-0.29241346225264564	1.72870462255907	1.408679302522307	-2.7114221776758827	0.6121167145587727	0.491592283919031	-2.063979019889976	1.3694225363087362	0.48113882330028745	0.20371317849436502	0.3790128988881033	0.8612073159530022	0.666184689845099	1.1983678805637543	-0.7198971095186728	-0.22986167603196592	-0.7443732620664482	0.05198446416574734	-0.011395681295384406	-1.1853818493770167	0.8647193741794362	-0.6287977816170562	0.2375871495180819	-0.7216050651297868	0.21698652232239315	0.9292666849846901	-0.215083782699394	0.6274907485942104	0.8838859876534579	0.6591533976775273	-0.11848482637281672	0.368612372373167	-2.262807974250161	0.01412204704209197	0.04613832782009851	-0.7843323066392845	-0.373973509758406	0.293986163468666	0.304253072252112	0.23101857316434954	0.7482245695391554	1.180802121405532	-0.32457386253163834	1.1918392317376372	0.5972047276566418	0.9212086326834772	-0.09741737253206266	1.2690835922139374	0.6947908275022763	-0.9569917066757814
-0.5614442600685081	1.1437911208289842	1.4158783530426542	-2.188228801365607	1.1212748598240692	-0.06249832094770009	-1.7347334715912843	1.7250988690963422	0.4960326843974936	0.40428286162480737	0.020764311545783194	0.2955558288021507	0.3313569351836779	1.521280187635949	-0.1313454913422558	-0.4785386701322473	-1.7020107226090575	0.8734491616414307	0.42803314950252697	-1.155888023030084	0.44176374400168555	-0.5936954764011242	0.0671920039911817	-1.6668805686387012	-0.46334380929553914	0.030604842444563664	-1.489193674839039	-0.25979040718874286	1.1258850540182364	0.30891574134386784	-0.7444671409233692	-0.37273039983742556	-1.4692511560693136	0.5201891774242021	-1.6827450890256574	-1.2418885307481318	-0.36738655399900555	-0.335146403970065	0.23599601158596364	0.1842753879786398	-0.4666094076993103	0.746672025570598	0.23078153481487537	0.8365564065192302	0.09376988413641237	0.7039942043358789	-0.36558551842424997	1.8341069925929117	0.3629166969636685	-0.6748489625482684
-0.6020647514798344	-0.5995937259966702	0.6105094321126484	-0.6568862712343192	0.7997306187242402	-0.5441129954925308	-0.5361420173946941	1.0838617338041932	0.24211393244501372	-0.43769189259651653	-0.15870290477856697	-0.6136842932666873	-0.23423388571400444	1.3814166475004066	0.45609235433698886	-0.061024518562744205	-1.4759221132604066	0.6117214120482225	0.7273629492665625	-0.5520300446018235	-0.5701587564968076	-0.8459566407706761	-0.3443445571611939	-1.7323475965890691	-1.2008950707936048	-0.6854562778933142	-2.0008807980689567	-0.8188395094087784	1.0079979778057524	0.3773137192714487	-1.2659370538958536	-0.6629479172834258	-0.08223356300225342	0.9731853580804363	-2.4114840546126657	-1.363602590770962	-0.2618407162558156	-0.38612107489058284	-0.04426146687514532	0.42765107014448817	-1.4282133345711663	-0.5217161824410449	1.0218262647971064	0.25952533370789327	-1.1192985928492865	0.4767853366457748	-0.11865725371181544	1.3958771868401132	-0.2319027051571419	-0.05338598895051114
-0.047890869759584946	-2.3021671337147462	-0.349366573738353	0.41888549853068097	0.32478566548079457	-0.23333202036793332	0.6191901601296407	0.43341094546960696	-0.15843513416174884	-1.3318411927319136	-0.2873451808120415	-1.2001314288099407	-0.611651976459894	0.8057082087112644	0.8321093732774685	0.4183850734783674	-0.49708634537606833	-0.18097255794355122	0.46778329033883015	0.28266436441161025	-1.5803367735501548	-1.215934735564608	-0.41871151665328943	-1.223576275971894	-1.134799416209522	-0.5549062223526865	-1.0947540925741253	-0.567112907588186	0.3142075247212798	0.6990952402341535	-1.1336862921912703	-0.26818936764015283	0.6026488694988805	1.1145348809970395	-2.020773473700173	-0.6971336321807432	-0.13251385430282514	0.5782382492942973	-0.3536282618861044	0.5816836391724862	-1.1612324154177545	-1.9242120488366303	1.1164440973626824	0.010097998350755026	-1.8862529011733158	0.1689516478777382	0.38213433541352226	0.32218588199598813	-0.6602900033467968	0.16359489213986314
0.5957185923908684	-2.6034612327764144	-0.7328649454182192	0.05904952876650146	0.24418403688032939	0.6514238115571412	0.6548924878442305	0.22592515099877786	-0.5866726511424329	-1.0773880358973698	-0.508782428111649	-1.1073382063054444	-0.5697731759816984	0.03198494493691659	0.7878783424245168	0.08637202104749989	0.09699053474450517	-0.5780789552130478	-0.26824465864189107	0.7910783000609437	-2.047916250989419	-1.534621997112724	-0.008108547760493011	-0.9656118316798133	-0.1970224742006479	0.09903541188992473	0.497548054683214	0.011421114811371435	-0.6998770802727605	0.6157358615230719	-0.4037957289964707	0.24503362088243838	-0.10626807427115663	0.741255370136831	-1.3107978111000818	0.47363104393335603	-0.050942852769039704	1.6031973061924412	-0.4910160608057684	0.13615769976796008	-0.19472167320407915	-2.489764749275799	0.06770845327809832	0.15447533481885498	-1.2936375049883564	-0.22202617223183493	0.4812213782502367	-0.6435175564539062	-0.7377936397348117	-0.37277314537248724
0.4295021425033719	-1.3956749092148744	-0.4828181300459784	-1.1583670024900354	0.3852658144589055	1.1041023739763456	-0.5053187834116453	0.06305279468720075	-0.9238926412246236	0.2970942584192887	-0.7302789419268334	-0.6201481715308298	-0.3804512345392499	-0.5460401434647252	0.26135106142713016	-1.0911030443432246	-0.28127722136319183	-0.2289624442124768	-0.926493607682539	0.6890469607100668	-1.8924176642020603	-1.7877763576841357	0.3513197845067985	-1.2867605932806523	0.6622367697679724	0.3594215074751218	1.4049421295843114	0.03157136605188584	-1.4273331373916094	-0.15886013526893591	0.25369434141910446	0.23850130309745862	-1.4921167017876638	-0.07790798850499604	-1.0888620667272944	1.2077958375815265	0.06109602623659642	1.3935021440280386	-0.4470962865108883	-0.9020394580779616	0.07438169147742069	-1.969543671849275	-1.5164099125202337	0.1682119891458947	0.20181928924694018	-0.48257279332922765	-0.14400574363719995	-1.0825987570543485	-0.6068808148614203	-1.2435593673000123
-0.7002935357877607	0.014333894165805041	-0.13334638964203727	-1.7140644761895871	0.2360003721925876	0.5426804439476022	-1.7139617855221874	-0.4726694582573031	-1.0653252091076106	1.4708642821454858	-0.7372239484105076	-0.20661344492424089	-0.5417404396862182	-0.607944549674769	-0.42546837631777396	-2.0912161638518567	-1.0707867249218057	0.3859331297479917	-1.0022113920231792	0.1761921370823973	-1.429942754013551	-1.9045571042893474	0.09809537282616648	-1.6244058606171006	0.4701897954703052	-0.14543643363218361	1.0560136169386856	-0.7221752961958757	-1.396632972540546	-1.0158568392226406	0.2640359016661098	-0.19777880757442462	-2.1018963444482752	-0.8668556296068097	-1.3620872313191674	0.8626095620182789	0.28433112437238167	-0.05176111381057432	-0.3759936679735325	-1.8156836854415874	-0.8914851704443848	-1.0402613348810439	-2.430609515203211	-0.3909282058423661	1.11546713555844	-0.3800834351020359	-1.0857447654431214	-1.0972312391289245	-0.5007988192350457	-1.6674964263729235
-1.8063309427303047	0.31673141231424606	-0.06955791239241312	-0.8255019942893925	-0.27123680209472456	-0.3906773982673007	-1.7346223321055785	-1.061837464885947	-0.9893124140445646	1.2968070412658301	-0.5161221683652881	0.09349242001806173	-1.1142599107049582	-0.2060898395090449	-0.6898229520624398	-1.8772438012082573	-1.2929199195376413	0.5792958212941223	-0.48662018506770643	-0.2789145604756638	-0.9715536689787467	-1.613618121334247	-0.5748745132080854	-1.2502815023091558	-0.620591695115979	-0.7382804892438526	0.17089898349855956	-1.4891310300780647	-0.6541567514555571	-1.0013510361382187	-0.21904874458690482	-0.3974927779713849	-1.2669826032656628	-0.9910984073573845	-1.4553097785084492	-0.13509670895259157	0.4992205227912515	-1.2530273943738994	-0.33601762108742333	-1.7696290301933273	-2.0497537954325393	-0.4843208552682258	-1.9908320558599772	-1.2385023338404448	0.5328267635406817	0.016630672152673616	-1.5834831666297173	-0.9214359220594739	-0.43793341612804343	-1.267563656123757
-1.7313857683803142	-0.3753059201750271	-0.1050240486769953	0.7165726158524238	-0.6370493702688239	-0.5222684080233351	-0.533752672854389	-0.9999991077512426	-0.7883348297733972	0.1124739949970852	-0.3179398567870137	0.6113104329112957	-1.4919331849447701	0.20395465092653842	-0.24167978293596895	-0.5777432524945125	-0.697653015013709	0.21103876644247163	0.18880305508313877	-0.3512996864198448	-0.5572966874291346	-0.7336665607902446	-0.8535377237203586	-0.2154757487895465	-1.4192754281082247	-0.5045928143858304	-0.18985720477722356	-1.4096310980395388	0.29842493997162095	0.10591824789640693	-0.5090859974882951	-0.006852891257859271	0.2065620165712293	-0.2357225117103298	-0.8424336379031215	-0.6937715254388603	0.4742156781931609	-0.8558505061326477	-0.17548778327926592	-0.6503545406564175	-1.9584818069152587	-0.3724108421450465	-0.7192254149251197	-1.6008592872163692	-0.8373667192470283	0.3256007272372204	-1.265264872588164	-0.5854044912361747	-0.20979964263544987	-0.4397821639293204
-0.45250410215214215	-0.7762443178234752	0.11175254220707079	1.488873975664904	-0.500010193858823	0.4156739742941797	0.7417174689533385	-0.1847799840909135	-0.5947390136317257	-0.6648794231712748	-0.3469939395235356	1.407394390007861	-1.056219950094431	0.17452025564357113	0.5256397187192113	0.5491845202357698	0.02410289020968823	-0.23416871481081294	0.5673661144905807	-0.1091618942688822	-0.09556719968947466	0.40399717234552235	-0.2851084289594517	0.6513989326060151	-1.0302680458200033	0.5064858739969503	0.16885004206298976	-0.5825376225166558	0.8980145316772806	1.4251270563601222	-0.20593651479835667	0.5297786981917078	0.9554345440474105	0.8524462884638748	0.23601728419482307	-0.2744596615860659	0.16660738856798651	0.8159903994667062	0.2026181338792209	0.7209285876361597	-0.48574703538058145	-0.23669142454350384	0.12072099302030953	-1.135582710348821	-1.455115314217489	0.22652417328777535	-0.47869699607562594	-0.09484841984050746	0.2795455347431531	0.030211556934199756
0.8195285468460245	-0.08902210156609167	0.4768048714755518	1.0087572458382479	-0.2055856503125086	1.3620429302920607	1.0619890762239845	0.5907399999835974	-0.4739958578119356	-0.20455062814526598	-0.493081618490612	1.9593929173911955	-0.04845788398974949	-0.24041743088896458	0.8728285972060622	0.38717853486162657	0.11686364648497823	-0.24082239203610026	0.49720386289342106	0.10643131025287621	0.34166612697068904	1.0335365017299467	0.588232709159211	0.6772044125997402	0.08420067664619395	1.1864907548995618	0.5165340359806135	-0.012768163965762956	0.8829381037618632	1.8015198666457055	0.3267618598884743	0.48557693013031883	0.5133585704212826	1.3630454685182862	0.9920811402541051	0.49266219921444	-0.17393680008056792	2.099701817330422	0.53369898589744	1.277618584272914	0.9570030879049191	0.09726445457803191	-0.2788993722922906	-0.4306747947567641	-0.7240656844143198	-0.19033466390693476	0.08374430264148866	0.22820872750283863	0.742365939895589	-0.2650151265578769
0.9329260702576502	0.9398550901597643	0.5040395694428009	0.11181453022954356	-0.40920214973504115	1.1217755601935882	0.559332200615986	0.4897732271962747	-0.3960102175334434	0.785108688333236	-0.48439541962656496	1.7145200923313828	0.47890665976438845	-0.5060141887635338	0.5014017355088731	-0.8837049555904923	-0.4060040693717714	0.1962093777818166	0.1451731221771484	0.06438259141466458	0.5185457287935245	0.6294097760405617	0.8193461793369631	0.0650931495744287	0.6165310082569356	0.6095117905022341	0.23672796655749234	-0.4397237556616413	0.3987745433163559	0.9799405686473581	0.4085510574894612	-0.29027746423482165	-0.3478589800905468	0.8955788449246498	0.8682092047519602	0.5742332142580843	-0.2604404422597604	1.8360382183951687	0.37067150435715024	0.6575342289889013	0.9455886474418667	0.22381196773201084	-1.502388794119139	-0.39063655832442185	0.3482256793679257	-0.5197539972636354	0.03306222813106269	-0.0867419705437795	0.7506420280635299	-0.9362639465922693
0.03170021394191972	0.9141112933911258	0.042638952224833784	-0.18341991831154197	-1.1568205756629095	-0.2034316206121719	0.15118871818140941	-0.38876909231130763	-0.28410080571971463	0.9535771345328257	-0.26163759628968836	0.8714552937943236	-0.20430110665756207	-0.22840710564065367	-0.1179255525585674	-1.9733121334702735	-0.9213820925258249	0.6544428664893654	-0.1953221904296407	-0.07823927268003812	0.3758014992759074	-0.4985140606061056	0.22982313086021441	-0.4230424384850856	-0.03173005219197793	-0.8096697393624092	-0.3781414267303619	-1.4108866358187135	-0.13874497849778294	-0.13084964997904003	-0.11134590277748739	-1.2010370780175228	-0.6575098586053169	-0.007831850151756898	0.0693196803362443	-0.1929850128868621	-0.0613118426593741	0.5614322351561818	-0.32569899052239665	-0.5038494489056804	-0.3943106773018879	-0.15256319146072278	-2.3203563510484493	-1.1479516479204794	0.41214351584542663	-0.49154121397274836	-0.4284316810534035	-1.0073818688706184	0.31764555842094294	-1.1463522844289866
-0.6668874402532534	-0.41593693210419563	-0.3603444718397052	0.16265271526806666	-1.654732711940978	-1.2904854123148872	0.3236353029133664	-1.1074610465402628	-0.06347262259992835	-0.033637389080546476	-0.05799189300213847	0.30932967540859735	-1.5258684205850808	0.29850112888361624	-0.30812252741494084	-1.7816140744018796	-0.9950235822102212	0.7993637130211155	-0.31071301871480284	0.07688039652432238	0.23507835848931702	-1.383555301729684	-0.3142149184318708	-0.34956832270527244	-0.9910395452672467	-1.6760125483361814	-0.5271884197867232	-1.7457517253234796	-0.318980840744384	-0.3862246628878488	-0.6341655259107398	-1.552809943385722	-0.3077326808918046	-0.4301787844677168	-0.6415134943593774	-0.8648328350649317	0.23013547436339404	-0.28728888064653296	-0.9379890537793691	-1.1975565376730735	-1.5288254067342406	-0.5414506746852749	-1.8659374856608133	-1.797136715696195	-0.5577925599497078	-0.26751602348686293	-0.7741984963765693	-1.7164051538420244	0.06809837338831186	-0.4223594987644799
-0.27213497894739463	-1.689879281877614	-0.07500011276466444	0.40006840175381986	-1.1431720425486531	-1.1340175376962887	0.621086281391291	-0.9514074882319007	0.3044333689699905	-1.0824478579130703	-0.07241944238049051	0.55937021699965	-2.055439923756517	0.3338322490302415	0.01151360326018409	-0.4363146040092068	-0.7525316450194003	0.6921237719281927	-0.2004158915891696	0.6902351067616513	0.4753558915842007	-1.2356577981843688	0.01064501025528063	0.04586773296448271	-0.9251106140279763	-1.1703325748683293	0.0687533219361434	-0.902304966190502	-0.030291612441201092	0.432797649466158	-0.5058438110322927	-1.2130417593581244	0.10058377561891411	-0.09445158073906669	-0.6375498855033592	-0.5182518438636312	0.4614883217654598	-0.11896927867925436	-0.7751108801857518	-0.9411971023584857	-1.1664433515713992	-0.11258679834490626	-0.42370890987092763	-1.3622215150609633	-1.2216044850417598	-0.25158288254396705	-0.633718389944197	-1.3093065906487178	0.5809341084084234	0.8428720498948044
0.8123161253734442	-1.477014797718978	0.6978486072761723	0.12494406575007057	0.129710515800697	-0.21640352466130788	0.4043778126098153	-0.1846296729736704	0.751951488813702	-0.9954611023897192	-0.1984443580348176	0.9997497934278406	-1.0430056073138125	-0.45356274215245707	0.2705081369715165	0.9479909636539724	-0.4630451073186413	0.5854208446734086	-0.08484307367171198	1.387860749271936	0.9834635103417522	-0.10888113675597016	0.8176825011109298	0.34733817136951733	0.3427474242780328	-0.0017397165431994228	0.8135227476004742	0.36098505502720823	0.4147940376046506	1.378167777057816	0.19236614090329912	-0.5957805840001262	0.24193066774834196	0.3243287036333184	0.046728724029049595	0.5926371642988243	0.6364090977539654	0.2134262488386272	0.07540082736741058	-0.0922133481176026	0.40055367907539896	1.11506348872685	0.9071363471764249	0.04770403328194619	-0.5135069242490716	-0.6321392016059683	-0.037505250844788694	0.12138340764817313	1.5318115072678002	1.7177376125459645
1.3999370147928496	-0.011318639666735098	0.933428215764406	-0.19122436529485382	1.065830055296082	0.1135732506778513	-0.1907725777028869	0.34875607526347785	1.0422976947594513	0.0817261668416392	-0.20144605484480557	0.39097954395565654	0.6767405433075675	-1.4880929806566732	0.022775751048714425	1.4241789731610983	-0.06132576295070858	0.5466873592491582	-0.22512000253395958	1.563586045048339	1.118786862927174	1.2176102990119797	0.8163001026347718	0.5477234317537658	1.5251025376871625	0.41238985684813456	0.9701798188273296	0.8497629937926967	0.5013861452060038	1.211102459091872	0.7061275070554226	-0.16815617496465704	0.4832526434257518	0.009124178952352785	0.7927856105349463	1.2619078525286453	0.7558335281518054	-0.3976850225252406	0.6997244311948815	0.6364015967883411	1.6485616093929114	1.9028906729713628	1.2821793552216272	1.23844743699102	1.0339728925880882	-1.1612102193419551	0.704304486024434	1.3111441129886554	1.7475560491717534	1.605246469860054
0.8467158119748955	1.0164272946993087	-0.10456099007033223	0.06494082158014249	0.910825390049902	-0.6799324771728322	-0.36934101940442016	0.21985368181838694	0.8723750474124001	0.8431714231910207	-0.09294290647269728	-1.6494589119459375	1.5409514252374885	-1.8058079536211096	-0.42500816104509187	1.0401625369638676	0.6615587331267919	0.40726921195832805	-0.6315413592969957	1.04268217642295	0.4230229804318694	1.9446860122790808	-0.583562650406807	0.933586041600815	1.3158522715810312	-0.37019982853527755	0.538171423738016	0.33664439328233586	-0.010106037467840678	-0.4530274313478455	0.4640632909338138	-0.10952018266710141	1.1989003109601033	-0.9585614212695497	0.9477496444764177	0.7006668523883084	0.6876258091608624	-1.836794416727783	0.3341906639471676	0.8672041277240129	1.3959673114780269	0.9910060679776297	0.8296827653422794	1.1570401964922985	1.8855147124715277	-1.3898565862458157	1.2771707958186351	1.0038333411469302	0.3896596149395547	0.804446839107733
-0.3114234510068309	0.43908970593894914	-1.8718676239627108	0.6933604859797033	0.10452785367912605	-1.6125805970296785	0.284357964878889	-0.1920087582214808	0.1747483790880833	0.3941264106685458	-0.1350798627000418	-3.877788462976119	0.9697448881856786	-1.0768069533652744	-0.36971024121637464	0.5790895673700577	1.4891135175907426	0.06979838587578971	-0.9516365692603466	0.3571958177727738	-0.6682275783083665	1.8342503373890282	-2.2615240781201895	1.4879657498028325	-0.0702529103523242	-1.250381421481854	0.18961836360964426	-0.16270242661370926	-0.7819768104475514	-2.7411250508211795	-0.2647345163984891	-0.34765072366206884	1.9887596567395691	-1.5663468873193722	0.3480896566142759	-0.5547266526526262	0.3264109739993996	-2.768503401960614	-0.7098842836196692	0.7546741321771614	-0.07090721424543879	-1.3523002777038848	0.3590216984743989	0.014830025541209877	1.2818790304282803	-1.0891560651094438	1.5203031050292322	-0.6533484544099096	-1.9241507853756759	0.17986994700815478
-1.007596875342835	-0.9779404715831738	-2.9072294622120056	0.8231283704831883	-0.22596697627250437	-1.326859323760693	1.1916276581895626	-0.2728110213413523	-0.6593398253417757	-0.696505577462946	-0.41349137390939583	-4.401983720252353	-0.02931016606852485	0.018171578835581008	0.3403214128567718	0.6401433688800006	1.7318839974909677	-0.26352441224404477	-0.7590181557150398	0.21844736093212774	-1.0625855028707887	1.2172692998376564	-2.365105310148201	1.6890151611833815	-1.0734381985688057	-0.8538831260836638	0.3797434437885168	0.39937105175539833	-1.1527070881376895	-4.158692663589098	-0.6560632285816826	-0.6912377413465334	1.9683945082932175	-0.9709660561007945	-0.5933016650903202	-1.2324107080400373	-0.15405640450309369	-2.0865756063962166	-1.3239839264652908	0.6135900035232003	-1.3679870970807424	-3.301675629664142	0.45641840889416335	-0.9292288817507531	0.06588478880018966	-0.43700960683106577	1.3958875474484551	-2.085438088070114	-3.437430417951543	0.27077410028485355
-0.7315586712900285	-1.4109120222635068	-2.2735128117935446	0.011361888500620521	0.452974936653438	0.24676964243013186	1.3906878818502846	0.09167465369768457	-0.9846378417672231	-1.1006136829799105	-0.5767690229040788	-2.5386346536869353	-0.0663814175061753	0.5034351680234546	0.966533735083777	1.084262883724577	0.9409397706724396	-0.26824442241089697	-0.03074846914092158	0.7056189290271148	-0.13823777057178474	0.5867517629796457	-0.35834523612416125	1.0547949409334478	-0.5042822545915392	0.8110059039291044	0.7618543555250875	1.8053469714329673	-0.7799545408192822	-3.720793587517652	-0.2081354123092887	-0.8625130688043349	0.8663742359217942	0.48196549491097923	-1.2472514553493452	-0.6807996488680247	-0.36110349014739634	-0.126811321961293	-0.8433564081106267	0.5174404737841564	-1.3566096460025656	-3.1968759812782492	0.9380252369498602	-0.6801442175724726	-0.36570366763094014	0.16140306633465007	0.9081225696145178	-1.827492957918949	-2.8928063288553263	0.7724705214593451
0.11324340424239171	-0.1315347453859344	-0.5254082571211732	-1.1108245004131232	1.5070438806460134	1.6849558105668796	0.6313742090481834	0.4914451827951854	-0.4710514490675063	-0.2938349779402119	-0.19748685577679073	0.39505264055844225	1.0264674981697857	0.1170552042797235	0.6785686348073416	1.341435425911456	-0.4438789226927579	0.12014714466787335	0.7165204641477365	1.126125039539058	1.439752015101358	0.2209218905272908	2.183662676849964	-0.20818088785364627	1.1531912105185411	2.2419808906645264	0.6339113614440047	2.714343909235728	-0.0243855992502097	-1.7006045805770182	0.7657963501779007	-0.593017984109298	-0.4733257274837423	1.5098288791418888	-1.2346590101171873	0.5533244619430473	-0.07846973843585453	1.6597445171201222	0.19520399177330755	0.3253533382224306	-0.09784813133608079	-1.1891004304458137	1.1691215152267525	0.5084607167225966	0.35135989972260645	0.40467220745534493	0.12977543069703099	-0.056058057579901316	-0.807066473932583	0.93127767837038
0.7750829263197133	1.5962809105072187	0.8549898033426315	-1.4901139577348153	1.8766981279417203	1.5877793450167208	-0.36858248800183663	0.5650684886381586	0.518548176522249	0.8965677582601235	0.631163120520422	2.2481869472842395	2.043022103267825	-0.49963933464886384	-0.3814329661477786	1.114384457549151	-1.3746673488746008	0.5903993888361516	0.8734723387251638	0.7948418385593963	2.2448683510921525	0.09727108550637854	3.0621154131558113	-1.267122991520218	2.2912153438709466	2.038042703700233	-0.14162585827334712	2.1019547724415495	0.3724847586394014	0.5688559044491047	1.4907961870144435	0.11554440394780131	-0.907407416550774	1.1956699195874319	-0.627304545899577	1.4322076799042383	0.45389354436668056	2.0987483934989375	0.699835358196445	-0.0019972640674772	1.370626189353591	0.9903423039318983	0.8176287979714395	1.4758868868768402	1.2859513041707962	0.2946169425588719	-0.682368314638673	1.5497184428972264	1.0322995661342549	0.40375982322433007
0.8600179360742535	1.9308658533301133	0.9198462330239028	-0.8090058144595449	1.2090299269491913	0.0839313783904719	-0.7661136647897395	0.36152134699303606	1.213797939847231	1.3241562314999598	1.262358823087718	1.9895968697994575	1.8124752475177044	-0.5738459725397576	-1.0658429989695593	0.6669610545319534	-1.1778214757909153	0.7574078715088631	0.3464236869536918	-0.13562440322909144	1.5192186396970908	0.04528583476998821	1.6606725245534684	-1.4097101240442682	1.8850180269726147	0.39180192879650394	-0.8837627529052772	0.36967629593773654	0.014959602454242093	1.7049423170306472	1.445252977516856	0.8695223769718777	-0.20409265187249304	-0.07548194843116067	0.2110579526802931	1.4403212091724322	0.7307721415768385	1.2315426945336496	0.30733784313465445	-0.28339735695825224	2.0361347795544065	1.820384079039128	0.20661563647606473	1.358197547798233	1.4155251841244838	0.09159962752349653	-1.0830371912815622	1.5105507606991806	1.3365797002936242	-0.3688695838407554
0.4806266454282205	0.5288835195027921	0.04681430875393899	0.24141413745997833	0.09774994856889935	-1.354271399666204	-0.48594357795271365	0.10093638641888467	1.1582910606549164	0.803569725905749	1.1680022810584925	0.4714615781822414	0.48334383754651716	-0.007574296434256233	-0.3904673043675905	0.4391925451401403	-0.1592888806002021	0.5290328164730103	-0.3418001404943569	-0.811030734336113	-0.03732799609502292	-0.05176520885769001	-0.5394929337930235	-0.6674949410548637	0.43449060335124534	-1.1856934370579961	-0.8368339556042077	-1.0885652444639642	-0.7742205286177013	1.3218829941755184	0.6939962500942586	1.2115316084451986	0.7797086350791126	-1.0615244757742794	0.925223175186383	0.791365889704349	0.4394133179960875	-0.0017011286053616789	-0.24224320490813578	-0.3645778882673432	1.6911423244933548	1.3248165263096876	-0.06358679183863324	0.3550201042076096	0.7228627037265919	0.0905055810813618	-0.7010663370541573	0.015117475787319354	0.441675631686143	-0.6628693351746047
-0.059734949410274144	-1.0873758044855797	-0.668030520177944	0.8172543979857597	-0.6888341608431408	-1.4954402937719726	-0.15882855582846073	-0.20068172283760957	0.6052427736311308	0.13573434146671323	0.5262871780948606	-0.6538132731610792	-0.7387446289480892	0.6378067899591767	1.3267160829786744	0.4988342003658745	0.797913400604327	0.1220666668206367	-0.5874882290908013	-0.6813804876389227	-1.024988866663575	-0.16021651723009417	-1.6235838708860613	0.29816966125588884	-0.7601518240747981	-1.5150634909515674	-0.04895462134848005	-1.3055115183195223	-1.307667978223411	0.2444297134888592	-0.3250460580893505	1.119025610034319	1.1097074066483146	-0.9674457027093406	1.3337981323441452	-0.10511889186241709	-0.3085117586099547	-0.7406372420141626	-0.06906165850646344	-0.36851886936896866	0.883544272272438	0.6240445614765452	0.24343850280924031	-0.6219501592198712	-0.040863211734652585	0.36920232351544935	0.3718885638662554	-1.366506889526577	-0.34379012677958354	-0.2613905272610073
-0.5240881744488234	-1.215784129933708	-0.5966699919270501	0.7868746865574275	-0.9510689660443924	-0.5141059249723694	-0.3113165709195984	-0.6562688353748533	0.1556755825024502	0.010672766164238111	-0.016942000579972385	-0.5860601940019923	-0.9387036453518339	0.8201795393036001	2.6318758827929485	0.47864457763727064	1.1140328367255925	-0.24414696069620626	-0.2832393609422434	-0.1915850155587624	-0.8119004608946055	-0.1624761038548051	-1.1424633794284351	0.8257055086079949	-0.9776698080212137	-0.8564479766909795	0.6387101507579992	-0.5593913376468249	-1.1938969242855386	-0.32086390333668807	-1.1518245643923621	1.0165118266827888	0.714948671517204	-0.17494410881229744	1.3981582017000982	-1.0195817390678652	-1.1329424916508142	-0.7866557507336787	0.753135967940542	-0.5554974751281921	0.2599492505335297	0.49417695532051903	0.7833509441880506	-0.8751888912637086	-0.3881136373090444	0.6938599991846176	1.4687869342446158	-1.3316178406224441	-0.2728445313318421	0.34621787543837584
-0.7306399311980668	0.24711904423777528	-0.04435041610460828	0.6189262085919853	-0.9571410157169383	0.45390804924460243	-0.8204258266387922	-1.1109624427186644	0.07812581278864429	0.2389478415609168	-0.11536632932434086	0.1125624500354911	-0.3087337627319862	0.519533307377062	2.291969304957298	0.05654586034565788	0.8965088934319535	-0.5622044499771068	0.18576613099046635	-0.284283995477741	-0.0629826229565813	-0.019283346279868056	-0.19838813320630672	0.7253443033163841	-0.5562905819672266	-0.314795528887842	0.48558838959136125	0.17013188506101143	-0.6053490698557313	0.09067864419137449	-1.4625573411873745	1.1772727396042837	0.20757331809570248	0.32362908727859285	1.1532339991693237	-1.7263712986250124	-1.644680678160376	-0.4438961472687208	1.306076323839572	-0.9310946909589201	0.0006819556747770427	0.6916700517657867	1.0073518668039054	-0.4290728254010081	-0.5255566956179843	0.7072475360119168	1.771966273924538	-0.06408191532887239	0.20626041331603004	0.5278942958955792
-0.5154631659294038	1.844048696235569	0.32996322192666694	0.6319889765130742	-0.8566710647490635	0.6554977183353903	-1.1605602547833094	-1.0753108383274135	0.11183561177991629	0.19004369081283756	-0.03459750283548096	0.4546525121915286	0.3396630865496316	0.10195092848999558	0.4610779623070629	-0.5953353100880588	0.5689757255073731	-0.9009460781958959	0.441556885922228	-1.2601285681494652	0.20353995965798177	0.14727147474996088	0.10244343676569857	0.25609283964830915	-0.1848725497709371	-0.42568635682724987	-0.37121853074742095	0.303409248975546	0.03037456013828663	0.8635022397863096	-1.1206326438274448	1.2585983116284176	-0.002583716974558068	0.05167309493237218	0.7253428113116961	-1.822536320816121	-1.5644333871297176	-0.07952355549275303	0.9566530826875314	-1.1307038064337689	-0.1651029062814206	0.6223082721960129	0.681710270416278	0.2269984713416709	-0.7827147950256521	0.2995468220360599	1.006144422617493	1.1646826714972824	0.27558472297569336	0.1596335328611384
0.1267839275600223	2.1748313905387326	0.30360311161277614	0.6695842812113398	-0.5112609048022554	0.36249432504549617	-0.9852807691570544	-0.23103816101662916	-0.06342049615126838	-0.2709012446553283	-0.13582894706685078	0.16639844281205968	0.5454139795824094	-0.11802359938614344	-1.4930065479204078	-0.9325044892507105	0.3596895099111025	-1.1495751964166427	0.46530079736398927	-2.3535062053791638	-0.16459586181074018	0.17707217613543821	-0.1643926508030958	-0.17981963365465742	-0.07562060118274318	-0.6663151485809519	-1.0918026963384442	0.05994943200001552	0.4614314321562408	1.0713909713340821	-0.2801485588520527	0.6874310975596009	-0.091394102807675	-0.5319380273495303	0.35242928585699	-1.06233422523687	-0.8172334509522147	0.10766902322322153	0.09305459640279877	-0.8025597664142198	-0.4856692091858606	0.2636312861708232	0.039478357755984864	0.6783357037747917	-0.994811810365087	-0.1933750099142876	-0.26037335782771903	1.3984136906526214	-0.15987049977698278	-0.3344841076540269
0.8948378899181326	1.2187530127365207	0.2098963696021384	0.5280973212856273	0.07664100844112023	0.241511671834742	-0.3581755209005631	1.0558503973617794	-0.34605515720728103	-0.5997988376398685	-0.2816761600265034	-0.21654959334514515	0.47156039706802455	-0.07481085635514448	-2.2497287851857206	-0.6183829925992887	0.23721182861572704	-1.0499959681711288	0.4307229013714239	-2.5520658630081647	-0.4193409340535557	0.09398420050130114	-0.21365294105206917	-0.29458333658968405	0.03447299316357462	-0.36593383814936414	-1.024516894789415	-0.08077417414993449	0.6979815344508826	0.5155274611987695	0.5959964815264895	-0.46602348457687764	-0.319408277019245	-0.6792585752456806	0.2552050177107557	0.18314233567918778	0.26428424662843936	0.08747223960754262	-0.3851687345717137	-0.05713640162291172	-0.8070887347545451	0.1478788521132345	-0.4861472891861174	0.8270889905453729	-0.7209097923948284	-0.256923969906438	-1.0894495413723484	0.8345175562546855	-0.4570134621430138	-0.4962955213207042
1.3116019986939036	0.08252813617176169	0.4183829641495023	0.38898624643563834	0.4732317879635175	0.4257843134021009	0.4385568589480435	1.9045572165641533	-0.35819995359405	-0.3154886632151496	-0.028780410103790184	-0.18616077686413085	0.4056997933779043	0.15437292247333334	-1.608124884080541	0.0825678132337966	0.16694570390568825	-0.538420908846863	0.3566691489423008	-1.6970059419699968	-0.018215835014699033	0.1449792021345403	0.18286779095103273	-0.03798649084094758	0.3034131502210861	0.26611597562141653	-0.33704745932569474	0.0031599742753116488	0.8087318467143436	-0.1067311772433067	1.0223186541530682	-1.2721402630431624	-0.4950514776661195	-0.21958602951441686	0.4189610471986174	1.1166115438441593	0.902589871562592	-0.038776142523420605	-0.10667643249334285	0.5981581953546294	-0.7073704722474132	0.5815268035484203	-0.598783611227748	0.7767957413799436	0.06994267040870494	0.24936632165785474	-1.022632017434046	0.35104314064933895	-0.15559828558688055	-0.25538489451165775
1.0963883073740022	-0.2635282823716313	0.886630877070943	0.5728831388454464	0.22673358544250302	0.4557264589364372	1.1100715065791174	1.6947969062189854	0.0007803734151761132	0.3550428710676854	0.6313545496931405	0.1033933065350245	0.3507454815570308	0.44974978162099	-0.44237140052894347	0.5504353199930122	0.19963007184380951	0.04943474484776616	0.11105937286694705	-0.5784203035889237	0.581958021552498	0.5377248120943777	0.3692885619858829	0.3718464484405789	0.5112126492772422	0.3573010595438707	0.22798886970445356	0.1092729739540482	0.804175518073737	-0.06492556206439433	0.908874606526609	-0.8537943996285402	-0.22536456571575705	0.3329411964283419	0.5588063268720844	1.305919723336291	0.3899952760709043	-0.09186748812514628	0.4859572725635833	0.8110440718981569	-0.0026249934059763094	1.2188218086851714	-0.2589601477799119	0.6686637605324369	0.8438465123948236	0.8475071890187055	-0.45039443038005667	0.457779753137328	0.45421791542098156	0.15627718838425317
0.41358213167595237	0.18938267632474617	1.2471648421096337	0.9747761898197139	-0.4832081872495571	0.023884901897041427	1.3876501114771134	0.6450362347896087	0.37403110286715685	0.7365934659875175	1.057346039317464	0.1221963430357475	0.19350829859680774	0.6314863688235479	0.2101543383843908	0.4324863316933475	0.29718777480220904	0.26152898577365313	-0.2584474778489026	0.018800875950149856	0.4683239189918785	1.1357952106456544	-0.2306527652386384	0.5603060759160623	0.38028954049633756	-0.43642056041917665	0.12326830760616178	0.13621188306893825	0.7327835688446299	0.5320698226778787	0.6195386657734935	0.5397042847437444	0.40003153361761246	0.43984572695239216	0.4024833538229724	1.097535129271923	-1.0969194915471034	0.031123394607483604	0.8186011495672226	0.7632484264883305	0.9382286451313718	1.4950443418121282	0.3763764531928707	0.6311359099056539	1.0822778827697395	0.8760341995621113	-0.11021250511598357	0.8660363087520457	0.8072127478020602	0.5457606034833125
-0.27201703366615776	0.7488383993972454	1.2070150689295622	1.0486568445446829	-0.8886290714487158	-0.5445451013155268	1.1147098639918631	-0.41071825874607143	0.4137157986775091	0.4666929602843745	0.6973477822640871	-0.30072618089589154	-0.0044541418050038474	0.530475158738701	-0.03654657007355665	-0.04337145536842716	0.2653373338158984	0.04367200718821697	-0.4092629671006601	0.1119502429163358	-0.5318179550046478	1.4936571816033712	-1.2294349666836086	0.2838171663077729	-0.06644910991444355	-1.3095966453768035	-0.5364667021987192	0.1882153974252516	0.7360529380632329	0.880811739749119	0.5125945308115933	1.6268379672095319	0.7142342883843801	0.12098863799475068	0.02231438064458249	1.0430384360937628	-2.31392590685786	0.20523017085672668	0.8258709343432448	0.889788034857688	1.4526560200918501	1.2506878409677573	1.0194187671032238	0.7278358551388052	0.7771561355829528	0.21645270135120429	-0.27556793684216635	0.98328163702876	0.8310698979716714	0.8669027244007816
-0.5986387239072317	0.7846684182832615	0.7793734947436965	0.4591689959898186	-0.47343300383686293	-0.7002179413443737	0.4665074406903228	-0.7802983611188935	0.2529080687697457	-0.2078622088025825	-0.1311891286093666	-0.7462388401665636	-0.13855327191644753	0.21108307463268874	-0.8320491260103409	-0.39216196353335053	-0.010352792713099662	-0.14771701372925244	-0.07732544882410744	0.24138498371204042	-1.5237176059616027	1.257827852274839	-1.6727228671710952	-0.31783362737490783	-0.5979427535177965	-1.1273442286695756	-1.197901893324648	0.25122805441147233	0.8782316069572693	0.45592630038293114	0.48121316315171864	1.373323997359681	0.21484977285913448	-0.17858016224425666	-0.20677911699339596	1.0530329357823598	-1.9415034423626474	0.16250942762545217	0.7452802195798077	1.26907235114909	1.1796027188751488	0.7407394736585472	1.302387706881321	0.8434826929891699	0.2145147091886541	-0.5114130373281655	-0.5524083596617618	0.6046689792817617	0.9191638955676079	1.0289689851651518
-0.5822485335258093	0.16770172628656754	0.1989898334744435	-0.4452922297714915	0.37461201237911534	-0.37646190894532844	-0.028826303041210827	-0.4215717269294918	0.29066850889277124	-0.8293304214963128	-0.5292181256572303	-0.7138596128236145	-0.3570396426040193	0.02965886284642086	-1.55990055724341	-0.4264446160825838	-0.34942750826213315	0.14061501792452466	0.5069848521708481	0.6067467651894275	-1.5260149777637448	0.5165002465725989	-1.1763088719965773	-0.814313244056117	-1.0671425636462288	0.23328497538010465	-1.4111182382221445	0.048630149657209014	0.9735588323861194	-0.3713277195777304	0.11367087768181737	0.0332901787736935	-0.7786135601376585	-0.17405713413947502	-0.056898909801891974	0.4810057219117312	0.03417454371249441	-0.19325991872896758	0.518236477339249	1.4609903983666983	0.3718519684874488	0.1741123659486764	0.9362764932749592	0.6949782065348169	-0.5040949768434868	-0.585782778261611	-0.4861071805544946	0.040429248882482366	1.1866382212824471	0.7978706510102322
-0.5198248182461123	-0.7891316799412164	-0.26306031739963526	-1.0015801341142934	0.7722031575388918	-0.027695702643737812	0.07024927075293048	0.20823174819632523	0.552916159839792	-1.1462600702978478	-0.11923704624362688	-0.18730621234790937	-0.8883069026414704	0.2879916136192481	-1.7994041071885551	-0.3865702224144934	-0.4547931693035641	0.7733082831260454	0.7725397952816054	0.8121961883148279	-0.5670948389513264	-0.28935459253340945	-0.29596965192257135	-0.898655918728521	-1.3965837740398754	1.6343844885885705	-1.0981385640581327	-0.553642592013253	0.7393047299159523	-0.8086954247536231	-0.6518139631309734	-1.2215530938380494	-1.43475461411124	-0.036801224677293784	0.1978459249947174	-0.833972365631429	2.069546854813156	-0.5908889614918039	-0.20455548690047412	1.0429306272140788	-0.3862684327931545	-0.45475302214182134	-0.03106564477891347	0.11555961444203784	-1.3961363284299362	0.02677525191925996	-0.20353792207273266	-0.29639899232118766	1.1323535854540963	0.045108352517496994
-0.6396841005180424	-1.5700435059404318	-0.4009560613427857	-0.9957691336036512	0.3930434578952284	0.044010006578016576	0.5873312049474049	0.6429534104026468	0.5637244822633739	-1.0396151437284138	0.4556651528542189	0.41707068366504	-1.4962662986777904	0.813633496469346	-1.4653139311210888	-0.526811926661952	-0.305078963447593	1.10939412272388	0.4463555430424703	0.5275915521085798	0.42303797854692604	-0.7816314568646385	0.30762846854654624	-0.6792039489550888	-1.3373841680109146	1.8670318191204973	-0.40983581818765236	-1.1068842611955676	0.17666861221936894	-0.6074714396788351	-1.215103670243678	-1.5851461258072619	-1.3423427515436823	-0.09901401567568661	0.012010916599135094	-1.9393386930728453	2.4465591589855125	-0.6016409319735051	-1.3706108798548835	0.20615162225736028	-0.7161562570564532	-1.034864287715724	-1.1076619625354698	-0.6263357021862899	-2.0930340987006866	0.6554324299317844	-0.2628490814779684	-0.26906176005567617	0.29883173870325525	-0.9357003173399652
-0.8470771616294615	-1.7009301215945836	-0.13776963212884574	-0.8391996315864987	-0.12171020091996433	0.13651572412789376	0.7901645793421064	0.6896322609963389	0.026572650468024324	-0.3272938927516542	0.37064079893859136	0.7637850171197443	-1.4371822332742947	1.0553004485752222	-0.7219918959343271	-0.714125022450207	-0.2174849866753149	0.7465358618029723	-0.09215190359449425	0.09870282665045164	0.7293833050386993	-0.9199291593966852	0.7106808130129126	-0.49723234594277155	-0.567046935216936	0.9257963965107986	0.477710517824202	-0.867307942634999	-0.31250794798947484	-0.3181398683907847	-0.8756654227299422	-1.2881565069273395	-0.9128405837599093	-0.39813149603282816	-0.7835288725889361	-1.6113695402234591	0.9671650249489502	-0.07948252974576321	-2.16257492659642	-0.3587708689925252	-0.6640049555182186	-1.1467959624019561	-1.6278580601494672	-0.9201240940743307	-1.8395690405574072	0.722571925284289	-0.8711484209805564	-0.021469950957947632	-0.8997066330420225	-1.520495710973093
-0.8229961994145992	-1.049506072477427	0.3799503362890897	-0.9489823158936939	0.037517538692669425	0.706090825505634	0.13716755143026504	0.3654797129831118	-0.580294097987757	0.9750742587653146	-0.25121588908039527	0.8789213619821447	-0.3012250942863795	0.7004121604659276	0.1301822082185546	-0.5782651062502854	-0.4368280204757772	0.06701513973617308	-0.23650772531998576	0.18587258212572133	0.5585661940951382	-0.8883454172873577	1.39179489486383	-0.49124816748737793	0.7690548773556828	-0.07497446651839304	1.3363856530667975	0.3074991642627597	-0.31720251104139996	-0.5341994102074069	0.2801954363248374	-0.9999951752673538	-0.7776494626020226	-0.6268234318222279	-1.652757878302532	0.1327056656927671	-0.8612918557090038	0.6418653514034287	-1.6906825075400815	-0.22053421510538898	-0.46864938417447227	-0.494330069766486	-1.2660027662327615	-0.38770761352778893	-0.3557738714543947	0.3844036538337998	-1.4665557368792856	0.21636718215588627	-1.3878705648733756	-1.2810531718607758
-0.39814719685307215	-0.04613215493953171	0.7728681013284723	-1.1731190955615531	0.7765024913464289	1.5781675925391303	-1.06532050175233	-0.221548053087294	-0.46399499750357265	2.1952596896343777	-0.470552366363464	0.9044165336900154	1.1862087548419813	0.0752504071895427	0.7607658744241463	-0.04265413243662746	-0.7688063471655138	-0.1419348100190979	0.11521455451728935	0.8400458032216767	0.5217658782102034	-0.8285474066626324	2.205576240730128	-0.46022546988525254	1.79985174907751	-0.18057211109721888	1.789193599809117	1.5154560673154966	0.09506016041379604	-1.0864077827055638	1.251177413129932	-0.8968989716034865	-0.9750598397668665	-0.5056680735954003	-1.8092665010223798	1.7313689634609148	-1.3802452581065139	1.0208320204448014	-0.06747763593689322	0.26867987842953917	-0.2775301648765722	0.5389194077677545	-0.33919742745938136	0.6067015715609088	1.4371180407941382	0.21170909116826767	-1.2697227021167832	0.24455425351665658	-0.608106423051494	-0.4145879303593224
0.18108666195919504	0.5322348874100119	0.6575959283135655	-1.0180637379387232	1.1078238518808048	1.9114087179362582	-1.871434671699074	-0.8394087318572824	0.37176660714205395	2.2315093621127957	0.14183988347412643	0.775243025160007	1.6232184702177237	-0.2420758165231036	0.9603799287316779	0.4569198446888646	-0.7728249926054769	0.3700978985667561	0.43360913359588615	1.2746758825725546	0.6914648704484964	-0.7653359560974218	2.2107512574910015	-0.19290575627911172	1.5920414811909993	0.44696962063781626	1.4883634722079555	1.5602223793800079	0.41345388497702545	-1.2055091336809343	1.0611254062800861	-0.6104271320480431	-0.946827398358471	-0.09124011525653425	-1.03128619119412	1.6067945702928665	-0.37780992341802033	0.7771906813244934	1.4813883671679626	0.3354978785708196	-0.16030688107768193	1.0826003664238182	0.42744369460731724	1.1439621524968573	2.0146517343132415	0.34020642879167806	-0.20951473276347216	-0.052401339714085865	0.7316309525885124	0.4125326851109875
0.43639903089596604	0.23584622232481928	0.00365068243825265	-0.3539546092330725	0.32808125510953984	1.1235554258598028	-1.589228774915427	-1.1089530492020183	0.8643697590505798	0.6366034010466077	0.769181682509725	0.3415828436764208	0.4386142208095746	-0.14490113908457303	0.7796742040214395	0.40831958509433736	-0.3091912688422817	0.9538526349401243	0.2331796028059383	0.7723127066002798	0.5448606257332625	-0.7222568338918282	0.8303492091879802	0.19252060835156207	0.21644998098699836	0.9285195586451639	0.5296817903674523	0.2458327972607317	0.2653395607514874	-0.4576604920482831	-0.18665041989536824	0.021503942472708166	-0.29983789111985365	0.33344155818216203	0.061328928986354336	-0.08896617061165274	0.9585325737042562	0.11335791275568444	1.7718410784575986	-0.3439317440914053	-0.2589922703800061	0.6919211331443338	0.4953387365016087	0.5872000882767986	0.8259151367098645	0.2751844522487092	0.9033499926678855	-0.5742041758904636	1.3464885271292089	0.6660802682264637
0.18248181651442158	-0.549940767518111	-0.7410353533237296	0.34525982975111674	-1.0221716247388908	-0.296538618431933	-0.4085736223224392	-0.7345593092494741	0.13232626198681072	-1.5751654130629573	0.3958086823392301	-0.22461075329857297	-1.2641479651010736	-0.06921396268484144	0.5011824868060825	-0.17125138220999375	0.2526169031143483	0.8269685432486716	-0.27364427175886374	-0.33419510486106285	-0.13501615095461006	-0.7581876315753936	-1.0679748988267521	0.3718529661806688	-1.0790989487114926	0.7984949720378633	-0.40631831927650697	-1.2443413961872491	-0.13677718745751713	0.6995477592153351	-1.3344446842175088	0.5524750320386501	0.653968290888278	0.5979806429952628	0.6084762179102515	-1.572965600319202	1.4875455507490227	-0.4720318255124075	0.8401672671311355	-1.2557650651170171	-0.6963274943495148	-0.10229623581510311	-0.07735943133501015	-0.735793737870929	-0.9244844487690199	-0.27082324266896607	1.2243998013013868	-0.9126796652259326	0.7737954788044197	0.3615297965945142
-0.17264623428228218	-0.9194160501625905	-0.9775208845437532	0.5216725447464682	-1.634253565240051	-1.1765138316223402	0.8415237374354478	0.13363824389141388	-1.1386458536508615	-2.5983793563993958	-0.5672861732988363	-0.3888667436355063	-1.7320573213096329	-0.24105967339746917	0.40905171882128494	-0.7117449579950555	0.4381325409869752	0.12347143751835764	-0.39359749653062803	-0.8909924603393197	-0.6836620382621815	-0.8475522572279717	-1.7536267334961406	0.23850185064785306	-1.0585482660322802	0.44629419545325627	-0.5548177186820067	-1.4623121075314016	-0.25771724291824444	1.4090146116472053	-1.3187437844662466	0.46918219877208545	1.2176405121878286	0.7745435140920828	0.3430517840351545	-1.3785925719573475	1.1832196888396653	-0.5739793381335642	-0.19835228802839816	-1.5927884420847285	-1.2788031881611868	-0.39207983138964825	-0.778698043163079	-1.758952343908756	-1.4015720853330054	-0.5988125963790663	0.7740737446557205	-0.5860455168332825	-0.16318814814732666	-0.10588992302067005
-0.0008527759904567511	-0.38000391055735383	-0.50304642210468	0.11498439449815168	-0.8741002179635978	-0.9212155789309808	1.4313371351290298	0.8527174688389586	-1.1086819211448347	-1.5778911956204356	-0.3852410994560927	0.19541000513277157	-0.47647539801099853	-0.14889141206108872	0.5537778823860315	-0.720182884234567	0.174723269151154	-0.1316172872178019	0.1727225172213981	-0.20910369888373376	-0.23215206418536544	-0.841034919568195	-0.4782050907635187	0.0391358114372502	0.14274345647275888	0.4249043365329413	0.16410429688710698	-0.19369002942659796	0.07051330525665593	1.3362913965056984	-0.2314861826458771	-0.08588704573221481	1.0381813990489677	0.9779034291023849	-0.2447116626648575	0.04121854334479677	0.730252593511649	-0.16983670314219232	-0.42762020262211464	-1.1187866987851014	-1.4792127128272954	-0.0055110389140745845	-1.1547215264588628	-1.6660969421211689	-0.08416962792750185	0.4133848075999014	0.33015491041008505	0.44524490367353176	-0.3804698364046882	-0.45218796817565193
0.7906652969566199	0.6038688768649563	0.2461656279269898	-0.49234601954879376	0.48220033798459483	-0.16820821278334122	1.1889247817567874	0.7825784685390746	1.032598818037774	0.4360694757789456	1.821570708629892	1.1595956199266317	1.1450022801879949	0.8070528317445427	0.7579382599474799	-0.31556021096278775	-0.20995813193020574	0.7003604769639493	0.8705335881209192	1.0968844259434039	1.1055824550052522	-0.647967942485892	1.5398872886009085	0.03112411538156494	1.1105820821701815	0.6368858033883447	0.9684627158944266	1.3042648743647758	0.38118929228735227	0.9281532888935788	0.8338974596465052	-0.442010125560152	0.38804248276370074	1.1531464742784137	-0.5240567322939251	0.9088156405842418	0.46118523480448054	0.3749050588655951	-0.04520875752950992	-0.3906974471644311	-0.9288161233710232	0.24986851566997476	-1.1512889769845793	-0.6688406446765456	1.6616055339638218	2.7249497381742356	0.4723568775531218	1.5221723716228823	0.19577843527566882	-0.7166895160749585
1.4983214362199004	1.1318086747479275	0.5536233649650821	-0.9512367077564751	1.116579377581617	0.023599582478073967	0.42732525415784056	-0.06304479003520234	3.548439941569343	1.526883943448318	4.327351103773459	1.655381998017258	1.4796688812758976	2.10060958833195	0.8667095418935686	-0.005565613963299372	-0.4098076368790621	1.785606866465523	0.8698617647371913	1.7573447577791035	2.0935117238023397	-0.3878994988693756	2.3027675605010653	0.160988305876867	0.7559095310538905	0.5036111278574796	0.9912783188948601	1.6307639300865515	0.10850459291820812	0.7865684214719254	0.9505854432362496	-0.22934406757862585	-0.18501860148843827	1.1567072060423245	-0.3512391469825312	0.22283586173818265	0.12712860415991933	0.5987698751541133	0.09949147287589404	-0.11669259660309662	0.08590477901744806	-0.3919703827030957	-0.9672706268690503	0.234821189187304	2.090084801543471	4.4148184415978955	0.9631492180806048	1.7516640947565159	0.639547491786294	-0.9776911649842317
1.3266024860704815	0.9082243440062092	0.10751269577032303	-1.1303984070296274	0.6451529858649347	-0.46170173651710417	-0.32057689881060464	-0.9105975666669954	3.4647622680457184	0.9221053657673461	4.012024322274307	1.2206511132435582	0.5170343651069773	2.007964005040539	0.959214722845044	0.018038459455541132	-0.37193768133887917	1.412154615298233	0.04918691913217233	1.2515625130640193	1.64360976504304	-0.21354359328759037	1.16585235441238	0.25095154714801854	-0.35938290082787616	-0.12352152244296928	0.2774907319392954	0.694588564826708	-0.677894031824723	0.9972251184566502	0.26740634124395213	0.2192172711759387	-0.29556440710078413	1.005306889935694	-0.017432046275474983	-1.0817850063460794	-0.3455825212542338	0.3616138832550961	-0.3174647025672692	-0.38342326034920066	0.8234743971974539	-1.5692732601385995	-0.6591090893650374	0.2968319389010144	0.9691937069743003	3.14035390800436	1.19453042575712	0.8857850431972213	0.25670465756873384	-0.9944739632217384
0.3844512531121625	0.5824471634457166	-0.6345232157695276	-0.8820228345504704	-0.040246828658863	-0.586478313792241	-0.5149922765827087	-0.9170420873995001	-0.2453373660672812	-0.2594401043651841	-0.2598975052961915	0.29908151537777206	-0.11086393074813078	-0.682694434501658	1.2461102494478067	0.14890457746054755	-0.09730073172775883	-1.095816278048882	-0.7955162894542656	0.3145120550488205	0.06423521974307422	2.8993770089771606e-05	-0.5188548167049789	0.4186275200246572	-0.6108696108944481	-0.588481183334284	-0.1653890505941431	-0.30436977523590797	-1.2449327840706912	1.1837492420026177	-0.26860549507259956	0.4272521454352426	0.1659700021119598	0.8994225143894111	0.274050785834679	-1.2506767326242898	-0.4214163741788165	0.02843883517028973	-0.6799576175694269	-0.5931104538380971	0.8987471408420101	-2.031662730680883	-0.021277660075496856	-0.21466711553172285	-0.2928048288421478	-1.3507032098650542	1.0558901707686188	-0.30589610245779403	-0.5193484270728208	-0.33159551420096395
-0.25402287502316817	0.9298391801532684	-0.8195115760208279	0.006445176014058748	0.030635570891940453	0.48619230497661825	0.09005569352043913	-0.06145762848580905	-5.045048701653762	-0.3895073150750595	-5.791278784745965	-0.26426214443843044	0.8500103729617697	-4.8214959372674535	1.724405965558333	0.7936522138703319	0.5309645265820456	-4.226965327815667	-0.8243744361268275	-0.03196343611381618	-1.2511428897317276	0.5646616469614104	-1.0077378526904153	1.011055851859825	0.7242960272747192	-0.2248487085488815	0.4957545998624285	-0.31410148891682516	-0.9843258955405764	1.06054528768381	0.0006986966607497496	0.4728973005731265	1.06280606677856	0.9085178347960257	0.6317839576706314	0.2091685325937558	0.305989113216171	0.12691127511716507	-0.26897332819122166	-0.15500442561486893	0.7491879420155089	-1.0481458031451363	1.0570985997451021	-0.3338247351607762	-0.3669029169649039	-6.3324833410916535	1.0351791400529078	-0.7092539961789187	-0.6901661013053753	1.0473368226123538
0.2736904926841261	1.7917435747720947	-0.04773065970711413	1.3617726297003963	0.6259362731240047	2.0300091666307436	1.058473222308238	0.7038126980327494	-6.914982015797288	0.7399503936999658	-8.188698624495105	-0.23029083598356254	2.6008719550889157	-7.243799467165027	1.9860715198130507	1.638897478045153	1.4651389424476922	-5.421843909641884	-0.13514559675117752	0.26879732417799346	-1.404949078898243	1.4122821836119122	-0.1544924349315076	1.9558934011398392	2.380153931006055	0.6120555115271447	1.7622808950009068	0.35277339479943554	-0.146938736300147	0.6876404599572662	0.7312693642469934	0.7920982445639524	1.9313676364094845	0.7080392692222078	1.111409807598258	1.8771553477659662	1.1525732628616516	0.6798261496771737	0.7031962594612625	0.8122333334702877	1.0642809877150514	0.6247814981164836	2.1609107810726655	0.5011505164986401	0.4819132431075534	-8.14871552584634	1.3840974459478372	-0.007333465760517621	-0.015733303823078217	2.378863239622424
1.4354221670490812	2.0535052993432243	1.0992922505515914	2.315054104143993	0.5427802230096218	2.1790217508060676	1.3131283764189612	0.34134193791566575	-4.25879215835842	1.6637517648968818	-5.579559547313003	-0.2779164849125262	3.0102570410443277	-5.512815335585722	1.4878371051900745	1.747135049673021	2.1160965288320472	-3.558905002240434	0.29461997447627725	0.2852061986105598	-0.9868849126333451	1.7717570071246664	0.5177207761954785	2.390147638991874	2.2849972526849367	0.6857524911056034	2.039521525216706	0.3984493796149329	0.3432293001967554	0.17848856327228235	0.9402495489164269	1.3358936641935528	2.029392123708057	-0.18437933837819323	1.337081268615832	1.9110926385162883	0.7337726112524033	0.9341324579733811	1.1526052494445933	1.489324678444173	1.7564932207563309	1.3979260595062293	2.4414562794166814	1.7071326510196643	0.8089028774997444	-5.441359384687149	1.481486354696785	0.9079302667847574	0.5574348977255479	2.507621079234931
1.6149491255824682	0.7995164953538981	1.4599893105094846	1.9002268541928347	-0.8577625428633375	-0.051576630212163174	0.006761397342251031	-1.1377917231335377	0.4563166210381968	0.9410641962540311	-0.4778714949753626	-1.1684686768651404	0.9925666870470655	-0.4529156689881892	0.1088072939272326	0.5308996105099055	1.6304044410866012	-0.1879372911211413	-0.31161158442258874	-0.6854513658938677	-1.2701041730803695	0.7759204770112735	-0.3120052628086317	1.3381692366950055	-0.16572985570007343	-0.7357292746976759	0.25715889873003855	-0.9241686065717529	-0.152872455302793	-0.5675028806661945	0.014415201636134722	1.3446688133081304	0.8659528649235297	-1.7863151737824798	0.7669911285448411	-0.004327785611272749	-1.358483560860234	0.01033951696831464	0.2641979108000747	1.0772055409197396	1.7890253961704894	0.46807280524019657	1.3260155564951046	2.0003396847484853	-0.2594644924801413	-0.38656425217508494	0.39896439798734973	0.7803507940311596	-0.051756643993002636	0.9118692949902425
-0.17288838605456971	-1.5800023802572774	0.3764742621731815	0.17725344473983684	-2.641580224895767	-3.3403525187201115	-2.394674019114303	-2.4917116998690148	3.1375363044688394	-1.1723179717191665	2.7445309784492338	-2.6839556147097197	-2.1620052139034223	4.292995412347337	-1.5625056797563421	-1.4551763443675463	-0.17751502340713504	1.9076045097270575	-1.6096932340243368	-2.1403489277271044	-2.5552649962246567	-1.4248926250711054	-2.1799780973371603	-1.0680749197479902	-3.2643872854144576	-2.7906967738970754	-2.7753194066071476	-2.8566286715429823	-1.282806150992148	-1.6105230354445832	-1.651556504760233	0.2548730707730784	-1.1159761359313676	-3.3204651471886035	-0.5957406521470059	-2.341342956107423	-3.5750563061444103	-2.000195828218549	-1.56150889308632	-0.43412789782746425	0.29236396130519393	-1.3616460049717531	-0.7921551922845357	0.6543065687325705	-2.028243800587947	3.3114532212944243	-1.8415015498043428	-0.715808218490329	-1.7354463600385293	-1.6115929817822903
-2.9977250725084823	-3.574619159505053	-1.549287130591197	-1.4860724130830254	-3.1188934061357014	-5.01270763061806	-4.120712549813156	-2.360710441323658	2.0256413877771973	-2.967507490724723	2.0861931784447854	-3.6268559722854627	-4.0339874422055555	5.472053338806298	-2.592918670224756	-2.8749447507409833	-2.271533967549676	1.3805904017975952	-2.4049293433441843	-2.8187788202862274	-3.659892748767513	-3.363244567561992	-3.361347683126389	-3.273329429352712	-4.58374832762919	-3.64153762233765	-4.860897805297416	-3.833605609388715	-2.017177092848787	-2.5491009744750865	-2.9575215102942645	-1.3532443871700304	-2.596684194352595	-3.6971920872026325	-1.9413117939039173	-3.25418212938596	-3.6622898788298897	-3.716286600182358	-3.0059793310897853	-2.142607601142629	-2.2059694101584424	-2.5235151937110185	-2.660855847841955	-1.6699438144486485	-3.060336603153206	3.64569987732691	-3.864337948141661	-2.577682588182683	-3.165491862788871	-3.4083118068948304
-4.729189194052286	-3.9044119506296404	-2.867354914081836	-1.6252496849970426	-1.6651312097018893	-3.591564598817082	-3.6118123920745187	-0.656272391914308	-0.9545995050070579	-3.0808787662138855	-0.5866600699048689	-3.00668483849446	-3.498477326211189	3.0372596338298954	-2.463440296013525	-2.8285074445403326	-3.1082011145855115	-0.5660922647239223	-1.8506662696749263	-2.067799849868463	-3.209002203601588	-3.4330107487118005	-2.801319363747613	-3.562615365993877	-3.331845535087301	-2.322837951560737	-4.429040416199257	-3.064174372188931	-1.6635683595295574	-2.6771060276259724	-3.0114054432877815	-2.1258629536199325	-2.4695385497504367	-2.4916844074976123	-2.3073376933302687	-2.2515575982179263	-1.082499154734927	-3.563087507129462	-3.0496859579666986	-2.893845986319659	-3.9702451190434362	-2.2328841049170562	-3.1322427693889026	-3.3972439726517187	-2.7253733293481957	1.6213052770196732	-4.098543145208599	-3.4185036705393044	-3.1306838256136236	-3.3128729259972185
-4.122058991674419	-2.6627709301388705	-2.5923490430618967	-0.23283102042881096	0.5150186997620084	-0.2917219950716314	-1.1705599720984834	1.2281610864852612	-2.618650891863045	-1.7707058575099275	-2.0403594167216568	-1.142584754285559	-1.6689016924992894	-0.1994611318255618	-1.5100201368780877	-1.642662890761137	-2.0993222918284964	-1.689997639817212	-0.324571798179827	-0.5587493432481059	-1.235602918708322	-1.4987694962337292	-1.1784494043942948	-1.7649162564026906	-0.9729519551638888	0.1583363902244844	-2.026007782281981	-1.2795731072101202	-0.5319196348760897	-1.7465646381043087	-1.8337970481233286	-1.383594124936842	-0.973201976301926	-0.46030597575789123	-1.5137310867608753	-0.4065017077301565	2.122504835185849	-1.357041746201624	-1.8423700460400823	-2.2028173462101863	-3.676693063595793	-1.1087032773767764	-2.1333014533866304	-3.4138196134413343	-1.6670616813200285	-0.3141682878775385	-2.369295339277739	-2.793140159184721	-1.7606271494041168	-1.6624483104885281
-2.0048710099824136	-1.1068367926247122	-1.1511137646034184	1.14361599939789	1.6004699197003662	2.1705403046728207	1.1348955555048272	1.7306867999779736	-1.8150641809358947	-0.3608742473122742	-1.1025520584295103	0.5757594603046449	-0.47678193930603785	-1.513789183956559	-0.5934228305220528	-0.40817057434112114	-0.26359516273459244	-1.0557705127838226	0.9136206408848202	0.43912731132980964	0.7852807392760388	0.8477408299889753	0.025468651605359136	0.4637396957616193	0.43840776703625406	1.7483275287324342	0.29997374221979006	0.10635023693290302	0.40580560571033103	-0.4379544484046548	-0.2866457011481831	0.06151908960728679	0.44696832684156595	1.0199807149377709	-0.3263934177251291	0.8328357526538921	3.2311760736057793	1.3288212294305786	-0.4140368026472642	-0.6630025694609629	-1.762195510993682	-0.34625712876763654	-0.6801518890245706	-2.0273032432216005	-0.828319820233885	-0.7581204974214797	-0.15223770437716402	-1.544475387865849	-0.31452715581464064	0.04102398563346297
-0.255034272911215	-0.3670141388808148	0.05446410111657858	1.0203234631754217	1.0290656758160954	2.2083684041341285	1.465734688460815	0.6886988274787472	-0.06891756232887125	0.2814687184383269	0.6698237570041611	1.061033439515497	-0.6280148666306401	-0.6603263485812756	-0.3086876637075103	0.1746153577894491	0.7576578265897042	0.32825979870363253	0.9206846800877686	0.38284596611774385	1.5147342854872317	1.8212047577384327	0.20825016994962395	1.2300423526184545	0.30033205290551795	1.3747364021314528	1.0569726948443412	0.4440144959220919	0.48073769900878893	0.19258707142283965	0.6660685616639782	0.7855735933476401	0.5591104815943507	1.1412012115813492	0.3617640987782327	0.8882050095156536	1.5832354363874919	2.5899841058338198	0.36074167440077703	0.5574388418315531	0.03084047865939825	-0.4564854910598059	0.12130469469009907	-0.5835988004020148	-0.3643849901904371	-0.21429187474094208	0.8729922814191144	-0.8536945613561289	0.16758208964082077	0.5488791365850055
0.2341332323212492	-0.42095056722662827	0.08909435115768438	-0.44425842786287406	-0.02842685494617998	0.6738547060912414	0.06243032562594896	-0.49058553871260224	0.6652163034581813	0.4140747385267579	1.3028246821015708	0.5624991246855228	-1.1547621992696275	0.5411065849771863	-0.5165964622360493	0.36412044523650744	0.33797905219123114	1.021076887587113	-0.06259196765537979	-0.0784592316151419	1.121530311406734	1.1753515444930935	0.101834750982862	0.2542076706772772	-0.2657476486152299	-0.07396154212118568	0.6067129083522189	0.3438463276418163	-0.05316035376103104	-0.18199790911237504	0.725335044636749	0.33559022813809714	-0.4508506370604414	0.3466143453052964	0.4175259178508998	0.2866823906633828	-0.8264469848613887	2.001212193813377	0.472085537289039	0.7532141267227319	0.4617538125534048	-0.8829428809340923	0.10429518741443906	-0.14154663325220534	0.28358896623120877	0.10769744333258317	0.4455001582921386	-1.0305053725552398	-0.1413519946717955	-0.0167142783225155
0.26657115903457623	-0.3265726478903373	-0.570477375072647	-1.691581496594145	-0.0638619381652718	-0.38739181602997874	-1.1006062889792412	-0.30699426643689137	0.21348173382750668	0.6660746648704694	0.6460229000666831	0.26817991563596066	-0.7929923392692996	0.5152541178552539	-0.6331258988700842	0.8265142443308185	-0.6035233481799912	0.8221519876911216	-0.8761377817258273	0.0692829014123731	0.9115228978257787	0.24851841770807492	0.6347185795978489	-0.9759336498978824	0.03823852618000906	-0.8130917731739257	0.40384071255043974	0.7944454750713666	-0.31404478511371775	-0.7493787656500623	0.40870653595837514	-0.36585633776516197	-1.3192642232570064	-0.167756023805792	0.4443469350231279	-0.02673234443035515	-1.5358283192302002	0.8756350287775478	0.554584331926193	0.3196794154015035	-0.030493180519713968	-0.7364379649463467	0.06006377619418099	-0.5303044445427937	1.41674417672007	-0.1958676047919553	-0.19694160126737142	-1.2978161335550715	-0.2095932756303028	-0.4523915831045896
1.0357987063496439	0.6198556442390082	-0.6232502163060226	-1.5094376718282079	1.1199522125557804	0.028943861934921534	-0.5042649281331524	1.2308187249924656	-0.07934013900449452	1.0464006554722372	0.07694214833877236	0.9636773386751223	0.5659490537509301	-0.5646489874290747	-0.3087687720277435	1.7155352483585655	-0.7150179475518127	0.6847677228043435	-0.5285680192772744	1.0565863584275046	1.7186864488455154	0.3381625542992474	1.7212850363589474	-0.8718851648341449	1.2258302988979728	-0.040063728438224026	1.1939237440480328	1.976564370953087	0.33475822338384853	-0.3948114098023113	0.47345621649151415	-0.2315090039010035	-1.1544387730759362	0.36926869355900216	0.9461106144423289	0.4855855878406016	-0.1319950678685757	0.7095931446980129	1.100717863264738	0.3290521202613881	-0.03346411059838128	0.24715721957153505	0.757499593824322	-0.6879820297743726	2.5088810497902676	-0.5659409552373439	0.21493939472307483	-0.7214497608893544	0.6578505666155918	0.17110373798263037
2.497132967812849	2.043877817205118	0.5568477122161731	-0.24805360565494908	2.316982308635321	1.1269405612830614	1.3241358839246185	2.5948090348271533	0.6664580289072574	1.0095612423131168	0.5029413605396569	2.224220734681366	1.9015219077197665	-1.4419888554201599	0.2501589190287205	2.466250349216231	0.3191545193102564	1.239213090193943	0.9219937251630662	2.0822024455417796	2.9395256032543786	1.3160274827560896	2.4164470716174264	0.6009858738606706	2.214518986144416	1.3978430250357792	2.2534802190431997	3.069476804139327	1.6751983509414685	1.0788124964643282	1.1537373741501942	0.6988638836153436	-0.2990457890783258	1.6100114493599826	1.6939152936822413	1.5979076019619884	1.6116888140666026	1.5789897001202045	1.9416595872180018	1.3856196436595858	1.1378375605395188	1.4844927561669425	2.0332920557423244	0.14628586770390606	2.724266775927058	-0.47387551742475825	1.6161193331381951	0.761824078997525	2.093482054153339	1.5357294219461446
3.3941598668624624	2.8288754087434547	2.1690647169303245	0.8058768110286654	2.3498490707821116	1.6018965237535152	2.549915806264747	2.3493228775128974	1.8001922232034946	0.3810324592217296	1.3375229320924236	2.943814294382869	2.2776567105574657	-1.3974950436661762	0.6114397155857196	2.4650888712488146	1.5541900576361167	1.9327423808910182	2.450204613614176	2.145185110286438	3.2629757430852413	2.021100292094916	2.111132666488116	2.008228620420401	2.2088252760612708	2.1111840704281217	2.409068025751431	3.1633689146936894	2.818192713095976	2.6787632501331116	1.9488639724255448	1.4418532493567777	0.3122322038323175	2.501542984236911	2.0058891335564204	2.5415245923842695	1.8934135114414514	2.254943174550842	2.456008145662699	2.8997506693474384	2.6964866817686857	2.1578912065815605	2.9320729954727467	1.6520591324057727	1.8595648455098144	-0.10334197123585083	2.7571161250165592	2.287748853114137	3.0800318347665168	2.4836183266426843
2.8037319200443562	2.2635240779493753	2.8284660439274965	0.9798308482067819	1.312866077052677	1.2133119583591778	2.133380577374657	0.6586715237472193	2.159689970951765	-0.17149983401331273	1.5363149301427894	2.515013993025329	1.7457320906421219	-0.8276201853592252	0.6427374221296625	1.742457485797798	1.9135110337176018	1.844342162347223	2.9587968994314098	1.0351524082072454	2.179559397970809	1.7943255047914726	1.2409381658954697	2.030565376688286	1.553738758536505	1.6557840528933105	1.4804781290276845	2.204914892464826	2.95920452938777	3.18205762387403	2.1774013794968425	1.3773768042363634	0.372107586124723	2.2968196613237652	1.544138559565823	2.5955286449681094	0.7431191588395899	1.7672545618596032	2.223816701665789	3.591197562505788	3.344275758343887	1.9783644890692484	2.718854187903045	2.8162147564015045	0.6137829841900232	0.05603081143615077	2.555034818832537	2.9518929136048557	2.943827050980931	2.2803337057658086
1.2378811361420186	0.8199351972403613	2.056340364830391	0.7840641265045831	0.28714062009521835	0.7908705241014481	0.8388241619659687	-0.9139001816728295	1.639870359010873	0.18731103660964538	1.0857251435397777	1.360053946515694	1.0656192242156215	-0.38378947502520766	0.6009209744314703	0.8935373826564746	1.2952665484090027	1.0208154037952193	2.1570856138128627	-0.4888733958856798	0.5454989847054181	1.2082316822618677	0.7055243452153642	0.7555768798025393	1.1566083055582836	0.760762865797428	0.4242458145078646	0.9848212201078846	2.0081209471865615	2.2753886094870475	1.719196128094249	0.95548880686293	0.4486155979705997	1.1366753237035607	0.6732683638604865	1.684047209943886	-0.3946391401007015	0.5005130269671827	1.4481765814953331	2.7683566078918727	2.714285757641494	1.3888888540151267	1.6371610756003068	2.982635746957125	-0.06345724143133791	-0.0142363554503352	1.1233994337366393	2.6372685404777996	1.8922933711286773	1.3101125178768613
0.013724586780902975	-0.2425268170082575	0.7472053083409376	0.962682172444816	0.03646873016827245	0.9095722586173525	0.12469153381377585	-1.0461956386610853	1.253367699707027	1.4331529836268342	0.9530408493272499	0.3608911692123637	0.7984325569782524	-0.04262806733257809	0.723084868741412	0.3949164089648503	0.4837443488327822	0.5305819722613712	0.6902498972663591	-1.4089613561298355	-0.3506941862810212	1.1611878815180094	0.8014273227905504	-0.6018498191124286	1.324541483109805	0.2599584824658263	0.13113046020634392	0.29650539384581875	0.5783168150026331	0.7162007027369689	1.1347098647163354	0.9516578123395348	1.0375317441740557	-0.24747720675184925	0.019101214061719777	0.5196526796685812	-0.5500399416144746	-0.4003045146410692	0.7372808570696379	1.049044027451153	1.641831983196103	1.089302523023315	0.5985528428229995	2.4117075549348965	0.19439220833842347	0.18775484232401451	-0.4916223304263023	1.9482888106829717	0.6775705768010625	0.5021539832865195
-0.20530953190601128	-0.07832443546441997	0.1341133070290067	1.3933810822622923	0.27526997960905214	1.069400070584587	0.41402215295329053	0.06101296160940555	1.714928279876798	2.5608202679614713	1.6677611165241562	-0.04571387085347882	0.8404832825370587	0.687685762035488	0.8661723474062707	0.15388600208075148	0.16656589900708868	1.116098430958828	-0.5019565702009512	-1.3003347604174171	-0.09329484982176972	1.5910320609149406	0.9668804030897443	-1.0283524205163215	1.4439796282697437	0.15015282706539748	0.43222345074157165	0.23237796804422284	-0.569251915294448	-0.5022747972089945	1.0058837575343071	1.3282029549407746	1.7329709346731808	-1.2263445386406944	-0.18606209633495055	0.036371365008488706	-0.2216095796791574	-0.4393326199470639	0.4853394761016269	-0.26277784744769017	1.0953475377376924	1.3625565562307351	0.19542809366950595	1.8280489844648165	0.9452384581894474	0.9618504980633831	-1.3684756898952433	1.4511833827917302	-0.12708048784053605	0.26028788769678823
0.10415379802103444	0.9204053789364823	0.48514337051180484	1.2583600127048282	0.24086970995428061	0.4282280027364893	0.8094355103127263	1.0617707403985848	2.463144582585289	2.5498594272894186	2.477278565060493	-0.12451090187558357	0.7350006330935167	1.8407362269399896	0.659257248596257	-0.2330335489326748	0.27486256716888574	2.1586352917225473	-0.9546659859427926	-0.5665402174261852	0.5929308546978034	1.4952357526640179	0.5510550649703575	-0.5804954390652632	0.8025768698152125	-0.1483913615321386	0.4812678396088494	0.28811399964546824	-1.074113135991081	-0.9924773046883405	1.2265450694317148	1.2217153058726953	1.6347632154413207	-1.6214630666312755	-0.22351096708485182	0.48067145752077045	-0.4524986159515716	-0.22450859950282145	0.49356552749238086	-0.4723485604641385	1.1240247086163633	1.8189115448316795	0.15665332310307087	1.5711783101534988	1.387277032111689	1.8868699045429254	-1.381676621669176	1.1296925996656442	-0.4948005835632251	0.16484977836655726
0.2039936596898886	1.5045095811676148	0.9902048727526547	0.18529154116666163	-0.30352022702658377	-0.9252418137795634	0.3965096428586329	0.9360782645184917	2.365516131158822	1.3446155016208963	2.199451229873213	-0.3368574476981248	0.22214983885126352	2.670505158971103	-0.015705675277478053	-0.8982829541238273	0.27270284008405876	2.3134544476809404	-0.8924130861027568	0.0429328323309139	0.7526550127048385	0.2369229103452707	-0.39832018901415445	-0.039042519539568096	-0.502393435819275	-0.8318070888031097	-0.09097239291228298	0.003679250647422558	-1.0597806757130739	-1.0282157835495516	1.0753653562178827	0.06321119278848635	0.4905694064117919	-1.5418231279981316	-0.4412438309880003	1.0412465476471495	-1.3546588152875503	-0.5284602688706087	0.23102530774237676	-0.05552925577394764	0.9891638378151976	1.7888851131584003	-0.18847123792857776	1.3256109506101241	0.9781503119208881	2.19170188073224	-0.9850752819698102	0.6101543978070308	-0.7159811922385428	-0.3003411495321749
-0.001306337848484739	0.7941501154158269	0.8300169375820918	-1.1612892777741146	-0.8892932154450369	-1.8734898881211264	-0.6181708465725402	-0.09735769680532487	1.1473745877285009	-0.1761573730774366	0.6837356953468459	-0.7893140133853327	-0.5625880877660749	2.4060070693804074	-0.8058419522796741	-1.5044015733755587	-0.1463701930669057	1.085266095132725	-0.7887929908668149	0.10772534492812577	0.17621614424743404	-1.5250953810049592	-1.238116336165022	0.015616700565443353	-1.627773072059951	-1.3709833480547016	-0.7514661210617863	-0.6091196236074808	-0.8048803754939554	-1.0008281593553923	0.04394270104435967	-1.6228843084255462	-0.8733294083150058	-1.1317312709695242	-0.8482731187844725	0.5556036806098638	-1.9538100878057372	-1.2834561834022264	-0.5347199673028873	0.061452691477562174	0.15353959260233033	1.002429034438307	-1.0324088480366542	0.6533833706320683	-0.22897473148560263	1.5708769160450717	-0.6160887346889995	-0.21700387159799692	-0.9512902099143079	-0.989794234516416
-0.17437466181783828	-0.8513336400049148	0.07099891347868882	-1.7742428224268634	-1.067709978392815	-1.5501672864700797	-1.272988707619843	-1.0586652180824099	-0.2832796943947631	-1.088065473324995	-0.947913956740362	-1.230615023431981	-1.2744497372392696	1.1506125024019433	-1.2009032069009038	-1.613877249022809	-0.8011047303125398	-0.5706081512259489	-0.8027100959044114	-0.19274221041291106	-0.5583921140759637	-2.4585805257072773	-1.4902623815295328	-0.34767348641460355	-1.8715449817915808	-1.2202850825249711	-0.8392080394354555	-1.2014166215239805	-0.439511416606768	-1.0071383279654578	-1.4887171813849223	-2.7362017170413075	-1.3758356364055107	-0.5681862678060206	-1.187428951980305	-1.25900439222481	-1.4404015621532142	-1.7923464714724748	-1.418280826839653	-0.41144436262560286	-1.1106164029033465	-0.10454725735724939	-1.8180617703128175	-0.38019767703459845	-1.6420396329285858	0.4814339963174628	-0.4128699444950732	-0.9638242547148306	-1.0665042032850656	-1.2617920459316683
-0.3174701565540988	-2.1662871823004264	-0.6068081919379487	-1.3653982118664654	-0.984493382621709	-0.4177029795424608	-1.0645722567934781	-1.3051049958429775	-0.9584716751554304	-1.157904694165077	-1.5410953894714505	-1.4414361991509366	-1.6103857142825113	-0.1758905720949548	-1.0105856382676186	-1.150923155275272	-1.3263305954312714	-1.3407865587957914	-0.6835271319174568	-0.370496755507244	-0.8349407139575133	-1.9698640497134325	-1.3043189769332495	-0.7125351698710277	-1.3291421582744893	-0.6153467581500609	-0.4543428990763114	-1.4734256395284824	0.022091809940456595	-0.9224665082825175	-2.5148834782146636	-2.7392285152486933	-0.7598536091419743	-0.13594418582130485	-1.2791679573941437	-3.306569271005799	-0.18836883713589073	-1.7462208651407005	-1.7691675515786447	-0.9363101759037138	-2.0951799714893276	-0.7879542898050396	-1.8451148115426506	-1.2315223864909055	-2.483949840663104	-0.3697399908679656	-0.33262241061800957	-1.1558075908167271	-0.8578157114851329	-0.8065589652448446
-0.8009294613287385	-2.157558856345282	-0.8290689041817817	-0.5023824916419662	-1.0619850477737596	0.2321714491302072	-0.4007570898871235	-0.9828994558315466	-0.9332353135696971	-0.7742098854214715	-1.094787684591883	-1.4582370435650034	-1.4392274066983686	-0.7715829827194789	-0.46747120929142977	-0.4403423405452218	-1.506753803109079	-0.998813391626046	-0.18579464509928004	-0.1349449900023627	-0.6140926999361828	-0.7207578100410146	-1.149790469845493	-0.7979122987279187	-0.650617590400451	-0.37091426272227757	-0.2905276042708983	-1.3608513299782385	0.4607646844515222	-0.6703102232895941	-2.342686186113916	-2.02465028859666	0.3073914120266658	-0.05638361300117918	-1.163912436521057	-3.988354347495387	0.6908695793064212	-1.5899051615446154	-1.318415414007602	-0.959074731824279	-2.396891396954074	-0.7165880920982498	-1.025986079470291	-1.4686281211814238	-2.2735503349664694	-0.6937995117051261	-0.2988344483908416	-0.7568619067135797	-0.34960761737451096	-0.048269086041747476
-1.5571609885189637	-0.9549497241388065	-0.8535943230681561	0.20073726673735276	-1.2983238626407172	-0.2140823570346704	0.1357022117889021	-0.556710703163613	-0.9915984162418768	-0.38208046926912087	-0.5442874301210778	-1.4113396402813758	-0.8447271136025567	-0.6711215984730582	0.10633776360212181	0.15247494860212368	-1.2893903225622672	-0.4918598715649562	0.5279627999619496	0.36925402382405054	-0.3269483663439107	0.2484582753162568	-1.2189494559720904	-0.5789343662058357	-0.3023314484711481	-0.871993696707551	-0.6644784796687825	-0.9623911694100644	0.6244620240643356	-0.2993333347500036	-1.2233012117457458	-1.220714032717525	1.0779062832947044	-0.179786214798892	-0.9351734659139616	-2.6761138874915398	0.6340505701258347	-1.738910802042372	-0.4126034787679964	-0.6232493650439942	-2.135025883864209	-0.257421345062497	0.03823687664026568	-1.1854885672763376	-1.1570614871284473	-0.7137976316174315	-0.18979834573934218	-0.17286378407162992	0.1867131586589714	0.37860944469400204
-1.7556040898781862	0.442384099255917	-0.9779629593249621	0.7038010726803888	-1.1995517443765118	-1.002046858551496	0.5488057982465684	-0.22747203735034918	-1.464682024606967	-0.13305997260424965	-0.5685833261111581	-1.2855295537073945	-0.09774154210339427	-0.49778547638854614	0.6206295601919966	0.5286191091471034	-0.6804882994835232	-0.6749973054313799	0.976606497880007	0.7633547903185726	-0.3316139288945398	0.5933851276385129	-1.267419088339864	-0.11389305117001354	-0.19697702069290637	-1.5170080511148232	-1.0469929235369464	-0.45479790733840836	0.3921147919987963	0.12264290472091771	-0.03252120362080033	-0.4832103364932463	1.397099785901854	-0.022600133310266498	-0.5758316222112396	-0.31389257454599495	0.1728548192296702	-1.7918020780975787	0.3876836077803621	-0.4989058069000231	-1.5761312388450122	-0.005280914713391198	0.6643082875798195	-0.7817738613465055	0.19588286813973368	-0.7211640755069249	0.1437889943506588	0.23468979689991792	0.49950505018651725	0.3700696141770163
-0.7471978075192931	1.1466584229537493	-0.9701972747041119	1.2541993287127229	-0.4786069272455326	-0.9703298244211598	1.1603510858136739	0.059850918688362724	-1.7488370469890921	0.003908071115542619	-0.9237414019076556	-0.9503724802049668	0.49893799399709204	-0.6567142130033058	1.15135083648732	0.7967738039131406	0.19088274947457068	-1.3126451560109984	0.8384652965662638	0.811309683277418	-0.5866737669327013	0.6732781777177904	-0.9899927825048322	0.5441689543145518	0.0084699429911503	-1.3663004976728976	-0.7288515276867654	-0.09716775762319828	-0.012162146555506643	0.5397115506054915	0.5757305826436481	0.34437379936321005	1.5074852302218087	0.6930969495140127	-0.036379772599575096	1.456096411581559	0.17096045764335893	-0.953777748022641	0.8323405464289961	-0.7566544503606818	-0.8158958848635877	-0.0878624078542343	0.6545303719274765	-0.4590245842495064	1.1077430761286082	-0.7201754749318247	0.6928701838223913	0.4934049276244499	0.5891680344610248	0.35051052886883954
0.8155262407371345	1.0508220411035651	-0.3947628005620954	1.7638424799745864	0.41848310390238735	0.01653731040590923	1.7978206568540416	0.2567286258205219	-1.1311875408687395	0.011143965287445032	-0.9677958624807025	-0.3956524009810109	0.8235800649224154	-0.9304343521009338	1.6363442376396629	0.9943973006904422	0.9779864105792383	-1.513684372322134	0.2689181289820746	0.5800443263084958	-0.7985924323804291	0.7299515673004269	-0.40370640662160673	1.2488820268945098	0.425600199677548	-0.2732920008022249	0.23168025043580745	-0.15409676998790012	-0.20267068271443442	0.8116147758684963	0.6223543981797381	1.1225164019284937	1.4799659122093665	1.5499143556198944	0.5924984540970237	1.7348582788013058	0.7676107392238167	0.7627724694738591	1.0235015595407662	-0.9251610091702374	0.0880405199102838	-0.0680153120374592	0.28225742344894084	-0.09676031707104056	1.3699123297064582	-0.5419552514743716	1.1579756698658277	0.7971519924945996	0.6345846552144896	0.5802647474140598
1.3684396337342868	0.6264059641109233	0.5862087871205011	1.797998076154855	0.7232662182762041	0.8998857512045768	1.7318457389414936	0.16040675154774922	0.17834383760258324	-0.18136803944668925	-0.5379827550582348	0.16427345360726747	0.9766874036746552	-0.844237797547293	1.780345876007189	0.9592916273598489	1.295314686443686	-0.9290498965558341	-0.2877889999790074	0.2754672376080967	-0.7574381330362524	0.49651661536430836	0.19042291605543857	1.713291839301627	0.8233753267367644	0.8583255785872744	0.9995282287240268	-0.6459650804153528	-0.06749869366018037	0.7117491055580698	0.49559713708708464	1.3654626612978882	1.1315226482187013	1.6866710519769215	1.0871298283424902	0.9492350478451652	1.2805449839249494	2.17914575778929	1.0310911592493361	-0.5666352816574199	0.866232575909628	0.41720873204590986	-0.11263304136010822	0.3737025689494535	1.220701711412362	-0.17052847930160656	1.1559163412123568	1.0407904437846607	0.710527869496608	0.7477861356662712
0.22215854868177884	0.2735573663131592	1.1116965440349664	1.1707578847968334	0.23878513411360505	0.7046389591035199	0.6118490283399726	-0.2446005976636506	1.1451508350921564	-0.5386878365479295	-0.07127325518564671	0.46114282373574544	1.060631265384064	-0.27095625029523995	1.3343780401521161	0.5059112290130671	1.076257925982619	-0.1686578332963932	-0.5466429173521077	0.006798273657275561	-0.4942634790868595	-0.24946169353704825	0.5317564120121121	1.6732935333562724	0.9086878398679475	1.0423671845319478	0.906129766195214	-1.1809529722096426	0.07415264062743092	0.14066748655617584	0.39209350894921297	0.8719567358016092	0.4546434699879507	0.6994318294866547	1.2737852027525074	0.14278849993829182	1.075508150256882	2.1098446163250504	0.6966927488005163	0.045479820757040074	1.1517292580702505	1.0488025613487555	-0.3761788841344297	0.6583821260866096	0.9034056459190007	0.17721253683736074	0.6325492736388104	0.7864291292843482	0.6559937869567425	0.4231945530526528
-1.373738286099119	0.00929031231357616	0.5392600265071359	0.26215010087027674	-0.4071846562731699	-0.297503592833627	-0.8190033958986869	-0.6209220016735196	1.0143408645372136	-0.8795841302274884	0.027112321139162118	0.4114821030785999	0.9591220577657753	0.4137448642408463	0.4281094846631551	-0.29953575755700784	0.646971939046116	0.005630173654832359	-0.5797526929962256	-0.24265653167234705	-0.20189358096033808	-1.07151341397693	0.5969697691187298	1.1014664953303366	0.5982906074335781	0.30324946618277615	0.16227045782040492	-1.1916389036933894	-0.15418959577985356	-0.6627159265251176	0.18220303812866356	0.11597763643145108	-0.17803503318289715	-0.7608073485999383	1.137111225869773	-0.11604582138168412	0.3015697482393638	0.7600458048173377	-0.056601356340475716	0.1991699115721501	0.8603550482477518	1.0422311841988394	-0.46567486143329834	0.3455007882175887	0.37339830083192616	0.2813605312034424	-0.0004311399394554687	-0.19113311941438532	0.283068558653233	-0.24425081114735114
-1.4406616085789954	-0.2836999410633112	-0.6979579221714906	-0.4131875733708884	-0.49686042925899454	-0.9227001478608878	-1.3134515231833255	-0.624549837347246	0.06461393653745075	-1.0179695878761377	-0.15837772813672005	0.16189398481213924	0.4507523195027318	0.7078234009415929	-0.45261095192981915	-1.0820388964942416	0.34643659907643115	-0.4032966954652858	-0.6057448552553647	-0.4684522963872412	-0.08637249954345905	-1.1990384095219664	0.5147298817093735	0.23087957239051926	0.03178506795153694	-0.3651318140472546	-0.5032323990261112	-0.4668429634733571	-0.6954939743944033	-1.2127988677185109	-0.25399429730519185	-0.23444106893740616	-0.404702333785495	-1.4766894987069863	0.7423749607300364	-0.06505188304029674	-0.3193704578369127	-0.3744204583805921	-0.8647693919717698	-0.3362407929712542	0.30545182621835165	0.01940881861684912	-0.3485646381831766	-0.5385585192928423	-0.47766045470041135	0.12963515926691152	-0.23770619564186432	-1.4183060649701271	-0.3143162883359785	-0.5847744510135683
0.42920625353074776	-0.5249479626907995	-1.4486916080260177	-0.778837532402885	-0.044891710828119005	-0.4671691120346401	-0.45857091414881185	-0.3302337528394335	-0.8295768389385543	-0.8995589828095909	-0.30366095191231984	-0.06423106897679767	-0.412777003330465	0.422783903569479	-0.8515821943033587	-1.413985252760139	0.14604471954213294	-0.7486763795565344	-0.7034687565248543	-0.5799584617426772	-0.25767484349394143	-0.4769692480089202	0.3968951426824632	-0.6114965412997745	-0.5563282909380334	-0.117203445515644	-0.7342816996050505	0.5689592349227759	-1.0808086817116538	-1.149102166062659	-0.7438877591924395	-0.08248254490529285	-0.3225090735450006	-0.8566057288066368	0.15048073238791115	-0.1661107040889261	-0.296622212728206	-0.10762328772761771	-1.146707275389538	-0.9526141423342892	-0.14660396635355352	-1.4589224059800443	-0.10495502400582805	-1.3761594271909827	-1.4053131745775935	-0.12776021398390647	0.006976327281008732	-1.986725593068666	-0.7606542991822185	-0.2371768554082591
2.409995241133819	-0.4910638158281997	-1.110649229336549	-1.1105092252599076	0.304851257770401	0.5142708884818321	0.821075112472232	-0.1274013123497078	-1.1729862192415836	-0.5957657872351758	-0.32830545925238797	-0.12313357619361118	-1.1431087318624014	-0.21453442390519706	-0.7058547236038463	-1.1667636852711325	-0.2151300823169781	-0.6308418163566724	-0.7973525177906386	-0.5263629631583613	-0.6503701174823268	0.31924996466167144	0.2903646719973612	-1.167426416577128	-0.9214887090216558	0.8359727397442535	-0.805946846295239	1.2021760742309624	-0.9975450804242293	-0.5331102469913249	-0.9608048446948445	0.06865986597414017	-0.33423571478419917	0.4240892517173041	-0.5073026821812865	-0.4482778510489441	0.17630090748519137	1.1566135788407597	-0.7834526066293094	-0.939009793053052	-0.44202445071760593	-2.360233229213541	-0.022210798949937896	-1.498192286323383	-1.8326697509519685	-0.35262212067891624	0.3230923288979929	-1.42418437269025	-0.7705907429765566	0.3138032494679784
2.370172452327878	-0.135312690318766	-0.31226810740498745	-1.4546354993140884	0.14309707159178486	0.9175542685064274	1.2317571786808428	-0.19127610083899282	-1.1641773092902132	-0.23029057065213743	-0.40971852094680977	0.012811135628368072	-1.1803671919122463	-0.7747534961153663	-0.3482929887590362	-0.6289168307934526	-0.738698343336422	-0.3382615890380356	-0.836003904152206	-0.41463158669243516	-1.0015648636865857	0.3193703053720791	0.21628392454155818	-1.3021695347446416	-0.8794507671727534	1.528095914486901	-1.0035700441902577	1.094855107328087	-0.7139044829543759	0.21728375043951875	-0.7707381579494644	-0.14259485413721487	-0.5859680380671831	1.0842921933187766	-0.9354987326910483	-0.5332708421156621	0.5220005077040942	1.9379503773168458	-0.386096557267128	-0.4044658014543624	-0.751315297783159	-2.1658912020492482	-0.36900435796886444	-0.8701354557774438	-1.4071490481605902	-0.4809512144954663	0.2589135141374977	-0.2521679916353149	-0.47539081704926806	0.2600273164976415
0.2510194303830759	0.29800104656252147	-0.1476045006255743	-1.4555394360994227	-0.20547411693864365	0.381895982758941	0.43146636708379993	-0.2534835536539688	-1.1388015606614217	0.049566187086550216	-0.583805942748365	0.2877215015135314	-0.47269210205681406	-0.9018414403825978	-0.19044903560563262	-0.25460967127958	-1.0098960934490213	-0.31816929604934596	-0.8328875244411518	-0.402060982029782	-0.9844999295302502	-0.43263086682123	0.17213813865227753	-1.0239324476325522	-0.45310818344097653	1.3361844412208637	-1.064223224429801	0.5648670824069284	-0.7650029918081688	0.669831814348249	-0.34315672937216024	-0.4483057396225242	-0.792631321993784	0.5444100210277578	-0.8259715373399229	-0.19531065771366332	0.37144547057901917	1.3494781728332232	-0.6463302609374658	-0.16254547246816556	-1.072860483039361	-1.301768278731808	-0.9941589835409463	-0.14426744320624446	-0.45950228182747066	-0.4616319298498062	-0.19683241925256514	0.4504593596628444	-0.2851329797690015	-0.533071652011875
-1.8690127584929548	0.517708636056669	-0.8484160406272391	-0.9200575945153939	-0.1769757395159546	-0.3530508004134426	-0.7883697603620228	-0.0174344367579996	-1.0435464863965949	0.10008096851660502	-0.5909837763793017	0.5870215543514222	0.3828183292154278	-0.4973109100375295	-0.39922578246352625	-0.2479481653384493	-0.6737067326541801	-0.4860343152352228	-0.7048615775189844	-0.47096714911008275	-0.48086402787196314	-1.0517554156683258	0.11288094413296228	-0.5195968880520148	0.03195568486297936	0.6025359233782637	-0.5032067323411752	0.18949158240569286	-1.2116770214735155	0.6685895000970158	0.0670876622478429	-0.39334368133933273	-0.7156995483583063	-0.5163664352420377	-0.20567805219777144	0.29577182289563936	-0.19027100166131758	-0.01465397560627351	-1.4254303972538103	-0.6464961698589164	-1.105423379919363	-0.5974289447604584	-1.2875606596255242	0.017929825200729853	0.24838617853682993	-0.24945113153826423	-0.6315509756030783	0.09315875532233077	-0.41013769190985694	-1.3079459615591544
-2.089187436581667	0.4516945749749506	-1.4882056159535348	-0.3260342427467953	0.22384093295831545	-0.35688734654943455	-1.5285122946263874	0.34348067930685827	-0.6472860315443103	-0.10089660757079005	-0.2382848222933734	0.77397432330019	0.6693696568520948	0.21405103241291767	-0.8145428003798798	-0.3762784843577276	0.0262052172463337	-0.3529564596417869	-0.22756833018858788	-0.4086528023803116	0.2478997340491067	-0.8869316996955308	0.015901581553433786	-0.11081229503839488	0.1447423602910203	0.14704028909786052	0.5973834726767728	0.2069574429772466	-1.4091905431640184	0.3593062146609529	0.3518460550381004	-0.08039533808745881	-0.6075122550379711	-0.944882715305751	0.43039703517326067	0.46185304351559275	-0.8316708832608068	-0.8881847178397633	-1.738052909201113	-1.220952465172416	-0.6101846799690729	-0.4542895354293627	-0.7302382177971315	-0.3729213780942675	0.2795419724670669	0.09556312789521589	-0.6736543161131968	-0.8575821844902244	-0.6136016136628686	-1.2904538796624434
-0.6658856569809599	0.2098657191532066	-1.0829596208599188	-0.42214253375503247	0.4042314498450195	0.4519852487672471	-1.688446930293184	0.34446889129058167	-0.07881988845836423	-0.3309299424347735	0.24173820824256975	0.7744138934077561	0.239640156875018	0.7775486132312779	-1.113921832104378	-0.2250621083050561	0.39724864382207514	0.21758525270111598	0.6760398211101867	-0.07556841529252294	0.7314612185670463	-0.26756411074602365	-0.005328851917142506	-0.05330690634973085	-0.21948785847256264	0.336205723855595	1.4495790201758298	0.3949903052612508	-0.701817584319473	0.008344861968491326	0.534547566929327	-0.12560243020292747	-0.9255417275662745	-0.3619305850191971	0.47898160611387297	0.16769938675881887	-1.2697094497442	-0.7434998565794424	-0.8318646697902172	-0.853479662746858	0.19405491296714145	-0.6304271748646804	0.4775033861340035	-0.6830868544146447	-0.059857546740939085	0.3741770494532476	-0.3748788560136674	-1.3857708221978564	-0.5246012899088984	-0.5907377793188807
0.5622551858288023	-0.12695004404100238	0.22899267343381582	-1.2722864582214475	0.017610710642001415	1.3039605307187705	-1.7466438093310581	-0.12539009590560493	0.18151731894934417	-0.2144067407614303	0.4047255840974019	0.6454648523420461	-0.3521822566321286	0.7922883583360566	-1.0701200900943357	0.32814445027972694	0.05531158716117544	0.7051212590675568	1.6176114643081096	0.3670263589752635	0.7125765947778896	-0.021520457937872137	0.2708624709788235	-0.32086616836562337	-0.6301305674683167	0.7915492464698993	1.3674955169145502	0.4940361777592953	0.6895777312020467	-0.19355800444942323	0.6153605111043361	-0.7949377507345228	-1.6320520444593494	0.49093867934466956	-0.19930032002125891	-0.21968954788806716	-1.3622394077363265	-0.1553575373188315	0.8122852662828317	0.5776202339139311	0.7486487999910855	-0.7168531548896667	1.4581340335969013	-0.35838003350630643	-0.12273789291212295	0.4080222850119306	-0.11899204227579609	-0.9526486674336293	-0.14481322100527289	-0.011928648511963649
0.42803587449541286	-0.5389348465365456	1.329940463531821	-1.977348670589671	-0.4485073235310317	1.4823603929613929	-1.8984021208177113	-0.504891201812982	-0.07327456438811077	0.4375801308989572	0.1638575428570236	0.5259398599115044	-0.4133158208722623	0.23867002899536835	-0.7288085253168792	0.912573002052928	-0.6063376802697757	0.5651391611381444	1.911577524579547	0.6000708097349554	0.4045696778928701	-0.4102473632169641	0.9312006400168127	-0.6186671433524454	-0.4897703101865173	0.9583715035673446	0.5561971284224801	0.5712443861452877	1.693823017057245	-0.21442975000286446	0.538218441042763	-1.4711949090176073	-2.054336089781108	0.6353296990457209	-1.0907364817301703	-0.23835805489102585	-1.0631848049243897	0.11036092764592231	1.8072116945755121	1.942496836826188	0.6988214688166452	-0.5909024402728789	1.446963489397898	0.4954134015263869	0.322645542081288	0.2430435287648851	-0.20558263933481066	0.046023051400595774	0.10519434632653617	-0.027956519952445514
-0.3879343332792924	-0.8879207390979295	1.3916826207965933	-1.581197880251071	-0.18664602883518053	1.0141492559157128	-1.7564017151541824	-0.15308998252942546	-0.3946156022185463	1.3450816732747957	-0.044216811065171654	0.4923992142309592	0.21084574723679636	-0.4510876581575871	-0.3825947050505154	0.9963759420419336	-0.8411864451099904	-0.0030207774880938766	1.2331171852466918	0.5145494543983142	0.27617502546695977	-0.8217066782311007	1.6945865706261918	-0.6515028305917095	0.30193472544988537	0.7432604536951911	-0.1241329034740781	0.833385857429699	1.455655382139065	-0.13848134435467374	0.3128631159787782	-1.2628916465834115	-1.6128058060372905	-0.06282933511027979	-1.4587730568615844	0.16543570226554005	-0.4283231967721652	-0.00014561765604250386	1.2832523312436444	2.0030002006960776	0.23588915871392094	-0.3362405885398706	0.5454961882916881	1.2504467388945193	0.8513780048096047	0.12661874265212178	-0.5658502030680895	0.8076935325178887	-0.08789083550860775	-0.2411834849346225
-0.4973850891389788	-0.8752659248696057	0.7499505557846348	-0.16619625214258157	0.8628852998053053	0.43979990820536113	-0.9550390956054311	0.8195956347700484	-0.14712161127349718	1.8896847081363508	0.22329481050657027	0.47842302006148607	1.0102064662780117	-0.721161986988423	-0.3254159235669732	0.45054220587980065	-0.3828245646717257	-0.20337517936668176	0.08317137928015521	0.3223398143338152	0.5495653076082333	-0.565749892569686	2.005091955400324	-0.37311200120951493	1.1205848052019458	0.46743105492097076	-0.14973784619239627	1.1566428430822318	0.3048577659739683	-0.05689824639671393	0.08253830245144372	-0.08104133142321229	-0.5498300371942975	-0.8087593169254731	-0.9793794178611613	0.5925499516643676	0.32266412697962027	-0.005684884899166956	-0.1560704555686192	0.7756865722090279	-0.14583093320799112	0.07155796118203654	-0.3714202052255209	1.404976806293671	0.9046550119081196	0.23755824831942046	-0.8610231408810317	0.9679601095801368	-0.4681345854502518	0.00232334822552868
0.3663114197227615	-0.33309160476233796	0.39211913744991456	1.1875381263428768	1.7354093075888941	0.10725008417885905	0.21176296073775527	1.5365983421936882	0.6949652103820577	1.6238904380102217	0.8364236650553286	0.3573361736213367	1.307957600474889	-0.36505872431282965	-0.5530184151363882	-0.25616839319681173	0.3100855841598176	0.40047319074979926	-0.5678467725164561	0.23567780290025225	0.9428752242132099	0.26028767454014284	1.4665077647113598	0.04116604977594875	1.1805105504008726	0.31858147190051384	0.1439810364099668	1.0332163318514613	-0.5181485495671778	0.014518965145179297	0.011688343726953366	1.1743649852521554	0.3002941452651073	-0.8171875853223486	0.029157587249267824	0.6321076090175192	0.8388706602010801	0.2615250323292426	-1.0575845228930763	-0.45975296162767104	-0.15942372855857356	0.7346637454857	-0.5081344361348256	1.0278330527511597	0.44053508532379004	0.47171971539569724	-0.8049227942085969	0.8297861500150895	-0.4428061932183175	0.6648900196531169
1.1152369953217744	0.4704791725697447	0.7448292994052	1.5577689886231565	1.4235980692891126	-0.10804255847871955	0.9848026830937233	1.2678404900270779	1.446078237273356	0.6966891144302375	1.2013221197490176	0.09693013566342279	0.8619349470585648	0.3052916244581635	-0.6989653773771546	-0.4853630215589544	0.6610664219981681	1.2939036930307535	-0.2069793985489194	0.13961597274956083	0.9601682411782511	0.8980067676350479	0.2446501933064594	0.42340443377100434	0.3622270114486318	0.09343575355291082	0.12945311593331976	0.14230470335162068	-0.15860398395283357	0.11249381967110987	0.12725308498837362	1.6065285774537947	0.4607008217040923	-0.1733062979159098	0.9361854607772355	0.28925175798053004	0.8301827083008391	0.34459367545230135	-0.6442662113081565	-0.52598605738648	0.08331659305281763	1.4745598291884834	0.13508776148317395	0.5870908121055777	-0.03209144151874772	0.5551795852892951	-0.38904532440839035	0.8352151376071414	0.19579120231175193	0.9927435522617478
0.7879965710071848	0.9706170296584316	1.2295076284509363	1.0747996665760742	0.04992847615463158	-0.42495919933599485	0.9201781849171703	0.23413660075455967	1.48231223956438	-0.24123138762229507	0.954767530958521	-0.18741220697229957	0.025838577511184013	0.7648774512430655	-0.3503295545469528	-0.06633265547469282	0.641535765991575	1.543132737035266	0.6922709850187603	-0.2482857894672309	0.43975168499944617	0.8305989393302704	-0.9715092636291179	0.7418626389610026	-0.5989439759065845	-0.427026738459449	-0.2292540042563999	-1.0929428975854205	0.953331844433071	0.22211969313286278	0.30210539659687324	1.297843796740091	0.28745941817958814	0.32007850446980457	1.294249443059727	-0.061489153911663284	0.2902534108023477	-0.207564387630775	0.4617377796283606	0.45511836152386875	0.3273812207859744	1.7538162225411382	0.8847568708054584	0.4367562619132077	-0.036372696530734445	0.3737918786775464	0.14513148262984063	1.0034454821487153	0.9287100896473319	0.4709451303915084
-0.2461644724870439	0.8339249462820048	1.0576320954572331	0.5411958075186142	-1.1506105648921365	-0.7323451030971293	0.2918166240420754	-0.6313769031297459	0.9461825790588916	-0.5977074535818218	0.3893009899062511	-0.33165829290975335	-0.6023506434669855	0.7464262527778864	0.49473869842235874	0.5237254561445022	0.668747408357137	0.8268763432474069	1.1509085202899316	-0.8757254112393407	-0.23397259801770723	0.32057711707674713	-1.4718892051671095	0.9974224645005261	-0.8241534813102078	-1.0087983178442168	-0.34043081068691067	-1.7233605220421981	1.6115226404536875	0.23152520878655775	0.3676921113795723	1.0873829611880976	0.3627162328047017	0.06197393033753101	1.0610648867529562	-0.12452715067974938	-0.44128040015185666	-1.126002765840753	1.0700128005970153	1.3182468033864367	0.46158035005712755	1.1868154252174095	1.1235304715180796	0.5252740542229246	0.35623582700445355	0.1296125182595014	0.5038758573577106	0.9998675788649145	1.0345007112038755	-0.46547781028101565
-0.8203745268784443	0.28657889566646344	0.24265241762968118	0.37319747011938864	-1.0836037795624858	-0.7092647937158187	-0.3058682463025782	-0.6618903900398259	0.5010174434868382	-0.35159557562590843	0.07389727458451803	-0.2664807848244284	-0.6750274640735838	0.41226551184767	1.3006410254548326	0.6301353287932526	0.9315729387442031	-0.2556029022787639	0.6844285908145271	-1.1971687378840528	-0.5068752968021292	-0.01709601738872543	-1.0831646267500394	1.086946295587986	-0.17443924903786387	-1.1019669990387255	0.15396733790180495	-1.182123557668842	1.1716099729845126	0.04701984095428819	0.20256364797232604	1.4652730833152903	0.6141251464850841	-0.721232723490357	0.4970243690388769	-0.02046158942968959	-0.8572039081632356	-1.5878637428098286	0.7642755821935662	1.1564642250127564	0.48669445501468367	0.10116890287229867	0.8035900099816584	0.5500937776944679	0.6234077698143109	0.11489156735050542	0.5385858542425076	0.6672411924565048	0.4218852409940868	-0.8915422991441317
-0.423279165867434	-0.1610994366416708	-0.3936153672261939	0.2502320156611489	0.08773003437599314	-0.3156984749901142	-0.5763378582316367	-0.03763550923793479	0.4515055379070732	-0.03955500546821352	0.1391764433862933	-0.0839587639899824	-0.316036769319703	0.09864842614822668	1.4181264005421808	0.051594116882899894	1.0811617710023047	-0.9109512010086106	-0.25521814796956616	-0.7001545931368623	-0.2341122327315513	0.020380324878037467	-0.30970617054316985	0.8756627215574713	0.6326910567610344	-0.5041598921761681	0.7588042895166568	0.06074546393449548	0.20413188387495362	-0.23759399221165156	-0.24610812007903227	1.9711934866566239	0.3677247409831029	-1.278987330103283	-0.03073768364973287	-0.12540036603542165	-0.6109009361682554	-1.1137193942783483	0.20659612136737454	0.17431852141741164	0.32889089372959673	-0.6238428437850221	0.29244850257111604	0.2953717050814631	0.34421732088408147	0.3419075238910667	0.3249334369552142	0.29607637066205256	-0.22231530348116568	-0.46238726530504043
0.29228298940999436	-0.2709933482167734	-0.19008688076235628	-0.16058810124062906	1.1723554291491645	0.021872926204383764	-0.6195171921509308	0.6020582364245912	0.36212708425669915	-0.22227726155357955	0.1236809053009514	0.006454193426704469	0.061501115821680934	-0.050906435296619645	0.7097044163385243	-0.7938765549553721	0.7187059109588187	-0.9821750185300198	-0.8381206500981765	0.43601803717574583	0.15903442576208524	0.09117415165950574	0.0754496853104972	0.4144149377985721	0.7846941123087852	0.2646923545355738	0.6167664719580024	0.8682762725310764	-0.23513633432459638	-0.3491969125383517	-0.9073492508442802	1.799226091419245	-0.6588518371317914	-1.128625879438071	-0.1969989514341746	-0.581728524712381	0.21857110540455907	-0.14348706786422666	0.1741276056113762	-0.7157346280089728	-0.11723995598197347	-0.41225878891982765	-0.10634308058533949	-0.20341922983318253	-0.38652610186164926	0.4624768969666928	0.09221814258312859	0.28475199575520993	-0.19586231412770322	0.23378324339160445
0.450429422062642	-0.24461601798169688	0.5851043046896434	-0.4971096396833402	1.2173862432707403	-0.16284960384475083	-0.5432631861081284	0.900365183013728	-0.31669340994458467	-0.9070398682386014	-0.41052146784872806	-0.1809460333064136	0.14225396871666116	-0.17374232272393178	-0.25062358535151014	-1.2641927003961388	0.025616865925808304	-0.9195686298189173	-0.7339461278442809	1.3931036307745919	0.12029790226478822	-0.10809321158257441	-0.322044247117632	-0.003724713768326747	0.18621308546600976	0.42544743575024413	-0.4249791612545749	0.5189944039827418	0.185421792677004	-0.0745718043974556	-1.4901249747523047	0.7998083089917898	-1.7036024110360082	-0.43304754718776944	0.1382337202162392	-1.0351111966801543	1.142515920311406	0.38763292560190216	0.5963538018460522	-0.8897558748717445	-0.7085357462787312	0.38696321003284095	-0.3560943762741146	-0.7345827910032475	-1.0382083355668001	0.11315371225989351	0.05225867550728968	0.6282838624443305	0.41677924652266596	0.4435375109510353
0.014709872397304428	-0.3310358427643819	1.054858413924901	-0.07357069980894082	0.3987816815499872	-0.7924486242681239	-0.22958732882703284	0.9602501288008976	-1.395097182943451	-1.4542091942969175	-1.2387649427278546	-0.6069886616175639	-0.034222130200648834	-0.4500335626295553	-0.656405249843998	-0.994357790598886	-0.3519165402896337	-1.0567227134075639	-0.32630514432199365	1.5257281103303841	-0.4394872591125481	-0.36868997388776364	-1.151480677542554	-0.089760243404739	-0.5126331187659259	-0.20910712891600713	-1.4788181641136515	-0.6033630779638796	0.7923496439185429	0.5238136847162521	-1.538877661170784	-0.3472863537693032	-1.6079187000826345	0.3439058059565308	0.800314278465096	-0.9334603005803478	1.606871737333062	0.01579006462582998	0.7503437236747799	-0.4518479191920025	-0.9624809508847272	0.8674338422763544	-0.49521784935968965	-1.0506625126184013	-1.0636180158508552	-0.6534419701863747	0.24556336655732147	0.8861869931585146	0.8620072703563917	0.1358446023061037
-0.3335142715321064	-0.4215384194345525	0.7327490245117982	1.0902814447517193	-0.3503937585411547	-1.201621554163692	0.4187566847413766	0.9008634348671128	-1.9744819572938668	-1.0970910822037425	-1.6082905468703517	-0.8866004346683662	-0.1587688053916603	-0.8424485009183904	-0.19685419028480652	-0.06964186632067561	-0.09616306421576129	-1.1702253798885363	-0.12327216749870078	1.01600221607338	-1.0272284446174789	-0.22870150779212134	-1.5689393107282248	0.13008459288456733	-0.6248205715520102	-0.9782248685980487	-1.483335703319544	-1.4225139214533011	0.8091733209025135	1.1869073944106676	-0.7679035010316494	-0.9056732807790742	-0.12216076867474536	0.9590896568951155	1.3509611973457722	-0.11259789280345156	1.420001449465621	-0.7695135749435699	0.282123131837202	0.1530492056200471	-0.4326388188255923	0.5573273152349445	-0.451925960514475	-0.9599722228009131	-0.2847090920165896	-1.3230020863237546	0.5219388881079909	0.6752396992106041	0.6334744244729622	-0.08515393819119324
-0.16708839260166433	-0.183231582632195	0.035361738947486704	1.9802854229726183	-0.42562138037732977	-0.7675913629059421	1.146990888982478	0.5464057264685033	-1.4094600153132901	0.32123559508930555	-1.0357561729866693	-0.4753837618111437	0.0016751210554124933	-1.1059882866334514	0.6679186179883125	1.1171942587610044	0.30372768596791644	-0.8354177918838387	-0.16208365850057008	0.5716933665538022	-1.0472560266778197	0.3843289508301091	-0.9693385976469072	0.2964680985139766	-0.07949960627155742	-1.0733134793754269	-0.3239119900213629	-1.2393922761849945	0.29176646179142507	1.73742791618051	0.5634525622236325	-0.7880356898031083	1.6689889242843434	1.4466413600217847	1.3975940738071588	0.949813625496235	0.8699685352907791	-1.0049269041587177	-0.2753012171217649	0.649822625407262	0.7696197295880353	-0.07992489597603196	-0.16703330827104246	-0.4195399913839695	0.9748267187379334	-1.3604101179298742	0.6652229439821349	0.08592576178679502	0.09141852186169484	0.14777399581608575
0.2039997941850638	0.4329371637666969	-0.2561625002492923	1.5825454953621017	-0.1170532241851848	0.39174562374569954	1.4581689702290985	-0.286196321046603	-0.08999472791338006	2.029427979410929	0.12055288460779	0.801849516228146	0.3262658980381502	-1.0390549615417985	1.1481032980798018	2.057501816612146	0.058252763690847656	-0.04716618270721093	-0.12027532268222131	0.5162897251990719	-0.3917915518803919	0.9556130552035075	0.38803584186318485	0.04832846271954949	0.5993564002561752	-0.4531850192280302	1.0347015721342703	-0.3593089769676433	-0.03448885179538418	2.1694073588550484	1.6773678251249775	-0.4247757417972463	2.373389133298173	1.7565624488534388	0.9163020583489746	1.5089992700914774	0.3821757528656248	-0.1943952519448404	-0.14500161964985553	0.959493869529049	1.9095913362310817	-0.21393548252829556	0.1821096585683945	0.34697592360510454	2.0278279067720364	-0.7326888966321667	0.5468388302825684	-0.46993783817194273	0.012877141684554966	0.4722297439815821
0.26067606869089816	0.9825319801717348	0.052391795948536705	0.06509199527957915	-0.1403614939722428	1.3864351458520188	1.0972439687838675	-1.3423072351459313	0.8976936887565938	2.787829166637234	0.9530167474908581	2.29986698077677	0.42000864856636366	-0.688035202494382	0.8499563601060884	2.27511081535538	-0.9704613194899897	0.698914287190556	0.1014540592081104	0.399587674475004	0.4454511784997677	0.8949582593880524	1.4683346322560984	-0.6170522157213656	0.8319929527673556	0.06731777952542264	1.5079349584126918	0.30601660050131463	0.2109619310504053	2.395346736940343	1.8236572204799713	-0.163449038259691	1.6598789823471871	1.583274441825357	0.22970663336807814	1.1965807142388434	0.05622259911670304	1.189064619860573	0.6797763460295888	0.9497679754004018	2.1845133876162324	0.3565254145859664	0.25078904201096025	0.8556045028802741	2.1785959617063533	0.011742259210893708	0.19001484382354317	-0.765856654994381	0.575427976765038	0.29126264214560943
-0.02792247304779344	0.9277679368748584	0.2836544626532138	-1.2852212415713502	-0.7760914990398883	1.2980398374318236	0.3462256142117535	-2.0210699116633677	0.8757928432435238	1.8489060090949272	0.8506734243958183	2.789979432528223	0.001762759151529617	-0.28823076461769226	0.10525604492628224	1.5452724221187724	-2.004988338014249	0.9247057628237337	0.1552274797708289	-0.35495443966012147	0.8237555337932226	0.17485877116661847	1.313389260469224	-1.3069450627840487	0.43086654339062885	-0.29451553003828873	0.8719191710068508	0.17234610797154232	0.49317092751753583	2.025985860208041	0.8960978646018546	-0.04217426643918009	0.47950300358412856	0.7205328731184317	-0.3695809884354215	0.2981302545578806	-0.38708989942962585	2.088493355338609	1.290123429944816	0.4594735512862666	1.3884815056858826	0.9083367613555249	-0.11171058595629303	0.6423864097681657	1.1699279230026587	0.22527397147192643	-0.25949280812054415	-0.9869749487946845	0.9949432285342286	-0.4297410006041325
-0.26265233816382805	0.19543217252682218	-0.3947673615402549	-1.3677045683559057	-1.56659183983342	0.04036745238879323	-0.2092242466930321	-1.9640968274074309	0.21471183784854014	-0.3581358283635553	0.026257493590100642	1.4589358346806558	-0.7783446150479335	-0.02069250857985306	-0.3695065701841466	0.14388178131831733	-2.131334270589469	0.6265138703542449	-0.28393957762612587	-1.5530211757915189	0.5139365487186074	-0.6045161238807678	-0.04143825556577902	-1.5475049515670816	-0.37743377247065985	-1.3768741084018195	-0.19665206500213356	-0.5117299053383116	-0.01562318786386865	0.6495282236732168	-0.4718887788698147	-0.08056741578199887	-0.012247343417919176	-0.4711274358954063	-0.9196548913602277	-0.5645416512725135	-1.1438949929866484	1.7861689029647327	0.7892134872113254	-0.378636944839139	0.04656843954943151	0.5406520545306847	-0.6470277558735151	-0.32031113073881673	-0.5502478623402843	-0.2338663490966588	-0.5899518481745758	-1.411254784018712	0.3238113541673271	-1.0904702446815413
-0.21806127902720399	-0.7503518249917658	-1.9942504917464485	-0.35626644618178627	-1.798168834794814	-1.4822203152973128	-0.1787093989827028	-1.4072391204680976	-0.1657071176417711	-2.4590089860512716	-0.7554608135695042	-1.1579462390480058	-1.4280390196419928	0.14256591813197342	-0.13792005947898803	-1.1901320641894617	-1.2540596017286276	0.18822596079870973	-0.9606596069931422	-2.238452006377752	-0.15862595925962938	-0.7602190169849348	-1.4856895818417466	-1.1605588959698894	-1.1809209004354113	-2.1531596443350196	-0.8733652228746276	-1.012354893524526	-1.339177187302405	-1.533535527170474	-1.423467091952279	-0.46159890438264356	0.43067158429999436	-1.1643619128177751	-1.6359422406488329	-0.9605045039012728	-1.8840549172916694	0.5560710420453586	-0.7346216142555078	-1.0454828470327024	-1.067608037691348	-0.838725648329555	-0.9280403341712434	-1.4715321182693177	-2.0296739290232417	-0.8649874571921591	-0.5974706099826242	-1.961683491284918	-1.4229181979468997	-1.1477928695300188
-0.09151897913583962	-1.366910693886984	-3.4927103582308914	0.6065129824466372	-1.1820128996329469	-2.118417638565662	0.3610704346632873	-0.8544833768557845	0.18167524133868568	-3.1651280869895526	-0.8974583991136548	-3.358688662659617	-1.5369764814707956	0.3432304949703663	0.5682925451626429	-1.7551180530227772	-0.16395125356373383	-0.02420643665816005	-1.1783728245685676	-1.6885717084939742	-0.6567297331953571	-0.10899176432972943	-1.7864534434192805	-0.39229053875457304	-1.573684354423407	-1.7519299906282766	-0.8434570567607943	-0.850442471684225	-2.4628259161479615	-3.481048100070977	-1.5042792497410242	-1.2265040910233518	1.1323508615279403	-0.8027017357791052	-2.473856727526369	-0.864922389224044	-1.9317988700657875	-0.5508411283674703	-2.229887940772226	-1.0584174207367822	-1.5201989243893357	-2.323020591508986	-0.804035884411659	-2.024193597043035	-2.447761682011087	-1.0119763556999815	-0.21736799370257842	-2.199118866183007	-3.068029918436063	-0.657331291218213
-0.12462077355242497	-1.4715707206323487	-3.652716641660736	0.6646651899229568	-0.07218668783578748	-1.4667428212699194	0.9928567619906637	-0.5080140148649998	0.8214857046860098	-2.2497302587578933	-0.42154696907262607	-3.6442588322383176	-1.11888028035784	0.6147873275309869	1.0608864949138024	-1.474031858878389	0.31464924950839707	0.10902427153683587	-0.5746350125459041	-0.2531043345094723	-0.6767889211391641	0.9222059572195995	-0.7382104125298554	0.2860875979835528	-1.287264972756904	-0.34369184478539533	-0.32427887489817936	-0.17356551293185024	-2.3177796117032563	-3.987428206333554	-0.8631018798457697	-1.945437603888883	1.370538772341282	0.2601516209484273	-2.965263402698969	-0.47921559910844935	-0.9838976868340756	-0.648006257529329	-2.6260391486621	-0.4767164925513476	-1.3923177668126638	-2.7885174775011983	-0.5260916766208763	-1.5946822882053484	-1.7184780617580868	-0.5054979559970446	0.3458744451744423	-1.7845886966643738	-3.2776195441544234	-0.04697916521517659
-0.24561179806547795	-1.2326196208293139	-2.126968703099438	0.015678028989728383	0.8826984239687319	-0.20134889730057504	1.275421805120485	-0.1670156791254274	1.005128364560124	-0.6275372456657542	0.18820385286164218	-2.0479808462468463	-0.5515828587930551	0.8026136391443435	0.8148623112426504	-0.929583519575209	0.11834613279019869	0.515505410727228	0.3647272726079579	0.9573250988318919	-0.2970497621202257	1.6565942434661227	0.6267488732989668	0.5358880143463406	-0.36750170262833837	1.0282089005241888	0.2964958240698453	0.5136841180199032	-0.9190324732155085	-2.7601113746373835	0.010195613040715416	-1.9849872103577042	1.0402897205136254	0.9828662573404168	-2.5996809881037413	-0.00028652108013313714	0.42011711664227913	0.15744148288191798	-1.7156953398028103	0.1357901413271758	-1.0177214707372153	-1.8604137231920612	-0.407451752804905	-0.524550550056958	-0.5292600291189002	0.1867960083453779	0.6788000195192232	-0.8789916538341834	-1.7765919196082325	0.4425150101236498
-0.26362666556180936	-0.8777207672561473	0.18101470272457787	-0.5272074747246457	1.2523898308280328	0.5911717727576475	1.0056753576052218	0.35244313867663946	0.4992599162354431	0.49552864941368047	0.4788802214011315	-0.06360629147650038	-0.21689736956243486	0.7329745033404265	-0.02912190736510028	-0.7228608160400386	-0.1409979904841369	1.0072495982291836	0.7229827411950128	1.1741881867145931	0.21073862440963495	1.642589225930518	1.0307703303526299	0.39437581339738964	0.7116185679371569	1.4576050622367258	0.7161528919676706	0.8719574337759096	0.606174080056538	-0.7788921680553575	0.6465280223383604	-1.183784140251786	0.5020527307127877	0.6114171895325572	-1.370674789493293	0.4049603822417925	1.2865720527100362	0.8780496577057624	-0.20039153125576548	0.2868684772514149	-0.6531534999348324	-0.17705095869309945	-0.4419852351737069	0.4322155514824211	0.2402189705268985	0.4589038528590926	0.4888132984977429	-0.029679072824727978	0.4101268826429343	0.8625359099757708
-0.24377040379354273	-0.5358929820033259	1.8449104236627352	-0.478676710931025	1.0709486792935514	0.43059036690043784	0.3399752687946218	0.8987361012183577	-0.22756453487886602	0.5972759839239916	0.36702981016134495	0.8090391835006534	-0.21308360155219302	0.44084693048297485	-0.7262386767603719	-0.8257808373707507	0.07533818753840527	1.2879889457386688	0.10521127474996556	0.6065890827399542	0.6330302934325471	0.921482137211698	0.1811676112743192	0.2121452372729624	1.2646612849996406	0.9522901044565684	0.7662784550698214	0.9519379423033446	1.1227117297637257	0.540198035916788	0.7911267701534633	-0.09350457542965088	0.05883632805247268	-0.5505373254074835	0.12176792520821914	0.5572258449532913	1.0840637231573937	0.6641357818101267	0.9687268289822607	0.014788665472586272	-0.37529756521362523	1.1964067225717852	-0.3477568302396272	0.7674635830371037	0.20545256193815714	0.1879655908730839	-0.05681858759455354	0.3176427424866721	1.8551433869442073	1.1789929691734908
-0.4006932731207131	-0.2938194935380838	2.0679301392048965	-0.030308651673656546	0.6916880174350162	-0.17595278191341898	-0.26375093544378925	1.1817966459888507	-0.5569239180645882	0.08762140437200884	0.09375724926190414	0.410824010064623	-0.3660587581751271	0.17500970578050548	-0.5553383535364254	-0.6792732597504918	0.7046196102197355	1.1028115504445084	-0.9225119951276988	-0.020839307544608766	0.8889401437075438	-0.027298860406807592	-1.0019190374063227	0.31818914836615947	0.9264205307597552	0.23616417545927165	0.4611873826336217	0.9738989625221377	0.5169450518243994	0.583554737282531	0.46688179085763376	0.5878947246314132	-0.22555919103119051	-1.3947074729831048	1.1440505669499712	0.38819872682090284	0.2204520223734687	-0.2869973768478737	1.2650211373462168	-0.26888507017961294	-0.16787437268692867	1.6061182125040936	0.03344265958445392	0.5910076880293522	-0.32020412963797507	-0.18844053623940535	-0.40066584191882115	0.159614285361127	1.8538011929394838	1.1144603454556408
-0.6237905669751211	-0.20750083376881306	1.2166553482811375	0.39374522837031145	0.4319486902202435	-0.34607165590575095	-0.3318742920524888	1.1528966215583145	-0.3260451118243025	-0.2647489655711886	-0.0552936971266558	-0.20881183647943238	-0.4344782186066456	0.14365603991506704	0.48917592308494245	0.055375175144396306	1.2680722244110607	0.5681059868508516	-1.4089314425578425	-0.3327676401257751	0.9480044606868789	-0.6133484652499953	-1.3677410205626996	0.6914092875699178	0.024244634561127684	-0.07787712243630043	0.0673930588522465	0.9856376424720188	-0.39636932889480136	-0.07030232711185216	-0.01099276591589449	0.735325272686343	-0.3137791980882876	-1.0729286160812954	1.3903227254972983	0.11898422966001451	-0.432236656052211	-0.9369771961522091	0.791734770561843	-0.3022466595923745	-0.004432359547890315	1.197728964409231	0.49231637285887186	0.38878329051662464	-0.7132911897048014	-0.21162477815086664	-0.1357228023414281	-0.1666170929144277	0.7995066429902842	0.5545953164610048
-0.4219683193820026	-0.17411489501492824	0.3069032027720695	0.6437827812556897	0.3089381854526358	0.23373456216956873	0.22697176369147587	1.0076694503948442	0.12735353581354866	-0.0700111297100078	0.02088304590995328	-0.13489045967781896	-0.28059141273865473	0.2830837335717007	1.5827114880552786	0.9880290834286803	1.4175196041211284	0.26251201563862087	-0.9811514465730151	-0.5072601421396786	0.7711553328191384	-0.552023350786556	-0.6738576615152648	0.9610100881872687	-0.6708041740874224	0.002930647810013779	-0.033955084829779394	0.793298435313621	-0.8446443522166076	-0.44005651638401827	-0.17494384609127808	0.7935046842719271	-0.08866660156453746	0.1806462424781345	1.1004257825667394	0.13878744177945238	-0.42566729111993595	-0.5677531116914297	0.04843554583086251	-0.21846588806781977	0.14711189011853312	0.6330267047308614	0.6728368083132239	0.4707659926257198	-0.5949502941901416	0.06979172739401948	0.49632898797578573	-0.3246752117991634	-0.3378926956464297	-0.06665839551492471
0.440891671700564	0.07190834133094515	0.022904664463115443	0.8168806581969934	0.0811338869006846	1.0191870459187364	0.961216009330667	0.8371046972649548	0.39886763324511487	0.45648967458466205	0.21838314852435664	0.43209645835514915	0.078113871000961	0.33760967097640304	1.7249602714113141	1.3758584506008107	1.1962368094057068	0.716627814318915	-0.1514506404748824	-0.7234028576536922	0.36352425042204806	-0.08255929617378203	0.2921443615810081	0.7757336450793537	-0.653435194101231	0.11301465397098849	0.2773134767933402	0.22377060859414896	-0.7947777533060351	-0.18015414103842917	0.2202531124138304	1.0883130595713595	0.41376399463532804	1.2781957881990433	0.7230963684733824	0.5506572305632822	-0.07028829542513923	0.3817277803476082	-0.4546861971690881	-0.27875061201296614	0.32081549374153545	0.4643197631103893	0.48105046884468766	0.6988141569876896	-0.06547088248731599	0.2087615084278048	0.7523058818030461	-0.1823412697273559	-0.8113762104357928	-0.11027775209338864
1.4152555764381416	0.6594923821714139	0.2499465470064824	0.9114780934252983	-0.44186191460527574	1.2340605999688035	1.2037460905775736	0.4812087476119423	0.38418503065303466	0.8419019002613939	0.3718627440449783	0.6043003632774518	0.4851880093477804	0.18146330404674488	0.6261382621669123	0.9618821525528398	0.8335124512698977	1.684856342124517	0.32313280026622626	-0.7423529843974382	-0.15221836575596395	0.22367814138988756	0.6446998539957096	0.18613903079905866	-0.13699561498267657	0.09055845965500224	0.6384585483408582	-0.5848133954536487	-0.6839402362529553	0.2277986051787149	0.8615427655751514	1.3513916904254744	0.805137686611616	1.2946279006438617	0.5434104317068768	0.8933288296257457	0.06578186576018243	0.7971541916679242	-0.49669971055791995	-0.492172833937234	0.4983672418189829	0.7017382911944088	0.17629111177438472	0.7360078976861115	0.49161174350877507	-0.014423741576846632	0.13695182268765363	0.22924784538970358	-0.5176933482096564	0.46527705774099737
1.5904861575797458	1.2927220298186022	0.48411169302623985	0.7348852258294896	-1.118036534592982	0.6846431757215031	0.6501870713158072	-0.1599363193974708	0.24103303286936986	0.8175109651367563	0.40613650944303054	-0.004579924997110849	0.7153920054573687	-0.003381728261190814	-1.0153296359244013	0.2698262139043241	0.4382961921722757	2.1000351855565675	0.2731851238094426	-0.24480972785546967	-0.5680572054038208	-0.04911417688322622	0.30815187281350326	-0.385877005279461	0.2459134452162138	0.114995680967456	0.5035457601477614	-1.1980537941719362	-0.6722704791264154	0.18211166263642745	1.0355639027147208	1.0540281040842843	0.5893582219984467	0.24887438284104027	0.5844618258698324	0.5198617803299618	-0.172425557841405	0.17360091397350183	-0.2250737953656361	-0.5934559117005498	0.5735888770212497	0.8974952395499591	0.046277229716467104	0.4806693166684069	0.7686992640360656	-0.21697309877978807	-1.0136693990552388	0.8098057187909071	0.12457153480014807	0.8866152576150149
0.7183114973240585	1.447205534743377	0.5241696925702669	0.17246262628979078	-1.5272378433260725	-0.11169602420966589	-0.3851389631814035	-0.8080336235221159	0.11499304030783032	0.48093491471178057	0.3688496540767953	-0.8077199230305157	0.6360490982350592	0.05553842434345959	-2.1484343974760045	-0.007035250670002618	-0.03958154227721159	1.029359037115712	0.22200396943268527	0.5607060775890917	-0.720453574809505	-0.7958125197255083	-0.0494060407346171	-0.5954413881471954	0.1688368062345665	0.3346176504435492	-0.2592065934986761	-1.22493117229413	-0.40095424629901627	-0.35212344460505585	0.3096774583861306	0.09822685396327566	-0.3314904873959269	-1.0506768267570563	0.710032408438163	-0.631854068402385	-0.44917243231039367	-0.8051861081820618	0.03312126897952249	-0.35412774902160493	0.42034846866909126	0.635989900717989	0.0865252136777192	0.17951652224305625	0.7388877779533292	0.19208553362222988	-1.7976468517819537	1.3868695356358245	0.584755404465888	0.3854843876378455
-0.42312527974295094	0.9677246843648071	0.6132999069342564	-0.599213929864827	-1.3417188238340008	-0.5339447327924204	-1.3032047771576114	-1.0074777739951397	-0.006307496848082629	0.14340466688499204	0.33872794564779396	-0.9915494635458441	0.3812730090453756	0.3365394067951327	-2.3036218946126064	0.2160373952726702	-0.6186907038855071	-1.244516663656261	0.6979072437655841	0.9821785757327173	-0.589701885381253	-1.4865823024921694	0.14309543856623588	-0.551095369348694	-0.04901373389503148	0.5706341645025464	-1.1430803013968858	-0.6614882423592781	0.4658834015061184	-0.9022600655838112	-0.9019686684971755	-1.0100283468670288	-1.4752092291459893	-1.8044998061929607	0.7251532208357526	-1.7482230433128343	-0.42355351796338697	-1.103961048407975	0.10159802995397967	0.17620636905385317	0.02694744285866637	-0.02404489820147622	0.0795595302849599	0.11712112783953998	0.6005635038190965	1.244447106111138	-1.6353675355065027	1.7067736312543096	0.5941208332424008	-0.8234970117273647
-0.8655263690770053	0.36661227787471434	0.9366110297098797	-1.2526623471845046	-0.6371192149764277	-0.4415685439570579	-1.7578517574756385	-0.6548886117559641	-0.19237621106214184	0.08997163385768842	0.32015348356450163	-0.470381680144836	0.32222351980082614	0.4554124309385336	-1.8829835965981152	0.40552466391950215	-1.1566498270847716	-3.249250654167526	1.5635394729574188	0.6206487121172295	-0.27844194652455734	-1.6274459740931202	0.7601904720870621	-0.6609005848923211	0.1382761355854949	0.5405706419416425	-1.4758435532927625	0.10396055875180137	1.6307774782299902	-1.0491574411215587	-1.577618423842272	-1.6774142970054289	-2.165181473114245	-1.7995490690160936	0.4598694539120139	-1.807934021278358	-0.12014301569410808	-0.5820735898418795	0.125786196645276	0.7354168246835947	-0.4375978852105453	-0.5759890408844512	-0.05554687332992331	0.27296542384082484	0.570376893317846	2.1848366947194826	-0.8274384794931049	1.5676156681312183	0.2895510819948702	-1.634315031744703
-0.5095570430535634	0.3465061946961851	1.2014013606261928	-1.5920175783577464	0.19049392488249092	-0.11361766894343325	-1.8067994501071776	-0.14806917757798954	-0.4128873694179205	0.4129319893019675	0.24274717070278762	0.13275603912328163	0.7470493333103131	0.06821614966987959	-1.5527816240280103	0.14683001625076755	-1.430178711730177	-3.592920855535356	2.1116312680261142	-0.06799895245500333	0.08628914098220962	-1.148163105508639	1.2386230720506077	-1.0894048897545638	0.8229119787631083	0.3031732000301977	-1.106494150306696	0.6357646062424525	2.2909746949073275	-0.7506908004200068	-1.0218743628954186	-1.7507110299895405	-2.0795592789490227	-1.2972479520463152	-0.07453504197840549	-0.6090886713412929	0.22850550582995985	-0.10732213876826734	0.3796816079979136	1.0660198416805076	-0.7087484016784713	-0.5517224385508535	-0.1183395989219956	0.3588269365365652	0.7029207855226418	2.146225757474531	-0.1687763282304969	1.0239006254533818	0.0700813913313246	-1.2230048333601922
-0.09848298170825087	1.0038006077539208	0.9178163407338533	-1.6158117095598696	0.7958042759320275	0.23398638692600385	-1.6032663300155021	0.09668002910768643	-0.5320195796507777	0.9496404843663219	0.06698111617012234	0.3584762331466069	1.5175899661163652	-0.6766159291589211	-1.4688051409810516	-0.3084653379298923	-1.3078074163192737	-2.2255922847750376	1.8074473480719047	-0.20573081473165866	0.4190708720829206	-0.39469574798601653	1.2687864697880642	-1.4619425911014583	1.4876251236972589	0.27787769078563357	-0.5294523194976507	0.8030075206427456	1.926099271927561	-0.17032043745272685	0.4303239694591344	-1.4685525200728786	-1.4155365186618818	-0.5726869396587386	-0.556823850083601	0.9540824332758867	0.5395934556927258	-0.3862157626262552	0.8901477483535185	1.039389477442026	-0.6046020427258776	0.003395807484817805	0.11433023744162596	0.18890508934299557	0.8622996239733144	1.0523167966132483	-0.06711096635815314	0.4158565089499203	0.25649521025273664	0.026363911642536816
-0.16597859225659395	1.6577736453983902	0.07366481702884452	-1.362028871076899	1.1144065604609532	0.660372511029975	-1.1289066330729	0.1450304263217026	-0.44075174049462956	1.3523339253648974	-0.12955179940865544	0.44886350432714095	2.105152838494962	-1.1869463812645635	-1.2181975474002509	-0.3588644884914424	-0.8384531336499658	-0.391945388662941	0.8676494862078803	0.511777999978978	0.6698584335184985	0.1908343297143621	1.0660280223688365	-1.213800838582561	1.5431419123789185	0.7235963599536819	-0.2971600465342801	0.7941052695690711	0.8707615873140824	0.5677031792038504	1.7000476539113138	-1.0576726681357436	-0.6026792085482173	0.276766492342874	-0.5100983206404458	1.7195985627572583	0.8961111214307058	-0.99371513848576	1.3160964646134095	0.6699766438551243	-0.15527379757093926	0.5584226857170955	0.5640491123251566	-0.06372669429392747	0.8558550471138501	-0.24801966675195355	-0.16735196231720875	0.12007613901923339	0.8034426376726294	0.9455507291471724
-0.3414494864194729	1.5777240623084188	-0.6817543544745898	-0.8353223512253504	1.230202916589918	1.207321855382603	-0.3456191893859983	0.377069596730178	-0.1584352912209925	1.3130159361044238	-0.19889337448492606	0.8744452522414002	2.051991352559632	-0.9913834399294129	-0.4811219269615663	0.1838558195093077	-0.21031315617227048	0.6155309106256728	0.07008096737876711	1.4274049522969106	0.8004398202451658	0.3779397605938585	0.9812566961678008	-0.2300768886998331	0.9401582466126406	1.3115569247978196	-0.40068253882334187	0.817190333882519	0.015365676676484395	1.315692770840338	1.960549711625787	-0.5728098882097564	0.04237518257075123	1.1232867977398466	0.25271586697085857	1.3310094428110748	1.2323913616438418	-0.8793830087991241	1.2697233433242407	0.12975162787773878	0.4139487707795586	0.6209028310496852	0.8958006149867132	-0.043769124601910576	0.6149184155559305	-0.7932360031764685	0.12952139174207988	0.23642546744689924	1.324099121303677	0.8729764058657324
0.07670540991495046	0.7928022309306252	-0.6813168085900256	-0.12436684011738235	1.1381906848722287	1.5990781137061543	0.4988548017318357	0.8553247039290561	0.19759752956583063	0.8171665939878207	-0.06617907618273527	1.5419856694052039	1.4070647516481594	-0.2258752215099804	0.45863618659735644	0.838474829558135	0.3581922059190676	0.5403963935974432	0.005193269222365905	1.6265560557220315	0.7988306869558363	0.23126181966987996	1.0246252758378471	0.9581856737051244	0.18676382211896136	1.3981631950612552	-0.33575286670899673	0.8486365192104323	-0.05978484357399996	1.745969599213449	1.311397133748803	-0.08496251629905295	0.41121839214668254	1.635662763462248	1.31801764100776	0.43431092195088705	1.2186254202709197	0.23803034623615726	0.7400756527882335	-0.2717778990601306	0.827041341542978	0.2267343263918647	0.8902277655115587	0.363047316380908	0.25820152730205337	-0.4054136787898579	0.9108885585819877	0.5271589777743874	1.4301024123606838	0.30291245220685853
1.052005384214373	0.026985919030092148	-0.0009901310462866752	0.5322798581385925	0.7734147070818473	1.445525542996316	0.9427071182886732	1.106875969448299	0.5120232497601319	0.1726420348985531	0.185233397115517	1.7926583352030023	0.6612902096759411	0.5007665939402024	1.0195450847325374	0.9949089150466971	0.7296070942851944	0.04270685971035945	0.5253549387883516	0.9238998123370908	0.7071337315944257	-0.0027224704802444283	0.9009803553544807	1.6722842027170466	-0.1976660959613961	0.7569585428140038	0.23561984624923907	0.7139706302896265	0.39535108373258704	1.5298033844886325	0.4976422087856566	0.23652586101183112	0.5268299750842032	1.5006618337714988	1.9297809406512063	-0.11679483318040476	0.6199165266363517	1.364677305992569	0.11750777730863991	-0.2778341522513216	0.9208944997342199	-0.11184293150809801	0.6682946351139303	0.846403767692701	-0.023949983080986677	0.26487903262042356	1.6499374880317588	0.6684717226726352	1.065256164607481	0.17166590182201527
1.6978506811125007	-0.15914401882807053	0.5949400592999705	0.9217548071068078	0.2571131514541659	0.7446673469541792	0.7790846086055255	0.693274494374918	0.7224875545307834	-0.273569042488438	0.3842853293963458	1.2348248180715613	0.2505481874608668	0.7172217027037515	1.0564527995501303	0.5569877231383361	0.9070077513191833	-0.23921835142992764	0.9103778892251292	0.001939427195204223	0.5994118135418055	-0.07965591128882873	0.45018255314815253	1.7254162023219044	-0.15524760419880776	-0.09866437035348799	1.0151746287796375	0.37432684209766137	0.6397862917554783	0.7687036376443037	0.10186525490597445	0.3813218122914256	0.5014075791555619	0.814373627248854	1.667964036677155	-0.08368308028321722	-0.2903384988495103	1.3368463489034943	-0.22977812348686558	0.03285188454567144	0.7160314728828575	0.057821248783833705	0.4807584823345506	0.9582235983744051	-0.14245574477766576	0.5118542217529558	1.8181488317920609	0.5508924510526735	0.4965879359137241	0.690097739746187
1.3286443315219651	0.021647761526757226	0.5075255225068326	1.071219099811226	-0.06001122427765504	0.00947010798000485	0.3327898934477926	-0.13494857584458395	0.7933440512528867	-0.4548884720685153	0.4243046054802379	0.32266557913229205	0.18031583669657505	0.49845306837974723	1.0484129660674073	-0.06695624081379566	0.9869165844483685	-0.2597282526418509	0.5601320466985092	-0.4083056484924276	0.5090446720607341	0.08501256254834959	-0.10868572085203927	1.4876451119213288	-0.009683632108013976	-0.4398464674150528	1.3486849484417314	0.03824020794423922	0.23582909812983952	0.08964162895053673	0.11752743408906127	0.6789959363831712	0.5197814412154687	0.1122939230173285	0.8552831931394455	0.1681970439184485	-0.8592914064117559	0.2255015763108958	-0.33111729150924235	0.21341547710718883	0.361678080383932	0.6662676694392822	0.3549581554619124	0.5753625382846648	-0.1548580454606965	0.25782047593417495	1.430305623175333	0.33496402911654566	-0.004748798936621435	1.1252167482651454
0.3276552829166397	-0.055863021573422926	-0.04604828629238233	1.167599419086546	0.0627800290003449	-0.21938266190387948	0.11794208133497754	-0.6051177687466621	0.6882912070559112	-0.5648223917911921	0.3383459185893509	-0.11116536541345023	0.15943820331666606	0.24974743636222285	1.4307008567436514	-0.5042476609754014	1.0173994732808358	-0.25522810611380947	-0.4400820450232703	-0.30817045578178615	0.38793039344070857	0.367320231098486	-0.4232891984155636	1.3449349815109835	-0.01756621293237308	-0.10913598770523184	0.9437219261753254	-0.05888892555202867	-0.5341993622393951	0.11072015456324488	0.22577313734308976	1.4503066602037114	0.7059719550777811	-0.0970984660931975	0.21200656256891645	0.301464246862799	-0.681771163315264	-0.7092011071996532	-0.48982259672814776	-0.1462250770314822	0.023533465639728728	1.1888457959639591	0.09810696590796911	0.04081330661463714	-0.15134333057261581	-0.05629245210767225	0.8989698706433246	0.2437334799997656	-0.40905735674012084	0.7384776058723554
-0.31356880803006243	-0.579565921044461	-0.36253893952294086	1.2342728132697967	0.4297079507987444	0.08009974070665947	0.2393650242534947	-0.29586158825017334	0.4088499751864895	-0.7039841310553744	0.23538232162892886	0.1863275286164121	0.01307611026887784	0.17867425536696666	1.8920172966552522	-0.7372629344637404	0.9002758263065682	-0.1966990401004236	-1.3766278970767858	-0.2941551944584799	0.16228973229326657	0.5578708234407279	-0.3943286172330865	1.230213915273812	-0.10525562878727589	0.3659677630584744	0.21452676228503492	0.06577319637150977	-1.0015314287009685	0.7859593805493096	0.2550195206674429	2.432987359692249	0.9297290083455823	0.18845692183709964	0.09585976539275982	0.3654822641700521	-0.02292705633810413	-0.4926008048424224	-0.8168385702634167	-0.9145089033152514	-0.18416144853089822	1.136762013002637	-0.3207742498783884	-0.16955096196582048	-0.14283714338005996	-0.10575230356566231	0.4780465611768278	0.3314808506355406	-0.8154001287004898	-0.29366622390555824
-0.20845794481025273	-1.0293301277569513	-0.1472149158210475	1.004163513086026	0.5836975217473986	0.4582490874580092	0.28379784398859514	0.3480047205585758	0.06010145368016357	-0.6503207932178292	0.1863225753468453	0.6366734320775318	-0.15632112341332036	0.10332105098873244	1.607835938993259	-0.8575528083470946	0.4869540232548013	0.17685265405587836	-1.5194037987758966	-0.7490714949803604	-0.16553386408760504	0.5811745558124524	-0.21772457977744933	0.7844620566964392	-0.05147489567882032	0.4607462164861356	-0.13058928672753906	0.1675023287266025	-0.7888034391482616	1.3966226870088516	0.2362280891481785	2.7933405329212295	0.8277271787030165	0.5122981430305197	0.15663967697009312	0.4895324080013852	0.47178187193785154	0.46024581154377353	-1.0081430238928033	-1.4046094845822374	-0.19264170849938633	0.4703086267977725	-0.5506118820776255	0.09532318661606788	-0.09476526792307086	-0.02414770865649309	0.04946674198064173	0.44809917569391533	-1.1522109195552936	-1.0669052077381727
0.022152520837219622	-0.8082015451446504	0.13491868430877024	0.23268390706721276	0.34883258789473853	0.5390087050230984	-0.13442680770059778	0.5281242424105339	-0.16549243911267378	-0.11623262263402767	0.17821738076673402	0.5829345627884949	-0.21493780138117852	-0.20718834843848183	0.2633295721710888	-0.7360695515676984	-0.1874539807131973	0.8399332306845316	-0.7630422891826282	-1.3573779252624671	-0.49413299607954164	0.575903809903291	-0.0955177859223825	-0.0824392805508969	0.16232406039404965	0.26964040338087575	0.1905774690338384	0.07899898645826062	-0.14990436746696417	1.2590860124352667	0.13969392295547256	1.939168506676693	0.1445423843647812	0.46864783887842393	-0.21090545811480343	0.4663705874683768	0.44480864779460105	0.9460570200803757	-0.6667095667788612	-0.9941288814870191	0.031958298933322915	-0.4187484511711691	-0.20810373108830138	0.5404996515518217	-0.03685624635050264	-0.10557805707428053	-0.5196386674347157	0.3926459895132302	-1.1222801022839057	-0.9715097899979851
-0.3365688720839345	0.015300779590737725	-0.12356072783517742	-0.8917533838796605	0.0479353462762015	0.35241945731353	-0.8460992314943823	0.016569181809778333	-0.13134124673202524	0.7542898767616942	0.15188361561025035	0.07511012872425596	-0.26112130242512327	-0.6308248645813321	-1.3391484221903758	-0.18113066537341188	-0.8023916791390556	1.283709304880778	0.24137335875414587	-1.4794899058126192	-0.7267266790037165	0.6905895361702304	-0.05104314170508796	-0.9475795511532243	0.26353449040691246	0.2567268034179189	0.7656784998964286	-0.10646010335002082	0.29529228310999983	0.38683516364231896	-0.18369356681671808	0.2820617056426354	-0.9178557851150005	0.0806909009505557	-1.1318627501163483	-0.08805477221976837	0.09653686501493879	0.48407567162211795	0.19222941059378768	0.20539932336927744	0.43654989125130894	-1.0575612176654232	0.5427767465914864	0.7249543489266578	-0.06406640778622923	-0.34828731206256447	-1.0131416985193054	0.08320586334296301	-0.5366280529821973	-0.3281880666239726
-1.0870915367397644	0.7412999889615428	-0.8695768422457841	-1.7814728755446196	0.03790921257837607	0.0749173272622363	-1.2920941362453942	-0.6468048298996797	0.08009444130013603	1.2898606882908048	0.050733360225806566	-0.2888296425840316	-0.5187922383719776	-0.7625955959370271	-1.930908775273577	0.6056551529514449	-0.9708141979481787	1.015836185080257	0.5976760626404545	-0.8944061413762182	-0.8902597408503442	0.8007878882859459	-0.07444060726245917	-1.2675298687038044	-0.04809094153288362	0.4611872866310485	0.9196873794352562	-0.2293098083062288	0.11585340682443539	-0.5951594048117836	-0.7125932512283568	-1.0250853748548845	-1.761550810669715	-0.3547000375257959	-2.0623526179932563	-1.145798282409578	-0.20458762153578328	-0.16559520495608773	1.048786832311542	1.3574138669186477	0.8163788821685353	-1.2249509397442289	0.9514054845540157	0.4427684053790836	-0.20442580173130107	-0.4644158513236607	-1.0569088298914326	-0.39643058987148727	0.33243644352544366	0.04541795368744928
-1.3657092059427118	0.7591784478016729	-1.4051400848027984	-1.9629838108464719	0.11859533534122725	-0.3725269647621999	-1.1833111710135173	-0.8869387723101644	0.1679099386218117	0.8519887387557504	-0.16374152248958457	-0.20260553967832678	-1.00180261165755	-0.3891409003208146	-1.0744241301732613	0.9971907603636663	-0.6090012267814213	0.16558133719788035	-0.06800331952884132	-0.05488336237344751	-1.109903758873985	0.5457888364741544	-0.30968438375517254	-0.9538832409280856	-0.7806114629080245	0.24435533634909357	0.36867714314532624	-0.3729297256094238	-0.5834168190503356	-1.1137409072317956	-1.089175474878111	-1.2076536600988048	-1.8695705263354871	-0.6906258913867738	-2.3442588503866304	-2.0584526878779004	-0.4159627342804445	-0.07558713478645165	1.324250988714807	1.6366692428704421	0.8681550724691897	-1.0368262359549754	0.4104715124065247	-0.17484180451418296	-0.3517686963235715	-0.31671620778916537	-0.6409875399553869	-0.8723611010448044	0.8541495694471886	-0.24851718744077247
-0.8275726067812932	0.08463688162998774	-1.194786319060862	-1.5048037457723311	-0.33269475992767666	-1.2246028560346882	-0.8228914088913828	-0.7746615756621851	-0.15721813181386543	-0.47956385444637445	-0.5008743458573887	-0.050958606543184314	-1.424606672702589	0.2077976640369612	0.33671247976058805	0.5559160494534805	-0.06259793944818041	-0.5972041722149021	-1.2241741898025156	0.3789351975619738	-1.4307014565591185	-0.23920570561515078	-0.9161271068341175	-0.46801532808192053	-1.5930545745563398	-0.9526227899865113	-0.5560285410089751	-0.8147351850071691	-1.2548107450695447	-1.1125277673134055	-0.974744879947075	-0.6123162743843616	-1.230593449194409	-1.0536319329950505	-1.8702822829190064	-2.121153367941146	-0.7755931959718414	0.6063738119879608	0.885570065043349	0.9651683691186681	0.3947197512416542	-0.8051643050222868	-0.78357892734362	-0.8497054858448738	-0.40451674936386445	-0.16744945550100743	-0.24398622222025773	-1.1897025160407388	0.589445946834812	-0.8419262031455504
-0.1899937245967431	-0.8171763549237846	-0.4660892361897979	-0.8738383962646271	-1.5037421530046386	-2.356515376685382	-0.6845751118814462	-0.7864896967445143	-0.8827258633858566	-1.8665162609543016	-0.9058037065747644	-0.3661121115771157	-1.514610920580532	0.4939322040221522	0.98087618660997	-0.39775200646237296	0.18440792078690396	-0.7775605541882085	-1.8235109655854473	0.1746740692528592	-1.6811498097292636	-1.16239892003395	-1.7273714218417886	-0.3444769088597325	-2.0350591047029725	-2.6894607485963804	-1.2693056136554153	-1.5839991990264863	-1.3148557035001527	-0.8926840510902405	-0.57928471994935	-0.21776625899448895	-0.2926630217827143	-1.5277214804431696	-1.1444676833165721	-1.3143740557562846	-1.3131945838279528	0.837722658794906	0.09361763415534706	0.016894017323452668	-0.49906262066462737	-0.8082955289922691	-1.5808448306797638	-1.3688129929655213	-0.4465464982526872	-0.375724384785078	-0.3119889772414226	-1.2793603677941379	-0.2595114608372648	-1.1094880834995062
-0.3604484287555231	-1.5474324963043948	0.10042390504602162	-0.41389722850433813	-2.5994483671938373	-3.1076998416652577	-0.7899445909387373	-1.0280494748318159	-1.6260734370881478	-2.4262900242125327	-1.2415020855436631	-1.084855808303925	-1.3311800566440024	0.20267812737646987	0.44185492567838747	-1.0375058836119955	-0.05982239194854232	-0.554234546256603	-1.214784416070353	-0.30581148010661086	-1.5775896960434352	-1.5074979630980112	-2.209934080166613	-0.6877488189883944	-1.8614759103212708	-3.6612388125605175	-1.4490990139941788	-2.172022326610884	-0.5749087711982392	-0.6805495408779012	-0.6115529804654671	-0.49325853407607584	0.4559717175110954	-1.8585384461964738	-0.7308083045288661	-0.3444326797703991	-1.6186922732518905	0.022955470015646247	-0.5885553188606385	-0.4695363197365701	-1.4283944944090132	-1.0967324594152206	-1.22857251862612	-1.6243482481832945	-0.6770238617622492	-0.9127033875008673	-0.7096988042751101	-1.1620629666884394	-1.0007924898586709	-0.8430872679919301
-1.229859847387371	-1.9749277245151553	0.15137659417459384	-0.06970497416711555	-2.4594053225303374	-2.8428696028952327	-0.6812693989651669	-1.0322359670364076	-1.9032122415210304	-1.9803115406155132	-1.3488878447009651	-1.5854230729795633	-1.1636930820998723	-0.43501297105610376	-0.47676426881093015	-0.9088897921297615	-0.558228642495325	-0.47700812518921587	0.19881844864328194	-0.48300863513957043	-1.0177991365821735	-0.9371275862218377	-1.9166676382636239	-1.1514099053408642	-1.1829281729410168	-2.939954018708261	-1.1984855896279802	-1.883825758663941	0.5733205180830689	-0.4861955106466709	-1.5027579773417081	-0.9438915762527691	0.8164637606546961	-1.6284861748286132	-0.7264362169095199	0.08824459467163163	-1.2539906038587707	-1.2076978775434999	-0.964717349007483	-0.3460643529570922	-1.9810427928485541	-1.4387171019190188	-0.12476322987115998	-1.5591339794416907	-1.0955175392290586	-1.3243881662385022	-0.8620720257081324	-0.9114189709925993	-1.084520450330871	-0.34874379299102626
-1.7000812317437668	-2.0573797282374287	-0.05606450448772499	0.3668268434728463	-0.8393679748765552	-1.6649885927979942	-0.024384306183065696	-0.45452898466328695	-1.5240188892012698	-1.085288848424048	-1.1632260714406646	-1.4369019110503654	-1.131906806503191	-0.9513525688051053	-0.7282563666389111	-0.41558799789928774	-0.9064743188330471	-0.7612074286893611	1.2132227636481443	-0.06013206230215649	-0.26082896544343565	0.08690485008792914	-0.9747060243437011	-1.326192599644808	-0.3679877335182626	-1.0031562560313816	-0.7826668422974579	-0.5834718182371955	1.3657590780834956	-0.30204560651997203	-2.7271064774459184	-0.8296197896532119	0.8486834310229473	-0.7408373651168098	-0.7808981195766427	-0.04239221018651205	-0.3463517938597253	-1.7371758442527288	-1.1084506498205997	-0.06581796786179973	-1.9759282088390993	-1.4744848237506316	0.5273220618060328	-1.1889171312504414	-1.3384008472072115	-1.2223220115694295	-0.45654214391367137	-0.6142318018853343	-0.5808712174073817	0.003391386527160377
-0.9765104996803035	-1.7450212001605265	-0.12539045323561598	0.8697750626599883	1.0940618386588834	-0.3840933972252715	0.9204421651902711	0.28284276589779983	-0.7522717335485448	-0.39652018294571506	-0.7774635817880756	-0.8762233931656539	-1.0215163745041955	-1.0495277905479483	-0.12501260392455385	-0.31370850055385924	-0.8783444575989003	-1.0401805349089623	0.8637352727045882	0.7536329204213753	0.24872453977874803	0.7085490483379081	-0.00855824109664025	-1.0710503357403582	0.21578841706931248	0.6619897870545782	-0.31820973575452294	0.9821131280584507	1.197233306727144	-0.22938077427794662	-3.1227630825237673	-0.1286031220159063	0.6607216911857499	0.3799892190644079	-0.5398751669153953	-0.21184938266203965	0.4008620907255366	-1.2311180530758419	-1.1208674432586447	-0.14249728695782643	-1.5083316200446744	-1.0112567584839194	-0.026803801446267452	-0.690477734588351	-0.9829982667427619	-0.7198537839536056	0.1561431017051496	-0.3549889203532512	-0.038526702824685136	0.15426105357929998
0.4511787518492914	-1.1666818373474424	-0.04178386791706273	1.1672190953897297	1.7756220084370617	0.29833984584096	1.5446427710834238	0.3757698503895865	-0.07290753488515161	-0.09996029236545029	-0.3748552234736232	-0.43308327491243925	-0.595460293393358	-0.7398111976070164	0.6352590149699527	-0.8084164017163733	-0.5173901987277514	-0.835277196835727	-0.6581783487273655	1.3810012632875948	0.2859156054211714	0.5302669364860574	0.46918273145342176	-0.5158833957405635	0.43366213194472875	1.0207631652038784	0.2213814560012638	1.7425323330881628	0.12782248364640747	-0.31829088741899725	-2.0439027758368526	0.4373144454049822	0.33581699728024916	1.1491922312732925	0.00588691618975263	-0.03341098955918248	0.38982538802692074	-0.35759475259667983	-0.9955793976288553	-0.6552504255686827	-0.8042720952576314	-0.22480407357752444	-1.2801929578377387	-0.3686404553302813	-0.07235367605774456	-0.28896656905667595	0.37833136727909383	-0.21381632586180718	0.08267532723660109	0.25573500786281406
1.3454091501388794	-0.7157646051861258	-0.06636187127352113	1.0963296769441	0.784406429109948	0.4466093954609734	1.540715925515461	-0.30666220903243513	0.21378235581661728	0.04243681671085737	-0.08487704695652239	-0.2633835605898896	0.011267989998743988	-0.18381967355539214	0.8960555448608964	-1.336616931059664	0.013472107976361215	-0.13308692959745635	-2.103444277120327	1.2402034024454007	0.06466240832202522	-0.02196453317584762	0.5135793662433217	0.1155442606171121	0.4142459426865489	0.43287136058074843	0.7445365751138424	1.2524281867980527	-1.0820597637318112	-0.40127119285566504	-0.13630183639883361	0.31355135864500516	0.0242353908558871	1.3432628165134237	0.5708782191496171	0.3346342144211616	-0.22625508296761604	0.1835600636876335	-0.7240338372986337	-1.2354061898271749	-0.08483644629109612	0.44323372516993453	-2.005428053389263	-0.4232084942927386	0.7659176005804555	-0.21461695558735755	0.0939314369800269	-0.23982585260289466	-0.2049182190765095	0.3285049397119375
1.109281210171251	-0.6942551751676584	-0.2333472142210221	0.8420265607585823	-0.7438538049423112	0.6146156809219762	1.1699654640125439	-0.847783029108753	0.1904573589126304	0.24878574851736482	0.09986628195356152	-0.08722490293879663	0.34986359010931123	0.4592261705936709	0.7377501500494283	-1.2742526337631102	0.5644321084824929	0.6089989962938079	-2.2519321884905192	0.1479572811633339	0.008357193016778218	-0.2337512938400146	0.5289825254900145	0.6162613644208532	0.3598635759885566	0.06847640668533991	0.9282864621751908	0.06564041182549962	-1.5378834148322436	-0.2410092196703385	1.1911269735684422	-0.1811947467157915	-0.04436034932745327	1.1943331595806876	0.8714203593483719	0.4818141309598275	-0.6714185849181249	0.4515487654198263	-0.4377888193594032	-1.4405661615116445	0.45479096849718953	0.6347038653716862	-1.5587731110995922	-0.7201242626145135	0.8688842367421643	-0.2998645986424803	-0.20135214257297546	-0.3939316275225158	-0.5621150248241913	0.16641187560186838
0.3562869456863407	-0.8559792572861975	-0.20984194078996687	0.745254935758301	-1.2957274367601097	1.0179840866872676	0.8770233898537343	-0.22521632703267247	0.1569761832316725	0.47196369724826975	0.26960575898985395	0.25592512629102276	0.1500354233128941	1.020459575010621	0.6752594512395592	-0.6747344432886778	0.9919433716247971	0.9662176611382518	-0.9867356168784025	-1.4557110589239768	0.29306333028903353	0.07961164868690135	0.6783763792100768	0.8328037073957149	0.3274025551607083	0.5259081829644647	0.5058658808880423	-0.8346164371962969	-0.946223342862207	0.15908915389332595	1.1314559970725624	-0.21969381872586904	0.2477995925148502	1.0032983236373643	0.8481702086387404	0.2922025888502416	-0.33931367290944775	0.8829954779424213	-0.3469457568310382	-1.1092086141812878	0.654837477108344	0.3609925788902142	-0.4963295062331406	-0.8540010654648931	0.2375578348059555	-0.15442338939568495	-0.03273328625257031	-0.5259405530577026	-0.7367140517732297	-0.3771193430904422
0.06153241158099803	-0.5248544209402184	0.2590567534076302	0.9216161341339127	-0.46786325897338604	1.2260327439578436	0.7755547346867488	1.4242670951122096	0.30855405977861755	0.5696955088981074	0.46975302477391473	0.4830144150547012	-0.33195441834635925	1.2891588359973973	0.8681054875235252	-0.13761991511911065	1.1563202951825073	0.9192583456103078	0.6654090397981715	-2.673246873115123	0.6669298277867278	0.40204520709875674	0.6854750080427341	0.7552332375282782	0.21969163098722577	1.240773734651411	-0.30253150921449373	-0.9196703461146473	0.15789500789344119	0.5169436932472254	0.2536007396771691	0.5336597212000438	0.7170899148463441	0.7931611511958451	0.6777898766028182	0.06783867029507964	0.5889104029415734	1.407605755572344	-0.5059711912894883	-0.4187887865861897	0.4982940013091192	-0.02831812888522264	0.15561787931743576	-0.509508420314005	-0.4030783138724397	0.30416585112411326	0.4593063932326884	-0.45875411194039106	-0.7420458336013621	-1.0661463011866077
0.4241631987177594	0.6588815640047092	0.9313999787894702	1.1462900971092742	0.8004680188676605	0.7718840444042475	0.6137902200290482	2.7316842213094783	0.5844743144673643	0.5470198557399395	0.6328547820892847	0.2724383417604669	-0.5390430739584536	1.131495387079971	0.8953496409625907	-0.015904790362859657	1.045598231415438	0.7162718890898014	1.5366722755928899	-2.707862475403072	0.7646908402564259	0.14796210610503066	0.29172322688233676	0.6093373141708052	0.0018636655337534583	1.2836809287167381	-0.7657501027290018	-0.4141116198944618	0.932200088021608	0.5957207653544354	-0.1448091218105991	1.4602950598282123	0.9676952016549424	0.41851399525067606	0.6382116911106158	0.14704836530447224	1.3367129068069468	1.3958612111168078	-0.6745223229682438	0.3102426250765539	0.21124450123820743	-0.1378952731299973	0.0888998242813998	0.22089633075344378	-0.3252717566213601	0.738191429243238	0.7189526949810778	-0.1447258676897033	-0.6576901978857791	-1.3376898248448792
0.799234980833682	2.1736832659590983	1.2708644086219856	1.1045955119250477	1.3553280241659544	-0.1141017461800974	0.17888073602884322	2.423542721838835	0.7894863796739429	0.5154164056764312	0.6389595852403944	-0.17333649608876048	-0.1681758157586813	0.6573085058261541	0.35518778030337084	0.011326440439391313	0.8708237728620931	0.5125532725544197	1.3438527431953258	-1.454540711346335	0.5620190692878456	-0.6658060159579601	-0.2343791285967843	0.731223298890846	-0.13322914355696414	0.5144859180812058	-0.23431633997138068	0.1615607598888215	0.9880898309214158	0.47022671944275635	0.5908655400851032	1.584348646439898	0.7304689509564481	-0.0783985169947162	0.9146183097260554	0.534360274889986	1.2999669262078977	0.5653506200980581	-0.4730270875258979	0.8438051385165222	0.14613207243057838	0.19413242336436562	-0.028151403284080768	0.9029556997205267	0.4390254589611927	0.7791704863466956	0.5103946390400949	0.2582184437898006	-0.4011872687782103	-0.7675820151600002
0.6240371777883392	2.9741604265000796	1.0316620081019712	0.6850223710246367	0.9640472320960305	-0.6263209841739512	-0.4029056833848497	0.641213186177464	0.8028179350108097	0.4813699064733231	0.4470833140905888	-0.2661582973487685	0.5581076714603008	0.18253847933934658	-0.5177845534311687	0.46462775574463877	0.8937348458505024	0.2771676356162227	0.7495139826975402	0.3754296823387627	0.4199045072318476	-1.4450446757676156	-0.26297698345116194	1.2041624152621722	0.0865671206157916	-0.2772625732579302	1.1386265983809267	0.5489859690063216	0.6277226090030921	0.37560000793066467	1.8352094299299195	0.5559951352817541	0.11761183880326177	-0.3939944347810142	1.4142952217021683	0.9495266498228848	0.5927910881243225	-0.4297363628085391	0.26150852544173186	1.1227597235431406	0.46236524509628474	0.8228622579069362	0.5127943221327337	1.1583380675805546	1.1236603397662388	0.44354697790471637	0.23205424378186273	0.5024875040231261	0.1670821903020088	0.4564300745505379
0.0789619291514018	2.4766580249159222	0.4805521975526459	0.02276392400686538	0.28878678431978316	-0.2638837892262605	-0.7864301041441873	-1.175230104657981	0.6522211828528099	0.3308655101378353	0.1713864176568194	0.21503181676303626	1.1554233694736538	-0.040072765802401655	-1.0320854679326494	1.3073770952120212	1.0728975366861826	0.008093850668305052	0.5193658630535412	1.756062674702669	0.634191914278098	-1.6184543512349234	0.45691998152779634	1.619873898505491	0.6621188678566969	-0.33540660407142636	2.3277870655146593	0.7881311635892964	0.3661577663639669	0.35426996792128723	2.408507261413669	-1.0096294631952005	-0.4665928109269151	-0.30146040667363055	1.7281679078644354	1.1418027643789255	-0.1276324942081572	-0.6513959606574579	1.2383180846298687	1.1906201137620025	0.9267618657725768	1.4047633976913962	1.4824079126140757	0.9862736221586318	1.0243166051236707	0.10260323709920727	0.37829246609626177	0.4711267849522342	0.9169457298124644	1.5350738499510435
-0.27369267247966633	1.1175216408925759	0.011704585596097746	-0.6448453151841941	-0.027576734812274864	0.5994719900878659	-0.718898606963815	-1.680755447158845	0.4331667115327549	0.0667876073340731	0.019171052059416688	0.7545867015288387	1.325710275573586	-0.03527053682581225	-0.8154285903176408	1.8827658289937212	0.9590035141857928	-0.13211376988082124	0.7543019621574278	2.0801010404395384	1.0208857639272648	-1.0921626278013372	1.3650204831062986	1.3428657260562673	1.195200028747829	0.2053695109338543	2.2461665100390156	0.8663421086854064	0.33413075955482097	0.21180529539054574	1.8213591284993422	-2.103161721454543	-0.6605869962916745	0.04908722402125997	1.3831674425416653	1.0632785290269355	-0.30301581825067453	-0.02295142880977988	1.8516839910440934	1.0729333703301778	1.1100034918837918	1.577593666492438	1.8879702667488223	0.6887542670929689	0.21259844708910056	0.07548569704794471	0.8209881772666225	0.275841647454867	1.3678397632090653	1.6396597995284214
-0.24636946501399593	-0.09986214210776409	-0.2861473215985611	-1.0913815306988257	0.02223497670402145	1.1500198379310345	-0.1825068011104312	-0.8026661840179657	0.21953335937759386	-0.05898707036356136	0.1262304320134909	0.692297564089966	1.1170332059500339	-0.011486761826312945	-0.2429907744947707	1.6492563666200524	0.10284811323811947	0.00795059487135089	0.9775194464279534	1.5188666093223466	1.0770577854639432	-0.16122919290282972	1.5739060077773634	0.1450339620791673	1.2209976909081426	0.5598141230131359	0.7465133494490961	0.5924842056000538	0.24924786698129606	-0.1355238680633738	0.7051088051300861	-2.151449744870646	-0.40481697583869813	0.2937328656807465	0.28762749098669044	0.7873181101304766	0.06857582545625629	0.532264614117652	1.6408527616155646	0.7526544473506661	0.8244607631835265	1.1553158826242451	1.1164249388788876	0.5160643125498295	-0.5693791263403836	0.3236574888621697	0.8616490512589488	0.11891814848911546	1.081134935248648	0.6408619185219497
-0.13973022326844906	-0.5189567083585344	-0.548110554816329	-1.1506778295122413	0.08400521682963558	1.0271555619426564	0.6506118052915855	0.42268580368055153	0.06058545319054415	0.2136440403488868	0.4249799446835075	0.08026688367067891	0.7391645206823639	-0.0750166787615858	-0.005515651240314252	0.8277244936420843	-1.3621712735828884	0.3279238436758123	0.8283955075927077	0.7557240836616229	0.5813118999501131	0.8187374738177637	0.8056598181127242	-1.4201855555111285	0.6928138984264701	0.25123011900181175	-1.1756609198696553	-0.08076701884452145	-0.07749198616505718	-0.42088397964813357	0.05914455696056982	-1.3493962871921514	0.06698994209656207	0.29205313950149925	-1.0348484238834694	0.3968284334889412	0.5315859456073186	0.21482269505411986	0.7039213861932417	0.27929656828924065	0.3298720963955948	0.2809335843875024	-0.2911854307005707	0.439383865925696	-0.6677119767282192	0.5552367003032868	0.06701813026860973	0.06927953507376966	0.15815494566933136	-0.6862640798718557
-0.16885141931017558	-0.23247804629063093	-0.7478182786958183	-0.8236838238815295	0.029515512075375495	0.5968036859109423	1.4493019130727824	0.977131635210572	0.0065545486847974664	0.7803985556050661	0.6734314836165142	-0.33000726268299746	0.34555113327257747	-0.10784933003355204	-0.3439965596099814	0.18452424025025077	-2.630597196086394	0.5359900124986714	0.46773413104975137	0.3894408449536714	-0.0821268537754971	1.5527837245575122	-0.2807899738477445	-2.37719441802343	0.05779846354849535	-0.397685865569152	-2.2332184171611953	-0.7631834700313634	-0.39884616921222216	-0.2998238991889098	0.22270857657455392	-0.3504344249103981	0.4240269344166686	0.25930794668686674	-1.764760957041861	-0.0010417095823959835	0.638756067953879	-0.6586713172648686	-0.32454152799942776	-0.1281840406187112	0.05593919301638234	-0.5986556659505079	-1.145192280263493	0.27697960017063333	-0.10678703915429892	0.5615335986474965	-1.107025596238899	0.008974788830215233	-0.7469600265281919	-1.2689992776405652
-0.11522455077888315	0.2782122052486846	-0.654497220559394	-0.3964624861976131	0.03140407720929067	0.3544923142172586	1.7435729738713013	0.6943210398367062	0.07629691856581824	1.1526313579673086	0.643177094945043	-0.03480557840074232	-0.0019658196019564874	0.03947183576624901	-0.8435237692513321	0.21389525404493845	-2.857168758290812	0.47299748996007923	0.25374063012432513	0.5219306247836794	-0.3249287687897921	1.753373665357293	-0.7888099901120986	-2.1549297708254036	-0.21629225410444353	-0.7539626066079154	-1.9461154424460285	-0.8875728993338815	-0.3312072678430995	0.1604587949985588	0.6696848059299942	0.271311846564258	0.4361485772315341	0.3981088846515448	-1.4757517311670536	-0.25523099315443176	0.32059063893871165	-1.0699707185991387	-0.770976841029058	-0.17891836892448024	0.1386237458686843	-1.0164290442259798	-0.8206066575539869	-0.022298841665978033	0.5372252606844681	0.39050235818891377	-1.705413605917278	-0.18906587533475439	-1.0067627910673376	-0.6785979408026046
0.26339786889255207	0.6526586103007569	-0.2412376238445935	-0.31332347716355197	0.1394410658250213	0.30306098081654037	1.1522154765431794	0.1039852937502014	0.2006663238475661	0.8919741605101305	0.31145528131247635	0.5234429356712696	-0.27513650728795375	0.28713120611596143	-0.9687786775194464	0.6623027464686985	-1.9366635383253323	0.2912252147706716	0.19576974828852442	0.8017092034362076	-0.05808634895102984	1.2534560516529518	-0.5471528578975512	-1.0812366586637459	-0.14576372921783295	-0.6340628085387506	-0.924681075868888	-0.3364015782062689	0.07621727877832947	0.4419709282235191	0.7243350311971848	0.35207558289957996	0.08315413047336181	0.5202511221593911	-0.5419274256385032	-0.2829095417390425	-0.12417215278185612	-0.6098069430246991	-0.4765261053469406	0.19907454175498238	0.2924047947642528	-0.8422723175741903	0.18170085947049908	-0.2961919890600466	0.7319977194462447	0.2121414781549179	-1.2809849404545854	-0.46533679885550466	-0.6133320352785937	0.4893697872684312
0.6773661684231733	0.7442071518540484	0.09146735910225465	-0.7421838333752316	0.07387955236904883	0.10835021198771547	-0.20582530011118785	-0.2759190714424311	0.25251473273819264	0.051012205118710616	-0.1205549403044368	0.4564322059356134	-0.47653248130094067	0.33940671028666874	-0.6513300466103643	0.8820890054367874	-0.6122905518211172	0.24653079949191584	-0.051019500062788374	0.799028939123922	0.16352458104460552	0.2894314967383136	-0.2432311492360297	-0.041016422518728224	-0.1619381521170523	-0.38782767604138874	-0.1276989478432866	0.32234087359859787	0.2836257990782484	0.13242311841353616	0.304030841693944	0.13109265093311573	-0.42314899772226505	0.21879133241585016	0.20065903611389382	-0.1871918773982839	-0.33385115163490486	-0.013450124159601954	0.11873603411783401	0.6682052221257033	0.15701137044163627	-0.35461770223614847	0.8891397081760417	-0.36816871160830855	0.40666515356716076	0.09483145348193416	-0.3645433737954524	-0.5946989839859009	-0.12754261840329234	1.2231421229471708
0.5035770690511591	0.45505589932773766	-0.05645592297195347	-1.2439425670152744	-0.4060962822363923	-0.24895387883123335	-1.5702376711821402	-0.36054672113822506	0.1763803976852297	-0.8569127441265443	-0.40353994998495035	-0.4260108487337823	-0.6480488447438169	-0.012659845009762952	-0.25443944845135724	0.5405162807883972	0.23664530098034925	0.35803160362579534	-0.6299103948673233	0.38105102558333825	-0.1913744269602012	-0.4908138669036647	-0.569140354972282	0.3578645777807115	-0.5233553436318377	-0.31068438657153213	0.06561739866553973	0.38298567597717303	-0.1134674719978635	-0.5633310475961691	-0.11096203339760231	0.0053870039095458575	-0.7244839663650768	-0.554229390344161	0.25223416546418426	-0.16124114614856042	-0.18733698205148255	-0.22272931970710572	0.4549570790517077	0.6863627105266196	-0.28698436938084565	0.08751741007964102	0.8988504125699225	-0.251274786120339	-0.1243631768927576	-0.033682824552207	0.14328358906763766	-0.4007759508342216	-0.017160995033062967	1.1113863781625348
-0.3781140791777451	-0.21916457192342695	-0.48388428399416156	-1.0536154734398608	-1.0596882052427266	-0.2888244703742173	-2.038137464726444	-0.3462406088433701	0.0766526852110187	-1.3078538616151492	-0.4371918684028472	-1.2619767951409786	-0.7838428333040239	-0.6328703636940519	-0.055151459586123774	-0.10349038321891757	0.3916302305382837	0.36814509769811427	-1.131556012814449	-0.18811257652980634	-0.9006745258358761	-0.5354277338070859	-1.358678857051085	0.26708583891743776	-0.9167832032482341	-0.2392259006476394	0.02117992416431669	-0.2046268611873609	-0.8134424533609894	-1.0099747999664255	-0.12196477299971449	0.2169749948146481	-0.5376226962437028	-1.249607299145329	-0.09993144785658424	-0.24269827058521776	0.1363628997480656	-1.1491208779102133	0.4035720160794579	0.009209052728748246	-0.6993075198728945	0.415544234777883	0.6264552040629825	-0.08794623356434465	-0.5006352059302294	-0.2287724777353537	-0.05507433046740316	0.07815116893782927	-0.12353149460078958	0.6999163207845135
-1.1981257416947795	-0.9599956072481363	-0.497575049356778	0.12369356333856762	-1.3038082108106863	0.3487739479295129	-1.3732531365499663	-0.35796769139402157	0.13066818094457136	-1.1520492493045584	-0.2995645216766049	-1.0851854013719564	-0.7381071280640221	-1.1187723197243893	0.05191241016693465	-0.5484740967513287	0.34191137602634664	0.06507088157539172	-1.0058069210064353	-0.48414979033589767	-1.1204050356367175	0.04775231390863125	-1.7116289751825384	0.2702414135884484	-0.7765890740467997	0.1362569802562862	0.2115083746144264	-0.7101796891854225	-1.0694743104206488	-0.8424961412474069	0.15326336239744437	0.6624790626706267	0.0888915708929036	-1.234742403346501	-0.15556518723789928	-0.24792896241456386	0.3591361131858658	-1.6988082238795466	0.30247266430691533	-1.0032712919501487	-0.7481423973106501	0.8086788973522132	0.6028818012399605	0.0828219456533824	-0.5444436117244513	-0.3964557691836381	-0.4277530146967878	0.6338069649092005	0.1156479269009377	0.7861700190631427
-1.0150432099946716	-1.2066076861265587	0.22770009852071435	1.6031458635034417	-0.82811985003419	1.2633789075491928	-0.28881816408502414	-0.32587374380759937	0.38638553772152634	-0.5985654751219975	-0.11067824171200982	0.03330770460404314	-0.33215518214507195	-1.145686807519403	0.2813837183365048	-0.5353328852466658	0.5788126497784686	-0.4215667171088484	-0.299944436720879	-0.30756315179409144	-0.3332741466999174	0.5692697856776996	-0.9778284919024288	0.6442001816852246	0.0077787552694678795	0.7162734697759964	0.5995139192666946	-0.38194909574205954	-0.571643654738559	-0.3505725965738791	0.33174652275287386	0.976383314303113	0.7247484569572464	-0.532417636227285	0.39471394107710245	-0.024193422035609695	0.3678960678993883	-1.0428515212570701	0.454013075411594	-1.6526952610085606	-0.431517120895982	1.279936308226087	0.7685145295575625	0.39392156739282025	-0.27316902282087874	-0.3579119946654011	-0.333245014609342	1.0521623982329806	0.9209928980937133	1.4310523600779268
0.187347045811596	-0.6897034043565339	1.0797696427637926	2.185058101891534	0.06776889607477309	1.54469032221929	0.20361734766977782	-0.13316193172752214	0.661243090675092	0.056065454435461126	0.08631648771420064	1.0386487206125106	0.3773196589985558	-0.7381286740862105	0.5395837295310327	-0.17670145892825376	0.9727082378277685	-0.7132238730446798	0.2419823771026396	0.12011831509756854	0.9523281437822176	0.4969263987956104	0.4978153033165869	1.0268813925178701	0.8485227631590605	1.0070511696376376	0.7400195954063525	0.7042271739899101	0.10410105830110232	-0.09352184863071224	0.3116754667931985	0.8504165956609674	0.8616054574007469	0.1240205746009815	1.098860239467541	0.289578875495071	0.29862695865333694	0.4152668521127043	0.6948159816618865	-1.5237370047795356	-0.02756580233382994	1.4605987526215292	0.6132933842354379	0.9204809811132791	0.1770531244348645	-0.04550462865989292	0.2181624491487219	1.211181043630702	1.7781562295018671	1.8312220875278706
1.3377254594996377	0.1744560673204947	1.0897055802866933	1.2894819103161073	0.8280380261572708	0.7426636776096383	-0.21774239156946745	0.19375796162499231	0.6778415424711631	0.6107259490423255	0.2916093127144544	1.0876192788939247	1.0139949886970225	-0.22972343098516143	0.47462545622162405	0.2480681645379073	0.956046222654525	-0.5642028760897941	-0.008699721086019796	0.36531174707596253	1.6328136936434519	0.046642266469948235	1.6854090649218256	0.8514535051877301	1.0375039390916012	0.7454506455830289	0.39117976973144925	1.6486085013471272	0.12423424227135417	-0.2324117869010917	0.3881627793604706	0.3180360703801633	0.3766357093812808	0.08616738960120127	1.2060927014539167	0.3754235553620521	0.36481712764834046	1.5065382888633503	0.5841155151006996	-0.8234362368764092	0.20101733317015472	0.9746610671619306	-0.08151726720636392	1.4339672420163652	0.6217631107476308	0.38186331416764574	0.6522693398490073	1.0788516681720288	1.9139071518132185	1.2431643808618762
1.347557840672628	0.634385240314698	0.11524980385941322	-0.3757770793413075	1.2204695801581613	-0.5661433828390758	-0.8894812482267008	0.43785331512647824	0.3237414461750167	0.9502678779571841	0.4452048552252728	0.445841978447311	1.1949070595559235	0.020528223102882607	-0.025152680019682936	0.5032402919285723	0.28905543971939934	-0.10691463667001545	-0.7267995495599885	0.2276224918864276	1.1716455377702606	-0.08499031447119818	1.8674454382703114	0.0646996209924505	0.5252547720207079	0.31353248899027675	-0.15268065127609867	1.6097439297552243	-0.5418491742003444	-0.3902090547214862	0.7783285805360608	-0.2691235371435762	-0.2865440759938392	-0.4423648598047946	0.46714048844743683	0.1283968236535943	0.6044760920899938	1.5611254534968875	0.012803606453449039	-0.08641753234701033	0.19969635765308796	0.020014067349770546	-0.8601555957600988	1.509867653370256	0.9032375212573321	0.6329187837634845	0.5937381058528495	0.7214506933820115	1.1579381093063088	-0.08222902599760372
0.2668174522562327	0.4053345883031977	-0.8203633685163456	-1.3997288543611086	1.4210864380344708	-1.3355388061933982	-0.8858685748666734	0.3245487566527988	-0.221916555622953	1.0087927901776603	0.43586450399454074	0.03577493610614396	0.9410733442753295	-0.09981760474834186	-0.5406644205155104	0.45924799826435014	-0.5170851118803238	0.28876311482099754	-0.8401393031381396	-0.05023120042715511	0.19474507018116316	0.4345993640754954	1.2336686692879195	-0.6846477471184126	-0.01060921115512198	0.3304815335037706	-0.40357855703085704	0.6324243601698563	-0.9113841526597646	-0.17050841653158627	1.1568541215875623	-0.5495168101181134	-0.47739612936868564	-0.6098286471184153	-0.5770216177502323	-0.18340508109666415	0.8123173051137283	0.9527044547074055	-0.5267271555286591	0.3949020873123473	0.07393743149922717	-0.6306730025078697	-1.0459430981688993	0.9547600479878031	0.9500699358722635	0.5119901314313692	0.3275161894554654	0.3445560018797977	0.20673093294573733	-1.0633325037224581
-0.7641380769525006	-0.0337498684201048	-0.6017545129309247	-1.0082429857753994	1.5714993515775297	-1.1393703266242652	0.0018783640641557066	-0.22634644950080895	-0.6291276707374747	0.8131596003566484	0.24347149657846834	0.25302239909046287	0.6632707764512069	-0.39442900249861307	-0.5025644112066918	0.11536726786064865	-0.6780347705310069	0.35879424459768067	0.28949377234729157	-0.08944614302589322	-0.19012057563347357	1.135783647642488	0.5057754112212676	-0.6563365099811636	0.07423599026424345	0.8622042540750195	-0.2561308950100906	-0.438336388232148	-0.02458552510935042	0.3404706012925818	0.8421780889771323	-0.4360372874224212	0.029715135211930185	0.06355473381474491	-1.1100905749958794	-0.24931012542630468	0.7406575724641319	0.4187962683585064	-0.42057310708068085	0.7526561108192767	-0.0434971854114526	-0.38983497169752757	-0.48578121433290256	0.08573198987026477	0.7486148760389917	0.08205939282780896	0.39422780480172714	0.22493749194683835	-0.06804248404288868	-0.9220762858899754
-0.7140525777928052	-0.057118204919158644	0.6534137504622326	0.19311918662821728	1.481007087290953	-0.5622469477308691	1.051342128263597	-0.9012409261957177	-0.6940605271844844	0.5021086947003026	0.021493084450041937	0.5381591697669686	0.6702873844830628	-0.5247679732049887	0.1264425671830538	-0.3540187310883519	-0.02526353476772698	0.13057068308903058	1.9889112769581114	0.11337503857604513	0.3965170611287222	1.2398158910398955	0.12828181956101728	0.1763132991182823	0.6611057270931309	1.2478446775786063	-0.08764820625021813	-0.8133245366794912	1.8521221798141385	0.6949285455493308	-0.4689307964258382	-0.12136026178735089	0.7490322621110733	1.0185128190921582	-0.8075672341233705	-0.1356514325733989	0.36359644488258724	0.16456080693006828	0.338803975349174	1.1662608663671818	-0.049199207795197944	0.4314699862256926	0.28175678791844044	-0.5074323939093212	0.2648433225422195	-0.3774905011679174	0.8431843417606613	0.46647193353720967	0.4606036138159391	-0.028639798088733504
0.3031007712483622	0.3278049069542722	1.6227660193094084	0.8670487600156773	0.9223742826758512	-0.4596239015095049	1.347257246776538	-1.0978688530955907	-0.48828760602608445	0.22449501277206663	-0.033243758294148065	0.20667105619536189	0.7881098951168142	-0.27831439247133566	0.696069273192871	-0.6525542612912781	0.722109160047021	-0.1781939222490496	2.7802595006108697	0.11377484489305394	1.2371891868671423	0.5261572768626432	-0.03250653351152316	1.0084003233139547	1.0247083498780163	0.8484991576803801	-0.26169949811110244	-0.4434749188840539	3.266396420647209	0.6309366098056447	-2.193562449417593	0.13837205639560307	0.9035093015194093	1.1987460074831529	-0.07627720520222157	-0.205013271277756	-0.08235315404594729	-0.13311106120995253	1.0561552134427776	1.4575205875600845	0.11577231082827717	0.8733418353762605	0.5997120551194105	-0.5111355860961435	-0.5049001741655539	-0.5828706735237825	1.098876647039498	0.80689407987237	1.0530010512773909	0.5023426896808029
1.232840184316369	0.5454585636595883	1.2477132827165733	0.3365173991356039	0.11713639444315896	-0.9466148680527107	0.68079769320581	-0.4120859247719477	-0.24670997754304083	0.03477326172793021	0.10161084521347738	-0.5435764018175276	0.6198633083696113	0.2503894785903747	0.5368529192831828	-0.582043865234133	0.7009455998276178	-0.36533914096426917	1.8562271589016295	-0.4154373917332329	1.3903747271043974	-0.4004700206005811	-0.2375361304311511	0.988861104141944	0.7112796491508834	-0.1197049703891671	-0.6294577498710283	0.13825812662699127	2.964988711365696	0.3550843342021034	-3.1858590201767765	0.21398037208543536	0.21595990044769922	0.2834905270743639	0.4248787550280666	-0.564439824378481	-0.33448033195606014	-0.5903451229797293	1.0591528343854086	1.231724930858997	0.40991291865521756	0.3908102043573372	0.3401363570924797	-0.1512944036847447	-1.3108005803365883	-0.45078471272539067	0.6559997705531264	0.7939757239299569	0.9336755354954833	0.01949012449035366
1.2140057194220053	0.29668946840882265	-0.013350766069972292	-0.721461550861513	-0.32662964636041375	-1.2583447023492424	-0.27694346594221797	0.8505815306269975	-0.11889582727434252	-0.05018000609977394	0.2461871907249639	-0.7461619168255157	0.1737211507356706	0.7161350541018289	-0.2208049182348859	-0.23345597128544904	-0.08827197978268822	-0.338058748834697	-0.031061296558362962	-1.1051442186139853	0.7606525691910144	-0.7148034510261317	-0.34587087732871113	0.15178688287126968	0.11430199568195004	-0.6950757843375122	-0.6266318126584519	0.5135499950681084	1.1962842182723166	0.26003568588990594	-2.655223358887805	0.13372322350817337	-0.7182229851825003	-0.7881805234668007	0.43486039396183435	-0.753655686094237	-0.36982123410391887	-0.7513154675537137	0.44419744168426784	0.4352833586858771	0.6660272590085479	-0.46039452296229805	-0.0529592070770943	0.12854803296509268	-1.5553147555499518	-0.13118995573435732	-0.20413777048196205	0.2780194006547853	0.15235327542596366	-0.9877478221809338
0.3883675681782139	0.053980744649369826	-0.6457352170224432	-1.0070858661534123	-0.08569110166209108	-0.6208065393292913	-0.6296507812020721	1.72092150715722	-0.03872044799847526	0.07614815402448684	0.24398601393028937	0.18674013821054683	0.022912483969129538	0.8057656776191803	-0.6330816511670244	0.09916378884173774	-0.6488801070132705	-0.08635252654137814	-1.2673453366523362	-1.107527166076995	0.11187231913592913	-0.1709099498383445	0.06788510117425091	-0.5173600950375197	0.04368582556893783	-0.20008733127160655	0.11506811679347567	0.7577012238388215	-0.4909501616242249	0.4795930050307018	-0.8380901230854723	0.018150297797864885	-0.9412222615123146	-0.7104609139954228	0.2454609112839034	-0.19556533209030202	-0.422149420541396	-0.12303816085440697	-0.04790926478599896	-0.38668441363036254	0.7187986599173187	-0.5945036778772014	-0.08393141761150565	0.19352809439377772	-0.677061712142901	0.14204401551819865	-0.5688974328895268	-0.30271929253678964	-0.4956130714036017	-1.452785548190168
-0.3956935929386701	0.46439010144070275	0.2022616055276877	0.004106080524590765	0.38185958188842517	0.8347640975239552	-0.06737441573991161	1.3269774445155325	0.15570311829787614	0.5369327483964355	0.1632795047157855	1.642782207977789	0.6516771536482999	0.5240848425419029	0.11799958400714497	0.21383846954936128	0.0055710492984212025	0.3300655343608744	-0.9672282226616169	-0.06676310076071966	0.04533931913137752	0.700904978264227	1.0636786056685987	-0.06612345488921313	0.7410084238577301	0.9182635409854845	1.2916672088663057	1.1049571464447647	-0.7807168617390761	0.8020266068427928	1.1699676428600447	0.004697877099015744	-0.11166509322693559	0.7386011332719481	0.2668899809314738	1.007608158294588	-0.7416518663244821	1.0880218134347985	0.07753225868258816	-0.5549643109068338	0.5951623822945833	0.3349634634423712	0.3132317686301875	0.30942276366322247	1.1586293940007044	0.23436571033215908	0.1526922891093948	-0.28955217709284653	-0.4011989192236352	-0.873153667977128
-0.5390893683598449	1.3543479559721472	1.6767039944938902	1.4496807780393193	0.20465204182930047	2.0829657489782303	0.8823321309814733	-0.2533689275821398	0.47758815958138023	1.1785292944164498	0.1886315060559991	2.304409586653787	1.692490469526312	0.2035412111044092	1.753874854330857	0.15440290754925673	1.6950783528439617	0.7367394556133792	0.20051920064254392	1.2111556627751605	0.20452892311700704	1.0866855608359693	1.9732817394705975	1.3323666519101467	1.4629978153795002	1.4043670996553037	2.0885955670767036	1.3936102265869637	0.14793066052198942	0.9414897803370448	2.221563670062155	0.15378337055771074	1.0275088017627931	2.259090459193462	0.5237163850642353	1.9026948848383654	-1.3519009961458335	2.0065172158133366	0.4466429291588276	0.007537011995771525	0.4986868085760724	1.4181206761539191	0.7729410102025194	0.6766037777289087	2.8074105222059815	0.16913739170850003	1.4785572870506793	0.4341225516812569	0.13220637288728554	0.19573403516738772
-0.251117341032469	1.6761102970264685	2.050679767612162	1.8952775124356178	-0.9716860228814539	2.106895221350356	1.3126321172353053	-1.925246822915955	0.6907646555245837	1.4494112031542399	0.3089311108020387	1.4349534667950439	2.0570013360691872	0.1902181260087267	2.9606369906197694	0.042669868077842156	3.0234685538059267	0.8550672864980084	0.7852518925077174	1.3297667423701958	-0.31047879788525024	0.5190679657699184	1.8701945577827421	2.3531551676131275	1.1594850569820294	0.40290672069373157	1.8356468754744475	1.0555077121554834	0.922478957762289	0.7644096196890415	1.8525598801844998	0.3498943214815565	1.2627854363908537	2.1812532178289854	0.6252405009589127	1.5048467657510247	-2.0299916626786425	1.8904480578310912	0.22726964308942513	0.6183163220090547	0.5202581414747988	1.3896393245442986	0.8598081805021824	0.9909434306276006	2.8773024701325727	0.046438222027833535	2.148631778321683	1.1192802063605822	0.2005140830069694	0.7288353807314429
-0.2027732652914242	0.6498110295616901	0.5323526285170437	0.752522345805873	-2.5055589607741076	0.7902838418376023	0.680175051880128	-2.466637334922424	0.49562142218300975	0.7948494182436808	0.22197386638830235	-0.4275396008774076	1.0020366662814921	0.49868414303863434	2.5345169570324364	-0.1587816502249476	2.6098461071122188	0.466104998270167	0.059004783766331996	-0.26963556779084347	-1.794462245336239	-0.8523454275572765	0.46894204822170504	1.7173935414193733	-0.43125891856735654	-1.6568724515257487	0.5600012094739412	-0.2418955771511533	0.4525141330042324	0.2676079626174822	0.43244359418119027	0.3299051529007886	0.09636194437238929	0.11232420464120042	0.21334518852337822	-0.1706353642905979	-2.4816904907179547	0.7960914054920191	-0.8643388412268174	0.503245075636213	0.41015625901919095	-0.009775053825493894	0.397407807060626	0.6484997443530995	0.9826075018644471	-0.055662986600776426	1.243003713506173	0.7733040665703936	-0.6881931610753127	0.19471093446454335
-0.7436382710950455	-1.1913105123007814	-1.901825268680293	-1.1274763209695462	-3.2996707606640796	-0.9998981741512275	-0.7509502293597445	-1.5602233959481022	-0.14892953561942662	-0.7026048543734231	-0.3381571803740563	-2.0319128128790744	-0.987089040418628	0.7997195560954227	0.5283124587372238	-0.5968928535740715	0.43196774814911265	-0.3693122471894196	-1.3241780586607237	-2.5149184784626852	-3.4223885205519298	-2.397020994699421	-1.4878332659142994	-0.5153471335358257	-2.42082465595395	-3.380190790580276	-1.01854252514318	-2.0130576400378812	-1.004478472320662	-0.4884317096358254	-1.2124593609810024	-0.07964573959005003	-1.6721186824623473	-2.580886457142764	-0.6153312737128752	-1.9869385464158034	-2.513081570340369	-0.5671090828380921	-2.1256561343311935	-0.4031779253436809	-0.21531058126330277	-1.7330337258790784	-0.4549752534810119	-0.5410040928585315	-1.70368067086555	-0.09527719034354255	-0.9424495995105305	-0.785878819455366	-2.0232458524326717	-1.0579524547358128
-1.5215851086638905	-2.382115815349215	-3.471610830875685	-2.2636651637565413	-2.8185248523543325	-2.1244807879422267	-2.091783195361979	0.015284867817320337	-0.8950991315276525	-2.166602629592029	-1.1872359138812179	-2.5405183045519175	-2.5436013914026283	0.7718369754992885	-1.739135338406574	-1.2356263726838779	-2.069851647889975	-1.2641886372243238	-2.107736572955063	-3.5444314009318427	-4.004105562569992	-3.3485359738407556	-2.8048066041320507	-2.8793489550674813	-3.528207552824729	-3.5929020821659963	-2.0042224108623716	-3.1693771240281037	-2.2273961629911128	-1.3008086928335474	-2.310024249296853	-0.7100391298249815	-2.6268737104229642	-3.956921255177526	-1.36687288612702	-2.677164640063513	-2.0779068571505923	-1.5026802562978143	-2.5398381599045203	-1.396097488115072	-1.3634816909654477	-2.5198577577082317	-1.3215528922203257	-1.9461181405931132	-3.323929174469472	-0.03192913849496531	-3.0900184260321915	-2.5562604205712205	-2.77407933226004	-2.2046801204738293
-1.8436148926274551	-2.025868898146961	-3.2469046442324045	-1.9308666545610067	-1.5324888845064524	-2.006294093130405	-2.508586944595493	1.1494856476449657	-1.2480656432221022	-2.5979271768040997	-1.7245852286029661	-2.0768628153871727	-2.715364470809008	0.4447327403547419	-2.8334225732292517	-1.7407022462011992	-3.262445254328011	-1.7444666335764747	-1.7189141500520853	-2.4628114696141234	-3.1693251800443165	-3.2109576103815964	-2.8315526598074348	-3.785236733236316	-3.188900554895628	-2.2628488021001854	-1.9282241848635113	-2.9330784450320304	-2.323996186427873	-1.7762348645301798	-2.4842987196412807	-1.1176976145632225	-2.067207663398964	-3.1929610219635856	-1.6185055253210996	-1.9664117228550262	-1.2525977976894802	-1.7673847700899132	-1.830352546840541	-1.7376110611024156	-2.4507313493988057	-2.146568705753292	-1.8075035930736396	-2.5815755500686053	-2.9339003228095106	0.1546459601235371	-3.92225682423685	-3.171232514175123	-2.4157804740829656	-2.6002130386063325
-1.3618974521889249	-0.738248968231688	-1.8006740557161283	-0.7572406527534927	-0.3787311015524652	-0.9405132345638485	-1.8766913998687456	1.2991837367522838	-0.9938102245093494	-1.7917586210920886	-1.4824560453461337	-1.3291625212473188	-1.842469630300778	0.1560405476829368	-2.396351975771464	-1.7693285345931036	-2.7217237870235262	-1.6062350302745378	-0.7125825385509642	-0.2203189764369112	-1.6676122368614388	-2.083393298869948	-1.918871280744696	-2.903544432015359	-1.9349609848140814	-0.3845810089494043	-1.0081878956186667	-1.5591941378729555	-1.5244358000771634	-1.5767209493580134	-1.8522125913870031	-1.0046313161763056	-0.6582201254412038	-1.1716642810269147	-1.398064124863813	-0.7117869888343755	-0.22474125623180963	-1.4979016919079398	-0.7307200025584165	-1.377983471352134	-2.7492530248778566	-1.46855754200277	-1.7133431052931813	-2.0525535626752904	-1.2792071968944823	0.3880963350838308	-3.1578606426901974	-2.1710646577896493	-1.4014944516164125	-2.1175923809704598
-0.4032590824559223	0.05037456010043772	-0.4025271707452202	0.00033375995352035576	0.13769224309794098	0.25479858784408227	-0.8452615446863435	0.7073611322665893	-0.4023004140833367	-0.5362071273330149	-0.6297738407464915	-0.8145689290512105	-1.0868588850460263	0.16852277703105145	-1.2629875849042536	-1.3438627467205997	-1.419137870388637	-1.0704525379430732	-0.043360743704270704	1.3255370947238434	-0.5112538224078965	-0.6497538566575958	-0.9447561647863965	-1.3003285840008136	-0.7626762759978533	0.9249379813367004	0.07946980465021462	-0.1118305129189047	-0.7534993514826445	-0.8026423370948702	-0.8911524432095905	-0.5572827919927027	0.273831933090209	0.4945529340916064	-1.0825394503553762	0.009107989409081845	0.7294795680678483	-0.9492057814718583	-0.18985303151560323	-0.895356539727011	-2.091336911434861	-1.315605146800116	-1.1723219459260412	-0.9708569024214473	0.031081406106766764	0.4850676161108104	-1.5690253232748645	-0.4423238594655745	-0.6253121257667483	-1.078253545263274
0.3458076276104195	-0.35996469687400184	0.20235372657285106	-0.2798284974101282	0.28318275802373627	0.8884339572960208	-0.21261604581254634	-0.04600798704421619	0.020303200942362105	0.16285868057071531	0.15416016282440745	-0.5467744751871978	-1.1666509500956268	0.3768422986292531	-0.5018046126171508	-0.8197469085333784	-0.6059567635639834	-0.5706004661935087	-0.070503782136147	1.1999445601445544	0.016025639590288993	0.30140730360827866	-0.4545887375236449	-0.2722415585592898	-0.20922199587203952	1.2419831551271656	0.7136662066609177	0.5074171058793554	-0.599280738795467	-0.015105067149725785	-0.11652114310840227	-0.25994479808483784	0.07643023512129421	0.9380043696147228	-0.944020134373586	-0.11625040642648699	1.3554892055897463	-0.3761211656107478	-0.4100094800520999	-0.7796172878232657	-1.0411988438241078	-1.5749188733690394	-0.5651750708837582	-0.3447327971610352	0.09659111899388034	0.29358948622500036	-0.21228101282246264	0.6378453497338165	-0.5049661587668242	0.007667677292677133
0.46867106679731674	-1.2808726546401141	0.20861555841139268	-1.0409708578286698	0.6290679378915879	0.8352860984980582	-0.1703743617372606	-0.529652240683366	0.009031309268210858	0.025024820147238728	0.345347817320767	-0.2475735677395757	-1.6819241656614394	0.42795433359889445	-0.419621320167602	-0.448666387241293	-0.60260607968914	-0.3517841014951897	-0.3380803387237122	0.11118925449654743	0.4085284320516905	0.5059365061603237	-0.27920609543889596	-0.13835727068988596	-0.04147446566724503	0.9354843498983684	0.7363470370494202	0.31643237214768516	-0.8132339849335543	0.2742425136476736	0.2704532310487477	-0.32611201962775627	-0.6482554338801095	0.592001335634091	-0.8463824025822879	-0.5131697515787871	1.5826220960474504	0.003391684398251004	-0.7454793983994715	-0.8906846124202181	-0.2952485941195026	-1.4682781736906327	-0.20857142846320087	-0.5530803688282208	-0.5595710646030987	-0.12947441415690703	0.4075945024034312	0.48061349103019263	-0.6530934421762674	0.7210599911448291
0.1616971896058738	-1.5201421628771552	0.20972715174077114	-1.1978723233959914	1.3631089329616741	0.473659671909027	-0.17298296050913184	-0.5673056114885229	-0.22739054125645744	-0.38146040667646286	0.07280271841570739	0.27695929483186155	-1.689957417790498	0.10927351934758309	-0.4899701932194367	-0.08184055243860322	-0.6928688035966575	-0.2605831238197423	-0.22118855654331063	-0.4716756488267311	1.1283467644059895	0.39025881262499645	0.07429707694751995	-0.18548979552327605	0.26469321474573704	0.6438582454385261	0.4517491114322448	0.06672775173922703	-0.7513970613626157	0.13455511868489353	0.48242395752506995	-0.40823278317206585	-0.7859675390298867	0.46000235564294534	-0.4264256358026844	-0.43523998837680256	1.5764950073331145	0.12857808402681883	-0.48940564677919335	-0.6725390931491032	0.02900944578293689	-0.5826623494442091	-0.08306347434107487	-0.9922731670655454	-0.7726866950688175	-0.5126116732814331	0.5465641480893706	-0.29314059789415325	-0.4038043740340352	0.9572240110463628
-0.015839180780256125	-0.7041968170348236	0.4970372571850149	-0.25484036310699953	2.09009347967076	0.2397715424678803	0.4019185665177662	-0.139229494650492	-0.2576326026854885	-0.3943912742997543	-0.08683565713671293	0.9509152156637806	-0.7931779455833342	-0.4291665833816803	-0.12452517772447567	0.5790999294515324	-0.09356948452443403	0.057679180345550696	0.36797057649483483	0.13080682127967294	1.966954376254669	0.5498965135592166	0.7658965544700496	0.3351814899932944	0.8691181304045477	0.6938917647959151	0.25499501921342693	0.3671050955550157	-0.140294369453334	0.11998956566698543	0.8542652568028791	0.00894471268749396	0.06869682095663734	0.9999924929316243	0.4384752407426999	0.2961946926836341	1.5833100778842355	0.18028346975753196	0.36941460321672825	0.1608853389972666	0.3970869930551167	0.6038300004776476	0.09575406104423059	-0.770131919180394	-0.05928201423422296	-0.5905116112249197	0.7547299287182745	-0.6296395339499459	0.4405842763484514	0.9639080738823131
0.27927298566165293	0.44019773578777266	0.895691925975882	1.2300270654718066	2.245508681547999	0.22584055634003347	1.4878486607551895	0.6017651222648464	0.10077715881185002	0.015193823550697063	0.22812298007403486	1.4871476019985883	0.4662820313837262	-0.8399690153679076	0.6339446187020418	1.4721931347157389	1.123724870765656	0.7364369723125153	0.9456242847348331	1.265189165181481	2.2916491485073887	1.0745037778700495	1.4110219327233493	1.337243410183367	1.4178857416985025	0.9287191670737042	0.2551288573082399	1.0544650309229715	0.6681426916435294	0.5966188507567962	1.4124490675262227	0.9389809063918286	1.2266844184869177	1.7533665006151549	1.3937627529963212	1.2071370963116241	1.6888967656904086	0.3989176925900228	1.2004700950396836	1.2441840403491238	1.1612901557394204	1.2606718863281574	0.5058550120581722	0.3071797455858467	0.9499332927449213	-0.3470332352033936	1.2653410956300255	-0.12273709075059619	1.4192546085778701	1.088504373748601
0.8410644177801433	1.001234567451583	1.0889614722361356	2.219204904600099	1.6435086177336955	0.18689739988278134	2.308707231462671	1.2614319232681883	0.5859438499439996	0.3347747441803972	0.7839095716755069	1.5801268213221606	1.2283080188440005	-0.9152026271739322	1.2082718948234341	2.0709756986026924	2.112775271737951	1.469280424035112	1.0168770268813507	1.8159673868376542	1.7989036116429113	1.4760781047913019	1.489414796029808	2.0532596824997413	1.4670355741901484	0.9773488226603269	0.2510557304502716	1.4325633629473935	1.1168299144015514	1.2646454364081374	1.7720292581022317	1.7492713560703828	1.6994668669597097	1.9487039316228185	1.8781228705087882	1.6765183773824572	1.7355180960008818	0.7532069333169438	1.4254714485318833	1.879643822504483	2.011546563349219	1.0982981348866383	0.9590704330774531	1.5074123867415536	1.3106775694475368	-0.024549240968683148	1.800863031995401	0.7049692665656384	1.891815152690796	1.4010569783530575
1.1472173279725044	0.8154601270586218	0.946778842906781	2.150175548338239	0.6362234354980775	-0.0913905492285801	2.1621642744228553	1.3802300168282542	0.7700596492036087	0.20777975941565424	1.042493161555631	1.1265948444729572	1.1608643349339736	-0.7286356741630456	1.1568372487217842	1.888913418720523	2.144852180072986	1.7448505605083546	0.567964511241172	1.3858758252315453	0.8632264881560984	1.300542211849908	0.8962956218980385	1.9115895476237559	0.9645138814569395	0.6477282017090984	0.04619684779742887	1.0569717939305823	0.9946671403976588	1.4633030251562957	1.525514632813301	1.772863055772366	1.230992269682007	1.3270875090989793	1.6334361500410737	1.461600627346372	1.4933166609517645	0.891449524583047	1.0459721869701502	1.6889707428833407	2.251586478921006	0.5826972371553655	1.075861674166554	1.912787387747007	0.7957566339636242	0.11415634759834851	1.8998653670393923	1.0760065137866681	1.6257552616277449	1.5879970354954136
0.9016533597167119	0.4163738025851458	0.5742230839336775	1.3272622142513593	-0.2005652605170983	-0.4883340894408811	1.1621284910409826	0.8353414050396798	0.5013603555801385	-0.14664752089997873	0.7529637101147523	0.35155100662610855	0.6366575484050957	-0.48595333563796084	0.6220376959794768	1.0360384007733876	1.3036058425268384	1.3274452082678487	0.016821715659289384	0.5345525545249207	0.13496724352056355	0.6905882355696957	0.059124403208001504	1.1055186057026012	0.2957160999660916	0.09517907431627547	-0.2756453550206095	0.20159504974363995	0.5570404784840289	0.9220838104177069	0.7295678942953181	1.0113245465892766	0.45053952687678783	0.345607860342126	0.9313662032440777	0.8073980167919026	0.9162938705166482	0.5336165533658765	0.5124790956003081	0.9246561641372171	1.5884901374223892	0.32734751979181714	0.7172468997306116	1.3106336393036429	0.03319414440122948	0.01955210319922111	1.3905037135228764	0.7566073979091987	0.9270773023115436	1.2936360188296776
[truncated: 72 more columns]
