# Supplementary material for: Diagnosis of autism spectrum disorder based on functional brain networks and machine learning
Source: Sci Rep. 2023 May 18;13:8072. doi: 10.1038/s41598-023-34650-6 (PMC10195805; doi:10.1038/s41598-023-34650-6)
Supplement: Supplementary file 1 — Supplementary Information. [file 41598_2023_34650_MOESM1_ESM.zip › matrices-bold-time-series/ASD/ASD96.csv]

1.6711941737661875	0.709086347795545	0.5156458801165341	1.5670297836638853	2.2371884492453704	1.598310489701941	2.1047622886013535	2.192484560509557	-0.10094434469229889	1.4656271607189324	0.22747644805103226	1.6302827191643787	0.34241148289945866	0.45764092524031524	1.0577896906003084	0.07855866162327664	1.7721117710901602	-0.2534976123259263	0.29345946098166625	2.5507602882854123	1.2438147812909885	2.398310717519883	0.9074024157811491	2.230569276404488	0.9108501086813755	1.6542524144083408	2.6156359329928645	1.5993251355736964	0.7872744195209576	1.6111724516184258	0.7971766254861328	0.3312510794437578	0.9919563498167555	1.75176361102599	0.7622831341969378	0.8187631065303634	2.2897381105501173	1.893016128258304	0.8250383348169232	1.3230564921274628	1.3797088118686427	0.25969156809422245	1.069127653502807	0.9728795222584032	1.0100319654931884	-0.5390336551014568	2.7122959199525596	1.3828724158853096	1.097891847459433	1.53660173562994
1.339336404384109	0.2462234729978443	1.095560189677444	1.2007808887855376	2.0177533609643095	1.3969734981348976	1.3814923471374412	1.8811429907832944	0.12650278931307743	1.5687814824511173	1.1321038031749133	1.8736698238709484	0.5172280949414759	0.12019492207219792	0.8593747009828231	0.30809972980211175	1.9733790442309889	-0.12554452064127486	0.4614023092056187	2.567710989073011	1.6065190462310233	1.6686009006039926	1.017863852721423	2.106074691474929	1.0850622296896675	1.6389170821712233	2.8518727042236334	1.4388287422459591	1.2089488679428715	2.0029446658775774	1.2211484622875983	0.5381699942175131	1.3907351880933003	1.626447361680335	0.7774963116305454	1.2614113297293517	2.3149299398811496	1.6652054190951238	1.2882616569791774	1.4622030505999404	1.0602599509436552	1.1890009959992491	1.2206316698285247	1.7405581632193923	1.0193172003992177	0.3340486932115085	1.9200743095968775	1.4951222274258538	0.9839613865233394	1.3627135843701124
0.594215205845404	-0.22360734811017588	1.219414846550239	-0.2259482499063164	0.8257567694450901	0.5416050836026594	-0.4921387862727855	0.6464437282357982	1.21011926176962	1.0808511341103741	2.0927484209553433	1.4354859256657337	0.5959534315615259	-0.20622681530251144	0.18295191854282541	0.895418454156952	0.6805418353231496	0.5962310336323033	0.4862904666287951	0.9176051423549457	1.444036165290115	-0.19203478568786417	0.9711814154783973	0.045941280858756234	0.9736921332293101	0.8977945767586692	1.46160177088171	0.8294630432925458	1.2065691578829543	1.4017476159777793	1.3845649833215212	0.44328581558287367	1.0943003723024485	0.6124342520427208	0.1480182123270664	1.4524610151225874	0.9479482356008314	0.6460736543481773	1.5059183114118169	1.0930465497779562	0.5374243427383707	1.9083788961716208	1.0829133407744047	2.06819498636817	0.6128457370280097	1.683459979184519	-0.5450483219261564	1.2882452365663595	0.47471621378976114	0.18407394820191292
0.10000880031721145	-0.3864348943474551	0.7027729042791049	-1.752121354363783	-0.22479308004214832	-0.3819919673049465	-2.251306099380252	-0.32612902380391473	2.5370005698213762	0.23522943649088807	2.49443778415087	0.6093173703144479	0.4081431630017206	-0.15959950774992315	-0.6361765679370524	1.3031992695868972	-1.311360661512204	1.4190891531801546	0.28850525216662803	-1.1833196253303964	0.79566139630295	-1.8338385591878357	0.8081579840597425	-2.551263080805664	0.6163117155008084	0.049572203782446186	-0.545983464261509	0.27292701548507453	0.7672450110278032	0.15942295999844758	1.1487143362569332	-0.0869936207674388	0.24879319036979977	-0.6602466758301031	-0.7347760455662546	1.2783208516723195	-0.7737690276839879	-0.3895484412967448	1.2928356980308722	0.5353781574094698	0.27710143788932173	1.835838119488421	0.6853511751075435	1.6511925549517121	-0.043596471497240226	2.6091166914679422	-2.8847952975995246	0.8704621726832321	-0.046539403502938836	-1.1957503532704516
0.2073386089674974	-0.2658737712612442	-0.02929840421470526	-2.2285107725142925	-0.21946098656310342	-0.7701454293980692	-2.6457467927060296	-0.07111316269813403	3.0178017007409736	-0.536038405449025	2.1424385991301382	-0.06857587179810097	0.013289607398333193	0.19198352397277327	-1.108675015982979	1.154794099988584	-2.4308791765185065	1.6715869337873293	0.08630213860179421	-1.9299164152639001	0.022179947772433328	-2.054946206884744	0.5661122139402379	-3.537879690260053	0.18749728901406448	-0.22581083166553514	-1.6346333944820268	0.15676702684469163	0.3301878132239929	-0.8426978786697086	0.748718027244467	-0.7822681713577221	-0.4604972719546203	-1.2896713336119403	-1.184220822449751	0.944669717849894	-1.4075756598020623	-0.6598338819902781	0.8563152041880415	0.32559863599384464	0.4366329532721256	1.0705786313156225	0.32107771633515175	0.7862853918822517	-0.6310026377471707	2.4770960842070613	-3.2680954733631795	0.3830065755458771	-0.154398330425116	-1.6375321030512549
0.6047133126360534	-0.20656889007665644	-0.39056213141183327	-1.3581444086203613	0.6211773515814096	-0.5294180715953372	-1.6167442316378167	1.1507580029856779	2.1637536804979263	-0.9582821231398894	1.449968830658139	-0.28804696816325476	-0.4231733434134902	0.4602395363123357	-1.0438638989584927	0.6535305744010533	-1.9199318227962077	1.1974434662581412	0.16458113786538411	-0.696945460628782	-0.47857894498427606	-0.9281721897316747	0.26539226850566094	-2.168303526329049	-0.17702766695056238	0.12129274166185183	-1.245995494779885	0.44286525242704633	0.33455474036676935	-1.0527597890822007	0.4922990484062308	-1.2126530789037508	-0.42165601028830607	-0.8787411378551392	-0.9085140897343108	0.6685989708038264	-0.5063561070827582	-0.18556690249899707	0.5265385038107248	0.6902758274995657	0.7234282794706963	0.23751805425674982	0.3134267428680452	0.19850135627928464	-0.97667195019647	1.4128319645784562	-1.5758670581627783	-0.10640261144232027	0.13698751903980264	-0.8036261816127566
0.675157979587545	-0.5194762883863583	-0.2703720341370745	0.1091184002614296	1.1964795270045645	-0.11660163375918602	-0.2949528848081942	2.0564339074488664	0.586292256370133	-1.085025704628627	0.9914485682049761	-0.20636940240961646	-0.8453805374034984	0.3841923965897716	-0.7288333222670281	0.2946122443157187	-0.5949992197932699	0.47236528319339377	0.4639513760908022	1.2648142925350048	-0.5963249914384343	0.30770747045053987	-0.0992762342266983	0.14862731776200072	-0.5109991614653614	0.4590048318405449	-0.2481462241770692	0.7096436177434031	0.6872626108650765	-0.7154241680818527	0.34041858523276686	-1.1874380378865805	0.29990082514974914	0.08797003845853585	-0.29361480174999693	0.33218050329014587	0.925515841550483	0.1910567658621295	0.34353203641802754	1.2221682554629818	0.6743540651803406	-0.20990927377795765	0.6361405678546418	0.345575287089632	-1.17670635478533	0.05675159281185331	0.5479824159389786	-0.6123801656542407	0.3241846383956918	0.45737376113679673
0.20201794122610875	-1.1265681288610252	-0.09489518002742935	1.1737343568933398	0.7229904195919324	-0.05779784941767359	0.18501067632492527	1.6012576013939626	-0.6291977405928929	-1.0975933792892671	0.9043824534211431	-0.22143130225887891	-1.2740151282971603	0.06916410389474721	-0.6173092026754721	0.2545892194420373	0.12899619481386188	0.030570020040273944	0.5509469576395852	2.044463308209966	-0.5478002259427105	0.49289064981721187	-0.5347091844123204	1.3807738581066806	-0.9127184859707629	0.1654439640978981	0.14150242246337721	0.5315640746656565	0.8144711341551131	-0.4521392297579885	-0.020942530645547904	-0.8590846664898141	1.007013940756181	0.6708971014545936	0.060651619597167555	-0.3605973509055866	1.443028902918258	-0.29717363740850566	0.046111459854729496	1.2023432754982175	0.09815942249177123	-0.39432420759075953	0.853219145966169	0.9050057101425473	-1.3729073110176555	-1.0454977881811018	1.3818074284052586	-1.1200232681425433	-0.0521035785785893	0.9843543701221317
-0.36776245698772436	-1.5577885890819412	-0.23478479444678294	1.4664225406963562	-0.4199961684388565	-0.43105443335648735	-0.22276195779768368	0.015787427022407843	-0.9616387802100211	-0.9875783993070854	0.7867563053859675	-0.5151383482038017	-1.558815824036941	-0.19825699256529952	-0.8500560187750532	0.24148080078267384	-0.17246021971455514	-0.08847261755627392	0.11351343426403127	0.9702082607454405	-0.5878136088798244	-0.35294262538945975	-0.971164967440092	0.9613456181654793	-1.2883081922096242	-0.6640671960203944	-0.31119221255356694	-0.10644073920749322	0.31377134544244895	-0.49381677899219995	-0.6447001125363666	-0.4669372306937049	1.0474944502268468	0.34079504019850065	0.02097223773571576	-1.325955878191514	0.5935980133748057	-1.445499407438242	-0.5090458921191883	0.34900841747068656	-0.7142470190927444	-0.6718082617768599	0.5488268811026117	1.054341247002928	-1.451884651695502	-1.7121974566531717	0.7263108985254633	-1.4788980992564016	-0.8362473195020633	0.5084876392591572
-0.4443644068140748	-1.3395187037362435	-0.4911858656192082	1.3159157427876547	-1.118128441924666	-0.8269654738841952	-0.6245842862443296	-1.436841306033555	-0.7790258341845943	-0.5538518337836963	0.17572874855225332	-0.8542284619819442	-1.3350081648118692	-0.24243291031654565	-1.1291194610914914	-0.043628009102992325	-0.5955674752744059	-0.23164571693026162	-0.5830781614645447	-0.818246827367359	-0.7034972664863097	-1.1818173980287339	-1.212429581949723	0.09221554467215679	-1.28660828877574	-1.2843957508914747	-0.7827806060998936	-0.7472638616386978	-0.5263213230745787	-0.4839989031244786	-1.058102805159136	-0.08703170363650642	0.42738598116928384	-0.5513412312330535	0.018846647657194713	-1.893203943877531	-0.7142230898217756	-2.203174746169956	-1.0590378938495577	-0.7903763174358728	-1.2032946572700038	-1.0254678094656338	-0.1927784916461491	0.3219700761535214	-1.0904498685012098	-1.888671714067251	-0.21868104100936553	-1.4603999724947823	-1.3231690366924869	-0.16142843239226567
-0.029550939945468837	-0.44870086072032483	-0.3116901589326439	1.109402757436446	-0.7417148887988044	-0.8068307794317537	-0.32465021792724086	-1.694943278393818	-0.7027627119335063	0.2293794959801799	-0.9241027322074007	-0.8649302492694672	-0.4073104844586465	-0.04689201262344802	-1.0703425544020573	-0.4874428459924695	-0.1726475313629291	-0.5714267246078238	-0.8998586353007015	-1.6747757350656922	-0.630927500483621	-1.0850061625822731	-1.0419016880299194	0.06738491592156226	-0.6282080783057785	-1.095729454590207	-0.5505515135710554	-0.8714622976732895	-0.978832500820383	-0.04416458135006541	-0.7575394925446061	0.31543723920892053	-0.26576031167985664	-1.1691329756400455	0.4576976547010236	-1.406281274626895	-1.2186552498908485	-1.7665160135124292	-1.194871500944007	-1.3102723716148528	-1.0016287418652978	-1.0020806722852966	-0.8375032977004945	-0.8751277516097561	-0.17746233019275046	-1.4208719587450482	-0.35912399300523973	-0.9653429751982086	-0.9492449691506026	-0.15299822845597585
0.223336623972033	0.5879897945321031	0.5027702530384622	0.813514991970827	0.19026393111057724	-0.3686993479121931	0.3829827214630091	-0.8365812334473902	-0.8470481187428595	0.9407879080974922	-1.9919327780923985	-0.4786765028289162	0.8246975597372525	0.3682051956184344	-0.6151591476133813	-0.7402920724607576	0.8532733092788612	-0.8430035931769738	-0.5314833784782605	-1.1229021158436976	-0.18172128074300023	-0.19480780117784266	-0.45857247595049927	0.7368245460501086	0.45323226942150985	-0.2959815589395392	0.09174010247052317	-0.429380449662116	-0.6561189325500483	0.6400052018037193	0.0613524768885047	0.6786613829073894	-0.5062997844267502	-1.0410006797457556	1.1556849027721732	-0.06684210284912727	-0.5495259684407133	-0.46398390662586064	-0.8611600984468871	-0.8542141619116864	-0.24182157519479858	-0.29973174509804407	-0.9631767586749945	-1.597867129271573	0.8742355324123527	-0.27880595599796415	0.2039902626677512	-0.1736948473868105	0.134555290620311	0.47891565708149225
-0.23098087783283935	1.0845671461545774	1.4457986100007294	0.19091764542865042	0.6090168663522637	0.05950122533789859	0.6377319476786476	0.1672317456643523	-0.8029311978258703	0.9851848716533433	-2.4169451259087547	-0.04986107976368724	1.5067728839973478	0.9422531976096559	-0.04229584497409095	-0.699457702823744	1.315502261799485	-0.6979700656401513	0.10992115309697997	-0.09876715830701474	0.47966836076446223	0.5904189662651097	0.1984166904639387	0.9148011549253611	1.2063280249681103	0.3351493100201782	0.25169350780006816	0.05746042363508239	0.06045101256646207	0.9521936332730853	0.5211520614537312	0.8282863146537589	-0.32524017546864487	-0.48229217772943767	1.5104755123999698	1.0289593228489882	0.5599864744123354	0.5717651402866633	-0.438418073273577	0.01337561907911788	0.5627137305106823	0.7257866151937901	-0.6806868837013247	-1.2917193253294776	1.3789356466408516	1.057588236951299	0.6073013741660093	0.5405696432449285	1.2330980674829917	0.9368863071897655
-1.1126642823706616	0.7603523615380259	1.7354273659614579	-0.6769246996692514	0.05371583765992444	0.06823100565543454	0.08601741027070552	0.48794843787008657	-0.2812847391240343	0.21504253028673204	-1.971485216366717	-0.008050782272756704	1.0634258649107977	1.4352220465791972	0.37365567045638676	-0.6091663736784471	0.5865621589654126	-0.18495882244165956	0.32897108887461446	0.3050376603698005	0.9186826580679055	0.6424181138667414	0.4479214698580937	0.0571855807350004	0.9626275706431133	0.26886067780872586	-0.4073952029946355	-0.00024568893519978516	0.415593986300248	0.531715815394332	-0.02234026251748519	0.690592031807731	-0.16066051399054024	-0.17367466655808037	1.18652420114129	0.8898040929025894	1.143227075482156	0.5945333652176339	-0.28329246985959816	0.39532972476730766	0.9482405801152685	1.2905102935514996	-0.42428037488068254	-0.30480302133973297	1.0091704629978506	1.7142966010271143	0.4149084241971956	0.8602907631730374	1.7876411258831868	0.7320763916787921
-1.546592396397799	-0.03914501457222898	1.0408984107633084	-1.2989621557803133	-0.9005218727558131	-0.33643759930390404	-0.6823656592613566	0.1269597980265757	0.42238805101036614	-0.8153093834011664	-0.9669584786000623	-0.42931246639725235	-0.20644138292330372	1.4691297647005745	0.5936632920431467	-0.6690378486443503	-0.6204793451177772	0.27075533516861583	-0.09383849292693343	-0.0029458047285744284	0.7943459040113827	0.2032877674303024	0.06803255220326364	-0.9884757928146964	-0.19388806356664778	-0.2665882599667023	-1.2464993038969383	-0.6363794840749694	0.03549504291126055	-0.32996195389398003	-1.1940890603665275	0.40938384227233066	-0.31411066663787574	-0.39923464930034064	0.4781732390666128	-0.3571052581310654	0.8953219159081927	-0.04780894145426685	-0.3311629764027228	-0.03251694784924689	0.8342596040800704	0.9114018035191765	-0.41281423757293495	0.47735764791285923	0.11898413974977555	1.1478728236193687	0.03925353405320945	0.7021023016807864	1.771632482440046	0.2525271699117688
-1.0585964921624165	-0.6913888870408283	-0.2738482102456717	-1.2551396797851957	-1.3622586957454879	-0.7941102443627868	-0.8220524427021445	-0.35038058164688834	0.6890017339161656	-1.351403080173213	-0.05211466868120313	-0.996848864941281	-1.3713940531731745	0.8720860911076371	0.6706441775147787	-0.7637117367619838	-1.0960820092170593	0.3457156482427858	-0.7212733638216474	-0.32079301467517335	0.13235005306803	-0.052901982494074004	-0.6937411515074787	-1.0733712348281947	-1.4282763809876606	-0.6489992191005717	-1.4503139237923557	-1.2766618900742115	-0.7809532732153388	-1.0455480079024446	-1.9470720899580432	0.16013669521324655	-0.6630908179319129	-0.797479856011965	-0.09463901171019715	-1.5962952755796294	0.22402499058871717	-0.4660704812571323	-0.2929740433260376	-0.7858962251338673	0.4620297076303447	-0.1855764831187031	-0.4858393973380293	0.4554102848016511	-0.6356139728366088	-0.25514229514988335	0.01220261752144733	0.19071966784812128	1.429508298163231	0.1679008945570515
-0.18603041981974783	-0.8814587919560147	-1.5514408549840417	-0.6552234753883174	-1.1140834062008989	-0.9971361002691844	-0.19846948053984795	-0.5556301207502901	0.22835602524649692	-1.1998983353719515	0.1830996553210574	-1.3669202552608535	-1.7474987936022428	-0.04717336525712882	0.5078051198553046	-0.732691387891565	-0.5512057193391249	0.1364149085623689	-1.0440253559346162	-0.22696722375124592	-0.7427558354091447	0.12018988169303525	-1.341953862526809	-0.21830516081113074	-1.9126653515640397	-0.6171244350261061	-0.9903782731822566	-1.3631923036218672	-1.4600363201230344	-1.3739030165551869	-1.7144624145700977	-0.09142267653108495	-0.9071896445842563	-0.8616811809063932	-0.43394043638618657	-1.891486079159503	-0.35149987277114847	-0.32711234791341176	-0.15919467985341826	-1.201337751087874	0.06033684628523647	-1.374265274885994	-0.483557764218943	-0.22808082814977565	-0.9635897920803379	-1.4548258342048783	0.20567049425281692	-0.4632139716483791	0.8354428062876453	0.4965793583435597
0.08123227173132899	-0.8239287744297624	-2.344813198710661	-0.02643052578105377	-0.7504823938103976	-0.9651456094878808	0.5012581476332242	-0.6099552171734545	-0.6195836621038369	-0.8740260754663214	-0.4023832103506451	-1.492959543012682	-1.4721673448398884	-0.7219897586147824	-0.05371108196260049	-0.7509887206938082	0.1359401941871041	-0.05057792876959199	-1.065347113712332	-0.05964973490394116	-1.492562436922022	0.30330064960285325	-1.5644481476133045	0.42962126474566004	-1.5758284436267522	-0.5072551065021105	-0.5515095586339047	-0.9746052176191592	-1.6952573134465756	-1.5638901503622733	-1.008301381012869	-0.5060111971554725	-0.9749399191597223	-0.5553901194658213	-0.9109550562255322	-1.3777550369492675	-0.6496895551200802	-0.1533155278756437	-0.2648864944364415	-1.1408534864092985	-0.3599406512075807	-2.2001908695613843	-0.573197466203539	-0.9538868670813292	-1.1197349909066507	-1.7189196256974173	0.05128665175485889	-1.0256748566023497	-0.08056811812360419	0.5756170253319097
-0.5553989681734621	-0.8917094642612943	-2.5289498290104464	0.21577094714673903	-0.8686918199417786	-0.8996770238611659	0.5994804397017296	-0.7968510868236875	-1.2209644930114358	-0.9210724725479257	-1.3444753060603858	-1.5373949466865693	-1.159592728993121	-0.8902660617487173	-0.8674549305160737	-1.1434294296489838	0.07695080044299676	-0.10646725612691567	-1.1500292089235697	-0.2798026194199407	-1.9489731770681225	0.029963977634128947	-1.4152484377294785	0.06236396388494365	-1.0361646318686317	-0.7203758343056526	-0.5921451971846756	-0.7046841866660528	-1.5583397492538147	-1.874173785140381	-0.7301895147003963	-1.017657078261611	-1.072729629901491	-0.3011231446787007	-1.726587681272477	-0.8965000116591777	-0.7380594060132107	-0.4966529001972334	-0.755621619091275	-0.9787532746686413	-0.8659128670090677	-2.5597617693504975	-0.9898232219409588	-1.2256146063426294	-1.4020267279773944	-1.2646543073915746	-0.5915432431837028	-1.2577280034571352	-1.1134314373329655	-0.02504581893598317
-1.310282893114622	-1.0804419397869294	-2.1282160855278764	0.10289377187104518	-1.2984982469587127	-0.839677052738536	0.19104789370955844	-1.0704540388846238	-1.2133601750845424	-1.2128976260067597	-1.8483284014159649	-1.5233405214820137	-1.0883542977435763	-0.8369935978896789	-1.3676799631643182	-1.7683851543760538	-0.5628501579215731	-0.18516145015447566	-1.3813932060841674	-0.7004172907802363	-2.060440518296672	-0.5423620298630946	-1.089838038221107	-0.7976937278462818	-0.8096880042221706	-1.1131681177230204	-0.790475055862138	-0.9012372135024553	-1.2258274625973093	-2.119140149122598	-1.0369698705998887	-1.206669313318336	-1.3459599257242614	-0.3786973805161812	-2.4085949695550455	-0.8914817143223431	-0.653259294818772	-1.0772720590807803	-1.185561840819011	-1.0048161272092049	-1.3401876107367325	-2.450375084110759	-1.5198386552854384	-0.9986160247395561	-1.6153898615640139	-0.8989399167488742	-1.1335853984491908	-1.0126789518038075	-1.6728979283885703	-0.8551041368822595
-1.175269663233369	-0.9533191141407852	-1.258977570805235	-0.05385423894164293	-1.2695067085679963	-0.5676744806043464	-0.036101031052099525	-1.0411920757559536	-0.7365904620301353	-1.0687525166813034	-1.4083183479701031	-1.210253423541268	-0.9061610883770125	-0.9726640950209395	-1.029660966458228	-1.8791753442741126	-0.8768498837457671	-0.39637769967756786	-1.32707125419005	-0.6781035637539407	-1.770166166727486	-0.7521250164188782	-0.6257929687429422	-1.0093105724750508	-0.7247243629901402	-1.0942824330011325	-0.5558502739354924	-1.166572426684575	-0.7802829891477029	-1.8267706464247875	-1.1711828133659823	-0.6894077289859901	-1.6113705095651498	-0.5015276242756582	-2.17267597220571	-0.9344298356967944	-0.3795415623350662	-1.0298625461743027	-0.9231895927405984	-1.0569090717125214	-1.4796138655909905	-1.8076844520161943	-1.534813866037749	-0.5423922850227645	-1.2209349603454003	-1.0883452072616189	-0.9563903980985636	-0.39025274465257165	-1.3244293256980044	-1.0871326215293375
-0.0644399853744219	-0.1811530828197064	-0.2415826004661106	-0.04370757894344644	-0.3180094090232485	0.09469284123697955	0.3431364821689765	-0.4374610859439306	-0.20139922635093827	-0.10428160023079652	-0.2830072939661287	-0.4031385559635085	-0.19015229048715307	-1.2353071514492502	0.009527412703614027	-0.8984029091178722	-0.40008051696101127	-0.6010361035806243	-0.5810345206728306	-0.017635685960941647	-1.0534541537044666	-0.21956414246869055	0.06199651782200854	-0.25589314135445385	-0.24167121361575924	-0.34120173084484184	0.1299968272653521	-0.7845025955944843	-0.288419998993912	-0.8158942381606583	-0.47259525564606625	0.35717868523108626	-1.5170267161751059	-0.13676799307199458	-0.8321670337104136	-0.41580893901171134	-0.03241524773856139	-0.0010296531711078073	0.014136852218832567	-0.8150598607232088	-1.1090137218042608	-0.7100622591665492	-0.7248380824217043	-0.12103723006777486	-0.049967024977109385	-1.4980342497219674	-0.20395138614287905	0.259178451499864	-0.3954233247379993	-0.5594558593567319
1.0760320440282556	0.9266330102895555	0.4492000452315299	0.08960973512353917	1.092291828565305	0.9442078857991749	0.9826295634374791	0.5028929045687027	0.08101455340102935	1.1883455207216356	0.6889033596494504	0.6561750635750863	0.8519233734851768	-1.0962523078530353	0.9221401483944823	0.7162567281624599	0.37399545607404017	-0.603001514147583	0.5932908197404386	0.6428696788317814	-0.09288336914547578	0.6312353855279204	0.8570716780950787	0.6224108284253934	0.7088943544309416	0.7135978996216952	0.6675336525444716	0.3492212173500583	0.0936219744252887	0.5019708487153539	0.6948315272893675	1.198370004492471	-0.9498358662231812	0.77385352876541	0.7960398772532062	0.5291844489947647	0.12550932086926064	1.2704809583880752	0.7737603521178562	-0.30414020581969786	-0.4421917100613597	0.4014461742039261	0.3352666752538905	0.16090457703335198	1.2809413637182583	-1.45234301994114	0.3756017058150024	0.5870025931292063	0.18426229675860464	-0.019318996568797833
1.2916919249728143	1.5654545638733612	0.5329059543734072	0.1851426245681587	1.9236243200497056	1.4377753148671848	1.1574567334536936	1.148375274219785	0.06328506025092326	1.8364100682823619	0.8517551119747909	1.3305867001800504	1.437697746710016	-0.24561664191774443	0.924968827222406	1.6889878368336413	0.7064041706415487	-0.45184259297308843	1.3834642194161741	0.529450903021569	0.6683333800901227	0.9445400825567981	1.2989936952172345	0.744280223471303	1.4201175525983707	1.2263015478089414	0.6156157344925309	1.3956490339128127	0.22863807287374713	1.4363595337194688	1.2714269287480835	1.1841465016353465	-0.2066179278520395	1.5649715473356582	1.5433230748053735	1.0618152142482222	-0.06881186951977974	1.6674462609523593	0.5202303133562755	0.08090070085464791	0.05261614491198755	0.9413302892657975	0.6304539665362282	0.28805261817483285	1.8288780177901287	-0.7205914593126459	0.3350523311997052	0.5370636890413751	-0.22585449472716335	-0.22349991484051476
0.5662549956404965	1.1868724082158881	0.20335829631656305	0.13409571701867465	1.52067331256253	1.1408519057473614	0.5535419198649018	0.9879518281941528	-0.13027248600227945	1.3332031687326324	0.33302030767116203	1.1176577012690527	1.0125973813660814	0.8502417246668633	0.059942868651158845	1.18618657987662	0.5196261730035379	-0.4087234831450939	1.2423686290072193	-0.34336673967799936	0.7755347295599038	0.3046093662645295	0.9284420972129914	0.24029019612454894	1.0971876811177215	0.7586382277806434	0.22853109550701267	1.3404820840245009	0.16966811333089551	1.5777325556984712	0.6999287253735863	0.3786222470994668	0.278041715381614	1.4409543202512467	0.9649969991042311	0.6154874283323164	-0.48907329659854876	0.8938267561480805	-0.5992403822453777	0.04404675333778791	0.06421422549659749	0.6957998483658874	-0.19356211945202934	0.2233766095381886	1.2191703460056178	0.2551125204307538	0.010807645085914608	0.34277951648321653	-1.3221957209540267	-1.0078540474160498
-0.3428321597584748	0.07500333711877369	-0.06939722090095861	-0.07959141935988776	0.2024512648985186	0.15743518657935246	-0.43330314329977593	0.07017872165879449	-0.3695683696851497	0.09580664312516947	-0.16852804807964794	0.15685196043912225	-0.11304553919832694	1.264250240321844	-0.8299402393712404	-0.2726808709254483	0.33002677850205325	-0.6001992051844196	0.4529498148585842	-1.1808543679133565	0.16028391772682932	-0.8384751791605821	-0.17524163924244807	-0.07048329787680493	-0.1873576668173251	-0.31128030584521726	0.0593512185144163	0.09748921566439807	0.1031328649511929	1.0355491635862628	-0.4524731505000996	-0.5128091855075065	0.3508486567752623	0.31594055539988897	-0.2854660947402266	-0.3982134382726741	-0.8465502795482238	-0.2533317334214694	-1.5580223165580107	-0.27536236617834314	-0.3206277037962913	0.030567546154752503	-1.3416703511862982	-0.0813990742028589	0.006018219359094891	0.8515271300553036	-0.009774443559907402	0.21933219300487733	-2.1968445610933727	-1.4859436405356845
-0.8267697456785951	-0.8894819577853581	-0.046552790472250034	-0.3810041673974063	-1.0417733203763988	-0.884292157607351	-1.1334079686301233	-0.9930450048474484	-0.5879123144578883	-0.9920198636775915	-0.17659795546516927	-0.8176739274709475	-1.0218408574354947	0.5353098357193483	-0.9306948846419417	-1.354796873687712	0.42948689286391534	-0.8295498225013883	-0.20397116278007218	-1.3169599040485167	-0.6933334151989541	-1.6133121946506312	-1.2759978444498508	0.17444464167471466	-1.3846182520026251	-1.1759376829964225	0.2207921857659352	-1.2762503510080387	0.11099371193969397	0.23730480322023156	-1.1483942751626375	-0.8365695783655434	0.26393000221165863	-1.008028632309061	-1.1371415304842705	-1.0097570350831004	-0.9643229836746559	-0.8218859974284602	-1.5602662664069715	-0.507354185441283	-0.7790999856676929	-0.48194495596555703	-1.6486971397168073	-0.5701756877221813	-0.8787509635419213	0.8436489277336042	0.30853488538758783	0.12726965494717155	-2.2706048551747577	-1.1188812099907517
-0.9184157235755671	-1.0412117283467088	0.07338207147851558	-0.5790692425920142	-1.3830576928174685	-1.2880038628759871	-1.2082127670990406	-1.4450225945952238	-0.737175876019489	-1.3423413210672746	0.09971706794766759	-1.0557413385278627	-1.0490742678605347	-0.8134236137406211	-0.21750160533354435	-1.304811060968182	0.5144189643669201	-0.8138571707804189	-0.25033866569964386	-0.8732207486955809	-1.0408617966793232	-1.5249829149073448	-1.5084325159827912	0.48683900580578804	-1.4100267128990325	-1.3051833501018824	0.33927169394905893	-1.5474261245594545	0.1005632784707788	-0.38116340403652543	-0.94983356512493	-0.5527019715837185	0.3981504931716159	-1.5337681594430739	-1.0679905070362703	-0.7087391475350749	-0.8541201271034935	-0.6832455150784803	-0.8548885081353885	-0.4748226281484025	-1.071860054521133	-0.5740656291252458	-0.7907302269519886	-1.003739139488294	-0.9592835806446046	0.4751472964203205	0.447816175429521	-0.08950212612553131	-1.7434915861186122	-0.3243241640012468
-0.8792833837216314	-0.46835063107066943	0.014112739544136207	-0.437439955320684	-0.7278927961944505	-0.7852106667286387	-0.8054690891267948	-0.9220320445621402	-0.7325277953732461	-0.9235777245572347	0.16388852938960724	-0.3596176361403694	-0.3110915063942425	-1.7601219819319125	0.628478172668479	-0.5732298224087716	0.24081688522914263	-0.5413177069361	0.14506540333261372	-0.4049012775236773	-0.4414198443050224	-0.7898559959099981	-0.5923258180372418	0.33839884026031536	-0.16374107165388926	-0.7506737966762014	0.23920315346519305	-0.45837754487069776	0.025961180764308943	-0.528120041857054	-0.2409765213745871	-0.12048718159789265	0.8849011988848144	-0.9274199974938675	-0.3851900605404084	0.1435664107887319	-0.5633179886146645	-0.4143546971841263	-0.3014945517208594	-0.2777497345360433	-1.1456462172036257	-0.35139667685409787	0.44534720039790626	-1.0465983621053352	-0.4607655397047232	0.09938447183100721	0.11080441644343214	-0.3812210192723537	-1.1360990074952169	0.09107872533652174
-0.6401623145438713	0.2342393386765714	-0.12637731703831512	0.08310405532232962	0.3707162873866932	0.325083639138813	-0.2609784347540545	0.26059764463182444	-0.49290010349045194	0.026653529035694398	-0.033625080704988194	0.8457275602134666	0.5843926076395894	-1.7490825853722451	0.9773524845091611	-0.03882678598744647	-0.15859472841747346	-0.27977128808012236	0.5567627616271217	-0.10720222305616187	0.8746039209375874	0.02214984455068316	0.9425748769632506	-0.029826265931172328	1.4291283915219932	0.113236435156713	0.33222922817688355	1.1211571140910224	0.06835465327916324	-0.11125522410396498	0.48011998827320035	0.05593137009978575	1.4836149462096078	0.2883723303496671	0.3010378708124769	0.8848823082115613	-0.08617806558863662	-0.3712050287598528	-0.28111589362180955	-0.01654484937017812	-0.9987572668227481	0.04821951130016827	1.0890017478319831	-0.5168636701646189	0.15715895638022867	-0.10804858392962133	-0.3057560946520781	-0.4523466225520378	-0.6229708209387304	-0.09088438879921275
0.04019885488554591	0.6385889630767098	0.04933561741990996	0.650657838608304	1.2362057289964643	1.4474161474594158	0.207296674970106	1.3054826589870916	-0.06988889675416919	1.2480351187449474	0.013401181882739964	1.9194239367121582	1.207239322003282	-1.1083154384258145	0.830076791547708	0.0884588089624854	-0.13651243270407132	-0.23294131881476243	0.8168982200265985	0.3297138344500372	2.1669450830830317	0.5461662611855139	2.2142251678602665	0.04889931722169656	2.3433969604405456	0.9689362317119754	1.0571285532058097	2.117403067614863	0.4451827006648758	0.6898091785345613	1.175595190489038	-0.02066531062662193	1.7960477824175458	1.3010646917142226	0.6951896831633386	1.2889991793128102	0.5039050613246014	-0.2208889136271154	-0.3311780097431917	0.35895632090206764	-0.6121104297871187	0.6519685956937649	0.9628373152365026	0.37960745862630696	0.7177165907894777	-0.12030682548732143	-0.20812857926252928	-0.119313180373803	-0.0197767382108487	-0.3353717730523174
0.9554865017927154	0.8294392994047888	0.7041888247528273	0.7835316968018247	1.5255002342541728	2.105348311760998	0.5406508763455256	1.5299147417094794	0.2843344585455434	2.365782513512679	0.6639570196341119	2.4676159290373256	1.6022928763955493	-0.558241117172185	0.6757071080639357	0.3099145066280539	0.3697280009586855	-0.3012453285439119	1.0372975661976163	1.0702131484909925	2.757707011641026	0.8129466277545381	2.672254240214588	0.662042485989534	2.3343419949317536	1.647884135468188	2.071926668416624	2.204467051539403	1.0506544580843893	1.450588963136034	1.9893879228719886	-0.06936916302362033	1.6084839036076142	1.6898218340218065	0.9042482417543345	1.587680910555188	0.932784340052156	0.4877758315635598	0.09572297800882174	0.8353502003874048	-0.0862876321631681	1.436790063248714	0.6107681183782433	1.0876531195194241	1.3213737089078663	0.07599183950057674	0.3751441188565555	0.3827426343333945	0.6798624641175504	-0.13250118303937128
1.3890478162897424	1.1356748087456865	1.4765038130357404	0.3620103952788158	1.3283702530734256	2.186405182437487	0.7499511774565243	0.9246881416369828	0.2657142891896844	2.8422005696971673	1.4951479175156386	2.5011673659294695	2.0170070379661635	-0.44697827086620867	0.9159718677615395	0.9238634518912252	0.7687883890198426	-0.24531877482239037	1.27943274013227	1.646963258441949	2.53011642621947	1.0139746029530488	2.405757899468769	1.0914583222599459	1.9304664267046474	2.0121252801520413	2.3855327271884	1.8410712037721824	1.454841805257683	1.7827481487013994	2.666525406579112	0.14794692066059714	1.081438996801395	1.5933655738255734	1.109932126552822	1.9226183352705735	0.8909481702512012	1.5404407017624357	0.8211119534325005	1.1382593221430288	0.2740620950132453	2.097167460538008	0.457605635491059	1.0972251355535276	1.977321594361877	0.4738281368744694	0.7644852063931582	0.6010291131667818	1.0860536462267742	0.3362812491366897
0.9069126357016428	1.6624745476257083	1.8495482717626885	-0.1480558766018126	0.9617346752694123	1.8882672632959712	0.8920331539488675	0.1626006044553247	-0.1768542025303892	2.35642551221684	1.6125663117160098	2.269467726651565	2.505182187829391	-0.5317789108170272	1.5118327642059992	1.5054436211305742	0.6013935101873289	-0.006700410048530688	1.4366440430993215	1.3910510188596383	1.9287029488089802	1.2121356361155302	1.8998051018630266	0.7436339804872152	1.7192833403634469	1.9393405715483782	1.4617640184100988	1.548994607664475	1.3709279074282832	1.6841659325146199	2.637788128221368	0.67268074198165	0.6384807376069043	1.3605910179515839	1.3401925477567047	2.07005303495977	0.3596139978534464	2.159983685072308	1.1839373893401177	0.9800585896018783	0.20238733490034405	2.2588957769762676	0.3819586174372271	0.412016975702602	2.438801368813121	0.9639777016997888	0.4751274891326683	0.3942869821010089	0.9024350742609772	0.4761580917533462
0.03041744478414788	2.160082476417358	1.7270888908772917	-0.141006078069231	0.6848670794201719	1.4704443751805596	1.0621614371819486	-0.02939983204549239	-0.6916310384261998	1.2693254529753994	0.6404436428038265	1.9918512015717362	2.852573309033633	-0.40161433321905504	2.101108831747046	1.5112086180820734	0.22303394071487176	0.2467600730631066	1.4578197806581017	0.29395950079522115	1.4839551972125862	1.2964782898426015	1.5597547089286872	-0.009504942176392545	1.776307327050683	1.4679522700877132	-0.02351351389542569	1.3614485145937463	1.0316634272925416	1.531049914996002	1.7510588971867174	1.36535447944888	0.621198777007855	1.1635758822785167	1.5332673717342749	1.7831321558034503	-0.31170402722283924	1.9014635933064954	0.9932760129026411	0.5147705561331304	-0.15600165422313486	1.9326425478995588	0.18172926520883623	-0.3825733316530603	2.4413977873663195	1.3791887716545563	-0.14896682098842812	0.12756131889057962	0.45156842578915096	0.07793082265219418
-0.22498361335937578	2.281030652501009	1.4639771393945762	0.42152176022456667	0.5373741921332871	1.038518552865228	1.273616324433813	0.4207697167328452	-0.779422439061035	0.454336638311687	-0.7651223007483731	1.6982732343145033	2.789257186459969	0.05166214926081803	2.3001979541869786	1.1251801905504253	0.35835897513513987	0.38203925380501375	1.4683498605482588	-0.8070998316955604	1.3201770295986053	1.139072362979209	1.4267393425842265	-0.2674538993737404	1.750301976005836	0.8523466862784878	-0.8098642421149267	0.9978657587182614	0.9345298276591657	1.615235239605041	0.6342588612466827	1.9188643042075808	0.9686387143953028	0.9432733515315591	1.6345403005503931	1.1889224160733014	-0.7094204219856094	1.1762733291234506	0.8476670536538028	0.3254654428956622	-0.2502698449041303	1.5488209282630268	0.12022295736752611	-0.6222914417149624	1.9813506667377117	1.63366938932282	-0.35075354067895814	0.229086466401263	0.4099863638158567	-0.41189575937803974
0.4605899803490087	1.8665103366672517	1.3136627867074733	0.8806188184160999	0.3861555353857207	0.5381747120831297	1.3347211210365986	0.871586593734711	-0.27632399689971326	0.4526115299741361	-1.5331245724772162	1.2606539917249704	2.181536231402241	0.6056884603074354	1.8797131004110081	1.0829432391512792	1.0268951708420577	0.4837520510233599	1.5135320632908351	-1.018100380355298	1.1147677095355548	0.7453086671785335	1.2482078965305656	0.21001266047301095	1.3343811718186662	0.3791801024085485	-0.41726420777766715	0.3900199369429044	1.2041542308199382	1.728971612540919	0.08761153780095711	1.9111707355240604	1.219096961457045	0.6183340942065564	1.5315752112795387	0.6378149473577887	-0.6862830246676612	0.7156180858620269	1.3085771551797523	0.7889373584468763	0.3473770184020456	1.411703286911594	0.6437763301292089	-0.20236170051258287	1.2696513939976353	1.73643857423238	0.09889616458466877	0.6255296890442481	0.9730251588380009	-0.4464607866329401
1.2686587825706621	1.0109152712999376	1.0568952173919728	0.5801064222619361	0.12047733077836269	-0.058901871376121614	0.975938881620822	0.6743250140696572	0.4570093586403519	0.8635677834719184	-1.2477522811521062	0.5769003246125357	1.0827527825504428	1.0101810739220836	0.8376368035356125	1.6238614740311101	1.3175672867932047	0.7091539727849014	1.3110906410474605	-0.2542451769053896	0.532022570398335	0.2833282890340145	0.7716147392650224	0.6531094824802111	0.5575147763682963	0.14000704090221194	0.3752488513789338	-0.1567286363534262	1.3805658433484325	1.360013959316099	0.2090939193675979	1.0790373108579414	0.9074731616471557	0.24912455051251828	1.0276211569513665	0.2389643832395327	-0.3420654855755691	0.6729704667024029	2.011965423817271	1.5426896114556163	1.430527891471738	1.2590748360564152	1.598477745345104	0.3264902918742098	0.4860518594645505	1.646395412200774	0.646079324282314	0.7966763969212947	1.5333706849026922	0.00803740637569922
1.2187376434301025	-0.010451162440358161	0.36506093909582776	-0.35499619623410583	-0.19050628368734887	-0.594200086023751	0.19497153367906042	-0.08678057782116765	0.919464178695727	0.7780243870497761	-0.45849822773407617	-0.23272031659216483	-0.2486879218329369	1.1969447636285198	-0.5087766604259282	2.0134098185422884	0.481877279023008	1.0377958216276315	0.5184132971667118	0.7777755599338265	-0.3261253071410541	0.00042731943881696725	0.010866461668657375	0.292394653774673	-0.29904336136843296	0.032022412237531994	0.5241135972346661	-0.3261601245682188	0.9676354566345222	0.3587840335147576	0.3752542440722658	-0.3084643012586793	0.045067664204254704	-0.010821108523654886	0.08781827512876092	-0.2057106462348094	0.2252941479753263	0.5328955337177972	2.00037619184837	1.7989606071802995	2.3010870841083246	0.6022219330880371	2.1219915290361926	0.3675679904850075	-0.2911313769455469	1.231275747546438	0.6970461375190665	0.44663494866281306	1.3956321410330763	0.5534945716418321
0.42993331925940814	-0.8094487461136061	-0.5586126042848881	-1.094416994000112	-0.35002059906666727	-0.8040078222751988	-0.5932264259748666	-0.6628850546262929	1.039383837763311	-0.15319639239771807	0.06344588407907469	-0.8157099778358442	-1.351312452325188	1.230920219138626	-1.5416947495530153	1.416602614595979	-0.970386528961488	1.2760385487049448	-0.6993386603853431	1.3552853869937365	-0.9410308290873907	0.05970963673857557	-0.7175608818085188	-0.5769929316739064	-0.9325632433889104	-0.04782264744093147	-0.03176636571106537	-0.1731819107089896	0.09614913895584795	-0.7186089266031372	0.10569585515752786	-1.453460327123271	-0.8053189056623985	-0.08203182034746134	-0.8708882814764302	-0.7474906393976241	0.9660182629905992	-0.08170843340951034	0.9794449375428969	1.2357574246560714	2.4743718119407045	-0.4888119524167128	1.5831445232285244	-0.04239731156888918	-0.9265863238034994	0.4930224038126299	0.3677330612626033	-0.03872714831931879	0.6920261011529446	0.9126765087605704
0.038560920814533155	-1.0151764608631417	-0.9924942187849152	-0.9997798725979646	-0.26446196537592787	-0.6050788295723121	-0.8954969925518975	-0.496282679854999	1.2360330452729478	-1.2731671921649155	0.1760691530693168	-0.8560068451789248	-1.7528286919972031	1.1873612391159234	-1.6903141413103042	0.07445512874495737	-1.6671407479991862	1.3012936772111179	-1.596479905731013	1.3282167476838087	-0.8817142335354247	0.3703080542818212	-1.03959453905536	-0.9159007033970512	-1.171710819154678	-0.1006879034326885	-0.39900311093296636	-0.057616743061815835	-0.5597673179787456	-1.1072310231091138	-0.3353105288688855	-1.6402840338013724	-1.0188232358964138	-0.05658220550686394	-1.1516345827154812	-1.0192436381793504	1.6401488392881165	-0.8075832805009473	-0.12552171889790095	0.3965773692165932	2.148673207358693	-1.2111541861770747	0.46588618488672773	-0.2719497756631638	-1.1800180526383797	-0.21152851394959207	0.2586469251506926	0.003432503710899434	0.2960064140637102	1.1598867983336516
0.7460278098410733	-0.5535114625298959	-0.5170018991877724	-0.31304537569371393	-0.10099870443796752	-0.2718056843883167	-0.6642634055815707	0.08585022118538008	1.8217610183729773	-1.6745114018033642	0.33229831232435836	-0.42981123641559127	-1.3624482457149463	1.12722961172213	-0.9450107432391117	-0.8092790808599625	-0.9341454281262643	1.1921706995834929	-1.571753455965631	0.9825770422297915	-0.2875919233844551	0.5795388473397182	-0.8797936273541259	-0.28408237775687084	-1.0517922302485392	-0.13610738540574377	0.04016222473308555	-0.2540276397546775	-0.5708675250445647	-0.6870969606088886	-0.40387410598299794	-0.9445990387676221	-0.5289152669137888	-0.1345831616135473	-0.4559727770522515	-0.6723674631825268	1.7473752025772717	-0.97304537723374	-0.17626163885445753	0.054071102982305844	1.8773632414682175	-0.8765362523573805	-0.03978052952721573	0.1406662613716126	-0.9612514353099335	-0.36656403728893877	0.5832872184265517	0.659182665598689	0.7463844895315473	1.3904359599832905
1.7619517397580666	0.1353214837797685	0.31861067746083555	0.1757405536924901	-0.15583823231305166	-0.24171791763580552	-0.3716092600246628	0.17941335833503605	2.4382713252494566	-1.2697699925308072	0.8220177568872178	-0.06647868457410952	-0.6883110869908071	1.106489817887898	0.011565697347516302	-0.4744978164994277	0.36008887460337047	1.0725767522059264	-0.923734628745738	0.5915008846719106	0.18966896493156746	0.34872047942089734	-0.6017849841764262	0.5371606184182246	-0.8401168069561149	-0.27568698024970345	0.7677274200694116	-0.7145762068418094	-0.2878547807458444	-0.19034846846997255	-0.1635847890519463	-0.2238041620983964	0.07159744717992365	-0.45130131728075684	0.6208708472122558	-0.01701165424798422	0.9657368394934595	-0.5007618141203098	0.7512467097604086	0.27581402390288773	1.8421806904998868	0.14861024749833912	0.5809770610870025	0.868108185595044	-0.57673104640382	0.15266342808200484	0.843735536139761	1.192740720297641	1.5034880467030707	1.4188425705172256
1.5720673368183022	0.3119069713397769	0.42102902443293844	0.07219806168952467	-0.53247906392607	-0.6833532876887736	-0.46521207096747164	-0.6647662174593797	2.3040475452795364	-0.8653409551335242	1.3262729354852534	-0.33898694410629837	-0.496121812036776	1.113950351646955	0.3482246164958258	0.4190673115457663	0.7731085979901112	0.9256995128466161	-0.6472234840595358	0.28300758550855415	-0.028666412401888924	-0.2657594240614052	-0.7245639493696291	0.48913231445183114	-0.9045079521743089	-0.623937010975447	0.7263115452249813	-1.1937684819801397	-0.4315973508173467	-0.43636527227340144	-0.33140286416412446	-0.2626729347213863	0.10480923848964095	-0.9313634048299657	0.9761421817361341	0.09638908305613784	-0.3038086556413013	-0.058630281728491024	1.3370853672002776	0.35225518842387316	1.6347271307490046	0.6442392632685937	1.4616025482845678	1.0976515708792505	-0.5385424221871664	0.7884736971267573	0.5083612337921607	0.8166762871648512	1.533086993192437	1.0180143391591316
-0.2388275988349442	-0.4230755244897607	-0.6598726787047369	-0.21737208450237394	-0.9864848899520096	-1.283351328826654	-0.8151450560348669	-1.842809541916263	1.1260984000638283	-1.1404834034070217	1.341280942615496	-1.3043244550631954	-1.1001595506737976	1.0242475703027785	-0.15924631540858794	0.5348008052533386	-0.05863831370722563	0.6720677453879459	-1.3587893172701382	0.19614493297169017	-0.8958992610786141	-0.7555275915729444	-1.4071320883151557	-0.4457696717568914	-1.3923553011153393	-1.044355768569984	-0.38099679653189283	-1.4930806634839282	-1.209736574529691	-1.4130772099148792	-1.3155813102162306	-0.9460363348158567	-0.5207848338858734	-1.3050650697129225	0.04345902618716268	-0.7737467690141513	-1.0730356577080573	-0.2113514154484042	0.5520574801385474	-0.2952214598289492	0.835634785909016	-0.17349553244365504	1.2815586150284968	0.4801430949749728	-1.0330609213375541	0.7292359152380327	-0.22059698683472917	-0.3533135605109174	0.56760785016439	0.3633248699126798
-2.2781364442067584	-1.6472302659278861	-2.1167064036915955	-0.09733444914286854	-1.1538712729550569	-1.5321348241164445	-0.8566811734412445	-2.269548760274457	-0.36602424131456146	-1.7998863386851132	0.8683541148201196	-2.3648360262979997	-2.0055157141035655	0.7144340695861573	-0.9614919579548324	-0.5292365317073183	-1.0834625753845972	0.38585162803077505	-2.5532076659984626	0.43730583357967395	-1.7671182661766143	-0.6295782899018293	-2.206196196195789	-1.2514471587731726	-1.9968440922147164	-1.1957998963021388	-1.7044810916442794	-1.5358403530558267	-2.0350895840766414	-2.2573197024927287	-2.482964261667761	-1.4010748905667418	-1.258197083322823	-1.3150421268084476	-1.5674215035234578	-1.981111633660851	-0.699511641111909	-0.6710310633552781	-1.0610295468618196	-1.3441305199534557	-0.329793188414417	-1.712917457285375	-0.18551459333369757	-0.3734540225285665	-1.6573552496180084	-0.28512899786452495	-0.6209360622431775	-1.3040340466514324	-0.5107643757750499	-0.03334657706917656
-2.714443465344296	-2.3799078009987777	-2.6292337685656415	0.38216274688937035	-0.9492708256472951	-1.239467785796159	-0.32368976229788593	-1.5434208515237138	-1.0127552364471462	-1.957862898628467	0.43357595012367384	-2.759167584829014	-2.3588077938828937	0.2607988706511628	-1.3558244241928932	-1.740577639237474	-1.186022658907524	0.26926562018201067	-3.0952700911928357	0.770180713326662	-1.9833762761137896	-0.003943995213408814	-2.4238702471533395	-1.1938188667043566	-2.160715374400166	-0.8903858285782383	-2.220831655770297	-1.3043779414387857	-2.189259077144356	-2.178287708572262	-2.7115891789770936	-0.9854682706975755	-1.535526610964509	-0.9622063833427157	-2.5823915589914135	-2.335877129189317	0.3167341532641214	-0.6676353864143887	-1.9582318087184747	-1.9096655188528755	-1.1141132889158076	-2.5718022963588756	-1.7358397732679898	-0.5035859176054215	-1.7996406527539162	-1.6393772643138573	-0.41563405471991205	-1.1698090224004347	-0.682045576678732	0.06638484226670711
-1.2411319960770972	-1.9499923482561048	-1.7165719605157066	0.5427732334088861	-0.6869890175778034	-0.7168874017533993	0.3066023653717579	-0.4112164590444253	-0.41455065584657375	-1.2658578610880202	0.4031430588769306	-2.236654334066271	-1.791745714134093	-0.06271783706112553	-1.1971989205492417	-1.8648018956933392	-0.507132689592554	0.33943736411832237	-2.417593024888636	0.5908661178846724	-1.4481719491650975	0.3813250085943548	-1.7687964678171688	-0.7180103863816762	-1.6297781169677192	-0.37311957514199395	-1.8284760590489668	-0.8480192528221374	-1.6199077691769999	-1.2860334086158665	-1.6645478139324779	-0.0067142129988100535	-1.3400961028853178	-0.5474062761325414	-2.2550128884862595	-1.3801412362196648	0.6872839879713694	-0.009573641531281258	-1.3746897017078619	-1.5847318406330024	-1.0558854121184575	-2.029125561472985	-2.038105636416028	0.2983969429136642	-1.2806878451212322	-2.396399987593353	-0.2051627972139564	-0.17088319565762958	0.015927823040001007	0.2617289349267751
0.5964776098152873	-0.6389590508513618	-0.22445628903466944	-0.047708117430028105	-0.7526593373039502	-0.4180196118119341	0.2700269573353726	0.020558338074724316	0.5970500843109516	-0.363337865942731	0.5011024560862665	-1.2497550828978785	-0.7676191863315155	-0.07002335228116695	-0.9123054232364064	-0.9042903836171552	-0.10660871998793554	0.26754917968866515	-1.065450386606818	-0.48746991278479485	-0.6672603912409631	-0.1166685283148354	-0.6766604040617882	-0.7504164729275253	-0.7781600090869962	-0.13380898483987536	-1.2568072461502464	-0.37085772645545795	-0.9285288306256688	-0.41501479569353356	-0.2348677564204886	0.6445221082229713	-1.1312474523873164	-0.420026564469414	-1.0166195353299161	0.06951215643253585	-0.3473154867730014	0.5431829834526779	-0.17354646707103752	-0.8952433034149744	-0.5138942053075678	-0.7748534476055159	-1.0596166218795267	1.1590654011655712	-0.5325759847320621	-2.1614297567056435	-0.7152852265550969	0.6193103021183246	0.5638155805537188	-0.04139539117984743
1.0668569968350454	0.5494553332140105	0.564862626740467	-0.9369875032174201	-1.1600290532828539	-0.45580973547258175	-0.586655239592033	-0.5139242979334676	0.8038053910201453	-0.098192786494643	0.18580597651902567	-0.4992122205171969	-0.0790974178486021	0.07443785325458702	-0.8816364699560661	-0.0013254456042174555	-0.4877788905218487	-0.2908538375203837	-0.029719799030368723	-2.013357091831454	-0.27064567018622243	-1.2897551699082355	0.05523894755296596	-1.3395743721620748	-0.27753819833260124	-0.4063967748055694	-1.0377759472923607	-0.1836655087020465	-0.6321596466798441	-0.20662965127241212	0.42081700857320575	0.4952792011643332	-1.2337407378709333	-0.6537569015897345	0.041776660464268214	0.7784373742124062	-2.1040528847427433	0.14391850457649882	0.2405682564962594	-0.6228061794763137	-0.27072548472936675	-0.07546148884752144	0.006983167153233317	1.009941250459316	-0.1278258135386129	-1.3541499716931606	-1.7657184222211593	0.42069383818093115	0.19581450520157623	-0.8611344323651396
0.0011041578967167388	0.7526942384444227	0.1944495752855815	-1.2192573954461614	-1.487112848768535	-0.5618190372269491	-1.5226088782348335	-1.1438926292165843	-0.12070451800658669	-0.5174202178358436	-0.5788579474681212	-0.33719323987461153	-0.08924940064716741	-0.023353784956522437	-1.000482998094398	-0.015786509529848763	-0.9407665499694643	-1.1927893665100382	0.26623445494660514	-2.9138964676025245	-0.5083385820569852	-2.1725268615405287	-0.03902603032080018	-1.4771264084051334	-0.4204139675163544	-0.9247531213276476	-0.931263677602408	-0.44261383983470937	-0.6435999139007782	-0.5251865269577222	0.1080974605379366	-0.04948433444585578	-1.456289292722862	-0.991192303535039	0.22630608902234756	0.36414250653431945	-3.0170187456490916	-1.0715651372752801	-0.42228289402251895	-0.8647469295899824	-0.6641071715280755	-0.3982468113075264	0.12370059875749606	-0.23657912611133064	-0.22913014367657344	-0.6716371322935606	-2.3198843554936692	-0.4740354994104248	-0.7369407865142067	-1.53229008232536
-1.27752381566171	-0.09700495104516764	-0.6684501030472122	-0.5581162918541147	-1.2890572312789679	-0.5071805153761129	-1.6313984468331975	-0.7977919942176689	-1.300647708588901	-0.8877800482198185	-1.1635999010255995	-0.6148458723328518	-0.532695592968605	-0.5534772935684881	-0.9378921413620559	-0.5938516988697291	-0.558310216494695	-1.7997760288237472	0.16658868633150162	-2.5217603780652755	-1.1491568312984455	-1.992378573135416	-0.7535351361471874	-0.4227017278124491	-0.8554694434626362	-1.2286514103163515	-0.49126149454558293	-0.9362189197540149	-0.5504166059630513	-0.7972169866231753	-0.37151965831708506	-0.2756370107545177	-1.3697299633388311	-1.1310278661075612	-0.27483299706283193	-0.4686352473322321	-2.1681646892078605	-2.054284526431862	-1.1293377337791646	-1.002143056288498	-1.2627264308401214	-1.0738263925118696	-0.5789467139976215	-1.5224018290883663	-0.564599704998254	-0.4092804244368737	-1.6671381831879317	-1.1148443177554244	-1.2967740591997703	-1.4603796433271838
-1.5718489763192618	-1.354934284419634	-1.0755322668003597	0.41865845631007437	-0.5595329715519368	-0.42149126888854976	-0.7957396180026111	0.6441569265237552	-1.640583009228492	-0.6615023053301889	-0.9842683095755106	-0.9963756573885135	-0.9617621219320766	-1.2382912359799743	-0.6760648822693462	-0.8063300349142035	0.428022691929724	-1.6080373270364696	0.12515906478886105	-1.3109972023383103	-1.7552070689818624	-0.9808682270809344	-1.4876602946350215	1.1462949796060327	-1.032353631084084	-1.1538232805485167	0.10094842474482144	-1.2191856315074523	-0.22438652191647793	-0.7400051197022899	-0.32127246463579856	-0.009245270986868632	-0.8626578858687877	-1.0354973728883625	-0.824710128794908	-0.8799195554202632	-0.19181206565862313	-2.0002499541185075	-0.9337050779190645	-0.5700317828834583	-1.4311130199305564	-1.2443164359872192	-1.2242814161673672	-1.698504020380977	-0.8371897224419451	-0.3625035296358087	-0.33178449103582575	-0.9667224286065239	-1.1427323790243902	-0.8330746349346368
-1.012160449780026	-2.2293937521556595	-0.739977519076662	0.8283004421267365	0.25197060166567015	-0.5711559774331288	0.21094770518050754	2.20397071465678	-0.9855743292327179	-0.1092216147585962	-0.23753297354503827	-1.2635108526306174	-1.1807800230153076	-1.5710670826460873	-0.5573312034039443	-0.4028881457675205	0.7951163868938945	-0.8389166578352233	0.17052897693559352	-0.4315579939810425	-1.9826877564332208	-0.12341386919162896	-1.757383028176075	1.7185338086263973	-0.8000679164370778	-0.9197082209188459	0.15721500738896368	-1.0058781855284002	0.06274747193777717	-0.5665522715904868	0.05695477059504538	0.27806891038892945	-0.2735158398249245	-0.8942892876928845	-1.0199348336009189	-0.7743481544324279	1.388298792564998	-1.2001181034946664	-0.1707512318389667	0.11000126702300458	-1.0717795074874752	-0.8285257882960324	-1.3213687478249394	-0.6745787062334568	-0.9764402932933192	-0.27203689752170124	0.4382283856167441	-0.41739866412551135	-0.853144395111236	-0.39671839389348756
-0.5801247428036375	-2.2458777963498053	-0.10915145553702045	0.5060784602412282	0.6846818376917018	-0.8729754493654298	0.5832062432586085	2.776393877167412	-0.19782930548357694	0.16585813854003006	0.25521804591052283	-1.2875332174792908	-1.174895739561187	-1.3212163424680952	-0.7558852242258858	-0.04154033693892483	-0.1372165986880031	-0.2575833377273409	0.13504038274747734	-0.500641387333418	-1.6729574452000588	-0.09059380437397414	-1.4225891735997238	0.6775337955677351	-0.4331324578528109	-0.741865989587613	-0.534289459167456	-0.4029538182503808	0.10322449350430934	-0.5151724080102068	0.12926978135298167	0.15933542699381784	0.04970155571752563	-0.7950973494526851	-0.8635821639858998	-0.5858269754143393	1.6429022443973367	-0.5793793637070515	0.04123804624869297	0.33374114760275697	-0.6769236193266761	-0.3796688794157343	-1.1632791042030228	0.5438958929395937	-0.9659229995684558	-0.17253682660277295	0.048562951323506784	-0.2267308906714571	-1.0384016163038956	-0.5562315553304117
-0.7608207400275343	-1.3699225155093504	0.2945831371468051	0.11289832425478227	0.6988440710085888	-0.8242013985970146	0.3106293921622746	2.158090971818487	-0.15820744398342076	0.11802406815040449	-0.049102956294105576	-0.8814690226657718	-0.8164859941289612	-0.759349931835236	-0.9085986966601673	-0.2961736922943806	-1.5056268357978317	-0.3637531625062006	0.1566417630140689	-1.0157352928293026	-0.818485623193054	-0.5429712035881598	-0.5694594839876191	-0.8911508794151264	-0.11847257252064938	-0.5028910795808516	-1.185548790701647	0.264254116540071	0.09455783432339741	-0.4244984085123795	-0.16448231659091028	-0.18145389922507177	0.19284002732880046	-0.5388382320806001	-0.45550084374084937	-0.44559062372361197	0.9712801760955089	-0.555519601999476	-0.7031324039971262	-0.0858542253554967	-0.699300325985879	-0.20490091358464438	-1.1669067136298086	0.9106928193337248	-0.6346915681005156	-0.24582283335492933	-0.8059101013866697	-0.6375263942837632	-1.4604616249767814	-0.8991884363546326
-1.020188840806959	0.041661087934230734	0.3830160085920467	0.30036058303531826	0.6467941793536068	-0.05791711188436296	0.05253707326494176	1.104457295300735	-0.8687715747969192	0.31511365451495854	-0.8076110303820886	0.08764304830328681	0.06549849201703306	-0.3728740338984096	-0.4780796633029738	-0.8346694701449645	-1.7639480325243353	-0.8672338518261086	0.6145674582458357	-1.0413099535511887	0.40919110147930743	-0.5939185538046662	0.6104625528955537	-1.3234980256055635	0.34639345817349326	0.062246248035550455	-0.772769072657314	0.7906352512554464	0.36630262785112044	0.044216487939504966	-0.1617753142215901	-0.20670617916124612	0.5572588549024561	0.1117497562774698	0.2041033407512838	0.019351133338227303	0.4274371420445815	-0.6411739775697698	-1.5308802656762757	-0.5740504120717347	-1.0410492713876984	0.009154241843151441	-1.1987717326244753	0.3247629177197564	0.1498457252314289	-0.4634369760502333	-0.9692082361396482	-1.1632173268600585	-1.3300558264687676	-0.7173357194632933
-0.6137547485330461	1.337456570186569	0.3679387433265087	0.9444196863882065	0.8355674330506203	1.0882220433564946	0.27457877059338476	0.4747034645580463	-1.591639469934135	1.0626965114239564	-1.1760675939669427	1.378463616255116	1.2588972722018303	-0.4009845289014327	0.5425744586467698	-0.844072308752803	-0.44478741886166967	-1.0549972275495134	1.5315652215727964	-0.32095756322676405	1.5914727930342918	0.11617878045764869	1.7595955862762243	-0.15397227308626776	1.1805889130576372	0.8896294406242127	0.7208381851748112	1.1783348708418795	0.8776362537054261	0.8402577633480899	0.5912868413320448	0.26273191358080383	1.3152470785333816	1.0164116284081344	1.0214269024911649	0.9634428147530766	0.5221904687139038	-0.22278083699072898	-1.3506939166697978	-0.4941852336413116	-1.2314394398531077	0.6182266097025645	-0.8048403532514398	-0.4394697783618896	1.092190528669857	-0.537400608057994	-0.1160350337075523	-1.2049488492720193	-0.39192443253474696	0.12255421918895545
0.40387056551914696	1.839862603619022	0.34781464012576774	1.3063865122393983	1.1636435590581866	1.7361983813083233	0.6988206256584583	0.43299064537919457	-1.716160299412726	1.7895315803111551	-0.7332258027959768	2.324759314325744	2.043081738157414	-0.6700644484725127	1.4827063920556425	-0.09045104589782087	1.2652027170126763	-0.6159087581969672	2.313230935230542	0.49539387788406614	2.1694465524486093	0.9853663622738226	2.350579461624922	1.457690564464083	2.063724076732816	1.4610757413262931	2.095982949020928	1.4191844423760305	1.199024375882597	1.404625871562109	1.5645757132533855	0.7954891784319091	2.0958203581414794	1.6210919521189722	1.6100235600469865	1.74345899922232	0.8245951871992678	0.5471223401976713	-0.17877802928332887	0.10474392700081225	-0.9966696776731814	1.36001198920401	0.04554372831439219	-0.6464386505894197	1.510121464971282	-0.24908776111982747	0.9683980007630035	-0.7164397084209211	0.627480498010742	0.9980899889895726
1.2040247350880942	1.3078295714065649	0.21121947777739897	0.8619769159073738	1.2235621093231774	1.3082520247447018	0.6909401696122991	0.47781096548381413	-1.310968194059558	1.6033392958728805	0.09325492812286722	2.31073254007347	1.7657985953377133	-0.8351165423265556	1.6573907573137594	0.7840074788270041	1.8080812374214688	0.030877309320072346	2.30252969374697	0.7030347872238156	1.804721336338296	1.1493336881648006	2.003472898810247	2.02355936671916	2.241458533250384	1.2772833433559259	2.115781884236783	1.3424729742649497	1.03157759823355	1.2316355143761286	1.7029564565014828	0.8523322966301008	2.2827959357159955	1.4512075347698645	1.523328275899106	1.454074047427557	0.6556908804005905	0.9021873436394706	0.9034111178182396	0.5973436350321669	-0.5215662267227514	1.5619862966451885	0.7747026623159573	-0.3043414172705213	0.9680253057543476	0.26775829081199887	1.3347477214359589	-0.17858865779786706	0.8188799598521324	1.209243611594069
1.1207985364178474	0.22128103718568926	-0.09123202403485384	-0.16553814581432288	0.7647662045784565	0.16117413720203122	0.07640092664807134	0.12410374473413285	-0.8479101153542293	0.40349050279494625	0.5227801269913723	1.3677920484606854	0.5916263431346847	-0.7159443503651376	1.0871598154623465	1.0514283484503248	0.883540907485477	0.24435535419884077	1.515820997351594	0.37683567211952695	0.7288312130572846	0.48403099141182937	0.9150403558654951	1.196384355588439	1.3417090019221192	0.43208376937334825	0.7923391334715102	0.807791646531083	0.5820829942590803	0.46055867674887074	0.6339661057184112	0.39637174307951734	1.6059439501913568	0.6385018261876616	0.7393593888888317	0.0619247020344824	-0.04592004820142381	0.4483280570462124	1.0298379431596536	0.5451775556089447	-0.17572113529435746	0.9653526293331173	0.8484238599511934	0.023737358444799385	-0.15844576858780363	0.6355300013774232	0.8632022332940363	-0.0011870924760676955	0.1503558306275187	0.686462502692308
0.34022383247250965	-0.5308311964787933	-0.35537373001281963	-1.0745496205563316	0.03222152882357385	-0.7081379091821759	-0.597686085086712	-0.5557810657782631	-0.5930320687946602	-0.8466569475308882	0.23024485814660156	0.2290274395810156	-0.49486720392068245	-0.4040928892939093	0.4352210985173806	0.6979845154463273	-0.3976493074396134	-0.12730637246590298	0.6225691919193896	0.19761205884747252	-0.3082744163848538	-0.249791657474475	-0.1341614527099699	-0.12362666560719042	-0.03352851450180937	-0.38522221292675823	-0.6391072909306692	0.023280147717142326	0.3018876694014379	-0.2243303825527475	-0.8245374295045844	-0.1161488031845301	0.4137339779319792	-0.12489266507854208	-0.20367642581627696	-1.3020464104671328	-0.6619974857349161	-0.28701859537716806	0.4453097355347305	0.14631700231076028	-0.12461561195403079	0.07924506861056113	0.409190301461952	-0.05260170934533575	-0.918657599415254	0.5936579066992917	0.22768917362092622	-0.08678828883731479	-0.5203178696775632	-0.028946047768386392
-0.37429630842370015	-0.4004732823295827	-0.29613414772409674	-1.3342851495387957	-0.38425121924734934	-0.5998090489634799	-0.6423108042505199	-1.0439244946391042	-0.42147312775355733	-1.0878105758854844	-0.41012242257044157	-0.2852318980960559	-0.5769757703252575	-0.1174400929984213	0.27023508529541795	0.26427891028210837	-0.8421310278996215	-0.6371229247716984	0.1850976716255397	0.5703307323680449	-0.5607386281084479	-0.2558760608141144	-0.3713853805133609	-0.8795170317278341	-0.7476629891666768	-0.50625652812664	-0.9880900943700661	-0.4738806516037636	0.3469094333520099	-0.27738677472523204	-1.468492672244889	-0.2821238098534437	-0.597984771265785	-0.20599705307322172	-0.6507964624091406	-1.4088203198345546	-0.6033340194089646	-0.44118890050185466	0.005963234352574897	-0.10305700168751297	-0.2662305860487069	-0.3864564505443043	0.07730533656251302	-0.3524657607490478	-0.6728621941734358	0.21691600587080653	0.05619935879363733	-0.0204579212092638	-0.463901117907211	-0.3721013709123994
-0.46390725260871685	0.3565726378661817	0.14305005354274447	-0.914341918341892	-0.0695666585300375	0.29310059455318005	0.04635884316988374	-0.9190906496436362	-0.15736631545802846	-0.24983067334282452	-0.8171285975831281	0.055352851991140754	0.3263473304373715	0.002983286651516725	0.541705479691058	0.09393613440476947	-0.3462500777876097	-0.7722145780195236	0.122625004562043	1.1628232639965848	0.12538010627318083	0.4578530385102438	0.2956566391344031	-0.7749982087423445	-0.22519316199019215	0.12429150987424858	-0.21027585946885763	-0.26617775720789366	0.46791106591432935	0.23082172093819034	-0.8904313628470137	-0.13010456030438744	-0.8917783530446851	0.41178256731870033	-0.3893705266486744	-0.20602532719160643	0.07150757701737766	0.1932274614971706	0.07582750154981131	0.0001276492434657957	-0.4325432562930381	-0.254681099210787	0.20486736392432123	-0.43240035539073973	0.3153160174018467	-0.18035448212278568	0.3496528429103424	0.3974871046562664	0.1420932371024352	-0.1892577684280789
0.023945515134160877	1.003791414900953	0.7215987144569216	-0.13060976541518446	0.815556387154215	1.200919606336739	0.9208051131092686	-0.2409828922464671	0.10490510306682076	0.7906737283649309	-0.8086858448812044	0.8116395368786844	1.350592182095154	-0.005394492982143096	0.8125314405349687	0.04523431036051814	0.3099147030317227	-0.4595499995200846	0.029965782713608863	1.383859734419514	1.1870650215072585	1.1763914302829281	1.2170139800009494	-0.1928750800016449	0.9847000448148415	0.9750412034465626	0.7553526413593112	0.5215569236334707	0.43012300532213293	0.8309083864242038	0.24358168671618252	0.06561429341979921	-0.4101732690599703	1.193753613380943	0.25957836397778145	1.154012820901543	0.7704502982259657	0.9785999791273725	0.24986279521737242	0.26309356516651267	-0.5132162838827184	0.12339540651058321	0.5330894266699474	-0.1555769686794754	1.216824912997912	-0.2905357789042763	0.705030738554529	0.9046187276086362	0.5642987563591194	0.32391890359722303
0.6675174825324306	1.0752086832007948	1.1114321701355225	0.6299968009255138	1.6347005406942852	1.5639791050634062	1.376928746756709	0.533998620422235	0.1157506858239541	1.2253952647840283	-0.675510172352141	1.3760224519405262	1.6896852438857581	0.03765811317760044	0.8318905775856035	-0.07924456581678882	0.5307836417930113	-0.024689578330859527	-0.17700084579690584	1.1273043150250863	1.8111695816768663	1.3084617452354697	1.6201004331032398	0.4177855332693193	1.7872730755292274	1.4719071681235896	1.0573398653098027	1.3054287893743644	0.3403256756296047	1.1966376236039749	0.9628063303804697	0.18434752290900858	0.431867617334698	1.6087916660211783	0.8225315851415121	1.5293880368887665	0.9936321978186196	1.2215490252209018	0.11036441459811736	0.47383196278071665	-0.4083023784493307	0.459979199880645	0.6129177804578534	0.15177276752122307	1.479730522595523	0.004256435066397625	0.8632229953409595	1.0678841670738397	0.440244981784015	0.8807528354905352
1.077544915154381	0.7270125295569732	1.113425642884153	1.0352408215309972	1.7905997750604035	1.4186615808287586	1.2918295970056133	0.9234269797655277	-0.17173474022047122	1.0321437861359202	-0.7327945481675894	1.454449495136933	1.281722209746057	0.3045494258721274	0.7034000550361237	-0.16384288215016626	0.46275980378941783	0.21799654730943457	-0.2163275886547932	0.8431858443920046	1.5811996495915845	0.9489317231168414	1.265147970171462	0.8445207203371348	1.590140386168502	1.4469528505788887	0.6864327631612246	1.5557737224956776	0.42004247822041124	1.3246762701607655	0.8302806472445267	0.32425472380916615	0.9992267286656632	1.547481505924611	1.0290794926934599	0.8348268325009752	0.7607321472053805	0.9348123170586102	-0.13275575087782612	0.6399837004524168	-0.028887024917556896	0.7954318177467643	0.3694815346383262	0.09472893180782158	1.2221324963118714	0.5679539876022675	0.8719361146087793	0.7601040645503614	0.09771225432566533	1.2071856882280125
1.0605516423406627	0.37479456630719676	0.7104952296351777	0.8902460666541635	1.1882196839427333	1.0970370419972721	0.9615095116043048	0.7143962371103891	-0.47545520957682963	0.6580269184295492	-0.908006355203708	1.1014727526994814	0.6082405455769616	0.7658476963740833	0.5569007167232772	-0.04591072401618621	0.5474942255955991	0.22207773048921256	-0.017659230182335853	0.9078037166044349	0.7454839850933681	0.6002924463860045	0.5121250739381099	0.9886156625946799	0.6986528127187194	1.0961080755739596	0.24993412076293708	1.1977879648560465	0.5753707269127986	1.2452389526234915	0.0659828725799293	0.5220286717442392	0.8218329870637358	1.2262486651909463	0.8268370764129309	-0.151756596674045	0.45896146337591387	0.681491310839588	0.012703488873377976	0.7947730900583431	0.5519000075024343	1.1048519985329694	0.11114409256592855	-0.32883009051588924	0.8461199040498759	1.0565443334456364	0.8229461205813843	0.2983422643681557	-0.01556569071100967	1.0697224616100312
0.6068816985251735	0.16312494578829823	0.0509287760991274	0.3019282998872558	0.24939418882113693	0.7658611641100912	0.6489625244235435	0.020357560184168677	-0.4369148350414388	0.3066299194774543	-0.8178522250083419	0.490076882162285	0.041367347209523314	1.1180391447474658	0.31031251738977167	0.0658343259687401	0.8547690939718047	0.11692948648036593	-0.002418651532656093	1.1344780269008887	-0.07252402912132071	0.5190463778854448	-0.13190506402871582	0.7936108231253	-0.20013364960196464	0.6496321242083141	0.23095449319509492	0.5350802268173738	0.43648396473085493	0.8133267676613316	-0.8384179588336749	0.5987065916918808	-0.03982431062410241	0.8317161256075701	0.2600116105730666	-0.7475158008081325	0.38124690912539505	0.7954537052353244	0.5417729936260478	0.7734273859244649	1.0299807020297134	0.9801594916616256	0.09210451197736531	-0.7143250979960691	0.4955172034686249	1.1107212191749967	0.667890549073836	0.11393450742247031	0.07825562755068313	0.44963825532251883
-0.07934819838454213	-0.05936851962840104	-0.5436142525962966	-0.2709329075875981	-0.47907189873145994	0.391402804223018	0.3457774781709227	-0.8195259958429212	0.04463252769186872	-0.14541532080222247	-0.23163541175653313	-0.1745078429601022	-0.38958600127283577	0.9852638641955579	-0.10823880757772164	-0.20950030199538822	1.0577726946567327	0.014984805644257254	-0.5264636913060042	1.0294216048632572	-0.3938944744090991	0.5164460510887049	-0.4077412171288633	0.40020360292198	-0.6949160925203979	0.2057296263356387	0.5852755788454317	-0.09883405054546575	-0.10713625489615351	-0.02662596789541075	-1.3978162076564276	0.38882141039714996	-0.9320336693474589	0.39390705756147737	-0.4891578287815753	-0.8541181419884524	0.4729550638508822	0.9973002177009588	0.8760856276969939	0.40123882035218106	1.1000323091843156	0.08471985921386087	0.2666400462228713	-0.6740216519887803	0.06269201521772276	0.647745166743021	0.3682670232113359	0.32077212076595174	0.05107117873503574	-0.2813109933192221
-0.5795321515508787	-0.32276087508911844	-0.6607793680544481	-0.3295530880400843	-0.7195043739897077	0.051874629325673945	-0.018516292751730362	-1.382265983131229	0.7326302319422919	-0.6037211179183793	0.5844697122215364	-0.5708078741445222	-0.6525924532844259	0.2952663898175503	-0.4566603975902728	-0.7889243537918119	0.9298868012868037	-0.03324474270028271	-1.1878267307521484	0.43950068764728295	-0.1658158112417622	0.372188428309176	-0.2984002321684123	0.1618421256529912	-0.7309869587826154	-0.1487249410171465	0.9514586771763291	-0.5161899402800537	-0.5978666040168444	-0.8606172725166913	-1.20233049888025	0.03503163337293414	-1.0554606536080084	-0.017219150059067493	-1.0098130900704816	-0.6031692594009409	0.4909108316529154	0.8441058445501886	0.6207097436660344	-0.1315434175415231	0.7854301078982667	-1.1095804599297276	0.4742732918366964	-0.2216701121438785	-0.3753023371643806	-0.003704196069175862	0.08238059681720553	0.6371656494378233	-0.14582096182703563	-0.5585905898153048
-0.4925252069662542	-0.3409184537555615	-0.0838494148054873	0.185648213537166	-0.5263045545600796	0.045031446265015325	-0.2790080239836771	-1.3282181963724093	1.2567747398097864	-0.5388481596072238	1.0304185784519857	-0.346363262321416	-0.4654395785942787	-0.5449904342701655	-0.34833942828923037	-1.0202861767533655	0.6191388970992973	0.009618211582322487	-1.0707570466797658	-0.21167559040923264	0.35273637758889126	0.23326612228848065	0.1503346593063644	0.3034074807417663	-0.3038689045254333	-0.21655675407163213	1.0733824489907082	-0.5790584646084277	-0.4396734430351986	-0.9659433876142498	-0.11773361464980904	-0.09667696488585509	-0.17174307508904638	-0.14299599602239704	-0.8645743117710716	0.04852193272760862	0.3290774715531194	0.38142713635883546	0.10880543866243203	-0.3102538953969942	0.4484381520693769	-1.459413388350986	0.6585953705610366	0.28217523035325753	-0.4129048604644405	-0.3603821528034574	0.0541942685700272	0.7317680096346363	-0.1656121600105492	-0.16385155142075028
0.21144635334454018	0.13351085585369388	0.9212268116590757	0.7942890786081742	-0.07986390030638546	0.5543601585061416	-0.09641002509804258	-0.5958666898595422	1.38884878459972	0.4080165182947348	0.7360563485964869	0.5189389206064849	0.3598653732882151	-0.9446689226637617	0.23328403623956523	-0.4405104697809212	0.4066870106212722	0.15654155082448948	0.15894415168831078	-0.35727191246454854	0.871787064863251	0.4449120828279706	0.825542112351552	0.6210018722843816	0.5805862973223431	0.17432472492019713	0.980544270259885	-0.14734121780253465	0.3803545489531979	-0.03182422978693411	1.395766268760452	0.170102169373373	1.0970034532553663	0.2605540494171312	-0.03583554857046367	1.0870368896335962	0.14026654653242226	0.15519664221946325	-0.032977958158094074	0.15978832067105206	0.4174546645020949	-0.3407785585490587	0.7834450589497068	0.5338093533718965	0.23324924265466523	-0.2590428895816535	0.33744786380484026	0.6104373328197933	0.20900535259057224	0.48489457818195175
1.1133037002664694	0.8833927983577146	1.7008306094607022	0.9605929030031004	0.4662719257868927	1.288676512663266	0.649499640011463	0.4809251074414285	1.195915517398539	1.7455548999384574	0.0019006072951334061	1.4850880125427575	1.4218224468849305	-0.6673891363676221	0.7859037052454396	0.5419505110106536	0.3855123592468933	0.36289024327036706	1.630191795315063	0.13683696205697296	1.2180897683795744	1.035368142146381	1.4154186557964763	0.7010106121802241	1.5915035104052642	0.9063328508003748	0.8668113332931803	0.7158721323859641	1.1792579869878754	1.3479357960447074	2.3883086555601203	0.5834952928474482	1.7853718805604544	1.0580575953029556	0.9203958055191296	2.003653473237646	0.13890647874304468	0.575641776922678	0.2801739333133103	0.9507401658870092	0.6721589851309498	1.4280016138791018	0.6912819823945567	0.5864655691097392	1.24240648501458	-0.021432302811567244	0.7363732751499966	0.6074244635594719	0.6781448281607104	0.7329762803029239
1.6971717897049727	1.368772406722714	1.7400685570017367	0.654870762731163	0.9264724988068231	1.619873356268442	1.5880001014516583	1.295307275481069	0.9953817476257746	2.4069176583102965	-0.35949210365019535	1.792970243105811	1.8887215739501928	-0.0396856075967395	0.8161177771654811	1.0508167558136183	0.48460521425159137	0.6021139376722048	2.039654260168481	0.8692219780995919	1.2992023806497563	1.5369955800324142	1.5065900820825076	0.4467719439380571	2.0219370767396394	1.5291960900902277	0.8754698314961357	1.5434961077167988	1.2758294975591786	2.0923925539051638	2.183012707480463	0.708203568438783	1.4849664532280147	1.6770557594475977	1.3481055424897412	2.0350661465594713	0.31027468032940964	1.410109177861669	0.5003469228879868	1.4095336452408231	0.9756900845983769	2.2235309561512397	0.2854114771603715	0.7315323073866147	1.8737126433572655	-0.04073268386965093	1.0253750751172857	0.9662499194330498	0.7889068557809062	0.4008077488069618
1.769198873520145	1.330501199157211	1.1370915457193493	0.3195950613785613	1.0088882542288966	1.1524543024643494	2.0533667325990583	1.3449757075971085	1.1247115929197489	1.8348522664536624	0.266160000099091	1.159306645585354	1.3249500780942398	0.43923619939993175	0.43697301427331425	0.8352241320677302	0.6682844493223217	0.9771861334619181	1.0541637933365386	1.2967329908586622	1.0599697722840364	1.4118367743665314	0.9718579558424945	0.20272330940714933	1.3713295818437539	1.5660228319775025	0.9585551883263479	1.6846542722247533	0.6993896036499969	1.6367872609695278	1.1041172159287256	0.37813371179904165	0.6907023765164898	1.5211983443264085	1.151996334335568	1.0309699122749254	0.35294003058059265	1.9859388126803612	0.24309473127353803	1.2473052486055267	1.2533855638986022	1.3169840270779372	-0.15222807659311322	1.1145360892193132	1.69629261834753	-0.22302266368296092	1.1245676208001265	1.470742094087189	0.596999981441871	-0.031212375594322272
1.4949872917169946	1.0884878014557473	0.4977296358550902	0.26465844897822105	0.48378469838660726	0.11085492670566588	1.6051992144959701	0.6207153594014637	1.6455581338140157	0.6098398685789174	1.6504852788926696	0.08101183822882438	0.24070885891678892	0.6653803472775138	0.24353085415405684	0.6198760249891303	0.9157830564835926	1.634663310548814	-0.30372955496385046	1.1599988053902697	0.5498896773279782	0.6073253941061524	0.20754894419882738	0.2525856497367495	-0.010361227633163324	0.9004879835089861	0.8769845683837472	0.8883541330362238	0.08212346272815801	0.4645502555158071	0.23964560007205077	-0.15496406192598233	0.19624215763454544	0.4875663411259382	0.8585595638078372	-0.14866442537422947	-0.046065555088155546	1.8365916414933992	-0.11332311687343376	0.7941278343637279	1.6717826565864289	-0.2812728862298426	-0.0874495428814833	1.528901587253057	1.019870210119366	-0.003750179124835847	1.0234546541756644	1.5850806812345795	0.6800502641581038	-0.022648539199671556
1.090280659205485	1.108725044133165	0.3211661591054228	0.24900623809786104	-0.5026108962462185	-0.8869046175730767	0.4003517361315541	-0.3385808319094325	2.223205131124639	-0.1930327638268392	2.80477329423512	-0.6537872077506712	-0.3868192516450784	0.9995710030720972	0.5583125927897213	1.139669745044671	1.0335067249797991	2.478248088082703	-0.7960939197406052	0.5798551327329631	-0.008689043651245006	-0.38869604767660787	-0.1836910432952216	0.3509102555776853	-1.1005412257924752	-0.1292858662057354	0.3751155057019293	-0.35712305340727957	-0.10183456796078207	-0.4248553374565859	0.32595448323775406	-0.5100372527448903	0.2107195043966569	-0.9192598777629936	0.9452183538424496	-0.41536404135816024	-0.8552672341020426	1.073391857753389	0.11237535862536342	0.5271040280159046	2.274134866313317	-0.9061145007853822	0.633266115209397	1.625706117163815	0.5002647667362051	0.9593700868981277	0.6577694761767098	1.019423718070599	1.3738187845247858	0.35059199794821644
0.6029447991165784	1.3580907099898378	0.5215458335644314	-0.19071928328536744	-1.3860771818073367	-1.4131427710524211	-0.9156542798517391	-0.8422133412846605	2.3608825024723714	-0.19537895946607733	2.811215556612092	-0.7557162757220737	-0.16186497197107014	1.7241838263454257	0.978633435066718	2.0436321164189386	0.7187095184192522	3.0423790719365535	-0.3207319070067538	-0.13061759010559562	-0.3337613982800667	-1.0402082753960356	-0.028142787755683737	-0.015349839287482596	-1.1915543221173939	-1.0166957588753192	-0.5419644422251565	-1.2064407780542674	-0.02251975062565483	-0.5342245522073192	0.9631748075749579	-0.5448359452933126	0.20786159685551528	-1.9874877708243013	1.2242237501219404	0.3520193534526879	-1.6441236468601337	0.16079311576309155	0.9362876922794399	0.48920223853657363	2.67510072291707	-0.07872152137701702	1.3957913341799393	1.3008545487122922	0.3834517796451655	2.1898863467277647	0.005552665313646792	0.1130703839903562	2.1792794506460362	0.474112569923829
0.01667296740891341	1.2793158613191744	0.5831318337850074	-1.0504552160214904	-1.6271686196083988	-1.547857681662461	-1.7009302629689864	-0.6103821170219972	1.8397864213855466	-0.04674664809579189	1.6585227758206837	-0.658850586334439	0.31119453866021207	2.5306256769233095	0.8235119255062029	2.1592706773886223	-0.053993256432398856	2.813299164859171	0.09775555635642152	-0.7024731136304041	-0.3492494150355154	-1.2492852631132523	0.16910512020101576	-0.8985899111105071	-0.626268082210005	-1.480776381013456	-1.4878044429335133	-1.261567435452186	-0.1737159082262738	-0.27329965663325206	1.0997392227403298	-0.4212581421664226	-0.3412763133147263	-2.3379279576821803	1.0579997467149638	1.1189442585881402	-1.9431661908179831	-0.56016182544885	1.5154269595852694	0.3192110378271872	2.31863207876823	1.0102069184243312	1.32601329694937	0.807519309802635	0.27926187855423196	2.6845585781375423	-0.7272634106731257	-0.44874006131761834	2.1689115358484714	-0.063252991805302
-0.5796836953459662	0.4573160850276669	0.13623462272186176	-1.7071587173786187	-1.26446916691763	-1.6538802715078986	-1.782928647334515	-0.014545547054472092	0.9337282758090483	-0.5404227041338441	0.25412208921072865	-0.953439621973108	0.13623668843596562	2.7016592622407	-0.050386531544889514	0.9143525732365301	-0.8358379872849523	1.74290516628219	-0.3977317540711293	-1.0544863318810382	-0.3251997954249829	-1.3436080128676384	-0.28824945373088334	-1.661435703397898	-0.4026794087988141	-1.6231501544821438	-1.959647575711347	-0.9558886868574087	-0.7224552985420184	-0.37707105087996146	0.2508440974466037	-0.37657911038439945	-1.2608661515281296	-2.141228702016653	0.16991289538946427	0.8156113424361489	-1.6890724648776958	-1.0851884573489983	1.0611935100668408	-0.2064873714734026	1.0892980224293558	0.9152737448318548	0.25262063422728886	0.45248725588368965	-0.2995237647049381	1.8950233043465892	-1.1942031655223164	-0.34442343932318353	0.9922168969863362	-0.9731712369345372
-1.066515213228161	-0.8276946806690251	-0.6929823401250702	-1.5802076432230827	-0.940691666274768	-1.9341245762650934	-1.5267935672891317	0.25318785888363415	0.14023407809361318	-1.6282758935734005	-0.4291177221437263	-1.7040298122692716	-0.8625327710049836	1.8499136388870874	-1.067938667282967	-0.845593915675583	-1.1035720381757221	0.367385572428018	-1.5066489607554663	-1.308184988162012	-0.6655215145089781	-1.650255066727922	-1.5303615478256283	-1.6477241286533133	-1.0617763055262772	-1.7440982126117415	-1.8202398403919406	-1.0637188661242025	-1.3446486175181347	-1.0688030119817096	-0.9722332141076623	-0.49804126938174287	-1.8549304426231035	-1.8817219372215197	-0.9526398564665096	-0.5024449411987431	-1.2832515975527257	-1.5731423606283756	-0.23030291710447143	-0.8679731536815367	-0.45470600204903655	-0.43473374965606215	-1.0174137957368665	0.23229862582174696	-1.3057153092189548	0.3339486614036614	-1.2779769438770816	0.022275083884182492	-0.6988227593105432	-1.6064754904157073
-1.4833235820430442	-1.8313688238043104	-1.479327999990391	-0.846215605131704	-1.2559972860346327	-2.2531462140271707	-1.4644076487751534	-0.18531529128271376	-0.3022542071565481	-2.502932160085243	-0.22920053248156588	-2.415271930056528	-1.9761779080518862	0.38518523385796616	-1.5891311108612898	-1.7372422647262586	-0.8777722728520871	-0.6660016798140258	-2.2161688076020254	-1.6525176760782856	-1.4770387056106773	-2.144459386988622	-2.894382549802762	-0.9820645742424252	-2.1155546900312117	-2.014755477912932	-1.4729498956599507	-1.8300576681070126	-1.6732185220371147	-1.89816027131945	-1.6076963300187288	-0.6997590257742272	-1.738755531504897	-1.9170913574452229	-1.579065480553758	-1.7745893893444322	-1.1713103437325871	-2.068393823725051	-1.3744701873292218	-1.316725727087762	-1.5678748053720493	-1.7659748182236346	-1.5312533839645408	-0.14055070832975491	-2.165557662149796	-0.9071094406984576	-1.275197839256177	-0.0458035123800816	-1.9048786806164364	-1.6741360882951222
-1.9656600611375434	-2.0681863581387807	-1.9244103608181293	-0.3076353354935384	-2.0816156604030573	-2.3300644612175088	-1.8012971591746765	-1.0340183314982616	-0.5761451672806163	-2.5474131626687635	0.16958420963826584	-2.6025863909933262	-2.404390274018207	-0.8437656618042393	-1.555433868867792	-1.3831827355302018	-0.7692214436857127	-1.1611725946299951	-2.0238382751676127	-2.114955722311602	-2.3485443294151094	-2.500597394681823	-3.475559177398358	-0.482820322711918	-2.6213892932994787	-2.304791481399331	-1.4443231718381948	-2.6599623565945327	-1.7189391544931871	-2.3184171094994928	-1.4098175434612783	-0.8414754463483219	-1.2705358918528042	-2.1958840041189753	-1.536480666788881	-2.1169496784712254	-1.382091455981875	-2.4171159438618104	-1.6743751124042507	-1.5433772552646323	-2.002943690277607	-1.9855600748092352	-1.1990663765832514	-0.8292392670670885	-2.3600583298426203	-1.2164718837161228	-1.567539741101416	-0.7621404220321824	-2.2303445211018844	-1.4646239502530307
-2.43509150166847	-1.6775310856615493	-2.0213988388775923	-0.504742881228178	-2.612472227144533	-2.0188897046211975	-2.2302892937203764	-1.5863387920784555	-0.9644071070772671	-1.937405260560958	0.012780485162001285	-2.2440906510541074	-2.0209101235677163	-1.3488436180851868	-1.3587034158451528	-0.7276624319113552	-1.2885604219460227	-1.4016746739501345	-1.4118344429512089	-2.453298639035819	-2.6323867261190994	-2.423068633615424	-2.899780247774588	-0.7405370145668415	-2.1733626917343183	-2.3116336261032058	-1.7813966179720895	-2.715940977918872	-1.7472215575959726	-2.2315017812630056	-0.9633820706697271	-0.8393726756004073	-1.0567866042704426	-2.32787553288808	-1.2967100097848012	-1.6397346294698267	-1.5348911067424194	-2.4143395091146456	-1.3760400415803422	-1.8423237509059012	-2.1224839676895733	-1.311306980633263	-0.7897430788920883	-1.5783266480261207	-1.883693093317072	-0.9345395298824539	-2.122394274373963	-1.614183524965848	-2.0588616783622444	-1.3661827013179462
-2.51326306093958	-1.1043668425830204	-1.889092044841578	-1.0957697484354145	-2.1777635211667357	-1.4021801738968782	-2.228285963984687	-1.3740255135499826	-1.4723420915041017	-1.2523413408174868	-0.7940345940834259	-1.6402372455923322	-1.2926887185513143	-1.3643322307735115	-1.217228772180351	-0.7803646400589842	-2.197390467685615	-1.6719618731556756	-1.0997702113971892	-2.3535147443396474	-2.0303983477363614	-1.90462337410624	-1.589056204782777	-1.4574977265498568	-1.1907610586087523	-1.8678804371027993	-1.982774605973159	-1.7875387178663833	-1.855116665258703	-1.8996487786687337	-0.8335877750913689	-0.7081653735269328	-1.1865160643635084	-1.9323254152793605	-1.2832908671688499	-1.0556991415620858	-1.3002265177917698	-2.0127802556042593	-1.1921174087957311	-2.327521025887796	-2.3503843805377476	-0.7503890317268944	-0.9558016840215106	-1.933479204151213	-1.1367196798740822	-0.7845724481326201	-2.470135573586234	-1.9425629794965817	-1.893273797444059	-1.381617057237787
-1.9293352873690637	-0.6186921678976289	-1.6041996581024862	-1.2484656289450011	-0.9649791977439847	-0.6965144772845033	-1.5726733463408284	-0.5853100812814335	-1.8633884557980736	-0.7554536510351049	-1.714516503756587	-0.9915267073246957	-0.6429620885255483	-1.4201505865632482	-0.9552992662099798	-1.4137141700606275	-2.7014413300771705	-1.9034242039744491	-1.1380813751509962	-1.7886619245780482	-0.9296118001737625	-1.2064391732366453	-0.35783604811591097	-1.824436621715743	-0.3306361473690835	-1.1369998895668365	-1.605811442693362	-0.5123205482031292	-1.8478238018943742	-1.4844054747707223	-0.9239880522240016	-0.5396706833879072	-1.180038318649271	-0.9890733192377696	-1.3393976292937964	-0.762990073090577	-0.769125582399428	-1.4081261870559874	-1.3975532863367923	-2.6805523717723725	-2.6516360492626663	-0.762953360150731	-1.5119733162069435	-1.755629398121407	-0.5100177952629127	-1.014463977349429	-2.2432075042522492	-1.6646410362503357	-1.7763375455150905	-1.2493643706204551
-0.9787958614349396	-0.26603567382139237	-1.2409262246008659	-0.5994089126565438	0.14427078749473987	-0.1173772517889218	-0.5831297094848236	0.1394005486249275	-2.014045036984035	-0.3099688149008652	-2.1932351808390464	-0.28873521243795747	-0.13544071417010126	-1.6835539335591492	-0.44634427148384753	-1.6940193752627428	-2.288515513735944	-1.8623421719132842	-0.982642926160566	-1.1233975731270378	-0.11609816751645578	-0.6322407007406784	0.2087332842492061	-1.4345906305803393	0.13828942474839684	-0.4953675196671053	-0.8402310040237272	0.25803735799413746	-1.5443119957523115	-0.8953668998865049	-0.8201306665147086	-0.4170064944741122	-0.6937933274946532	0.09774588768066146	-1.0560339187927623	-0.587820703199446	-0.29714847975780595	-0.9189390422021928	-1.626234372538568	-2.502925992634355	-2.6402389715180536	-0.8397581764243107	-1.8104432655963205	-1.405135753487306	-0.1661481448209641	-1.2541679435741697	-1.6142271751928035	-1.2888345446236267	-1.453718753978947	-0.9163945898300578
-0.3586750141856498	-0.12974481672334268	-0.94516707295253	0.3297634913111771	0.4674100257626915	0.22095941718906872	0.16087595592349926	0.31418902575718544	-2.0635011229019797	0.10227407339437088	-2.1030939059641227	0.41751234145317356	0.24893692488688965	-1.8378181566371958	-0.0008149178513047623	-1.1979729266427808	-1.2349409136365783	-1.559124340685329	-0.33728461757150385	-0.7688859010346749	-0.08678451834732531	-0.30613403314263593	0.08174669109898605	-0.6297742583266652	0.3196081589658303	-0.1923966817212137	-0.30434254360444185	0.2506951571745055	-1.0487834603174988	-0.1186987676373718	-0.5202216211234307	-0.30733512044668676	-0.03018434526417187	0.8018284816680263	-0.4777048215796678	-0.3285917122905465	-0.036109726921160754	-0.7312590569224955	-1.4883102034981748	-1.8238232358740543	-2.115220779161489	-0.40338397775595947	-1.6219184532934616	-1.326166721593238	-0.11667251491730005	-1.1401619062399826	-1.0582622454629314	-1.2272364933197448	-0.9034676394358068	-0.6462188025201029
-0.4209832097465606	-0.3536362799037098	-0.818652838378234	0.7198883157265086	0.17428210744395686	0.36828363100715916	0.35259472184676144	0.01679634431817006	-2.139035162109836	0.1552941137656045	-1.6386082365760364	0.8635599120085345	0.33629312956657786	-1.5743934595484623	-0.041878143156834566	-0.533082317471042	-0.23340638362101396	-1.2854105018740298	0.4082226147015125	-0.7389739990837183	-0.6024921041814788	-0.11636714899000823	-0.31605937903335574	0.03402828301066228	0.30459908277515696	-0.11926367519453474	-0.2609156922324713	-0.08288793864293754	-0.6131871225227611	0.5146801774666543	-0.4663300333478693	-0.06461845626194146	0.23756285994252124	0.9009866503341426	-0.16228306487850394	-0.1666132608339799	0.24068105309709775	-0.7207509319707696	-1.0901715077257461	-1.0939595017928367	-1.3361768401745668	0.28222034246377725	-1.3319132008983645	-1.502333056987844	-0.3059082163385357	-0.8298271036250796	-0.7430731621827701	-1.2801370447983198	-0.4404378454254755	-0.6007471470193606
-0.7160542307441611	-0.8267158042246997	-0.7376642729673117	0.3358865688793622	0.0060535639545366065	0.5143966006004609	0.19953814082720964	-0.26931537676336953	-2.0751336516986942	-0.3308587452279143	-0.9917266432760263	0.8442024408572294	-0.004126934465516318	-1.0465188571685953	-0.4616716790563731	-0.42659798727330256	0.3280287775855235	-1.2317805450847223	0.6921272652015696	-0.6474917690582935	-0.9299118893871742	0.14776985402724926	-0.46380532881590425	0.4095231974718296	0.09018391139500456	0.06165138782375344	-0.239136872517963	-0.1352880778170301	-0.3104435877291387	0.5994758812343938	-0.8257631592260715	0.38371113348227354	0.03172349423731068	0.6396317146915174	-0.43986583529756595	-0.3364802825880269	0.7845587873758924	-0.5598139289647958	-0.7985770566498029	-0.6692961704243745	-0.7393332299355004	0.4261790410421222	-1.260998444463847	-1.4680539964492612	-0.5546151698657615	-0.7599240416784793	-0.3704239861446151	-0.9522664039514737	-0.2864169258665632	-0.5186144107530508
-0.48347972209689066	-1.0716447636468847	-0.43337018706600133	-0.2991628331412558	0.41399954177037596	0.8210948877431035	0.13830148354812108	-0.17047409785353648	-1.605516334859147	-0.8869964306199704	-0.2970495805414475	0.5533711467524293	-0.46470447077967864	-0.7244515871505216	-0.6192005226505665	-0.6892110420259742	0.5612297347711974	-1.2397095755364742	0.5104030342080002	-0.19229327560726028	-0.5609525771251338	0.5790561331387947	-0.10811778392551197	0.6903928686187794	-0.15086434593954515	0.5379847530927026	0.37871791447301006	0.239892031827147	0.013618672760119552	0.1828039599028437	-1.087664106307102	0.8355339596454286	-0.1140497326607435	0.4647006373362048	-0.8643854986586106	-0.6212737556858936	1.4427868877435168	-0.06668706610249746	-0.6796402845350104	-0.44790046395119176	-0.49664056212318797	-0.20168841633457008	-1.1359976248014654	-0.9140315731389974	-0.5757386876335433	-1.0253816559362006	0.295023378197226	-0.20168543713906165	-0.2666180978343307	-0.019990076074940143
0.39823339596729274	-0.6994288912135765	0.15398774224459164	-0.5539388139654757	1.0937231519767174	1.2164468683200371	0.355957190739681	0.23582650065860827	-0.8386007837235366	-0.7409940420141199	0.19920061265751324	0.45256462092611466	-0.4577984826442883	-0.8412940222608858	-0.1426328132672494	-0.4921731200695117	0.6516410577415799	-1.0555216016772475	0.3924774529190927	0.4468630280288548	0.28427853643134243	1.0454876911162223	0.5512499013957898	0.8982920488652203	-0.03676314750728327	1.115686256389449	1.4678604876182335	0.6835941460861553	0.4639626054569585	-0.16847018360290184	-0.6633756112344364	0.8944489328002089	0.211133038029137	0.5965187410686557	-0.696485856572078	-0.5383725588765005	1.7362824064121398	0.5493493957683712	-0.4406058839875119	-0.09786869122100603	-0.4389543911599658	-0.8892337013243232	-0.5062898088921323	-0.16118454021113304	-0.228173504700205	-1.2271450740812053	0.9354873485837906	0.36250379143173767	-0.08871704490077253	0.8076014270627454
1.1628511469526237	0.04528252968595172	0.6788990696757561	-0.3324484305360896	1.3931985680358476	1.3991255892369983	0.6495117455109358	0.5531608784129608	-0.3267050799724654	0.24902632852597364	0.18836662059327952	0.7335829257725377	0.1952756635843305	-1.1021407399394658	0.46878342309172094	0.4250717836605377	0.5295712440864279	-0.7308178995530619	0.7000505474158832	0.8065814427009671	0.8722875958568855	1.310691245645635	1.0054634776553293	0.7667596759683948	0.5659724948567931	1.401940783361277	2.1235486491037023	0.8044613147007316	0.9169208993086078	0.04672560046518574	0.23366010111477717	0.362933653165736	0.6679496210341677	0.8736875396434483	0.10362900916812852	-0.05483719844623167	1.3973127796007017	0.8633663954117768	0.0767277211948238	0.46849965438532376	-0.3367753166114047	-0.8375660372596397	0.4700975378378669	0.1333490038217245	0.24798337836570372	-0.9882919290277788	0.9785145073889062	0.15711039954751366	0.19556916701006039	1.3557604358580693
1.0086918670549674	0.4297957187328742	0.6955069367829102	0.006903605569392314	1.0712355172605152	1.1376777570083745	0.7475974908610632	0.4794458885428607	-0.48173025997767216	1.2590481192217708	-0.32504876940559474	1.0471124447181253	0.9183368607029728	-1.0017046124602569	0.35133082313652764	1.2917273645333571	0.12147949801632943	-0.573337598764549	1.1996243955581667	0.7146555949257067	0.6867463316209641	1.2826243856196422	0.881492196295695	0.23193921613542984	1.1876846721949286	1.225961162031062	1.6636661102294064	0.598471023886074	1.2022280901568414	0.6839230855035703	0.673088563965723	-0.4481313251767706	0.5330668000921116	1.012699107845579	0.6880016904946045	0.21650226443742002	0.7169358242273663	0.7022649118025172	0.6081434006965056	1.004017894029	-0.1180122001110524	-0.148812668929397	1.0477673467013278	-0.24152286380819424	0.40536030096103914	-0.4537144219331209	0.39277207824185884	-0.6185186188958853	0.23366239557027962	1.1577810699395201
0.09283908777444891	0.051914218741345636	0.18963695821523613	0.2263120286612035	0.5379774264119181	0.5806553362034187	0.6754222652650402	0.07493568406629132	-0.9936373682468016	1.3336801403901983	-0.8103549573014989	0.9062136106740095	0.9606577823422514	-0.38695208998661285	-0.5979050396389632	1.2675859338638207	-0.25503301779325066	-0.6727356850130648	1.4278000535413313	0.5262085515696283	-0.04994026678372549	1.1281365864856683	0.33842540984244357	-0.21302246544344589	1.1561212709944362	0.840983479280471	0.5281881471139177	0.3978908873416955	1.3652399659632386	1.105752260344869	0.11474172560751669	-0.9168519949618035	-0.32788038481433607	0.9585470550592285	0.322698377714547	-0.21699840826877978	0.25620635189527163	0.381601349766133	0.8334439546828127	1.2881200632064485	0.19258538039088974	0.3314341687045127	0.8318681816158519	-0.7157116580478419	0.0883082323052436	-0.11976508773970351	-0.07502518197463719	-1.1094918307328805	-0.09372622201526287	0.49802410683737386
-0.557304908259113	-0.6300417623525059	-0.3115877573032421	0.4774843959549506	0.36192949542082403	0.18464927182543278	0.7075960281158054	-0.3342179818540026	-1.0561831583613777	0.48561305484641937	-0.607714945636937	0.31104721864986834	0.29845918508828506	0.36100095394411424	-1.397901767960718	0.5668449606413217	-0.07493909772019093	-0.6716139079694196	1.2904854279544165	0.7049799459931074	-0.5917761561191314	1.1003501881573012	-0.02929617077182007	0.048190708894369924	0.4244944998293066	0.6709257532470433	-0.08508900364063895	0.4844902624961496	1.5917051515536407	0.922940199921999	-0.8176062140151289	-0.7049147434025651	-1.1230113790549445	0.910371206723351	-0.6052397134160723	-0.9368645325115176	0.25669263686336097	0.37961344106404654	0.8724914353151475	1.4018950211366468	0.5899256982886867	0.101585044516799	0.40576327213843744	-0.5237923348841433	-0.3317802159667988	-0.21414032786783532	0.32717956155515265	-0.7353028533475197	-0.38632976764528904	0.17999870438241922
-0.18637916123446804	-0.7913845799645507	-0.2706933111299903	0.9426149934828852	0.658892832611721	0.2573902855846976	0.9703833441731572	-0.4672076011899441	-0.26412553967943386	-0.2883512366134612	0.36724435489439394	-0.2018113351621424	-0.2826327092508853	0.7117057995591477	-1.0212104269874267	0.2195216761816651	0.7098430700576378	-0.18539305612784118	1.0864848807063572	1.2571617997749032	-0.4082163622882962	1.2461014456768482	0.20625067917063397	0.9583494010205962	-0.23320119043568485	0.8650389744349035	0.4446952541814903	0.8138917864715226	1.8723130109800261	0.4354860769640382	-0.9760455924169894	-0.12427333389642516	-0.9561462294026248	1.0099764198095698	-0.9199057167521465	-0.9596021488266631	0.4607753815739278	0.7687219313296547	1.1478040379274366	1.5480572290879255	1.022632091917984	-0.38597571890272026	0.6937249539233793	0.41183455068684266	-0.35544745365420805	-0.41372484043997476	1.4284846098139616	0.15526673655435233	-0.1453719823938221	0.6661741040977399
0.81533604916766	-0.24037315414795976	0.2599760038940735	1.3864858030579361	1.038119192076099	0.6035936179583645	1.2033417641242996	-0.3066983785634112	0.8577457517214127	-0.16033498234656215	1.422516072521923	-0.19325341242585878	-0.12009328835734467	0.5148965055401659	0.35524389580291943	0.7474038287038608	1.3821287225036223	0.6179050691590997	1.0020588995901751	1.7265818606674592	0.3047971800422758	1.3345356511702324	0.7995322919682387	1.6697547955005825	-0.06764586127498332	1.146490766320858	1.3839050360438676	1.1015984755975834	1.9138889424519394	0.23265011624951004	-0.07228663072213554	0.17491000998756054	0.11963688495289682	1.1042553238243373	-0.06294802077812897	0.04005995393018982	0.5343231378661605	1.079082195347562	1.7327354887614148	1.7189183734724425	1.286946107676199	-0.35338452842104007	1.7552260672471065	1.3399953016344888	0.02627382856198312	-0.2410520062495928	2.2272331959494567	0.6905859094888515	0.5910817240445696	1.5839755468024521
1.3579940557067633	0.31366107967101897	0.6992441911692064	1.2916463822416815	1.090472603127234	0.7252741961824275	1.0192890030629111	-0.055571679480587645	1.3881546570061978	0.5732763989199524	1.7217788908507907	0.1415823875895729	0.4964815997018425	0.1292928566908475	1.4303330047598546	1.4934597109961842	1.1162130681303948	1.0798435854627089	0.854616126153205	1.7598253962432704	0.8650832375231708	1.126563914160711	1.047067450334993	1.3998571244647982	0.7053437382774932	1.1258466407228602	1.415044062340399	1.1229576870606592	1.5142621244593788	0.45622511893720374	0.8975247784284859	-0.09959722897384922	1.1010520181249088	0.9124929803112706	1.1191495523331503	1.1687612920406303	0.5258350250438151	0.8230126959505518	2.1005780211293503	1.724921083308193	1.168029820266247	0.2863509454076962	2.576788062492184	1.4946327300714914	0.27338823629729797	0.3677491639118345	1.9956050062961752	0.47732888589812106	1.238240080061313	2.1636287070609908
0.9129771746365666	0.12992730098743835	0.6374510025604561	0.4934385644931226	0.8241686411275504	0.41403107516385446	0.40007113253355747	0.09145704309299572	1.0299920809618681	0.9030566018933626	1.1069067352772972	0.24103142193018426	0.6820675238945977	0.04223974600106626	1.204452855612979	1.496384419810959	-0.05587873437371933	0.7839646806224903	0.4629485221784891	1.5271460202844387	0.839161734702268	0.7017280893331608	0.5890484931807742	0.3235403928676149	1.0942999282058972	0.7431865961217515	0.16590193883707954	0.9147528942220983	0.9466039136457213	0.6665710050881326	0.8053978501071972	-0.5560347871903251	1.1365576411435463	0.42516331377253985	1.274872031049827	1.2895861925659537	0.7662908414654752	0.11904915245605129	1.7376905736835515	1.5488285598489029	0.74824176104454	0.8501918527629104	2.253565410176294	0.9469761590104047	-0.040743526776755405	0.9985485522002114	1.1138335497691403	0.028082437068645202	1.349593577867353	2.0631165887919667
0.1142934302437562	-0.5791631767358832	0.3570189158630677	-0.45287221557971585	0.6041360754728008	0.06675902272156316	-0.15365969058690457	0.1471028357069192	0.4129803813206682	0.39299709792547644	0.20336409559585827	-0.049812263226629926	0.11950337462425115	0.37898194853088785	0.12104360432201125	0.7571239320582925	-1.1207985585211557	0.08288327928606612	0.07986427157476499	1.467474679537796	0.4930147698448324	0.4511980407683095	-0.0874958341278119	-0.5628398331258305	0.5473518794328049	0.36389611040733155	-1.2422399235637873	0.7248458787442265	0.7764181923518548	0.4919807739183247	-0.20550563530014102	-0.5202979455366069	0.45472913897192546	0.040926291616905246	0.16397645560229726	0.45857620329550125	1.3512997359263539	-0.3309902289210215	0.9033981102617746	1.4752441477002816	0.4481323978478548	0.8185819574129094	1.1491576733912598	0.5051521607833869	-0.6039929931288563	1.212628644918609	0.6157820022835068	0.13738016417782872	1.1542725517804202	1.6187620572285313
0.015459908278551298	-0.7947807172654827	0.5137710033236548	-0.6893789547467675	0.7423301677462462	0.30263832960741277	-0.0468468752914568	0.3230415069600582	0.3225310834348058	-0.23502725932635793	-0.28203089507587314	-0.18671151029966893	-0.4333989906587821	0.7859351192147254	-0.4227751005727673	0.22355911144756763	-1.054014668817252	-0.27059310077234955	0.18660542511273223	1.6903017429483873	0.47924611878922546	0.6988705950545686	-0.09907320343788419	-0.4788434437507263	-0.26655275794705746	0.42499119445167405	-1.3146360242723854	0.7951489254655277	1.218182584027121	0.2175169256766605	-0.7825448206053529	0.28093818503098233	0.053575147758905615	0.2188721476502035	-0.9437187862746703	-0.0025001682672600336	1.90017354729809	0.04665255986461305	0.495897292522474	1.7276453592480325	0.618945661462768	0.5363179269027688	0.5412983614324296	0.7748338378579906	-0.5902338699295934	0.9397110902214965	0.9753452382395488	0.9606420888768007	1.2537630884321953	1.3178267101027752
0.8992002959831177	0.12830481496874824	1.3110966923405705	0.12631824152781385	1.2002488664367394	1.2435069989048482	0.8178048628859037	0.8020786533845795	0.8068474369009891	0.047970759684459144	-0.23537649489793797	0.44390827324462073	-0.019186934549070164	0.7953206771219917	0.3681438754181011	0.5213682583689926	0.1513309302887521	0.03171502387186914	0.8401912809567301	1.8111853838698762	1.1002385311483565	1.3406727389130817	0.8490329329155731	0.38669314545606776	-0.16593559924562065	0.9939038345514472	0.2254386497469168	1.159213277723199	1.790577289348782	0.4952165123260514	0.11079535579369533	1.474560072425848	0.5616155268907804	0.9840771519333551	-0.6436892595764679	0.9446723049127191	1.9370997664862495	1.0612005820410038	1.0504383725954958	2.0705029408347437	1.1175347150721453	0.7529819090668491	1.1135098721393193	1.4779230571711517	0.4241564575088359	0.42062397346575653	1.596912616579528	1.8531364132468067	1.8378536680095874	1.2311835308635812
2.0118727029389074	1.6373048124593352	2.1499392526444856	1.4666396404829982	1.6422210893797051	2.2527142477545965	1.8893238585166132	1.4808730719177927	1.2413072813439117	1.3065600661835135	-0.03993943856927081	1.6852828148159302	1.2658456020755726	0.3152094068232446	1.8599837509400032	1.121379210847368	1.532742981645031	0.5743938995375193	1.457523776422035	1.448734728621973	1.9477178726399864	1.894520439008051	2.0490409495702813	1.220699859245294	1.0932235284346505	1.672630567237935	2.1169524379091085	1.5874497564410106	1.762691271638568	1.461508939274572	1.966424494884483	2.414074688990136	1.609123346868644	1.8218471008127324	1.0115354695964254	2.680112980376582	1.4341125879351964	1.9086950872505963	2.042717999194316	1.978209688424815	1.427425432967733	1.5929059995908161	2.128041193719309	1.8140392412495172	1.880052178067319	-0.07957424338435852	1.61349311426783	2.0952801411276263	2.3973764993873816	1.0986067175670242
2.4474078619182533	2.52161573880478	2.2262975732405943	2.412492940333665	1.7020414610628851	2.474098557350533	2.4227015874285254	1.9536056380642304	1.2084145402388704	2.4763681738371566	0.054939751810812766	2.6017928654721025	2.209805116637632	-0.23545925285041316	2.771136089712887	1.0480432771045094	2.18935955248415	0.8387293866265535	1.4134747012206712	0.7621470567298215	2.310967030551152	1.9176588201867777	2.4684221277482292	1.5278376917700796	2.3715950732200373	1.9229606471540472	2.838769218936183	1.7201239215427422	0.9490360733082199	2.3679827058621514	3.2269887090927054	2.6961099076277413	2.3468008981258683	2.096938880348683	2.551460259845819	3.4581644326203405	0.8333523062314366	1.9574754105650138	2.391206359535207	1.2598818083463543	1.2599989933996996	2.2894211753128437	2.3071578740282823	1.4148534094049594	2.7051791547225266	-0.37929982339863255	0.9892436048903419	1.6311945930036422	2.300356201287385	0.8501082756056432
2.078196122623008	2.2088028659038987	1.4352734626018258	2.4486225477430494	1.2193345000891573	1.6471915948685292	2.0992718052582844	1.8312808194489454	1.032540744763075	2.5040184038633595	0.2372619219664625	2.3927557002251105	1.7969685498595187	-0.294768497092102	2.548248674628564	0.18462345004021882	2.1095116215755807	0.8982402310789088	0.7502920590832866	0.33540983390144763	1.9062935764218631	1.369660689100792	1.7950912286830294	1.5304052861862305	2.3258695223386248	1.5005558382665576	2.065258245046491	1.3253216275243118	-0.05424081088084922	2.289033395754895	2.916322071960788	2.3264117853926347	2.3693765303077856	1.5895885494566222	2.698898843825459	2.3394171442684217	0.5180745260989815	1.3291993072091106	1.6236940183847959	0.3729127620879239	0.9287726064029951	2.0482921747305376	1.339497356406462	0.7589532937565073	2.365718472200679	-0.3000576509498163	0.5576437630930785	1.0310583638611572	1.531056142990141	0.7813150228983965
1.4939778262132197	1.3191490409976705	0.5406381017922854	1.7814129211495648	0.33647609138041334	0.35923724413288766	1.2408172219974727	1.1434634672531185	1.2870135357244545	1.453149981307076	0.7344943480788113	1.2175897060048029	0.3855209550460374	0.3179603638020944	1.7509556802622976	-0.5572725931571754	1.9297374664744715	1.2649342983449288	0.09275855957268847	0.512731628961259	1.1360792167850815	0.5888102900458575	0.6917059852251595	1.6477139328721608	0.8887997666540541	0.6286532547721462	0.773793394370451	0.5112676525035484	-0.48836433425249803	1.1596924353131737	1.5492756458000652	1.5548917699525477	1.9493868679935435	0.6418070041350132	1.6823560860210152	0.28662236746870556	0.39435664177887253	0.6988864795731672	0.35801799139504525	-0.02877730899815064	0.9991595526101283	0.9848872935893522	0.1720774992047168	0.5824474354531085	1.3596199876779966	0.28848289006423744	0.9513515698359968	0.8369535092525613	0.7065508266502304	1.0982825584624525
1.1735263558341404	0.8845630143248973	0.3812667130820574	0.9639119363737774	-0.5550651350381992	-0.5195055893842835	0.4667440529172353	0.3956639872960751	1.940763845228491	0.33248331254877117	1.2928046189555105	0.003981031032496679	-0.6576270642992443	1.2440465962857148	1.1824539168617796	-0.42676566519262416	2.040027255372314	2.0792548251189817	-0.14062364156533158	0.967194627565326	0.6200917815642373	-0.03560082789082118	0.017144767653521287	1.8162031426192766	-0.6656734902803839	-0.19801016561199683	0.04264926965124906	-0.302898983766202	-0.22222068712793822	-0.08062301314282563	0.40034568453956065	0.7133204887682842	1.476666062050193	-0.17951307843151224	0.804060339432956	-0.8741246618582751	0.0942847035800905	0.5949011326449368	-0.4342489727138508	0.17771331656229838	1.5864418715392152	0.004517906853854236	-0.21102843338374064	1.0120921106144503	0.6370013803455196	1.2307402434417838	1.7476821237600877	1.0776485676142926	0.38320752684041365	1.437880892698643
0.9735655840726473	1.1970638465490322	0.9802330267873451	0.33586764265435115	-1.0282933632554982	-0.6319752578139104	0.15269699029275857	0.13408996679788743	2.286327325176742	-0.06250946359568459	1.2969982193260499	-0.519215357507188	-0.46372952802498485	1.9550313558320966	0.9748291041059342	0.18778556212750816	2.1341114859198265	2.7319988279770557	-0.22744959603861173	1.014729773555614	0.5475628646560324	-0.3528537767144397	-0.04835416285596001	1.5263688528716686	-1.1251043462997996	-0.5933218479753201	-0.032818030428828415	-0.6944500825055769	0.15378010631524172	-0.4675418998818047	0.12036553299801897	0.16486276200909902	0.9685924096750878	-0.5471734165540213	0.8922643697020214	-0.4216196073532628	-0.484133671580536	0.9429124233437275	-0.4756575732321916	0.44440315005077885	2.1354936001297364	-0.1933252279723908	0.04489762419039561	1.4384776484005166	0.6185323723130132	2.0129253418467767	1.8832036713000027	1.391216227020977	0.49579343090493333	1.0810118212577566
0.4917170167010535	1.5910369266628124	1.5305728331385207	-0.13575734382774973	-0.9273230498917998	-0.38197611141813237	0.1681738716912454	0.40078758531319264	1.777538536289761	0.08458132221504144	0.47412385641263355	-0.4687214844181552	0.4287475185602572	2.2463638741112564	0.6839475553847078	0.26606363316243004	1.6568529855496241	2.488210436175836	-0.7099779212384283	0.3160920505793691	0.5614455016276625	-0.4870069195844508	-0.0045866705644955685	0.49247358563581517	-0.5640725263092256	-0.5534796371740659	-0.1827594011499154	-0.5943130925024402	-0.014093877714351999	-0.029553364746719504	0.28248958062536966	0.16815980357709745	0.26060170764824614	-0.563458727863204	1.4693842473114715	0.6172432795463257	-1.0065774483352914	1.2273693246137072	-0.3404627919806092	0.16569976982276086	1.965552139513777	0.20875199604220934	-0.028688976365530906	1.2322321345059792	0.8648137145904885	2.123719292721928	0.8433365508567575	1.4504822591850455	0.5340228929797073	-0.2674999148245217
-0.2801646522586711	1.276569393777434	1.2421062964156968	-0.5811229022583129	-0.5365656200245088	-0.45703695456347	0.06569351750645566	0.6621399483125703	0.7164786022666589	0.023386006924098143	-0.6614580516119902	-0.48450290398202717	0.7639708687779919	2.3017297032508077	0.05165026127385862	-0.5394767987445518	0.5142824555863129	1.3824769736299658	-1.6168168571922212	-0.8108622365651761	0.2406102129788286	-0.6853376477201953	-0.2947459549393921	-0.9065178141458099	-0.049118039636484444	-0.43785486501380383	-0.9369146930457714	-0.3634682256417619	-0.8012814074736224	0.29864319448017806	0.16267696473135734	0.5987551731431917	-0.5263774324202043	-0.5856230695160551	1.4636189754971076	0.7725264499817579	-1.1252865055589556	0.9784259889300247	-0.6590075730785817	-0.6899695689456825	0.9616848172656975	0.49441179613145203	-0.9315725337391519	0.4239545584434343	0.6556368120598813	1.5422236300571843	-0.7797896891568479	1.170653099336859	0.13908398968919153	-2.015431594816408
-0.8994960065452793	0.16230149055657236	0.1029337942011907	-0.9582805712492819	-0.39042839297164583	-1.1600380913968396	-0.49563615973537456	0.34468388747734496	-0.09530394400808538	-0.6143100662720087	-1.216907849785343	-0.9332075290691264	-0.023263392531780214	2.267939820800704	-0.6678730485265933	-1.5096765787969633	-0.8029558344752677	0.24842534108218986	-2.3630307293436252	-1.7615229986845866	-0.43202527052875633	-1.1480777825676172	-0.8139034141505448	-1.9479054328422498	-0.33119464927397496	-0.6781432606913185	-1.998936547377618	-0.48444280759188063	-1.742502004771559	-0.2638774541707925	-0.37845252631792653	0.8593608016851806	-1.0028800890843181	-0.9010779623046536	0.45332517559627034	-0.260660171842667	-0.9556687693908378	0.08795566073513186	-1.4093978563369156	-1.6415445064004284	-0.3557485879299323	0.23002035977605326	-2.093353515853365	-0.4205903441149506	-0.24470315653098093	0.7701405027073918	-1.9696142023373209	0.6051696006339239	-0.616053557611315	-3.134362640748977
-1.0638898670788477	-1.1930476901340696	-1.2185786844118813	-1.1183029594954412	-0.8182180354348564	-2.179229865553734	-1.4563659269810147	-0.5599227097916099	-0.30937391812116327	-1.4795610531194583	-0.7893334017593984	-1.5844666682388941	-1.308131679897534	1.8945966114535706	-1.1643431775587274	-1.8393381172678707	-1.7389653026682708	-0.20645324607532153	-2.4633156605720625	-2.2279000659274075	-1.1421626365374868	-1.9132286162876837	-1.2142205543805138	-2.2454913562434085	-1.131611541825823	-1.4258084885430755	-2.6552366415696955	-1.1337429221345672	-2.3844400813275644	-1.5290863360610685	-0.9365169893860545	0.2908633349664455	-1.031109729624155	-1.513313929348915	-1.0066168337065182	-1.535455570235447	-0.9892542140630146	-1.2045341215530383	-2.0842599036638463	-2.280184523897406	-1.3938000082527207	-0.43370847745951613	-2.6531613871243045	-0.8961723989745184	-1.4298462623148795	0.30386988428025313	-2.3428761969090566	-0.17410254012462373	-1.473333502677774	-3.1027176696132797
-1.0486294228615918	-2.2170796140507574	-2.101234288613677	-1.0558383809654093	-1.6392255686006636	-2.913087302327628	-2.402710414325955	-1.477600119278141	-0.38812930895835973	-2.0401014647337394	0.14137235796062406	-2.011934318261246	-2.1118528658281743	0.7711522636346018	-1.5393200921445838	-1.6422375041632395	-2.1545807560792665	-0.17087130188392294	-2.1242890110360717	-2.3653390792234585	-1.6764672869329473	-2.797418706352982	-1.4717156574994634	-2.0167386109370122	-1.7188966550371314	-2.4040444508474996	-2.591433623383645	-2.0270677718714283	-2.6647194549998274	-2.62481394809715	-1.2436244405902177	-1.1707395275725658	-0.9927421227733839	-2.1519604626179385	-2.1326905766530424	-2.140862403794731	-1.5211118954347946	-2.4733553251160325	-2.362786452344141	-2.6136338088658886	-1.9852603921203056	-1.1499294559512026	-2.51781294944375	-1.1462558284786153	-2.3115748968875316	0.12925018715184458	-2.3606855875939656	-1.035632844575768	-2.2938563950169404	-2.3500009673787567
-1.3922130232029302	-2.689917425445246	-2.4609947059983126	-0.9706245847232573	-2.3207101062592326	-2.9538218858870886	-2.8781633427271958	-1.8419598053408237	-0.929591268214081	-2.1772510437002572	0.699197566175266	-2.085295337027158	-2.1271908613099297	-1.029772237435236	-2.0664057987562616	-1.6558873169776618	-2.2620023897394868	-0.4068234594547069	-1.9380652693384939	-2.4531687016903225	-2.1018455445387447	-3.436483011686293	-1.871067926200224	-1.724086592626749	-1.841445652478614	-3.0879678877901386	-2.118139990624601	-2.660609885229948	-2.7619395357749004	-2.927167128304661	-1.464551345983229	-2.776519593545613	-1.3390077086481276	-2.4603788526881774	-2.641157224177644	-2.1357409457004977	-2.265962825999348	-3.2570847171280977	-2.3777982707767498	-2.8171997257000063	-2.3093061117143585	-1.7707747360887962	-2.327474298263382	-1.519837630944141	-2.5809745361270653	-0.17045373237711706	-2.5703753426776683	-1.7420518069008544	-3.004868744227906	-1.7509193565445789
-2.1914817277704497	-2.5686426601312293	-2.5462806043533	-1.0375049349442598	-2.435119477810282	-2.305441713158831	-2.6962333775696647	-1.6236077754751896	-1.8281111957165985	-2.112283989473241	0.433811352784566	-1.936070953877238	-1.747761232266529	-2.691769744023819	-2.602330685040153	-2.1041933888372926	-2.2304908830945434	-1.2364723234524488	-2.0790815411851535	-2.510601079504564	-2.4637363534299244	-3.4776555716957422	-2.417099833198271	-1.5877838446887913	-1.7989987831840604	-3.074568857725	-1.6444692076672542	-2.692755854699882	-2.7390465195991025	-2.532782143036209	-1.765653139534304	-3.521934831739452	-1.946238058179528	-2.228617448275385	-2.653715630623986	-2.0863207489241766	-2.613964516972297	-3.225870452842014	-2.338967060023658	-2.8459840991331236	-2.4790872593888484	-2.2489801011929926	-2.4723904485540844	-2.0017697511038373	-2.2467449167278994	-0.8291423963625657	-2.891708409059299	-2.0736144999470323	-3.3876409425712897	-1.7407403453094554
-2.872139016182157	-1.7858658493754251	-2.447291936217821	-1.1783484349788975	-1.949098746970132	-1.2669330196947504	-2.0216202362108753	-1.2174909523167785	-2.3335419637277366	-1.9022013516510285	-0.35339048765622494	-1.5711946728458668	-1.2978011052272276	-3.2415424884380974	-2.5678713232119437	-2.300965575050425	-2.009857295366682	-2.08214692211923	-2.0629066182397726	-2.298429182394005	-2.4708899425861373	-2.835879955030404	-2.5389289750333415	-1.4931065556416188	-1.7272001580349807	-2.344883514009141	-1.1576369308060501	-2.124687941581949	-2.4734539076519946	-1.8674442829520068	-1.8732258840628826	-2.993213145467235	-2.14570632589585	-1.5261093571165225	-2.1996620790360923	-2.0542073412338877	-2.235835977061068	-2.3807331370477303	-2.153312699575066	-2.486681360345473	-2.3843281136234595	-2.3662012840737887	-2.5408726742794867	-2.167352385671835	-1.4324345131205958	-1.543773220693896	-2.7887729496162272	-2.007879758624357	-3.158344083620296	-1.986948152287703
-2.746212459943287	-0.4397666657513989	-1.988032985358238	-1.147285216926802	-1.115416860180106	-0.20315801058543526	-1.200270208811961	-0.8889806560857771	-1.9329010384832608	-1.2916330347302214	-1.00424263680218	-0.7811138835638984	-0.6153055122070006	-2.4716648198212763	-1.655290979105982	-1.5526639066184593	-1.5261989017648645	-2.114566030056678	-1.3928507535676589	-1.657213759051233	-1.7122462456339518	-1.7910418695304096	-1.63970185543236	-1.2616109476915087	-1.2378266454316822	-1.2287275681247043	-0.36726259988346444	-1.2014550465377893	-1.9044067797965856	-1.1058922252771495	-1.3373378498450603	-1.6762869979533839	-1.4843119865048322	-0.6511204727433973	-1.1767261235947597	-1.495474086458738	-1.3809119654751778	-1.124873664901468	-1.5995373277031364	-1.7525862521605815	-1.9383491550520366	-1.8516910643496702	-1.9318337359734645	-1.7161188454361351	-0.3141281939212501	-1.77209600539247	-2.0221089503113414	-1.7154366225554503	-2.330161741356637	-1.8970080194206218
-1.748231301084067	0.9458463563375824	-1.0869099471949084	-0.8568381303638393	-0.20921950523334837	0.594839397732829	-0.523625909027887	-0.5057185566324726	-0.9661441329727344	-0.15813383422180863	-1.1164083472090331	0.46181262190664146	0.4857107095788136	-1.196567448689107	-0.36469522743307176	-0.14820378528323142	-0.901509820906932	-1.22442080361636	-0.2510501851801641	-0.7785285189869853	-0.25523179830327164	-0.7976782707894676	0.08010473908213397	-0.8806487994608286	-0.004105067924757264	-0.15581877100383035	0.7265829894442931	-0.22841406667811714	-1.1953438012534987	-0.17388450521066717	-0.20746409131888988	-0.46552331748867737	-0.323588102030472	0.05729169300097149	0.19597214853669917	-0.18226834614289122	-0.5996596263641782	-0.04856653407510639	-0.7666950464003701	-1.0122850728888775	-1.316634679198592	-0.8092423998761166	-0.7655340728079686	-0.9030965412877656	0.7835888896957132	-1.3221765241782477	-1.013377905148829	-1.3693950226038927	-1.345368227279053	-1.3360059352183078
-0.5418170868405572	1.6524151928862902	-0.04771362386401733	-0.5537421961943575	0.5518455720038837	0.9508092289133969	-0.12199245865576307	0.11347657176365154	-0.24792392537591554	1.0716215827269373	-0.7844149297451609	1.658597943050069	1.6145920019912856	-0.49781687550048065	0.40888510325539396	0.9094547531440453	-0.3808817245191991	-0.17937223771831634	0.681360497763274	-0.10882379295634868	1.1271915264288885	-0.15721031315402226	1.574593046040186	-0.4701889478319395	1.4974769493974966	0.567966129065536	1.6192066978818656	0.5200869881844216	-0.5584448093783755	0.7967188419307284	0.801040175012216	0.07396468317289923	0.46659441029994125	0.39727936845226997	1.2270316472402816	1.1766625252916416	-0.2429248880959147	0.45775430601967043	-0.076310770421169	-0.6023012558810452	-0.8302274873026597	0.18901694927275073	0.16798440702240194	-0.314952694750228	1.436199732312167	-0.5578178171844167	-0.4084953199427094	-1.0174907058973086	-0.6879793228001596	-0.7562393187149159
0.1030382187682157	1.3946640539134731	0.6412302038727017	-0.595244182524311	0.9290663683712336	0.8329618963127975	-0.00417419590193344	0.733087894017162	-0.18922540045689856	1.6750558846585086	-0.3714186464461211	2.0586024031444863	2.003598651322148	-0.7283065591292021	0.3159625608900808	1.1000651090235574	-0.08825007308023877	0.17341893350199444	1.0565629283734246	0.031206209742620908	1.5314556365862504	0.14881022564927138	1.876565277667533	-0.13881341729835953	2.201135600307512	0.8265469318828134	1.7568730761565443	0.8356887114926002	0.018663744354892813	1.3275964236527396	0.9648616436773351	-0.01197307064031645	0.3808206937820463	0.35733527183343866	1.3218756823079103	1.5604001366259055	-0.24028983376426585	0.43020049061688964	0.19358052142405857	-0.4123529893585382	-0.6084951825054554	0.6038752369441751	0.37171589555246237	-0.24588145589038748	1.4161538734387715	-0.029753319963614584	-0.40473982756340365	-0.6590380391810174	-0.3870995223782174	-0.6353437310622316
-0.008821615204579244	0.6114790393244505	0.7659037493707683	-1.0355738374567125	0.7271187741557116	0.3903337546234565	-0.10975273201396693	0.8140778374673332	-0.4581739602057174	1.3457790764718756	-0.14681385155966498	1.3634403170218905	1.3488648935251306	-1.314545687429409	-0.11899389894117175	0.9434049280142327	0.05259424487926229	-0.27903680077476445	1.2573147401212883	-0.24600253047301449	0.785228723986129	0.3362020636987942	1.01917599392378	0.06202825478470585	1.5347792535044036	0.667600496122683	1.1350463503237829	0.6679078424278253	0.7384729363109067	1.0714113330594195	0.29901371777088864	-0.3468529871672008	-0.28238065940096346	0.06426088297608269	0.6320358017627538	0.7906509989251029	-0.2783557458091465	0.20680930407118994	0.22895466865527997	-0.027349006540472107	-0.5149845803250841	0.4580007382026834	0.2295988019310316	-0.4110936445874622	0.9203807938140013	0.017598254322308066	-0.6150228944650048	-0.364162013607586	-0.0462891144718154	-0.8840799086030074
-0.42591398009141723	0.005113412777577035	0.5412782006178509	-1.483631536404246	0.061530148710036	-0.07734364565907324	-0.29397220581774547	0.162721338240048	-0.4882241590967279	0.5322159030316763	-0.1155759053422442	0.08764668113331758	0.23005087896094348	-1.48734273715937	-0.18563332808677416	1.1967298707023084	0.15304560412743212	-0.9309338990930944	1.814509379497397	-0.4631403778296886	-0.3493228560299004	0.5738299059985207	-0.060557067483091136	0.10648515992150275	0.11148255512470975	0.2856089943501162	0.3315341741009573	0.22543746976961584	1.6371865780444572	0.30266170269373927	-0.48132843644150364	-0.6103670202256681	-0.8512586959648001	-0.28097017777605104	-0.0906949017589441	-0.23627465990578989	-0.10882598869026877	0.1098202293691024	0.36916270370700827	0.7015751731091633	-0.3765851905468043	0.21537466772203742	0.43087819247253983	-0.32212883368168227	0.3977051746949171	-0.2313789515735696	-0.5408846158857226	-0.2218791378054086	0.5886433738250131	-0.8997640379492229
-0.5687652392253177	-0.1588404016955652	0.3033317751001067	-1.4299109363630151	-0.5397775418797961	-0.26420488061209846	-0.33158177621361384	-0.6847175974757548	-0.1350733329502633	-0.02120202036355567	-0.09722060204469189	-0.8588903393747038	-0.4613610766530346	-1.0565327374995355	0.17151091143915462	1.7719404708264195	0.2047397248730639	-1.1386315084500098	2.5810826268863267	-0.19808447069517443	-0.9023045271690823	0.8674996741998036	-0.49417568167005205	0.019334365709902154	-0.842014083487876	-0.017062438504820077	-0.06214825646799937	-0.09633718386839872	2.3487597754014056	-0.2817053760634608	-0.7136799187241578	-0.6546821492066421	-0.9829071756354539	-0.45373870358367513	-0.3259708404178759	-0.5496186502081549	0.2937071305555512	0.24060910144541442	0.5683308206868155	1.3770527557576566	-0.18649724985068172	0.15966326992565053	1.0012948588761452	0.13722660367196082	0.11778527721240976	-0.42052279916486723	-0.0555396040054382	-0.1830370433486008	1.2220274737337082	-0.22146084419466452
-0.24961029347873104	-0.16381242377055097	0.16311279014811908	-0.7331161193421437	-0.5129226008065687	-0.04811399412585951	-0.04855018682335269	-0.9118244562766064	0.2710560437596983	-0.014565763653934735	0.07353775823566977	-0.9445170828398489	-0.4136253711600181	-0.41061483050739617	0.3969535357293523	1.8197323230715883	0.1447258363228114	-0.7572266361406821	2.7672018037013206	0.5068868170527715	-0.5884616982946854	1.1303151600293186	-0.23034450104072457	-0.06210919960304724	-0.6999017049004552	0.019538941005449898	0.036001031942214885	-0.0016354186783168532	2.3603637517434612	-0.28155904124715936	-0.36753604917265337	-0.42800210534938965	-0.8235557606465411	-0.29741627909878565	-0.27905528622640063	-0.11156308086345448	0.7677129222411104	0.5038741454046695	0.4046723362427386	1.4628477758618763	-0.024638374932159614	0.09335161427490246	1.2473526284218757	0.6076764391656578	-0.02698314342433279	-0.31423110421025324	0.5876014540585608	-0.05632011015145738	1.3160040245145472	0.9225767123978157
0.2869868491612953	-0.28784459189462525	0.04745724507083792	0.2359691820364957	0.16994439937221228	0.4190141939925727	0.4988209969925214	-0.2745701859585572	0.4030591185782709	0.2191943598261911	0.3778791367783361	-0.36514165017042793	-0.056902345487933284	0.08388882412983095	0.14889003423013897	0.8878268436245782	0.025578200348928423	-0.08479486370027003	1.8856455906920897	1.1554015005040703	0.07419000322804378	1.2977901179924203	0.17853755491692216	0.056731382322238136	0.06543944064376106	0.4083549562598442	0.2624015861544575	0.4490597537615105	1.5678715165411534	0.03620056763940433	0.1382493986426791	0.04017967913471952	-0.5993025576921744	0.14997978759334724	-0.42611843124262544	0.35323170334955134	1.0912131363973316	0.7338108668259802	-0.2871900597748973	0.921767109617832	0.13226140179456325	-0.24037888496827514	0.7124633888679018	0.7109168413772023	-0.25756751844065134	0.09479624165988754	1.0920535596976755	0.28126531515937986	0.788050188252578	1.7846907710517412
0.7187560822383509	-0.3565436887701842	-0.008814705626930257	0.9465150846337831	0.8954170189435231	0.8110931937229128	1.0238207528787453	0.6192770951996412	0.28315881304181867	0.23598198163894865	0.5977881787068506	0.29201862725158917	0.10585577629340552	0.4512267465765355	-0.18668398862696162	-0.3557900467074106	0.02946739192868695	0.5050140851852783	0.47650111277651414	1.2721999165536535	0.45779254306867884	1.3635490387539417	0.3271074857123434	0.4376541921099247	0.5704517338524774	0.8700019926606823	0.2911623077147828	0.8958282836783606	0.527113602016935	0.1655887945952143	0.505554775342144	0.5820754390781487	-0.30396562075752964	0.6306562072718283	-0.7411564206488794	0.37661566687144926	1.1175331281566443	0.7823640017958962	-0.9750517181251253	0.32008465394663377	0.3947048859158826	-0.6068300127696665	-0.11303856865302038	0.4940562062025762	-0.528456064431366	0.6088703554889892	1.3589470556776289	0.7160961559821024	0.23861756516132507	1.834068011777407
0.9451296990185866	-0.014100020046818424	0.19324364956464193	1.1863550467967832	0.9972363844694672	0.8614907634717925	1.2608337654256458	0.9479688380803435	0.14716026301495252	0.03850649727921281	0.4996019618643526	0.6059941783186067	0.08407544137810433	0.8550681279672749	0.03794661358427285	-0.7956979953918455	0.2835625136706047	0.7835170943436839	-0.3304836697503965	0.896596608176321	0.46772334681728833	1.3574652825063724	0.29797404812853945	0.8985928117904104	0.4847983486598874	1.0586033920827096	0.13579395779139927	1.0172736622975636	0.04290844656868382	0.022811439948509867	0.7600702659219952	0.954141023581872	0.11994668667649573	0.8494373060883548	-0.6695108406672369	0.2691671802736577	0.8702906165281356	0.574166410208294	-0.860916233180782	0.2586308953069353	0.7559194229622765	-0.42495766050884015	-0.2965003474872081	0.33466704597312996	-0.5336662196834473	0.9053319510724561	1.447973413791383	1.0028008914316413	0.36177833244607255	1.2939141434563182
1.049136773491568	0.6557847765204228	0.6940249367591184	1.1718990574352044	0.44343712492586906	0.5565720381325583	1.2210446614308503	0.5053475343057202	0.13022123456901796	0.0058417331189748265	0.09101035622356338	0.534706136380068	0.19457777221781558	1.210105285238387	0.8829874011728945	-0.12478349983365193	0.7050841294923507	0.6763126848821719	0.011000700031442778	0.5533551644831067	0.43326393559968474	1.3335015256032268	0.3104749213562819	1.1637773064472885	0.17998772393426243	0.870090851977253	-0.014286757430469383	0.7988330220165725	0.42892204559073327	-0.01038251966521145	0.9453517367814734	1.0407141297302995	0.4839944928135041	0.7356125081242854	0.07198537079290314	0.541691794924475	0.52786312590651	0.17246220855329064	0.20916173609476701	0.7707860528543939	1.0228313272271354	0.4732843523617789	0.4182252659011557	0.4435324785831243	-0.11361526453675636	0.7213028568699726	1.4426720695761759	1.0172597734870132	1.1677176360706991	0.9059472487549762
1.0701536696304046	1.0371602604761219	1.1193679192010884	1.2034559879310456	-0.15881878699563703	0.13371263958167726	1.138452886927803	-0.20454331098635795	0.19636711932963088	0.3293384902635796	-0.3120368634727869	0.23333373825633857	0.45519414156165616	1.2635241697909847	1.6713114609748008	0.8411911391066821	1.0681225266640093	0.2677101782862752	0.8803869637859693	0.6748705079332297	0.5163916433107848	1.3508102769150503	0.2976201742001946	1.1479200919735884	0.07380624683340542	0.512894015196623	-0.10490598205026506	0.46045489509452264	1.1751892491018567	0.31127087136930615	0.878109136334005	0.9573476200472902	0.48586637251622816	0.4998651584990551	0.9277494851868381	1.0833507727526275	0.27473274870196557	-0.2050149331391855	1.4362141832357647	1.3308027118567247	1.0252937976750671	1.438778631123826	1.2857869387779939	0.5811336071537514	0.4529769424206485	0.10761249248658772	1.4123716923861231	0.839373470525326	1.9103603712639745	1.15839796739569
0.9227901330146406	0.6417373720759523	0.9480352629407284	1.2746865742032216	-0.2587412124617826	-0.11745291797511355	1.137584375747298	-0.6294371484948844	0.28930282002904145	0.6876479617301897	-0.34742192323694204	-0.15305564403787436	0.47299874734119157	1.0148435006468424	1.7300306813568973	1.1117348011269406	1.2048121726530472	-0.17601007880821234	1.1632866995105906	1.086573271775628	0.46640254221861743	1.4024144464939072	0.022041666217064264	1.0449386230840916	0.11279223240383847	0.26580328493687805	-0.23717011873398286	0.1728675519080481	1.4070072078651272	0.679722310431006	0.3885897524709083	0.892149108405713	0.15500208370314303	0.38677545569482324	1.0050823568948175	1.2239450278122421	0.14202125941747668	-0.3124231511803526	1.814621717992088	1.3978660077406124	0.830666598866357	1.5824473668256236	1.4384190336131122	0.3401080850134417	0.6806058967318247	-0.5137631333990837	1.4235480645987004	0.5914408633184397	1.832541145424765	1.7834939726597188
0.5635683452596004	-0.2536323314297928	0.10298499771110113	1.079934288433664	0.05332273826054256	-0.08313752822711605	1.0252438749845112	-0.7330206648410031	0.39210590407085066	0.5813701746658395	0.01972105519350327	-0.4942478323566614	-8.456580484886021e-05	0.808453799645592	1.1088799423115212	0.5396350058149366	1.1022204405880967	-0.34765459568420043	0.4198480035981211	1.1710006894574412	0.025956167547623706	1.3528663361797688	-0.4717801848399635	1.0855794148633067	-0.005465261080716703	0.2036183882275759	-0.4154443551270901	-0.07599508266431262	0.7269323327202938	0.590952539897531	-0.2929454809133546	0.8693568657620606	-0.04562573667621543	0.38891170394693825	0.12358028276999945	0.5942903000047299	0.015856182888871896	-0.08161002614806874	1.154343985913991	0.877766535067456	0.6517745167798856	0.7417729215468957	0.8704247395655395	-0.33315152746817017	0.3989987159277554	-0.6888056908191922	1.4784217234224424	0.2930306991122119	0.925411136578473	2.044527584597168
0.1626866713470526	-0.8186219881531679	-0.8359810490217188	0.4073636198645952	0.24806441784850694	0.11421156955152181	0.5083330138130572	-0.8301604921170068	0.42510325328368137	-0.06717942544829443	0.4224067038299987	-0.6265979229263482	-0.618593137235411	0.878005505137882	0.427901134708065	-0.2284934877769521	0.8134441561889147	-0.1898717024593863	-0.7321758901079457	0.5820520934532372	-0.5935545721443233	1.0166341121714007	-0.7548722583435749	1.2188709678670828	-0.2947092306325979	0.1996267162846528	-0.4348081971900318	-0.32677875949374974	-0.38725530550985915	0.030239802889348296	-0.6365723658656633	0.7392691107782319	0.2702447819496398	0.2766473658356559	-0.873624716682566	-0.3599517201785509	-0.1794553169938427	0.2990744809748702	0.24595046147954833	0.09517309411780255	0.5587905019644195	-0.3114321642682799	0.33662360593322693	-0.9963104403818572	-0.05423644184275427	-0.4054819531232284	1.436209179159513	-0.061231076269130345	-0.09690376283424834	1.4967391818723013
0.0070617608669574896	-0.5523135220148456	-1.1425227584539366	-0.5278459509104246	0.06238838565639028	0.2692116505056805	-0.3757070732059706	-1.0382210648801	0.2359417274787181	-0.7689271457176017	0.4485320424164842	-0.45167427318862374	-0.762853824649865	0.9469056859358894	0.11019779531971374	-0.606919299248602	0.3442836716669859	0.004241367250804964	-1.3555863437015059	-0.29661600161894147	-0.8467980666123367	0.37222080643479755	-0.46846185946453905	1.0976033324704384	-0.3983996254085993	0.16648557793587326	-0.12088785487759077	-0.4588955482137372	-1.0342581807627396	-0.42628672906698056	-0.4055376295098973	0.4034338735528526	0.8734957975014446	-0.0626271869966591	-0.9914769550684898	-0.8833280077845591	-0.3409650275129177	0.5405608031501941	0.003965591178768141	-0.5431573624700745	0.4003560598387857	-0.703960681153147	0.37118712706964224	-1.1341835517191816	-0.22116126668064195	-0.14584246292730657	1.086110624699562	-0.3545745247454181	-0.522872079970036	0.4264739275606933
0.19429374664023202	0.17062967573854118	-0.6647034219052421	-1.1901741565034436	-0.18011311044111689	0.30639777420240477	-1.141345336445805	-1.1319246086887027	-0.19577940489004506	-0.9583066535743657	0.06693702461951417	-0.08084303125982145	-0.2640213445826916	0.5155220879834591	-0.025815394794489202	-0.5920643799307405	-0.3070374039155923	-0.10060260633935444	-1.144555318365179	-0.7152809997449139	-0.4716097349078981	-0.3060545172784865	0.22705811144566324	0.43815198263942107	-0.04963397895295118	0.20371653383366575	0.3806218651248845	-0.2650674785756925	-0.7374472412242611	-0.26740908572136335	-0.01334783779002197	-0.023868690797294766	1.0885851501465238	-0.3856094418992799	-0.15284490525099914	-0.7686575538265029	-0.2790520750170159	0.49912501050729935	0.5672478563898672	-0.7866036630259826	0.06515844838771018	-0.36496354680425025	0.7009361931514653	-0.6818868694013384	-0.043575294833584556	-0.3531336505683858	0.3744662773638561	-0.4097589983440186	-0.2601751503795148	-0.4462533680106464
0.4793939555548026	0.5246935705528409	0.05909752637444088	-1.173224183921369	-0.016325298817103574	0.3431157626042023	-1.2539022826936863	-0.9562306430362111	-0.6121384875044813	-0.5590968790618431	-0.35757596108495004	0.2307810745168447	0.39042153791590595	-0.43415306752211275	-0.36753356935900416	-0.45573717538022723	-0.9995608009304666	-0.4685062051790381	-0.5624895810290671	-0.35794069333669265	0.19034359586861088	-0.6027663410876498	0.79694068783342	-0.5941759978798177	0.5639281401582623	0.45290078967272507	0.691976057970707	0.2719403409461068	0.16388335315297423	0.35818247388933777	-0.10189420092701075	-0.3139498949139958	0.5647108582659616	-0.2882152122989335	0.7621320062189811	-0.47252815158190975	0.05232638693856376	0.2741873140592132	1.3163679927183913	-0.5572894619296473	-0.27310321021588824	0.04738722203943484	0.7352619498997865	-0.06630266775347375	0.10536568739191293	-0.8805576124360365	-0.44839237066965204	-0.21858356414525706	0.24754050072863518	-0.6316182646953671
0.509742041297668	0.13432401696988636	0.42391999347309167	-0.5414028691437739	0.5314365795277322	0.5421290727026001	-0.6390391547711958	-0.7410344906952473	-0.6833214016470656	-0.002094187087878935	-0.4860512624563673	0.3536542195624881	0.6385245256456784	-1.2338261695863497	-0.8901576766663343	-0.2432734535143452	-1.4065253258028798	-0.6970164568787149	-0.17303989357609845	0.3451548328947997	0.5868442318992334	-0.3133105589936189	0.9052783102267855	-1.3966896615595938	0.9920155043770309	0.851199671733457	0.6247371408792918	0.861422826891864	0.9347580049811226	0.8633846578354721	-0.7585507654619773	-0.32648525520804034	-0.25878163982426217	0.34364086856838977	0.903297837431125	-0.4060771282467569	0.4681251683355158	0.09287281024974045	1.6645075508210891	0.07878564019341489	-0.2988756580151001	0.04026035324815534	0.4009348224080847	0.26538910368427177	-0.08679675356047864	-1.1184132824875908	-0.96389811113074	0.0009476824400089557	0.5741609076096387	-0.21627400339300212
0.22525161086533105	-0.5737280361716597	0.38128174699342826	0.2494107895400465	0.9526706521437573	0.902133306884221	0.2560628206003458	-0.7969713109693385	-0.3940409898426946	0.27090048298896335	-0.3746010805485793	0.42324985019383804	0.46519816618391513	-1.1980015712836618	-1.1326219210195008	0.18925936691125253	-1.2109637282823096	-0.4889341347207086	-0.057134349650160225	0.7447549410838015	0.5687784576381529	0.34299649216417755	0.7107930885823722	-1.3945913314227258	0.9832974515311846	1.117361359999002	0.4173710256435292	1.1363858842928485	1.1649422033961576	0.9590526481326994	-1.3255655067486423	-0.06653398720253849	-0.6012885065266963	1.1416512201698463	0.2847412846777291	-0.402175337192898	0.7230030134890804	0.12498412999012937	1.6338352772085822	0.8810735655569423	0.059931041019187496	-0.14171988353117201	0.19972478701208676	0.28054928837412424	-0.4662730842246907	-0.7253280390613549	-0.9108930853479607	0.056911582394255734	0.6585831940320672	0.35230247228307515
-0.050767782946020946	-0.9197070802376034	0.3334292799446679	0.7282164070651651	0.8611093901769649	1.196589592480409	0.8955702465834807	-0.9804856506194627	-0.11566542245480592	0.20947627153944562	-0.3577226874369337	0.6258196507507494	0.28215993601499606	-0.4208141244716026	-0.7781408084360731	0.7615646712651997	-0.4103403846969467	-0.02771894443198339	0.04518841098340705	0.6808155865541455	0.4533148194261184	0.8711897091157036	0.5500459364817285	-0.5652157105151939	0.6369052708988554	1.0139426532568787	0.4433543018643111	0.9872614912626725	1.0038821933336985	0.9306742026283911	-1.1149560355728898	0.3873819548124978	-0.21720153069280435	1.5612234077239517	-0.4248587628738282	-0.07769840197481243	0.7405433744709911	0.37618939179942307	1.6012079216094812	1.4711013281948853	0.5073112342870092	0.04392849017584161	0.4503320893837185	0.2710994658716127	-0.6096848276516303	-0.0953092036602498	-0.39847802444199676	0.01825424054457278	0.6391339539176685	0.6844946068066229
0.01146583834393749	-0.7377678721468691	0.48291154666854486	0.7095553908739309	0.4348975973719694	1.1312149034042198	1.0711276591412833	-0.734747912465261	-0.20422052098465648	0.0377178067994071	-0.5946343854775491	0.8695869987678218	0.2777075850690277	0.28998680490974327	-0.08911413172647181	1.086138236310713	0.5599539529719118	0.23192613168137421	0.19436807392321007	0.5191404141074968	0.4885109463857543	0.8715823368388278	0.45841288538233677	0.471048859060996	0.15169827257930946	0.5783700442514124	0.7010718802157755	0.6091835608887247	0.7457883587989644	1.0957378305400567	-0.23764432729590027	0.8815629479427252	0.3338901804118574	1.3571433008335059	-0.7435346907120057	0.44221761248715824	0.6420901901413314	0.6774342429102188	1.6496560388270762	1.54376981341006	0.7031763366544607	0.6014288964761195	0.7685531119886178	0.3834913731112253	-0.3919985612885449	0.07467609743194707	0.18213573697125585	0.06807917493144554	0.5180091204760707	0.6361581051664065
0.3147093452143198	-0.48506000262391746	0.5094495740834207	0.30510395015782615	0.14004012605219668	0.5897492472233341	0.8756415525185856	0.2096237672715142	-0.5771496267393555	-0.1363003780023763	-0.836562329182243	0.7915940483926838	0.14795727981105594	0.3107429374390452	0.3393428458026415	0.8922231861751309	1.0608724734396182	0.11647169898024971	0.092884925594019	0.5417670234124911	0.45724431874991994	0.2974128825787756	0.1607571256159759	0.9184652406926116	-0.3915049250964119	0.05514928882602493	0.7244765291185766	0.2266725126477393	0.37887529893501365	1.1993039954671716	0.4552655460877411	1.1118842161244136	0.35055557144054295	0.7259457056186939	-0.772541414052754	0.5043301526872952	0.5799344120118807	0.7465494353160523	1.396240589739578	1.0990386555116687	0.6321140831746308	0.8814192363795732	0.5167309868696811	0.37443681181247357	-0.20116949177827362	-0.33829895085270184	0.4456601626267815	0.1413377456521123	0.13929375305198655	0.2436721952679444
0.38653573722557466	-0.6280184248034515	0.02589951230997847	-0.2485138537090509	0.1278407346087089	-0.2388049405892257	0.4037490465337784	1.3458994476195498	-0.7995719306055645	-0.42694676332267856	-0.7081519151120647	0.17396734642423212	-0.4062227840539332	-0.13542438161663867	0.1937184287279669	0.36274074407440204	0.7134242190301502	-0.07192563274497471	-0.47138288726507127	0.5430328782277056	-0.02323093594903069	-0.573361116073998	-0.4728878994656755	0.4468673442872271	-0.9257495054847799	-0.3642795978918319	0.09342098992690687	-0.13899964124236666	-0.29445798136463436	0.6390163517661888	0.31181398915436936	0.7326147293549907	-0.2009472986505411	0.031057024171955584	-0.7861881380813286	-0.24690713049725407	0.6047102979825096	0.34910104119189456	0.5098846445597296	0.4336968619148254	0.5417527984517655	0.3739925115719489	-0.336060389912715	-0.07132203717547472	-0.4732807372518393	-0.6451486735500352	0.2519626781709491	-0.10185637413790084	-0.5100126195322754	-0.3393351160302276
-0.0816897906130572	-1.059089156297256	-0.7659597746552572	-0.726814119302936	0.1043894346943975	-0.9578805160930476	-0.3342639114141348	1.8490708804654652	-0.6005691465200945	-0.861854537923024	-0.17658786115350394	-0.6957790899478876	-1.0964296430604143	-0.3400957222999831	-0.29138309895609105	-0.1017144491966153	-0.27295944785892073	0.02011401131223376	-1.1788339323948815	0.17914788558856995	-0.877735325663398	-1.3416920334222706	-1.124256478140642	-0.5602659488558038	-1.225163286417809	-0.6652524319653422	-1.010189110686192	-0.5656422322537973	-1.150692044859516	-0.6741361655783396	-0.3695945866990511	-0.2764066018602868	-0.6826531284633209	-0.504093886371733	-0.7184460011659707	-1.2417570505589293	0.6957930137650165	-0.469580107803651	-0.7534956336375859	-0.12426888762176325	0.5431770347548873	-0.5828052750816388	-1.068728132601227	-0.8278926889259264	-1.0748919898991116	-0.13276276837081774	-0.254327336714171	-0.8024416901917483	-1.118708777096308	-0.8346134055508637
-0.8179913551238321	-1.2089194355602342	-1.1307259185704293	-0.9469448791033556	-0.1729125242852606	-1.2164204485002892	-1.169659453560888	1.5342981153907322	-0.1976988068702634	-1.1286152494833581	0.34797538841045145	-1.1961138730232843	-1.235110765970955	-0.018969686100060754	-0.6545255085837336	-0.3685845378329178	-1.21350872635384	0.2979599781493289	-1.3721584690482633	-0.42501031173488824	-1.4672293015446167	-1.6814474712351375	-1.2974806468156084	-1.3696351497938286	-1.0399354591762924	-0.8769280274964282	-1.8633062327249252	-0.9546271679942055	-1.6109269575235599	-1.933413921304979	-0.6706471928111835	-1.3770048380318998	-0.5577470599076582	-0.8073141933286906	-0.2867130094640323	-1.4612134850640615	0.8334449651147056	-1.2873421379184435	-1.6985616646304036	-0.4630994175336129	0.4230400084261407	-1.106007910293987	-1.0158084937444083	-1.2840029959456747	-1.3267208724322233	0.9993371084909064	-0.774626107151734	-1.5052247281085083	-1.297030934787954	-0.9517461414221943
-1.1978297915048333	-0.7026608717403705	-0.6240378992071977	-0.7761285500598507	-0.46107335896557006	-0.9361364068234567	-1.6302941492490324	1.1313129025512423	-0.031861594623725134	-0.8265585674125505	0.4148070603020828	-0.9576967423556507	-0.5622675752617547	0.365785430117633	-0.6719374128859128	-0.6411282418155724	-1.4575361433518794	0.3152665906588138	-0.7509386886526178	-0.6989128741866866	-1.2203971564328417	-1.4657590640882383	-0.8504405391486127	-1.5188847420757958	-0.4378864153930463	-0.9141168717752929	-1.8574532276755782	-0.9994658888594944	-1.2128332821115033	-2.153613592118367	-0.10935207307104182	-1.8079153856226624	0.009502517111190167	-0.799582901908026	0.457562286103504	-0.5653478781693705	0.965857782045595	-1.5568152361224146	-1.884155268831247	-0.6768329404597035	-0.05900539324313717	-0.7648739441693305	-0.3589343023600191	-0.9234037622903049	-0.7500373214707047	1.7142453750667705	-1.040069150051877	-1.4817637947805455	-1.0079877850571561	-0.6633327600779862
-0.8933130783263682	0.18222876503217042	0.2776204812499914	-0.18694408840234292	-0.28348430737536084	-0.3541188594065287	-1.2617365831537886	1.434984155516554	-0.23328440119535163	-0.0059004219642630265	0.007572725493955166	-0.23781033646486543	0.31535227157027207	0.2325096425762149	-0.45302691862772837	-1.0412365846360054	-0.8837991749557591	-0.11502384794386755	0.22609599446251072	-0.33893091444812373	-0.280683620201789	-0.8372374927236707	-0.14739675648404735	-1.1019376721702616	0.12981674646813957	-0.6518117665982568	-1.046625440019063	-0.5118205491055784	-0.2653050004808559	-1.2405909690748487	0.7959910393817088	-1.2901890086422092	0.4283614180312194	-0.405851533433921	0.9816771061298223	0.6548146580383805	0.94545583476508	-1.0815350124741478	-1.5565079469564402	-0.8682799879541654	-0.7699554923341551	-0.07643183640680687	0.07143707708798455	0.0753220158810484	0.285599854396809	1.2519077423560157	-0.9441569078967714	-0.5573545478135277	-0.6607349253284001	-0.3163888296483669
-0.19945389065782182	0.7560366334233617	0.5880147624903584	0.688041257149948	0.40857433800726417	0.1462846786035106	-0.14676542883929478	2.2909249962062637	-0.4584704887462709	0.6985841705476499	-0.40644651228338907	0.3422458694851135	0.5048113944227497	-0.38058644279373227	-0.17604800100721588	-1.324656195501215	0.052489038354829355	-0.5650424934170614	0.744355875925226	0.2083731451713608	0.6137334137612526	-0.1616328557753376	0.3315508574352626	-0.4940783733062033	0.22594733780485768	-0.15893600872993824	-0.01927103635194262	0.2657059481556672	0.29631944299583934	-0.13537714295695935	1.1153809334053146	-0.33574535803852473	0.4485548637203146	0.23531852006508916	0.8252115360369817	1.0896850621352983	0.6142478835473357	-0.24516075234071613	-1.312907663567179	-1.0235161397393708	-1.2448021473556097	0.11339633735082687	-0.23632150690679235	0.9307019937907676	0.8286988991414013	0.05178646613747053	-0.5677293532238088	0.5327847751739361	-0.6913299232200675	-0.2945707181013905
0.3312688022542935	0.6050784117566881	-0.10354527932398204	1.5789042927731531	1.0141985339171788	0.29209845599644785	1.0208136812847872	2.6712167674700256	-0.2812072022848455	0.644428178437864	-0.29415209382327284	0.41762545724383443	-0.182296711800908	-0.8954157589935121	0.1320352020376963	-1.1515238402004442	0.7566294348384868	-0.39683817524795467	0.4465002477669749	0.20242814548380425	0.8858487856000803	0.19915106165744104	0.44010997110102584	0.1032695818054712	-0.13255250500980675	0.2313866026070332	0.6961038416168402	0.7733636803457765	-0.1502282167390828	0.20211767821495966	0.5706105891347771	0.2734778616637822	0.4532530984434874	0.7063077451343308	0.19025520689526976	0.48858465259058864	0.0055221802527926234	0.3207541593696822	-1.386758714812332	-1.0729917051534272	-1.155514895283502	-0.36250329674383824	-0.8755898287392163	1.0154695979639918	0.33959756197513313	-0.6144816869765696	-0.09999616893376652	0.8216793638866189	-1.0550224032535809	-0.5154605759021874
0.47697827884012517	0.02587808923959032	-1.111188778843878	2.176585864447395	0.8458995509284901	0.07868915483310905	1.5070142743608332	1.828692621531378	0.32520166444147053	-0.09269346873835824	0.4645791880634527	0.18644506649454823	-0.9856725019816878	-0.9339922162562981	0.5299148394377364	-0.5472430262932244	0.9852136382243191	0.4879547431942904	-0.22753842565823001	-0.4894941931383121	0.6324331457293895	0.16472320082233247	0.3754159687357393	0.7486748309613437	-0.5085469248069809	0.1707719977659907	1.0024022600519196	0.6110173777688668	-1.2046820879082547	-0.18478825967819026	-0.15332682552509688	0.2959996092790505	0.9195615472592545	0.6122916672296078	-0.2061748183477414	-0.32642731805708686	-0.6061590331973158	0.33334122896692847	-1.3856416319152765	-1.0089545381779559	-0.6442803627402359	-0.7900781082474533	-0.9796088810638104	0.4829121119322667	-0.6599142016408783	0.02755340289384366	0.2723328880840525	0.1597161249235712	-1.2084229105995072	-0.4193567094692946
0.44032148293748913	-0.23442014907628222	-1.3551510988411632	2.2493909702451407	-0.13339914598563635	-0.2730318184615608	1.1837750208873092	0.19462591528800624	0.9439189028321918	-0.6971691058244623	1.4494420428915396	0.10181696563270698	-1.0041972756935258	-0.7264747408766699	0.9729613861520499	0.08346642463196864	0.9181258395080639	1.42120735467983	-0.5467099585799772	-1.1819542823800246	0.3522370997980799	-0.019759646269741273	0.33225545214597	1.4148996772775448	-0.5042416056924195	-0.36283873195840854	1.0576542481039952	-0.107430285776498	-1.8363126277176716	-0.407468816249125	-0.19410840530048465	0.18422192615108274	1.7208100718111017	-0.01804033342170441	0.10598840172880446	-0.40759814020144036	-0.941343604399903	0.0677168569663288	-0.7885930015871061	-0.8963146543938126	-0.13421401632231023	-0.4140155484287973	-0.19595559990644304	0.07173324824514792	-1.0547253823669454	1.3892410983526093	0.4213592038610907	-0.5799458061941993	-0.6577528979793212	0.37076511681167573
0.40484140223087794	0.3052020687223449	-0.5335179534671396	1.745116252225627	-1.2289111574388798	-0.49579572090528873	0.5561246084266763	-1.0481858541334286	1.1155609899823646	-0.41828927689395445	1.9939498830595521	0.3405430384277825	-0.13778146752350973	-0.6872283911016861	1.2754599151092687	0.41288381600465257	0.8019337502370144	1.5627071651377484	-0.2742529338876631	-1.1680272523834299	0.3144867593187285	-0.06816521731388955	0.2935184354595418	1.7312054665926853	-0.10183036027091381	-0.9873864968629126	0.9250278782580885	-0.8686489547152092	-1.4893580054106204	0.1387050077742664	0.529668852635568	0.4043782469186238	2.146755618906915	-0.7034216726437775	0.8585385585743641	0.3254601081316549	-0.9868074721271755	-0.0532088460983511	0.36792560188821527	-0.7860480918145766	0.11351334346071598	0.664854669336376	0.9160920717315054	0.3000842493670268	-0.27646671996470595	2.0606075619530997	0.2763308157235545	-0.4469850659865452	0.47909974042908043	1.4254739307562834
0.23211007327225633	1.3628063207422667	0.5713750706615465	0.8608214004129295	-1.6541278185228285	-0.43163888753783547	0.18382510360318394	-1.2144444727404522	0.7436141888418366	0.639397823305336	1.6566447000073052	0.6513261539737161	0.8775012352482094	-0.783858435239315	1.2583267056161518	0.5078611478752496	0.6295012755758618	0.7045102486284265	0.13995511337614983	-0.5514121456875584	0.36187552391071587	0.0325833025460473	0.18966607980035916	1.27271537868644	0.45324723644202203	-1.1919204206566814	0.5614346088319587	-1.1808594795253928	-0.6341044829912776	1.0266691258739624	1.2828182989511576	0.795237930347249	1.6608169010966198	-0.9266737453901795	1.3785947418682345	1.120856828478862	-0.946125209229992	0.030194057077511192	1.4093342811874046	-0.6563027257775521	0.15675684999474204	1.5627947717461181	1.459993207562497	0.9386363000620056	1.1078680852103295	1.201262094374461	-0.15154730210797726	0.5359857478640794	1.5043584140179553	1.773101706518791
-0.23176939184095047	2.1037912755902033	1.0055602527294618	0.01091449871466421	-1.1763581719471519	-0.07088164041560664	0.18602738212244524	-0.7219205275669048	0.14908089299861835	1.6250128860178217	0.5452207009683262	0.7049502762322503	1.2978053464675274	-0.5780629914348122	0.8993660413559111	0.6180483758208927	0.25134551442575354	-0.5298959054266439	0.15305781801127857	-0.06314258150856082	0.2987700980873746	0.06515161591394117	0.13006275891670196	0.1520891317523647	0.9668140044207348	-0.7155109497418062	0.10098308679532914	-0.8748370939574591	-0.1212386822642174	1.307443848911423	1.3906975914707165	0.8063962835913039	0.5326895829324266	-0.5590694871163777	1.3152967687497115	1.2870382041263324	-0.9088328204445291	0.05083265712585183	1.6632123921648387	-0.4404707378642595	0.13886037107148783	1.5447929319675766	1.0782715767469617	1.3232984864507893	2.000666680427349	-0.6371687801828709	-0.6852530507024791	1.421683173511759	1.7660680831527629	0.9280777183766757
-0.6735158744529132	1.8963860426169776	0.7148041099989979	-0.38119957378238783	-0.16059839842290677	0.47870397374382057	0.33444665910731425	-0.40546640502200937	-0.19112367776180017	1.8390684947282894	-0.7192820776120963	0.49117880701217886	1.0704446274359882	0.11962743283200294	0.3517479697466616	0.7802709238510235	-0.24411360801083476	-1.2370446401876074	-0.1937106431496237	-0.09730037583136762	0.247150622859736	-0.05607560772094657	0.32298387375289406	-0.8340655072143524	1.366939140341573	0.27187573346046956	-0.07886980235128388	-0.09589758040600498	-0.1332050107486369	0.6502317283314707	0.9658305324197354	0.31590680121768777	-0.386345834746624	0.125159435732532	0.9134467716119538	0.8608198847989404	-0.6860424903136155	-0.07207114870645148	1.1264499056563209	-0.09295035558726784	0.07103685707124102	0.7497168021380444	0.22018014770144514	1.1115649183738512	1.8990152620286935	-2.0269908050807475	-0.9634494017970565	1.4144015737387134	1.2497903879488488	-0.4546239206496533
-0.4521517692421631	0.9219255392925103	0.5339158489851188	-0.1881687416904461	0.8484561519962805	1.0098857384836688	0.47249117632320226	-0.4632614698861067	0.030849996267084824	1.4099919176460312	-1.3997315211615322	0.2997889214309002	0.6874496953816515	0.8939670123006408	-0.1408038277325799	0.8006643053917301	-0.424843332905028	-0.9510741315090955	-0.30836660029957613	-0.21585671383804655	0.4605180797244514	-0.08556700030414753	0.7551690655378156	-0.8490074993308655	1.5273486778640304	1.2758011109093768	0.2581029131175112	0.8453642247659446	-0.024204830109983658	-0.23676388295353556	0.6533581002348114	-0.07408001790803655	-0.5096677340204776	0.7565334245306408	0.6034656570629743	0.38817638740765054	-0.09314907415541049	0.015962626268452133	0.4318659196247082	0.3613307171382678	-0.06538538442219918	-0.048149029279365214	-0.37998615022394083	0.6142784379071677	1.3090243278220661	-1.9362111182494675	-0.6379060014229041	0.7190623506764495	0.5431618695329268	-1.160676775401185
0.6171357832005069	0.04531575076332519	1.1254318603544025	0.28543964566750585	1.4613610012236764	1.243446203265697	0.6505731961337853	-0.3438827949193608	0.7580120199438736	1.0082647737296675	-1.152129577295333	0.3485587753598376	0.5300402816509114	1.1956451830402057	-0.3573845049118272	0.5984415980546708	0.07447890761220415	0.09561168952049204	0.23700142174046146	0.21967575147580193	0.8800354826636945	0.2632057451910852	1.0755755588106375	0.14014988705335302	1.2367826000387379	1.7620986822106386	0.8134228498367042	1.574745421799252	0.7525769606194995	-0.3765194730627645	0.7676172972297708	0.26684493097235407	-0.0626576173167275	1.0937896685190533	0.495184867777507	0.24624365222851466	0.6430311185285639	0.6560638609405519	0.16217561837650685	0.8031072023965417	-0.11850254869574324	-0.2771543207541905	-0.3932850446987377	0.37518791355270265	1.050172114039763	-0.5418570439639746	0.2937428811683096	0.22577573123726127	0.24352372887752094	-0.6896158359255278
1.791575691804128	0.030308234014094323	2.1268587436387323	0.5383255031377135	1.4825915791320077	0.9588592933682878	0.8568506542231135	0.356323245808675	1.5841384313193574	0.9931352854273757	-0.2570570471509278	0.5276050926431681	0.542142703778959	1.0453189324704282	-0.21443601654337202	0.373569148010383	1.0521536115084535	1.257749194003038	1.1372977497246115	1.1033118263297532	1.1013160090934158	0.8559796180540806	0.910950008238176	1.2609812026752414	0.47959533317137676	1.4652095526563054	0.9381236971249572	1.7555984510137799	1.8000934672994513	0.4229816066006008	0.9053599550020094	1.1506018250327696	0.23667946522550465	1.0036296224240377	0.3810335505839033	0.3465788539281546	0.9328497217022981	1.5610868346008762	0.2743147384304125	1.0462403328528063	0.14255027153467473	-0.04157028277998768	-0.08072687558373857	0.5513635688099042	1.3050591247026866	1.0493811156240225	1.35391212784018	0.4859813869398857	0.4441672307464912	0.21611039255959763
2.0142154733968822	0.8276254468706793	2.511434590045891	0.32347404537335006	0.8981174267149045	0.20356243614163144	0.836728617432427	1.1935545478256537	2.004715132930798	1.0351989527054457	0.6456487348656135	0.5528046291779702	0.506893471470406	1.0222633791362894	0.15823203497974783	0.3385409768331797	1.786380050946171	1.9545595289791047	1.6100489056238514	1.5854774856290623	0.8640374943524113	1.1366861253532003	0.29163717249510934	1.5694720777378814	-0.3440267097536246	0.5740053817235375	0.31586084977053175	1.2894000132382952	2.1218671290497304	1.3995932682130392	0.5036694777549892	1.6909311911277844	-0.022237567447483304	0.4337384759700411	0.1391249570454052	0.4318734550368206	0.4014923332052746	1.9194395075732287	0.25607118402718443	0.9618527471597286	0.6989025864354848	0.19835324195641307	0.09742216157017078	0.8214709054112785	1.499253672489804	1.7760678189001926	1.8897249484821443	1.1981773575114016	0.7909700147010541	0.4344305426073325
1.079767884723167	1.6204582464090387	1.7466965934476253	-0.12574852817755774	-0.023466339882807902	-0.6337557929940119	0.36740548062166994	1.3042792972220114	1.7952336341038195	0.6386859698696786	1.1025298785274957	0.3126910806376592	0.4099180460956475	1.501195132447339	0.4701539003594189	0.4119946459744792	1.6903734428605266	1.9862002291862888	1.2158749713246615	1.0834705107963458	0.4258828212513363	0.7066136863917215	-0.32172482339028985	0.9581699362849031	-0.6797497540025116	-0.35017232956962274	-0.6139432871556413	0.46891863607917894	1.3033399341884317	1.6538202300167537	-0.3645421843055706	1.3165554024587465	-0.5368138889517238	-0.4403682778279889	-0.060753749887562526	0.43658443323999474	-0.6303585605369059	1.2638026826096065	-0.19673494756077184	0.643454114954037	1.1878169943178005	0.2320598212526341	-0.03303461849257731	0.8564161129455692	1.072101415302988	1.4106651795366059	1.6128651211020095	1.695616406520683	0.9421168263735412	-0.2564438444459642
-0.018640189681721958	1.5805137991275475	0.41736785717505276	-0.3602858167044545	-0.753555075946998	-1.0679682109693003	-0.3469958060298355	0.4418908847501778	1.2163949714574098	-0.13621573135968848	1.1627557869234924	-0.023025324500246473	0.3728524070502945	2.102544069076644	0.47085649894324383	0.34111861193865006	0.9036631431040845	1.5678567699155384	0.3291389894185844	0.04263333594907372	0.2705947973561179	-0.1677771924604168	-0.4903665133506166	0.16291823201653682	-0.3881362232280921	-0.756908071080454	-1.0469861482381506	-0.19644888554008064	0.10335255828053885	0.9874773823852823	-0.9651090754816702	0.434335722169191	-0.6854843334638233	-1.130697134977484	-0.01967855256570813	0.44090012909084014	-1.3754922719857414	0.10405430873594396	-0.7800476982615282	0.417301111236822	1.2610984308020181	0.25098496569544554	-0.25546509288762626	0.7125679611860669	0.16445907926194492	0.5954385897206887	0.8530552257878379	1.7095642880706479	0.858688911609781	-0.9727878682060527
-0.1183387851303024	0.5940263969602863	-0.3907712983376021	-0.21489024239636653	-0.8822871627129825	-0.9378985322666521	-0.7726858689431083	-0.6748874178413254	0.785245300862857	-0.6895078044126737	1.171709263211951	-0.2504267539907568	0.32750107482629953	2.0898496817881203	0.140129885645767	0.08673978182144776	0.1476325610086463	1.1172175989592816	-0.26887830443613125	-0.5427310454960154	0.4616284350920939	-0.7875110980958309	-0.2561571572693772	-0.10290362504567004	0.0385108705573968	-0.552772446851361	-0.649366002371816	-0.4480709615831901	-0.314427131011976	-0.07784482422253983	-0.7219496541494437	-0.10502860218404989	-0.26029472202681264	-1.144542039529421	0.1407326109204088	0.3926594270060326	-1.3380148743821905	-0.5371704332740731	-0.9299388610974113	0.5754273082211537	0.9848790452134769	0.4512380898286266	-0.275735095350927	0.6648368457682845	-0.5820349195996365	0.21044352132199437	0.235727447779548	1.4789552886813992	0.6471512192093928	-0.8220549721576779
0.7849434465613181	-0.7183265705121059	-0.24019312203738225	0.003726891540239589	-0.5605482464610709	-0.5846209256554422	-0.6424290345665192	-1.1460218305967433	0.7579791582438941	-0.6306445745847711	1.2995989243687502	-0.4093470485322477	-0.012373571626759871	1.2543508852139618	-0.3298924485249084	-0.10973999201670849	-0.030396611698867464	0.9124624470029541	-0.21346863729168292	-0.2887786705783284	0.4727612947624302	-0.7939435568708724	-0.10422405601940204	0.11157213638666277	-0.05037219984893987	-0.19653285188562214	0.083213059374621	-0.5589450447380383	0.3382554927056928	-0.9391366525289362	0.07689752596312814	-0.07587118368760838	0.25616873730542866	-0.5135006174972221	0.042243138430976705	0.08003850899406319	-0.7783912208577989	-0.2542163877060479	-0.5203874968415306	1.0278272144707592	0.7401427744201418	0.6578198775080234	-0.0928564618577492	0.7396790115231336	-0.8049910443016194	0.6136123471843842	0.0873703837458352	1.2216060470481351	0.2668685545226509	0.019610808214760706
1.4542074006264998	-1.621505723061963	0.2455185118982385	-0.13640448721364823	-0.4188866375485571	-0.5369826288379342	-0.3298289460638946	-0.8595186458789382	0.849526626684012	-0.308754096155685	1.3384858414476397	-0.7346420271545977	-0.7571624760803685	0.19619048521111587	-0.7408267751986525	-0.11839138708253313	0.1941067634632451	0.8461698091048963	0.11822383205803827	0.1646125614935549	-0.21548242873798337	-0.5644965471796701	-0.45548270166526805	0.18088737194958263	-0.7678072557461836	-0.27096478824260484	0.3497447818812687	-1.0217640347598098	1.1558994892261722	-1.4082773634078876	0.5326148206155742	-0.12160513857315547	0.15636511964234343	0.08934958452049438	-0.5131294916538454	-0.5627911065006804	-0.37503603464121105	0.2639810252735777	-0.09001725479142786	1.2728153774171735	0.7018212793399103	0.4589837780382753	-0.04352880463584021	0.5840660145789335	-0.792422504526664	1.3368787135524172	0.17256871231797122	0.7777101277381001	-0.43978190950495577	0.5283103803191702
0.7389027035695509	-1.8511891292430682	0.10865986808113196	-0.6957934588060732	-0.8877076781955421	-0.9726729724045021	-0.45435271157938006	-0.5015465054028257	0.5364162387142049	-0.4205352451048538	0.9689515802619268	-1.3267723115909424	-1.540791157930608	-0.3476914884697815	-1.0354429540736887	-0.21395299925257585	0.17373742610146461	0.5181888672271084	0.10420378457388751	-0.014396000343345676	-1.4291741388139956	-0.7097340590551606	-1.214508714812344	-0.28951983717561786	-1.5449579339272073	-0.8926944792714376	-0.13578770432616066	-1.8987434676897212	1.0399780774009872	-1.6297394343727138	0.07747315392028	-0.8582986082863318	-0.7694795328379801	-0.045824311891110185	-1.2619926656913516	-1.2432706697007065	-0.4844957069983338	0.025767900661175	-0.29936227722579006	0.8256116021209347	0.5580153263545921	-0.3125761069900806	-0.4660111297157257	-0.13506224166313174	-1.0169926437418826	1.483707141936728	0.013952834993685305	-0.09851882324733571	-1.410304866360581	0.0536882966645999
-1.1654961552075345	-1.6407636688973473	-0.918345022992073	-1.2883547179327144	-1.6334517754979325	-1.5212372298635777	-1.1236287744638778	-0.6613205482632959	-0.3548341605369956	-1.1450780092176225	0.14752248023905543	-1.9372462714819558	-1.7847368096391405	-0.3082710679913778	-1.2227248683794092	-0.7777251450926633	-0.46710123685340804	-0.3453343579711543	-0.4104641693921982	-0.8213593026909726	-2.368384187728955	-1.255654338443602	-1.8347859656752408	-1.0234686660945893	-1.7097912304907208	-1.568963452604411	-0.9247938798058266	-2.5836404781711746	-0.131099130423322	-1.7252239275540058	-0.9537147772201205	-1.9887161025450435	-1.9834342000688696	-0.8960346992230133	-1.7069615260139281	-1.5303539261124972	-0.8291778069934305	-1.098088285591421	-1.201184059730078	-0.27602857760705735	-0.12470611778592264	-1.3224454924139142	-1.306423861173376	-1.2813639561570014	-1.4670341849811916	0.5302350729869793	-0.5754712200698121	-1.2457335892939885	-2.20164385115272	-0.9417240724473505
-2.934341153943869	-1.3255161175481718	-2.17311678615408	-1.518404647544388	-1.8379561248850635	-1.6466975009526092	-1.7475692377546306	-1.1576170595553568	-1.4335006371155095	-1.871479326666162	-0.8409930098565092	-2.1446002035696257	-1.2928715110864473	-0.26780692112584026	-1.2291762549571978	-1.7275702164796158	-1.435321886019747	-1.528593128421993	-0.9884524648329294	-1.4532440822638868	-2.3988146919234565	-1.5404064897684608	-1.8277319134364376	-1.4709737441059227	-1.1517336566675924	-1.6929666218592492	-1.392044539255912	-2.3566832753734137	-1.4398296330721212	-1.6650542487163993	-1.7278194597384695	-2.576359017000562	-2.6627345443209887	-1.6621805333906812	-1.6034234280096085	-1.2870741004829178	-0.8987647084104698	-2.2063445154309456	-2.1373583062148214	-1.439017858279767	-1.3027485793064455	-1.9935704807299093	-2.074459658967053	-2.295546135563222	-1.639129846374305	-1.1493641332301194	-1.3133843564757912	-2.1111373535027127	-2.320468628037335	-1.4747099702360638
-3.4970933983520367	-1.039277831558491	-2.7652009932272947	-1.4199118797411556	-1.1063181211170927	-1.2051773963438024	-1.7100840026533224	-1.3637227044808569	-2.149094382582829	-1.877017174864491	-1.6792613609271214	-1.7504329556459424	-0.48405813705881273	-0.6999124276200521	-0.9388852059236054	-2.448233156231576	-2.1233378459214705	-2.4324642101942326	-1.137497809966387	-1.3139352152777413	-1.6768932247812407	-1.0111141704379676	-1.2046300906356338	-1.4817258470412438	-0.37004728661311803	-1.1707314243017852	-1.3769507520742696	-1.1932952038783462	-1.9357193369784447	-1.4238145967554552	-1.7797889789510823	-2.1489957249551654	-2.4170004867838504	-1.5918322158739162	-1.1667002019664312	-0.8080625317874046	-0.5322252778698352	-2.37943813063874	-2.383587582168149	-2.0390994141477736	-2.3710011916311506	-1.9951139028719445	-2.238521156989176	-2.690979996761151	-1.1936989432137584	-2.5407863691986123	-1.7636064369231947	-2.2941512883731843	-1.7296407267282	-1.1871553852220045
-2.977987521901652	-0.7591500221797459	-2.4050498231465745	-1.3822643582659124	0.02275123735752271	-0.5580046571355983	-1.1085296465759702	-1.045282046773548	-2.331073657545691	-1.1477007432961863	-2.262200178819493	-0.9715279996758789	0.03481648833031155	-1.4192805996213471	-0.40851891624181214	-2.4037512801777496	-2.2519251066093378	-2.605353915542168	-0.8343765941510478	-0.7013153740246167	-0.9172404646309923	0.03548254566332595	-0.43078045021373745	-1.4176455074554108	0.07818101281045134	-0.49280920020558844	-1.2028334195536308	0.10092819974090879	-1.5248075700345103	-1.0931844206207493	-1.3690529251958032	-1.2443263739775745	-1.5812868001185483	-0.7794603578832715	-0.8005233677294328	-0.5035920636731956	-0.02447264475907683	-1.6479335122212184	-1.8358897038427606	-1.9697007998968936	-2.732473105961393	-1.465205117556972	-1.704131695945727	-2.4528890040518947	-0.4277759091858774	-2.8423314898815226	-1.7557205081803382	-1.9502962956764305	-0.926583693246695	-0.654091766541795
-2.2332154656323953	-0.48743391448406603	-1.5468724815812354	-1.6529077562474184	0.61271588126851	-0.12378807069125614	-0.6371924296242387	-0.6437760190679659	-2.2424371099662648	-0.35998785538240413	-2.6217895352124767	-0.2293112966182177	0.07640306613483172	-1.8580417607468578	0.061579043644798784	-1.7147454815693024	-2.0588852359326455	-2.1664219666653506	-0.45251254297308086	-0.3517556329599215	-0.6151399051681946	0.7209630410879694	0.034161505562086004	-1.6179430798010388	0.08595324610487175	-0.16925489055318865	-1.158638753935389	0.6604752574286048	-0.8526229698524003	-0.7724961009366053	-1.0301862590643316	-0.7310830267659154	-0.8446271227706499	-0.021822775881469386	-0.6807744843578393	-0.5023952427474154	0.2654750338161863	-0.7976852432859394	-1.0129792475022448	-1.6426113014147556	-2.365889383306565	-0.8047794336739347	-0.8982326737640001	-1.960979481508232	0.04283998031834874	-2.126378837739196	-1.4691536818082656	-1.583334940685628	-0.451492058923532	-0.559117145155375
-1.740658166241405	-0.2822800246175752	-0.8472391163264493	-2.0085874124728336	0.3496397519173009	0.09135539580076171	-0.73009250071845	-0.6950598018151267	-2.1547353552110007	-0.07746286049984173	-2.7188110199352358	0.22450681603003922	-0.021816466755443395	-1.7448427318160382	0.19110338721450784	-0.9850978089955564	-1.8821988204993672	-1.6647501696075182	-0.2664287930856159	-0.4825354994144017	-0.6249487341214873	0.5972625025270116	0.14101795705644724	-1.9237133389467145	-0.03379424637447701	-0.17273905298496	-1.1280157136360303	0.42658896143168196	-0.5047211989751774	-0.4317599438663657	-0.9521125988428719	-0.7912555424615095	-0.610821936836825	0.10746816463581443	-0.6437662559320745	-0.6041458438603878	0.27866963468803724	-0.3528268209661279	-0.4393834051179619	-1.4770598232146368	-1.7514334874206294	-0.31880963929924366	-0.35894864929126097	-1.6047164367700406	-0.006855014796046193	-1.1811918045914331	-1.1634319793029946	-1.5120152240142262	-0.36560360053486335	-0.8274503575050247
-1.2463100236438676	-0.15766143196759674	-0.5896601910284281	-1.987829379866418	-0.12258190581284636	0.42428775757917725	-1.0188437680187223	-1.147629576668118	-2.034501180679255	-0.1650401926532766	-2.440134720041278	0.45322618382658486	0.1284895013139081	-1.3430180385924042	0.05244501387588064	-0.6017470034506986	-1.7034884585785244	-1.5198282318096121	-0.1741636143535396	-0.5621577418647361	-0.5010386169258323	0.18448787743017903	0.21290923181461077	-1.8435748234220604	0.03929413633917616	-0.027008332974545534	-0.7844711117834249	0.1456879033698702	-0.49046652122174583	0.017528991847033527	-0.9042583103494223	-0.8320078909169498	-0.7052057096180376	-0.12800284057779596	-0.44919931077923886	-0.5713972108648038	0.22100891790478577	-0.0504280608697396	-0.1458864206032861	-1.467487834195001	-1.3032023711426322	-0.05681632171650225	-0.24304189679979055	-1.5098055618188848	-0.1996888186674787	-0.7231250013152523	-0.9025054840912452	-1.6246398846103574	-0.2947217155859628	-0.780396244293113
-0.44555387769751914	-0.06512800382903666	-0.5922310001901	-1.4176422761848377	0.04522468525037767	1.0429865477354008	-0.8001058616462586	-1.4101418756093074	-1.7168686762366534	-0.10948911364629015	-1.8039735789037963	0.6427178364228057	0.5025837859746728	-1.0443681527408442	0.028397573465829745	-0.38305722176601564	-1.2133315782411518	-1.6377702002146282	0.06902902966055749	-0.06068258349864717	-0.09415163793584838	0.34239672359338247	0.5335483655952591	-1.1278682716646335	0.3418321588277451	0.575144789659883	-0.0487685108880166	0.4988561483404116	-0.4453397359371101	0.5314246481482632	-0.6698321922677716	-0.35719798521365653	-0.6588294574602334	-0.040620395594671996	-0.08424086420978667	-0.38204363567278615	0.2921310775241979	0.588698810556589	0.18403982746924435	-1.280048635742096	-1.0076261036978849	0.0794513659347837	-0.25175666824627563	-1.5437142468088763	-0.0919369836735101	-0.7932174307936393	-0.5536831723550583	-1.5997257533998412	0.036389887661116636	-0.057182739432028305
0.3783444678553683	0.009664666787126531	-0.5242157413581041	-0.6284503488480427	0.9273285583852455	1.6381381697770019	0.04379680293651947	-1.021497674534494	-1.2469522739274048	0.2233569761966822	-1.0487210861210683	0.8390242043452345	0.7374940357916128	-0.9090020306939247	0.36611659593733836	0.03801375915692865	-0.28909417095332723	-1.5799144336899034	0.47225452539934587	0.806965123612013	0.32478986662542225	1.1951629077040025	1.0073563204841556	-0.05801850615770633	0.692274997880759	1.3570471222048992	0.7699282234628598	1.3456828200099107	-0.12535911147059017	0.9092841845236946	-0.350299235267696	0.3827654734425564	-0.228929930701002	0.5704024233270707	0.22468828486167094	-0.18119270056411452	0.5365162945324096	1.424940534733829	0.6883719028979135	-0.6964506151987157	-0.623601959977524	0.16367480526212072	-0.02029829142020973	-1.4526828489693597	0.2423728196132213	-0.8994053419625745	-0.0032183017283010755	-1.2362070286564746	0.4397182739336805	0.8705489465813939
0.677145721532948	0.0247520194137911	-0.2174275566904734	-0.11855003162487106	1.7344776040686218	1.7240736001989332	0.8152442948605204	-0.12079383132799076	-0.8555053877034543	0.3961559577331482	-0.4348392058075658	0.9230398076300326	0.6062262024839916	-0.7032120750504849	0.835864973850578	0.6708975689800901	0.7248347796735118	-1.0505173233809035	0.7855691099278747	1.2751119032222842	0.4796191341787427	1.9040459843441435	1.2535751927935481	0.8403363648509197	0.9131887888527312	1.7307319321195225	1.2857394886641667	1.917005239988146	0.3923553574660248	1.0056094977152685	-0.17128084114446115	0.7726352251235094	0.37799774434256844	1.1346060491538128	0.27860312682247895	-0.058924213591524326	0.8848168146379352	1.744600786947209	1.1062482802129658	0.1309279445439952	-0.07612244852539506	0.2006114780200821	0.48144042547345145	-0.9901773123238125	0.32458010784454827	-0.6384672930158872	0.667360949606084	-0.558879699364113	0.5106688207562463	1.2018946464547413
0.4583285131349316	0.007436157907783447	0.2755717697203325	-0.053176437429121495	1.6898013733209019	1.2056002584323227	0.7788738876395767	0.7702627781674917	-0.5961270085206396	0.020375769656057585	-0.004159222259381542	0.8134765494584814	0.3005853524875891	-0.2855934828654215	0.9486320842827022	1.189103377529823	1.291882214552677	-0.17735108802726313	0.8261011859969805	0.891693154057831	0.45013016591001553	1.5922638972528103	1.0323440467071314	1.2703478389059704	0.9380168614321522	1.431759061553699	1.3937873969470815	1.6887455089890266	0.8721051645587876	0.9123320498947121	-0.11707173205581371	0.6611999625899637	0.764904979020389	0.993674511445803	0.14319107359986746	0.05495170291414333	1.1961151480903067	1.147634346795567	1.1210534128785334	0.8526067845169549	0.481223764800157	0.20221098889127628	0.966325141711087	-0.06470088869704677	-0.07357880688228867	-0.07635986366830656	1.2035055688805631	0.2499149305213109	0.16814248259848702	0.6865710053636864
0.41459178319783596	0.11474847087089596	0.7939134707122039	-0.1424661734772069	0.8455584198858341	0.5266480408553391	0.028829431132500766	1.2849120893800507	-0.20949455788442123	-0.6257639513163393	0.38259563089895887	0.6126941270237632	0.20125646102824696	0.20345400080121953	0.5281890527440413	1.4183969493751067	1.2041481801102298	0.6392530401692135	0.7004200374758609	0.0018276322048455368	0.5263604623669546	0.35573830617557417	0.5340745873914506	1.308773546631049	0.7821551253136296	0.7861285332531575	1.276909549071264	0.9158850719347844	1.1257260923124501	0.8583530957532646	0.07753013462478008	0.5072922619618854	0.7672425304234568	0.20869593319995572	0.09521542809291528	0.28468067509392847	1.2456397702153041	0.1237224611073075	0.81220795749646	1.2513765678276187	0.9237528342404776	0.2441620712340798	1.1942601699380633	1.1004035267618886	-0.5825191947067867	0.4488061578562908	1.355503533667172	0.9114011559530644	-0.19002677764746997	-0.14042344896754227
1.0785501619114668	0.4424875666526397	1.1696568134178218	0.006563434152384563	-0.05127474879606169	0.21223028531571025	-0.5897023973954446	1.418971722880006	0.500986681272505	-0.8133397387804937	0.79288381378744	0.5002629632386935	0.42892736967780504	0.5392828734554287	-0.04063816543392687	1.556180260449324	0.7622522986281376	1.0670251623507074	0.6416445560598468	-0.6580122208869078	0.7867422724949905	-0.8061151197783868	0.19879888253838576	1.182865948507089	0.5132055834906785	0.336767849430259	1.130986635630392	0.26452275494683003	1.0811430142826686	0.9298674638506331	0.560098751941819	0.6931739707171242	0.5881393302707645	-0.48227873753469097	0.32569321972653315	0.6468933922998532	0.8271955347182084	-0.4483597235233676	0.6343744649266055	1.3528211545457554	1.2894363803203226	0.4135267952778077	1.2309779002176426	1.990578677290415	-0.6503123267493128	0.7446944748806187	1.068905139851718	1.138864203179208	-0.11748353458336085	-0.5479855630328736
2.054539216263443	0.7826443539038151	1.2705355038031079	0.4760856387841243	-0.3978066833023644	0.34269872455205636	-0.4044868345772636	1.2947492533796716	1.2540577159802178	-0.1961926297327027	1.1155577953209201	0.5108899108858082	0.6976673965364041	0.6612223886205094	-0.22519007764193383	1.8061023880833043	0.4353610956133032	1.0314606335195613	0.6966753710200063	-0.6933812628267846	0.9649663096300068	-1.0349658983273449	0.2495349084606314	1.0340252861435861	0.24781923239443568	0.29709984461011124	0.9770131429924633	0.05550030362149659	0.7963122085071	0.9544864321891459	1.1100947989822079	0.9883464111556304	0.535666709171957	-0.47659066541978434	0.7039500527687405	1.00377501832324	0.010881251048782445	-0.2684355572532606	0.9261634846654225	1.284564079327708	1.5957620325108524	0.694516410995213	1.3171541662110031	2.145119697616262	-0.2056963588068412	0.8813205471247617	0.5565084169626365	0.8585432284580874	0.37832896545641287	-0.27878332138806394
2.3633917602568215	0.7255183904139739	1.0441477804458383	0.9851054636284746	-0.2742561118899128	0.5641877158776143	0.4017981129323964	0.9264562669396769	1.4708499970518483	0.7424764322246552	1.2373636575104672	0.4890916813762395	0.6174586890098236	0.6459833997161043	0.034878362663286415	1.9763634112999444	0.4039208621853251	0.6786278495186706	0.6690783973223426	-0.29300308372789785	0.7731508677040893	-0.4314389208694664	0.45990748378035556	0.8968247670473181	0.08927366772590717	0.4414824559289284	0.7391200269381001	0.027903548627731038	0.459878098418862	0.7041662964232573	1.340953680038203	0.9028676918226948	0.679792070560003	0.09697431695069589	0.8638038675473753	1.1439684966539296	-0.7420801149951637	0.14053459289453374	1.5142337155777603	1.1294603110138777	1.6666798260780804	0.913838309579082	1.540433991349626	1.578668161603145	0.2589472711701284	0.9553398468141094	0.17832605123923734	0.38489404931757953	0.8511312101454014	0.36963161949527534
1.5503093677218023	0.12236300166857839	0.5738840233197477	1.196967724404089	-0.14603113169229304	0.5708777481416388	1.0960623521669217	0.3107894647308539	0.938121585300802	1.180239081014827	1.211060780321205	0.295043039353062	0.09873997383660356	0.522035801637129	0.23902134576117517	1.6688258205526776	0.47368275432109896	0.2506649354479788	0.3630273783736101	0.12296788811183479	0.27111080889961303	0.20880047190729498	0.42908442090471244	0.7763545154169076	0.019460160620341043	0.4724231419725572	0.41479052944539613	-0.17560088848741662	0.26608609824659585	0.1891032273038662	1.1048005484744297	0.4203491232779427	0.8055297640736299	0.6505429483349258	0.5613464376087016	0.9091627830636678	-0.8886839309330868	0.16460340688932026	1.8610044369507253	0.9150412105154959	1.3052215778608052	0.8270247533638468	1.7087629751742162	0.8112728986123879	0.2823402975533948	0.8926032147271058	0.16924539439470615	0.21551476001536765	0.9065817657530025	0.9377246003281192
0.22600672979905712	-0.6138657686047151	0.07279124855832261	1.0376400415906364	-0.22051869479850675	0.4340428993903532	1.2358539722016388	-0.36507139543727724	0.1401354984663277	0.8151573383254948	1.1332561991241026	0.011785072485570628	-0.5560476926246682	0.24078025294025412	-0.09434391915305282	0.8516098616259787	0.3913052935606679	-0.029914795680685877	-0.19856880507970348	0.2975939132367907	-0.16570846628738464	0.31240289163302787	0.05656162527482647	0.6480423617180145	-0.09817049570580351	0.35878297686007615	0.10468508245443532	-0.486542849223778	0.18691974715087675	-0.2972470639793275	0.611815734398897	0.07542184434995368	0.6939207340768009	0.8431529586755944	-0.0391083923227097	0.30748384659051	-0.32298798922243677	-0.1581393110437968	1.5872135024314715	0.6476472907181923	0.6201019032841162	0.3144456499592396	1.554947766997352	0.39154243303587105	-0.031412548260543176	0.5558223946386913	0.4149081002529655	0.5085367272950772	0.5864273432719542	1.1326042235539189
-0.6013210345819211	-0.8259721426295218	-0.2288331113208849	0.7377968984575483	-0.27614803447886294	0.39330642273418503	1.0334931488247885	-0.7747300595765058	-0.2200012940108337	0.12261648129555563	0.9186709591224725	-0.11745196531272072	-0.9258219694044997	-0.16812697280950362	-0.8314114734759831	0.02665514459281374	0.15477039853066826	-0.07098363108446741	-0.8162261825827246	0.19769741452587897	-0.22635836758055025	0.017899490159740555	-0.33653350823873984	0.42826936978868896	-0.34252793827753975	0.2589836070719903	-0.09338513556872016	-0.5199691974442695	-0.05751340662279757	-0.44066390384740806	0.166618252307405	0.25250737504012283	0.40673552956639136	0.8316005809231423	-0.46424114369401726	-0.430637525023644	0.4695606984358705	-0.2967859980910872	0.8219725781058889	0.30245872389999545	0.022894948922364405	-0.4539336779063362	1.0280062100640819	0.3939548527454937	-0.17614521309416323	-0.019054925950187672	0.5208028525491654	0.8334764631862325	0.24855828982103897	0.8801841141126139
-0.5699446331213307	-0.2867835911479532	-0.23309461642276486	0.6201871134879139	-0.09406918049969061	0.44040621723771484	0.9170021281830324	-0.7484508307470085	0.02810060949431983	-0.21188800949324582	0.38967882155770267	0.03168244462958598	-0.8109607529611791	-0.5301904279857568	-1.298041542782534	-0.2851737411960197	-0.022348639790483012	0.028899314242102955	-1.2853745187049637	-0.0858510867138102	0.052171087227962876	-0.18933113203502547	-0.38868690674290063	0.05556890269643836	-0.5779112342194593	0.21066384280553932	-0.1567474791482827	-0.14090661434292734	-0.6456585101364085	-0.19962529165212914	-0.10605566563169404	0.6675465262204844	0.26006967896107924	0.8606596511727616	-0.36005587959969454	-0.9295750373441453	0.8588561226956876	-0.0029862715444820445	0.07328400741314213	-0.14934820310899302	-0.17861472967725797	-1.0492368626123654	0.3745708532255324	0.45134042846795386	0.13347999132949612	-0.582537098725222	0.18931056125037615	0.6236651686826847	0.16431847553074272	0.31270787756018864
-0.15318922184140912	0.5352096466285885	-0.0375476430242242	0.8508428978847918	0.14503829945655236	0.2890669846463581	0.9548622433599296	-0.43412584974962715	0.41542997750711613	0.028070918174227855	-0.33140531689906294	0.3018120071339633	-0.34264930271960875	-0.6800093386789979	-0.9551190193813098	-0.0928616999725546	0.0029837035316998784	0.08098380171607962	-1.4610135805599462	-0.33641152491909543	0.38227413621538164	-0.09581701031758365	-0.13009736007593348	-0.3725505914403369	-0.5511495634626925	0.04269580377934111	-0.10632407686181142	0.2692194445153976	-1.2688777969943654	0.16685665576459072	-0.23289128239217485	0.752412705168812	0.5123393234506097	0.8494539966416687	0.16514129991388682	-0.9031113919937052	0.6527635271069266	0.3470054515039413	-0.18785406135569274	-0.609893504473773	-0.09086041527772026	-1.0534835864431702	-0.033678780506854196	0.26444990588263195	0.6498350373536615	-0.8614273669969478	-0.4312094847231797	-0.09259617803046898	0.3205944026878871	-0.19358719159491716
0.10710014373365649	0.9660196016241194	0.14495653793411667	1.332988977034949	0.040801612180473214	-0.2035921336177325	0.8744419114237961	-0.11630476714401045	0.48807090013328924	0.5193073263083108	-0.6873733820402322	0.4180768744372223	0.17105401169745577	-0.6176842828170619	0.05890795733356769	0.19081252174518099	0.13871101345766154	0.036705798211206786	-1.234445408603811	-0.22652642354176292	0.5353097013248714	0.11681156939445853	0.059178766851082344	-0.6144842616479166	-0.1821936660567293	-0.3679472589284902	0.035873388937624394	0.2117468245557325	-1.293027113126163	0.3496782329955177	-0.20018875600416547	0.42006094439232017	1.0896243487787043	0.5547567442508063	0.6443863079218336	-0.3954803813284274	0.16973250455657124	0.2686274689426762	0.15877053714960968	-0.7853955285938634	-0.029178937281220958	-0.39807920200484176	0.04642512133001923	-0.049428291978393706	0.9213205742180066	-0.7338611533847439	-0.8203614281931086	-0.5926082876679994	0.5642457358601849	-0.14650156687985497
0.25502581230700977	0.8205249431129534	0.14866408696880212	1.7852107771735937	-0.5001364966839272	-0.7311651225250746	0.5571032795127425	0.06357521943042853	0.3678274420360763	0.8557302740013023	-0.18092134939159732	0.2971462560585534	0.47705444582278156	-0.43736043657499535	1.071614210967186	0.3472560413013865	0.20612374615215454	0.09500391785505236	-0.6102836925400761	0.41686203612883793	0.5071938195438072	0.2382231424339881	-0.07969304222258523	-0.48877541865611207	0.2895651222238545	-0.8478515691940008	0.22600216211120447	-0.3438134317728265	-0.46597843380502196	0.2649616439803078	0.06283173257958247	0.15775812127886263	1.626081103512523	0.04440828920005378	0.7056524913475037	0.21896997989607284	-0.228462960568404	-0.1704655779716595	0.8534715881234327	-0.3964590375826626	-0.05705720310015997	0.5226381835557896	0.5655047171569053	-0.1890416378842673	0.7970154922322169	-0.23910602883585771	-0.5738978113845417	-0.24569756433190673	0.792274956011575	0.6500431243917597
0.6593419223090596	0.4913973899500183	-0.023644252894645012	1.9436666800112397	-1.0678866547366404	-0.8126883721145227	0.2877214198290701	0.14468970297595496	0.5009277432939513	0.9036193129684122	0.9641020486989704	0.13106859563930207	0.5014899666719863	-0.15159759584287494	1.498921324702235	0.5813904380427096	0.20064555438167092	0.49374394426282486	0.14140517806205696	1.288910053121769	0.41866541861678025	0.2936528198204819	-0.36273212494661927	-0.03757193846514826	0.5086232680298726	-1.0444347446953226	0.37504289162114124	-0.9026030124481212	0.6187804398857629	0.10314724165498619	0.4966169089748376	0.3201258591170244	1.7780318645616677	-0.23458881065446974	0.3974112413970671	0.5390762062534313	-0.5223517113810169	-0.42002165689471155	1.4380657274141952	0.453926732024506	0.10234938265418783	1.1175859911257948	1.1810018397926243	-0.1362611105141967	0.49826826963390486	0.4718848230070522	0.17740761515096468	0.6838532003488684	0.9345463757578253	1.7654326904261606
1.2966911035062807	0.3705590568787664	-0.20997111752681663	1.7613961615511786	-1.1495681444654469	-0.37232293516989046	0.4184443248743923	0.16739756266839254	0.9600714192653154	0.7310171005790934	1.8373624826306745	0.1385986166205061	0.321919841083373	0.288471980567452	1.2848512235251484	1.0692750820290184	0.3265944471492162	1.171662158199519	0.5469338804534539	1.7250506873893336	0.3360037778723524	0.39216917127139256	-0.39938234769340925	0.5410032096426666	0.3465884516086261	-0.8046504366821681	0.39945753863414407	-0.9823707752759293	0.9945827922409736	0.12627551515349944	0.8374162926848235	0.6098950514479603	1.5082551597958753	0.040671148340658714	0.05186970585739539	0.47530698022310625	-0.8712343511616064	-0.14191632576675914	1.5167381615600284	1.2073063156348736	0.6365322327076001	1.0627017890558035	1.4390455820622479	-0.19471363173878017	0.26367213579474896	1.1324047297272883	0.8765302467746662	1.2358928215799512	0.8551555599342271	2.3805384289877938
1.6160368420242175	0.3681414631051087	-0.22133463990028204	1.4464851669231957	-0.6653605951790059	0.09525595379364182	0.9040538019577489	0.09393172877887433	1.2648569012522692	0.39487907261051214	1.7126669695811305	0.28332332925480425	0.06458777527362805	0.7806804498756944	0.7933791364222571	1.4889176555820098	0.7364812535663413	1.722015435427973	0.318686622655273	1.3307587652478603	0.22413142399030028	0.47762366348283486	-0.10412330807389654	1.0710221702326645	-0.0022548830868556	-0.3703785432683159	0.29390846747255667	-0.6038764363574458	0.3484016134748511	0.4080973879608718	0.8416122554751702	0.4898829958040398	1.0786162759980873	0.6271163181105099	-0.11805510398673853	0.276080465915833	-1.1906428494380379	0.3767014264619792	0.9977683526010345	1.303623753585223	1.2676068191685803	0.5578212295111074	1.0823395616091902	-0.5195854037996475	0.09103547098466588	1.4056160577838765	1.0748917990298217	0.8150154403136262	0.4299422708895172	1.9954083942241834
1.1951912348804665	0.13607176033787496	0.005462747561163124	1.26912916499061	-0.027043230769707383	0.04025768359498571	1.3181226208458068	-0.04836303120554903	0.9903022951997809	-0.054544777541995985	0.8246685179882411	0.3084540078374716	-0.17306489103082537	1.0226836545947522	0.3922979370461835	1.26403699765062	1.2676802800200309	1.7668306337547823	-0.29538770247970253	0.46728166054541215	0.03709998440323445	0.3893524782608079	0.16100014186128914	1.4400697429325091	-0.26246080520369136	-0.14407192013791587	0.11762212844555754	-0.18187660629925628	-0.5697094331554559	0.7488910971611262	0.5544894271650292	-0.027595596526245842	0.7753088801469293	0.9360709657686435	-0.1944275319630433	0.21702461170916879	-1.1137938649574213	0.598631069527537	0.18052656312628623	0.7569593719501194	1.4765402396385614	0.12787959023613596	0.2761843223006684	-0.7888578687354737	-0.12355518280162475	1.1092804703192394	0.8202111843675199	-0.12505816012255794	-0.24296971972736547	0.8876890333252184
0.315405625415627	-0.3430569887763471	0.3569634837509358	1.283575923439199	0.323765527305921	-0.5093551626663119	1.3128143745620147	-0.0608968323091499	0.3565981807702769	-0.44233231988533506	0.09734824561714572	0.05559148345878793	-0.33154982177898257	0.813566868487629	0.18955874298383651	0.2755668246233049	1.5075633634821501	1.3522063438347518	-0.6790113522680681	-0.05951221357855157	-0.1954173008710673	0.13022266549354353	0.018467709149495505	1.5101695165363214	-0.34451519243072204	-0.27126425484657274	-0.09017602484363108	-0.0052044103056037815	-0.7287689622719963	0.840313303348017	0.25649393429026546	-0.33205710591205495	0.6413988983678222	0.6795440752574317	-0.31470064067020603	0.30663136492078275	-0.44633294146299995	0.3826381248099477	-0.44536023024084587	0.1824083752519583	1.0931383572131386	0.14583552267883557	-0.49889590707709247	-0.5390175857221425	-0.3309951091948319	0.4560705592016282	0.5038517528245382	-0.6202662251077384	-0.8151549524563517	-0.19304553790537496
-0.3234164067101688	-0.6347757238511673	0.6342253629198742	1.2498873122416245	0.35548340960819	-0.9459820357891202	0.9318465383130374	0.24656295346995694	-0.014945537302381488	-0.5389195504875239	0.07801901043687076	-0.3197294793234664	-0.36293382754274234	0.3658383879916542	0.08800005181138665	-0.8957432351561977	1.172046704086355	0.8806993623730621	-0.4539907804632247	0.14200718314766264	-0.3755053113020418	-0.08606929576910019	-0.4316935288373117	1.1482660688881419	-0.3306978619384104	-0.49426374147207275	-0.33248448184101304	0.04438949616748593	0.041109511022932345	0.53634643722693	0.12947606049881072	-0.03479980360031489	0.47409357288962406	0.1563238561687622	-0.3700503848291226	0.3369503731662998	0.48630236008689814	0.08224877271405837	-0.6049315034566883	0.15782999627912964	0.5014487952089453	0.528659804753908	-0.8734242116266764	0.19634161374619738	-0.36150623374518887	-0.03932356516476026	0.39599899181156306	-0.3244797794484513	-0.9696322802061134	-0.746618135081591
-0.398602844295291	-0.40338827254518816	0.7039317639728978	0.8812126807332203	0.3915610645910052	-0.7414355949740962	0.43490385715258556	0.7687240297192326	0.10755267942172117	-0.3251371051323431	0.3384866542196341	-0.5062722759496476	-0.23133574472664914	0.15173204130119486	-0.02989555025302066	-1.5631792038553163	0.4195068186481883	0.6343646128397682	0.14060969734612414	0.6199377074986223	-0.40564913821775805	-0.1075743336830048	-0.6755344047015032	0.44250081878126785	-0.2614820879873213	-0.4300684982847651	-0.5713600484107235	0.23756776445651134	0.8816362831514405	-0.013886344395411036	0.07389586028942817	0.4404246091584218	0.07964447491848894	-0.15208523247776715	-0.08356748356429194	0.19137477820014762	1.1124385699647932	0.038305574599047675	-0.4877981364498043	0.5960948308321562	0.17221647033687765	0.8799693959012017	-0.9356364805329794	0.7932621757919519	-0.18330028054930744	-0.025135043445195442	0.4171894392273698	0.14419249074820262	-0.7187364711443468	-0.8496774547230767
-0.2651617502492195	0.09495012089171445	0.5812398374948019	0.18583985321415517	0.6758130950450587	-0.020259134083790327	-0.04553171388385625	1.1278678986364616	0.27071932201971144	-0.06422528314315983	0.08904929274562827	-0.38379697209279284	0.04349438805488052	0.3608973876741768	-0.2023350919908415	-1.6362953593222913	-0.2509895246669086	0.46268052068221827	0.5727919074837994	0.6199168484459999	-0.24812979517567446	-0.04394426628345079	-0.35904536487827754	-0.21068648227278503	-0.05596933266384651	0.028185404653114712	-0.6802009182047083	0.5896067776869041	0.9321311006195102	-0.495008724630443	-0.07932832125704045	0.3498946947280099	-0.4811123523094338	-0.1383432914300196	0.5915548522767885	0.015435612133682212	1.2171497017933812	0.17496138980826698	-0.5435030751837482	0.8490240905506953	0.10040765789376345	0.8978996069504646	-1.0908776236499158	0.7120869488084398	0.024644768856316595	0.3161951235813831	0.35025500827532646	0.04299141804906995	-0.3595224245049777	-0.8088632082730847
-0.4113127382304097	0.2835153745252249	0.39198045539947846	-0.4791220619299773	1.0767276210951564	0.6019002059471126	-0.5266551068302402	1.0782347996673602	-0.04924173561047427	0.007786909401568929	-0.7433997450926063	-0.13936467018070323	0.35712067803792436	0.617985238912011	-0.3904288374494225	-1.559539404565998	-0.4493242970815144	0.030738746759226346	0.6765224040667592	-0.016420462390489825	0.05382190367865047	-0.07925884750299982	0.30021770328807906	-0.4238014181936608	0.3133284222761253	0.6003237196150475	-0.5573706775543731	0.8358293481216069	0.3250494070547555	-0.6907406464249347	-0.26062376407534765	-0.39193098509044383	-0.9210783217380109	-0.08479650512371029	1.274644068212619	0.03875112198900057	1.1218751508134415	0.19871429629047582	-0.9851126254821171	0.4343751891948111	-0.13801911610230974	0.6174787192239224	-1.5394892597315275	0.16047570225665606	0.12401071874700545	0.46205732715166753	0.1518676450244015	-0.5459293013429878	-0.14243557499941714	-0.6944481380486708
-0.8059565511974508	0.006010304128349411	0.270709100762698	-0.7404789229059381	1.2442060570445692	0.7057656695875618	-0.9094500415774716	0.832752048062651	-0.7116340279241047	0.0028067858044835046	-1.339619950501154	-0.020593006695742426	0.5684229267211132	0.386558901932666	-0.5000111684237416	-1.6302666634692486	-0.2448086298625697	-0.6729379692554879	0.8147755801720659	-0.6644157483047404	0.38952966848774057	-0.14879780784627653	0.7491716844446406	-0.2712467646500899	0.6510910877646634	0.8954709003198149	-0.28786248379978446	0.7992456804860597	-0.05186905315920832	-0.627959049966935	-0.21330316005494288	-1.054076675607995	-1.0144294757005599	-0.18090823043002457	1.4790061388166218	0.2775373015774022	1.2097823512061519	0.06270001271240276	-1.535297000473038	-0.45282345137544	-0.7863912212039078	0.27355288988644594	-1.9708847498008666	-0.10543493724892332	0.22801882992875153	0.1524405581233439	-0.03858374251546076	-0.8487493592807603	-0.062442011257817294	-0.3753831393746285
-0.9752631868050762	-0.2325072054073925	0.27599696317936806	-0.5869441942516263	1.0076798409826921	0.474705994654184	-0.9092637057312358	0.8608284195357586	-1.0342496922470283	0.23464371393838038	-0.9822119238306135	-0.04725967998502168	0.5974454255851198	-0.352168931886314	-0.4160539873567841	-1.6430197072357648	-0.05164606689179032	-1.2135823848922436	1.2995416484498772	-0.6666327774960125	0.6225270794819047	0.021984304363528728	0.6936806900793302	-0.2764097134785576	0.6590741137837335	0.7812659635696867	-0.11018940308322868	0.6458063319632847	0.2764920611979263	-0.4788824194498254	0.12064530313022172	-1.005005707167854	-0.8447052256291695	-0.2373469287203226	1.1164784635179146	0.49291756579381657	1.4099674389634869	0.03656349213791546	-1.7260877703133934	-1.2120087639789963	-1.536482497526359	-0.004059571835199803	-1.8858152197170208	0.34051767669886107	0.5205752836546574	-0.28880461089776416	-0.14397524684583857	-0.4117775673436015	0.00216610796803058	0.07385708961946552
-0.66699495991383	0.09697832053714646	0.3517925632776702	-0.3758479985285965	0.5606444266943019	0.37344721189015456	-0.39977328720527394	1.3224337913028743	-0.6438845888461895	0.7216399544673292	0.0012714100672999574	-0.049371676922194484	0.4685096512817266	-0.9682188263799454	-0.09202097480722748	-1.3100424007656892	-0.1669534123825951	-1.1540081220353506	1.7938361712527773	-0.11970828332108098	0.6439895773417837	0.48964185052405473	0.35113528662176824	-0.7985038754738188	0.25087781784778107	0.4782687426269713	-0.16317393438138747	0.6699833054538241	0.7318681299823446	-0.366093461504438	0.40473331144655705	-0.5080240440287803	-0.734041980640964	-0.003806280882573611	0.57472380234311	0.4537624597352184	1.3072711854786823	0.3011866448920368	-1.4304685786452513	-1.5114995026058495	-1.8548168826245013	-0.29750476807498843	-1.215007465009292	1.085906453273276	0.8907336058493772	-0.3240187318174915	-0.26546718653628126	0.3292234648454617	0.04968758709278069	0.25634755542230425
-0.2067001661881706	0.8035905241282582	0.3392622591538036	-0.45993037085566557	0.24358583917545495	0.5224589843040828	0.25002178333822106	1.791150895052089	0.03700868918111487	0.9949872176894894	0.5556269999283111	0.03090280603539687	0.2481357974006458	-0.8204805557649743	0.3536823374231549	-0.8017462242170594	-0.45508769691916084	-0.5441804422490594	1.5376850913887776	0.23421024082732383	0.40951829806032075	0.8354395348975304	0.10518002304585908	-1.4885368955831069	-0.3165595979863654	0.3009342468591532	-0.3058225646130823	0.8645754601883897	0.38678919502815107	-0.2999872654062063	0.24036980271961766	-0.3221848937651046	-0.9068444212325434	0.34313373284135945	0.25461926560685927	0.17688739129177677	0.7227006025337512	0.6395879122668905	-1.0069761521095615	-1.5340286907554759	-1.5759734569274357	-0.714402832181351	-0.48399496841110173	1.3682001048455228	0.9204512316224946	0.15127862972679812	-0.5034767603729856	0.6444624109185194	-0.027457958194689974	-0.12310721847984894
-0.08351734775912459	1.108508692723668	0.07138261421435232	-0.8510677410239808	0.18185770558615721	0.5327697507149687	0.3806138041525812	1.6389860141966395	0.30232940415492315	0.5693048128872231	0.13198708894740396	-0.0020351184815333412	-0.03453317895580881	0.04116223712602074	0.663118588318801	-0.5760358184722263	-0.5195697675650088	0.12388601119802742	0.25525482985696235	-0.13960926369453946	-0.0481461668172937	0.5112190824327493	0.03465615106203979	-1.5570159907030092	-0.6768724342564051	0.31815736104805625	-0.272183626798444	0.832793278315297	-0.8292266155173764	-0.2797260551497948	-0.32206927166941846	-0.6273244969215684	-1.2439990804722185	0.253372525889646	0.12923222406929497	-0.1331151028414359	-0.010471662374296111	0.6502380144512615	-0.878221674261594	-1.5540260270954374	-1.0155568816696572	-1.1679071774787655	-0.2660922750148582	0.9672465302754841	0.3490997529648048	0.6599531319083032	-0.7563952239719697	0.46615618278698234	-0.2075763914988365	-0.8308962557691887
-0.3203041929020484	0.5656055174346389	-0.4495113286813274	-1.2764174982590164	0.1759530987199975	-0.004124441091789641	-0.3126872875799955	0.6994356858831371	0.02140897434655316	-0.4205536016908515	-0.6697537843357225	-0.34431100598552644	-0.36319735236801515	0.9185782007172028	0.6201863310121628	-0.6881801603184022	-0.17232265164383717	0.42435254155100943	-1.3187529925322925	-0.9810176295733664	-0.6090919579127737	-0.5301303365330788	-0.10197773934842769	-0.6780233764456265	-0.6967965191630177	0.2836160778265782	-0.014982839601340791	0.21213677976766115	-1.9023663311444112	-0.3653914105880123	-0.744495084086826	-0.7385813658919037	-1.4071211841912616	-0.5666769114685337	-0.13018652703284922	-0.3299325881352927	-0.4449763411872458	0.2063647639166907	-1.0411015921565858	-1.4692273513841625	-0.5134789191035225	-1.406556935722526	-0.5364090165840405	0.41704708570542437	-0.5252680746812093	0.6830717061303738	-0.8106862493444871	0.43960971018957395	-0.2701477282285612	-1.288425322156481
-0.4516491688323284	-0.3434940018501812	-0.9321066554823798	-1.5149725353404575	-0.044625423964684365	-0.9599974390847027	-1.4010904834295541	-0.5136709762926162	-0.24359440723850878	-1.2254232751941068	-0.8468716063376713	-0.8428422708532104	-0.6330210531025565	1.1962284779979728	0.23801031542672046	-0.5808474188137638	0.31791900428222714	0.36163750411835655	-2.021168028372205	-1.550756713880561	-1.0647533976254209	-1.6645090634160533	-0.45646859943111406	0.49973817877999155	-0.542969818109344	-0.08256318751355968	0.18737352379232544	-0.8415864137467955	-1.7998913583322849	-0.585163694727871	-0.5558802443408487	-0.05187550421361761	-1.2100966407521525	-1.6903760747261292	-0.6360986679784312	-0.4276761488408491	-0.5636908791922404	-0.4160885618406211	-1.0933343253514087	-0.9383619304852826	-0.057023243614519874	-1.262589497848218	-0.7107184147379146	0.3115915484817563	-1.0603068054818008	0.24376596099343265	-0.6225756913532369	1.006444890772183	-0.05649150947958627	-1.2028294354916709
-0.1355467426654296	-0.710925768115446	-0.9441058014638665	-1.5998478421800069	-0.4854259906046449	-1.7105944339146295	-2.0907198809726797	-1.269198458101832	0.019648012616555577	-1.225392344937538	-0.2051035584531479	-1.037115879215076	-0.6492628140992855	0.9185632705096424	-0.23485792152267781	0.22570622260566095	0.47108399833039266	0.21550019039505633	-1.4029695905209285	-1.4142624240797315	-1.1863484451136501	-2.1437040307401403	-0.8179474682408872	0.9208800443276339	-0.42887472138950444	-0.7405697478935479	0.03391229982425708	-1.6759590223633813	-0.6008343130711838	-0.8095620527886448	0.1155502692670412	1.0206758173751596	-0.8283316451441869	-2.2890494314526775	-1.0664401811157154	-0.46034211840308553	-0.7420320197464694	-0.8567555154522661	-0.7374341252264414	0.04782322117066492	0.5238469110152545	-0.8265804114887306	-0.35166287512556776	0.5990988342727799	-0.9221632188977072	-0.15701704452148724	-0.40413002338051496	1.7419151314272205	0.2731201468074038	-0.8718590718225837
0.383367942415468	-0.24054730519239068	-0.3208005695376716	-1.6838156041923946	-0.8392617842539861	-1.7393753009382606	-1.979783134829858	-1.2631613771728951	0.6444753704946172	-0.5910762079313623	0.4574726475143165	-0.6376107422436479	-0.3161327764659337	0.6053897578173659	-0.5052068372793204	1.3729350221927554	0.0651526333500565	0.1476987032799506	-0.1773035745503657	-0.7981208004692628	-0.8868817304778747	-1.7793492261067692	-0.8339348264771642	0.21029579656696704	-0.37206315910375326	-1.282774424152698	-0.42355976568748893	-1.6997250778961253	0.5975984258084356	-0.8225080097588136	0.660313360541705	1.4351304306146226	-0.6068168967375603	-1.9353481330193572	-1.0634549079588913	-0.3478093043013938	-1.1739441689680876	-0.9940005529968085	-0.15088312415428806	0.9368473162141424	1.109817603952136	-0.35364253131417334	0.2968227018142097	0.7264013013200943	-0.4290386559401712	-0.14799058896657602	-0.3761471438233588	1.8418883322683188	0.3830235810246327	-0.7770623155007095
0.5378130491622964	0.4101328255141096	0.5388853108998788	-1.7945065035031016	-0.7920893234188553	-1.132051783279601	-1.3927580016808476	-0.7952942871269428	1.0418623893968235	-0.08120942903771057	0.38837845868578724	0.0848132385696455	0.1644694153496888	0.6105544686328794	-0.4529945761595526	1.8816807537441202	-0.6686328845803161	0.0780614246402431	0.5370806331373579	-0.2283000384417253	-0.3519431911223193	-1.0241421105736466	-0.43492784935134443	-0.9406578595824375	-0.24155318395904238	-1.2771874152707283	-0.7934814027057803	-0.9249443561074467	0.8505022023474436	-0.5657400146695225	0.6247512582023385	0.8063900248715965	-0.6811947804846402	-1.0054897179184368	-0.7481192036856178	-0.002249111709857753	-1.5323942805030264	-0.9114103035682937	0.21026523537379777	1.0976188315932653	1.2700422799360225	-0.02376417337900615	0.5963739734236123	0.38587221484029166	-0.1762371911985416	0.10943985260500277	-0.503517228233994	1.139744853084137	0.18187737950687066	-0.9789296590796737
0.09549281987279903	0.3885193524378591	0.9076282393011038	-1.8049099867893168	-0.3653910858811337	-0.43528731773583096	-0.9575900592185659	-0.3838367362176673	0.9367448573889456	-0.19517973993589216	-0.189470698238489	0.49902858271182604	0.37309797294733077	0.789526980673127	-0.20119760958367294	1.2022507191681828	-1.2942080917837697	-0.09747317688919245	0.3368575563411467	0.019874298372016073	0.051036584401092606	-0.4216819036136026	0.0741923363210557	-1.5272881303471189	0.007377561184361718	-0.6803114581657087	-0.7522627289393506	0.04633817617097509	0.2777856592531192	-0.24773740548883347	0.13386540981026704	-0.06994287428923819	-0.8416642708557149	-0.24618249954636265	-0.6451173398402382	0.4518473895313275	-1.3456222539778648	-0.674842497349039	0.1160311344270259	0.4891618432095958	0.755679345629549	0.1712042433930968	0.2754373453895367	-0.1226515768428329	-0.3856088327617227	0.17196607581711992	-0.5605176676378302	0.32281070481197316	-0.028892459888593278	-1.0724745539021634
-0.5794143073859696	-0.39694959741029245	0.40989445984854106	-1.6219764575344948	0.07627960768786622	-0.07836332213017566	-0.9330694842968268	-0.2980322471014252	0.6049210705538957	-0.6608004913005574	-0.4169683649677051	0.24754594565722593	0.051509566332760534	0.7631256719471174	-0.007394934052370197	-0.1404199031863892	-1.5503990584775071	-0.3296354467155649	-0.19905652937278195	0.0577946051932837	0.08345415384575805	-0.09953716598180762	0.34923588383461657	-1.2483316140323468	0.23238947475059968	0.10034310433543754	-0.37358049066516164	0.5578615949336322	-0.2186105666696943	-0.12089542871188975	-0.34609455363955416	-0.20205555329469413	-0.7883920719399944	-0.02039412700306509	-1.0380554369972388	0.6776494060371944	-0.6332311593584162	-0.29520061198115843	-0.22411933014604246	-0.2711087969258703	-0.12760732572084463	0.3174249818234591	-0.2586830248106208	-0.3428486884325373	-0.7307413010973157	-0.15445164609254053	-0.43206933135757086	0.059035343542741765	0.07366746344910961	-0.7363026742927142
-0.931396804126896	-1.220620949272922	-0.5279793538620995	-1.3059567912768275	0.1737983255810806	-0.013914857097670564	-1.022553633747746	-0.4606893836203995	0.3802462186776702	-0.8293973132445697	0.057537656442558316	-0.37502175413527766	-0.5885065971568433	0.34907220686931417	-0.07335816176867895	-1.0888692497446908	-1.4686119924493208	-0.5291698836575491	-0.30672422556956175	0.10158133787203863	-0.12815987691059294	0.15750663733551995	0.33128272331213504	-0.6531976720306217	0.2585537331337527	0.5650985141085987	-0.006427883316246811	0.4189427604821838	0.008826940838789904	-0.1652470915955976	-0.5554646122389446	0.3514623521704352	-0.4733629200390339	-0.06794284502389868	-1.5399408578349851	0.4233556142305405	0.014271789490188985	0.10857992757996182	-0.4393614792160909	-0.527325966516125	-0.7830005521904527	0.4131073849141559	-0.41862503106086796	-0.2718980834807792	-0.7840790331982154	-0.6682115468954855	-0.24504997653542357	0.1787796935794167	0.38712308520625566	-0.1587662501050974
-0.7714056643213986	-1.3767477893846336	-1.0430426889479294	-0.9568215878024317	-0.09146900675801056	0.0703311706632858	-0.8087095043780257	-0.6867505808343152	0.1981292804685942	-0.47105594291853575	0.6026526521272476	-0.73856909728979	-1.0113342767668687	-0.33057228186331306	-0.39585041241566266	-1.1208849447282372	-1.1982215811441443	-0.7429788581808416	0.07714358768031662	0.20107109907281143	-0.22888684766233772	0.4632231015272508	0.18640839795247968	-0.3719629870966797	0.077788506368017	0.5343125013365077	0.11747448197599993	-0.05770291537254515	0.7253699390616678	-0.10534464752436336	-0.6366761867033925	0.6220061401703995	-0.13170589360815482	0.029364691974233914	-1.4691525950709288	-0.20885706456488287	0.040266083075625986	0.28102848508183464	-0.37441760627309273	-0.19688858620779542	-0.9171464997411684	0.35199604159069203	-0.11245941300147334	-0.3052137657298545	-0.49460786343404956	-1.1107600562474105	-0.17007723905412228	-0.009973979460798097	0.4708718540741999	0.190075111279223
-0.37503080147220386	-0.8895867342712921	-0.7436641494078312	-0.5488726492307162	-0.4367657451237435	0.28807828641332545	-0.2547304254050894	-0.8988701790496729	-0.17947271074681476	-0.020312549239729628	0.398123024627092	-0.5476672422115206	-0.877039105083423	-1.0319766665121677	-0.7509829718746519	-0.5933120329100949	-0.8316219937339684	-1.0607640110604983	0.32553708629075134	0.23965183787712968	-0.04660487491398058	0.6304304198831361	0.018606857948202122	-0.4370108492767763	-0.15342849089366029	0.2064496487099112	0.06358981836998308	-0.44702441354244427	1.1475130002160785	0.1992573375866231	-0.8231315327447184	0.11135640119067836	0.019599898089414102	0.2982027385791155	-0.6451122241624142	-0.854515716250348	-0.5076969829039336	0.07665634798200269	-0.12926154372922272	0.26062453800116386	-0.738277396948843	0.06297812428991979	0.2251270561306044	-0.6274584135668526	-0.1458115959472396	-1.4592790006922165	-0.19346955512181513	-0.6959248218457531	0.12191314381082485	0.12381988338061863
-0.11229400031021121	-0.33760445995962585	-0.1689259482853867	0.026420868238601455	-0.6270611920721304	0.4155059367544402	0.28614189848561944	-1.1079544462367699	-0.6413728491673029	-0.018573036602020872	-0.5148915648387532	-0.11476770522065641	-0.39398683517440464	-1.5149528612779455	-0.8437509749489709	-0.0930401149346235	-0.42333023778579504	-1.3516130907402562	-0.07267236801648813	0.0856439212566606	0.1935610115678626	0.44621252374179593	-0.21162564480569906	-0.4530665025852852	-0.2877308417647842	-0.13272130858582573	-0.003841984655069346	-0.5833452648286371	0.7450638068117913	0.47813804522302294	-1.0945176871316797	-0.42798011476056413	0.047385877088805484	0.3916723508724248	0.3451229757518535	-1.2377157641547416	-1.0899275272431672	-0.325599195520278	0.18132633142635884	0.3880087921763724	-0.5646991330464416	-0.36099477640394895	0.23437725064830076	-0.9228866971450478	0.055252353776960174	-1.7753326092453672	-0.18502138573887777	-1.2203176131603495	-0.2832100593904932	-0.07537599128374566
-0.09647152668035315	-0.13197865148298898	-0.18049683062803537	0.7469242727347143	-0.7056016307495694	0.22979190294697718	0.5035032608280258	-1.2773791969763888	-0.7549253013147251	-0.45028792479737306	-1.2512553483531514	0.05943420589344745	-0.08375720928658563	-1.536157451577905	-0.5423068387566272	0.25045270906651496	-0.07355767629075317	-1.2648519186434235	-0.8762063745475268	-0.29702336831682197	0.15633244115139996	0.02710309372593067	-0.4663127778960163	-0.23006309083172666	-0.2920785911976355	-0.3640287846713617	-0.06644138959960841	-0.570184376466144	-0.29732169509999257	0.32568374085486707	-1.2288539303434152	0.04119026901432334	0.2180830977772802	0.10355004066494129	0.7710304504811277	-1.3549739641049887	-1.2617283985402457	-0.5678301216708781	0.5548562781420292	0.1454508607895902	-0.41770023635324594	-0.6774659285090091	0.07280976146657941	-0.8331535056566846	0.1851751787850369	-1.886247453929864	-0.14085786339124992	-0.9394753460651183	-0.18747857881921454	-0.04207924927679817
-0.19037356819376314	-0.1412698934043601	-0.8821954638470922	1.3720235528180158	-0.8233266679223581	-0.1078297205922076	0.47732418523716946	-1.284407169870631	-0.4060333673069511	-0.7420429626839363	-1.1363721493251928	-0.10421729598603163	-0.17529784681147098	-0.9617602264340464	-0.007069932730128649	0.6436692380034712	0.1315441403823862	-0.628216354344095	-1.306628509791653	-0.7973922230228706	-0.11613432053958837	-0.21782234949973295	-0.4771206254060338	0.025072462407120858	-0.168287886834119	-0.4763118849215986	-0.1926934973728096	-0.5158789784612849	-1.2579592450794321	-0.21618966444977258	-1.1042902464669189	1.2773652770621675	0.6667686626671493	-0.28104947481775466	0.5697780712246358	-1.2895829088835862	-1.0110477218262717	-0.4717704401866227	0.9607395550847464	-0.17448045449178917	-0.14215373387384317	-0.6356698390832455	0.15192964292472574	-0.5408022645664888	0.39456504721382807	-1.4444618985380129	-0.20461980231908444	-0.20657722731653433	0.4170386297803252	0.24840547217713427
-0.23655281803671102	0.0038824137703642905	-1.3427741221408642	1.6285242917275384	-0.9014180144573185	-0.12561332621875687	0.5631680529962021	-1.0179068139075045	-0.15586470787897594	-0.37881246007268343	-0.4858739986936618	-0.1784570253493628	-0.30246995838866003	-0.04784027903573985	0.43095927226860986	1.0395714809583196	0.2643303728335567	0.20979648147029084	-0.822352750767855	-1.1435191862194225	-0.1433440085434957	0.01760573182151379	0.024271709665365463	0.14255868371397953	0.15321863077403844	-0.37212306849198157	-0.2912201701880999	-0.3545555421339944	-1.4225798516661297	-0.5094803150683557	-0.8050485943817108	1.6864517167920186	1.2004580645592566	-0.24485517278958555	0.3878148050111021	-0.9571382753902038	-0.5544132378850154	-0.16124738134651592	1.205549494702197	-0.30037021891383825	0.17340356286596337	-0.14707226925848627	0.5426620924437217	-0.6347407172566729	0.6520953973228328	-0.38761763136454297	-0.39005863511518063	-0.1329245360194174	0.8261659393245716	0.5308972139629629
-0.20114200493169415	0.42382570179785356	-0.6003733151207089	1.4548280037977372	-0.619505464877452	0.45095147718028955	0.970586364975838	-0.4925660901331713	-0.6758962242254026	0.5789381504250104	-0.178548647391973	0.23385202847847508	0.105335173407486	0.516304036999196	0.5536523760181117	1.0311231704821804	0.5231390879052404	0.6008732147010454	0.3678216595036984	-1.0220163527892034	0.44337155702420655	0.6324160822914878	0.9046172325116002	0.32650969203923663	0.7378881754822851	0.09003611647598962	-0.0912224255839179	0.03692492093144354	-0.5928623397090463	0.05698265663643529	-0.4332416511911448	0.07214887921240946	1.4486825844876612	0.3698144334046985	0.786223779729117	-0.19856205848920117	-0.02141994313502421	0.1795653122236889	1.0742375312146655	-0.18422702674853028	0.14969766474368518	0.5989883307487693	0.8323616793163747	-1.356740168071098	0.8153777181962036	0.7896434282705268	-0.41557003647210006	-1.2897392645272654	0.31423655960558655	0.6250860774223852
-0.14220971631221116	0.898877606152323	1.0843579638108845	1.0070291318007838	0.15479116512717508	1.3004641040139708	1.4962317831798493	0.1177962659644765	-1.8499927156888596	1.5792081634639936	-0.5926504035575254	0.9687573690473629	1.114964850936466	0.12778159609345566	0.4159730936096868	0.420410238641111	0.9629035440305567	0.2424831845131563	1.489739865567367	-0.3665909621561604	1.3256138283592203	1.2079871098729464	1.5720488565739865	0.8324238977932822	1.433104628584768	0.7927199322459975	0.5292016600364755	0.583584457588583	0.7163601120497075	1.2763894424202802	0.024162894480943567	-2.7871367909768505	1.1919880452137457	1.1044224784532954	1.5266777786538994	0.8340581467552692	0.5095590644884386	0.5323364493521983	0.5992043752544285	0.05227097445334205	-0.39658775435999444	1.152081502401312	0.6196904923412503	-2.195863614149327	0.8727106457531157	1.3912380926948797	0.010745323694758833	-2.896596312160537	-1.0514301059392943	0.5961005278140485
-0.13029238682991393	1.1482696857938224	2.2201302091963067	0.45052522023805075	0.9888644073938825	1.6899223239102454	1.680477233034234	0.5358268973701459	-2.701494662763372	2.0555668341371045	-1.2020406772936176	1.3953123229972095	2.0439862650047154	-1.032137360437492	0.21058257165927366	-0.36112916677394413	1.3017928872071756	-0.46063269165773923	1.818715393397465	0.44315356218150437	1.6364572416932048	1.347425570421243	1.4315834155243423	1.4186054744214687	1.7997158177584591	1.2225249090924293	1.2549550520636896	0.9493561602656893	1.5508980465514746	2.1155008566897107	0.5363502199674234	-4.6902754010010845	0.5445289661171067	1.2724128258925955	1.7684413760121709	1.5310777830708633	0.7895150740110963	0.9142691139203222	0.08408515375935043	0.2402415545484163	-1.0599977612057907	1.0244505544526081	0.025392035181929312	-2.407702703544821	0.9353221343916562	1.1747396351689763	0.7365365122228438	-3.539019346431003	-2.39205622968074	0.5341145004428198
-0.2049249005788357	1.0522436375482007	1.5264597599656962	-0.15601606084939276	1.123367909879123	1.1196479465308313	1.230150038347458	0.5113089734526135	-2.3677670683099667	1.7754061596172563	-1.247044778088104	1.0424178846168215	2.0180203486741894	-1.9558207897078703	0.009650153806392971	-0.6440874110494759	1.1254374692245328	-0.7696357803700596	1.17657236453415	0.8118386830606732	0.7958466335971961	0.9318563896583398	0.42578944420938736	1.428927594292732	1.3825883769487277	0.8377720077091163	1.5076874757008942	0.7931829008285719	1.2053243584221913	1.6586431484161503	0.8443756714726527	-4.185260900150424	-0.14067409079032092	0.6174276929423098	0.964293098675001	1.27082131427827	0.4942500567816555	1.1083264845948013	-0.18557113218078167	0.23380609226939153	-1.1492559675845904	0.07245257802218837	-0.40561963371873905	-1.853348428642429	0.9578301808498922	0.5680240453662065	1.1655706873756626	-2.644398624576463	-2.826625976995551	0.3449297710163773
-0.3331721516446914	0.6305622657834771	-0.6522642478372502	-0.7307538226149578	0.22270802410728513	-0.1832247929472403	0.3163825160792331	0.0017191347915747894	-1.0332164584418366	0.8618802869015154	-0.5964977746745879	0.08022768796816747	0.8243835337746888	-1.6879433041948066	-0.2802632522825248	-0.26955161123116894	0.3520306366223026	-0.3453923413848994	0.005560872312343187	0.49597349170766414	-0.8154150147155523	0.1521003952379397	-0.887209255530645	0.5648744524289814	0.152221784971628	-0.333668027207396	0.9757231650062512	0.11393509192294796	-0.13557997296627394	0.0757892506438502	0.6449671621786242	-1.9431729980972035	-0.5136018319880314	-0.4121331772411808	-0.5308686392882013	0.09589624353897688	-0.328616660065194	0.7483808669295796	-0.1919786323027805	-0.01410096314007176	-0.42114707660035694	-1.2440036666892142	-0.277923364130953	-1.1167732827668457	0.6439601755939495	0.19708570914613832	0.8518269649579359	-1.037522909170986	-2.2268434005198867	-0.09692609926501355
-0.37766004857370594	-0.023034812662363353	-2.546847900725899	-1.02542618305034	-1.141402312191727	-1.40324284355548	-0.5168911238971419	-0.7122948355338315	0.2711744877107456	-0.3195634742687708	0.20023557432888886	-0.8355894185268606	-0.7958076661474783	-0.3142705007365739	-0.6812964304561404	0.2757635174692887	-0.5629016109219788	0.44104321432025606	-0.9432856931379898	-0.0806166283566577	-2.10978435789802	-0.6040995424908427	-1.776380509938854	-0.5897101525307737	-1.3033774129589772	-1.5399571828859488	-0.04943480499479091	-0.6727026517809521	-1.442618599728714	-1.443008074055319	0.02190285763820679	0.12947388587451797	-0.424610166464078	-1.0402096532906782	-1.7698934380000015	-1.1445346372253238	-1.0510729602166364	-0.20963489215180334	-0.09624657618745788	-0.36107587149416326	0.6151167370765855	-2.0602014129621113	0.27801509401729807	-0.7617995676727705	-0.19314768020490367	0.26686342127506807	0.04949551246387006	0.013047871825970711	-1.160761332885324	-0.6380977576345476
-0.17174135833172974	-0.7017681725507556	-2.654933259458824	-0.7678387261046509	-1.8899843607012052	-1.7787220280518796	-0.7645521575220314	-1.147681326120969	0.7484829091412086	-1.2638003759363998	0.5995480280690746	-1.1501669690457246	-1.7432358863255288	1.0315065338533662	-0.9526408710094147	0.4971501817669079	-0.9838988579830236	0.9182379607449203	-1.0988588672057633	-0.2031931138502841	-2.25516399598539	-0.9289128462368003	-1.84979215774315	-1.0470672428103731	-2.106441080551895	-1.8820343375404847	-0.8909567055493888	-1.0377763106220042	-1.7017583410406718	-1.778647286830578	-0.46460978122674096	0.8895958501088028	0.012005169931362658	-0.8306112009305365	-2.0623979331853923	-1.477551424151803	-0.9325544661628146	-1.2173241910302415	0.0272684702788602	-0.5212837379574662	1.207623190966277	-1.7533242090251577	0.800258218549977	-0.6784496801542312	-1.2193244966103178	0.46763047047312306	-0.47287057316139586	0.10808649418410947	-0.22262109201370045	-0.8549712030622885
0.2974096963620272	-1.1044294681386801	-1.1544037540284466	0.002454704342671118	-1.4126608168432055	-1.1598543604923384	-0.3563481886121217	-0.982967220131617	0.5297380173731777	-1.5181017178408807	0.5851782097403716	-0.8142993558579449	-1.4953209486007089	1.2435013278738252	-0.7678171664137198	0.4363319236915493	-0.6868005953970763	0.7565937470361891	-0.46061354666015725	0.39501404306121907	-1.3576840562142498	-0.6211840170786036	-1.210209388041643	-0.436716361443337	-1.7482708363466517	-1.1069893416788161	-1.0322532944799785	-0.7633430218386434	-0.8411049208309088	-0.8934493390369328	-0.30709767991326203	0.7968696708338159	0.4945569060066776	-0.02854870404325504	-1.4807856813540816	-0.7040738446334229	0.12809563848958724	-1.532415870286609	0.24657642736359764	-0.3176472127560718	1.098877889158857	-0.5175465162653937	0.9563473958802838	-0.3350911869215351	-1.7363922796619313	0.42660660739551143	-0.21588820751773474	-0.07362830166229922	0.43764051494249406	-0.4485962426996031
0.7968547632624337	-1.060508773139435	0.4315449999035335	0.8366483565643794	-0.13750209231898022	-0.024981388419449756	0.2973362109109235	-0.37286898914136024	0.2698401485797795	-1.0033888011180951	0.4893447717987869	-0.178646895243345	-0.5021551560868923	0.30110373532323154	-0.12020160387556919	0.4273431823257427	-0.054515003538929255	0.18141836696840796	0.3915317304559334	1.244760766195697	-0.21172090622360035	0.13377293086080622	-0.2581720020545629	0.609972684488628	-0.5347166138402649	0.1836461055745054	-0.46801306244536806	-0.10273174670240058	0.23695112634454865	0.2469758243159657	0.3352775246339738	0.8970403195458145	0.7256839748104003	0.7097486669613706	-0.6186173761504875	0.41129603424738853	1.3993913405220335	-0.9463275729236023	0.5597034542947406	0.09217515791441994	0.6567283395054425	0.736196131305728	0.7572293991342117	0.42662199155820923	-1.3739015770547027	0.11989500465892781	0.5376815083349842	0.2455725772281788	0.9596162307176473	0.43461643827793545
1.0177369858497682	-0.7381565772351094	0.8669484486721498	1.2330496867729042	0.9061465501145605	0.9676893503973656	0.6614589864964467	0.1444883574214495	0.28975589335362956	-0.1756961839671409	0.5056568160990687	0.38896051272320936	0.30361368404029954	-0.799011690652436	0.5438938148893111	0.48755094099008656	0.336074454008307	-0.3506586063511843	0.7507928019252956	1.6463726813763815	0.5102305068913904	0.8336448989396728	0.574667647299796	1.1630372025102744	0.6191242207889697	1.1123798894201016	0.3860632154732716	0.4615070779973882	0.5963883495872864	0.6827646948825821	0.7250306294221359	1.4357643894500327	0.6212355154156229	0.9142217963114502	0.0045862628784261086	0.8896959976664538	1.9614843876467205	-0.017647586789278365	0.7704719105385271	0.32568665841546185	0.33415899784782976	1.1668549812133011	0.41184930617252413	1.1093154416742452	-0.5343219980257768	-0.19396073435631445	1.0577020786182663	1.027161199091976	1.3670061164329046	1.3402599866379137
0.8672547064593696	-0.48925249285428896	0.3245082537474755	1.1048898764919013	1.075300490986139	1.4372527371600146	0.5296351233359243	0.14291919334734624	0.34186692172688715	0.2919914993476647	0.5473183725335833	0.7342074392272239	0.38235740589584133	-1.1109768245180731	0.7116501762739473	0.2678861655089034	0.2833210150192308	-0.5650420231908636	0.3764968296919565	1.392903107492282	0.7341046263088641	1.0275296501459992	0.9902492071045292	0.9490467691518433	0.9386692980647974	1.2748991893989838	1.0318297173944864	0.6277503253099631	0.17936268190731194	0.31796222872372826	0.36084437298256317	1.7604018018293668	0.35861253780992947	0.6658799541679017	0.2699161793502433	0.4751098795550605	1.5343577718185546	0.49261023444886515	0.6979979841534389	0.1709469485891277	0.18316619035786194	0.7506789167422545	0.10733790319210401	1.1608320673331085	0.006609997056203437	-0.3317247704843836	0.9443471271017505	1.574887530207792	1.4895796826290784	1.909737365143013
0.5449245714268283	-0.42709393867888285	-0.10951702432604803	0.8250596746008508	0.6301355660993778	1.3967818021873784	0.16363146175559434	-0.25753775451228816	0.14316137991646258	0.12853176964010082	0.5049132988159855	0.862578982973296	0.010461061766790142	-0.6201524177934714	0.33307369566549083	-0.33938897925282174	0.08835828524323064	-0.47416571304108346	-0.3196041060762186	0.8917878331590502	0.7525546028228051	0.6897357250015492	0.9200935302606765	0.4756571985072824	0.44633609043989836	0.9299654128348005	1.1703024228345935	0.4810617741701692	-0.2892563164853567	-0.17383767063564026	-0.38566230272473945	1.3727191210823437	0.17742273827259827	0.42525566352167415	0.33816289469273403	-0.19494715163433116	0.6527206391326292	0.3616402161067915	0.4583462286203574	-0.16612895586561416	-0.01664985432372597	0.2215872874386422	-0.06495417687514636	0.6748634935572432	-0.05528710272018259	-0.3533410535712768	0.46460988352085736	1.4202698560415115	1.246125354664905	2.063154161800219
0.29888593435804645	-0.275205757276431	0.20811023472454762	0.7802912082324533	0.30663666572725023	1.06703445782428	-0.006047983769735884	-0.48760599960907025	-0.16071746418216282	-0.258138977306181	0.4316177984834842	0.8078405526918762	-0.11570338652132774	-0.04996495461096827	-0.11328790854088305	-0.8326731484100118	0.16431159194082734	-0.22197933538822173	-0.7063500001320204	0.6102631238782855	0.7483246932998552	0.20883741244354925	0.5679051308811882	0.3034403998090613	-0.10480475004712175	0.5671815837577431	0.814647221921452	0.33561164555352313	-0.21520234700548954	-0.14109487315170452	-0.6185988605623789	0.6339139040252799	0.11180088840422416	0.5381866224510342	0.37762257657816234	-0.3272734009409885	0.09657338835473223	0.009719188599901205	0.38143481821068104	-0.26916954566140316	-0.2934710384707292	0.24803162080912003	-0.09770291679734527	0.28733496909586836	-0.2553184645102367	-0.3914065022193208	0.14471140756746265	0.8216229265433992	0.8263376911701042	1.8319840048025011
0.16464977079805182	0.23605504130725477	0.860469538539579	0.9481478485271133	0.49255469055535683	0.6568300056432255	0.18831022024552035	-0.09478821196361878	-0.21358393357765432	-0.22839497109078155	0.40932509441187126	0.6161660609761487	0.34024374944216246	0.04269340064484969	-0.12596025637910765	-0.6052010954186101	0.6024453438248347	0.0535757094449997	-0.556907155207171	0.5677185183810328	0.6785839967835907	-0.02502169976895467	0.2938256088246464	0.43651850995460406	-0.007382189786382021	0.42038592415931386	0.2617815953057782	0.3976054810078493	0.24726355508630765	0.4411185920861236	0.0640901270071738	0.28085867808640314	-0.030871215969241875	0.9144836364295036	0.4440491350392988	0.18974712646534983	0.23361813172192789	-0.06700832624391906	0.5937874365762216	0.051935309625352685	-0.36097008805113534	0.7214707550944793	-0.07038821059865713	0.4155279297920114	0.012697921415609673	-0.43866513246348143	0.19281485462246684	0.3820889524773553	0.49795449149195653	1.1958711466234313
0.02029658943220246	0.8887971931083859	1.0599561252597984	0.9813023878283155	0.9075824291192373	0.28633233333533276	0.524768613146091	0.7951861468742135	0.04074715139963513	0.3469928509453539	0.38173665289398245	0.39306808372619595	0.9863976050176785	-0.19734363955619363	0.29823746035118726	0.2629482204725761	1.1341181088490195	0.2382654134917974	-0.20721377076136027	0.45949019385136863	0.5224028115199059	0.006940802681485901	0.3265839537693866	0.5168864628812063	0.6541631087994245	0.4045912181238373	-0.0818038382218126	0.5795997131396792	0.5410676873282512	1.0713093287448963	1.0460555322647527	0.5123481842676835	-0.38036241746538374	1.1660425744257743	0.5200026472864576	0.7292786795829846	0.8591405659158969	0.1886178932755458	0.8043141230619051	0.5912631755426041	-0.00029858337737274487	0.9313719277249245	-0.09994920883684254	0.8221439915326676	0.693499266413488	-0.37793355382798555	0.4190504522985198	0.37187105374695806	0.31363869710085934	0.21106118047124647
-0.13224833807270336	1.1009137489842689	0.6583231075547988	0.6686300726828729	1.045142598653269	0.01949706484612364	0.6740936864351682	1.5964298022167267	0.31077576799634604	0.8953082358386713	0.26384480611290906	0.2661000343517617	1.122351903935127	-0.2707432643881679	0.7087556588651803	0.9991778281111583	1.4288565889097766	0.2548692550077203	-0.10506242839645352	0.15124483338780365	0.41953566966432904	0.03141669072220476	0.5512979903676952	0.4149703890728596	1.0785218847145137	0.379748147006139	0.004576928541833482	0.6304454540600735	0.45829718829332083	1.2613960034740526	1.3254806794717229	0.84270570773624	-0.7434155253557608	1.0232572614337112	0.5693206107201264	0.6676760066506062	1.4859403442560122	0.48688528022405586	0.6366905825758941	0.9980490157169081	0.5881958496301102	0.4260184379081884	-0.18505224734703415	1.029032429753519	1.0864074420707877	-0.16874599579687694	0.6036969886887853	0.5629352755188842	0.12775113517869532	-0.7808317256035914
-0.07558296273971125	0.6230298813104389	0.2562846434449343	0.20100457719979145	0.78889442605905	-0.09760397207423742	0.5565841508356443	1.8185585217041087	0.412121264359951	0.7790834557829087	0.15823664694267917	0.27849719805806655	0.5254423486440996	0.0029327519775895253	0.7378190476724523	1.0108740835426033	1.3483143922165224	0.13203955265433	-0.2936954380120975	-0.1461091870739321	0.48041746953264564	-0.10248176183496258	0.6489722010902322	0.36865371854539597	0.6335767020447856	0.33655874397235896	0.3505676808961906	0.4375408105881093	0.30405614192089764	0.9317595528620294	0.6393063612183801	0.8029677284408921	-0.7426431174666089	0.5984353456002679	0.5626730167135733	0.09539858025419552	1.6812039965790389	0.6436520172992379	0.13481720899428662	1.0985853803810872	0.9512496008699383	-0.41328971336923587	-0.12494685157432393	0.9854100574370391	0.695262228037323	0.08520030370590376	0.7321800997582943	0.6453446258858373	-0.10782869758640759	-1.2702735181091176
0.3487980693064063	-0.03221737622673374	0.4015276988044017	-0.06117911341958794	0.5080641970744646	-0.026396638744639243	0.3852423660776548	1.4720974048613933	0.5342232054365412	0.07615929559992592	0.29169135767150356	0.36758779520747864	-0.21956953410626928	0.3298944742536947	0.5016606011522998	0.548294315481173	0.9540307173879807	0.02057101097624187	-0.41776455614618263	-0.2049099262366837	0.5883754861624748	-0.19489525099061433	0.49000714934599565	0.538517458270232	-0.3586335668780686	0.34122179088317106	0.5418567192356977	0.1914941335664748	0.34787196022115274	0.3904855027213421	-0.19781246102562677	0.5011973238850068	-0.24969282898310824	0.25963049772446933	0.5191804945588295	-0.26844986779441665	1.2490312197739464	0.769197353444263	-0.22759534518206997	0.9267035430349911	0.8650207991901009	-0.7372818340019338	0.27373101890407303	1.0912498381149274	-0.10132440112517846	0.2593637984057973	0.8254733620529517	0.6224344000461826	-0.19271961169283938	-1.0114803038932219
0.939256335650534	-0.06177929707249816	0.9380045796401882	-0.0033230791706467537	0.5855595916604702	0.25291511216623375	0.38690642080470494	0.9447425243094241	0.9168669374876325	-0.41180258670554487	0.6909131120988374	0.46864419899159293	-0.2501131733508728	0.4151305468843417	0.43150858844618895	0.30495742188225006	0.40370520246675723	0.08015881517663023	-0.19092432722666886	-0.09976190261377105	0.5414745772056957	0.050206133174483025	0.32308058112264415	0.6738076204919037	-0.8495202772525562	0.4193429040909634	0.3531871110751299	0.22358550733842877	0.41010194039291104	0.04658175953964127	-0.1586886892802999	0.37105504609604784	0.4115889462827928	0.2755429237662981	0.5318961613924288	0.14539482165883214	0.31952451628471823	1.0233775233403553	-0.11077703847418302	0.5499539508515493	0.533137238535563	-0.12935697292268986	0.8609773397862522	1.5631530550751476	-0.3891405598703569	0.33361787221478173	0.7302090619469488	0.7341040401593287	0.09491582314748997	-0.28785220654026433
1.2373084006790562	0.7115139400056701	1.2547148139326372	0.14682122450274313	0.9424057803664438	0.6848788111924587	0.5442521656588815	0.5590126961904504	1.4063220465803667	-0.0042739666133174295	1.0533065518772362	0.58325959988089	0.6574515101993836	0.3960295395745762	0.7663111094862514	0.4891012044402844	-0.09670702712294504	0.34946012286130723	0.26965242176634013	-0.07292914109366468	0.35676575456420906	0.5832451710670444	0.4724386000951934	0.39737101627432836	-0.1768594120200104	0.5391436398952009	0.00338549433710763	0.6357718050604954	0.18878544809780742	0.11025796441230021	0.8660074320397475	0.5498059734374746	0.7874979969641807	0.5738419408702666	0.6812152703550073	1.1151928275868863	-0.6715933868509918	1.3497793526128217	0.24107384703863452	0.02934630295173432	0.2923018780691105	0.9480281481920467	1.1408704171669282	2.0135871337478273	0.28731205245067104	0.3690654074243031	0.2717493991382961	1.0861068608257882	0.6687152714641862	0.3243948747102956
0.9703568003566951	1.5624817021256352	1.0178836908788644	0.1023899531016972	1.0610112926671469	1.044244504269908	0.6232783738044385	0.314736212489624	1.5587622855932703	1.0542885201396588	1.055605092894176	0.6825013868268734	1.719860444495173	0.673272680270271	1.2764684668543478	0.5957610049622306	-0.342217677575968	0.7483841203022013	0.6121577990785994	-0.19065055064668293	0.2619253316364572	0.9195024157789693	0.8505046565513668	-0.27888262868147334	1.0933918466915313	0.6183570027729741	-0.12296141804257779	1.0778379382002985	-0.1711673437213475	0.4257144781847353	1.9122938195753885	0.7138887346856483	0.7706910152212273	0.790546786538747	0.8750570257120706	1.7900804707938758	-1.2547277446112857	1.5357698112723313	0.2652273053113064	-0.44390697058198697	0.23959321039798548	1.6156460201656477	0.7535449877501579	1.8326355117395474	1.3940095743219378	0.41315279737479554	-0.4206635285563545	1.452935456437693	1.1243116240432973	0.43613801336439706
0.3173321959030944	1.6150002518385256	0.4574311031926578	-0.21372819796716994	0.46034402434046984	0.9362699772142793	0.3924013471775376	0.038190568487564816	1.189022816372097	1.7309456559551601	0.7299327621348771	0.5771118773772342	1.7881414225382029	1.356422930646559	1.4647683709209476	0.16366519203096055	-0.29220443519141703	1.1707285616911731	0.6442796954380254	-0.32916558734761786	0.31482279996282975	0.5477659648115417	0.8969471564879602	-0.9373956465986909	1.5870560216393974	0.4729537314357681	-0.013731687676958378	0.9540513043006285	-0.17155038326448413	0.5276787879893109	1.9190170179181971	0.4886663709569498	0.6143168172339832	0.5232076279047356	0.8314606535289375	1.4815676375958255	-1.3453500484475296	1.4273663946506385	-0.23298437985452758	-0.5601386290470954	0.23072357073388633	1.3997919682849982	-0.06701679823465927	0.9069344961168712	1.9172091425494162	0.47574816388894353	-0.9463151238130085	1.4417423195821681	1.0798183711094544	0.04888624444827868
-0.31550684130659407	0.7819363332173431	-0.04147793086148395	-0.6982968747836457	-0.8303277708894317	0.043979803886276134	-0.22522671352383608	-0.3059568253254886	0.6129035071909253	1.1895316594223277	0.3961845266754541	0.011651846195637425	0.4488727540642181	2.01622446957904	0.9824555481613815	-0.529607104875084	-0.21451661176178224	1.505508340793365	0.45173203680928603	-0.49748538985660323	0.1824685458747731	-0.5709657164587492	0.12287649325093387	-1.2755623682750932	0.48505421024511836	-0.1440473163369759	-0.14620623657676576	-0.03418062538804898	0.2976066696303878	-0.027699001781926573	0.7738325655091128	-0.16525948153704884	0.4525947202144578	-0.3947400595338332	0.3302723775242674	0.2933097623579724	-1.345431337125463	0.9608088290635756	-0.8383061975373733	-0.20990256723168502	0.16152451560219375	0.5506929113035222	-0.682491193896209	-0.22232237143182018	1.3302969065599086	0.5652686676562765	-1.0892215439352437	0.8189260878475146	0.49226371489392945	-0.6366166302706076
-0.7097259567936904	-0.1861509245516186	-0.401233047166327	-1.2210978075080126	-2.190286436410968	-1.4773190915824685	-1.136113819077302	-0.5046378144674509	0.23711683600515374	-0.3658582597032791	0.2232930026176231	-1.0125626072232827	-1.4909610572497725	2.066484888466924	-0.11043397297914795	-0.7990074715109775	-0.5224597192178121	1.580058449830424	0.18240555666925476	-0.933440171166743	-0.4943908619956547	-1.9049531069873873	-1.2842656112490345	-1.4392399826818956	-1.5621273410353322	-1.258458729643612	-0.9279264810222458	-1.4802600630661635	0.6001522687149922	-1.2166995475887186	-0.6413960447642619	-0.9903861037292172	0.009135216420680901	-1.7235644352434931	-0.47354635420888413	-0.9928286989046858	-1.6528045005792968	0.06601883033140407	-1.057949964420209	0.2565024529613096	0.09914359965556038	-0.34820642411589864	-0.7657718155048848	-0.9291088976003228	0.011264893513366231	0.6785333985829123	-1.1092287473794364	-0.2729778771471047	-0.3465986007223609	-1.4305225030691922
-0.9246835390900369	-0.5580008628824396	-0.7652083778950548	-1.6027587316189862	-2.773221230087581	-2.863647858584716	-2.068521011935032	-0.27536708876538224	0.06290380830532705	-1.8283688676499603	0.017906287320142437	-2.039449239026029	-2.658395514863255	1.3673024649740388	-1.3491581579012926	-0.47587876095787834	-1.3092920321925845	1.2067608139555241	-0.11276515113203395	-1.695726886494434	-1.5021222383220338	-2.7164434311880905	-2.4879449543051857	-1.6848367036557121	-2.96634557173635	-2.37614568457447	-2.0587225839588235	-2.454404504725567	0.04638238854454204	-2.389506253820572	-1.3519012629617595	-1.6515792546933974	-0.9860955577092684	-2.840405548251153	-1.052225739610033	-1.5985149032055956	-2.0430328319247004	-1.2244222624101053	-0.9555684181764137	0.2865624496703998	0.11216196060448315	-0.9118305541608607	-0.6855547188912704	-1.0640895448641152	-1.1948623688945241	0.7518090080630272	-1.3962873251118706	-1.3283287290620829	-1.0412688822881508	-2.0936372889624844
-1.0107540838999056	-0.34259861180391366	-1.0731765963703463	-1.4986568703378405	-2.0821517524091857	-3.1830920017519255	-2.552606439863926	0.47026462782523437	-0.2005841712743067	-2.1512415835580705	-0.45010597407470126	-2.41343426958467	-2.3067127087548185	0.3972884117342005	-2.0566660959488456	-0.16258797350237936	-2.049091060104837	0.39648247177652973	-0.35644154327163324	-2.2873374852203954	-2.021506733910795	-2.540303670220787	-2.6989757299341814	-1.8313196786460846	-2.6705282762814675	-2.657211443616726	-2.6313419339969366	-2.2310304820603974	-1.104407028858923	-2.682679935166604	-1.1338390515862542	-1.7960844455574476	-2.118246496571228	-3.0363503774406815	-0.9203085928548453	-1.3190944941147493	-1.7473884989776034	-2.4811258132242098	-1.0464978563337426	-0.2571302786263401	0.10688718085692964	-1.0652812978118198	-1.008057836349014	-0.869263113457578	-1.680864021329403	0.6922019816290602	-1.8556890849066927	-1.7246071335825812	-1.2865602955735747	-2.225609495481085
-0.8118512391700838	-0.07754661016397892	-0.9717947141690119	-0.5594035347319423	-0.3837605173888498	-2.112035302662724	-2.086824047448267	1.4991444432506036	-0.5823853324395107	-1.2081827705637076	-1.0241412399327825	-1.8402865836671385	-0.9034685274448635	-0.18228760842677058	-1.6889532076048726	-0.43846254922809	-1.9256460481810196	-0.5066418998716723	-0.3170852342264568	-1.9945366955383068	-1.3883453068817546	-1.4277899244126289	-1.8483327751562295	-1.3231968609437452	-1.059705125115662	-1.6388480291140493	-1.9928493230938298	-0.9451289890359728	-1.6711193883300692	-1.7449225981295957	-0.5042025978361017	-1.093519218384445	-2.3400175696417875	-2.0160187936375618	-0.09406542888571587	-0.5165543553655423	-0.347062128265596	-2.910510506852153	-1.5498398371873452	-0.8463483415012557	-0.05149010595510934	-0.8216692610158242	-1.6691052153646917	-0.5073295325707411	-1.3738381719242607	0.4974786990407536	-1.8537974039902765	-1.12635700348375	-0.9536636965356128	-1.4779958887525055
-0.18534507222013774	-0.0739638034946237	-0.2519340643865571	1.0906621849073732	1.3657291564858853	-0.32508337177303037	-0.5707734871092082	2.32572375263935	-0.6826656140278103	0.19182928897848164	-1.2529971841704102	-0.7016593413565929	0.40538616338398586	-0.11773198173533404	-0.2630708581919976	-1.0582583575899946	-0.6186275721748022	-1.033627462989652	0.18027993971730213	-0.7327737770733879	0.11948804039991345	0.11916184697493185	-0.5771769357966021	0.044741737246587816	0.5530581100413732	0.161129395810391	-0.4643345850122847	0.47600043892224336	-0.7947825026490084	-0.10342457143174788	-0.04847865107398424	0.45000003171451197	-0.9940007066894182	-0.2501693244045275	0.8771007075668028	0.3104379202386929	1.4794598871269335	-1.9979225508392986	-1.9589946059966514	-0.8098425481498943	-0.3054204219037279	-0.19537070745441634	-1.8902389050065056	0.07500990740572844	-0.5655996115769756	0.2931326437922032	-0.9294453411868663	0.18684544299685452	-0.16816101560679686	0.006654699980717598
0.6472100907370083	-0.11414158833939278	0.7435543925671052	2.5995148394090974	2.134735899410772	0.9846477951592857	1.350309265386635	2.4342586140495612	-0.20819844755610162	1.0366062174982047	-0.928772364697748	0.24187548719413896	0.8445121711676106	0.2681695563515408	1.4491898578333429	-1.2226672664416682	1.2192774839926084	-1.001893667818626	0.8889449709270648	0.6297682266620435	1.404347903015303	1.41165449022302	0.37241227220531525	1.6178630241025598	1.2082512467268374	1.5279555141232362	0.8981317158673817	1.1092156795123669	0.9812661020199105	1.2317965175749437	0.10767883844947924	2.145185129577802	1.2456114721778537	1.2255962487088037	1.3591604970233677	0.8786479110035696	2.374190317189283	-0.19812547989049406	-1.5472164747093096	-0.09935259931278712	-0.43108818225721135	0.6140367843857377	-1.064836696263172	0.8012313495202024	0.3356137919977388	0.18569729536788526	0.5247435299270674	1.3996873820073625	0.6498481422970892	1.4881802131904587
1.1508941975328144	0.08790213287650987	1.31507385326386	2.8800077896310525	1.5738742665129908	1.0889062594947834	2.5410439324946563	1.5831662219778382	0.4937200303524515	0.8731866764437338	-0.36854847129262647	0.49397539137224794	0.5197309314236648	0.446927035547045	2.3339618296381035	-0.5858471553713314	2.369173211751997	-0.6665731178479462	1.1781804006632088	1.0413496550560697	1.547611576570173	1.9134199997512717	0.6977867392573052	2.3129973348013615	0.9765296695485557	1.6013923111533956	1.2651720440265644	0.8179291979709911	2.1369908247302756	1.5710965486272437	0.2059483344070912	2.8780644441343366	2.7399252398049594	1.550146067919826	1.1222730831124839	1.1207609885369756	1.6240249307936703	1.2293717910690223	-0.25607916799986385	0.6091131687131967	-0.3347147811170971	1.1397130726740006	0.4107787550046614	1.241592020711421	0.9179476994542186	0.10867947177747782	1.4877816148964718	1.7307080205362422	0.9772870932859792	2.1458126604002197
0.9678559512697943	0.3683410974913202	1.0449129815236005	1.569253340999245	0.27614838130015595	0.2749906138404888	2.2220781665426768	0.04474841365115369	0.7029931936773759	0.0002715164260164432	-0.04753170095499829	0.1721390799893994	0.0125819391757162	0.18579944618603947	1.816882780947847	0.30831058098384934	2.038620334943753	-0.4093981577590802	0.6219246991896789	0.36791139245781523	0.6441532334436094	1.5247605754187283	0.5407302274804555	1.6153016990933224	0.48664532937268284	0.6399966526131977	0.6951180634533582	0.24556007066744784	1.71913472647435	0.9887449804039655	0.40859280092649314	2.0440964399489254	2.400371458768781	0.7139564750608659	0.41529031487655066	1.0120936157154166	-0.04277606512641774	1.3044488125925284	1.1079321277342253	0.6389175879015626	-0.21585774257097504	0.9646169960933364	1.4287761519460411	0.9703335594543995	0.8758812925427479	-0.09219761860463677	1.284529775930073	1.071831844352749	0.6107046701371882	1.7629567660356638
0.28405437707147957	0.26109273011804385	0.17566260824544808	-0.5076453055037877	-0.7542848841705602	-0.5649384511712934	0.6720300486573809	-1.4470834011641134	0.15252469715284894	-0.920343265055863	-0.05997512797854557	-0.25094253195278515	-0.33264412768084295	-0.3095212809459124	0.4186919496266346	0.6973657711361446	0.5133994663122637	-0.3395198919501944	-0.4668454969349268	-0.46548924840246214	-0.403607909479326	0.6280306004271435	0.14975711426823407	0.06895155533074622	0.08059824737493036	-0.3446182466916556	-0.12787272129498398	0.04767886024526219	0.27048024759915995	0.0557002155814787	0.5595489695461654	0.25032790372716257	0.7688249115317632	-0.4862868599606936	-0.36788810849994136	0.5369504199168149	-1.166146191130362	0.25038245881617344	1.6362849688981738	0.020431389976643982	-0.3385647330164961	0.15435715856122662	1.3178457890726771	0.10375568673495297	0.20687166047453823	-0.4042090184292829	0.2395864454231361	0.07595583233023653	-0.07525148750292283	0.8506803474742551
-0.385719604664715	-0.4028601020699185	-0.6662747342040176	-1.964903746006999	-0.9672706311684988	-0.8306638166027143	-0.9715414325008115	-2.1367364407935896	-0.6345122242669249	-1.3931511669035996	-0.12409473530446265	-0.46586396814696596	-0.6164825751102837	-0.6972166984147948	-0.7107037920759186	0.453518514052911	-1.1373198701221563	-0.3021204116836892	-1.243451311665141	-0.5156801359467903	-0.8432974453301268	-0.19558577677758093	-0.30968314581132267	-1.2468062642780355	-0.3620493011692246	-0.6743362100582823	-0.6395151632704209	0.20846126479947652	-0.8726587284069843	-0.7303349415370706	0.3596746453667848	-1.137303258644292	-0.5840028089458711	-1.1959257364436473	-1.021285037773648	-0.17731673063334547	-1.0378239004213143	-0.7971292198722124	1.166672495710595	-0.6410243116095624	-0.6869887540802058	-0.747474218256954	0.49890578264618946	-0.7347262924463651	-0.7163147440445337	-0.5876215945717064	-0.7048805949442205	-0.4614301979855574	-0.4255258195057518	0.0901207258877682
-0.7430947062747328	-1.2592597770790142	-1.0543803616284688	-2.031508340532668	-0.6237921391942878	-0.6382649231773788	-1.6948872384876423	-1.8063743853269474	-0.9669119179113311	-1.3372609841976062	-0.09265433877588505	-0.5177150815304769	-0.9904408494173834	-0.8742064743746413	-0.9455404336803006	0.022274228447041737	-1.974118830049102	-0.23380765003562484	-1.1470005087436563	0.16544382832389246	-0.6994712994940816	-0.5808263895597897	-0.6555010810073473	-1.648501081670466	-0.8800507027775027	-0.5662347698746388	-0.7579528436650435	0.1922910008290805	-1.0195576578165106	-1.1910756034942074	-0.3133445085436598	-1.2876122082125074	-0.7185160312198913	-1.1915873256831373	-1.5360666719931506	-0.8232467814858179	-0.2825337590062834	-1.0102212981172376	0.28392883635643923	-0.9139355886268594	-0.9680504822470761	-1.2361943788436818	-0.12310304968010277	-1.069264204680119	-1.4060351550881396	-0.4680959329529914	-0.9248731882827048	-0.3514695929677539	-0.1663040974863813	-0.25832651250975536
-0.9277624529771895	-1.834879330341622	-1.0332926149507138	-1.1078512609275852	-0.3118328413517262	-0.41093247706938596	-1.407179260629478	-0.9561101667698192	-0.787882690944709	-0.9704043782561321	-0.20334044428571854	-0.5314863638751974	-1.2874889361270296	-1.0021275402197667	-0.808362616052501	-0.33250335841213946	-1.8404548423569298	-0.30050521938799524	-0.4355780542669439	0.7421485940742093	-0.4714039918879179	-0.5516213730284569	-0.6143978755333042	-1.240454356182589	-1.057511291629712	-0.5699559019405495	-0.6299704717089517	-0.27774292782997245	-0.631174437449112	-1.2828507065565697	-1.2818560717701482	-0.6591871180002125	-0.18221992455161323	-0.8247713467065553	-1.8838676087794606	-1.1382193325728256	0.09476678642498144	-0.6330124134920778	-0.3997563702445039	-0.9356075724551218	-0.9727751556649754	-1.3008164694260846	-0.2384301355764537	-1.0429416406635768	-1.6573339121682147	-0.22624549149415626	-0.5470614838518562	-0.14298705627500474	0.28063597006849966	-0.35852853469231616
-1.1904995562034661	-2.0381936434342114	-0.903147444460898	-0.19591572386575967	-0.21545032265889066	-0.24986511716566398	-0.7766711545693389	-0.3724118038246216	-0.6257947415345035	-0.5444693009370094	-0.6533902070025225	-0.4126266468831315	-1.1855044363250142	-1.1779033986808543	-1.2910766381230578	-0.8081816947339513	-1.2421847601331648	-0.5539543088821597	0.15586818256824386	0.7162983725176205	-0.4218618148527131	-0.31326152721270667	-0.033020815065642924	-0.5539183190682866	-0.4374686194754061	-0.6767911560829665	-0.30673732918630503	-0.7735896586800931	-0.47378396771985065	-0.9200625167903222	-2.196705669447232	-0.3608300470775986	-0.13382293447342886	-0.40462295900064393	-1.9158624983507404	-1.1803918690284485	-0.014492447910932462	-0.4425844314717789	-0.7491537112962546	-1.0028130663690458	-0.8175601461994927	-1.2889981235935533	-0.3234769576828273	-1.0961120632149566	-1.640148069780317	-0.23274499942379054	-0.03248921308175474	-0.5150647129632572	0.25771874388788	-0.36222470652632077
-1.4904480740225508	-2.0756585914264143	-0.8776210487679972	0.09532047232666277	-0.008455776992409153	0.10991657570821187	-0.3896034482988972	-0.4447027746813749	-0.7907817638741463	-0.18646961959179031	-1.094406294030215	0.03553324492886086	-0.671993816798777	-1.1850213177710145	-2.5653242291984664	-1.4613681803314218	-0.7405997337417681	-0.6114244719360237	0.2039531545118943	0.5117927063379596	-0.3655724456735955	0.039012128740367975	0.8316787053128445	-0.020210643656192687	0.7614875145097348	-0.3083949267752517	0.18156220136875034	-0.6397022188739413	-0.6400851022848907	-0.12918365458154427	-2.7361152507769746	-0.8661616129472366	-0.859748263122291	0.14681332276577336	-1.527684942333951	-1.2891486255761895	0.18341643067392216	-0.64534100371958	-0.887177415396838	-1.0079100304968598	-0.7405661135602449	-1.3856634647179726	-0.769085191291062	-1.2882896858282067	-1.5726074954735556	-0.5532921720731905	0.3988373992380809	-1.5664743570453594	-0.35547275582198085	-0.190882784139938
-1.5466357621465385	-1.9831939684359021	-0.9785288763578102	-0.09435671837194617	0.5251011659043183	0.7581466112628856	-0.22805691978302464	-0.879517525920155	-0.9345813795963769	0.0807171664486074	-0.8948902654437257	0.7136653534816377	-0.16866872531948196	-0.7139314052589448	-3.587545798761739	-1.7130623901591373	-0.5144861098170771	0.0015711507911102412	-0.09408846776680514	0.7786154601892821	-0.12138087940816183	0.5093619203406012	1.3765822341884075	0.18772464305418712	1.608274764066263	0.7517413926248694	0.5942299877584966	0.13393077996004904	-0.6513372664868159	0.7150784844028041	-2.7251416582093047	-1.5763839983426169	-1.4996849178053395	0.9318320868016969	-0.876387495653425	-1.6848483839309705	1.123977530078574	-0.628417068190507	-0.7607880516778969	-0.574930221563503	-0.7404488669370218	-1.39370549271285	-1.1862658046430623	-1.2083962604682439	-1.3912721542127937	-0.7863551563636485	0.7673317686031802	-2.6958377263837265	-0.9604437192186794	0.19241909005739982
-1.2360678766282	-1.497426786118329	-1.1316997062794405	-0.3640256483295612	0.9792224605620273	1.265699840294313	0.016448754415327446	-1.0745422508886817	-0.5988332547793077	0.25395067769447116	-0.017501164034113927	1.1161158935103934	-0.09537728383985515	0.12212914043610584	-3.1638133686488388	-0.9264358734334709	-0.40451400051933295	1.072179351897842	-0.36068698257951975	1.3518555542084214	0.0841700071210295	0.9352983882289833	1.1462959428892823	0.042921066377052765	1.3195104793406938	1.72147744701658	0.6093686938603405	0.7310200672193581	-0.3337747792266085	1.0358982207321747	-2.170131726868522	-1.6675713590874341	-1.2610763379421437	1.5585460838390934	-0.3391784270348448	-2.1192679948479873	2.001433761895183	0.12043770098091526	-0.21596960102807577	0.2478276234151422	-0.5770499517661992	-1.0907687233121595	-0.8972775486636133	-0.6424540116051717	-0.8510868152407172	-0.5732409379064908	0.9351492969675036	-3.117698393259412	-0.9201029974412207	0.48348061676325216
-0.7648559235730203	-0.4827097952945496	-1.2205781250859529	-0.6028782411236379	0.6842198353202004	1.0873942236348977	0.3376037204749715	-0.7371800616994173	0.007865214180384848	0.34123245678808706	0.639745135636316	0.7881573322853368	-0.36353098358984165	0.6217514925367712	-1.3174909557523673	0.5387808224893961	-0.21049114660974777	1.5230184103597781	-0.5447782055172145	1.3033961642056635	-0.12654654010783495	0.9275633170406524	0.2996146567245597	-0.34818522970304666	0.12076582654177465	1.4769632707507954	0.2629333477200711	0.36763088005983946	-0.16537258472014607	0.5796927081857786	-1.2437598777016665	-1.1029814859633016	-0.5217245315304115	1.3232928062191458	-0.18544317118014483	-2.013886703638956	1.519781201477581	1.1406083635409088	0.535715282452575	0.7523266003508828	-0.15751448811869342	-0.6416567172956839	0.009330706920548321	-0.0830993932604016	0.07456371702667856	-0.1988802730511809	0.5691789764925086	-2.4660922062358575	-0.3332479396259285	0.249421606784672
-0.3690853628039	0.7067712491400244	-1.053313893423725	-0.9079854030231473	-0.39312422117101425	0.28058635252008923	0.3784608337274874	-0.1125190919741487	0.15584415830552661	0.42545386056736517	0.13206664500232107	-0.08321360628574996	-0.40881534391847124	0.07333894042457317	0.6483528554477126	1.3444052780288702	0.13068983937772488	0.3978151192983394	-0.7996782061221586	0.14662010591880165	-0.6683092033140225	0.26560708021071633	-0.45935337249039065	-0.6533795707459769	-0.8833763140538101	-0.09741112994343422	0.06447998789248947	-0.7184671278594085	-0.5800924051217806	-0.23997872562568265	-0.20924208247803983	-0.5694720323666939	-0.3555104494966682	0.07944156497496317	-0.27721027325150216	-1.0188283088537564	-0.4845691333440248	1.3902952827443287	0.8653850786524049	0.3062269024017049	0.23710814541071237	-0.4342969214050171	0.5600220354061944	-0.2573604277007721	1.0382908633265449	-0.39289115950207687	-0.33255096652143695	-0.9881126299183751	0.045727341100211975	-0.5123721837868367
0.02683465094819042	1.5180000216055598	-0.4270717555548015	-1.1287838552722607	-1.3356018241686847	-0.37998343529528955	0.013636195750232886	0.34162511772190973	-0.4049356968665187	0.6654580257685854	-1.2719162260592944	-0.6618790739928753	0.23734847875760784	-1.3792972767426646	1.5286807009473138	0.6201591751014536	0.5783469889900652	-1.871958264621843	-0.966966246518603	-1.2979221091587172	-0.8645274176464002	-0.6601326176052298	-0.4691173225882051	-0.44622550831397123	-0.752869540096109	-1.681665988265021	0.4712859141944259	-1.3426951017505782	-1.1902978871653236	-0.6389123266929132	0.7124453824614606	-0.5156008933469484	-1.0419903598853604	-1.2461820098508642	-0.13920561754500899	0.566955623880229	-2.5093151912838887	0.5260333343374194	0.39911855047095207	-0.7455841350808922	0.26537380533186017	-0.4855028249461686	0.07314530382892796	-1.1227641285895291	1.6479804813492887	-1.3525297063709327	-1.0798811325142348	0.6875108957878011	-0.28905068135432943	-1.188955774575433
0.6789714955076168	1.823356992554846	0.6442748333441195	-0.83283945026876	-1.1130009575592388	-0.1489810937331912	-0.2859657762203685	0.39598874179267896	-0.9115798908422525	1.1519288573344073	-2.0341106439549925	-0.1983474373365232	1.4420677788360503	-2.5587851795208514	1.4532157732342206	-0.793496543076634	1.0631413606288966	-3.4590698358150145	-0.5162955178444305	-1.5892040173869486	-0.10572732791065913	-1.0135098330817915	0.32339136462929896	0.38163639284312223	0.4081674998232115	-1.710409556661241	1.2821190811821241	-0.5825460828299557	-1.069118597796266	-0.1664061212800017	1.4379038801281374	-0.5880342850928787	-1.5027368697198022	-1.3364225189254428	0.5992160769684175	1.9721312928658608	-2.751211789281114	-0.5154860197628524	-0.3603033236979226	-1.2240046598379664	0.023786271831628136	-0.23671659951437665	-0.7950137763889881	-1.6274635808794737	1.8733330535086699	-2.146105123598712	-0.7944418386261979	1.914394054161024	-0.9167125152600016	-1.0914483796010341
1.5460860112735857	2.0208082802655047	1.7715690144358025	0.11719194786673852	0.23959689188583366	0.8680571241728321	0.07883897804782516	0.13165909761589495	-0.38466957498888865	1.7330138077858135	-0.8507036003114222	1.166934867787162	2.5438277761567654	-2.1873980204057126	1.5268689416608312	-1.0349502699882531	1.481983878788267	-2.7432523662453843	0.7847916337388274	-0.2552255834949259	1.3801631916113035	-0.31567564596199693	1.327754167548391	1.3765323997448426	1.6113808780497731	-0.0020983091234373827	1.7528807982653838	1.1330574925235557	0.13336202780358916	0.8823717379850669	1.9740775676275335	-0.1775579539538353	-0.537915209948697	0.15185426349692882	1.7705829011964698	2.565345246186311	-0.9729895324863517	-0.47408383540597154	-0.39929804809065006	-0.33912392314736295	0.04350428803128777	0.8251890136396878	-0.6214646294837095	-0.7467312738306892	1.9924432520177835	-1.476759232585891	0.604179893352565	2.311166433463345	-0.8936748532802955	-0.18907955032035867
2.1141592365136477	2.3970460223607435	2.3623666380948625	1.1245266457532954	1.4669317554634254	1.7574449590409265	1.0163497550428984	-0.30884885518195365	1.0961598557797079	2.0291883511234237	1.8038379417145536	2.384607381180098	2.8889673435804886	-0.15678222424001312	2.31154497255332	0.665592767830414	1.6835032041586022	-0.00487839899590046	2.2613237470790737	1.5496302236175312	2.5451779279232896	0.9254881243061323	1.7975553823099994	1.8493720775356566	1.9361575778513977	1.962805151721398	1.3987624419763378	2.2923337422733288	1.6082022280256274	1.7399223678105236	2.2706797752120913	0.6869382770678603	1.5425692620183167	2.0269253170495136	2.675115698843034	2.2909050538939324	1.1848193220435626	0.7613367645912421	0.666902028443244	1.3515690214522509	0.6806617424414226	2.356439249474178	1.0524132513730173	1.267624839791897	2.1338918450950852	0.7761126273254867	2.0871683085353276	1.909512848148835	0.15013780788958103	0.7926618515183402
1.8497192033006453	2.5720004753402934	2.048851691733972	1.286141919818494	1.2867577843420601	1.6888717609386097	1.6316005737019699	-0.8872050946497783	2.252757897454253	1.7029493277069951	3.875174574793759	2.37541978530147	2.2935855454475513	2.179145207820208	3.0009366301050857	2.872132049059956	1.5474280897765318	2.6525613051908423	2.698952948061091	2.163962898362226	2.406940418984056	1.5577868828956536	1.3880830965478828	1.5211811838349856	1.269565361330987	2.47114100886341	0.5498542316779892	1.7439573623297357	2.1315432416967615	1.816381270215504	2.1634378384449864	1.2893146343665898	2.949665341999521	2.584625383178165	2.594612918313011	1.5387026570919753	1.8215447519078893	1.9013188384875508	1.9812507091857339	2.420887559330666	1.5993164949237229	3.20189182091269	2.884009784815986	2.9108674813154773	2.0244240546497343	2.988928194147848	2.4098463147123774	1.1131231574434872	1.4662856999589184	1.058405382957312
0.8130912824121763	1.8511294150288307	0.9940008485747549	0.358372699680037	-0.2686511413465711	0.7006998197149661	1.1208171904352442	-1.532975961850012	1.9316671138017518	0.7711493048277052	3.6255748165785855	1.0101458245039034	1.0798577865898347	3.1291806678857186	2.3379864497126985	3.308808705972001	1.107836218794492	3.2246735685022028	1.5022121999654368	1.1247719039421402	0.9482705591699012	0.887859294163581	0.35384448186019135	0.7947239830016145	0.20143564858097904	1.2116791927619248	-0.029281388772870336	-0.1517421881278848	1.3328732219445327	1.1089100811904329	1.5339752400402245	1.0829161134484795	2.2685088234526516	1.272815959298526	1.4105934921316914	0.6899117542965804	0.6038905120095601	1.6065349007921046	2.2151558515921383	2.027647974190277	2.0217835309348438	2.459689747534958	2.978611120387173	2.8405904735667926	1.320463498520368	3.1316612221689772	1.3489435473551992	0.41361034329602125	1.865271976788202	0.4942597178870509
-0.29487961555156655	0.1712363462739552	-0.20488507088779054	-0.8533092316925236	-1.8109407025437736	-0.41377971032494737	-0.2672877821574853	-1.9591753854045337	0.39796388471649186	-0.3406128924581898	1.2900883414611155	-0.7395928800706749	-0.20038441586723596	2.1732422845654873	0.22599273309397636	1.3145781344358645	0.5708666808857791	1.6398830463165839	-0.579544811570645	-0.4115721267192625	-0.8444129452536238	-0.5742982547586891	-0.6838250350882386	0.3409794799733894	-0.6177134765472768	-0.5595400137793348	0.0013998214455995753	-1.8476592677188572	0.052751390765056166	0.09757339143005199	0.5543767364262372	0.33920754485253246	0.07764182319462778	-0.7356124222179219	-0.22355799177071445	-0.11739066469283381	-1.0689986728909693	-0.03141686978864164	0.9870532093719022	0.7401890421913055	1.5283698293407977	0.49745898860083915	0.9661732728158651	1.1956181084932362	0.1452881356208104	0.8245426487544142	-0.06397743910364675	0.015154028048127977	0.9189975614757354	-0.2854156672318901
-0.7501609032515306	-1.533553777788159	-0.9208887704298117	-1.238013002010774	-1.9349975950296934	-0.8952261992959819	-1.3404037600597134	-1.7864037820455254	-0.9431874211644349	-1.076559495873611	-1.2201335368500326	-1.6227479402781568	-1.0531410292885999	0.3507447495795276	-1.8970587278265867	-1.3757760135359764	0.17878058064286895	-0.36201667798515186	-2.030760723535662	-0.9483922196324245	-1.8095455255196655	-1.5575402242485066	-1.160630546539227	0.4562554284723235	-0.925967145428223	-1.357506641456509	0.27379942299903187	-2.054470464529796	-0.5692025830706035	-0.6433887574537481	-0.2809225389837519	-0.2190574793474485	-1.560826636003589	-1.6859117707119302	-1.3508485054860195	-0.8133193111094419	-1.5831266791559504	-1.5251883799335344	-0.6553976087554002	-0.1584730172747951	0.50618586738339	-1.2385258632835296	-1.4567589055469674	-0.6061640391222826	-0.8612365341407936	-2.0829971874565674	-0.5958278338305901	-0.2773657362240978	-0.6053907697808488	-0.5828939779438881
-0.43130003045949245	-2.123243552590934	-0.8789679255323839	-0.500589342521182	-0.5531233492766291	-0.6075938423363579	-1.1167763527671477	-0.9232101846277987	-1.0881860469353475	-1.1287246133632818	-2.179668186771976	-1.1396367650013115	-1.2118624143802026	-0.8399063251047224	-2.4375985509523366	-2.4252347676578347	0.04070055800885805	-1.0725587740693396	-1.9207331126057394	-0.17883735829189001	-1.5098509632759471	-1.2431865997442697	-0.8983006300941903	0.863833101674644	-0.8016754359170919	-0.8123890673989711	0.3081145243521009	-0.8368112317929812	-0.20415112822764228	-0.7704703231074702	-0.473301883121744	-0.27446187027521113	-1.2226886586325125	-0.9115650000052523	-1.4432265938355273	-1.1688050166477968	-0.6267347175569193	-1.499710403352968	-1.2842645261433134	-0.03682129247080505	-0.2668453198880809	-1.5236184079447914	-2.217076908773353	-1.3300918512449855	-1.1158727311275651	-3.175830995620435	-0.022262686969774854	-0.7364228606233598	-1.5239441820367159	-0.24959234366736258
0.17762611414844434	-1.3830544621141634	-0.2729720595442636	0.5835696170905719	1.1056216724969323	0.055470561219249176	0.19160713450356537	0.23319954300175066	-0.4356661863109322	-0.6130856811816919	-1.4973201696876772	0.1233797225852104	-0.7326159107983478	-0.8536827755723323	-1.256587357111358	-1.2428595905398845	0.07649633946083623	-0.37448304702252	-0.6547568016401495	0.8423289320302312	-0.44610774749690046	-0.012877695212462483	-0.1787696335253406	1.0749215900330298	-0.4180858704786322	0.25947165852594695	0.15136370456028328	0.6367615253776701	0.5258758257644346	-0.30684968043871286	0.04290059836702401	-0.15191303445696783	0.48821469516287336	0.6629727461260665	-0.7665307118320047	-0.92239599600452	0.7453381595846414	-0.04489622640057939	-0.5407710834228737	0.5746241355887706	-0.41628445800446806	-0.4527872256394886	-0.9500540774966981	-1.0344644904162477	-0.6668471203450441	-1.7377519292075665	0.7691451666573619	-1.280535227929705	-1.361437203718189	0.27779385972415305
0.5138897113055952	-0.2072406869015905	0.39515974472769594	1.0496403616281385	1.7088461252836376	0.6159056527763758	1.4081694912162566	1.056991156159618	-0.13617197465545292	0.045476657384731396	-0.4042968525476298	1.067124977977095	0.0004054578277305403	-0.38495221517778566	0.27188410705261035	0.6628530149413691	0.09453545929859396	0.4938338786456091	0.5668143217002878	0.9059212886688379	0.466839037723094	0.9903335296745414	0.4489331117272525	0.8227681841884914	0.03336354903065939	0.837855930524374	0.1874939334307307	1.2573655080812751	0.8380714586708258	0.37519084299465333	0.76793502697233	-0.21678598116889092	1.7373682200366654	1.5669968104548688	-0.07226689024488617	-0.16049007245861033	1.2930035061922904	1.4484275472057617	0.5867558049871581	0.7521133842110187	-0.2521214548325053	0.764832820243821	0.7846567393686522	-0.7181855951216259	-0.1261467906348572	0.7036675513409528	0.7886622295772933	-1.4645335473596997	-0.6565909755830549	0.44966719750762996
0.37788309190856195	0.37373927798251155	0.6347942947543747	0.7319950822572645	0.9382361893783249	0.7577213928174712	1.542983215098271	1.1788332007040936	-0.6747093352136562	0.380297429257721	-0.007722707883661451	0.9751349742653556	0.4673036348372161	-0.37579953227421525	0.7529273340852478	1.4878248425603404	-0.0837124096639898	0.4359305704976539	0.9009117799219708	-0.17274738724130048	0.6146070186261383	0.9574426289548025	0.5192645789164604	0.14791708123486053	0.2870705406088074	0.5476000366263317	0.3971870301160124	0.820129881729729	0.5087902854562548	0.733814445224515	1.0017866754042233	-0.33400390864127816	1.4140071348248577	1.1569636993303618	0.07615277103695334	0.56502528073964	0.6673330126909585	1.6564598297357989	0.8827128839416961	0.18868706145424374	-0.29410794159188286	1.0261246055064548	1.2695831127789856	-1.0742823289488144	-0.04781624294696499	2.0259764128568	-0.09410550315327056	-0.9760629421992967	-0.24509082257482817	0.06289620711783443
-0.08278535393423456	0.20340475580210474	0.28785636596001757	0.25866354257538954	-0.49056040981091653	0.3159495968786998	0.6301321600593357	0.716343357292383	-1.4003071536546672	0.13242285602609982	-0.36377664029631984	-0.023929155859205718	0.37343967056816013	-0.9528963616592827	0.11612507348272182	0.8926894686811354	-0.5257945148316163	-0.4881227765272506	0.44030754065568983	-1.559319980041279	0.034149908977305785	0.042075179813043366	-0.04543643126499706	-0.7652355447461354	0.08818802364824291	-0.3264410217724132	0.15935857865971098	-0.11699401142559512	-0.14934587644249567	0.40573144703871544	0.4295825820323258	-0.13364327734589346	0.05746662880451531	-0.04321094459304606	-0.27134019780994234	0.6602744756595842	-0.5395822482458663	0.4378175352479671	0.11722993401295012	-0.6791240891762322	-0.6711120056954281	0.2791883439869205	0.326064656253478	-1.79660205445538	-0.43539571791305953	1.5257219868359013	-1.1939485771169152	-0.08438596669632811	-0.39412448786712956	-0.6508010611880506
-0.6339656421896502	-0.0511479935492711	-0.3382099600828928	0.16759082733741773	-1.642113633784176	-0.6637191527284093	-0.5191091137254046	0.07981266926096842	-1.443396257870231	-0.5970270606584748	-0.8359506705904646	-1.1895989512652798	-0.10292438639606763	-1.4278230782505945	-0.5730079736614554	-0.10644715213910752	-1.1329723194898367	-1.436173360024039	-0.16774332206073378	-2.3388131933567395	-0.7405891231110785	-0.9714003390659639	-0.8807218043017231	-1.669004135564889	-0.545112414981311	-1.296575699274205	-0.9755380121184349	-0.9171840995230491	-0.7472142744592514	-0.47090423862467534	-0.5965198449616845	0.3429916066146751	-1.042234030327296	-1.1115432119782953	-0.6033078170138106	0.08195689935370254	-1.4928059759730719	-1.259939470642889	-0.9183915396428444	-1.3360950388503077	-1.072854366353887	-0.6582537199091919	-0.8262593292519075	-2.0751057679870266	-0.8439754378603747	0.2551930539048295	-1.8177368039157058	0.5351222673236344	-0.6809282243539067	-1.2514335523809748
-1.0791780828464674	0.18408909824430178	-0.6788459426224188	0.27744300322631715	-2.0271148621816977	-1.7357689328272636	-1.1909909541829082	-0.3624530170280677	-0.7689921118954823	-1.3470891719018916	-0.9860433824274872	-1.7712678822143757	-0.45285190396480995	-1.1916230586735006	-0.41632675979462874	-0.5721673395698148	-1.6461915285592383	-1.7974889054581078	-0.4212342054756503	-2.2674469469557175	-1.1086277442988444	-1.4308808420504413	-1.4277299109152026	-2.218499382293766	-1.1908395482711926	-1.9394110833356686	-2.4578818024421096	-1.2706586484152247	-1.0656246222783887	-1.286947105147613	-1.3507026342503983	0.5964831810087223	-1.266777204874761	-1.5658504157169244	-0.44966962938874183	-0.555981111535352	-1.719977609734636	-2.3299384632275557	-1.3936967809437069	-1.6656290942990566	-1.1889620041133468	-1.0061223979555278	-1.1008845283605868	-1.5303075980975027	-0.8554652330649862	-0.38667751297920877	-1.8504532179068267	0.47062880997835865	-0.5892631037808468	-1.3848472104398517
-1.218107307134099	0.7545005097855394	-0.3835157011478759	0.049639669989876914	-1.6170372308809342	-2.1307455722923865	-1.2725267866255352	-0.4235032851220696	-0.0922028057211253	-1.5284006275841826	-0.8873660299112074	-1.4762105322243504	-0.28816923645809117	-0.37657257083028856	0.4425319223361614	-0.5097855161052304	-1.7594978608961898	-1.6055666091226102	-0.23874160896747346	-1.6946276780681926	-0.7874395997317906	-1.2097976556030545	-1.3126291882542969	-2.0836472145977565	-1.282144957465336	-1.8955711251713203	-3.027719001193758	-1.095226802410289	-0.9761787346599777	-1.426984751949673	-1.342095551992273	0.3580678624086637	-0.9828382558096607	-1.4578602809704717	0.24664904981383692	-0.5463185947985086	-1.2157029628862062	-2.266605381585461	-1.2140053610886912	-1.7357376326002276	-1.0210938225911443	-0.6343615497149296	-0.5831307633350091	-0.5080853158609143	-0.39426722492471067	-0.06483134121632053	-1.5911563471937296	-0.0072424026095218785	-0.06522157194005565	-0.9785538455734551
-0.8923339739848346	1.0859603225735226	0.32666769783370714	-0.589581980586012	-0.5687159556882161	-1.333052830608349	-1.0175444564508704	-0.04664143045497884	0.08665916250402612	-0.8472448776192172	-0.7182774326840201	-0.5506944759691339	0.3112377437612505	0.4071388337133337	1.1904482899588	-0.3681147452174848	-1.328341158263268	-1.1225356177416697	0.22251830344968018	-1.020715306913276	0.05022667096792274	-0.5405999219966073	-0.5862549531661431	-1.2623991607833744	-0.5919499277867636	-0.9827957955192415	-1.990858047708858	-0.3667369957382186	-0.4228378596727785	-0.7906121800517839	-0.6848935598093356	0.061702590135713414	-0.6997416418777347	-0.9588827550305667	1.1381629725835314	0.21815943182056788	-0.26243652166954573	-1.2546398057695651	-0.8262049503945494	-1.4250072398647353	-0.7385874857905684	0.07780016126021622	-0.07047518537599454	0.42104934033415703	0.31953159214384513	0.514508608636221	-1.2500952919384167	-0.2663996900473427	0.5213975184850417	-0.2803653486347671
-0.1795688491504072	0.9057902344969466	0.7940979273145757	-1.049701936167802	0.8262534235956494	0.30253245720410976	-0.5991805359042928	0.7041002676582337	0.0205042293193608	0.37099480903961213	-0.39232461030270194	0.4544325857494582	0.8764442305506197	0.7898658907096507	1.2896388718038725	-0.21394173742621528	-0.5289190183536381	-0.40190083020611994	0.7492992581617034	-0.3921733676680991	0.9227377401053188	0.28320521325639525	0.3316552614195163	-0.23692741706386367	0.5116645502257325	0.5054700684202607	-0.058798431755572665	0.7654711946044512	0.3830017324277659	0.13349925801421328	0.08294703810006811	0.3470829159546096	-0.3841565044021041	-0.16129808706150964	1.731031236419995	1.1263531330930974	0.7273700598174601	0.15059590175301202	-0.5320092570422988	-0.5716841038119825	-0.3923988148044823	0.7055573763945258	0.022055527162360245	1.0107462017360298	0.9562910963921916	0.6840350984343442	-0.7865789810769918	-0.005897190536383784	0.8197089953167254	0.2897843532452344
0.5404646380703163	0.45345000817284686	0.5035341495578735	-0.7623867072646103	2.0254669300069343	1.6561001419300132	-0.044898130013652685	1.5571042033289724	0.21607817418430658	1.3229280589564545	0.25345782483173	1.0241136331997172	0.9503871531947601	0.9037636077171552	0.8674721534032664	0.21407998748855955	0.2103141009230603	0.5653310769114318	1.0584713518440063	0.17443700753613395	1.353905537538447	0.9787318786355207	0.9350782926782765	0.34682763505997594	1.304976686628666	1.7631789095922454	1.2891280595121506	1.801583901368144	0.9123579034043124	0.7149129913921114	0.5098403187875238	1.1440814923144806	0.22945505873732153	0.7156345664102371	1.6493561515429993	1.4175169849228069	1.3379203823445713	1.3320690549388783	-0.2347545676545964	0.5445012153385336	0.07335897033529026	0.9840329826810191	-0.013265932114967767	1.3396884991097242	1.190071729368644	0.5082255251275629	-0.18170353779862713	0.4762830604228805	0.7872856866403662	0.4320833102700573
0.8573754573889808	0.04628696734423405	-0.41966301106643716	0.11061355646474491	2.3891941678043183	1.7602099922886352	0.5165463912458111	2.069406715342345	0.681623836821127	1.3390771783585933	1.0583041866474818	0.9446530219464195	0.4205533305201881	0.9856962832924614	0.3261768418642039	0.8253261145362609	0.5116403799301552	1.4770224921328714	0.8441479345037586	0.594166898885351	1.1519627848787175	1.2426104463797134	0.9333654434861227	0.24317313125281445	1.2456597412455155	2.0008566842651696	1.2693699646969576	2.0889432294177674	0.708347944906017	0.6916138242890981	0.557191142109114	1.566080114331485	0.9584094317754511	1.2057879065128876	0.8110746520417994	0.853584275681405	1.3417107121800345	1.8251610272842727	0.19948540713946727	1.1927798462835189	0.5746350595747601	0.7432149546806045	0.1900380210335083	1.4785886601355283	0.8043449884501438	0.41025887379417436	0.34167771969218913	0.7126168471772084	0.5951135894281134	0.20994151553172527
0.7080809757520612	-0.3052686131598951	-1.2934218075540445	0.8334838293300412	1.671921701946667	0.6682703005853572	0.7965557557406794	1.9223623743201554	0.9501028113058869	0.45902988728613164	1.557646265860711	0.3802502565946353	-0.4676508959838095	0.974078786045327	-0.12068066193864503	1.047362500671691	0.34666366506248225	1.8092732398553586	0.061154705482722733	0.748623042238422	0.4815176252876854	0.893395311681468	0.390907892516268	-0.18894838993517168	0.3567262762583166	1.1293557630029245	0.45441357368718294	1.3618762100982436	-0.11207103059268991	0.26053684662799603	0.4679673591597371	0.8996068849620049	1.2017527637509413	0.9287452327474752	-0.48224923230762246	-0.14407917580791005	0.8559794178786954	1.5184955610052224	0.6138710501934926	0.8926618136882207	0.8437785775413057	-0.05401469405597975	0.5136418536380261	1.3817519113695564	-0.1197010128586813	0.4639419668176747	0.5000873132158585	0.6334695120376995	0.40071494280023706	0.01256291011843925
0.4201256169359578	-0.7302632691221319	-1.4820696631290005	0.9170243674294628	0.3392357758114836	-0.6432123521019688	0.636340820635205	1.2345372944937008	0.7759021171539529	-0.6084224425598348	1.4493252723234706	-0.27688735392055935	-1.325830569951199	0.6628391332611715	-0.43366223352087074	0.5612355416404148	0.04469657395497315	1.363791127043804	-0.8593340010141655	0.65433627647773	-0.29102438997535857	0.11410780190598165	-0.35089592348726456	-0.3913574676999824	-0.8218957495478186	-0.14076080470666005	-0.05676821773746414	0.06362551565596462	-0.8715037601950775	-0.23813508307927242	0.3965621119786504	-0.45186713507848375	0.6929870286552309	0.03954799519021925	-1.6196632978671046	-0.9409475287830894	0.26253712363970194	0.738898169331568	0.7548609690169876	0.03556373979912521	0.7337783029176451	-1.0991972856851622	0.6053143369716575	1.0950634680073044	-1.1172042167115626	0.34764038082957854	0.29471155551209627	0.5874897996125485	0.2868102484017033	0.2211889530296816
0.3368462299811396	-1.1163786202726882	-0.9319097645014014	0.5963186363877265	-0.7457270432006903	-1.2399581260810555	0.24271094313859543	0.5070034604685216	0.49005400983881264	-1.1434705127605633	0.9156454033407526	-0.6922650286456891	-1.8297584058100185	0.14755975347554492	-0.5106177477068032	-0.13623042007689642	-0.02258576938075333	0.5630681580138772	-1.26901415703725	0.49367405646133944	-0.8382396716682802	-0.5673911761865333	-0.8997455777888391	-0.17571967433023533	-1.6209079659533898	-0.9413802989896942	0.0894058355672177	-0.9701406782258158	-0.9564218119978485	-0.6185666656701411	0.23970054255167772	-1.275665063134593	-0.07160709975740116	-0.8118191046404981	-2.0130968753037912	-1.20661541400105	-0.08664707201750456	0.02879072623000147	0.6628315840824751	-0.43353756539522	0.46671737181638034	-1.7422283203182534	0.45544436760225215	0.8588900386750123	-1.6131502338752437	-0.07628277912218785	0.05251475797302342	0.8346245935063101	0.3302543868531086	0.8565175455486109
0.44977705281815383	-1.1446363762332363	-0.13830680219314298	0.4255656011142678	-1.022716940699871	-1.0239270432100476	-0.0038089005610236156	0.18406440172009397	0.5160888888980955	-1.037508561087913	0.40062626311139926	-0.7979639684031975	-1.8164039987798817	-0.1253686109965673	-0.24128527956594067	-0.260957450267844	0.21215981116497992	0.055619223675180955	-0.9009976813451591	0.4547149763329729	-1.023894428363599	-0.6792786315906618	-1.0400858924945584	0.1732317084043007	-1.6523124671196325	-0.9618723038143997	0.27635150474607173	-1.1968959446473586	-0.4028909709191547	-0.8394977760034223	-0.1607601642006308	-0.8381475419754285	-0.3751711343760928	-1.054628945322976	-1.5369453842640144	-1.0299581810879472	-0.09749276565469701	-0.2823831002689089	0.63791907311682	-0.03171758347352393	0.4186441860901015	-1.4624229596417315	0.3986772280471598	0.8587654107719616	-1.416396666578777	-0.44862135918893575	0.08782306929268864	1.1737360494504525	0.580265004402709	1.5311878350255834
0.4699563395115554	-0.7335611063744094	0.3637590428227924	0.5675784706647871	-0.6068030435739216	-0.5620233232354643	0.03796894982131503	0.27862938369622225	0.7396815000466869	-0.7449284989184058	0.1425330148938315	-0.7480267461138751	-1.3193229182662385	0.14267054239619312	0.20646035787246336	0.21760893969668063	0.48154795695652747	0.07637172207137427	-0.1623410662158335	0.5708175160797009	-0.895355199834229	-0.21651724872592054	-0.8155514949754095	0.3251600331539489	-0.9827742804072848	-0.5166536883918281	-0.10764727216916664	-0.7356430963357191	0.20387616648245707	-0.8393066318171379	-0.7102145322805095	0.331930291115316	-0.12765618882968116	-0.6779813470318229	-0.6670677037115322	-0.6554097376943895	0.10777237733659781	-0.2981772837383633	0.7815515105191481	0.7138312096954963	0.6421010934204002	-0.4141360007950063	0.5340766101369389	0.9506969215022908	-0.9040724017605786	-0.3426933374943236	0.3863159757209126	1.1688054711232065	0.9244874310771948	1.7594772311671294
0.23983140892199575	-0.2490852273083555	0.4446849142728697	0.6945568820980479	0.010568921266808872	-0.2889237468505558	0.16508721761080644	0.46676948581632266	0.6448503436325586	-0.6648320221494373	0.03764745912691769	-0.6738307502121492	-0.5664248749319832	0.6768519062935864	0.4039560713781518	0.4265609795537807	0.5084897042058322	0.3186005630568647	0.2649722545011104	0.7211376829881594	-0.575912784869735	0.3881025274183408	-0.422163538826801	0.3103066244859073	-0.0180575667888913	-0.025613325619614918	-0.7867403751721848	-0.09341543889520784	0.37808954139644085	-0.5279869981472722	-1.035023203858066	1.0739804353229248	0.09109409335759136	-0.09513414925768521	-0.07789593724014851	-0.22177918417788364	0.3856004232461395	-0.3199351254974005	0.7675263158451753	0.8743458929157144	0.7471500891934402	0.6140578572889481	0.45204408540476204	0.8036093871247801	-0.6052408179742571	0.135472951472795	0.6732260550160138	0.6840780282916515	1.074125191673033	1.3610104794022377
-0.029881638244302396	-0.11412205535189053	0.36308556054061275	0.5714108824484422	0.5061365527909304	-0.08683970025020897	0.1662495766873209	0.5057024422767504	0.07338469041046486	-0.6871768334795065	-0.06142106521883511	-0.5097245282769647	0.11556973018657878	0.8661917505869975	0.13620697126896253	-0.3315794192058873	0.3460186761044899	0.41257026289036514	0.10586142742969175	0.7573012006520449	-0.16909800233295136	0.703764548503074	-0.02709693533496957	0.4277880498801521	0.7718861443233246	0.39403836923002933	-0.9112995203493348	0.3674374669732273	0.17828588970313017	0.038925111780315054	-0.8074365137627527	0.8700332151928585	-0.1418042853986193	0.37914921119997896	-0.017966439979159893	0.23504925883115782	0.6633097654631375	-0.43399403498424394	0.24173490335907016	0.2076787349415341	0.37249907449753245	0.9068246891496742	-0.22793978074021332	0.34718434275996685	-0.6041609803398716	0.4025988706419079	0.7534184844597365	0.0723773314662223	0.801647625049238	0.6298860765953065
-0.002227435745496187	-0.2872538496985625	0.39895557990346764	0.4793429769306333	0.8694882573677499	0.3235358916151791	0.13588422225900137	0.44647231153917477	-0.4347385813586272	-0.42278900382475865	-0.0728944290761952	-0.1019401699343675	0.4859980474009126	0.43507612519534583	-0.2439346460486992	-1.5727518294355167	0.34549779571696626	0.3567407269877729	-0.3062222762055627	0.6231335673665656	0.2536378477233935	0.665746206964587	0.3053137890413875	0.8138059835461895	1.0970554473463747	0.7891059724751517	-0.151179685353926	0.6191244554026439	-0.010613796706487308	0.5804618264633434	-0.10125781305007535	0.26819296051369346	-0.49352297868656353	0.7724639246232289	-0.11606600873269453	0.6193222290434226	0.87144348801473	-0.42456835122463	-0.6147047957368353	-0.5524494447954101	-0.2883039830590751	0.4799706835943367	-1.1706028777075808	-0.06355294828662324	-0.48370980572470695	0.08069305305441958	0.7060937736182872	-0.20185573264078602	0.21278011764158014	0.137816851507713
0.3440320282909173	-0.31948448310748856	0.5558081110691819	0.8509442881628917	1.08198936523433	0.7957828659902371	0.323165671502373	0.39907820060197235	-0.26264130788941514	0.19406605985903466	0.17627394664615434	0.5052550339587067	0.5208178451257942	-0.24552140070184095	-0.1571251943563331	-2.0408340699465595	0.7447213289585112	0.3772279179166826	-0.5095758685670049	0.38952323457432536	0.5971596742765103	0.5000158526849324	0.5279735343028815	1.2199102719725012	0.9336288783946531	1.0147363232449598	0.8060388636407516	0.7061907447176462	-0.013299248028180277	0.7777004247276874	0.5889193597216568	0.04938535077157199	-0.32991408547213047	1.1743485608205124	0.12835492783468985	0.7214446502426095	0.8942310335056936	-0.11678880486724126	-1.1344060025663274	-0.5606967062730759	-0.5972729401109886	-0.03726426213283248	-1.4916316117490993	-0.05599642129822768	0.0708686623320166	-0.5439164775950411	0.7278934567141148	-0.05653724472833441	-0.29229063621726287	0.3023179442664392
0.6036178751060819	0.03506309758964055	0.5961199126081689	1.5623222319448908	0.8860809504509222	0.8097096159378713	0.7075635612996298	0.2182855593341615	0.43812635952306855	0.7042458549162873	0.5958720537786669	0.9561787310344768	0.3587595927230152	-0.5859004337789112	0.45436402454138586	-1.1545456126791016	1.304415373690555	0.4851262335352326	-0.46665609225374927	0.2033597450637202	0.7092483870994664	0.3789274774593507	0.5223855522978861	1.2577718980992794	0.45570241466412853	0.7552291745028914	0.9850985458705377	0.4928831240781595	-0.04540642926180945	0.5468011285286133	0.708495477795311	0.2522232791813943	0.34485973186139013	1.3951064193139895	0.6960459406009277	0.37106955357016536	0.6637415997710289	0.2962048420539289	-0.875413791675351	0.13065592298483789	-0.18109849371773096	-0.15575452646638333	-0.7434581240593289	0.24256384255714536	0.7347520575513754	-0.8576599195542757	0.8494960991062067	0.146651256125524	-0.39339837737284994	1.016091667467701
0.3279442845074221	0.4391357035458077	0.3160509564543379	1.8622464739511444	0.06411400861424313	0.14421008308288896	0.9033726716002783	-0.3843956856145367	0.795068379873938	0.6205962844769229	0.7692403268977186	0.8519592201715219	0.13561934664696498	-0.43456466128106946	0.8933890435690052	0.23481220264307598	1.4366057211329246	0.3899312181912094	-0.5149805920151206	0.18093326790104847	0.46074608592151883	0.2580532401364197	0.1904456624162857	0.805979830959164	-0.0853412784693703	-0.036712466270306665	0.2299723312332626	-0.17153240123028568	-0.36005747515211545	0.09424029206760604	0.08131957010778569	0.25625452139257776	0.7332019688875521	1.0985282752567354	1.0113199108139799	-0.3601505821332575	0.2817688733066674	0.39374958866167087	-0.16926254180244962	0.6060279974087415	0.564773588182269	-0.03917089912400673	0.43864800944381627	0.26682203260882004	0.8101621089612392	-0.6252820461332104	0.8797960104680548	0.0025026655086920167	-0.174968662247793	1.6373799982623454
-0.4856267257571099	0.3621525836534965	-0.21897261377216393	1.169067414696138	-1.0807909813818075	-0.6838776606988208	0.6002551055714295	-1.359834095141826	0.20340911385407448	0.05642697116619078	0.33969229467080936	0.18387799264173382	-0.08891732349284376	-0.18893794397248675	0.4033215198981806	0.7426171946338054	0.7800240736847275	-0.08469303511022477	-0.8073271558784185	0.3088295817074972	-0.08283745974186676	0.05248547479373172	-0.32906578246113116	0.12958530913984018	-0.4459842300675058	-0.8632110474676231	-0.597840831556695	-1.0585688043171622	-0.8342842499387325	-0.2840881837055358	-0.9263874165059178	-0.2644996955860515	0.19009706374649052	0.28786200126636036	0.6185862804121414	-1.121210096908461	-0.021984725600970482	0.015900733439782332	0.20512847877034077	0.14159938579164447	0.8197882191069653	-0.1882170264554476	0.9079161856007179	-0.3210668514638485	0.08286940411196657	-0.19948715621791469	0.6387928209557278	-0.5314709668636246	-0.02712719945701984	1.4384054449585424
-1.3072318459165397	-0.207032661859207	-0.6719430024411247	-0.16903644451030383	-1.7309544950028208	-0.8373168550376265	0.01769638083583622	-2.0999360798293942	-0.8931111808507173	-0.2925808860480265	-0.5609613607221989	-0.5357389654799664	-0.24753445337800284	-0.2566948414398698	-0.9181188667468557	-0.00395366851897669	-0.3419042749344172	-0.6454525231541699	-0.9794333619184054	0.44354408967692177	-0.5751783172899585	-0.14417935252597414	-0.6129190935322245	-0.3669718676546333	-0.4477835650707049	-1.0217748629702987	-0.5418064963311576	-1.5121006027984745	-1.007312041058926	-0.4124738817899103	-1.6320636260178847	-0.7958388880258669	-0.8563567269692843	-0.50267865147531	-0.193323936814958	-1.4672583654863496	-0.08793943062305505	-0.47683225334270957	-0.10038631313448469	-0.9183559455139549	0.21305246936156141	-0.7004057636805274	0.23920587137008315	-1.1213612861822382	-0.7465177907049974	-0.02311722244976632	0.19776172531298825	-1.1123274929738567	-0.2105436167895625	0.23653371284019417
-1.4928799508179227	-0.6361860877640897	-0.665673128346206	-1.1272788454568123	-1.2372571944987596	-0.032478338626835725	-0.25427374898672467	-1.9048551283199344	-1.393056257627234	0.1329769159330708	-1.3376814683397045	-0.664749917344675	-0.198420395616912	-0.5394055491704384	-2.057810303266776	-0.9696711426759698	-1.113314593550915	-0.7571886549682806	-0.5126752766491647	0.4363898046671126	-0.5730990334566072	-0.13046255495612805	-0.26156794674908906	-0.4575615328966853	-0.05776925756506581	-0.2834785845706347	0.44995269022903184	-0.9798884789423551	-0.5301970415401301	-0.2632484267067498	-1.4871617176634668	-0.5789147378022533	-1.2215172418887106	-0.6570139655132587	-0.5974269256810576	-1.1393755703136825	0.027624498684001512	-0.5229408148255675	-0.593505561998453	-1.4574935402633056	-0.7333518805769949	-1.0237929705952669	-0.7788303724655048	-1.3114103072744925	-0.6819624594796103	-0.09076082119077038	-0.15799569400661448	-1.3256031124127394	-0.5608864571066728	-1.3378257100486561
-0.8294064498492013	-0.3362935216118522	-0.09121379642036857	-1.083376222867104	0.16350132811235465	1.1026453881352603	0.06731567315398312	-0.7458770281436636	-0.6991298926417546	1.111246056929042	-1.4246550641027043	-0.025183674811494323	0.1570907796218971	-0.5575250457287325	-2.0361145950976653	-0.9033070895972908	-0.967129021147411	-0.23713936564634494	0.6011565527356799	0.2678401457995283	0.06814485265908443	0.11606159095766108	0.6634198053397717	-0.20844410113117742	0.5361565500312332	0.8144595926148761	1.5019316372636369	0.3501015988341447	0.46186688429930667	0.11387607008386899	-0.4550707668108784	0.3755496989776111	-0.27235745372005804	-0.1282179379745506	-0.1090762828716789	-0.24556197070138663	0.10912257952169963	0.0484524952070004	-0.5036817349636864	-0.7391011305089714	-1.1104190757344616	-0.5413195186412457	-0.9867673092501095	-0.5254553365057416	0.48779676991351	-0.03747146893914836	-0.2144724452581216	-1.0089968954771442	-0.66613626349989	-2.285148309864954
0.26864785460077495	0.5300243349408713	0.7378095639184493	-0.5092226180662457	1.4077919446269818	1.602010410849916	0.5461419275366473	0.5367786679030354	0.6445727184411172	1.800638496590807	-0.7700418639640587	0.883068951621825	0.682118519451678	-0.053019887934248694	-0.8725428279099122	0.27978214417103664	-0.1598682910825508	0.48756996261535174	1.6893653354593825	0.0364925880668382	0.9460088387114387	0.3187566631654818	1.5521242958575971	0.11750920754567201	0.9745050834101525	1.4025828779270428	1.6964170584016194	1.5292423110234503	1.4192122753510834	0.5924221544050026	0.9306862506190569	1.126382001834627	1.2626615746648306	0.4519797688665004	0.8361074264957995	0.7830626584001761	-0.033948956238097155	0.7893150186436063	0.3174075574623579	0.8179725810654199	-0.5500652229822824	0.6685306890771255	-0.09915177243179024	0.6596040407480177	1.855242453919811	0.30559452254026886	-0.060114878283067004	-0.3478692571507763	-0.3260190627410115	-2.091313958263701
1.0667187986093434	1.173563004741411	1.2560957733804992	-0.444604439413528	1.494133769679269	1.0631325280608184	0.4316356076732921	0.9361816111854242	1.5163077629814847	1.561812303656728	0.1357231318810846	1.2995779532438934	1.0224888634548381	0.6508756123626149	0.4598851681387679	1.467909175842637	0.4409977288643413	0.781166452734682	1.975986271461393	-0.18527262618842458	1.346358335329025	0.14846914774064446	1.7092082096334982	0.23188949374423884	0.9534087235369147	1.0220623603341912	0.8897779761679657	1.598913043028367	1.7911293811618687	0.9308550412543715	1.8916001739333381	0.7551689720257652	1.9645295369117448	0.37954853390404625	1.2940660442773346	1.4475211036759073	-0.4326022937052281	1.0292242514722254	1.1907483762312674	2.0231531231197857	0.41290802905056206	1.780423913719226	1.0264536607539236	1.215407726302759	2.2436465412802606	0.6287492993647416	-0.01213856218127447	0.26376703180657196	0.21078201782539913	-1.1925519257772332
1.0663402861225082	1.014862568086926	1.0764521441913788	-1.3121986413706674	0.3739117053334913	-0.04197994973037568	-0.5046214747568263	0.22365888784057522	1.3113643781573472	0.574949887022079	0.6784396976578217	0.8798532401664776	0.9087643300575817	0.9493586001593748	1.0034078543422549	1.6017065974259628	0.19606685716101985	0.41581691315868446	1.3129774247208525	-0.4320179340084206	0.8574081810673287	-0.4118110252072211	0.981622427289884	-0.012186661880692434	0.47770769955638004	-0.02821572149773182	-0.28732633067920754	0.4538553903255232	1.4082869775780824	0.8722441931590108	1.9242172456330309	-0.6273141262218924	1.1717779086541837	-0.4184795662740563	0.7914045504010312	1.489548053381563	-0.9496846795423582	0.5045973646264822	1.3266547695888367	2.012525580894215	0.9030393177739459	1.973228345655012	1.340794372756092	0.6541956606061684	1.362399795280725	0.4998672121606222	-0.29718721869347864	0.4785453972292942	0.4879318122449885	-0.5366232491241997
0.3699948078252957	0.27686930875273635	0.33544332592580034	-2.4064858115404717	-1.022060102167942	-0.8839841326485353	-1.6320421832509397	-0.8446999563012959	0.39980289867317453	-0.37331111709069253	0.5871430613848299	-0.013108002353437858	0.44082062433643987	0.5708745082477672	0.6515326955329869	0.7295510473692871	-0.6764431414324253	-0.2596346459310405	0.29740120448185287	-0.7344958356300374	-0.20161901050054373	-0.9957146948016778	-0.07732957235108183	-0.5015326522435221	-0.11385523686126237	-1.0054290348101673	-1.0722193324683593	-1.0245743066051214	0.5620561681331733	0.38465306878053174	1.1457358860983797	-1.9450735268851012	-0.37711462353825786	-1.3130940706888916	-0.20079875795921165	1.0342463023312958	-1.3504401792703462	-0.3990816934158426	0.6422403392583933	0.9538857518888288	0.5612601949662596	1.187260678907536	0.6698678690808337	-0.508280644718428	0.04249611393243727	-0.08926590932873191	-0.7986150741949525	0.2262875717220272	0.29406279681378483	-0.6387996442765063
-0.4304386013465259	-0.3135621003412878	-0.397300788455879	-2.633243134258221	-1.6339001833526368	-1.0138883526547529	-2.0362774682110043	-1.283971955125369	-0.4047714279952161	-0.66161082702632	0.07234530915763952	-0.6717242689836999	0.009300966900635766	-0.1634612120841144	0.043307880566067	-0.21899855483272498	-1.3330990099642153	-0.7202980867169714	-0.3191822941982086	-0.9648729178572817	-1.016320821181562	-1.172483388385294	-0.7050318195431344	-0.8961641294498248	-0.4237764996133121	-1.3348361089607423	-1.1459570626780315	-1.7271335749598882	-0.22428077783285857	-0.22554438440876762	0.17489780727349352	-2.200878911883076	-1.3585568455922385	-1.5857516434907284	-0.7995237863739986	0.4524764548155941	-1.408498058700266	-1.0054362524763973	-0.211987099800184	-0.24231406625668112	-0.18916458073371098	0.11100056752727887	-0.23676526863692518	-1.2827935781812787	-0.6538803904960059	-0.6615100233259293	-1.1309475901605752	-0.22872264943282852	-0.15438189671012403	-1.110575704518941
[truncated: 72 more columns]
