# Supplementary material for: Diagnosis of autism spectrum disorder based on functional brain networks and machine learning
Source: Sci Rep. 2023 May 18;13:8072. doi: 10.1038/s41598-023-34650-6 (PMC10195805; doi:10.1038/s41598-023-34650-6)
Supplement: Supplementary file 1 — Supplementary Information. [file 41598_2023_34650_MOESM1_ESM.zip › matrices-bold-time-series/ASD/ASD97.csv]

0.13294024097666335	-0.03410022792175822	-0.6292601698635458	0.37107293771737054	0.3563619908961486	-0.44271043110305935	-0.04648092419947921	0.7684609560436615	-0.453659269640851	-0.36790644066053746	-0.06540504496761901	0.5619095461210346	-0.1432290516955795	0.9171506648274281	0.051693446280855045	0.2904392450068502	0.07946827158179001	-0.5700209686546764	0.4560154702127117	0.6877152005215496	0.3313058155108407	1.186356220697934	-0.6123699253011086	0.2874301255963544	-0.7639869331681195	0.2164614419108214	-0.1856916966988412	-0.42497565818576016	0.18309048384494375	-0.1874714942928083	-0.6326453018401034	0.10512777818113818	0.35164432697002906	0.1444719681332038	-0.31600656315620906	-0.6475059205458051	-0.38204910002602016	0.2992994779298899	-1.3228047456704994	0.20777365021331584	-0.17201582017820038	-0.8324809930523149	0.17121428527922336	-0.7107289253621101	-0.6564681958103913	0.16358301728837393	0.025932299853504346	-0.03521945684114438	-0.5760970666432554	0.9381126996102696
0.7228883872784331	1.1089012756271504	0.08586467284110226	1.1450443606527274	1.0213479783954482	-0.7439093416711962	-0.08837035477608592	0.5125022584449943	-0.7277418747784211	-0.243123908905567	-0.35076985389203036	0.5641222613989085	0.501882532448594	1.2324487381841809	-0.14050216744618077	0.16403743203735469	0.6348984085119875	-0.03513582400927324	0.3032964415663127	0.5552231293664934	0.3605158303798285	1.445263735122169	-0.4283048557867734	0.6516263981423323	-0.05918784124750227	0.7941827034540717	-0.3400550159278932	-0.24294735602526574	0.3283153024349558	0.4224262396090853	-0.9073030582323787	0.8730908722187557	0.27138765696317635	0.3005436770417929	0.19061700764816353	-0.5515107278776291	-0.41088938304266265	0.23352067089856204	-1.5950185597402502	0.25322585484655546	-0.2060386994419294	-0.9191554004912512	0.12612981056585515	-0.8018133322667479	-0.23650760675429752	0.5362988652321834	-0.1273598414809529	0.5855893276957373	-0.8375488966384022	0.9603144199150336
1.306924584619223	2.1376850374126524	1.3592473114806036	1.906689222897768	1.8578907741714332	-0.41997573133442473	0.030507087021312676	0.05261949959419773	-0.15207759638236304	0.47859038945747484	-0.4222556430321892	0.42595084170737796	0.9987373823150494	0.8997755064542711	-0.11489484631634045	0.11072600360185798	1.5552978519889689	0.8896017175831635	0.05150265185805324	-0.09796405535919124	0.4562131642331376	1.3689825074595046	0.35721093769021295	1.1251828415890928	1.0085853676572298	1.3361131264939783	-0.30090658120716524	0.6794572288280986	0.4334255261855785	1.1295486680472733	-0.04545194283557672	1.3703238026821538	0.4629916214914382	0.5309234156137504	1.0634547095156228	0.033358210702708974	0.2519093390827635	-0.06003443500570656	-0.3463127413260848	0.3478481053170129	0.23780397526819969	-0.26837138286189466	0.24392145829668413	-0.16761353187051295	0.9645257498623396	0.5518793966021842	0.1945410027363269	0.9815030955692243	-0.3367813094863857	0.9422379065329094
1.2449210209063433	2.1282954416461255	1.9871136503275721	2.097590958738842	2.0891629142655215	-0.08918973984304102	0.3116394723028043	-0.0958799588155486	1.0255974598847815	1.2538318258513943	0.0008498882511494287	0.1252446650344163	0.7307485328813332	-0.06283367915526816	0.1019201201827046	0.35768068682299475	2.2411015185782945	1.5070704970246036	0.07791134013227624	-0.7257672495645597	0.22265517553843625	0.8723191973094129	0.8167813903741266	1.5040659407019703	1.2424556369492044	0.9993256738964983	-0.13290974558479152	1.4276414014432706	0.5784313798142741	1.3703982597211173	1.2363458181599762	1.1120011538942207	0.6614586290197498	0.6473862832989954	1.6267130442200117	0.4672856945985095	1.0582061386946287	-0.6788985312638273	1.5448212907429402	0.6151062257072762	0.9627023394132666	0.6014886635837667	0.6530655120068575	0.5980875841715895	1.7935905071669656	-0.002154158032950765	0.8683271354455253	0.7060460697749611	0.4541947781176508	1.0630468724226334
0.332350412315327	1.0639277246109597	1.2565722496526683	1.364958508211985	1.1145756742114845	-0.3902212017424784	0.5182955964574439	0.22807848309672898	1.8501848555655138	1.2602470500483915	0.8293199391776811	-0.3723614937469953	-0.13611443827905917	-0.9426840974866666	0.23415258698876917	0.7976240500955127	1.9900093542406656	1.441380322514168	0.3733406324114423	-0.7306437423066353	-0.532850361920328	-0.10906596972510016	0.29192973451316545	1.44390407292595	0.26234067192069593	-0.3523208084287567	0.03639455702815477	0.9541211143223295	0.72454007271358	0.9395900914112176	1.6902542469782318	0.2869317217557443	0.36698143107533016	0.409074728940204	1.32859001520029	0.4142007202160186	1.2172363988906902	-1.362535264912481	2.53094407013077	0.9574325736864633	1.5325245186338987	1.056112705508089	1.1074105327634056	0.7976486393697994	1.2863114095281425	-0.7693470084327786	1.2779349234631021	-0.08020543407473048	0.8596952969471483	1.1322256258831476
-0.9464425242743787	-0.2579585894996589	-0.23795701133134753	-0.03800267540480296	-0.7685524378542224	-1.0798862876234943	0.37743527644053737	0.5732187739081968	1.5698990379885218	0.1847936865774347	1.4893946334892258	-0.9744508907014895	-0.8479982646817619	-0.9524052425366862	0.054537496500333384	1.050231549919066	0.7021803192768672	0.8522367816309204	0.5045675238409139	-0.11004991477471435	-1.346520446479578	-1.3551273151081769	-0.7847668489888007	0.7540235834328013	-1.0303272832918469	-1.756712935320046	0.164168626045577	-0.705126275431359	0.6264267842292912	0.1083166390698292	0.8693143767523147	-0.4923749116730001	-0.45075392662765773	-0.1802558807052106	0.2787542784726405	0.20363626774976643	0.48118032953492434	-1.5457717951786043	1.8880932988704298	1.0345612337484567	1.5649379056434538	0.9566609742595017	1.1239507654576717	0.36478431243551046	-0.22390959172531427	-1.086634410758539	0.9166202419562777	-0.7669809080515239	0.7012883661152729	0.7763663143667565
-1.8599568415374783	-1.117287896294398	-1.178714974709241	-1.3290365512311397	-2.465765251538321	-1.229659068103324	-0.1114770205989714	0.3523985480077756	0.4054597433500404	-1.3647105214712751	1.378512937713253	-1.40557306260515	-0.9167374917088641	-0.05374281558200537	-0.2807120716437914	0.8527143761272931	-0.8748016274761921	0.1511921340875325	0.18625138431127408	0.5116174005977502	-1.4294663014697018	-2.2585067755775965	-1.3296837756204103	-0.3173974069050486	-1.4635569710739726	-2.050093314419094	0.27650186187177367	-2.304274939649701	0.12074420476392007	-0.6856431514598132	-0.37729227074190896	-0.8402000781161569	-1.0927827590813417	-0.7493944426309802	-0.8095364019171566	0.28933988714524156	-0.6643331379421499	-0.8955390854257645	0.37367671643598455	0.6329453612474095	1.0057535905812025	0.6151340249600075	0.5395478364748719	-0.13018769379777273	-1.405224989060219	-0.5493016814935844	0.0005571530403630227	-0.9076065194974023	0.33806597760687745	-0.06341062382663408
-2.0991855700663034	-1.4946823689466402	-0.9103731383945205	-1.7938223922879826	-3.0183473363395255	-0.3889446945812158	-0.629045792420671	-0.4585672836584255	-0.6910239879253447	-2.3089411860054736	0.5119439846789536	-1.4091899825093357	-0.5966949599202265	0.9079097394005349	-0.3400090260999518	0.3190443004882533	-1.7401829528855695	-0.3669918160814199	-0.2673524985104093	0.5336761399965316	-0.5650915604412831	-2.231150246299209	-0.8424804776047159	-1.1920376011051284	-0.8848459188017956	-1.1617216353084145	0.3104011659364767	-2.6126913495104347	-0.5382684096470345	-1.1780198370763868	-0.8273875610402854	-0.8767540861484532	-0.8126250736545941	-0.8623074242877068	-1.248139593655616	0.5443297433003229	-1.5326390701082737	0.18687903812405607	-0.6304535961197558	-0.008838600638330155	0.1745117499681676	0.2877437977519701	-0.19147642502028436	-0.18507245937704309	-1.371292932892174	0.6166060172216525	-0.6800296787374727	-0.6291181807415099	0.09420422584140876	-0.9691393070613386
-1.9441822663568338	-1.7954024145376704	-0.09858497167962013	-1.3687109888892617	-2.4168952012053304	0.7041214863246541	-0.8351020517851183	-1.2252217404016592	-1.0131851428277274	-2.043155778772513	-0.3929508837036297	-1.0351545340412274	-0.4467570799356854	0.9628711577999038	0.023304708853143254	-0.21562299638100638	-1.5462035729819916	-0.6369970268805658	-0.26638612772953724	0.00730514688420757	0.4760593613063952	-1.314409001940349	0.013417455670789214	-1.4470593037279462	-0.22588930413483516	-0.2756996551941724	0.07007317584260318	-1.6679719114973421	-0.8235903051894786	-1.3334090267062242	-0.20780063895482434	-0.8891096376486916	0.2506541934681535	-0.48847954930257925	-0.9749975197753649	0.3692750535784624	-1.810640458995438	0.7702775117836045	-0.545225992576132	-0.407067078904058	-0.4833625018740398	-0.04921137889766424	-0.4473552967445363	0.055334107476968146	-0.6264522682916165	1.655230835539172	-0.6100037929476078	-0.4315847133904772	-0.13183573868253715	-1.4476137942931098
-1.7931316761684706	-2.1689755798196555	0.04793461613769861	-0.6140443040052403	-1.4424541408114817	0.830007256002691	-0.6916846848755049	-1.3148811510713736	-0.7196544747076848	-0.9827070441831507	-0.6191230431121753	-0.6606366372889296	-0.597531061261505	-0.0831814755045848	0.29406578036060665	-0.5375894996164379	-0.8720103222419459	-0.7417541960840732	0.28256930783172673	-0.44577634403689803	0.6208672385565036	-0.2724275189893617	0.15962454291466666	-1.1803745808965374	-0.36042499112301823	-0.5441008399385273	-0.5527495840369108	-0.6574746947474326	-0.5314151311447544	-1.212277267842844	0.5342557219722914	-0.9016200243369963	1.043420022403487	-0.09634810554554506	-0.5482674228846321	-0.49033360843890583	-1.5932084646104325	0.2570203958987381	-0.08360108050763249	-0.4136081599320411	-0.7690881258234329	-0.4067947604513432	-0.1915071688916253	-0.009364291191634106	-0.40991412353271883	1.7573263514226023	-0.14769279354368917	-0.648364133016682	-0.6031405185414181	-1.4066688234979343
-1.6726669521542092	-2.3250745632322722	-0.9115008059679803	-0.10648397747020537	-0.7804331858939813	-0.34613308507696927	-0.4581364912011913	-0.7845210190567165	-0.48046696487284885	-0.17263133053556684	-0.23075332547996355	-0.6678572069243093	-0.6851585788206916	-1.511480336646564	-0.30692863397313164	-0.6759308791249873	-0.5591970917831905	-0.8455969407014322	0.7301575947760798	-0.32022065612503936	-0.4027999624412364	0.06793009386117875	-0.7231109131279333	-0.8386473491148125	-1.1921143301400405	-1.773572030581678	-1.317975949586842	-0.6006462758011869	-0.13302015371207263	-0.9145690893104902	0.2640251161068884	-0.7218862770983545	0.6482845593637853	-0.19843735842220736	-0.5562546366105903	-1.5044475020026573	-1.0604735524488522	-0.9767133042618691	-0.3626449744724757	-0.4566869961922294	-0.9044533001371143	-0.5486119791891261	-0.08280844479765583	-0.7453714762620993	-1.2125989180680865	0.6002231717086846	-0.1275081010810063	-1.162299354786615	-1.258731513426908	-1.1485018459746141
-1.3332419992799063	-2.0104363848179094	-2.2452594270947968	0.07947194423623458	-0.4490234811891925	-1.8701732879486863	-0.3913388860433282	-0.32537971449056546	-0.6852802477839862	-0.33435718884323296	-0.02171108874742277	-1.1107741984225155	-0.5040556802802166	-2.3989279083175714	-1.9237156898699745	-0.7383007558733488	-0.8342406592648623	-1.141658346409941	0.35163444292477253	0.2399407243857096	-1.7959499341605685	-0.4231626453041286	-1.9455600946157248	-0.7086026013742788	-1.9805588848027105	-2.638733956198735	-1.718909135504491	-1.3525781306111013	-0.34601146330346544	-0.6294332313629937	-1.1554238916735242	-0.33814941064220666	-0.7290139363092997	-0.823026713028038	-1.0418026867685082	-1.9300394702726653	-0.35055972432717636	-1.9244164474402174	-1.662666298151454	-1.0551754296497973	-1.3015371799410833	-0.30601431712573046	-0.701043755501472	-1.8918011762557003	-2.2142693010759786	-1.3701931283307602	-0.8868162301213801	-1.6164646601505774	-1.707461938252896	-0.9705100921115719
-0.7595899636507653	-1.4496606542769723	-2.896391150065981	0.24556128257476006	-0.11423748124634876	-2.549545818477997	-0.5074608440672197	-0.5371405959712483	-1.1542319850045577	-1.2549113851371962	-0.61728257728388	-1.7176910468611106	-0.4525784155967182	-2.4068187799057825	-3.6634958573596355	-0.7619377814168041	-1.1754673054156952	-1.692125053612757	-0.8226899477458127	0.6175808834158599	-2.562576673751024	-1.1528923127786348	-2.654250695398061	-0.6773423127767928	-2.294505908190382	-2.216102977301877	-1.4440002467445199	-1.9743075776112309	-1.31658486289964	-0.5930456884395598	-2.742170014900266	-0.0691294228666573	-1.986404900269033	-1.506582725522629	-1.5074213666422074	-1.6946414625772594	0.27695386716329473	-1.961385866494189	-3.135017243304749	-2.1226287103004142	-2.0982182484812055	-0.03717150652018274	-1.7768773676638763	-2.833572675140239	-2.2803228318840256	-3.1287092319520027	-1.8672262008038603	-1.7958826802700045	-1.7062469332406536	-0.9332442556812873
-0.3647353411912062	-1.1490967847615494	-2.5444756665149306	0.5232079479151056	0.27007240544634004	-2.1979851966690815	-0.6446130349738853	-1.3320336522350742	-1.543637851124727	-2.0554737166167567	-1.7264376261709802	-2.172581132854078	-1.087192239271027	-1.9075735921986714	-4.29394589211098	-0.7790488967342801	-1.0151255245292445	-2.2545857435186636	-2.008472411761748	0.3753392941185987	-2.4894479280616473	-1.5130516678881412	-2.660005159346035	-0.5180405608832851	-2.303025010391498	-1.0384039235743698	-0.7518206338773902	-1.858316378313048	-2.373390393088154	-0.89169782909928	-3.351819508282678	-0.22078901077817567	-2.3109188172452213	-1.800795728190378	-1.4645935074835954	-1.4404574649499446	0.43165020806854126	-1.4103662827970171	-3.6693018717408283	-2.92814591346669	-2.9253567833151273	-0.4188524479992993	-2.4153950950550733	-3.1435534920850783	-1.3018967610250223	-3.7030806240178933	-2.2752866548991006	-1.742622852022094	-1.4492920310258617	-1.02650456966356
-0.5237865327777411	-1.3160154158044897	-1.7478226398281238	0.6405616647715586	0.4145161947009676	-1.613192504372632	-0.6885893354739812	-2.059398427440237	-1.7808199665500992	-2.0142457522189647	-2.4288171345143175	-2.3184166704520686	-2.285134442012259	-1.473920714245985	-3.4155767744347356	-0.9192207106867059	-0.40879885307684166	-2.384402471807599	-2.493335495907788	-0.32193391608091615	-2.1098988511398753	-1.4601375308552917	-2.327479854872927	-0.27299241112273964	-2.174294740895615	-0.4051796304195671	-0.2744327831697314	-1.2124728387109145	-2.711557818080971	-1.3320193698100966	-2.675505467051429	-0.6836377334503786	-1.9363234829379867	-1.6862089777802347	-0.9373388610386001	-1.6484994371833646	-0.02874372856042971	-1.0323277166791458	-2.9465658381606916	-2.8490161482071477	-3.209416578728761	-1.5803191125121385	-2.119043140169969	-2.811086675475013	-0.2923209397759976	-2.864935764991705	-1.987345522690207	-1.5607064260193753	-1.2659332026594667	-1.3475174630726878
-0.9882968528893428	-1.6218867178289607	-1.1812473535029315	0.32393731414267374	0.28349673125676716	-1.42264748039567	-0.6648747289306385	-2.118012036274604	-1.9749847114636547	-1.1416489696356489	-2.1933643616159593	-2.104769875840805	-3.1189929953351854	-1.3502245558218027	-1.839278745770492	-1.293583168917443	0.10724199229222388	-1.8574038888267064	-2.283837899459782	-0.9126546280253044	-1.8232607190540988	-1.308885270165041	-1.8841802011645776	-0.1842412819816139	-1.6198407374173338	-0.7726747843799571	-0.36638479561559884	-0.4793548958774508	-2.2367464116975153	-1.5798033567554841	-1.3816242155717535	-0.998077268590176	-1.6327293737659931	-1.432589146555156	-0.39515982694642093	-1.9772090207186124	-0.6775407700265279	-1.0701613783279613	-1.6423708025816046	-2.0659025466196907	-2.755741401724614	-2.6359383962610927	-1.375439988899102	-2.060633348760242	-0.1780935211730792	-1.309046941453978	-1.5739739931887369	-1.233991795431297	-1.1584068242579884	-1.9112017476554597
-0.9788265852571801	-1.5723536118986716	-0.9440202959608022	-0.19659733161132775	0.41814155670860637	-1.3125868176148798	-0.6211698422439191	-1.3842930660833688	-2.06242825028422	-0.03858131505433395	-1.446551246844517	-1.4821851231209187	-2.738659229121897	-1.3761735368180572	-0.7061177179529747	-1.75506354819717	0.23342941757017993	-0.9884431251345602	-1.841856108211401	-0.9965609435482485	-1.3750831665282472	-1.104691852671999	-1.16809527231869	-0.2585955508481622	-0.3522504102979505	-1.1769885356706817	-0.6899423150022133	0.34314432249920257	-1.554747598462911	-1.4321967645341027	-0.44319380888542204	-0.8192195127384007	-1.6470905189924443	-1.1567452465650934	-0.20543692116527099	-1.6938904523067762	-0.8219611768276902	-0.9963875694397397	-0.7017232819164781	-1.349929983701052	-1.980589208560587	-2.42930783195926	-1.0448989671244313	-1.1132796692519942	-0.7618913870827262	-0.07722675219828684	-1.4397346371037434	-0.6926709158561999	-0.8424818778117734	-2.348115811648915
0.010433681477075574	-1.0019688458815632	-0.6500607461013472	-0.3097310771016769	1.3629869625594067	-0.5942827830583595	-0.5023738539571243	-0.15067124237791535	-1.7905583666509606	0.7061677562413076	-1.0192091277582878	-0.4862990309173465	-1.2961733726577718	-1.2735336074427777	-0.31073394826972606	-1.8955845359301797	0.26588741001147526	-0.39951622236773	-1.3599677856704846	-0.6700363315673951	-0.36740538955022395	-0.48015082245601814	-0.08868625148729235	-0.11653013840439001	1.1835598046428089	-0.41738724501000524	-0.5494604620544181	1.504812785099487	-1.1225718490609364	-0.9112417997544608	-0.3544845953395559	-0.22907395116090187	-1.4476296998177027	-0.6902014036863527	-0.21564516945851422	-0.6515273484286823	-0.2388096099563162	-0.25178668484524597	-0.484642101872942	-1.1513387567680982	-1.4694970661248388	-0.8374584214753543	-1.2644643687029222	-0.1448282043474867	-1.0498558380329548	0.3178702057557894	-1.2316161106825394	0.0003718004423824965	-0.24705682489533398	-2.063875938423965
1.5614368989389107	-0.1375707659109559	-0.02541824043818883	0.2630776440939167	2.7884954187209554	0.691295835535165	-0.2006767196335408	1.1479093054075127	-1.0880567071625085	0.9552956501915969	-1.1304570404679626	0.595501418683308	0.18326690729227596	-0.9186976811920402	0.04356147930436038	-1.3946138403153205	0.6414582132910377	-0.39803427153423754	-0.5787961128083291	-0.364948564284276	0.930564141235908	0.7613654590840918	0.9654430015010841	0.543274188929351	1.9910039695474089	1.4048782361362175	0.3298122361732149	2.7618450057156965	-0.645352921838148	-0.12505415085052773	-0.8366689324258019	0.41787336151278126	-0.5549122373588787	0.08136518396960776	0.057017689599093244	0.46546578910331976	0.5248552981283422	0.9486940827019684	-0.5624368989977488	-1.0646208398085313	-1.2993125789248503	0.9016310595096466	-1.2365304800032004	0.6697950709870132	-0.45509585370574984	0.23925806752677717	-0.35052644573492175	0.6218715217030883	0.24534508870073088	-0.8713224365986294
2.6221880819764625	0.7224098102822735	0.7479546731946191	1.0144537737160286	3.4909651496485976	1.6242417652782972	0.2896539940167141	2.0777274150683094	-0.2556605801603131	0.9575970634805026	-1.1282745562397858	1.3034403638497727	0.8708215033800933	-0.39731484445873716	1.0233763802977738	-0.36072117528621256	1.2619288586892288	-0.6634754203615876	0.6362566714743845	-0.41163212920906367	1.637683490205267	2.1158863688122933	1.4432931317611013	1.3930712376952121	1.6233062538686445	2.8557167752940935	1.4293811142901307	3.2563238834257304	0.46954362894894097	0.8265568454419733	-1.138612620680264	0.8420999416235888	0.6624154069892282	0.907278674853321	0.8146584406566983	0.9560469400032786	0.750039968710487	1.7444090203033387	-0.23599055712646844	-0.33397368026428564	-0.9182728685901154	1.3918991209473086	-0.2143082031936442	1.2093607411614584	0.598514626785939	0.38642913240808846	1.0543747175896772	0.9699050350405988	0.21924834488999048	0.6373676655404817
2.4929036502997812	1.4320827476882794	1.256325506128008	1.10435331209159	2.523248509053916	1.466885998527187	0.8191390683091511	2.2684124894207143	0.35227521611132395	0.9799516204822806	-0.3094052349772452	1.384772324239671	0.9274293213722588	0.09525882103083695	2.323827832134988	0.7442958548458165	1.494168214624973	-0.6554181154664005	1.810562518873143	-0.7435170304537383	1.235620954430799	2.7104613011112186	1.2860410608476147	1.6325002608094628	0.8452410427372531	2.7270110293756873	1.9225696497927272	2.3936912715036875	2.137641988312478	1.7306388061719304	-0.6597108064850427	0.9600294043267212	1.302873083673467	1.3731296156731245	1.625402847239299	0.9159902394262489	0.39755146943538877	1.5532674315887145	0.7727216880500944	1.1712933066750837	0.18415278350473452	0.5428551026224904	1.4958968876679297	1.492158365773552	1.306892495325075	0.9436922972989403	1.9604659101883675	1.0316680127003168	-0.20517282770812392	1.555219072511005
1.4729536675407626	1.9059543054806571	1.2840178063229308	0.29518440119647005	0.2971111275585228	0.6166364200535885	1.1986039016070136	1.6116562458577297	0.7300158920017163	1.0684918177545	1.1501519400959335	1.0841378840433082	1.142936777068174	0.3935966810718959	2.9600028782696297	1.5233825496013955	0.9091417310132011	-0.28794381197006097	2.230845714464564	-0.9714562110186521	0.2781487578012881	2.2260256799314866	1.0101098813816833	0.8451403881583783	0.8604903121287916	1.3815292569780422	1.5229796150838117	0.7008229126767674	3.3804844135898877	2.1754209517865473	0.5345319971081788	0.7741397523465435	1.0022208523040215	1.4012043370667029	1.7749787415855478	0.9945063489330049	0.15844852288922406	0.7037500759003656	2.0491126768075367	2.6626433310264273	1.7276993896015524	-0.3976582235107197	2.752339278080664	1.6161434746906809	1.4591090022198347	1.354688975538022	1.5488449077523236	0.948183870237693	-0.43488829807064133	1.5402613242689422
0.5074889825636041	1.9955955621450632	0.975486920713119	-0.7072018821087839	-1.6394390079200198	0.2318094242390713	1.3461771588259355	0.49276764671291723	1.1127168682662265	1.1288829419236308	2.265559200523925	0.9593181053607162	1.9050359402757961	0.4912734188347031	2.454273770907247	1.9174828776831934	-0.11985434892839932	-0.029048748814590877	1.7745628197555627	-0.7322138022859491	-0.10476488427755061	1.3088782006308184	1.0662830866660298	-0.39638030746158753	1.8996152828706814	0.33865973192888366	0.7788407190339327	-0.4941341048544686	3.2756086280731593	1.835441801247334	1.7100070556749392	0.3433767229955157	0.41262144845383947	1.382017541359576	1.0181432944515243	1.4479115384332326	0.5747047884113422	0.06844460227078111	2.8144003228671255	3.1887802043207683	2.7359118239861195	-0.30608245568734516	2.77313889656042	1.5984410678283616	1.5477398036839671	0.9827316375918229	0.2524814445101007	0.8533248839707374	-0.08123143618853149	1.1034852083388744
0.2687317415980184	1.6345107671258883	0.6642311802019906	-0.9620026057521963	-2.0223062191603938	0.9479308369505843	1.3187497758532187	-0.33657364314614996	1.4851617437616842	1.1416133265817439	2.255738963533857	1.3544199354910658	2.72691617152073	0.5826755623846417	1.4782827479702008	2.0515850532629836	-0.7153754307118821	-0.24762191693814312	1.109852706899571	-0.014996783567944233	0.6045290490347688	0.8965576081257612	1.3232459529795588	-0.9807056284930168	2.8923207555183263	0.6133727613204083	0.4931971602713131	-0.33735064370600293	2.010393128766062	0.948525368941651	2.0733401787351182	-0.09307839708843224	0.45914776535395446	1.697708131664686	-0.05730300845979438	1.7849903854706186	1.2894745574425546	0.18051659120674635	2.5633191019739408	2.5935795202682854	2.5076802810811123	0.5722507971984409	1.886430924505484	1.3617904596048493	1.98953044903233	-0.08733089087318084	-0.5644045101408675	0.7964576567883656	0.5943467578907407	0.9564272239264527
0.6552086404320161	1.0791097581636702	0.62079052472682	-0.29225745800533803	-1.0055339523924356	2.203956576275602	1.2358713267391241	-0.3348968758495323	1.448475885176016	1.2244758011175756	1.3521711422119134	2.076605272268376	2.83719070914432	0.9102345966276529	1.139140167414059	1.9262765952671717	-0.3917546702650648	-0.5981459065112594	0.9231661987939606	0.8071625041930923	1.7903475351192737	1.189168849887438	1.3704954770929558	-0.37767566121106966	2.705557698330903	1.7127541394740564	0.9009972929836298	0.7371523375193731	0.7477573585945382	0.33843287828726953	1.5334750557121446	-0.14644872063552117	1.2590490703083086	2.1973372095456862	-0.5007445752178958	1.4968743501959885	1.4136509018148877	0.8356847662726489	1.4999587683786157	1.6105011945508465	1.4383870948227926	1.0532787881354524	0.9941914857083987	0.9328540034942661	2.529795071103619	-1.0241538993764598	-0.04029312705992546	0.8019149367574244	1.047071807367668	1.2075584734959088
1.1202168287430352	0.8235431234970316	0.9076371728579704	0.5485153715196093	0.155554207996101	2.9184272351468734	1.196713510814	0.3215091771136229	0.7597786616810843	1.47397018275423	0.5172001365601208	2.6089229089653303	2.072118308204355	1.476422140604801	1.7235128484494742	1.400959821220304	0.4575456561193552	-0.27874539974463103	1.098111974918679	1.2861854246032096	2.411386527005342	1.4681630795980145	1.2029067184596163	0.7978325898936214	1.4858405160927177	2.3342357464353256	1.471971576111036	1.564496430306657	0.38956029085242927	0.6911621045425634	0.8511705920728135	0.3643637730990032	2.0046848697484325	2.3093564475822865	0.1066975188491083	0.8701461688652098	0.6462805166935024	1.4854081075022882	0.4061248243792378	1.0390383724313461	0.7056187921223916	0.5513161632742313	0.49652587084159644	0.5726032388068295	2.5698458442732828	-1.043351084858105	1.2695945420165495	0.9183447579592141	1.1569171955777908	1.3669526825474139
1.3046336306577613	1.1436158826030374	1.3521439740068666	0.7169904847933439	0.42145746686005836	2.6341754239496447	1.233758558347982	0.9026378963770207	-0.11805308801381635	1.7803356941321995	0.43694783555051203	2.600031589336289	1.0256050867064925	1.92448110368164	2.376031173569246	0.4846890906699862	1.0063086368387701	1.0326939399602886	0.8998619059676674	1.2907279067008919	2.070495578682997	0.9788857349678776	1.2884169860603858	1.4311470745978678	0.4641451497818752	1.8269630072408969	1.4972196556104247	1.4871415155671797	0.6618845711180484	1.7309192925037398	0.8934759781370173	1.0966254363940506	1.9243668197082562	1.711035241934152	1.2260479074889927	0.7140653559785327	-0.2138772483354157	1.7953849264833763	0.017015320744482074	0.9671756539383026	1.0597370873292924	-0.17637784619655902	0.017364139594446104	0.5816162056334864	1.9231800607739458	-0.14642018222537656	2.0605068849129307	1.1505171701200063	1.3460592951862358	1.0829165189909953
1.2480890931997615	1.7559236466337198	1.635154584705376	0.1569687855723582	-0.1785573297046023	1.809113130091888	1.28100795366744	0.8673266547910586	-0.2953297612222551	1.8431142907604228	0.9163523710602502	2.1100495114652666	0.3647608943045807	1.82783753616166	2.0905786778796696	-0.49333486384461467	0.8352100086288454	2.651812606621201	-0.01910453704378887	1.102672133545935	1.2614034765371027	-0.1678405964379896	1.852176720554922	1.052193791928237	0.460535253395668	0.7366558356212938	0.792010986488155	0.861251410955584	0.5878003425790499	2.302072559850038	1.6826594388527496	1.4129946756336689	1.145943550793949	0.7576332436386226	1.8613410111609843	1.2787263710130976	-0.08551633117588527	1.7356314863085525	0.41782424085512354	0.8668615010048074	2.0223747625844233	0.0177129828666944	-0.825236598305327	0.9590660064475875	1.0007232922493847	0.9662355945554753	1.7241422669630562	1.3760625454857252	1.938003895301322	0.6204654189846849
1.1021342388964037	2.034405717227627	1.51749368831822	-0.4539479834580083	-0.9190891278661216	1.1002229978168139	1.1745739318094788	0.39474223019458526	0.5975919187635794	1.4084567188568895	1.2561245234898915	1.4337706903082312	0.1835554160948307	1.1792287420489684	0.8563418736356784	-1.1128098964446338	0.24372362288828497	3.4701266621774316	-1.0377369049109868	1.0898612016203777	0.6788413687998296	-1.1200339902344856	2.351840383257505	0.22013050738261997	0.9373244301906147	-0.008792293685863137	-0.19218250106858575	0.3995411187659374	-0.23860453887867858	1.4904882040226581	2.306075823486829	1.041935661691038	0.4711506179314092	0.1295577200822623	1.5078868340615303	1.8030283668755318	1.1193554244631179	1.334020424407303	1.0092034161378975	0.34317432605950915	2.417425356143645	1.2087393063935028	-1.6968345045032192	1.36017224436542	0.24182302322270544	1.6246135929615306	0.887910894101463	1.4129716757762012	2.597678711806426	0.4784544018598898
0.86543955144413	1.6056618495369344	1.0836247018921388	-0.5397569271326319	-1.2871625039653218	0.6768949301597263	0.7518918052362817	0.11101102682491759	1.8979405586815006	0.5240785613688876	1.069873478355008	0.7986164939209335	0.11038901021687317	0.5338046091982386	-0.34690982331514764	-1.2290359643795652	-0.2010027623602548	3.0630412507576747	-1.1723880977220116	1.276259660734129	0.5259275600313099	-1.235944869600977	1.9834973568514558	-0.20477010405050497	0.7617380070944556	-0.1323784240834854	-0.855811499152492	0.30837590164266887	-1.1091574934648076	-0.3261012703253707	1.9051142806401118	0.4150256195181922	0.42355756163049335	0.09934351508338127	0.5985819854721385	1.4011952803744425	2.2565468938800337	0.629254348174843	1.0953501588475127	-0.37301272140065084	1.6804826087028484	2.2292179350899244	-1.8407604946696186	1.4653479457885186	-0.39001513727547443	1.7190908188215646	0.5189132632260417	1.2065369464686966	2.6147141602022734	0.7017818956447465
0.4894434435931791	0.6969952411173203	0.7307012568697312	-0.22545622961802897	-1.3045195689946365	0.3460488807109049	0.029260145512362275	0.34060674727068135	2.529482928863279	-0.4260437944744509	0.6127364719193272	0.2767005652106314	-0.08951603806901827	0.5409423902570715	-0.6364280068506952	-1.0206680798523173	-0.25989576337244774	2.0835184067879537	-0.1817804712572934	1.2950495459611062	0.5509508690752282	-0.7124934385923628	0.7165383436290754	0.00462836171216117	-0.2971165178394552	-0.062276004505886655	-0.9592360745245431	0.26018402886008857	-1.0228698407847339	-1.7107487431595017	0.702300036896836	0.19242748376359128	0.7459247289138923	0.2872411116327766	0.007003838683965894	0.23904791241836829	2.098909986662007	-0.11041831648049978	0.5432311844067137	-0.7000297604769279	0.4861626877701306	1.9993044033266285	-0.9982280947453531	1.327237298068256	-1.1580399550282923	1.5488238797053397	0.789716106251477	0.9096923295478939	1.7135409374990955	0.8327453252041752
0.1035065099167963	-0.1144981245867094	0.8042989537464368	-0.05967099385597843	-1.1004699186436406	0.08292445537521201	-0.7116758514011392	0.7642540224948492	2.1023074889053506	-0.9629160999621196	0.3693434022324495	-0.10019059078383763	-0.22086103589450393	1.2819532670146159	-0.10674563565448975	-0.6849251234571837	-0.11930791124975555	1.4954684282327346	1.1302918681438505	0.8199737428508768	0.5396245862136804	-0.21381479583773536	-0.4575585594241013	0.33926920174507386	-1.2200651999215169	-0.15577428881953356	-0.6874134772850315	0.04787990056764126	0.12632704282298446	-1.5567977991602138	-0.14283049688550983	0.46888346537349523	0.859463423181515	0.1781240650343814	0.13652718496284189	-0.5363398557601167	0.6261138012288023	-0.39842780417292806	-0.1250598540712314	-0.35238023555387316	-0.017208649978695676	0.7504523336713509	0.23777574330213172	1.2436954812046117	-1.915396857189399	1.343191263523785	1.06692074308628	0.7276893366552758	0.39409030058603556	0.5555975498318679
-0.061529241036820455	-0.4449064544782065	1.2019100260940274	-0.3065956377345737	-0.5563088538338665	0.09702547500973284	-1.0819977720721188	0.8592235758568338	1.231725160516208	-0.8487709002607792	0.4848236157799222	-0.26603199706966724	0.009444779937190412	2.1220701983289962	0.4449437944771218	-0.21423690521335614	-0.046587508715175675	1.5325863155688682	1.7426531540373034	0.0007032972639881724	0.5362425415032496	-0.06501991561549057	-0.5121368898667463	0.25512742766142926	-0.975527148506765	-0.21417523402693128	-0.35746639294765736	-0.0802294200794523	1.3869225579325457	-0.1851885353817213	0.2189438189132291	0.6316985179670785	0.5969810596760369	-0.25099340984601176	0.5421323127492674	-0.1351173407005382	-0.9668690498577065	-0.0065260865835757905	-0.2718511944811968	0.37565598661595134	0.505989979763465	-0.29122767740280353	1.0685260254444289	1.3040636156024943	-2.011017137856585	1.0815942899854685	0.873750552838858	0.6927911180014129	-0.5937262392227682	0.13450045800088758
-0.0028169174002074153	-0.3658739973795067	1.4059942200355124	-0.7009219472464074	0.40892125833133103	0.3692934843423936	-0.9067456396654937	0.5439237410135058	0.7452485812007759	-0.2514498745116034	0.6738596228022988	-0.18544698507200316	0.5300452971209717	2.2748408087539738	0.4964501545872505	0.4419590321348792	-0.13361888818034323	1.5608007922720721	1.3785655137347477	-0.6345199320162185	0.6155757660697617	-0.02412249011790489	0.4786887514647756	-0.25042791495031863	0.19095992975521112	0.11948459577487852	-0.15452434422942174	0.14524596613399682	1.7471269578088064	1.033839297163631	1.3545735580928047	0.11116856544011641	0.29478087068713105	-0.5553965701899589	0.4564707342616095	0.8871360892586467	-1.5178657773988007	0.6310228283652058	0.2600065032015209	0.9185675372881041	1.231716604356078	-0.31478107907010583	1.2934989529208625	1.2102544638444772	-0.990968986570625	0.7142313789076052	0.4794038375232573	0.6447095658748226	-0.9564246116794628	0.02936669901214792
-0.053469789515767384	-0.19700376979816325	0.9838116430544498	-0.8881749645335183	1.379194119448766	0.44994716321663236	-0.4212884007182341	0.22012781929587943	0.7720043451875169	0.38718795455698235	0.5978676719415247	0.07698384822424971	0.9186919029799583	1.5111594612863242	0.2852580500496337	1.0833892474212359	-0.3786697739453123	0.9392049466497938	0.5498903262004357	-0.744671582909404	0.6731168861917214	0.19100723165358194	1.4024847270931284	-0.8090491099855095	0.9916636508819006	0.699171088288303	-0.0942718841187399	0.479182238034658	1.0990043162319534	1.0970927485216329	1.981251575738704	-0.8550306036238337	0.24248256870347232	-0.43982397910312143	-0.3634541745909554	1.2454086156196604	-1.0057716189995538	0.7505207914277161	1.077218083306575	0.9238711356173964	1.1363678959491939	0.26824642976545826	1.296874560499236	0.6475166041365635	0.7055664879700065	0.35213785324714464	0.37900845744249184	0.4472130716033787	-0.9061197355916368	0.21680292054501843
-0.5361556365971087	-0.15458388330530132	0.0412339299440438	-0.9010054958047647	1.620387161242368	-0.03639491898892356	-0.13611182433439126	0.17959633118071425	0.7752737040994544	0.6551406228585192	0.20591841346008743	0.39259497484612316	0.8476803145699359	0.307283095676258	0.32004755734774104	1.3030621620794502	-0.8265417793053436	-0.17868752233079943	-0.18331278477702695	-0.5566484376235135	0.5630852479712453	0.42013948341462193	1.3145172950853188	-1.2183290962684854	0.5422094185119547	0.8837141598539154	-0.11052576442673846	0.34403727442602616	0.1385935542945481	0.2615979112142059	1.33274643993447	-1.413077461454215	0.28494524799616383	-0.1835586417748034	-1.3729630705805624	0.42087499577537063	-0.3755821995645886	0.11471522410926834	1.6625248827638628	0.4325528821785765	0.1346463349602112	0.4753091122773244	1.355110092969733	-0.24925684977056875	1.937940660121303	0.13665061201371465	0.4632735608269792	0.164217508221041	-0.6468747372956697	0.1779655718887433
-1.3448852638789932	-0.24047071095620787	-0.8720676737974531	-1.0453464121391598	0.8537455128771338	-0.8026211928241381	-0.4665454254503162	0.14877286086764296	0.35831294022278026	0.39664394488476024	-0.2996825224785507	0.6284322589536372	0.39058799541343686	-0.6418732623696017	0.632081873835921	0.8961836785483986	-1.4631898729031687	-1.0273172775507255	-0.7308993301561704	-0.5811499701431808	0.31688895056758987	0.2851071106058734	0.37994253175139814	-1.5838241347499333	-0.7332119165098523	0.23918309464710222	-0.13030762135782178	-0.4479629024379839	-0.5076227973963492	-0.480144378437179	-0.08871404911487779	-1.073521491404072	0.06780596025744459	-0.34393348467588997	-1.8184813313756683	-0.7972373461555832	-0.4259106338046155	-0.6225225592945077	1.7632452100580498	-0.2860767517825032	-0.8922776400720636	-0.0561491441381179	1.2508554450693938	-0.9629410464473972	1.822477425326171	0.025018426106842764	0.08287028417289999	-0.045870393841730576	-0.12145119112406481	-0.3833594661700384
-1.9953981965588492	-0.38734908925288714	-1.3004663799910767	-1.3916993310449446	-0.3232764240756936	-1.1154652252448682	-1.4270661935453663	-0.4175002299098968	-0.2500048626811278	-0.27837961860920013	-0.723981074619926	0.6347582460163196	-0.1468095898328546	-0.9804171468464747	0.7007176672797625	0.13879294766070388	-2.0220824784857494	-1.1154457788202192	-1.2328143003245924	-0.9769250280732932	0.060587619528076404	-0.22385922806850506	-0.4932813084763114	-1.952379830550036	-1.7367910984762136	-0.9380836230441617	-0.13659106800348456	-1.3852576837187724	-0.8328171491838691	-0.5994151985976987	-1.1815781070445903	-0.31745582771281566	-0.47248715231689375	-1.100391586547148	-1.5127511606452346	-1.368246203628098	-1.0628807413925165	-0.6121742493642766	1.3774494957140198	-0.9593905510874873	-1.1386969435328729	-0.7744477174580722	0.6750897323438606	-1.1672722970430893	0.47450065474214054	-0.14795679936129721	-1.02795387902321	-0.19521118345929211	0.6192178673578752	-1.0578171804559244
-2.1284953868984826	-0.593545759774885	-1.2679204215837372	-1.5883291196588103	-0.9955183688289992	-0.6879534097913629	-2.6036522348694326	-1.6079447726956766	-0.5955964083615694	-1.1211824870685836	-1.0251027530301895	0.2501231154210583	-0.5894231323323254	-0.8174897610635445	0.08523969956605816	-0.4450629082879296	-2.0895879160767885	-0.7389651999226164	-1.590976746245575	-1.3339083293273712	-0.2340917887860428	-0.6513586725651961	-0.7785110035590669	-2.0524131631040574	-1.968237128985687	-1.9115124904697554	-0.22743997141552835	-1.8056705845368728	-1.1617503623436611	-0.4883645253981795	-1.4718436941868869	-0.07128518208611319	-1.0442650599011272	-2.0223389652018797	-0.97319251760789	-1.2939583144093683	-1.634723419214623	0.1567832688075553	0.5375795954464367	-1.4034412210078493	-0.7318724564405041	-1.0154635454069127	-0.20630260379618068	-1.1063473485497495	-1.171845780665402	-0.40996006058670587	-2.2158002929012186	-0.527847040334918	1.0526653167231117	-1.180460859539329
-1.8690593963204751	-0.8814251719478552	-1.1294172802728288	-1.2746259940677727	-0.8787678803466168	-0.13590715513023696	-3.38272010291254	-2.756219223080088	-0.6477751567655243	-1.8406216101390318	-1.2403635410572256	-0.5440238896530004	-0.9779583087993153	-0.47975143992975144	-1.0372696902710468	-0.5806948980583577	-1.5168265744132936	-0.5623792845588415	-1.5203675680323983	-1.1607799233752119	-0.7142176302460735	-0.6484614424759244	-0.8170053799905792	-1.5830749590603463	-1.8654769496315953	-2.228376085533693	-0.5618791470812723	-1.623965968720582	-1.583166985654665	-0.7691021915419289	-1.4490874933111568	-0.6489890750178529	-1.3942927751675045	-2.5089936673392113	-0.806821788783869	-1.5021806722247737	-1.7620866616732078	0.7426616416661734	-0.6990092373355383	-1.5321448979516412	-0.456228643306682	-0.7815901720359861	-0.8448580868059061	-1.2818134437770983	-2.168863778958457	-0.5962180616443422	-2.552637121859219	-1.2305203774601758	0.5570456332720364	-0.660976509987164
-1.5956105589415084	-1.180829238978996	-1.1356724716913171	-0.5703693502080741	-0.5190464679233316	-0.31391281110400304	-3.276136712558685	-2.9555144810507237	-0.788639203299856	-2.1321529762025824	-1.3653117821776783	-1.4419041257247565	-1.331976211959641	-0.2604557806294477	-2.0237204637261765	-0.43035927525484974	-0.6600345854970809	-0.8383339138072268	-1.027802114627652	-0.49240584193310893	-1.2973189654965576	-0.4455392773412706	-1.1690767514804525	-0.6885419798973913	-1.9457601492545777	-2.016221509418754	-1.1290866206734362	-1.3133995271633396	-1.8574709849767332	-1.4323539630554736	-1.7263727077645448	-1.4093530116142559	-1.5720819388304617	-2.354165298503752	-1.0476927878208397	-2.4756327583804363	-1.6282028962637953	0.29468338051322235	-2.0343172642237057	-1.3731078595939432	-0.777300126313596	-0.582130833484233	-0.9477727621209996	-1.8047285507928985	-2.1600126487646913	-0.6042746218078763	-1.9028430134776855	-2.093399278520174	-0.7709027318773677	-0.09380707849314465
-1.401477158688448	-1.3155439055843856	-1.2257918165968424	0.003851731727503741	-0.49191658308552083	-1.2466177263208715	-2.187457272426215	-1.8639926990481082	-1.1984445272566353	-1.7570010116162031	-1.3514497615371768	-1.9186642880349156	-1.476151440998588	-0.317382514424686	-2.3457996972763837	-0.297158294883818	-0.08511472247497505	-1.1904957482235758	-0.5569076362148366	0.13600611974502522	-1.5436896043677297	-0.5330307495618276	-1.7622895404784844	0.06449138375640105	-1.9887013802256268	-1.5937358673128195	-1.5522938407907285	-1.1895722622176448	-1.7855661232883457	-1.869042193300461	-2.169602974561929	-1.5141134916490095	-1.7070222200004153	-1.8004622430192316	-1.1778427320209797	-3.3986726405368612	-1.5006971512516207	-0.9156227847184688	-2.8935065260782844	-1.0544640080913927	-1.3639198464311022	-0.7067819379094508	-0.788894211075672	-2.202783369713387	-1.3797953526740327	-0.5616495739696721	-1.0537888985301582	-2.5530768091373006	-1.9277870754917248	0.012783504279128903
-0.9296096738476595	-1.1194991504414487	-1.1998357374966115	0.10823795042968344	-0.6090615604309709	-1.96940764658914	-0.4991829383111138	-0.005691853292742146	-1.5296476655076108	-0.7334819371736743	-1.1933078569303779	-1.672485736331678	-1.1922438645856153	-0.5982569432115727	-1.9322422548296487	-0.26769532019635156	-0.008293982148458336	-1.1253642725040611	-0.4847811249389757	0.3228998505806717	-1.0854627780951152	-0.9105305549334571	-1.94072102450628	0.266215943099786	-1.3364211414681195	-1.0010580591251674	-1.2663377094180985	-0.9631548140257647	-1.4316493212084507	-1.6558377704177172	-2.0865443411500255	-0.8618310854228619	-1.6590929612680594	-1.1167190517833503	-0.7770003792450483	-2.9757964437107103	-1.2264170926138938	-1.707692871699261	-2.806756161158472	-0.7086516312913674	-1.5969088843860735	-0.9393086492950334	-0.7736443339739884	-1.925983552102419	-0.3240342375320823	-0.5865139276725037	-0.7229526521337908	-2.16311844222427	-1.906863658098156	-0.14163324195891028
0.17311329788491614	-0.5701659057540337	-0.965178869123411	-0.03213380948849533	-0.16541451610988298	-1.5570940910506275	1.1049782254259217	1.6407307821182682	-1.338952599931613	0.5216056482048833	-0.9733950457844023	-0.9699491503146658	-0.4977020138982366	-0.7873004083963716	-1.0378009781730244	-0.22997596934802944	-0.10247592065963283	-0.583463664309967	-0.602023653442556	0.25053352402954676	-0.1551797196592543	-0.9270611972027246	-1.3100148686487827	0.11245403671869691	0.12790587575161363	-0.08521273741219039	-0.06780602470888311	-0.1792592467794766	-0.9253998814041519	-1.0402475212970703	-1.1720470996645458	-0.11110054837133845	-1.1031879228548471	-0.2941053105506325	-0.03798047260424133	-0.9877351771739334	-0.40154893796486085	-1.2531878107286138	-1.8682543059716588	-0.37176346547370304	-1.3302207734220222	-0.9808179786933482	-0.8680394260578473	-0.9514546091508452	0.512979894479272	-0.4565268683048858	-0.7009928379621293	-1.045868130629648	-0.7850343195053078	-0.01900207536463608
1.6903797174067472	0.15856651629107957	-0.5717955136443816	0.09847047850386713	1.0339850013767475	-0.18280846988245938	2.0371939265933947	2.295299109502258	-0.6795560313113065	1.3456565776241478	-0.8063919436154166	-0.42819288100444197	0.31216946522526096	-0.4990965483672021	0.013949993996402451	-0.15100690883310441	0.10732910574948916	0.08353561136649812	-0.3248807769574366	0.38462946680355975	0.5241721731978812	-0.06610079573417726	-0.27948746750798537	0.15731060452666043	1.628774683869799	1.0107765730277305	1.4800237010309105	1.0132683264009057	-0.24046394274966848	-0.5476724327479123	0.02842032382333175	0.15215775807107473	-0.00974690017082715	0.7606313826591231	0.4490622847213676	1.3003469516921988	0.991268037531528	0.034524257449897344	-0.7145125174886059	-0.007076370967957623	-0.9528997801651595	-0.8641357031357236	-0.6842178678523179	0.19912522876876831	0.7935886537788454	0.21464100667365074	-0.2263601565203908	0.14941381377804627	0.297498594707978	0.41426012816141633
2.8332958243154422	0.7466711342629342	-0.11667725336236638	0.7090001697114553	2.154954815491442	1.015569172068545	2.1641415683586036	1.7551260851129649	-0.034879655770063744	1.2702853287059324	-0.7335456421866566	-0.3794314905103051	0.8969263223059619	0.2531544323260781	0.8832095338889779	-0.1549296733432725	0.7230839256684848	0.5378013476626919	0.5436278382519185	0.8111693792359538	0.4794916568240403	1.212067842779185	0.36059623421570164	0.6584296447085534	2.245313699331735	1.675364729959664	2.331339058774842	1.7950168150342698	0.6443080605111874	-0.29687651761995265	0.7087781394904112	0.04742573379698811	1.101970025343107	1.8306691025343287	0.39039560442917254	2.4008358886360868	2.303666818859819	0.9568704871714684	0.03437610680825455	0.3718392635968734	-0.7721116546241403	-0.7520881167005569	-0.09904117483333677	0.978724060169877	0.5049450828546997	1.3167488039478372	0.8961675614206056	0.7671228485368734	0.3441753492600397	0.575058694844691
2.8592600876244	0.8759152703126619	0.2678206682477559	1.479686954208251	2.0667597706308944	1.0940313495940244	1.81746418401628	0.40591467770942924	0.29959354126780774	0.3905760655751788	-0.6545624012996772	-0.5285901182583453	1.0766115228574749	0.8010402540263011	1.1882192440711663	-0.2752223415796628	1.4117912007628755	0.6840000610843866	1.4514849098512983	1.0715301063543112	-0.009981209573171824	1.6939567506368205	0.27101789889027345	1.3007376348648327	1.8378799691945877	1.321581073930403	1.81817019102232	1.4890736052655815	1.4366174731340857	0.0599379110323919	0.6689931703045782	0.11495030717678674	1.5398307689902269	2.3640468621248183	0.14455562422986107	2.0716085654107883	2.7137875877517073	0.7578688418704075	0.2856352354350933	0.6523681082069684	-0.5994502343194664	-0.49001381139391653	0.47001214520020085	1.2238318133850294	0.022930313160016348	1.939802338987727	1.88747180939001	0.6497523427250261	-0.43566583487462957	0.10343177191941487
1.702921219182781	0.4393306991389097	0.37932537590100307	1.9309817705688246	0.573572501965318	0.16965494738691084	1.4267464899052065	-0.972219854192094	0.5085035684468747	-0.7098241630385289	-0.3662142471398898	-0.35390605680565124	0.8089423557068319	0.29941430195301927	0.6905885265323634	-0.2798737559196024	1.8103267251415565	0.5164073001043918	1.6384777639213652	0.7295845655648338	-0.29746092828160153	0.6426856658768413	-0.18869445041213254	1.601014168041349	1.0601352386148817	0.04985975353504281	0.2946389000019949	0.3195995094047557	1.631286119036277	0.7303803557917634	0.3836225611943821	0.5660735946076563	1.0802818186925416	1.9397858770480874	0.3026104947852031	1.3318713408900953	1.9925315939724508	-0.24433065027680248	0.38326118443898194	0.7317211345914378	-0.09088935501805948	0.29901061407330737	0.5505116921018008	1.0674636457024782	-0.167088247810989	1.0912435246906875	1.8521929428653936	0.1710294015030105	-0.9208663935546477	-0.4954307374382131
0.023246312928327323	-0.31699980832136543	0.07712904872198784	1.9037647095836525	-1.25639691833149	-0.8843150633098145	1.1325813328476042	-1.5500722909456126	0.8188048519317109	-1.4331635603838906	0.2724844502568007	0.1835243251064493	0.09727951907928271	-1.3185239517600074	-0.39570763204675324	0.08337736099569606	1.8679425702955317	-0.019126009324506723	0.964390175433278	-0.03753501236491802	-0.17932390705725648	-1.2791510343567187	-0.4918609556681393	1.4624047924131724	0.5372155856696017	-1.2945699560726383	-1.1145541511134467	-0.7873496088375938	1.0451973099732188	1.354602148721658	0.2724420644886799	1.0304481385440682	0.1680079735151066	0.736853770981002	0.9559793594785458	1.1332584864280137	0.7189202920051039	-1.1727511965341768	0.5659202017915926	0.6406708174122756	0.6474514767540648	1.5597095959819487	0.2263435766431069	0.6508702970981293	0.03871016548691352	-1.1142356736915044	0.8451506040220216	-0.17120641579044432	-0.38516171003109345	-0.40137630482183506
-1.3172665666803374	-0.8918522404497462	-0.46090843471634985	1.6080532383498867	-2.0756676444701374	-1.4049095107389424	0.778016092998808	-0.9403705421487326	0.9928759482693461	-1.5813366883720104	1.1362585530928833	0.49527458728320284	-0.9336444891394173	-2.9429592248324243	-1.405540947694567	0.6780267629343321	1.7507262334593576	-0.83976217300275	0.042850091765067926	-0.5825857213006261	-0.10018439785774086	-2.499432738400063	-0.5219706744875947	1.2119453251313028	0.2649440291378119	-1.8133721524552073	-1.4664789132683813	-1.134211386196896	0.13479592659890077	1.3546768424895717	0.1826084853430013	1.047151318750109	-0.5342905846935653	-0.5259484480289512	1.5055086711338508	1.3241914729274633	-0.2721572078293039	-1.4898745399648234	0.6482345096182419	0.5013973193153443	1.0437986252668254	2.4880342470203414	0.0346427309086113	0.0869484750252654	0.2073148160176769	-3.1671580547390095	-0.1785074119315422	-0.17446623316309195	0.6809727475257424	0.384773645869346
-1.8261425797625859	-0.8772021761402486	-0.7299254778199247	1.2773944363795589	-1.5040823841446245	-1.4239695518113524	0.25810199600163053	0.43387165165327435	0.5540448268922341	-1.3281123846860041	1.7910387709148359	0.03373897936261968	-1.8878634270217556	-3.1291237842944204	-1.7139428864335686	0.9867604328331284	1.525986423976445	-1.509430868248565	-0.4482060272024741	-0.5044268215855908	-0.49102602855353183	-2.025246329725376	-0.5400053755212681	1.139557426506497	-0.11778798291925897	-1.3225886035542722	-0.7467429610198065	-0.8558031224363021	-0.3945694700212	0.6335886227088934	-0.2551535960225204	0.6064865882310728	-0.7367480268960864	-1.1523654081537165	1.2757927714954223	1.0521189848825916	-0.6089528968940492	-1.2796773588497679	0.3005695849076858	0.36553690044471965	0.7161498505211422	2.182049532964035	0.26074342704016507	-0.3822905396917937	-0.1436868982443191	-3.389052599450961	-0.45240668414636437	-0.006368237864881392	1.1347987544630456	0.8575217885294951
-1.5673494508153967	-0.29580100342575616	-0.3371595319675881	0.9231905623544857	-0.3389064107351379	-1.2926900543056006	-0.21524492774079265	1.5354865959337185	-0.4911712133263843	-0.8761393197501579	1.7571490709760411	-0.9810848860928612	-2.21413376395655	-1.5167694632409543	-1.2916729526409862	0.6472604439919745	1.0929362224613928	-1.4800744542856978	-0.4306907079134415	-0.05832825706063715	-1.1225046162977188	-0.39012592994518164	-0.7268743692224144	1.1576020145611323	-0.6784060024665632	-0.4341748236136291	0.2637367927531881	-0.5835246168116921	-0.3022476601757691	-0.25741900507524496	-0.9305144013134236	0.07751014915288633	-0.6517477742241908	-0.9897084460576193	0.27945466442900513	-0.03204099954973348	-0.5479014845585615	-0.8498777145023979	-0.4476002496592084	0.1612101828859241	-0.020246475676401556	0.6629608088509534	0.5705526504966687	-0.4603821385618459	-0.8870727693128295	-1.5822176645134511	-0.1811226953679336	0.04056033350765649	0.4376225030843544	0.19764713076989568
-0.9460540803053369	0.3985909051220954	0.506329004822654	0.4757466633867488	0.3814156510435346	-1.1268897430860065	-0.2818700941502754	1.5137352118629268	-1.45670199804899	-0.2620314840295038	0.936640638804034	-1.672995070335857	-1.6565171938631085	0.6686429205014118	-0.72035250514503	-0.08477104516692385	0.43854019101643593	-0.689342664810769	-0.3301964259413368	0.2219150005856849	-1.354038624895057	0.9250478156108646	-0.9457317420269541	0.981268133998215	-1.0512017231784923	0.09716428079660036	0.7704576783753277	-0.6651215293746091	-0.008636859789828666	-0.6877613767844666	-1.2094247951328487	-0.2817519127049711	-0.6272890956932013	-0.43815631672118466	-0.7242304898225876	-1.2683849709356827	-0.513057386383964	-0.36860254399205694	-1.1261771907014317	-0.15966316073086423	-0.46072018511495216	-0.9532995020191499	0.47932942232839043	-0.16602359348866036	-1.274178300096106	0.6617240340032178	-0.1172842289271415	-0.16950810731331986	-0.8054996033655292	-1.0803352100459562
-0.36154125363196954	0.6957765668213722	1.067673779218975	0.05420758019508306	0.36907705276429376	-0.7936539006081498	0.1455952664294234	0.45180706230454876	-1.6987938216398928	0.47442148239220044	-0.1946183500865974	-1.4018011094241685	-0.5991714563159957	1.7041767672334496	-0.603733601629043	-0.5499499643125543	-0.17550419022737135	0.20448206216385684	-0.47168663935445054	0.17789664723374046	-0.9734356048585672	0.962074266434923	-0.9555565900790042	0.5395002772134541	-0.9306682752210836	0.08140975394917725	0.5816353769738707	-0.8568357114106191	-0.041625123652293	-0.5547932764152813	-0.665853713350131	-0.528398587836966	-0.7572447042789907	-0.009909188155636225	-0.9670705439203927	-1.709062010997677	-0.5904654820285403	0.05031628775727594	-1.2795709257196786	-0.47434902004597546	-0.2847578237472304	-1.4736690247927196	0.01894490168607033	0.022649619234578703	-0.7191148856433233	1.4530452575975707	-0.564126536898029	-0.5168447757684481	-1.5224559265761735	-1.5690606149498487
0.024706841085653724	0.4447332429697109	0.7972534989885015	-0.055809671149532676	0.14166669865728898	-0.3020265411693376	0.7195631454782989	-0.7158784368018098	-1.3761716859562814	1.0619855438215313	-0.9022223171618605	-0.44535206528864824	0.18182542131732685	0.9978911605879058	-0.971868485856837	-0.39202582254268403	-0.4097177959517222	0.393846227634742	-0.7746121744483792	0.1289284839496254	-0.5069527818856727	0.11747652567070642	-0.7029465136467015	0.07193409169504512	-0.4827596120083714	-0.02898622867677659	0.055596515229573575	-0.7336562890270634	-0.42122213807107417	-0.2441416602919596	0.331035527863064	-0.7300946845397501	-0.8527107454428103	0.09771298058482734	-0.4196455373436148	-1.1167850577510776	-0.5194577923006419	0.17198175965171023	-0.9160692059751463	-0.5780118194582262	0.13909485655306694	-0.7809348111325297	-0.32053208116669163	-0.35786080056491787	0.4631951644744164	0.4061005101655757	-1.0743323462596046	-0.7196662935867822	-1.2141194966912079	-0.615967458960743
0.30261944236888566	-0.06566196231274163	-0.07086407094428962	0.2662617574492819	0.27262206853228604	0.06529024790690646	0.9757959232555952	-1.1007287430954475	-1.2103473095916428	1.1291261513771866	-0.7975834856633712	0.299939944885665	0.2344547241053151	-0.44645371314794274	-1.284420237064544	0.05382882103171201	-0.2228611685366941	-0.2227745809407425	-1.025850884212458	0.34284376819052487	-0.548455482011426	-0.43357491827314193	-0.3242312869521991	-0.17593481006851866	-0.13000439211996928	0.2914173404855884	-0.3776937113696738	-0.22367168478465352	-0.718647472148599	-0.09749003634698156	0.9526252830971449	-0.6761872957959161	-0.6993478718586466	0.05120900698553287	0.24088752869866656	-0.09480108571407309	-0.11042275257675559	-0.17169544725864044	-0.4330653990722182	-0.434088216346592	0.2641830655800599	0.14194756394796054	-0.30885286014487245	-1.0971309822830095	1.2761602906074379	-1.1174080774484654	-1.1233620592366687	-0.5197466211142858	-0.2617433551392733	0.807871293726516
0.6219717660858612	-0.39754969024353776	-0.7331733473579173	0.7492650467846026	0.7618645877127941	0.09243179243030021	0.7829806714862265	-0.6598423762635909	-1.4937220330472438	0.6329650389060363	-0.1600384095046089	0.2500670452141208	-0.11445230795067511	-1.181889334365643	-0.9925984445378734	0.15771116126850604	0.04700638172430011	-0.8865492229316019	-1.201391776906893	0.6138381439779389	-0.9622451611382214	0.004492149912433346	0.036225612898395376	-0.23076614046104185	-0.03284141527660627	1.0345371271697203	-0.5518200654119494	0.34447326623776947	-0.6445437865847845	-0.08924439097574198	0.8006957209726047	-0.10089748155072865	-0.2717318627372427	0.1066915374653814	0.369655157114603	0.6492256731492396	0.44706325202792546	-0.739043922104244	-0.14401895720724134	-0.25733674652919264	0.032807355003445005	0.3134479700724818	-0.342930344423674	-1.3390292649064135	1.0648976462544093	-1.5176672290588755	-0.7794907219833829	0.1323836698602171	0.6282684285467868	1.1629391125117767
0.9346833045797532	-0.3212651599975835	-0.6578926856980802	0.9281467697481204	1.1279110334586497	-0.05496697211853997	0.41806445576840034	-0.06846436786092586	-1.653010332803387	0.049430728389945236	0.3639376385061984	-0.34238728084421305	-0.11101667563050639	-0.7756397416430061	-0.05848384519461573	-0.28212673791727205	0.03048467016043754	-0.7838719957556087	-1.3348176652084318	0.5143262703301755	-1.0238222097538892	1.0351786545510406	0.2856053057067184	-0.2998297506723174	0.03268124878272205	1.617922202187809	-0.5237437308757555	0.6178623061660067	-0.3676992914543436	-0.02466275914529754	0.29268332276739667	0.8407430878645147	0.27380340815072296	0.3448452839120726	-0.021209927177548497	0.9357509916825872	0.7485061806610186	-0.9700810260916872	0.016282281417788685	-0.2739823121216898	-0.11983486330008805	-0.2716811313886151	-0.8778511841659624	-0.4749913405059564	0.2113041990162327	-0.5443381896735567	-0.4979270334814674	0.983850360933473	1.0713269364973437	0.11713549292969505
0.9252145627458243	0.06126808156923803	-0.12450062343294079	0.5860084196308836	0.9547988700248866	-0.010807073242895388	0.2080032153170377	0.1247731868228815	-1.016711461008736	-0.021996548584117318	0.394127548456383	-0.7798646457327186	0.5880550093946837	-0.012632666469458272	1.052438129281979	-0.8300269481160366	-0.2824047863106736	0.05742692782854779	-1.1968609267443562	-0.023369085737759854	-0.3560432828921756	1.7102371202734532	0.3155722690329993	-0.4779617354875548	0.27227122935796566	1.4328586680438489	-0.38720102352166597	0.5124167382182199	-0.18471644333986972	0.1361664917703274	0.1080545743810771	1.5342631527684547	0.7440062884974924	0.649838514993845	-0.38516096167244673	0.9884171061755391	0.6072762940559018	-0.570241141160247	0.2995743824517131	-0.4257923361044751	0.11579968293021065	-0.8220711990745684	-1.6314378683114783	1.0318717421147163	-0.30769088139250667	0.684225349673353	-0.4055568364548253	1.5794176771966337	1.1083898071465406	-1.0915158146995858
0.29138051853406904	0.4506304676255488	0.1361693681108152	-0.03545111873225373	0.2535108428301846	0.33859829863885954	0.17543803682373815	0.05223155127343082	0.1737500624459337	0.5161133353431622	0.13815722085510818	-0.6805498208109058	1.4967322091106043	0.19856993295417127	1.8048711567751585	-0.9357622376399731	-0.5479053302684945	0.807537313147152	-0.41694448892896974	-0.5788566864432781	0.5409657347313381	1.509804156974691	0.056677130314914594	-0.6515476927621066	0.5276496649026303	0.4406122323945233	-0.20575822258027124	0.16617713216575816	-0.06409894020629432	0.2925096108728895	0.39266655371975373	1.4763496980397846	1.033463748463957	0.8710639076012922	-0.2881537698553326	0.9154982712325981	0.24953181344930125	0.09847318259725875	0.7578855216333977	-0.40935698617497135	0.4936871278883886	-0.7423243571233509	-1.7028161151815826	1.932408793202202	-0.00017058939969869088	1.058649589977381	-0.11911848421958925	1.5569522557642674	0.9046595878326343	-1.1360541819838377
-0.8242801796854118	0.5651797548586488	-0.23165296729074553	-0.4814758198437594	-0.623773280862233	0.7321100505850562	0.07971041175829958	0.18592043927444785	0.8932548337868442	1.116902324477188	0.08706248914086645	-0.2412741258289852	1.7866737160810704	-0.1774298296280604	1.979319097134576	-0.5536117857393652	-0.4480168080284718	0.7685500995970185	0.9380873128585222	-0.7490724530744793	0.8692976293012467	0.7360637268897026	-0.32822453301623017	-0.6848556178515636	0.47172421460924674	-0.7499815269769435	-0.0420133129092995	-0.23708425685043175	0.2549616261717691	0.44497198525558995	0.6562444691169395	0.8156911821137773	1.1590975136850943	0.9476670572990407	0.1700748757817873	0.5502428403336946	0.05013303521185262	0.3778875074736005	1.140906187558	-0.05843822290913287	0.5081092225577784	-0.23805296970844803	-0.6333288395337623	1.4240962856646946	0.6630511932300369	0.5992225298620015	0.6305207079200483	0.9340967298398276	0.5509699592971913	-0.11712031354554987
-1.7380239923163534	0.29695076503551415	-0.8531231740871725	-0.519659714289157	-1.2742243280691958	0.8943003024787609	-0.24897548448607396	0.6046425021802159	0.5533175412957192	1.1492379436586089	0.4330220832833753	0.16294618573993766	1.1670232404410668	-0.49185292811118186	1.7069878650997377	-0.15610143154076367	-0.018274392698113977	0.11873403501005714	2.0898858112097716	-0.6297032149588104	0.4940620553566516	0.06188712469397396	-0.44216381513640907	-0.5963904307839921	0.08291434023270651	-1.3847176597041642	0.07287384968210557	-0.5185660754902768	0.7347127373156735	0.7151700452527353	0.41156372755526716	0.1970374047837111	1.208760422347505	0.8860785016791565	0.5588889565947336	-0.2024709176112776	0.11497280259044283	0.0596309832661247	1.1579338030663278	0.3719673030909173	0.023345300553893732	0.0713821529551303	0.8514268513913167	0.009903607592545403	0.8860717950643917	0.15068473734428514	1.4414412218604993	0.1051223999349187	0.12849727847895456	0.6815954127517483
-1.7195688394865538	-0.22473517349613084	-1.0812968778598027	-0.3230763101088878	-1.441072817507409	0.8837792302771069	-0.7003105636453407	0.8273061571264078	-0.21772080075338907	0.5622387817609092	0.8320617210049994	0.4325877912299473	0.1925873326787678	-0.33550374841419794	1.2586921374797826	-0.18549651831346256	0.3950843330803106	-0.3755609096879963	2.136813456854848	-0.6473402512154176	0.06126536497554295	-0.14581601151000942	-0.0218108632700484	-0.5002049780216139	-0.25054950289340583	-1.1664513534509902	0.2054662188650929	-0.4912269968017605	0.8723415676228483	1.071152875175677	-0.25942005590042894	0.0689714839756941	1.2363968332287165	0.6860876454494117	0.6053621281827389	-1.0586426608842676	0.1817635937563656	-0.3775960961100794	0.762021083315218	0.40312539241736955	-0.5511983743347361	-0.07578638004715903	1.439976405194122	-1.010338408088708	0.4899073842384486	0.22158439895944881	1.5857346668322596	-0.49686295915117296	-0.22478512543430018	0.3869249119812956
-0.694223107990816	-0.6851586470091824	-0.6806246093457187	-0.2541309643977434	-1.0811916747555563	0.967975014793674	-1.007976038218982	0.42232748995224095	-0.29971984050779726	-0.09463008594982786	0.7480582212153422	0.7114336906885937	-0.33097044986487634	0.057092001256553906	0.8584785611377321	-0.6015520405916459	0.4453848223475954	-0.2840310681311642	0.9999821302829472	-0.9653337432768371	0.1438516392985606	-0.03195515887589875	0.6927052250016856	-0.44815106377495756	-0.16792103026173827	-0.4142958244139204	0.45309101862443646	-0.07015134060611178	0.25985460467055005	1.2002091272300714	-0.8431981556900984	0.26130495008912735	1.1827922888927338	0.3554607038246369	0.38629607261121063	-1.5326566816176914	-0.05815862510778331	-0.3318339057420513	0.16597469946780666	-0.14808451347712712	-0.7301336556344796	-0.38174916989817537	0.6129963486925631	-0.8849518071296045	0.031136985142001056	0.43766189126822336	0.898072680851167	-0.7573067924714917	-0.4222513646940662	-0.5316307472272271
0.580937370755781	-0.781088873691237	0.01825444391922181	-0.5057753346294822	-0.3887127609881628	1.2130914377378412	-1.0064940277353671	-0.39053356219568885	0.541010964831628	-0.30497049661306763	0.014409175250460928	1.0331234729689152	-0.16812161907220677	0.3259080152644148	0.6318639893879929	-0.9776243644475617	0.0390200227656942	0.05811273559645274	-0.36329627858143354	-1.2321347383729837	0.5413958660209669	0.07153417261448679	1.1122139701517155	-0.4204161997240795	0.223124615173564	0.3082473556120249	0.7506022356667094	0.562177672969739	-0.7706678770548583	0.8248212522857269	-0.9701412683445199	0.2923119786420163	0.9230820422647694	-0.00497903451947734	0.09817765419098387	-1.3850727514043129	-0.5866418696760126	0.25203798547993633	-0.33633013095634917	-0.8890289323312254	-0.46292200073798884	-0.48217733935893786	-0.7571329628581572	-0.10377653263757454	0.024223794991719717	0.18021480413017132	0.0764638993501264	-0.8822154039767588	-0.5303590252854143	-1.0300481654210276
1.1488108965462966	-0.4682589304754585	0.5480411560301943	-0.9479860810292505	0.260806471137965	1.3553975220461847	-0.7280975773643351	-0.9185678798366322	1.3727347698817176	-0.11848614300582429	-0.9399989796274663	1.1925403034317448	0.20624999276038208	0.5546564487225827	0.6068587704606556	-0.9280622260924917	-0.6349526459024079	0.0951767482042145	-0.835030709651094	-0.9878148946173474	0.6310370635860001	0.0213090088584353	0.9218629932672588	-0.4354390650444361	0.46114674853111115	0.678384432470614	0.8208344358536213	1.0130213205586072	-1.3006677509691247	0.10912543260025354	-0.7067332396367224	-0.02044856895361014	0.4336378900959057	-0.20559199804255435	-0.20116645533885388	-0.805538542996964	-1.04375172230459	0.9038047990987652	-0.5098523743795078	-1.145865687669818	-0.0878627366462883	-0.3949667835678736	-1.2930293948446079	0.2937315284721102	0.29638211718226887	-0.5006944350828841	-0.049621412043805734	-1.0471442154048223	-0.6502529098531933	-0.8073261401672472
0.7198638386338946	-0.020657187376702312	0.7429365947781353	-1.2752268277385037	0.5293985647093092	1.1314539959971437	-0.3108500589547052	-0.7433121142253691	1.308221499432068	0.027091684613804658	-1.4030953475730277	1.016852824057754	0.24968530416969575	1.0314244196973126	0.6958002670154971	-0.3680245692487247	-1.2260798692346726	-0.16457681319561562	-0.20450931643217612	-0.2117640448535707	0.2693874559279217	-0.09887662789510546	0.47397499277747496	-0.5363184908298146	0.2714040502925977	0.7496843920634728	0.4473823900988118	1.0148802715164769	-0.7366597373338403	-0.41999721757625896	-0.31088269590172624	-0.3893733369743824	-0.09868063748690309	-0.13373586031986617	-0.5370108776666463	-0.16910224876022967	-1.0647614651059436	1.2386585827380503	-0.22939188004901093	-0.5590331545395827	0.13723024356733013	-0.35045518205890674	-0.49842772641496513	-0.05811340741018582	0.2874046793640758	-0.8694162420625199	0.5595693477979791	-1.1119390019815791	-0.7128043434354558	-0.4535608738858858
-0.09504979339048052	0.22931132539886484	0.7539426310725431	-1.2688422459559623	0.38958305807916865	0.6338488027031242	0.10025817152212609	-0.12597454456343693	0.660140024999868	-0.07529444098926952	-0.9479024855324005	0.6521287920647145	-0.014386288129665113	1.5722851847796484	0.7082305937408266	0.546306939722243	-1.3870873969337665	-0.13812518486696757	0.7260976427024937	0.6404287391275665	0.026406944620771332	-0.19141083949616478	0.42966148166575	-0.6167436542836497	-0.12218149905294474	0.7068421167608709	-0.17875668422507193	0.7022560732639949	0.5320646650793944	-0.421369733202574	0.11593806108819751	-0.46752320249499923	-0.3949842342150083	0.08374816972203433	-0.7883456686156669	0.28739421465142506	-0.5884008043250104	1.3380306033538736	0.4452720045276871	0.6034218704186185	0.299555447973833	-0.3162945015731638	0.8577923694621274	-0.5096143054746776	-0.1323953359076874	-0.3796390117121477	1.1387762272306694	-0.7646921223950637	-0.5077785836523495	-0.3966104183001787
-0.40867803443345335	0.2454655842269534	0.7898735323294497	-0.943965464139791	0.17147264088135636	0.2380355928295521	0.3702106976544615	0.3812124565937542	0.5185376482029833	-0.14552671215034593	0.2082577361876207	0.4688121193956188	-0.11001463809868799	1.4997839155346493	0.4626893762317731	1.5464211603635523	-0.9611374957909495	0.5424316728386949	1.0713010574777704	1.0865154419761955	0.43227332902077237	-0.2730407497888274	1.0066490852435914	-0.3836288719159326	-0.2824378724886629	0.613239230237501	-0.5026745684051772	0.48771746647099484	1.5115209691309337	-0.09493794665375199	0.6154839216882845	-0.269623356307215	-0.3500939335626982	0.1585962770380081	-0.6731014166489987	0.5203644424209184	0.1579302310937038	1.4633869543600808	1.1873110461483563	1.68512515899183	0.5940615075803588	0.056548249399092074	1.6486158315239254	-0.2616489959265954	-0.4321615692947331	0.6604219445685591	1.0059447634161587	0.049803394478792624	0.0264938364925737	-0.2333521292032631
0.1306311611089555	0.32272947491729037	0.954046951236632	-0.5117619863336266	0.26621079405760656	0.2082735298023853	0.3977202086075405	0.5695986041043458	1.2548391387059292	0.155670070406909	1.3257718502873754	0.6841807468712735	0.21348240610960167	0.5138887726925241	-0.05614519032880623	2.2696247777965723	-0.142863956494377	1.4279787234626895	0.7517524752196465	0.977465700460388	1.2336823776352213	-0.37906730127265487	1.6983929723903912	0.33397272145758894	-0.08668243171003313	0.4486610714700819	-0.12975127274010992	0.6446269927774885	1.6042386028964644	0.10928990098409398	1.1008843312130212	-0.09485512094669284	-0.15343730562991395	-0.05455410675343179	-0.04080450385139422	0.5297426604686627	0.8914505724461759	1.5877520918653456	1.5152838748349722	2.1520402744896936	0.952102162768393	0.9245337497959651	1.4638527820015366	0.640418082100936	-0.12684842552705247	1.4314981384696848	0.28612197141015316	0.9329678230614714	0.6162519836952808	0.5766488808261607
1.1381379532238411	0.6941101660354103	1.248320748420934	-0.24022658767780578	0.7367344425542395	0.46835705209811285	0.1973407085310396	0.6525115260325471	1.9064423549379854	0.6821466738343668	1.6630695177787533	1.1352387363219685	0.6012299466204539	-0.6462297169768693	-0.6413697589010415	2.320858892745239	0.5512614618878462	1.6199391799535383	0.3942431878000305	0.4444320999841428	1.6469197600383176	-0.42696749014535484	1.7996163832838477	1.2149840529699858	0.13423971612236055	0.30299590822887285	0.6787981292632381	1.0521313614695909	1.1106976063651772	0.041465350968460546	1.2832508654901176	-0.12554521043695702	-0.10312407066786529	-0.3574265845971566	0.8645878269432947	0.29764177924816987	1.4167097726090778	1.435520793822809	1.1569087524066761	1.9014486053357393	1.0414072306032867	1.8363960842321165	0.7498724504997324	1.344205127323225	0.47606530566786825	1.50084656111729	-0.3363698161174485	1.345029817172353	0.8549294914277838	1.6480719721211432
1.9698173403010015	1.1340854761421904	1.5631404319007534	-0.3131149247275528	1.2254459822727342	0.7519415550351917	-0.07737208660957423	0.7722194803246795	1.337138358654252	0.8785157273958503	1.0296794736586818	1.4296625303735608	0.4997971310242187	-0.8052455120521784	-0.988094321948645	1.548953283339442	0.6073675459732771	0.7251593370464973	0.4840190406149045	-0.2933930053109175	1.287995444674281	-0.26237405726524243	1.1325224289231912	1.543659239443075	-0.0015652381187904584	0.3689756893171523	1.1357031401883002	1.3601307630090307	0.7327695818398449	-0.07010881095352614	0.9518187560667704	-0.2557855147744661	-0.306688828039704	-0.3987698488126242	1.513710707802909	-0.10538007517701863	1.5805314375855388	0.9587518670848123	0.34796992766016643	1.1926902866912024	0.6359867051562037	2.031379232309184	0.13540729980363791	1.1591986678995205	0.5159286386795028	1.186035944530789	-0.4503608934396968	1.1112770725306393	0.6000940597547058	1.8536105570579637
2.2518004346164777	1.0849341229981526	1.6383454470859828	-0.7278619604241162	1.2677207304723723	0.8579323962042202	-0.2681442071328182	0.6864820563691656	-0.22215157878596564	0.4310095157298386	-0.049980077553498425	1.2831910679348935	-0.13218197042280572	0.29049638915725495	-0.9137908679867444	0.32817301749652894	-0.05950880215563107	-0.6808161392640582	0.8195501076865274	-0.9236421083594701	0.5914965722314739	0.14443662102791233	0.16675537272618796	0.8503566559741209	-0.4628661285468397	0.6670445257499907	0.6528335823501131	1.3448462993654804	0.7472640854217446	-0.08438428851056008	0.2567764979545694	-0.3265068375825133	-0.6016454736660528	-0.1053389336450276	1.4994900610503896	-0.45974896059687453	1.2422867766033943	0.5269523759487982	-0.32200489523578074	0.3966571766041426	-0.10125948866805036	1.2121007345759707	-0.11734285961887446	0.30104736791916115	-0.3800479288585168	1.0154974578156297	-0.3152991114093209	0.5645976049512272	0.10934679465896989	0.7271179265917112
1.9616861778482135	0.2739731032114327	1.205260813728745	-1.255751380521346	0.7214681473298725	0.6998859672754864	-0.3694286458388992	0.11538620019067745	-1.2404341550297902	-0.3076160636519387	-0.7367093319318958	0.7273270596011342	-0.6907533529042122	1.5081521084824139	-0.4977303252791727	-0.5782937420558398	-0.9760206658932986	-1.5786141974921306	0.8453655636563684	-0.9979086859219819	0.2272774360893482	0.5926669413101958	-0.5174425742737152	-0.5218157459119959	-0.8090851577358286	0.8706937364742269	-0.5480955986383331	1.0585641919366482	0.8135974316345782	-0.23797632000854313	-0.38284251021658194	-0.3747149076869464	-0.7609162687786032	0.1447142919175083	0.8525732049176454	-0.5425908520269404	0.4230127477315624	0.4913605624857367	-0.4524582859303806	-0.1870940999807529	-0.7374129176332633	-0.06917413076878387	-0.05362698002432339	-0.40060562120320986	-1.5074672718771154	1.036697384436218	-0.42991209158539145	0.18272823005981736	-0.22899290959477034	-0.7013551423847764
1.2176547678439078	-0.8396020880856458	0.32129063228768273	-1.5175996175285844	-0.07683855013658675	0.23057872734760212	-0.4830823220257499	-0.7125200725707851	-0.6077735948134242	-0.6755083606947193	-0.5636969438519439	0.07875742789959374	-0.5784830973154027	1.5108760118716626	-0.025247677933348978	-0.6255152913705214	-1.4666646314072487	-1.4049730873923814	0.3562656636921953	-0.22029705469103583	0.32705994965277857	0.7870898880208618	-0.7303892321594704	-1.6027035061704042	-0.644738995093648	0.5738539721323621	-1.5897518750885349	0.6898615906768993	0.5262096939273962	-0.7521005785853204	-0.6576036789435643	-0.5236593396489975	-0.712054351300305	-0.11665582430368071	-0.001362848222458391	-0.3362456720804706	-0.5298048189926529	0.6902801194953405	-0.2090331065197564	-0.40664159214762746	-0.9233092997028923	-0.8831623443220645	0.23391329074195497	-0.4122252594077912	-1.7506589929710712	0.8512154995222347	-0.8857793256995187	0.15346033770589465	-0.23515747787052535	-0.8895751427828269
0.21302811154061457	-1.366944046805183	-0.49975457934323364	-1.2047886036505115	-0.5591441859510887	-0.48987407390540066	-0.5999426727926552	-1.1189852947274828	1.02756540086008	-0.43561117566120233	0.1687404452020169	-0.24522588756620553	0.10117802032087085	0.33213069679791973	0.22088936047545216	-0.024720791983436175	-1.2092765961418401	-0.3987217053406988	-0.2988318255008864	1.0780354736747233	0.5078994257113396	0.5945194221914015	-0.6124837922107917	-1.6499797532066676	-0.020036037965168854	-0.1997427447262827	-1.7271706367942943	0.38554950124202697	-0.05824067865336791	-1.2574770122921868	-0.6025617879713461	-0.6928030945294957	-0.5282823242648701	-0.8887237216868168	-0.5539877394956525	-0.03852011642472495	-1.06468009043586	0.6183155785520277	-0.10142465218062435	-0.3135209329987179	-0.6203562592374133	-0.7755894561784817	0.5752641126331678	0.02748651343733812	-0.8106470318183493	0.2777933553176774	-1.2781217775935394	0.33657495521257197	0.020322761518220787	0.4419655971263357
-0.6676314403937934	-0.8217026637380473	-0.6928060096671451	-0.34603333524114716	-0.3739523631479448	-1.1250611703347082	-0.5217092327858014	-0.6886455003586865	1.9407457699125465	-0.0024207861813385183	0.6692454520031277	0.026382802215302203	0.6324908941059417	-0.5642681713422831	0.15948651944018494	0.3924465344776561	-0.4796940685973496	0.7937901059653802	-0.6847694334905945	1.9526822426870425	0.5426240497439161	0.16143826650403031	-0.26146296815100145	-0.8297147194763116	0.6307034292623827	-0.852342633134264	-0.9794801613598433	0.22497218377414835	-0.544143186111524	-0.9671195997217931	-0.45605252928119616	-0.604179192356956	-0.28162250779483183	-1.581999402780873	-0.5369529692624696	0.15267086268114577	-0.8389667289513724	0.1093607795158123	-0.3947450610868218	-0.1825811414133733	-0.07432494256130602	-0.11448350042118592	0.587332930378834	0.3062968418144738	0.434714059049178	-0.2792486574866404	-1.1904246900359836	0.5640214755696012	0.4170009028167389	1.8923048123519015
-0.9349499053327766	0.37352902720593667	-0.2661776249180426	0.6047490635642082	0.30239827441065387	-1.1531915960252737	-0.10286522328847442	0.21198970524642508	1.2408283505027449	0.10215559521760381	0.36713538747044355	0.7917058276873888	0.4787076261428054	0.03687900289600019	-0.054076496712778005	-0.05897813426245824	0.12562547755752593	1.649182339124094	-0.7729229049670386	1.6462092266753419	0.6590985205458246	-0.2226152899955166	0.3602925795804313	-0.01702423973453213	0.90835146331443	-0.7290181881839409	0.0003835457011982754	0.25128493361507476	-0.7193688269452184	0.3613710458528719	-0.35786056034267605	-0.1667993220943354	-0.01037209906463661	-1.539015040683396	-0.08509538283317518	0.23395634007048802	-0.0326846559656032	-0.36768595276606414	-0.8228913321571015	-0.3718197629951585	0.33769726647310033	0.3686684570850769	-0.07910130516295684	0.14059296669449817	0.8979008654784655	-0.30231584155069546	-0.6234377073355696	0.8163926150641074	0.8841967171795025	1.9088367021392274
-0.4271868117668479	1.2697651591083914	0.10104785147997415	1.0202293178550406	0.8359709961990169	-0.3374273467911	0.45663290169435183	0.7991934146191471	-0.2352615017706364	-0.12363666301866702	-0.6108643375292886	1.5370965253163582	-0.1330870525963199	1.5762583337899183	-0.17886168605170133	-1.243905447177981	0.1947693574570246	1.9101545367869386	-0.8620830735496058	0.4587601906357486	1.0333390877790645	-0.3766450927243644	1.1349782623657343	0.06852795379255805	0.7788117505460533	0.17175048207197433	0.6131289536231905	0.409451343372097	-0.770374365849342	1.801208816248695	-0.24193849903585002	0.25079641662440083	0.1737902296186479	-0.6806168561316874	0.3155748055600881	0.3586481308115109	0.7875461108416737	-0.26572985129873516	-0.9253161822761437	-1.0199085132455499	0.2909164279083325	0.2846705323084632	-1.2136047746770084	-0.21572921975522144	0.4714248949340838	0.0907658817602205	0.0706256189842154	1.051231249846743	1.280373551098529	0.4943638045508287
0.37458840076929384	1.2820550690021546	-0.2524302833560329	0.5710720742498171	0.592213257179112	0.8746566320985959	0.6956495952063017	0.7349406290995869	-1.0129138896440295	-0.2267038313126823	-1.6311168992804685	1.63400213300606	-0.5045695749133077	2.2049588951329273	-0.09262928632826095	-2.300577936258816	-0.2323540982357152	1.48036490162027	-1.094190879955124	-0.37291509236464465	1.2522558772494679	-0.3604804438009139	1.6128546732614386	-0.5028286606623241	0.51928771371893	1.083635127654978	0.8083774711796837	0.47730696687818563	-0.9579373783746776	1.9453174778922653	0.005917124734094849	0.10344681901829132	0.07656760940699152	0.40260626598481514	0.118723384814911	0.6335678686388605	1.1323376499143285	0.2902376798048093	-0.5941376671259077	-1.8269081608493563	-0.2664722727020784	-0.18872558819117197	-1.971182373805906	-0.3648177095636184	0.052041504409076386	0.12742387961099133	0.5516651279278731	1.0043396386983872	1.3204801156893409	-0.896939417565986
0.6751655525021594	0.6608213139210658	-1.191861517136852	-0.46259390504737113	-0.5099907080266413	1.5752618843475643	0.3513452109738836	0.45239295024596293	-0.6451119412763219	0.05251800457317938	-2.1523306663027353	0.8309996787280987	-0.27715925057722757	0.8503709211114651	0.12643606589299403	-2.4162152587015706	-0.7976687756443329	0.4708777544799946	-1.217188884108023	0.13052583608472465	0.6514945087495202	-0.3905653529760422	1.3283888451044206	-1.0633090357649226	0.4034074284657787	1.1627901317787246	0.9208923033355932	0.19313188559195693	-1.2281727349284035	0.37385327138231833	0.36202909129916594	-0.7207763653545082	-0.3731258798064342	0.9933099290770878	-0.8395186116638077	0.9864652128606342	0.9124369460630478	0.5527924407157444	-0.18311966816587052	-2.197831395892339	-0.9590211428053881	-0.664397500115421	-1.6044329604701204	-0.19797550742411654	0.3820989539727194	-0.7401282327493423	0.7077994704632071	0.3774319087479362	0.7933144384101574	-1.0735743269077702
0.13603332443167948	0.09042780287750052	-1.8461463726049998	-1.3530431558106184	-1.8116102895463846	1.1583879998505624	-0.32327815920211517	0.5378672112700605	0.011874247409745853	0.3980208463998103	-2.091898762339568	-0.49302276022544045	0.1966785462859788	-1.4675686083817012	0.29937057089674063	-1.5338981612208211	-1.1296451750205985	-0.641273068142539	-0.8970167630150258	1.623631273278666	-0.7647872230581977	-0.6409472852538995	0.3098156010295793	-1.0627152328085	0.469140863772501	0.30225280364607676	1.128054258095363	-0.46646624784589186	-1.2657638761998793	-1.7251722075143148	0.6622912731056302	-1.6594250525062146	-0.9427551691379819	0.8361164069592992	-2.0664989052951963	1.2236121324568536	0.35106352695841003	0.024574704444979348	-0.07506410271167234	-1.7160694030128931	-1.1482408465113758	-0.961091711835549	-0.3129284773032551	0.09917131940755367	1.1011660841123923	-2.034903051036755	0.5990315047833622	-0.7111309956986988	-0.1260688980159736	-0.3497371853673809
-0.7576757436438961	-0.08218055389029598	-1.526093326982711	-1.4670678833030586	-2.3659209176633977	-0.1288754356914378	-0.7961435946566388	0.9251219396226067	0.05189936198011462	0.3051723632716542	-1.6622747914609624	-1.60953321515605	0.3372072841934022	-2.6280193328379378	0.31594115803854694	-0.3399889546645902	-1.0230665367958558	-1.1736073207295603	-0.18810418775943558	2.696169322116122	-2.0368222798373194	-1.097938913900518	-0.8403424863413136	-0.5194410051984281	0.5591097278822055	-0.785047793128673	1.187526048229835	-1.1900824406729569	-0.8920647969335042	-2.6177091101939194	0.7445957249201337	-1.937970871394721	-1.237367769595857	0.21496826733198118	-2.6687236285967892	1.1830976345854671	-0.3054404807898157	-0.9017948439538914	-0.2516310166345712	-0.545865433692588	-0.4579709188472193	-1.1201263054998503	0.8222566121076076	0.3391673638039731	1.1615531414562983	-2.558613460417255	0.34243108970538905	-1.6053179985818473	-0.9029015025537842	0.06302514418488361
-1.2227500515136904	-0.12336516613670802	-0.4928998464249752	-0.7236742733870485	-1.7418914912474837	-1.4322660229917055	-0.7959149668261138	0.9094597977570592	-0.3882122925315655	-0.2546960334617657	-1.0115821847681092	-2.017115306179712	0.06361120355375793	-1.6532701403817731	0.20969032474683788	0.3978581198186581	-0.4407846504927701	-0.80732331804886	0.414141253601846	2.24447917367619	-2.1318695935815346	-1.5552922889589313	-1.443952934112623	0.1762528385237626	0.5201430212826329	-1.2883255062857455	0.7480375745128698	-1.604709862882625	-0.2959225981452859	-1.7146567226916583	0.5639824965500257	-1.2753224081450925	-1.0621805802976416	-0.41072407480836487	-2.0732548692910986	0.8343233338522399	-0.9145371969600397	-1.367109721127555	-0.37023367303800647	0.6403038459984943	0.7765525540946131	-1.138112458715005	0.8879613924446231	0.49071763023171777	0.1358164297612887	-1.611217478573499	0.0896345434768604	-1.6261052533377256	-1.0916567590017772	-0.399455374205487
-1.039327591749002	-0.44159892646886645	0.31160636323899343	0.427353145881276	-0.4448477227756017	-2.06367839984982	-0.5160260837085343	-0.002094120075239965	-0.4971975412563347	-0.7552463230396123	-0.15286233167660865	-1.7510958413911526	-0.1272707784898241	0.2841390766620765	0.08887279425919906	0.47868599304188053	0.5162854076304849	0.016245888865582963	0.4202901738592591	0.5064149855993071	-1.0448633010765287	-1.7307685583078523	-1.301966159873188	0.7478006048056514	0.329662081586842	-1.0330877474640467	-0.13922050820797668	-1.6416066938770273	0.1548082382049675	-0.0682642136466632	0.20343962046462874	-0.09043920522896735	-0.5778879080448517	-0.7258973739539539	-0.5871002542304533	0.28307763583241513	-1.3539904083855936	-1.056248578014303	-0.20651427432082037	1.1890248408051696	1.688430912982635	-0.8571067233690471	0.05974056536008612	0.5592032037593704	-1.1435784836420333	0.17140326533208725	0.005379401367975208	-0.7497977553995678	-0.748046125430157	-1.093362407084045
-0.7372674321289678	-0.9784640556084794	0.27523651353718415	1.4286541463033169	0.5307181167943763	-1.9839127168108968	-0.2673694923398581	-1.415670940676409	0.021610153460164035	-0.7479833550276592	0.8009671568623578	-1.1732137003857572	0.18141710343695544	1.1759731643629951	0.021618098955760924	0.3202697452671195	1.5868186973171066	0.4576119538308945	-0.18063176034728662	-1.289413849130271	0.2004633867164381	-1.4375715475922803	-0.7415488351677599	1.2170392267444643	0.061448983555896654	-0.47281732791387976	-0.9139174416024222	-1.5470811126070254	0.25474170808031105	0.8283798054980991	-0.16797850615027135	0.9627519953812129	-0.055838495778322256	-0.5982584578682931	0.8238817015627561	-0.272281353215558	-1.4862859398979118	-0.5619229624781322	0.1071081622356746	0.980449452017492	1.647205328318696	-0.17833820564400155	-0.6393118822657868	0.4523660874173537	-1.4201413595291865	1.3438197395180993	0.15188249981596927	0.3215795675415822	-0.3218920631243967	-1.113353842340167
-0.877091437664043	-1.1994097760829077	-0.28148018769467315	1.9899221536456488	0.6393156688342443	-1.574683257018917	-0.07304596763323039	-2.3688158682410556	0.5431395469295042	-0.4153049168091757	1.514943915324158	-0.5775727814820449	0.7476371474948562	0.300464206692988	-0.0059573521996355945	0.440781883056851	2.36717424892704	0.1376309827898292	-0.9002966814076662	-2.1622524308793714	0.667127120273622	-0.7258967710079112	-0.19632848142393858	1.6556666458428382	-0.1997504008431787	-0.06436572822741136	-0.977863361138413	-1.5105793673253392	0.07949026735861106	0.5481884423936448	-0.3473576578318904	1.5672755371169018	0.43103445910271254	-0.049053523574925144	1.3935079775681263	-0.6122154780849829	-1.2970346988943606	-0.6397050358846674	0.31109693201194144	0.45850292173757673	0.8588074048649673	0.6995009264003688	-0.45843371145094136	0.0779973584260494	-0.40912635596754415	1.0563570861800742	0.3920091709358594	0.8334167055042785	-0.13820328546634839	-0.3947162676007406
-1.3103686394845862	-0.7022012640909231	-0.5543640303857973	2.10087104326877	0.2454051340694978	-1.1069673397035382	0.2497240243454715	-2.2869694450480886	0.36321458750181557	-0.32827534038848183	1.671512430490985	-0.08247777504014514	0.8962756133928436	-1.1732427508845185	-0.043719574655367424	0.9175101531680055	2.485133106936407	-0.45602176908611103	-1.1762299200884914	-2.1289182494582595	0.4024723294360232	0.1093674994375986	0.1581637110265523	1.907588776622714	-0.3706942010077871	0.1719532822074323	-0.2926028664384023	-1.3929927087939744	-0.15435719904393716	-0.0950197397575244	-0.18785071172543785	1.8159427367875411	0.9575584343913306	0.6535650039788609	1.17781325605012	-0.6052919914126673	-0.9875150781564535	-1.2580851931831525	0.36973807764276256	0.1706084946689851	0.12067100120222005	1.365993078806618	0.35570503797621283	-0.44213348344740827	0.84026517138202	-0.13911171953636498	0.4753081727311524	0.6682865838629457	-0.07432776626728882	0.37807832255623885
-1.3563684711262372	0.2619380278038908	-0.17101578880336923	1.832109046126094	0.08836278640392302	-0.56499187695297	0.6720223282620943	-1.4912525295987564	-0.3764078752921492	-0.6908339755573718	1.2986401444899422	0.19063798623712397	0.3028059632539774	-1.6133034773215509	-0.11285832708651637	1.342136901103478	1.8679931125530262	-0.5317246280174714	-0.8256091674910434	-1.8163981261906144	0.09594123550653647	0.7159980199842313	0.37002713585810043	1.6823564514839255	-0.3404428312738229	0.42257620289179804	0.5134680182500883	-0.9431325933609899	-0.25567946902125477	-0.20932464113041513	0.2763028944172722	1.837465760085301	1.4345215903340036	0.9988211004500407	0.7867373580307877	-0.3106710738520186	-0.7951808520630026	-1.6091401511205403	0.4708507069834331	0.28290036927692663	-0.025327057775015174	1.5492551471097908	0.9840715166360545	-0.7564520474496269	1.0494901487809967	-0.9354852416901251	0.2543372663706687	0.2949656869807213	0.18542603962811127	0.7300415002243977
-0.6979370223840684	0.9666839320930792	0.4889555756801024	1.278213469177565	0.351396089002112	0.07301428360867492	0.8532691258452069	-0.7343134086642621	-0.8780843351068849	-1.0215128505186433	0.7616964176806691	0.05979439022952491	-0.5912874112120743	-0.6557727646765834	-0.17481849261520538	1.283987703651964	0.8781667253649976	0.0893914440815652	-0.14650655837731363	-1.6206455827254955	0.048033338821042625	0.9677985248840533	0.45645601042435674	0.9331875260708002	-0.026083428725358966	0.5835877204023479	0.6798983882296569	-0.24822213121069392	-0.12450397368607936	0.17849331542133137	0.778426794402093	1.5518946160840357	1.5546643561627025	0.6197348632977211	0.587414713698144	0.03378884581143879	-0.7125830944690664	-1.0758078344202582	0.6978111149045775	0.5342928551546261	0.2110562301284315	1.3358754020500323	1.001276242693408	-0.5591773985486882	0.06254517735978908	-0.6444711843120662	-0.19346435359358705	0.09815735494062922	0.6431107650383387	0.8472588235653906
0.13175273953681085	0.9135243799843947	0.8395226720223179	0.6917208756314859	0.4473848518844264	0.5902118557932784	0.5871699513975268	-0.376891854709948	-0.6943756472292602	-0.7069179415733499	0.41833814014599724	-0.47210876407795554	-1.0272718175620195	0.6314545941965517	-0.1395457525152641	0.7761648125788088	0.13676654806872177	0.7727723930488474	0.3619626980297112	-1.4304726181791758	-0.17667943363972674	1.084795930154654	0.3078442199513712	0.057984932528758915	0.4787688698510493	0.2453387903959778	0.006920142091588913	0.20506886439694122	0.2089348293152748	0.4140066775290851	0.9541500623009171	0.8884191335193189	1.1819444451106824	-0.20272740867147035	0.3628187398380537	0.1804774277752947	-0.5033839468684329	0.004950077658210252	0.8450980355251304	0.6207476568920155	0.27142699948114823	1.0174098694612725	0.7232613575122638	0.10150109828207815	-1.0299137556124414	0.19471912740397737	-0.6438254074363261	-0.06036459319449213	0.8789933103697122	1.0157965877955895
0.329697838526355	0.2973718013226571	0.7478972541000214	0.4763297656429311	-0.16861463055728276	0.6993525326122594	0.19979481496592066	-0.16116666876921	-0.23630032927520142	0.21970574407435714	0.3520347235780485	-1.0293652271653664	-0.724567451834433	1.0888671961571779	0.07649218874839164	0.3202101583403802	0.09930964525999234	0.8146527364649268	0.39362061720080815	-1.0479412444166796	-0.9958883542330476	1.4024831941428055	-0.15612212314959692	-0.3744704187077727	0.8483467738719314	-0.7305779691205543	-0.9551335792685222	0.038045781927777085	0.5436653298240839	0.23664159927273865	0.6099952352889297	0.12636643971373318	0.6712559296255306	-0.6099746244286494	-0.17781746330321646	0.07602784522498761	-0.06553996741093232	0.6829317547780527	0.658183801949157	0.5569203648901517	0.012542844589277966	0.7584046407579254	0.6390631172854924	0.8007172616424189	-1.0793054470006949	0.5669116489452298	-0.8845193239975805	-0.524109485243176	0.5161560483009457	1.0029300091466782
-0.20687975509551199	-0.2607551322898307	0.5355592240780378	0.8334985409975649	-1.1227621570327748	0.39440714183588305	0.24675081901167908	0.25674774455120847	-0.18868596492404857	1.0276742723975945	0.4481306500463184	-1.1371070907087002	-0.12182703446808199	0.6238557638961376	0.43273050590761925	0.3868365325653224	0.6862720897947094	0.2217250881547326	0.04534850351609662	-0.5847670928582847	-2.0082078943372776	1.9456321498495959	-0.81304079353668	-0.1524655779368363	0.7291607079037317	-1.7687439555713207	-1.4129581534612774	-0.5199029620624177	0.5992541896440556	0.12862982764455502	-0.09372750300804039	-0.20472294579322253	0.5523243942208275	-0.012403591609534474	-0.7580813275922356	-0.09507460213514639	0.3247355334739217	0.41819264866866374	0.20263681277370327	0.6155818636857532	-0.1441936706173909	0.4702783049570663	0.7542830435462407	1.0374116560840647	-0.04837566622954892	0.1564251398668008	-0.8181121995231655	-1.2227637310720614	-0.28424305907559777	0.3616924915738168
-0.7336774585459931	-0.39468296112639983	0.446100647924802	1.4019976638352079	-1.3400409037913126	-0.004856461233231354	0.7666324143769541	0.7617040470890557	-0.6489538726062787	1.0596019232568914	0.5983808237270649	-0.7503607837082533	0.16127681951580225	-0.021994805915217876	0.6707701813799075	0.9118680113084048	1.293841571847494	-0.4028006578890225	-0.281396129579341	-0.31832988281973856	-2.2752137583700787	2.255109771949521	-1.3631279711000506	0.3315680255640189	0.08391583065531395	-1.9582725583321405	-1.0546074488860058	-0.801722726219045	0.2823508271045179	0.5646015824495644	-0.7311674368114764	0.11542983468349616	0.832442579404263	1.1070508421533236	-0.7031923161576391	-0.08837694254138831	0.2908510013825619	-0.3956681604358281	-0.1362786822326261	0.9322278706059325	0.13597330811506836	0.009919599191664252	0.6733994558169017	0.6025966309909588	1.0527871107163886	-0.4041773753603971	-0.5153363937065129	-1.6036420631838284	-0.9162685848570082	-0.7488913531385372
-0.5626409363166427	-0.3155472137703287	0.33374039351615686	1.4491571964679908	-0.26195788670603765	-0.1930275892587007	1.0691236240300372	0.9105939857493383	-1.0707954487999503	0.436634992297556	0.7095380527316437	-0.3725848886631596	-0.02512297558267731	-0.3376071520189769	0.41885957330129936	1.3148869375852739	1.2504766807340668	-0.6593219885239199	-0.19660525848112875	-0.30244722881725083	-1.4117922863399122	1.7606918180097408	-1.5209782496989057	0.41660909261371054	-0.6869378417807224	-0.9848704497002055	-0.29343820007529087	-0.430946632175341	-0.13098679985656578	1.20962488155737	-0.9263760311132343	0.622317111699012	0.835474065030915	1.484507825315596	0.18491347521671442	0.16021584353206839	-0.11571367363091538	-0.932211246823681	-0.07308854972339174	1.246076746217666	0.5123145215617337	-0.5568649182247898	0.22035039266376674	-0.2674130771324904	1.2693358080933823	-0.41241790072223267	-0.23731241986686585	-1.2590654480289316	-0.9455794300921434	-1.464108882157682
0.08069413738397146	-0.42193629598443316	-0.053284725831642406	0.6142807006449275	1.3195953905063103	-0.17220700893361962	0.5007651556259671	0.5478631801614383	-0.981634953684896	-0.10525405642932222	0.590764627802037	-0.5038972101556707	-0.31687417201608004	-0.5290608161000431	-0.45684868208623414	1.0434438883920998	0.3970745486402805	-0.7722266265401252	0.37235654304056465	-0.3022379259757222	-0.13239623931023095	0.4269537193681097	-1.2044995321006422	-0.17968087446292422	-1.0539010824295847	0.40738212757579706	0.19411135987604364	0.22818360339660138	-0.2004559205496984	1.191799929998529	-0.6422521732687169	0.5368530854552283	-0.020115202467620955	0.3916378818711892	1.169780897917011	0.4620584070860185	-0.33382249681724707	-0.7854117102956857	0.23147501875768067	1.1016783326997321	0.27402092433046144	-0.9387459709100532	-0.2849680085126346	-1.038444683078498	0.5958227778436875	0.03590312503850607	-0.309970859991746	-0.4692330648299293	-0.5445191263807628	-1.1416767494398605
0.3391117436980955	-0.6750428717563602	-0.6270523110451335	-0.5646700003671268	1.912543775141131	-0.140952971144857	-0.6327652017918373	0.11533889783675799	-0.4942026439378692	-0.024996861204693924	0.06648220868828619	-1.0148133009595115	-0.33957497520298807	-0.9611889286685572	-1.5343755786491708	0.09819177245016633	-0.7211374075273819	-1.0899538023785982	1.1045758716119265	-0.09247175416973301	0.4694828438900143	-1.0039819561396317	-0.6076748875663927	-1.0268366448846915	-0.844568624434812	1.0457519896763696	0.15258086393902157	0.473303666591358	0.20493007685429407	0.18193204401815	-0.1976312430124684	-0.387729349944588	-1.326191651181304	-1.404043083825113	1.275915691805358	0.5416176328152112	0.12118474191736318	-0.21367577882266672	0.3332644691460772	0.318090069166626	-0.7527696451165278	-0.8658520635064992	-0.4637179233019321	-1.2097231146872796	-0.19276718528447967	0.26268751491530806	-0.7896041926657855	0.06770536768861264	-0.23030626752133643	-0.17223975266798588
-0.14986731497142286	-0.523173716497561	-0.9659553262760087	-1.069645939165159	0.8869908132466927	-0.16259564958636896	-1.1908383780260021	0.2400800791199168	-0.03522871719461776	0.509822415436958	-0.6819965586958587	-1.234635195114163	-0.09140669902631304	-1.462454843190325	-1.981376507540791	-0.9838541024274015	-1.2984580725988737	-1.3738651628648715	1.5019502223347703	0.3300757610327621	0.08973220211145762	-1.5561043835414514	-0.12050659828069547	-1.339480455400275	-0.4016317052535208	0.4779571804577824	-0.055393522580612316	0.09356791656829935	0.6928959462234953	-1.0641524470587804	0.009351074935494877	-1.4590226472389036	-1.8646569000164492	-2.2453061243710235	0.43093580276653853	0.2807674316125314	1.0506531017090315	0.3438963851549926	0.009581526540215143	-0.7765917407860455	-1.814602450715014	-0.3429068379955881	-0.41561263417895034	-0.6303875040315458	-0.4072108309620452	0.004525066967232381	-1.2048774225990972	0.03838921249165966	-0.21294755239510063	0.4382572165756951
-0.6699847621277439	0.44323732282412354	-0.774190453209263	-0.4819180196023716	-0.7693162065967233	-0.0729712278217129	-0.4204265405761212	1.0374626818766564	0.202781030661693	0.9291070802347091	-1.0486646471765166	-0.7220840988607518	0.1966068585853853	-1.4706328342391606	-1.2303408938219704	-1.6316512280534163	-1.009014731225746	-0.9307902022439817	1.2482602158123652	0.8485592268349714	-0.5231007137999936	-0.9266247286797026	-0.09255292029838631	-0.7414916236283139	-0.21819733437820946	-0.5724105876690835	0.06983289305373225	-0.3482293791294441	0.7159516873509955	-1.4363032456337805	-0.1583027799257518	-1.637683822260992	-0.8899484285270781	-1.2713029092310753	-0.3530534854051987	-0.18775378447769236	1.719221654907382	0.7558359763274477	-0.4808209126302229	-1.6011982080648068	-1.9288822875806542	0.3217410569420694	-0.5975237851032207	0.3777136239766494	-0.021678157596593684	-0.12333988473382348	-0.8217679753836236	-0.13567143708960464	-0.14605372891601176	0.25499437118889495
-0.18765400948136257	1.8077941929809254	-0.22717820405372696	0.446507205104244	-1.4196031866566576	0.25731701799054474	1.0639610325430584	1.8986743158293724	0.3127539921852856	0.9249237902783133	-0.543834350055843	0.18119944356937273	0.40956564732900513	-0.8005064523433324	0.3751404344155935	-1.6781918195808119	-0.33641261624829755	0.4300174867513714	0.451050349647612	1.3642001516869124	-0.4677606998948406	0.1502890689250451	-0.5406356701925704	0.3031860498479843	-0.4357546643754442	-0.9636825297109618	0.5496348518679054	-0.15328003254200415	0.16559837904269264	-0.6662490198055688	-0.46944922955128005	-0.6134761653353054	0.8791850977344478	0.6338018816054891	-0.11394156629760674	-0.6131055317989607	1.645809079796632	1.1197074047900915	-0.6937801171526222	-1.8014805161373937	-0.9419307574361913	0.7106489690285358	-1.1614829389865469	1.183298620153177	0.4989608729202325	0.6151499675931658	0.5973247493616477	0.13616748781052607	0.3822785509939933	-0.14013737654181385
1.353746861981049	2.4732249849796566	0.19627317078020734	0.4974981632048597	-0.4689635105508956	0.6800473357818767	1.7673629106109925	2.0109495537909994	0.2751472809295526	0.6688305135027667	0.5350891228337719	0.7065435683486029	0.5846064657183957	0.02432078031411994	1.6859822362348271	-1.3255736007270773	-0.1028325073584387	1.8059825967098702	-0.40972599300716495	1.7092831400773474	0.32857221454397595	0.5414695633974395	-1.0558580932968638	0.8750134438679414	-0.7632642207681675	-0.31942934926401584	0.8791487411417992	0.6627817244667803	-0.48980453514465055	0.39605622409075697	-0.556600460805473	0.7713336444211447	1.8210093543412504	1.745447300377745	0.884064877695642	-0.8420234921553956	1.1015894985802326	1.362452528149908	-0.515132757340623	-1.4740598493556551	0.25776068049475603	0.554101510756984	-1.6208603824925987	1.2317211327629636	0.7209692525093715	1.9607732750096585	2.288262324123533	0.8100650817709221	1.1816687768865104	-0.032942678749678746
2.7340262365763452	1.6545589365840605	0.17498474246689105	-0.6735719741323257	1.0597331961177237	0.8958151337238512	0.8616866565120299	1.1071694827301823	-0.16127484192449248	0.4222001257398307	1.1862821862675332	0.5270597000559908	0.6373199895643925	0.35103513246016443	1.672432218039841	-0.805515692787517	-0.6119641599117857	1.8913938109051207	-0.7922684512009719	1.5650873706143165	1.1239523501824813	-0.19716440904977414	-1.1053440557874818	0.4838314765021761	-0.8918561007717757	0.6222161813081082	0.6225511353205587	1.2975585778494552	-0.707833356663966	0.7331641108884492	-0.2820395714218352	1.2872103861264577	1.063666580637217	1.3081852411475132	1.3792658811644474	-0.9060525229965947	0.7039904494381836	1.1555852433527003	-0.29869075061288736	-0.9658105888031067	0.6325439947713468	-0.10325284320111847	-1.34450859125009	0.4203348732565755	0.5168130965893901	2.628659993202584	2.971707867706726	1.179875018162573	1.4625150004868535	0.37516464327457555
2.5988453026426805	-0.24395781598859656	-0.20314943156900786	-2.040761201637315	1.663961442683449	0.8004857626992623	-0.8840886931205199	-0.259063914297334	-1.0299536986826832	0.14244146255454587	0.6820100008786295	0.10548010730433738	0.2798772362443084	0.16354802428300116	0.3488108132509001	-0.20634744947776934	-1.2956051858939808	0.35510409329935366	-0.4531422696636589	0.7419810498586522	1.2250697012018188	-1.3535564025145717	-0.5399495418256701	-0.4203217991682659	-0.8826358361480998	0.8482913267805182	-0.017246610616964263	0.994287414172437	-0.4360660666392798	0.23109825874793016	0.11456575385964868	0.5453820247405587	-0.5734744129950007	0.24642671943828443	0.5687754712400125	-0.9136389771953429	0.6333108154333067	0.3084572441958609	-0.4548041887485845	-0.5309457161547169	0.013478639233038507	-0.9079938937782386	-0.3324264169538253	-0.8099362909885737	-0.009151467223600565	1.609530909007139	2.056239338646468	0.7108255181019425	0.635668997571834	0.20118849459269159
0.8533994875964146	-1.8492372947363125	-0.5897193196717826	-2.2118069130464524	0.9177776392536094	0.5983733330094151	-1.8437180958825012	-1.145307720442727	-1.763536221075857	-0.38131344229000097	-0.5617101703976118	0.11117317595481378	-0.6141204394058182	0.0561576130949719	-1.2319364776222865	0.37739524684478537	-1.2987684135651703	-1.6293431057973211	0.38242762159967786	-0.3879903187273011	0.6585597847845204	-1.71041408792837	0.21028302623553768	-0.8753697266765433	-1.0294208359029893	0.16905097948266035	-0.3410601171457888	-0.11759448793419001	-0.07936858943678227	-0.31757154160320705	0.24881233564372832	-0.5973831965448867	-1.4425159618375736	0.007545846697136873	-0.8991718521661669	-0.8871545499800778	0.4969164462448323	-0.8542128603746062	-0.9377852210864783	-0.20748143088293777	-0.8290417265713098	-1.3991992670642124	0.6783344892362375	-1.757477369190135	-0.6472024264491238	-0.5860922333554048	0.3250093697800284	-0.2537480521574615	-0.9171639284246711	-0.813384309183841
-1.1880772085132854	-2.036922999121894	-0.6885875799562884	-0.9235095630194329	-0.23454883540532898	0.5265518267183473	-1.1618781129621585	-0.970643257362428	-1.5756570491210686	-1.0803652332180311	-1.3087161731426955	0.6232593178481379	-1.6270470611631553	0.4423477328270707	-1.937311644624831	0.6968945391102064	-0.4346721468672071	-2.402587152590564	1.1618917213025346	-0.9787023981309274	0.004679284050102649	-0.6989136185557082	0.548625336210844	-0.3916989875349988	-1.3558128459965966	-0.606220588368518	0.08595986936760898	-1.0867526728862869	0.0539227129247503	-0.19342166956028073	-0.01785843410534918	-0.9238021306080272	-0.8029344031704052	0.890301366684263	-1.6071160310589858	-0.7370906738551236	0.023897096540050664	-1.6313962342854942	-1.2049709180641441	0.050273038228351406	-1.0346348438855786	-1.3249627367448187	0.9593127625990913	-1.9190975574323514	-1.113025653896872	-2.2285598971627527	-0.758608231710483	-0.7892340120521141	-2.0081454408737307	-1.635336850849857
-2.0332522439356513	-0.965960582310648	-0.4407246345303323	0.6081822602290089	-0.6287201342173062	0.5432338663448775	0.450327377497705	0.034008702915519926	-0.3215842524399404	-1.4985190482368471	-0.805750956971083	1.0752699035459097	-1.9988019405559865	0.994722117860995	-1.5040036983328229	0.5186264496342529	0.5281906910921895	-1.3803338619159604	1.3807957496185872	-0.5052307280950739	-0.232916752224443	1.0553958760846016	0.35970765605171073	0.5120108153185706	-1.4078848045834496	-0.5609126387223392	0.8829245161573617	-1.0375831281857821	0.1112996550181654	0.4532452183813088	-0.4366285940856732	-0.12322637431013188	0.48160856159781834	1.7537911262736	-0.9629567207938776	-0.40310275549657437	-0.36456251070487083	-1.501313348724977	-0.7254841378904294	0.23566647580542288	-0.4433730931449212	-0.8474593219870311	0.5489428327104403	-1.2845245501675022	-1.1435589640979318	-2.0303426081395126	-0.4977323839466127	-0.37965426357100235	-1.693706028973336	-0.9634072292640856
-1.3120229270701191	0.13262364730712245	-0.013733810892822098	0.9131277930849174	-0.0752713071241899	0.38495235502597286	1.4969976535102436	1.0223308632260057	1.1925120381603542	-1.2403916438721703	0.3665519092999604	0.9696336846497184	-1.3473046926152452	1.0207758720781728	-0.5560253375225545	-0.056596498589156635	0.6218546033094355	0.4629799764486304	0.9375223132094345	0.5329556097536933	0.023041101863035277	2.2809293769154477	0.16464571680282014	0.8153975144105555	-0.6953814111873474	0.3687219556087715	1.1719848282429493	0.033725008292976526	0.4106314452247	0.8403149527219169	-0.6362876439867998	0.902381042853019	0.9853511168209277	1.365858598238489	0.15623833572504597	0.010735047414779257	0.02178639435566645	-0.5432616910078528	0.45777708787508575	0.3203068384928159	0.4219720994929672	-0.40866596490376916	0.1525614924035737	-0.2669388047749145	-0.7355702156857414	-0.4162075434221867	0.3981519858522251	0.5377071676750155	-0.18424121525151724	1.1221699740399722
0.11426306019075011	0.21017240255607678	0.33124246324909035	-0.2319550396329799	0.6719115694531345	-0.0766002301087509	1.1158373490736975	1.2115525520539208	1.929515938593502	-0.45507003809991026	0.9159045989347098	0.46574859963153964	-0.128201368341983	0.3147714259174335	0.18823176119315588	-0.5808094441244919	-0.28702098990695624	1.6250406476689774	0.18917630058405102	0.9498763840467286	0.5567427623203153	2.128454834009311	0.5367002366576914	0.061027526962249105	0.6644722628152091	1.3678899390322443	0.4883421171613673	1.325221497607945	0.8997454928742296	0.45810776329091507	-0.5072962926212146	1.0180308921143617	0.24222843486419504	-0.20730403666065017	0.4565137246082986	0.2856450085768951	1.1535602845453954	0.642993131045391	1.6721813327474702	0.3411708273659902	0.9605243781123382	-0.3105181292538225	0.31079919606309014	0.6313458065204025	-0.2548760379452385	0.9741730762411535	0.6978725605001702	1.081787391435886	1.3219171058316599	2.897085558596724
1.1407171601661834	-0.5930230826582601	0.4356502165793082	-1.6254977465650966	0.915065672782301	-0.6329104563250548	-0.3026852391126212	0.49904150187113006	1.6177191879546862	0.2589086150262991	0.2726274366838349	0.15010554265558718	0.7571259910189705	-0.5482039983525451	0.5608368850950729	-0.6658835700740823	-1.3029694167704808	1.4605320302020777	-0.3620836728956491	0.07986087374659039	1.0969715992803843	0.7784441893329661	1.3879592017482454	-1.1239528678332231	1.872870884069702	1.5894187171399787	-0.6870091125387884	1.9896526262552106	1.0930895611145672	-0.40337405204922383	-0.27949805101529374	0.05919374074153069	-0.9312107390405795	-1.7069544148599627	-0.28238230683440385	0.2879783491553662	2.016952560473197	1.3794230472139515	2.1344235902797988	0.36368309177483055	0.95506942743165	-0.40756961562195565	0.7988932258238344	1.1308361583873974	-0.13783432426154882	0.9909072967859528	0.038181626525116225	0.8682215621613368	1.7199335759640935	2.626443206119339
1.3516270633078384	-1.208246804177537	0.4040787508674786	-1.9232404330708186	0.6911096321140479	-0.9490530353459175	-1.680326953969608	-0.4982670908948406	0.9060839042324732	0.4602780227052776	-0.803102699324042	0.3232499021212597	0.837301771709267	-0.8110407539425617	0.7954285567324818	-0.3707629558742661	-1.3912334285229484	0.5297802646109195	-0.5013299234327352	-1.4430903704798013	1.3721505949215316	-0.8316562701734396	1.9594639108470702	-1.6165909841440735	2.1267136863794427	0.9156960484555373	-1.3804363753088549	1.7912411255233156	0.61449813270152	-1.0123627771914299	-0.22017470226403932	-1.0312826674267759	-1.4897816238847599	-2.035603477029609	-1.0198566073482946	0.09330714403421592	1.582774065807724	1.3206851627486458	1.5713065907623276	0.359322480480402	0.5555431198075719	-0.2815225321955881	0.9196880900904589	1.2465029513386319	-0.40236581060234206	0.02630021107083417	-0.7801686759929954	0.30632278961144216	0.9125155383645	0.3741766029686739
1.056277070875496	-0.835487040838787	0.5391225886645653	-0.9595147798826471	0.44126045780488804	-0.9201520647862164	-2.182832334205788	-1.024631955084588	0.5480682498339401	0.29538468906356763	-1.1335243228924579	0.6916921834444196	0.46812061342206523	-0.2985960100275993	0.9652489182593954	-0.10751189531009496	-0.4285679398180308	-0.22143111839928578	-0.45947589757361246	-2.2760788779756096	1.139456111937352	-1.7532826686444398	1.5977419258368288	-0.9165982085596356	1.373564638867174	-0.09133915552115936	-1.1147752971333542	1.1178504577388213	-0.31256561187043613	-0.9511187475179713	-0.3212039756642238	-1.2401950153618349	-1.2332317304707523	-1.273619264693391	-0.7319168582693644	-0.11610807075639336	-0.028485966565548047	0.5968497001467675	0.3913038065858649	0.2034885578547079	0.04670786023311878	0.22991820726528323	0.30823227430146155	1.133415638672659	-0.5552547996788629	-0.6425047204256267	-0.8700382265804223	0.000744398378586263	-0.28870103786498463	-2.015500307260819
0.6896088557443816	0.21850204181386473	0.9897816902218349	0.2467464280608814	0.30191573087792495	-0.7301779874918307	-1.6418093399405531	-0.8582696814459632	0.6112946914271632	0.2611557717646142	-0.47079532156162957	0.7984950678017139	0.31851666814632534	0.5063009614190693	0.8399283624567389	-0.180401130927106	0.6785269456524805	-0.38576330846637624	-0.6384135703974518	-1.718568253838118	0.3978639293565078	-1.585948237309662	0.5016294340036782	0.3396877819106283	0.3497011792136343	-0.8165736613952982	-0.3809635835016494	0.5210125373894898	-1.0515012880421923	-0.4530074224329481	-0.34202951819748617	-0.5298928842488959	-0.7414340285137861	-0.3489647906140635	0.3921382372755738	-0.2584499821299798	-1.584647881294012	-0.29923406226965965	-0.7086112676524474	-0.15292969059712508	-0.2894633310649283	0.7363420363770954	-0.6823404869832781	0.8963745375987258	-0.12212227560294993	-0.3438609920866811	-0.34519206619285114	0.052171010161723846	-1.026012657233617	-2.7404441383628613
0.3963678458740758	0.9125994668623119	1.4296399096453465	0.6469333159525475	0.0023232506857368425	-0.5573126518213121	-0.40682809249445717	-0.4247890963255521	0.6018222484883715	0.5880145916659901	0.285482309855238	0.618405432565303	0.573052412507397	1.045009884669037	0.33796197643483195	-0.5110557817431935	0.9013449650489719	-0.20451254698128765	-1.1681166152104097	-0.3172290298349615	-0.4085820438859618	-0.5749136747544511	-0.38202397497556695	0.9848952154848399	-0.12668571368449388	-1.0257817283648598	-0.07555418092262502	0.31311363691324334	-1.2148608657462465	-0.06278505873982825	-0.12735754293809678	0.22229474717481146	-0.5042432128740794	0.04166100035135154	1.1967959573697793	-0.4034947171888724	-2.005650461344497	-0.779883724629016	-1.2992771369174687	-0.5558887517132349	-0.2559737490407959	0.6429710632845885	-1.3966657009750763	0.5360741152932892	0.7414719447545276	0.37323907554647834	-0.09064303507966226	0.07103436105677055	-1.0557313834925555	-1.6765281420901417
0.14899853467048468	0.5880218786119922	1.2301691223423339	0.1438939489813525	-0.5820200565265218	-0.3225206323788393	0.923313570850781	-0.24346984749064302	0.23003984340121336	0.9634699835801964	0.19143279367976015	0.594566784332475	0.7985886614397242	1.1612825205980866	-0.12069218594924368	-0.8318475110549128	0.061955835801792716	-0.03246670970874107	-1.7425998316741904	0.8870319230275676	-0.5920570981958734	0.6047704763749582	-0.229207004937046	0.4342725098921267	0.14172385944584798	-0.7629034721177407	-0.5014257810088615	0.49831433028760186	-1.0181054939031629	-0.06702226958951006	0.21375792898632903	0.2363062704449829	-0.4359221212895474	-0.0208714900630931	0.8698212691261661	-0.5981938860521392	-1.4093124701355049	-0.4868243106589798	-1.4280457124076233	-0.7693038403414219	0.10261717714669401	-0.16127045195454517	-1.5427861382295174	0.041641638444123864	1.3122280527646188	0.5613745438913993	-0.5561814613579902	-0.22030016152534324	-0.6372791161858691	-0.17502773266575877
0.024325091105379268	-0.373389162176225	0.12814925525907472	-0.5456229551600925	-1.0793701315591329	0.18070048723571147	1.6996488767216995	-0.3196343683345131	-0.19903345389157193	0.9059812498234175	-0.668379222524818	1.1001953588495217	0.6007361689837211	0.9937426310684078	0.02232317670406181	-1.0167731833376115	-1.0736185092233588	0.0454807128566587	-1.900162704071168	1.4733328904095344	0.18162647855701816	1.1892639053068046	0.9002488509330129	-0.7752436348452969	0.7068662772265409	-0.08538922526778395	-1.0112692966720365	0.9011176836851738	-0.9247527750781596	-0.2699927428919142	0.47539549511782186	-0.37913998983915437	-0.25277056976638923	-0.08429914412841892	-0.2276199465841589	-0.7000946966223419	-0.766949388123375	0.479277895545314	-1.3560018924795099	-0.7265769293820431	0.42655315840984476	-1.0454994284886687	-1.3416918990631927	-0.5035634889011634	1.064422409982535	0.01909311317451109	-1.1303309021159311	-0.606924848951389	-0.029714626745670488	0.5087861520585412
0.1808921913560186	-0.975566143099424	-1.2887391746397032	-0.7670250609367039	-1.0257379426893154	0.9299941171985532	1.5109822039832277	-0.19002492923933742	-0.2291686068988126	0.3406200209920014	-1.359918893457987	1.9540307028310095	0.21891881221324364	0.613213764108742	0.7349444721791386	-1.091008172991408	-1.5588515657263318	0.08828082732112204	-1.4554332883230892	1.7886500127562261	1.456083213186144	0.7364061935757759	2.1214557141688535	-1.4951544833500925	1.0272403992309398	0.903771985067846	-0.6947309906969025	1.2697138284610727	-1.0458044342235735	-0.260742607774217	0.6086842531202459	-0.8720254941786055	-0.012347828045965818	0.03711765360459204	-1.045355679713942	-0.4747600854769965	-0.6878072337332231	1.5996780067058656	-1.182564812549002	-0.5892080709787353	0.30783894608621915	-1.1781607279643325	-1.087828951157739	-0.9311755274477526	0.30008042196415075	-0.5965574603679288	-0.9022665946250327	-0.6670438867469207	0.6830194772156624	0.30914811308713347
0.5914449805937049	-0.5897694266672653	-1.9507998723517272	-0.48722206590126726	-0.5063451360897314	1.5499217391923643	0.523877344575035	0.4040960523960216	0.10315086935297811	-0.2955885039251548	-1.2022300700049464	2.4937387427063187	0.27414276362357193	-0.01694488132886697	1.246966517733874	-0.9771892785065801	-1.0583005467749012	0.04637210572860259	-0.6528397857910575	2.119659911762931	2.229146781694158	-0.5234615743970752	2.4659259400051963	-0.9958746099004506	0.9379636177903264	1.83779214384722	0.6015469655851547	1.3361856519394553	-1.0272077708081297	0.14165058595632632	0.7003165415661347	-0.7215273613434361	-0.018268362385011613	0.16367988348714382	-0.9322869037776489	0.10938560789369675	-0.8541074319699535	2.266634168706275	-0.7933873475366866	-0.514822506214384	-0.2515724990369261	-0.3504609883716517	-0.7524044353573776	-1.1063055486185864	-0.12783221904544775	-0.6852940149713276	0.1436676052235257	-0.30450956411785357	1.314548479772701	-0.05121803268850067
0.9370443979960283	0.5088760002453967	-1.3112920715036493	-0.07597924976426987	-0.13861544422211586	1.6117852104157	-0.5352097986744404	1.0187946384323028	0.28911957963131824	-0.5395667413365353	-0.44002386156585566	2.0979252035296967	0.933897743748061	-0.7497151744280686	0.8133374138180334	-0.4545664316128539	0.01634288140096578	-0.17776670416061524	0.07171510374704927	2.119820048961254	1.7447669181778194	-1.7172515027983422	1.5977539164464536	0.423878245531054	0.6142019048315139	2.1624009606747356	1.990769151489113	0.9359450593953162	-0.5302467276782141	0.6785045273638755	0.7237077573533651	-0.1054659072244089	-0.28233982579322703	0.10479584478846657	-0.11174996577337262	0.7379175426546829	-0.7061108360635394	2.1660380492156337	-0.15745176663301647	-0.42731118620858316	-0.7357958517618024	0.7975200298395078	-0.1328370494667239	-1.0292470315761229	0.24239730996048686	-0.41964580722323214	1.00947249988354	0.1473875891578637	1.4132503900514446	-0.14829398372708583
0.8429917268728506	1.4637019276877308	0.05510167810536956	0.20230010283955954	-0.33446919868784225	1.0397612583904197	-0.9590383936397783	0.8589823462363072	0.01606417130233163	-0.4195591163741716	0.1979941330103986	0.6829513751590514	1.5267365338435102	-1.15723222948418	-0.4165974834349289	0.4989314852804454	0.9576524117933162	-0.48492086440826526	0.44099373305979656	1.2932775588878809	0.13627253241119308	-1.9221085839232679	-0.017310535583459373	1.7209406588401162	0.23684952616924349	1.6084242237918647	2.310842775993261	0.15949086706453938	0.3109944093967434	0.8562173145693119	0.4706435570699383	0.45377977201189224	-0.3830922307112966	-0.13125954352813074	0.7440918004708814	0.9767741741181104	-0.3436362151523787	1.4176681082900298	0.4396317322040654	-0.10815299298986228	-0.6213163384154117	1.4022652362476413	0.6954357612356942	-0.8141653649632267	0.9192831700974893	-0.3966184620228066	0.8077096603191966	0.32802196770337566	0.6356019541306551	-0.22226470119827013
0.2047477839967446	1.57229878098841	0.9860962104866048	0.3414172921200055	-0.7504434046858104	0.1749853324073179	-0.7049565770297985	-0.32748626584130125	-0.377448562116077	-0.40407821868785126	0.35310356429559825	-1.1662708483196509	1.1677030619109323	-0.8934825063179294	-1.459424776320238	1.4417852088876284	1.2695413730016192	-0.5906772510994092	0.47589750114746127	-0.15187183456990924	-1.6428820189143032	-0.9533130565562834	-1.4698585394942838	1.959997755185602	-0.17324639342960826	0.5366835186049499	1.1877989933478663	-0.6412176565558677	1.0046862258249694	0.40296199831020163	-0.14870766840556204	0.6807728119173013	0.007652890008428253	-0.4737152796032326	1.123062142666682	0.6686409796237891	-0.37997305924354713	0.40723271353222773	0.5862956097386556	0.48354372696688336	0.008987120148425745	1.1833213159862987	1.2723070949989714	-0.5741762109128389	0.9435402614468483	-0.7534521357430581	-0.23926185087181115	0.21663042959830814	-0.7183053668414536	-0.559348284984798
-0.7249542935798752	0.755723501634138	0.8846289283753317	0.3786941603706004	-0.6631338992249358	-0.5518501340125711	-0.36808998792114594	-1.8321453669370713	-0.2673678470122352	-0.820004338915672	0.2504741998830904	-2.481457834641257	-0.23449132503914727	-0.10310572402622657	-1.4863305421329727	1.7702373776261169	0.8781597393524913	-0.35441326363882936	0.3846632110728778	-1.3121918915797064	-2.5196781176139744	0.39837439930709406	-1.9708386604648676	1.0071142153146075	-0.6160267338338739	-0.34515673872199726	-0.6228567044967585	-1.0806085261167975	1.2170440161766483	-0.40863898288702283	-0.7980290235814133	0.6502952499406265	0.6306592925307603	-0.9030676515872961	0.8484113294517377	0.09409384969332092	-0.9423028314070167	-0.48618171191366993	0.2019805618677646	1.0768665590625006	0.49959803867563	0.595352688340299	1.1957151654431375	-0.3393127635213565	-0.07481626508463625	-0.9284322791145717	-1.1042815688168228	0.051961743238443873	-1.7521810141703267	-0.9040313727512552
-1.5190298599439014	-0.4907417010569392	0.2365362958882762	0.26863734516990617	0.1310447382087912	-0.951715747075236	-0.4467440352413656	-2.5971196164560317	0.48073022799914816	-1.3837485520271642	0.19453680625668354	-2.487676607097597	-1.7270050049758985	0.674351426882555	-0.6441032418051482	1.3520264708818261	0.08400051014621213	0.01434387692412514	0.38515775745880343	-1.5455092194240359	-2.053584887883447	1.033371472555004	-1.3215116805976321	-0.437321991802614	-0.9427157735492836	-0.6559801640622619	-1.895306362602227	-1.0362756284604437	1.059388574670035	-0.8996451972031742	-0.8842907668487281	0.44860389755512103	0.9011771352829699	-1.2870421691151122	-0.01715795613394821	-0.2547687876361352	-1.2344608586239674	-1.0451513081398423	-0.2791505477298476	1.3388357582749768	0.3514384877723184	0.25488166259506695	0.594231734837376	-0.08193220067375895	-1.4837502548534651	-0.38785209604106397	-1.1188809852148005	0.004910968008381565	-1.726435618312521	-0.7386019541549189
-1.8225297845000734	-1.4587150766037338	-0.06188948806241688	0.03879755493790752	0.9776945793101224	-1.0694881756783128	-0.7349660276043717	-2.231783957506347	1.2572946614501082	-1.3991068926097665	0.1681439253630441	-1.1941149249155378	-2.162011683276681	1.027681060605955	0.2097624412969255	0.7184705077585818	-0.6036797345408558	0.19878879264042204	0.5890468325051132	-1.1522047570118583	-0.6967882051458214	0.5560734696314092	-0.05898622843884381	-1.4148265097020467	-0.9208295737695906	-0.6383929967406351	-1.9238113693027195	-0.74081698414096	0.8514956596415492	-0.54066155095506	-0.14011037783710914	0.020857655257468577	0.657221126352614	-1.2435888935763906	-1.1351844859484035	-0.04385051292694154	-0.41432105966415356	-1.2234779564975442	-0.2854174477282299	1.2074397752833455	-0.18099172919851464	0.3469380070368448	0.027595603044923426	0.20768433703417913	-2.177853866253271	0.605089594002893	-0.5596572673407131	0.057728534555540355	-0.747724683232877	-0.01543231600769564
-1.5165545678122518	-1.6193498404219326	0.24655442610981704	-0.0838890496261716	1.0309289392860916	-0.9400275144263683	-0.5832277907795443	-1.3092926231823272	1.3031630610805078	-0.4740735849994178	0.04459871723450888	0.45053504022403357	-1.2797934352025342	0.9935354019821223	0.5139295912897538	0.4931972217533853	-0.7261559465609224	0.1900134399348735	0.9339481654029289	-0.8690124179896264	0.5689295172318031	-0.374040619822958	0.8793178621135787	-1.4097795169524026	-0.4630881421194214	-0.7297186781653487	-0.9548777333040235	-0.5775639735772754	0.7162418898378834	0.5404574707706679	1.0127947286893877	-0.5416455206023226	0.42559614278546687	-0.4268372929698089	-1.842655683347943	0.711051227304165	1.2124060542123543	-1.108883460460659	0.31239259023820704	0.8890160268424797	-0.36707336013207587	0.6199194270074128	-0.10235660732507802	0.4968169464038507	-1.6144976132029765	1.1724399381665191	-0.05968690767069775	0.1638255947265637	0.38668373893775954	0.6972570553964725
-0.7950320200809479	-0.8997715062398705	0.5749094784857355	0.12432712856755151	0.17098950780107294	-0.4907835874257244	0.2641673006719481	-0.6321618050432756	0.4982211294755204	0.9692328846036073	-0.03408554575916826	1.1585939710760194	0.09466895532342198	0.8198745789998516	0.561070167598078	0.6981177784916557	-0.18169957302586226	0.3223208886173881	1.1691916832533154	-0.8374404739230873	0.9322487002973089	-0.7435661800316217	0.8476841498328759	-0.6475189779791997	0.24693779371544433	-0.9533292095997128	0.20436470446353364	-0.767299391522133	0.5106439671286177	1.605698605225525	1.7803499111032608	-0.7776349329151744	0.7892656008317127	0.9677634691463005	-1.5191276792096686	1.6885585606708162	2.2473248891108644	-0.875069933346136	1.0571949036565536	0.5465492892480758	0.13490432321697063	0.812251276064083	0.06374952729380552	0.7453066167146205	-0.24064211901592406	0.7778922852658461	0.2466098126030219	0.352926189374352	1.0147398759223851	0.9031740448421837
-0.12479744867653436	0.26379078151503377	0.30702522835610824	0.5574790523243764	-0.8751302214765133	0.2587524230844958	1.2662054834855554	-0.35013904634431114	-0.5180352426951847	1.9566093935854854	0.22520647978133823	0.35242085174509097	0.896930209659544	0.563545325252056	0.9833250711292978	0.7975186226738521	0.6493742376981902	0.8321889157233356	0.9953799754707768	-0.45578881942665794	0.3030587705994927	-0.2235371086944089	0.01543115518752865	0.19546819770029875	0.8575609447310221	-0.9129756385092357	0.9089717838887734	-1.214942640166373	0.12104263884758584	1.9231024078368382	1.6942166870411675	-0.2214354874310189	1.5826717485419883	2.1406694672277036	-0.24805101590439035	2.4014873617754646	1.626522550349317	-0.6821612620007423	1.3746558178171429	0.13038524929788795	0.8493263623932717	0.902424262411727	0.12179332292076865	0.9195683433123489	0.9871253173169285	-0.16664867322093266	0.7072126535511033	0.5913618033069288	1.1545662477994312	0.81217521535038
0.0062020294269153975	1.1903380704840603	-0.4126197236220885	0.7944319342523101	-1.3116690541585598	0.9926338106489118	1.6203408191119621	0.04440095220347021	-0.9920733927494007	1.7994177683741852	0.7802965670034943	-1.2580861077966583	0.7837869073606806	0.10382569698331524	1.8275802087456003	0.44427366053888745	1.1696953856062409	1.4664778338609024	0.3564615252644086	0.6233699204206009	-0.6813052434283496	0.5509821588895709	-0.8135780975324465	0.5790197385019061	1.0675274534851265	-0.3998687511763195	1.0663149762259396	-1.6142245496672942	-0.3037701051891627	1.3802286522133254	0.9602248867849418	0.9425451147965138	1.9306283709765086	2.3168677861581206	1.0180058057371484	2.379133360552461	-0.17084727383640258	-0.557002735017532	1.137809145458774	-0.39146024190654316	1.0198109511465814	0.9361852897506918	-0.012037832220838986	0.9582642001086342	1.39927777280656	-0.746944651702383	1.3890465360251798	0.6560945235560063	1.1957836816474394	1.0558103445671154
-0.5118756316175422	1.4281778728106462	-0.8695205003455114	0.5291728945593284	-1.0294621241812096	1.2520658319368374	1.1131030604874308	0.9029109092371943	-0.7461599989158768	0.7123049781807997	1.14780703182567	-2.2539808048661527	0.25859210784997	-0.47604083036942474	2.3549006857392194	-0.022622579092095894	1.0617702804948566	1.6516324636383244	-0.3813718140905901	1.6816003285644174	-1.2139677262389819	0.7411046748780283	-0.9904447770115242	0.4653232172744273	0.7928310997082213	0.19960185668574895	0.9786418104891517	-1.6871771081250924	-0.48443125740813964	0.4929866748565481	0.15049855643886914	1.8044827004959785	1.1819502396439703	1.4697785708925983	1.2431727065789457	1.450113028946942	-1.557563287585976	-0.38866736486377923	0.7107906624242055	-0.7370487892119689	0.484490757273642	0.7976338077255621	0.03515070834101853	0.7811582289457962	0.985951777050851	-0.5054783734765094	1.72067522762872	0.33040750666883556	1.2349241081665805	1.7908898835983276
-1.2120518084314391	1.0648312438271643	-0.6568613944478956	-0.05995432510223446	-0.5261073246564582	0.8769762014438859	0.3022640409573921	1.8357749987842455	-0.2171765138482098	-0.3980877902751453	0.9483200022285204	-1.8188556763843746	-0.021816523219407042	-0.7628849458367871	1.826415516936619	0.000528604827631422	0.5438214798423475	1.0816551059061592	-0.6594181589521605	1.5375591912485551	-0.9940375842788362	0.2466652691061438	-0.6339646828353774	0.18285603613040424	0.21016406938809234	0.2932053144857057	0.9401715845068377	-1.3658747450522002	-0.3242715661896705	-0.16818974386575306	-0.329784175557634	1.5325857402733851	-0.28560032531993773	0.34740494952902795	0.35114204867079757	0.011515396794951022	-1.4490690301600837	-0.09026198155868627	0.4785002666867611	-0.4599739488015826	-0.14086508466309156	0.32429401010653736	0.575568307908977	0.41067895915444425	0.19211775322204044	0.17940850327604224	1.1295540051153459	-0.2488545557761762	0.9615339834465007	2.3291774805402428
-1.3703529278116064	0.5649520117240966	-0.11996141077620094	-0.4579455661021824	-0.2138698747431071	0.2416854816655998	-0.1319938984604078	2.089921282606287	0.09318050648678163	-0.7718803655253287	0.42642535754773475	-0.5025299401889625	0.08296356553954447	-0.4476398498180056	0.37878462087789766	0.5534691021121063	0.10613791946686778	0.08210939400323161	-0.253304336723063	-0.0052197092838897055	-0.4219137135588947	-0.21632483544101386	-0.39482388232725185	0.008567108276609215	-0.33169622536802545	-0.16688221497861333	0.9957063148276205	-0.8118035145440032	-0.008333876707992707	-0.4992306641036519	-0.42749000338639176	0.2503209616310805	-1.3208551933328987	-0.24122847394567784	-0.671916200543142	-1.0733520120125182	-0.2480423635244202	0.24230265941964868	0.45623980693598837	0.5001966392758169	-0.16782453600127584	-0.379065992659066	1.3247099541646836	0.08596175269688598	-0.4843736565743275	0.6416416995834817	-0.12390970221116228	-0.5943263809219264	0.22450203041114608	1.8405157828156833
-0.6693185405166824	0.29007651926147837	0.15019368417962883	-0.33604476594483484	-0.007580749080030794	-0.06299658015938815	-0.0693200023488552	1.4172782350081155	0.10045742682501987	-0.43850914646031	0.19981067685183182	0.3781796347248675	0.2155156932013864	0.20208154477968238	-1.0100357358835923	0.9610933450355389	0.006424876095655648	-0.6493714878871792	0.4449225707222001	-1.6618377211875588	-0.13001227540923438	0.029977785986018947	-0.6310783568161648	-0.057153928895785196	-0.5245293887273114	-0.5454495879347555	0.9932670832914589	-0.28916273530787107	0.21392201196590907	-0.792881572582139	-0.25389333636733125	-1.046133324557513	-1.0975986144912853	-0.11853982068059356	-0.8391546684497226	-1.1102463383977812	0.7942949009398718	0.3923387652190151	0.4115004809554924	1.5285400897465489	0.4160227933138266	-0.9086772478898179	1.5699863656105735	0.14968702218198626	-0.7435760199125225	0.6686528414182975	-1.062607904206939	-0.3582356005906539	-0.5439714157163645	0.35815515570975937
0.4328050334650978	0.20867011141722427	0.07309705156556266	0.13213533198537336	0.3714747567493988	0.1690388241866988	0.07906610404449768	0.3699095318701846	0.07339941517302831	-0.051133055305415405	0.48086462859533424	0.09441941512765853	0.049785026274246684	0.5294523519090573	-1.4399092733825922	0.6189886573175271	0.07272568283066849	-0.6526837491041504	0.7793917079748186	-1.9029624575250346	-0.3216427542569059	0.820657850161659	-0.9589841740424838	-0.12308307180569027	-0.3391484331365649	-0.25857037608863825	0.7801383874801611	0.01839790916024885	0.27938374558860657	-1.240138970503172	0.057852871541660654	-1.507053294482293	0.0658910553051317	0.2582337045514217	-0.22195522266593615	-0.27096830758978757	0.9432704055988977	0.27041857321317586	0.2536167062518708	1.7897069521437858	0.9936238322355743	-0.9365546762101372	0.9408228584454912	0.702568533082289	-0.5587064066201869	0.5748102992910354	-1.0261441731510184	0.21831008407627486	-0.7241115637923116	-1.1108529468065236
1.0795715402079926	0.08169564064298215	0.10855402629994142	0.49373600989133937	0.8696120964688221	0.5283130463586241	-0.05282229802414811	-0.3062477120749928	0.19944387525441862	-0.13620474474029284	0.7650553630630881	-0.8103127471209038	-0.3449297266695226	0.21815220061542517	-0.9153240302613392	-0.2378256920193844	0.0008697270938403034	-0.06586952544118871	0.5108336276162027	-0.5989783562559481	-0.5998206374774008	1.3079611723212266	-0.7259524378979264	-0.13633015352606495	-0.0749510690229523	0.47551503478892276	0.34560454106541566	0.12967652732683446	0.31155381251226394	-1.6390655268541288	0.27231859731605823	-1.2437727688915072	0.9880898544480479	0.3449319919163813	0.23194929643713774	0.43764069677803114	0.4948686000611891	0.0525533805309606	0.13906871891826106	1.0433798331540896	1.0213442212870258	-0.5502986619192384	-0.09254768142575878	1.3667994282628806	-0.16242826626331627	0.6355279431640495	-0.39286170760597305	0.49397452348670917	-0.2963117662425158	-1.5514667110866307
0.8344374165874124	-0.15856682977074887	0.5632162726698855	0.4948344162610154	1.0774820344296865	0.4278455822721536	-0.4078199529695613	-0.40093950943218926	0.32443100364408395	-0.5647031062957815	0.4392199499978817	-1.1902990831523843	-0.6529746105877959	-0.32927849922975444	-0.24954498370236905	-0.7673407381176802	-0.23636824510100615	0.5451486944419951	0.06830464077085971	0.8437440956371809	-0.44429132745010036	0.9027180947802379	0.1499444383946225	0.09261484708332976	-0.09247912347384234	0.8200509220171868	-0.166976105367185	0.2279595364080816	0.4167106982682669	-1.6468266147373152	0.05970081689168191	-1.0127065904961996	0.7163795736296722	-0.04094219748307985	-0.08753479130171507	0.11214605615765781	0.08185387233189617	0.007180833341539577	0.1832343948867341	-0.07916039222657464	0.5338686889885288	-0.12638815398615602	-0.6231746042398979	1.5175329698207554	0.09163770689888821	0.6705839443681422	-0.10051631228787175	0.12667066359053722	0.03322350148993943	-0.9102043092805031
0.11361660272324903	-0.3233005546114841	1.1120461247305236	0.28435046109616047	0.737352591957599	-0.24057931688247486	-0.6917929616150588	-0.23246686678866058	0.14267812285220208	-0.7671159503458628	-0.4213470718980494	-0.5309218970034495	-0.6818848037274985	-0.4960931763892295	-0.2106454349320953	-0.5044547345121628	-0.34912160577944834	0.6520910577415168	0.037668863098579634	1.0385416094386655	0.2108395218495279	-0.06480609306750619	0.989777309572009	0.5842825514098088	-0.42820000341350484	0.2728245721855108	-0.5546889925745178	0.4673270250755083	0.5415168910944627	-1.2274480800314305	-0.6621015001862359	-1.1849513775985672	-0.6119770074027996	-0.723200730355001	-0.6610327354266298	-1.0671750978129206	-0.1268210332798454	0.18583466773044044	0.238995727888957	-0.7013386820171595	-0.046539033708403635	0.0993167281903782	-0.23087342368177866	0.8743120809226875	0.016724737041128514	0.30276407048432236	-0.5347920689748947	-0.5083691746986015	-0.33175778948767004	-0.00326711022308487
-0.23650090879579813	-0.2420730600163471	1.165446870385582	0.18049281219821905	0.11495964259175001	-0.966604867277271	-0.7547750362826978	-0.04048827319555459	-0.4199470660308618	-0.3890477118698492	-1.0793764809779172	0.5855226206180175	-0.4865967883920362	-0.2380039239080509	-0.8034169129043771	0.09899438580897024	-0.07437794234210617	0.11850220249162473	0.44091436510579	0.07017182219369789	0.9288903155619699	-0.6994990175490307	1.0605508571618416	1.0336395502770193	-0.7053468067894137	-0.7402407902199584	-0.6970463936320467	0.7801128211869105	0.5308323262591493	-0.7248205725106697	-1.403027227526164	-1.2682650536746538	-1.9048672472004127	-1.3969397364313376	-0.42954159640443157	-1.9186190357783304	-0.3335925385017444	0.3434260150380308	0.10258465165579699	-0.5779335571313688	-0.4273258295880329	0.21459765250666962	0.5697114965800858	-0.13939860480545077	-0.18356614700005236	-0.4649039181160329	-1.1067238010673448	-0.71047963183264	-1.0432634556503917	0.4516794549130195
0.2077670089344728	0.01749267306314631	0.5983907749256051	0.32452250814561134	-0.25139126236320336	-1.1717860669158073	-0.6654218614093453	0.33475020740067696	-1.0788942055668167	0.36092734337816845	-0.9742224574788737	1.1736595012829054	-0.18537789521383663	-0.12009450545685116	-1.3500282140433995	0.22253210850499738	0.5209089002134245	-0.7528494437235126	0.6602430377365833	-0.7850023869917163	1.2507849937674855	-0.5005686816630789	0.35590153105260486	1.0838895203598968	-0.5060925055729275	-1.344052018574207	-0.6562873909680038	0.8937565629877398	0.27563759668407006	-0.4757140127019676	-1.3763221911084984	-0.5598220165262009	-2.080880401636965	-1.7568811431916656	0.9287400645356573	-1.4533148377755483	-0.475357053237574	0.19568952921197694	-0.13580471839595182	-0.2718523025246025	-0.6440272819474765	0.3664603519732705	0.8404528087889258	-0.7330978757741412	-0.05661871808368259	-1.102254560529599	-0.9766217703940985	-0.24248066466591356	-1.0797528077408785	0.5065408398016955
1.0447636529679696	0.2904457189399488	-0.09884895799994367	0.5985321274525821	-0.12335818627798466	-0.8271363482988812	-0.49348339072580566	1.06314226180844	-1.4483953354081305	1.006431239956218	-0.33718728737735354	0.8381912917625104	0.20421712685011306	-0.503699245096282	-1.202981736143403	-0.38364594629895166	1.105593925509724	-1.4283781295573603	0.14540055242586988	-0.6202248779794788	1.1199687787999721	0.14820866531366964	-0.43891504157363465	0.7486795042896255	0.1533401468396535	-1.1736012764114627	-0.6314325053271587	0.5952603547087137	-0.20858321534153493	-0.4412314993174326	-0.30439419848313587	0.8812184203235987	-0.9948414487330032	-1.540421858023592	2.53700835472655	0.04746076983418885	-0.11483876073106472	-0.2798930837471834	-0.1511751752536791	-0.46861365797485915	-0.8289812754906483	0.46061176472411236	0.13752307705231437	-0.52055577212276	0.6311431368343654	-1.0472112693949898	-0.01815156517206105	0.39020827562198424	0.059098298624277575	0.6248158351072421
1.484992030860669	0.5751836316607135	-0.41516352363334896	0.8233318106818736	0.23377690352966107	-0.4216998156848773	-0.190933442868125	1.8274281098364964	-1.3785154349191828	1.3188378699413608	0.15630838878590403	0.039788427688308786	0.6831947242527532	-0.9412812308291892	-0.36744103256299077	-1.191050437841032	1.393214828580604	-1.4734287560993102	-0.886515724785909	0.15144326716019443	0.8144146041408218	0.4785714003824795	-0.6966013904885919	0.44526053856420933	0.7851509093822987	-0.6556646968075537	-0.7544286554503825	0.00524087767289165	-0.787099458524925	-0.28678019438086805	1.1153486222180462	2.142130022572644	0.47366124712225416	-0.6714204910268166	3.1869410944133105	1.2806080300967677	0.8905561414975512	-0.8361879048804534	0.1408675220005613	-1.2137655646992833	-0.9729416415063643	0.27456911362030834	-1.098463270691383	0.08347584018420315	1.567829179437353	-0.2868454931683857	1.0833553316318676	0.5015572392720715	1.6077977765604656	0.8618633238356723
1.1344264812348026	0.9753702586206235	-0.36324697191204297	0.9544149636947385	0.42885414889881496	-0.32892706863543836	0.27349745748043	2.008357420113838	-1.006506420267269	1.4276644913916208	0.21445072421380212	-0.46634390031710005	1.1096399841428892	-0.666388577585096	0.5196030473262064	-1.555415437498963	1.3349343228804027	-0.8460269705798679	-1.579082318344283	0.47538845444022304	0.5805415006334603	0.2295006059746255	-0.4099936632980566	0.533814728901399	0.9158849312231784	-0.33888407531846404	-0.9019364835748058	-0.4546325222154482	-1.2256827089553648	0.21665593586974166	1.767030464957551	2.3739561804458953	1.2302696513562847	0.5649426366531298	2.5070059890597416	1.2709731761546934	1.8846330564205072	-1.2145823468187802	0.34554643209463254	-1.878007135877457	-0.9704565684696648	-0.16279166246631294	-1.9767426080573924	0.3186547566509376	2.116730765323375	0.6165896915612248	1.600513639049904	-0.014981611596573258	2.200043387345619	0.7017985328055204
0.31941167772259293	1.3589077558923248	-0.29329143668236335	1.0620061781827626	0.39859441040068033	-0.3522834560569114	0.7834201513460283	1.4097065249235885	-0.5126378662835578	1.463907060742443	0.18552218594448533	-0.3019520496530953	1.2507237448740687	0.340118689331109	0.7811278790191432	-1.3276959062774758	1.048202998489633	0.04171958863294261	-1.2802643515713439	-0.020177869159951515	0.45879605760176906	-0.08971486988872504	-0.0028383405612415207	0.8770436314285018	0.5704516021175644	-0.1996243897346501	-0.7631786396745946	-0.43837518432481065	-1.241326944802841	0.9488390760308926	1.225590103785223	1.6397490600015754	0.9435642387150387	1.6058607852356765	1.1581246575822508	0.34409401167829357	1.917703653400356	-1.3406560542443813	0.03704138119726982	-1.7981567023106073	-0.7687833003969852	-0.4858742840325976	-1.8740264287834787	-0.07322551715855381	1.904079310895286	1.0541570189534386	1.4334032153673062	-0.5877288491176252	1.2822984077368396	-0.20404717534903682
-0.30264573709221126	1.2734300038353565	-0.3076929324586725	1.1551786915908002	0.3745400257091067	-0.03179366617575673	1.1670204281792846	0.568110792442404	0.08385095943414408	1.2768150251073485	0.47961845766955963	0.3483612840712449	1.0343435163073529	1.0942518601773246	0.3022763032760347	-0.7214889670026471	0.643823015076163	0.6070797287182963	-0.18849871571097918	-0.689076714012188	0.4236049883955908	0.14659375885597248	0.2195904216962179	0.9499655796898284	0.2007991452678252	0.1692096908844619	-0.18249347978756789	-0.04061422866540638	-0.6671348827174194	1.5837588074988218	0.18990259364213694	0.7338883022834606	0.27834468119547123	1.997145215484833	0.008447987715504795	-0.34654550649678983	0.7964643443142987	-1.259200789516229	-0.5858664757974947	-0.8634650036533933	-0.3594264315962379	-0.39834706272946846	-0.7845925961638691	-0.5625612862751429	1.1529833180494427	0.874921051675557	0.992860307426135	-0.6102700669004042	-0.2988170107776006	-1.3615157630194599
-0.36167561545815696	0.41453859371511803	-0.1489723182469508	1.0635588626988284	0.45188881929010893	0.6479061157000673	1.347906233687151	0.14522455555909802	0.8225532771806325	0.6419010248503529	0.965480132294625	0.9886882755557521	0.6723160058223847	0.6526311730381831	-0.39462354807702704	0.14683425489028715	0.14517622668820707	0.5513938510738285	0.8557356912926872	-0.793874266242792	0.5014151584966681	0.8653569030839058	0.25944279413643295	0.3856733369926154	0.13968552718450053	0.7860303520031818	0.5492611599395997	0.26640483882536486	0.3162114851298614	1.8796574239718453	-0.31096687207328827	0.257725592703548	0.13581983568474712	1.7078830799035485	-0.6470085521567149	-0.16496169058115345	-0.5946579140473787	-0.9697329431120082	-0.7537231100217906	0.4660379414662716	0.2875557386855745	-0.08801645069833819	0.7901586861883295	-0.47761708187865054	0.4079082523925035	0.3975366173446098	0.6237117825806064	-0.0790466824691878	-1.1986873692811155	-1.7959728844660101
-0.00027589419367852813	-0.835953612884082	0.24385381368618889	0.5169418927018706	0.3724404586916234	1.0581761156035567	1.2909412734948367	0.10516470863440779	1.5321785110517012	-0.30695867197495164	1.1179572314516821	1.1531459101704866	0.44725287991174534	-0.7125411616169374	-0.6620654668895969	1.2283463287625025	-0.48924620827561527	0.08193539328143862	1.1295288809376791	-0.41572429057817983	0.6329501092172418	1.2618992773121167	0.16032447571337316	-0.67098915997345	0.21999116469212668	1.0369873746860672	0.8358006429450525	0.12228868852719432	1.1245729690143065	1.7812562743918188	-0.06639792564077958	0.06406878217589826	0.6413741104590855	1.029552430133747	-1.0334276064347654	0.33209081884163794	-1.1746696578185407	-0.425833942257068	-0.02340798379905818	1.5355189838773715	1.091497741583639	-0.09296024894759418	2.097901111993468	0.12123423178711891	-0.01898799528660725	0.0308832789147219	0.31944104530326695	0.45091649452100874	-0.9464678970694936	-1.157606230612667
0.40508008710290194	-1.561541937912198	0.31869520140286034	-0.6116616144045967	-0.1362323787785137	0.5822947744596699	0.8442294186504974	-0.24017542562570224	1.7862407294666152	-1.0390761673719073	0.6615697915501203	0.6743991260272283	0.38257975949798445	-1.6884745926733342	-0.34931019584914147	2.0710251631460905	-1.3108455657336724	-0.33503232711189534	0.5246250251513703	-0.23284851963029157	0.5344299761717174	0.6284004729666947	-0.16794147273559976	-1.7688904028622914	0.008013067726974799	0.40172225243141	0.3226358791687723	-0.2974342930733006	1.0860491248004716	1.3225522914262409	0.14315517373523087	-0.35708808061013003	0.9616697348917183	0.21918736193501942	-1.346443791022194	0.11451490298090913	-0.7718140350664722	0.3073024185303701	0.9930226779590646	1.821669001751523	1.6439292582648621	-0.7275499852305484	2.386320001172103	0.37416299829110167	-0.25762965142416433	-0.051356925837364564	-0.06686626801202468	0.4598853297907449	-0.2786316914716572	-0.25571950944628125
0.6272997719857746	-1.178563917226315	-0.6107878946716286	-2.075592936282271	-0.8597075937758505	-0.5836000633274104	-0.1663656031970692	-1.2759041891549674	1.2455298528738576	-1.1277795878330574	-0.1605765875744217	-0.14880928122604392	0.2044966582909537	-1.363340816612207	0.07153955645223546	1.8162246648638138	-2.2884750508854226	-0.4465843337666816	-0.5776465808730498	-0.5685201122712947	-0.07257467201938324	-0.8298557917109963	-0.7102046179703421	-2.5882291215031734	-0.6255689285688456	-0.7269509326773629	-0.6708459825614231	-0.4115745540572638	-0.019439805841368413	0.5655600375689551	-0.4457408279922465	-1.1295726336899	0.23729069376408277	-0.6452073816586076	-1.5225968063862994	-1.0910532613141732	-0.18412431527556516	0.9905208579319736	1.0800628681848667	1.0873070599416579	1.3486103325729684	-1.7283082903385063	1.2673437367017122	-0.46011713614385075	-0.5688745468695622	0.07142416067078247	-0.5496068406763417	-0.07524725649218357	-0.16179262040125839	-0.25647681245391557
0.690605092020661	-0.1127505700406763	-2.387412830063285	-3.2559788888725274	-1.1143025176043997	-1.4615797391164387	-1.5639397253434772	-2.3849367589133377	0.0660210359522625	-0.7180971175785084	-0.9776187898946355	-0.6490933620163459	-0.31480411554392485	-0.26177999089285037	0.02899016259005942	0.06655581608039617	-3.1768810816450164	-0.40907942583757545	-1.6834986478884395	-0.976892895726184	-1.0080584184031367	-2.069728605693102	-1.0810440291322283	-3.052988526190593	-1.2693750762330747	-1.248061140754222	-1.3483769732742166	0.16019869758553815	-1.6518529974977942	-0.32892967203078805	-1.585265624236666	-1.7972450457094904	-1.3137085501048347	-1.4559716066163246	-1.5093676231132773	-2.4561158336689766	-0.1679621957787641	1.376664477346035	-0.2744123677089167	-0.47720579665817187	0.014436715667512607	-2.500273706346912	-0.8728047600129722	-2.05747273354072	-0.9534513635378767	0.23036109055897436	-1.0215322076394593	-0.755166193159593	-0.6962899772412983	-1.3454902826736006
0.699692222691538	0.5491602947778185	-3.7458507323284445	-3.4975379233988346	-0.4076996418999899	-1.2205283651953807	-2.659014981864805	-2.4717672904333954	-1.1102493148005683	-0.3645081604681756	-1.703357573050292	-0.289485553742991	-1.0104333202919078	0.2968200827217138	-0.4874610885447242	-2.3008289562332864	-3.5016784432720307	-0.5139378313219439	-2.3566472292094685	-0.8385051005531096	-1.5672172612511681	-2.129746692620056	-0.7644145656517141	-3.073538560858365	-1.3512383695794081	-0.48898275245038814	-1.1633044914676325	1.1383746149964311	-2.785996437627772	-1.0657797109586755	-2.21771860186027	-1.8281864967672605	-2.383777028042156	-1.8969864853717433	-1.4747716732431333	-2.8919777309505545	-0.5818045263586842	1.420350051997095	-2.1702783395906278	-2.1636821550227725	-1.7055996300192964	-2.6178197877629175	-2.8762615329442	-3.1341491881623416	-1.1615195337178816	0.282612656536091	-1.3780104782219305	-1.133205507441545	-1.1083633319364878	-2.3929772207381657
0.6669197409300441	0.14438403346633175	-3.321481424902841	-2.600770470960493	0.9171073694898147	-0.020045977735091813	-2.700430812817752	-1.2098881600445126	-1.6589211565969142	-0.3989608283638894	-2.3650650476993618	0.7560938870532999	-1.4006576708758205	-0.21468060779966397	-0.8477069691975684	-3.5994973551621716	-2.8420661953591053	-0.7921720479303649	-2.2328489379104584	-0.12869647559295205	-1.1290035313821856	-0.9905892064191859	0.28994063201520537	-2.4164861812004252	-0.7202171265251155	1.0012171917372519	-0.3674905607121972	1.7883787890049316	-2.6345708105529293	-1.3617987416986028	-1.6418709689490285	-1.1376650469854857	-1.8176828079349114	-1.6570220322363114	-1.5692073589879134	-2.069364609025232	-0.6680206642115631	1.273060276549751	-3.0900214962143515	-3.01492705701715	-2.6975940585182143	-2.0166681235902106	-3.5364165397636573	-2.6060842028042988	-1.040895633367039	0.13974507534174496	-1.4780279818505384	-0.9601603824805204	-0.7114116727752386	-2.1044573491416307
0.5071957150802443	-0.9123725419862928	-1.0248794702012278	-1.0542513804094145	1.8089897722817319	1.1439444668300123	-1.6027650502196515	0.4435037886787645	-1.495974937235866	-0.5947406502789824	-2.6671412197849103	1.6007823853083152	-1.156370299246175	-0.9106909202601202	-0.43875832695155675	-2.8928666346176986	-1.277503205942238	-0.972506222825863	-1.2019537220108851	0.6085467337469992	0.11122395207816077	0.43558926413503746	1.4350782411511527	-1.010576896113288	0.17913525503302366	1.9380779425321806	0.2184899366086272	1.60839738375387	-1.2555572825641073	-1.1539901149650242	-0.30030758113659795	-0.06945893527371919	0.14337678261471432	-0.8285338833343752	-1.6004997616455847	-0.5806971829538449	-0.06149064504537482	1.0751994115651002	-2.401766186476386	-2.4982349352706703	-2.3796321003257854	-0.834314902326669	-2.569170578702068	-0.6678559303876406	-0.7497024186195159	-0.1902050810222066	-1.0764288837072227	-0.2170697658341171	0.32729414411587254	-0.44030779229865835
0.13855883032515545	-1.6261469909031985	1.686766092674861	0.2886408089699961	1.4023247136976456	1.3883083723711265	-0.13820299816484413	1.1390502276339252	-1.0802805659338133	-0.5480142849315388	-2.086156615619506	1.4225700183366896	-0.4846967448577116	-0.6119183697493477	0.5967362449539263	-0.9797741731186019	0.4750676994990041	-0.8189702843907575	0.3016299476746916	0.9515822507398837	1.145418612043125	1.1179425445295477	1.8242975509998276	0.6873084243081021	0.6800791114035379	1.540280419853635	0.027504437201551712	0.7861142264798171	0.46909258524493264	-0.6376983122328691	0.6727602163017267	0.971342247617871	1.978061917864301	0.051210724955561476	-1.183579524235525	0.7002877139414454	0.7184782090544048	0.8037252985290442	-0.9244255484279658	-1.0235607701041345	-1.2619817211617812	0.6782453267195747	-0.8688343536782739	1.301374477227158	-0.5748895418523607	-0.5446090271999174	-0.05252656722647899	0.8571503109098149	1.2067224561511907	1.279769892327073
-0.43723964894655026	-1.497862030312128	3.02856370123564	0.8831532555721583	-0.15094261459752584	0.6443190583213063	0.7273723816657046	0.47343685431056015	-0.8940843767412392	-0.29200707449231106	-0.5756161999696908	0.29520777512759633	-0.00929093954989106	0.6419762708557676	1.366462364105887	0.42748209628076056	1.5376722298068124	-0.40771901936101596	1.3877199379296772	1.0142206983783681	1.0303506670007294	0.7250436687943299	1.135888386285386	1.8698522150176908	0.4130744189564948	0.1796958184384603	-0.6722164250790629	-0.045654054663534366	1.4877964188797945	-0.1078442422972808	0.5743923587270521	1.706035097548504	2.297220450037858	0.4611177762172546	-0.26806510271812084	1.2350989735318976	0.8575805227230228	0.33910796916183333	0.029858643722740164	0.34036689285251115	-0.3816905056536997	2.0159223680732525	0.32288131273826876	1.9256636714735564	-0.6152126516886123	-0.6651982044506634	1.1911568145100915	1.7135230895060105	1.3134412041955539	1.7264914044573652
-1.1039201462829897	-0.9796978795617144	2.4228366148755316	0.8996044225513161	-1.7409275790650178	-0.5264773355661333	0.7102142517020233	-0.7079223626452887	-0.9537234234329902	-0.32874284010102145	1.0239487317921314	-0.8810927640753112	-0.23525858684259773	1.546158678633171	1.0547418778721982	0.5154541088289056	1.610607163836136	0.0005632300091844011	1.3792758255132447	1.118257528925305	-0.21214089084235957	-0.23881875459074103	-0.22974077132744042	2.07677110584131	-0.4723372447451708	-1.1331347426529121	-1.0443524726575149	-0.45636199851639964	1.347165961479499	0.2050503275066195	-0.3015360807604097	1.8986105030030245	1.0831620963679363	0.3642026662015569	0.6480070747371782	0.932153973145891	0.18699937576966405	-0.3636600952551134	-0.009523156338775898	0.8228231659535563	-0.18575522931936753	2.459110910784152	0.538052139723906	0.9733599229192756	-0.7272043670464536	-0.41667003714346224	1.7621532875884445	1.6783911178964128	0.7047767041090035	0.8812818607159429
-1.629923908434905	-0.8584988694883366	0.8574764837684425	0.9416945189359006	-2.2329149884150428	-1.5682519506016954	0.37682711440030625	-1.3110865054882896	-0.8531345621487401	-0.9731041370889122	1.6093017930283873	-1.3401699565418428	-1.0923155750554139	1.0607673882381867	-0.25404610362286156	0.12107491622866269	1.2167305059061477	0.3108290425278705	0.4884880739942255	1.2839265847295198	-1.6082715986609424	-0.955687527990037	-1.5732998884328997	1.6594806091685972	-1.4588804235825692	-1.6873102701930844	-0.5269000244774478	-0.5459627240580083	0.46717646424188297	0.18520749504840026	-1.1130062630119177	1.3773754428241616	-0.48893002947796316	0.15543923787620406	0.9775916940295207	0.018922297359240985	-0.6163870594266073	-1.195276867614138	-0.44105094890074287	0.630712758083387	-0.12825915905225777	1.6223796459874356	0.3256709821292335	-0.5740256191921096	-0.7555492893442906	0.03204132100389768	1.0145671711461364	0.4793577830168113	-0.12250304758132553	-0.09302788243364137
-1.7333516284896548	-1.3268385209668943	-0.18352391817621289	1.353703024190839	-1.410989129573948	-2.198282815808178	0.4635564456115305	-1.087195869082424	-0.253050228632978	-1.8047535878548735	0.9506856360861885	-1.2031901220001988	-1.9586785506278386	-0.2870253473916122	-1.612722053685137	0.5557337074547606	1.1289525761789376	0.7032752527273652	-0.30259661020336115	1.2655788572417161	-2.1359005039524086	-0.9183201081617913	-2.3590884161447017	1.4121587997964729	-1.97749692691843	-1.4203535625956003	0.6164497742704621	-0.6369740199250211	-0.26634878889893987	-0.14064527173924363	-1.2635040363741248	0.32166362155486034	-1.3053467166147628	0.1919704659178011	0.6730925563678269	-0.9797978822468224	-0.7526602995640805	-1.921063937411571	-0.5388512584255586	0.5986555569506602	0.548796099318193	0.05986791209916722	0.41802670950102844	-1.4682148419797594	-0.7110138021764486	0.3097533907526477	-0.6523950471169124	-1.3076682710182572	-0.7316277297073707	-0.19291015141303072
-1.2548165174656916	-1.7779329719136752	-0.0579043348925016	1.8503202358020274	-0.0721904890191477	-2.183093270263105	1.1232283422131848	-0.623180038133571	0.7300013560430855	-1.9715509642894602	0.031076367118582724	-1.1245815351814095	-2.124069356795809	-0.9018342561530474	-2.0618046851515586	1.907370763515704	1.5505684958901547	1.3521482721669822	-0.17543951544806333	1.0215091219103427	-1.5779321646643425	-0.18650446374585125	-2.3013884202064294	1.711522281611223	-1.6987022889049912	-0.5901345610485924	1.5706794382095648	-0.7675643562493809	-0.22458468219927571	-0.5269679857321102	-0.7161339265309545	-0.5978485096155363	-1.2078073182331133	0.47838801885169435	0.2638543167578533	-1.3298508343819868	-0.09963725945453762	-2.2178651099567896	-0.2823360028423802	1.1800251556420776	1.7770834077140525	-0.9317689039191374	0.8433705609269594	-1.199692199709182	-0.6817937966363246	0.19231765057738862	-1.9037262629544658	-2.481486758861764	-0.9566096541136717	0.43062241413914176
-0.34860379931526736	-1.4787627931154637	0.6977148712408765	1.860532229930529	0.7590032399298368	-1.2481340231268112	1.8662584440503254	-0.43052432214893527	1.619863015510194	-1.0865894978494672	0.07217650723363639	-1.2964587738146747	-1.3056000431339465	0.10904503197272196	-1.4064988767191755	2.8506323673654506	1.9341380806206014	2.102635648056748	0.7190868245195212	0.8739550977108859	-0.5249714247062962	0.7600419737453562	-1.3076558916255048	2.1175321228240636	-0.7151313061185683	0.5315833097201125	1.7384785104818898	-0.6318774216666575	0.5234277664076763	-0.5445409459127235	0.22611559280321009	-0.6536129262823214	-0.7082992519209715	0.8050648459950368	0.25157964444029685	-0.5540323059878824	0.7432534251921751	-1.7409388165452118	-0.09798003286268323	1.9160689316816388	2.6118598625827323	-0.42281807414919365	1.0126032591408267	-0.21361327001961736	-0.6547024402027648	-0.15340877384471327	-1.5942961775619418	-2.122705906107888	-0.7963999386657165	0.8673648786656307
0.5123516718905028	-0.33445910043163235	1.147316895194951	1.1831532910120384	0.7075525506562951	0.5163372299011686	2.1240578756305117	-0.3518922127286823	2.00512215739382	0.2926808689085804	1.2458313059073411	-1.1245388804960683	0.15420809455382128	1.8975418495003347	-0.192524217679378	2.189590857634895	1.631806441426842	2.513745266811538	1.4663443288132392	1.0668574052602853	0.31277268672835445	1.3425232359395467	0.36384244970719565	1.8894025825245138	0.4773769497156652	1.5685871243489713	1.2191128077461186	-0.03462018703299197	1.3722645866302965	0.09971671774015321	1.1715622652111783	0.21093357987087127	-0.16612460662210685	1.0409217454378628	0.5870189802933254	1.0053898696700936	1.1055356874951687	-0.3506815951153921	-0.04300865278130267	1.9819708668203462	2.2507635157215344	1.18175184486614	0.5829908818691711	0.6690284191930186	-0.5264554163560615	-0.32859264649515013	0.14768928002979378	-0.41852925127294915	-0.3235261010671795	0.6214781670078228
0.8153451326543122	1.0246074232689057	0.892406741069376	0.21527424107260426	0.21320675506458184	2.293835664582536	1.7452676186281908	0.04563524197247552	1.8414883127643904	1.181956370331851	2.484487014796418	-0.062290942869646246	1.5130097375032956	2.7262513926521232	0.9271079963651742	0.2934019360387896	0.6362280255573681	2.2410143670684377	1.3845731109402684	1.323891864607033	0.6781589177533434	1.197738121728647	1.9435191225391073	0.8320132852778296	1.2768110696788824	1.9721236662267405	0.6002458991508128	0.7311608696757044	1.738260026746021	1.1638095827541317	1.6946233257021892	1.1795074724725263	0.4494877175259741	1.1759235173896023	0.8193990760294865	2.265414040715338	0.8417149380789766	1.5738456753404189	0.34724580175361164	1.1617960876031326	0.9425729908332777	2.4471275075327314	-0.039123582901876855	0.9628406958924121	-0.2798777753247497	-0.13403823147647417	2.0091453694364168	1.4226081084044664	0.264841534511087	0.13040874965378774
0.39269035619840476	1.8129703694460173	0.27052887314630003	-0.47213952261512304	-0.06485294038457351	2.9755077480901186	0.9883680026656468	0.7340215494194838	1.3991316999378307	1.1316468661787866	2.5874569818028488	1.4416635576858703	2.113632620225131	1.7507853593051454	1.6617492285118827	-1.2591170388678874	-0.40993881919326697	1.3538140996756685	0.7042971751158618	1.0864376731427392	0.7335592261632985	0.4045607532711471	2.5164985835419103	-0.46500594219530006	1.4075890018298929	1.4169824933672945	0.3833949941995716	1.1002755471875114	1.5009290305140863	1.8950434462421555	1.453243519455493	1.2609733091753346	1.0672140775760999	1.1644137041313871	0.6746891928950822	2.310827477299039	0.32724947907243085	3.1171679306217897	1.3069991032555521	0.1196724427368817	-0.24805850109035155	2.292803001003129	-0.19008553720281238	0.7629764005122712	-0.04211190152733139	0.19219520055670417	2.678600116957228	2.1570937592456736	0.6564667803799406	0.10530246669646141
-0.41672016859277167	1.705073168387002	-0.16281438093690198	-0.6928022182338265	0.07711784127460095	2.189645845386629	0.21479926805438232	1.1674842918068586	1.0056029785112324	0.5865289732327983	1.3984761474158147	2.1891674442478264	1.8179819957294137	-0.17083683998080657	1.9924627465873637	-1.3695528150869016	-0.8979595350673457	0.2862600373237511	0.20629361983416758	0.21915999370653289	0.6842651180690155	-0.5023699739873398	1.8391231561935064	-1.2122804509445382	1.1147277123997987	0.29539547774361713	0.6250636117629782	0.8350651146323727	0.9823111092954087	1.6482564518973528	0.5106062981985615	0.24578916866014366	1.1955749847997548	0.9163989784757312	0.34530065154503814	1.2781743899396576	0.0032244309997259113	3.3770534902677602	2.249023604925924	-0.321057139175261	-0.5170415174597047	1.0100897816591847	0.21940425043976758	0.4745231701413108	0.08989738304313774	0.22451222119366873	1.9193323725258475	1.4974882673228178	0.631582231350166	0.6082317063120358
-0.9943913276481917	1.0045041318218184	-0.17527308724564059	-0.7223098837785475	0.3004259203199465	0.7834100786783793	-0.32099839953150927	0.9637357892930702	0.844149216374258	0.30761283800818706	-0.16054490405177785	1.5277211888277586	1.0875119295115925	-1.383305843668674	1.8789950335289054	-0.4697445431668929	-0.8240709964425524	-0.48232858329267525	0.2984898772236612	-0.7093621369251221	0.5887779227297367	-0.8623042792963443	0.7182860578668858	-1.143409045340638	0.8829665811641059	-0.4702056615158603	1.0181109685966419	0.30226473569737344	0.5732236129767194	0.5459235859313699	-0.5141782111107557	-1.0909745544631302	0.3987403770441184	0.48510644339143927	0.19895231286325596	0.2014772648720563	-0.010470804419499127	2.2428811105186894	2.265298901794265	-0.030475265348979694	-0.023603180973032715	-0.17046964851015498	0.6107429405194451	0.4037182727548082	0.2140749201108897	-0.15822074564466293	0.5243454927155446	0.22276979545488015	0.2704714171211733	1.003544634360923
-0.8907861645251337	0.35478033601550063	0.08266106879458314	-0.8939474951735262	0.2106309920800507	0.035334352176833755	-0.5194932821138002	0.393639493487316	0.8951241776528494	0.5656937444656599	-1.0832471220603341	0.16760241568298626	0.6073841317777035	-0.9946144132839219	1.276668948403814	0.1806411841913449	-0.6515962426442977	-0.7164691261385808	0.6151564527951151	-0.9927134538312027	0.4770799501833698	-0.4348146310653299	0.2986974215275413	-0.6384355320081401	0.9314970602932782	-0.33035126694214517	1.187265293437255	0.07495956102494662	0.40805473902891765	-0.5823081345389349	-0.8643745270883231	-1.7691974149003404	-1.0051364180585467	0.10063016489839438	0.32608837862228435	-0.07554874112550099	0.06916677051373687	0.6222112707159555	1.2090454532633201	0.40010322312407914	0.46220201554310536	-0.41826764225104207	0.4924866099906711	0.5709461615119803	0.510208172915432	-0.591636796514583	-0.6017436154044056	-0.6007242946450088	-0.11377834839096222	0.7592108716241118
-0.1471369020452864	0.2649909289913143	0.36718639838583006	-1.2456145487949781	-0.18645960438944026	0.3462351441475745	-0.4835587063122147	0.026376082248872987	0.9701679373865535	0.9801120902093825	-1.1420007868198667	-0.5290571468411204	0.7030819424391025	0.44529937851971907	0.40716595056378674	-0.02263762734273661	-0.7311335809450241	-0.5155012155101836	0.5458322783724648	-0.5658581444430424	0.46096740211382575	0.3010752464591709	0.8608733819869847	-0.2567776068086458	1.027459102145202	0.2581227196995737	0.9108499929429132	0.3005461033238622	0.36138123285373835	-1.0154356603152779	-0.34862754080146474	-1.5324260468493813	-2.0377403485281635	-0.12066463588509886	0.4607766722504075	0.29385124836077786	-0.05782997236520317	-0.2693055955150403	-0.008295059373860152	0.40256439928650567	0.4209876170856831	-0.02672877920028658	0.08043100354493386	0.8057631998198658	0.955541564092087	-0.6013859252717952	-1.1621734873594984	-0.48974791970045795	-0.27226468774450446	0.04789819390417565
0.7415916912531264	0.7404427676990567	0.5461221338225518	-1.5770972305131183	-0.5472819823498436	0.8896644217703954	-0.5338980025385139	0.014915332455528472	0.8219008886865562	1.0533097814324048	-0.8166737029217704	-0.013418725447727212	1.04616531673244	1.591669891482701	-0.2242060857525529	-0.5140348661131545	-0.9866753837817117	-0.23283602854284927	-0.00030429057375152066	-0.07360328278427826	0.6119391856808516	0.49650536516789245	1.4932658513532677	-0.27098599332337814	0.8365698439202004	0.31921744049910594	0.20809017347045097	0.5576730006498494	0.2722604836039486	-0.8430720126621417	0.45410608724226115	-0.9698541654032842	-1.995892059196846	-0.40844335331441667	0.29457505903982845	0.5326478634778099	-0.51184341956813	0.023611504415146357	-0.3678250535150034	0.031611910922865874	-0.03209469821026436	0.18105444659410433	-0.009481646474677868	0.9421469084128579	1.245740021837224	-0.15660348997444434	-1.3640741720256144	0.23837443461866892	-0.21931860382406612	-0.5503311727468084
1.1798090315669938	1.2575768855309966	0.5503774112100673	-1.7126055235250162	-0.6200870145990173	0.6644922534734247	-0.9855816821417024	-0.016865772431915636	0.3315435351563123	0.6919700563678706	-0.61720971399271	0.9257647700108105	0.9714958682297344	1.4654025743762233	-0.25758796824408586	-0.448632509225316	-1.1325967073523482	-0.2798772573063676	-0.5075711742067199	-0.1579599952814933	0.7900509098561564	-0.26283525648930783	1.132370613650548	-0.605103579016921	0.402814091839497	-0.4862308691349007	-0.6517398766501488	0.35794196595095534	0.10267753006256965	-0.7413074698597856	0.7976751267775003	-0.7985680651424356	-1.1476696467955942	-1.0715369845094858	-0.21905872483612654	0.27287489585593505	-1.12693731265855	0.8183083803532293	0.15612904314019274	-0.22848293166710829	-0.4995736800647831	-0.10453807648912954	0.42142891752985945	0.9206106617909265	1.073130156251327	0.22235686782627864	-1.3908679402834105	0.9163023661070313	-0.13753283252944767	-0.7602802753259013
0.8922425039386334	1.1874315832021147	0.28364500258966535	-1.5807048720402643	-0.48424751391936216	-0.27175221477192846	-1.7588255210277244	-0.33894348733665886	-0.3467624775583198	0.17011815936297164	-0.6487880950716111	1.1408763901712535	0.165633340135858	0.11382233427890212	0.11540309194147186	0.22639625079856443	-1.021839117313349	-0.8549646687746945	-0.49846341727550897	-0.8142305883701053	0.7288942203234989	-1.459402508116263	-0.1532721171557922	-1.0312913479277157	0.17169036407021984	-1.3755500657999218	-1.2496640166169777	-0.2912116585475679	-0.11227439584471598	-1.0776523870862917	0.5335933692076185	-1.1461898453706827	-0.3356676420929194	-1.964161896688075	-0.8430347427938667	-0.042682770245020554	-1.534596910104125	1.008803957989523	0.6666013263410047	-0.11826658281501712	-0.7901400629983947	-0.46275148062848814	0.8888859056251754	0.7554680819087115	0.46452347547262846	-0.02342657650257569	-1.1949269718884459	1.0891207752662988	-0.1454532581357991	-0.7926021654053304
0.13371046677471798	0.4179164421332936	-0.28781928796287953	-1.1025340348965624	-0.32868885391814523	-0.8648891313279352	-2.2877645525391883	-0.610404578011929	-0.8774713979153426	-0.25595810226601423	-0.7455067895011279	0.3946644812530551	-0.9418928994151512	-1.5589290801105375	0.32162759510441313	0.7782434064066162	-0.6866676667663402	-1.7413649937397886	-0.10626639944936613	-1.516494689322157	0.34945288378198414	-2.0418466222804987	-1.1474882433612255	-1.3054072222292854	0.4978238484731358	-1.2554597507356797	-1.272893561037421	-0.891845754256571	-0.3860142327552034	-1.4287021891558447	0.1706923546439529	-1.5458378354916458	0.017586338024100735	-2.42946975316047	-1.2282523255958284	0.16511769029031	-1.396934959125729	0.14788499344880396	0.47652975393248237	0.0948343473404642	-0.9730790892364454	-0.46112771071456365	0.833082823394217	0.4681616685951786	-0.20689149194086526	-0.8671048129728922	-0.7507886841190272	0.7263248392790846	-0.19878442731686657	-0.8411224225572154
-0.4677675680305237	-0.41019146656148486	-0.9587265478201995	-0.20689519469897538	-0.1090148645253476	-0.35713569018981234	-2.002543810163978	-0.2484407607537359	-1.0562624662121234	-0.5215689845395739	-0.7835630667742841	-0.5303757600027513	-1.52535039828189	-2.477170551486027	0.029739735852489787	0.6097879698213353	-0.15803387676807157	-2.398928012751015	0.08829796718883264	-1.841421724348524	-0.06315315488758722	-1.4203702008856196	-0.8176010735446532	-1.2084381310666157	1.19709450592289	0.06496291060721689	-0.7735112161912574	-0.9887296059121405	-0.7725529118857383	-1.1195997180080028	0.21126615300821414	-1.498075916942409	0.26681216542181097	-1.9676567035647732	-1.0954471922951983	0.7926945418115561	-0.666251230567394	-1.1899829761787224	-0.1004175628046951	-0.02871869046837528	-1.1127098163882474	-0.24482065262530486	0.29044447734054063	0.09494865582031375	-0.5318076784807422	-1.6293792957371134	-0.26831443000156713	0.09393811834898153	-0.1794387341537493	-0.6846672576698131
-0.3649464125701891	-0.4320319788534929	-1.3108645657887164	0.9377667582899964	0.4078948736767011	0.7497581629605251	-0.9514748575999298	0.7396167553413613	-1.0220672043126025	-0.5743769266178518	-0.7493118498581847	-0.837480288519256	-1.1437240440573282	-2.11170246631335	-0.485516706016513	-0.08943696799050789	0.5557781966833962	-2.3737869605588084	-0.27426318808150585	-1.7850717422136448	-0.0824765229385913	-0.06753224484129462	0.5201727226231951	-0.6578283830105954	1.6653296287200008	1.6303185769279713	-0.14603843423133456	-0.6138598709607794	-1.2322161025937035	-0.132818056442778	0.6052349006796885	-0.9153416424217854	0.8686337455050388	-0.8796616371820568	-0.39278451311255835	1.1630244183817553	0.3194417501201789	-2.051030150313024	-0.24163128964855596	-0.5683522164788567	-1.14594377758552	-0.2283808073116452	-0.22032076606692547	-0.24578419459620496	-0.3391595835278761	-1.572823473306043	-0.0038077719770066225	-0.4464529158954613	-0.01942037917562095	-0.011139054214096474
0.46168601959078315	0.5463101204592854	-1.0355410617194134	1.8288272121127165	1.2110015128434768	1.2335757951297077	0.18201376683316461	1.550969051291611	-1.081131427812619	-0.23361906830220824	-0.6204162276934561	-0.514278470939398	-0.16447215024172473	-0.8300241385708992	-0.6720216811690112	-0.6448722041074643	1.2762623728906213	-1.6828336822928014	-0.9469555497022784	-1.4940426630024204	0.412512462379337	0.9371987894045494	1.52862489040127	0.14061037883472943	1.4351399677384444	2.2915257196576864	0.22348624403531822	-0.18558830446355035	-1.5709559672966322	0.7604899373668367	0.9420344695402607	-0.06555772877681802	1.6179320212144013	-0.005926424586663973	0.5864791488457568	0.8851877753788666	1.0205532773029955	-1.9925596868720004	0.2834750239353214	-1.1436251355646172	-1.015850249616873	-0.40503870446342616	-0.38738344656462603	-0.35635677987022	0.29852114729722384	-0.5713661013173567	0.061746387463311236	-0.5818154119595544	0.24985349394789014	0.9561465168702705
1.43394286824578	1.7249776449040797	-0.2753564925031945	1.9734443237033104	1.7936996411044288	0.5483282802173413	0.7686595808169393	1.3813012515573517	-1.3035238894765022	0.6019846756519202	-0.3549152089084258	-0.07684760205460497	0.6115660236674829	0.3718053812246499	-0.3274519126829316	-0.6447442831466741	1.6111010741520921	-0.765694388289976	-1.3815440848152438	-0.943235143488429	1.0176552429225016	0.9831897600061468	1.2533708063659665	0.7481649883931804	0.5668122468423497	1.7385934134433385	0.28479811494963436	-0.04565121722222012	-1.5845650868348053	0.8559605677576576	1.0162523569757167	0.7435127970973372	1.8352776793986096	0.2274284674019644	1.2864722496773724	0.3011983177401135	1.0531694781409178	-1.325539912478011	0.8028770208670934	-1.2995467483694578	-0.7603681389729896	-0.30943888023303634	-0.43143805400094887	-0.11386095155085763	1.1795229874264872	0.7959645984327365	0.18899597034394167	-0.19573253858592393	0.500539593795753	1.4491064687909112
1.8053342497224938	2.020806490845271	0.39743474794903544	1.3864452115205248	1.5346376226537268	-0.5887526721362271	0.8396137053603591	0.33786960771533153	-1.3882882007300545	1.636782165678752	-0.018263214553129844	0.16098109974520255	0.7180666914467781	0.6522352413301035	0.21441632315846462	-0.25162558568215493	1.2746435375388052	-0.034373124550432885	-1.3305327318294706	-0.08966281609482055	1.0780458568891267	0.4980365000970873	-0.0038678792455260486	0.8203867562544436	-0.48693346119680325	0.5526369094855561	0.24780526104340286	-0.16752156540948834	-1.2812191795460313	0.3269663718916722	0.9711938328382663	1.324262426998718	1.2700037628630336	0.2653448210204331	1.2687765783994438	-0.06093774469150325	0.44918245873295704	-0.6278672821234647	0.584174494831029	-0.9252838234389398	-0.39517964698585467	0.25912182995371513	-0.6789563178747063	0.3435500695259964	1.9784352228467073	1.7677034085825323	0.487020306750635	0.4845434081404007	0.5547542493067741	0.9347872991176112
1.2749982392928003	1.1434023856986837	0.42958370790808453	0.6256699306255652	0.40714740030831215	-1.0778140685458455	0.8666264889826951	-0.6206731520198592	-1.0201431594728103	2.23209376607568	0.19457194920698964	0.26217438608581173	0.3727375581596599	0.028586738327206783	0.5126552685310365	0.11253014980746397	0.4428510644008945	0.4765079382471228	-1.0619896681727479	0.7424966328863825	0.26814304357937885	0.404818619778125	-1.2008935520826511	0.3893288443148659	-1.29338341422614	-0.5366947308268785	0.20060290326221045	-0.29129829131574875	-0.9223811950236711	-0.019707824520387898	0.89359777545301	1.552211782962037	0.5096823067315576	0.7243976458935875	0.6151521155319707	-0.24322551661461753	-0.3738411246620727	-0.19560758393000383	-0.2509263615180933	-0.3198547885008917	0.16114434527727398	0.7566291502324513	-1.0315535169387335	0.6403402014863323	2.229638562375603	1.9824422644270687	0.6767706919725727	0.9298807180179639	0.32811459950855193	-0.20031541985436369
0.24466562299305222	-0.11971987334463535	-0.21182047592509073	0.22535693583788075	-0.7967772992257385	-0.6748410526457076	1.0083722742145778	-0.6831034300099892	-0.31597316718663876	1.8972651413552475	0.13957658534130712	0.23935281185368024	0.09620833842431419	-0.6753368356974856	0.490144234085598	0.19381723843884163	-0.3407125319626053	0.9641346949108393	-0.9836468017318903	0.932128969342124	-1.018692453042191	1.0648544644374496	-1.6640194693324606	-0.2219758394523588	-1.663327308789109	-1.1986318498610824	-0.06564181943820663	-0.2505643052555445	-0.7888165647505415	0.2458242678254542	0.5468595863241184	1.3363591924836982	0.30440443376808674	1.3959327796711611	-0.11439561638423414	-0.735225100270528	-0.8884433220422385	0.020826170148852047	-0.8611945449270939	0.07689371808394384	0.8936691258213325	0.4249135710596639	-1.0822581620282874	0.47400523910335	1.561391730941975	1.6049308650485021	0.3740787870905757	0.6660420432289477	0.004510553237054059	-0.9332696336955584
-0.5426886801814779	-0.7370174162176515	-0.9608424313139453	0.15233956796393042	-1.1188633418717688	-0.1248304714470276	0.8393099182227332	0.010725221626478772	0.22205098378480806	0.7361173040559592	-0.1129485914899041	-0.11691262579943221	0.10542042068338901	-0.6546521637098025	0.38168339383831	0.024686213036444166	-0.6669832005160459	1.4377203876842322	-1.1237510155895882	0.21222809399499606	-1.8644358109274306	1.862471072328848	-1.4883543729731494	-0.7287798321028207	-1.5817602392333678	-1.3961072499321028	-0.7397585048063721	-0.12432703499332369	-0.8774893183708271	0.6585001257372285	-0.26801162666406586	0.7341774435975367	0.6364951514501973	1.3414873293517406	-0.42377291190925653	-1.5953666969767948	-0.7762151072655259	0.12721775092590495	-0.654395743315815	0.02549505340663055	1.476412796639773	-0.7291327305575753	-0.6868009890384223	-0.05477501527281471	0.12616563507563291	1.022957513404287	-0.3960744042769618	-0.2778606344700724	-0.013996397227065261	-0.607260013165373
-0.660251412780212	-0.4647158705027248	-1.1068378174666424	-0.047581740748131034	-0.38027837998252756	-0.14991316409696034	-0.02058133788793223	0.6362932951701596	0.2536684989781836	-0.6203909629043323	-0.3478317834444831	-0.7799360781499736	0.17173628181361728	0.09482310106128694	0.3078674081889989	-0.18087877257426588	-0.594813113354121	1.602737728838099	-1.0412210360687433	-0.8405727185226503	-1.5420995100916786	1.8711275915963697	-1.031591183377829	-1.0324838468994928	-1.1224561013516963	-1.1244649974977519	-1.5565238906029228	-0.1184700788318647	-0.8439029333130557	0.4906829337120394	-1.196505966499268	0.030842071479118792	0.7389851091488621	0.14075407391217495	-0.35358821582832156	-2.060195267427705	-0.11289721504865473	0.11484785517241591	0.10526776483241948	-0.3230739484512969	1.466740018199416	-1.7541576220778876	-0.1490031606599968	-0.482116506526643	-1.2771117945818944	0.5226127361039542	-1.0731609350438758	-1.2847636154250275	0.4915707064594502	0.4482193094209484
-0.3250790330562196	0.037561711743807825	-0.3976791001973208	-0.5751017325204183	0.5847020893377293	-0.6171288029002315	-1.1799152830857325	0.6256159024976953	-0.005810824277397531	-1.5159048779022188	-0.40635887015612787	-1.144610995366956	0.013304818771357202	0.8599912150832555	0.09444287362778357	-0.13386969936159787	-0.43342873754849476	1.2313013303459073	-0.27053278637926487	-1.2060670586004785	-0.20484298358180697	0.8500474102827956	-0.4320746280723733	-1.0532439344961093	-0.5149307281257544	-0.5213810223800291	-1.868355570203672	-0.3528989207041578	-0.29400189696577145	-0.25287571508088835	-1.496450228858121	-0.4057577064810424	0.07912729782420357	-1.25912317350293	-0.31635107614709673	-1.3506122269940557	0.6571438946426552	-0.03470240502885551	0.6966753878700884	-0.5005621305444755	0.82759793227157	-1.7114070476520944	0.2524608392746564	-0.4437551986553509	-1.751642529706245	0.201135394378902	-1.031429837472672	-1.6260653333015695	1.153412580863499	1.325712422519254
-0.09697209540295745	0.02814043007362591	0.7370629026511331	-1.0265913805377718	0.7251492028170643	-0.8513725527223652	-1.6917139232825906	0.16429809932757775	-0.06821719842282253	-1.7060601377043765	-0.2628427881302726	-0.5746195630371665	-0.3366507240024915	1.0271842125311488	-0.4130339977534979	0.3853257109341336	-0.29561504445072845	0.5336973603914055	1.1346577006310263	-0.4285895840341413	1.0998475956545057	-0.5100001905967783	0.20987703336298416	-0.6051181465459905	-0.1600626177490805	-0.06985685852335202	-1.2741628918698022	-0.7370617896483919	0.8073296332640431	-0.74427088067158	-0.8733632662903976	-0.39221549249156895	-0.9148998455609552	-1.3665290136731854	-0.486242931491849	0.2176919741157788	0.9631129435976921	-0.23179742053135777	0.7332545774108885	-0.06986997571180047	0.1255087794130389	-0.6957966697169878	0.6811747553359825	-0.11117652040362029	-1.1308763897977032	0.020039100149969694	-0.18439764648507104	-1.1211320603278143	1.1845703579812452	1.4418363724344279
-0.2886388576885582	-0.5769202353749535	1.5298773046009138	-0.8489595205955591	-0.1818316498733927	-0.5503502050903691	-1.0796844617120613	-0.22882419630736409	0.1848800529752888	-1.3849915569041258	0.06035257639597952	0.6575613179797278	-0.6195649572155738	0.6731523813230229	-0.9860888326688462	1.2688824114609631	-0.023716834236348718	-0.0015099772679949904	2.498140067926643	0.8581979904543438	1.2447953574548392	-1.3035842199744152	0.4862886725848702	0.36960557631189955	-0.35912674494789437	-0.2890873832291909	-0.11305217143102451	-0.9888575129205355	1.9889806859107617	-0.3008618546730453	0.025296637423968753	-0.04044995762375839	-1.3073899154451225	0.13232492730387496	-0.5351030642378564	1.2944034269390088	0.4863646806279375	-0.3590156594263895	0.384352578459892	0.9378536110377665	0.0036939284728694276	0.28099955292267187	1.4180205041731357	-0.07607202195258579	-0.2036592633395437	-0.164180712208681	0.8998269839583688	-0.32557668493363534	0.1688497182813302	0.9300822915343074
-0.6994114243124934	-1.314350996062477	1.4728752628450463	-0.06093400572602775	-1.314937623112989	-0.07571156620098808	0.07208018396190893	-0.3790790867737408	0.32239846131933797	-0.9055720835724735	0.5372065425439397	1.352257549941237	-0.6845441822518571	0.29385658989879	-1.1411663983426847	1.9655094043114534	0.44269365409756867	-0.1449453577192566	2.999847425069091	1.5395052720725175	0.03922924790195043	-1.25349985931809	-0.0402923098523788	1.4740426605438	-0.9397810370265626	-1.0582058984246017	0.8171484787113469	-0.7928293284091298	2.56915358832234	0.7598599785616414	0.21410443655113268	0.38973250850192426	-0.7479882518656096	1.8292690153765596	-0.10091775501694927	0.8721092059590656	-0.5470114133186488	-0.4012642708390276	-0.05791180041644718	1.8966230827304789	0.44151179564621246	0.4081404350689881	2.194263395417907	-0.7063157405076192	0.03754170978552684	-0.5359038146192646	1.4881403232199457	0.0008049708159583123	-1.3034344065508998	0.24773226148292396
-0.9019457960617823	-1.7850540242750972	0.6639902189313108	0.679471698108358	-1.6339002317519946	0.16295658571413169	0.76677506123488	-0.5220859570811082	-0.06386703547664131	-0.5077001735222529	1.0539667359804878	0.6258990365296386	-0.5644724314151177	0.11909339615400048	-0.6613328545709114	1.851198273119187	0.8199778182545118	-0.1519126281442623	2.3460637071289647	1.1503720231987504	-1.5127330947826716	-0.79225213450357	-1.1366759327389973	2.0047434334062384	-1.2563342186671003	-1.4890568061204672	1.070257901793032	-0.058015452138549486	2.189170601583613	1.4343686120084391	-0.5055948079303583	0.7112340693818753	0.12183819585164278	2.062118441317851	0.6017523874677332	-0.5473072090688642	-1.4337352857431354	-0.3923265649569318	-0.5278771042506318	2.037848239848972	0.7218985443408786	-0.11006728851684854	2.2159332676207293	-1.6289411781194258	-0.5762195968285638	-1.109491572412681	1.2952672127865659	-0.34463491263288326	-2.0010752616269083	-0.35855991496271106
-0.712583413982585	-1.9098523375121141	-0.34028718176615375	0.7933981988660624	-0.8749001266787219	0.28485312446974564	0.7375996880099339	-0.7813391581898046	-0.7164012260080596	-0.2189353333217983	1.3848388004496872	-0.9384105256298	-0.2361175232212124	-0.06832312995456637	0.11864860785454519	0.8889413138824107	0.7676145483422837	-0.352925537837868	1.035840064399754	0.3009158284655332	-2.067449549521258	-0.4235569720058827	-1.8107036750949832	1.6109175984118655	-0.7234391897043653	-0.7921007831201125	0.969977574388635	0.8928542850889932	1.1358440028100047	1.1494451382272681	-1.234907829041504	0.8844728803188414	0.4186928314692893	0.7873922504218206	0.8910087079855622	-1.4204283951678744	-1.4728578168717161	-0.26021182569341417	-1.0075220170409647	1.1835663617285446	0.26710754917509255	-0.4343742651926093	1.0813109740409192	-1.9637045454044213	-1.1961692603334024	-1.5351935949094284	0.6616137258578433	-0.8004065475401551	-1.243591919643646	-0.8917812893362538
-0.3272938600038811	-1.652649972303958	-0.9745962352308997	0.42569224164499203	0.2814399206675905	0.651558497283259	0.6646797952492339	-0.8597275241785927	-0.8548385893292005	0.09742625425420194	1.3816861016717983	-1.7411226898424288	0.474646624782501	-0.4290381024264045	0.6292069085803405	-0.17328229008593732	0.3636142918701865	-0.6292966001660298	-0.04498787693360079	-0.05762474499015723	-1.1720440460904058	-0.18474290126249124	-1.2392237094012746	0.744783896962953	0.5838168854179422	0.7234424637019276	1.1278854502058546	1.4531419660536102	0.14078561240762638	0.3514482278984708	-0.9420066516296212	0.9454330709129598	-0.0005506626373259693	-0.372052869630539	0.4200364368494921	-0.8138580530338506	-0.5210463513239009	0.13123141138895275	-1.2456942945840603	0.017754645189166026	-0.5971214118131293	-0.12111254151058455	-0.5061607437351963	-1.1643251448779175	-0.8629837592376204	-1.2722863941371196	0.1901843639597788	-0.638297795232974	0.3123497193414362	-1.288509892338695
-0.036341894352289746	-0.8521060487500982	-1.02341761394032	0.2264065541479937	0.9437534683833687	1.1484065830062133	1.1790926886075295	-0.4172344794520004	-0.038882393565428726	0.5903735717037929	1.1796718227908023	-0.8952165967493332	1.5608237004386136	-0.6544702738811053	0.6230504115595974	-0.48121698801130747	0.0914503560464271	-0.496792462461241	-0.36031410905928773	0.3167617398634082	0.3354866101905463	0.20890642364455442	0.2610459785446721	0.260965589518565	1.8988636784044441	1.7809594206385353	1.6198860449154702	1.2079979729773256	-0.20817518506328345	-0.09040612670313057	0.35905139680438275	0.937822822803123	-0.46264754542365766	-0.027341765594442024	-0.31391012682859754	0.6230311040407753	0.8644590933211656	0.7109833499795566	-0.9543055246423838	-0.5123514788335269	-0.9199277765232361	0.4371836366756543	-1.2908358066657377	0.3789481253622279	0.43107347462768214	-0.14447769442971978	0.21869493784827468	0.23712701479456932	1.2634901256258682	-1.3271751189410796
0.09156826439538367	0.4262494845037771	-0.6526526678530643	0.5480992131233918	0.8063261687023142	1.1159963917197324	1.9285581185553011	0.3608639332467806	1.2370609688370284	1.2095345541335785	1.0840938488412937	0.7277147672120268	2.4826952422848114	-0.29931070869246107	0.3384110060681957	-0.005819671780852127	0.26736220346416595	0.25048738005812393	-0.11290930996592793	0.7651817964774934	1.1793827770237755	0.8344610546817801	1.450908803244128	0.5042543127947686	2.3845526692877934	1.4309213138025525	1.8163468513541505	0.360001255778992	0.06529392669711834	0.11097587960467223	1.5808404085239625	0.9133466722162656	-0.3033329137443499	1.3545357464850205	-0.4743094621776795	1.451141816998365	1.8544206971625707	1.0715091790170008	-0.2857737902959104	-0.14076087669383822	-0.21076501585245244	0.5920230276767047	-0.8153075687499971	1.6404338562644836	1.6768365762418578	1.2749625350844376	0.5846715061583281	1.1430127651661943	0.9118216190130052	-0.9117296910400057
0.18930681065816216	1.5380065099600424	-0.18386616021885244	1.0560773129274492	0.2370449611177728	0.15501153143771138	1.9478884608759561	0.8154339673596341	1.9603137631004754	1.6037562702748176	1.182992424467433	1.4153442564197414	2.426782525991117	0.5378690330222312	0.13500040001526958	0.36443180621792903	0.6144369637528801	1.1598966482923976	0.07557484603323791	0.570074716815258	0.8746812650201873	1.3641399448949836	1.4420748705796373	0.9302932157386402	1.814897700594673	0.07971270127016901	1.1021841121181755	-0.391529803035758	0.41044981686762644	0.44792507804684245	1.721767110865989	0.9204100789574572	0.4316162058397515	2.0288211812415713	0.13319894092194814	1.0386519838372807	1.9759549535439183	0.7815811072087717	0.15493866383907115	0.44196530223838015	0.9275991250005233	0.24266880607111446	0.030798512366535948	1.8904917859948789	1.854164685906979	2.016818237064824	0.8312396700769374	1.3088498888625808	-0.00012158045070777843	-0.2789769066391154
0.32005380045781995	1.6505493043428847	0.15143745752399704	1.2032824287167678	-0.25691174923922566	-1.2044804537251108	0.9186535764966174	0.5241626604489567	1.6020756382391677	1.3436218851461486	1.1655994069065019	0.48275772765597996	1.1133918455093414	1.1394275571842227	0.08811644023333487	-0.19957946115554404	0.5731425861847629	1.5542138110026005	-0.1566343604014621	-0.1644681598306938	0.05631336836150448	1.426559449532693	0.5732973475439166	0.755322579022274	0.6829469702818678	-0.9720063771085445	-0.34189296405460257	-0.502670983871692	0.3074312428595328	0.3502326240422665	0.8757635179906043	0.9337741874768895	1.1429644157805898	1.0364790172325065	0.8040828070995565	0.12327616623134366	1.3886671012103258	-0.11312634446354979	-0.036019434413819496	0.3464304221742154	1.4132542607998064	-0.09654338985324835	0.0275764929957059	1.301989484461195	0.9236192621259066	1.611183376696885	0.6268494763298693	0.674482372615747	-0.14386111418399544	0.2209549223295672
0.3444228167122079	0.6560641537707778	0.3035698851452138	0.9163039706589142	-0.48903365850334446	-1.9121757130476489	-0.29272317618023946	-0.16614368654571487	0.5939772322632848	0.38941710483147407	0.6629958183626055	-1.049315395878978	-0.7195133412866532	0.9123791221941969	0.006880812852089643	-1.4762843674989325	0.006902736047666404	1.291695933885992	-0.5954089818381924	-0.6032882757907804	-0.36037416675526723	1.0287792877866155	-0.11721972995625018	-0.09957120635716418	-0.2940486642703361	-0.9589366715210218	-1.6137957906257436	-0.11435473803271941	-0.24565798423602275	-0.12837951747918783	-0.014238447901908554	0.8226066622129478	1.3429003380716227	-0.7195903024127422	0.7579882271992271	-0.2046595566561339	0.6233575789175281	-0.9937000992815259	-0.5054726646433972	-0.5232742879900393	0.8727494399810628	0.04904435804312189	-0.9313660555753704	0.6286220615018763	-0.22551836120871432	0.5979884890115011	0.035794249149005156	-0.07043928266200777	0.864706429376788	0.4840818451999879
0.114375219094958	-0.5078168168868148	0.3405154182186065	0.598437873683237	-0.5453865330956892	-1.4895706978706944	-0.5841306060511352	-0.4727287343480709	-0.20480559288400788	-0.6744290200150859	-0.23299750792364288	-1.6727366814532532	-1.845311286425322	0.07081080263455514	-0.22777092241390084	-2.3586992161422673	-0.5886635495385338	0.896623109548544	-0.8052664656338837	-0.12561741862025083	-0.16061799213546787	0.4985450966013549	-0.12100331611243571	-0.8990463876956963	-0.7385348003446571	-0.36280419979540734	-1.942978529975455	0.15408266544647328	-0.7901173129025677	-0.49006143816369613	-0.2617707647142825	0.4600370509907716	1.0072087737128008	-1.6061056251438834	0.052649640799042316	0.2092499094942487	0.10887790548807448	-1.182549830509624	-0.4730715118181617	-1.3570661483249769	0.019855720912416233	0.5832214120629886	-1.7046420210322384	0.3641459817696796	-0.7292700952267778	0.00785760716084681	-0.5585365789716542	-0.241281050796571	1.9903627218868976	0.6388839423246808
-0.2548643881732621	-0.7220363938084182	0.34018076107351936	0.4821936345874098	-0.48023803957975614	-0.5144919349548577	0.05788383925136082	-0.0369408713701256	-0.3720263735923691	-1.0491274708603362	-0.9324212360770688	-0.9902512918788262	-1.6611846339719727	-0.6025688757008657	-0.47760076488877923	-2.0403612048021564	-0.6713271525612439	0.8703082699002321	-0.6929622572578544	0.9512233335681232	0.15710969546916595	0.05168154874686864	0.12600587808853092	-0.9562108574728744	-0.7572041436586212	-0.12072613521969351	-1.3679422860938815	-0.05002029942758726	-0.9158906689415597	-0.4946581120244347	-0.07167101264715828	-0.10808311730114377	0.37366287179957475	-1.1427424291560064	-0.529789152986823	0.5368861081033882	-0.06785856869843737	-0.5719948694371104	0.3389410931737834	-1.3427832688073023	-0.2159561972257297	1.0143399464595786	-1.2704006039297797	0.326130365251516	-0.5291947696495622	0.2966514481143413	-0.7766311802071331	0.14442272096499856	1.9203645786463213	0.6903601332544161
-0.4102038694860513	0.12611266670233656	0.34061569674238096	0.2390276138689679	-0.24096870643562687	0.07246402367804308	0.5045280023602918	0.6745220675640801	-0.15269650700519255	-0.517121540262338	-0.9300329553038389	0.12463554358959582	-0.708066882686251	-0.6238893958010497	-0.5288535987836014	-0.8817381514085448	-0.3160568726997908	1.0484523401499353	-0.5879567322040657	1.6722449974565323	0.22127642444772572	-0.4317364983722678	0.04885107351035007	-0.4196939939234492	-0.6703860588091135	-0.4048156507129784	-0.5489709723616256	-0.3967750620035249	-0.6632873077805319	-0.42310222455526914	-0.07402227678740121	-0.6449030525292695	-0.3528181815788733	-0.3766914990099218	-0.45989901966309343	0.09635886536906586	-0.05341702886837903	0.2951335971629314	1.28448699369098	-0.5569786857052796	0.22485660592116552	1.0271813521747408	0.041175099400191546	0.06506751640339069	-0.21644041885914267	0.9033303675288037	-0.528338440888689	0.5002734156674906	0.5349188419291647	0.39430588233142577
-0.11714935819576414	1.0223976035096407	0.358540539162566	-0.5790727837962077	0.11852546604124342	-0.019605843480259483	-0.18545679285124594	0.8862011899478641	0.045668886675646905	0.20709753329972272	-0.3756299242299749	0.7509511122008273	-0.02838410992056052	-0.2324129225577162	-0.3712017328704287	0.013964258215263385	-0.11748990070990571	0.8361145958899239	-0.7580621044880996	1.416370896047783	0.3217941943994719	-1.1325400868051632	-0.2150770645922567	-0.041764553031083514	-0.6871867649441629	-0.5244669750797434	-0.0483512918457512	-0.31051601501292675	-0.4067761644529229	-0.6130437442478551	-0.4862757686699015	-0.9250348952540096	-1.0115875113207855	-0.4493612329296092	-0.06614259049891956	-0.7943944946921112	-0.00352855435028786	0.7575963945384504	1.4433934707124043	0.15726974127468507	0.5053691769859805	0.7487838997441294	0.9242598300421665	-0.4737709337889736	-0.2773385944357469	0.9424496335652811	-0.04998091862783925	0.4279663346601093	-0.9611066419148545	-0.35690220567747083
0.42521259218484403	0.9601957518241265	0.4097281954378248	-1.8120595995879876	0.325521123852968	-0.29285131665693603	-1.6457697346239593	0.34403341027138024	0.12753863368602616	0.08526520551510668	0.043404292677301747	0.8592974744565977	-0.10420731603457903	0.0811923404914228	-0.21957331144600306	-0.020682762545521885	-0.45007176206526084	0.025105753933031848	-1.0029159445440878	0.4707788447461376	0.9130753019550242	-1.8963495189953279	-0.08256270535908514	-0.25562254580677884	-0.8081250893357251	-0.003561272861391581	0.0699137227920148	0.25379596049593633	-0.4058399116935875	-0.9701499111881592	-0.9612383403099408	-0.9623293068216988	-1.4057979223019228	-1.2444008173744434	-0.04117606937801925	-1.2530237370199993	0.01922865813993153	0.5954027797219003	0.614839889541416	0.13298632964671214	-0.07845501980996272	0.4799952294756109	0.5941731729452964	-0.8656961934179535	-0.6588869442118707	0.2310747737249767	0.28297486146617656	0.15629500188233075	-1.3716284625239032	-1.144905713707137
0.6815226293581687	0.006224017515853623	0.4777302993711216	-2.662745153729529	0.1310892552115835	-0.2443889440542159	-2.625878903767714	-0.47448672016495047	0.18891521356413704	-1.1845072529333052	-0.20432632672685563	0.9097723617442066	-0.5655749023091093	0.216039805579771	-0.28425366683266373	-0.6421093625722115	-1.0223963940246314	-0.8730862809794383	-0.887503309831171	-0.3660703057781484	1.743015359599196	-2.267203900470366	0.4934398750144446	-0.7246670288200727	-0.9387774349058025	0.6512560533729209	0.002486240326100383	0.6784189628606162	-0.5604843292040503	-1.1424121283447737	-1.183954575487405	-1.0064560931993396	-1.44546388211163	-1.728448797733912	-0.5396280670154228	-0.9540034051052521	0.01915781128950364	0.08463060590349515	-0.49453844549944703	-0.4702353236640756	-1.2535039056045159	0.304899864964776	-0.40856884560067747	-0.7784222451181898	-1.043407798400002	-0.549591353714022	0.1859749710447196	0.130775663369938	-0.7702928069498175	-1.3001559654530437
0.2473967850133816	-0.9296046127770996	0.469340579148634	-2.499516542623451	-0.3585586957932441	-0.0007768740032054201	-2.396898199460838	-0.942198608696118	0.13725862839998512	-2.760959508103686	-0.9979429300670024	0.9185207695729741	-0.8835915316185362	0.39617653679007836	-0.5819924477349466	-1.0699459643701361	-1.2765773145122983	-1.2294124777289661	-0.3522157706299654	-0.6358826247917985	1.8468673462821747	-1.9586916114905457	0.7528266260096623	-0.8784861713994504	-1.03001917165055	0.5578221438351897	-0.1763260999707193	0.42440805218290256	-0.6175165823423625	-1.0850012292498958	-1.322610349725938	-1.291161637423407	-1.3513311523226694	-1.3627817403267874	-1.0400435974052544	-0.5328912087252673	0.029633128629439974	-0.3626460815860344	-1.061019346140297	-0.9899201642858855	-2.082785236221598	0.04096504869398984	-0.9948910069241061	-0.44273429705906203	-1.328392428095483	-0.7164296136669239	-0.3962694094360668	0.309338814272776	-0.28503335272707736	-0.677539918160674
-0.7392452610127518	-1.23189445350942	0.25417034943668315	-1.5508269770875693	-0.7172450889020046	-0.033061687893797924	-1.4274273826456592	-0.9240853515268562	-0.2712627142843152	-3.4010579949977986	-1.770312001761045	0.41533978787708187	-1.0675979622743639	0.5861915388146086	-0.9595267115250039	-0.9865945545896778	-1.0905053279894321	-1.055097900500519	0.09916812762249054	-0.5663686031790348	0.615596092938985	-1.202764309203561	0.07206514894579713	-0.6761853818291899	-1.109818834651988	-0.32624722530320405	-0.4964546511390499	-0.24162420868998175	-0.5150791059009098	-1.172086040784335	-1.7177637958029681	-1.7865383714964171	-1.4878835284657768	-0.6944864985226041	-1.0886959230487039	-0.7897583947538912	0.09379268402283442	-0.4932199902999662	-0.9443406987214881	-1.051449352020704	-2.0133546183641884	-0.47544659141205364	-0.8208359275861886	-0.3795072879992525	-1.646317826920484	-0.3894670609184053	-1.2491885212219178	0.1366895797414502	-0.7280008892454641	0.02137720007479857
-1.6362935362841429	-1.1545333821416834	-0.19428583007103442	-0.6401173309067435	-0.629753952782137	-0.4283266092875876	-0.6129558312466872	-0.761980572928935	-0.9681968085446464	-2.617737716028309	-2.0914743688920594	-0.6576027719030294	-1.4631280285830268	0.35086781710847487	-1.2183770876808675	-0.6932575653554064	-0.8643205805025508	-0.9142089892206656	-0.0523062029150526	-0.6076094568982647	-1.2785149514825496	-0.542343196348439	-1.064736460894982	-0.5874713280260483	-1.2010668060775598	-1.0066252231496537	-0.798738507217185	-0.4928442009695922	-0.4209363360953269	-1.6253630276366076	-2.2612683306985817	-2.2006292966994	-1.8650630956897238	-0.4607227574341126	-0.875670668498673	-1.6631506052590364	0.2096664727308339	-0.22047683336358148	-0.6227628704087166	-0.8507321019423831	-1.4145235354210817	-1.1310197932870585	-0.5082321108916104	-0.6910867971812322	-1.9520020608007729	-0.25555807139552505	-1.9355407525488455	-0.6715942174656951	-1.6753786538851527	-0.05991512001005083
-1.778533551125689	-1.1883406265132883	-0.6980058386444732	-0.27471019733940905	-0.23179123336716773	-0.7270908106601185	-0.16279162534243383	-0.7283474966153303	-1.3973841626649663	-1.0594229063836302	-1.9529167375770442	-1.471716443772326	-1.9885837820754844	-0.5099094440688866	-1.189318581572111	-0.5117003935165028	-0.9017412595247031	-1.1082579928736933	-0.6862382012770828	-0.7999665362086245	-2.3308724392417726	-0.29350828556334846	-1.4463593423357868	-0.8560503670543144	-1.2168541263894401	-0.6270334258591053	-0.7169186607331431	0.04811578285763558	-0.4557876702356984	-2.013583902405687	-2.347544878438002	-2.2128780637884433	-1.943450771068125	-0.530450113989257	-0.8672733982114931	-2.2014580458495736	0.26343190321472987	0.43102917685787967	-0.5067949004925634	-0.7068293509368893	-1.041782671808317	-1.571418008784862	-0.6628864848929927	-0.8395694411350384	-1.8219753422647407	-0.6337475468858057	-1.9893506837939414	-1.5167752844368712	-2.0033223413454055	-0.9108167264742736
-1.0071794581328941	-1.2016504742687728	-0.9805040584618382	-0.1818599587053514	0.06345009112039439	-0.5154532462293038	0.4256951442944297	-0.6832603062822186	-1.0559113854745	0.230314310591938	-1.5624463265531385	-1.120158111626834	-1.944353968176115	-1.4169662293015495	-0.7837309507060034	-0.3376532914661005	-0.9366157683843934	-1.2476321685130443	-1.1099833427874046	-0.750764392930397	-1.709759104538372	-0.2798534362906972	-0.5659671801829844	-1.075036052116695	-0.9602227913438428	0.43006491152960236	-0.08153736946785832	0.7533540665966096	-0.5092599797018822	-1.5854984401109347	-1.5362379967023445	-1.7041822983830095	-1.15254667803559	-0.14376437179059223	-1.0412076885458663	-1.579826669948264	0.07292625244125915	1.2334912061803585	-0.5530961531973903	-0.589841146409088	-1.1397474326099122	-1.4762968817255593	-1.0570347098933564	-0.2955767345159759	-0.8579371297942525	-1.0718934556645932	-1.2511271611082664	-1.397951224286126	-1.1919561322344363	-1.5331749780091863
0.19450432813076457	-0.6004538541599385	-0.9286575180292078	0.19460248373126401	0.0716726905564273	0.05772046217143612	1.3891916479587592	-0.33738520025350893	-0.18314589284824956	0.8121764439817316	-1.0598135537830482	0.21572629777835406	-0.8078708105316068	-1.4690042587313166	-0.09498393102613958	0.09948148422739685	-0.46197761410473315	-0.8347297654941481	-0.817648210386808	-0.20912473303874266	-0.1788585428231698	-0.09605351933158873	0.6425459332437291	-0.681444404201402	-0.2898303402429256	0.9539021626101369	0.765559349596822	0.6556724765283798	-0.4050722356066706	-0.14934283783489571	-0.1301588091469259	-0.7931600720730124	0.3789734578134654	0.905613978833526	-0.8321941604543612	-0.020640080738198174	-0.4273691803444292	1.7063502274657645	-0.5482602441586807	-0.2501453267948137	-1.2363144377852613	-0.8300627866016245	-0.9990326750355147	0.6653855336634268	0.7219276057796836	-1.0037072766234494	-0.10185337278144206	-0.09746227544404237	0.10147059472343382	-0.9889243421448859
1.0851334251073363	0.6872666965364526	-0.719000312906507	0.913549198720906	0.07769677993263192	0.5284015879752171	2.1337858849055755	0.2726125777884896	0.3389761202831944	1.0570109666298149	-0.5077288041491594	1.3072145855673802	0.9262756931433035	-0.5022041874954221	0.5587283930401548	0.7357494149503534	0.5537825385761168	-0.09207684541552034	-0.044991395837921326	0.514128390940834	0.6632444856853308	0.4492760262798295	0.794036627223207	0.2687350751740996	0.6654882629244777	0.393805261479241	1.2363605555409474	-0.3590700755934032	-0.17029654117576967	1.5586693382268548	1.058702287876799	0.29261513024184627	1.7924079477024673	1.8012405050320863	0.08483737870661857	1.3895377159189564	-1.0362085582655447	1.4162979249668493	-0.5050442759265292	0.31036609799523335	-0.7773299164957492	0.02501586322409834	-0.3045408498737153	1.0555999556992604	2.064099424746648	-0.5858650647989048	0.7356599958154917	1.3324575269816294	0.7842729534206129	0.5253226606026642
1.2641527976255407	1.8040157506736578	-0.602547839002939	1.4486245053666833	0.49889891593498886	0.7585701640733543	1.9178527698282044	0.7441859047909984	-0.06491440692356107	1.478241321497441	-0.007868946492119229	1.2360633070469171	2.0214132753869616	0.5879326581500309	0.8323360931178838	1.1742285296275898	1.5090336109393252	0.16370036867305152	0.5410761757210312	0.8379889106206079	0.06156552913247719	1.191310996983431	-0.30424738293737724	1.08643661409036	1.4952079104838172	-0.4002783313052683	1.1086049034985492	-1.2498698710025569	-0.008340904528984162	2.531496756081463	1.5085639492469307	1.338632218129832	2.317353538887871	1.6634754180499116	1.2385427637126434	1.7663336417325224	-1.3782101812947287	0.4774450835817946	-0.5701298542016541	0.7396859728687483	0.21551790539355511	0.6151114275019139	0.44228109042298747	0.22093468211420766	2.3975450734216315	-0.5520254979229797	0.8076444710235465	1.5399485132836692	0.48402363333237053	1.8309570275879403
0.9751043802059127	1.8343635211854386	-0.5539843957693799	1.3443602673151058	1.3360293896580568	1.0740465274867368	0.9068852143160847	0.775253142057312	-0.9153110750884192	2.0624082132744888	0.3628983266967832	0.4524514799204688	1.7426798252053173	0.7965575414498668	0.7016809826781597	1.1660718810723074	1.794159378212828	-0.41349005784007226	0.6145352577409567	0.5786153311116335	-1.1250621190158776	1.8151996658334728	-1.3217747527160517	1.2437793088423428	1.8132361339500231	-0.14543284706290424	0.7627697579473482	-0.8637552724151297	0.0045174857379498765	2.4607037008796704	1.4404487033004745	2.1484765449867833	2.0213651104579937	0.7247066792377638	1.840292983644948	1.238103939880143	-1.2028369872954234	-0.34646653331072347	-0.6488774869373434	0.7631153390563701	1.1904156665848822	0.6957642121822741	0.6262538199625434	-1.2853954520077455	1.7770111426319046	-1.194674940047485	0.4013855448784579	0.35000661242445313	-0.15355098623350308	1.997387839057711
0.8216842136415686	0.9248003263714873	-0.2472090330293473	0.7371831752251234	2.0478411230836744	1.708766342766095	0.1509394345611618	0.5448348068962409	-1.0900523524515324	2.3343661245190477	0.7053298828894481	0.1901764750437396	0.6644160005661677	0.1366430398181636	0.5625626058773487	0.8710792938790678	1.4070475890439658	-1.0585748271538657	0.47013617490224324	0.16193455788218922	-1.4023397979796082	2.0772508914400367	-0.862204029248407	0.9454758706023888	1.6308909505517422	1.3206491354034504	0.7339933505534985	0.786213293737465	0.06063363670914648	1.9160654889726851	1.442422648612398	2.4927079792171525	1.58901739295345	0.14915065476819966	1.6993708706954536	0.6978192549227232	-0.605312884442606	-0.25919270453513815	-0.40542000497797637	0.5320548834052418	1.6452925258113476	0.43882994104100564	0.31283424644297864	-2.081681824530577	1.0231298569413851	-1.804921292910131	0.2932281007724279	-0.9537460035562667	-0.2587218476408818	1.2387787048119034
1.1287400054392547	0.1704165554131497	0.503154535317653	0.10367166608272782	2.030744343174642	2.3291108574231987	0.3854014034818805	0.5006428135864489	-0.045989960676262966	1.9592666029932728	1.1844548904074603	0.9127926214778896	0.04290439818554894	-0.46130913646246513	0.8454618589752664	0.5564497557609104	0.8029931222775557	-0.6757598396077399	0.5210014901606244	0.08283180230520616	-0.27953766044964956	1.8376840531246212	0.9382482186873176	0.7343318640528707	1.3665141148169344	2.7549566049166985	1.0916859162589705	2.4381526218260823	0.35710888674248836	1.5777530216884517	1.7497216796653923	2.152767361647177	1.4065297593632826	0.6366332776979148	1.3345468458683776	0.8291526141638437	0.054666460939411216	0.7403615295095796	0.2633850821492943	0.4002458708572603	1.5259245949361266	0.22340480842931398	0.04143698433782372	-1.3121993344427851	0.8673945671377744	-1.4234467127470591	0.8982609513819828	-0.987789491571636	0.32245984818728757	0.4879183278057263
1.5653274715593422	0.3100221733079789	1.320160663869171	-0.3582916178492271	1.2148004187574555	2.325047430179059	1.1096417698514562	0.778616083474669	1.5041612037267649	1.1214942301922137	1.6723173237448465	1.7014710681672196	0.42691368158831905	-0.35783867177770307	1.4852663982198249	0.23339744156736256	0.25736957564107565	0.7501534075774587	0.7307024482799309	0.25300036339557475	1.2187269852818772	1.0615323991406407	2.5126907621014403	0.6844407713697986	1.3918938900894393	2.8382160792947544	1.3681867664374596	2.80040828921442	0.765434975029082	1.4778705243477763	2.013682228445999	1.1156078111418704	1.1153873518733979	1.5296357818133635	1.1159627849046554	1.4441179528455457	0.4495400220200905	1.7267682075828543	0.946166041441233	0.45011942147106515	1.0957251432765516	0.2006443647897213	0.09607013362575212	0.46035266242332334	1.1958367046395557	-0.07877657663432888	1.7089476836875206	0.2031831367345442	0.9425422885184717	0.2527377836903141
1.4621937986556355	0.8385784442010841	1.4810061308746174	-0.8554598538477824	0.15136143225774334	1.5341439954823108	1.136698481512687	0.9638189469491046	2.2639114840927963	0.310721878754883	1.6779379952441416	1.365053910403102	1.1062295680741414	0.03215353344823847	1.877224867438499	-0.18892515598833107	-0.3507868802251511	1.8764042161308072	0.7312508598820827	0.0723772106960688	1.679983612720894	-0.04336361640850691	2.5359147888827662	0.3096234382160104	1.5745102969137184	1.567738325897409	1.0984987575474532	1.7507018516897805	0.928753514738639	1.133195994006783	1.7735120683726664	-0.23598917798848798	0.22155042724234233	1.55629202746527	0.6558730116660191	1.7718105645726472	0.5072399274649817	1.6813088476588358	1.124091978191472	0.45229237149218915	0.6021607399317647	0.1252330510838484	0.2829549432380833	1.8290275522276804	1.2160788442079262	1.0646445902020722	1.7499066419918505	1.2154755197759815	0.9249055193921548	0.17395622383276788
0.5677978416381132	0.6816052695711757	0.6951994164123872	-1.4852120281682113	-0.49623240087590614	0.4762247120616864	0.01024448117582562	0.5354112528712544	1.6629052719435131	-0.13185353569580782	0.8716298819880337	-0.06535360605370327	1.0259744514896767	-0.09166051011689197	1.4811447907232196	-0.47865830191202946	-1.0625149093197697	1.399024597557794	0.4140150984988491	-0.7895634808537522	0.8007321876613266	-0.94185657098352	1.2568942322665106	-0.6428856154546375	1.3790656864220276	0.1529427675609022	0.3292414362640334	0.2885803120697733	0.7223990323877347	0.319357383673108	1.0396174560425258	-1.2054543905056703	-1.0243222793513436	0.32829714356763223	-0.5837016845141376	1.3298095578214735	0.3891111137478247	0.5004550951910721	0.8168578285703226	0.3109114869464118	0.17366498370178288	-0.28174824038230345	0.4145880341928347	1.9692938130442852	0.3837510626783458	0.9801893898228331	0.6793142130359622	0.917921932851383	0.30781546951275096	-0.24991191036071775
-0.5478798340301896	-0.39273042080179726	-0.42204087398946255	-1.841005532142307	-0.5347226479336322	-0.20128604080231155	-1.407275412040278	-0.46852057012912407	0.37313737481112574	-0.19765823291432807	-0.32960928814199414	-1.2783792615917662	0.06890600841006277	-0.7192703692892248	0.4610856321432258	-0.1528693801724889	-1.4320061473773869	-0.4016028062788315	0.1276495919765016	-1.82312882925148	-0.3480860016812404	-1.0688895494552733	0.05863375079679384	-1.5916580135979508	0.49855583721204977	-0.35409793715423266	-0.4542224813161864	-0.5596098247172681	0.4604203531526889	-0.529704647440991	0.3190102931126188	-1.2308250941834469	-1.6794150155750418	-1.195960702945786	-2.1888395802343283	0.44244967894935966	0.30646678291141394	-0.8807220564893774	0.5952286893107515	0.30385933148747024	-0.07664659821561996	-0.8321642155989242	0.6586567235128546	1.3402096751616117	-0.9163673756224817	0.010689341717689522	-0.6784551526018076	-0.2383552191990505	-0.2182411651356265	-0.8032199229928181
-0.9664833383544001	-1.4077540272626012	-0.8764735845390274	-1.3701057846188858	-0.3257090951911136	-0.3672046873364469	-1.8870432843240914	-1.3360519655358443	-0.488711218965964	-0.06937694485394863	-0.9637176436715978	-1.143987970412107	-0.7996203951201066	-0.9489430669447444	-0.38932177515765537	0.8370944844417884	-0.9239498643905389	-1.833809794186066	0.1759840217632364	-2.078239238519096	-0.49724359634801624	-0.3973768101151413	-0.11353058633803785	-1.6319531313715037	-0.6758510377492155	-0.07090455412873756	-0.8242598644806697	-0.622586630825184	0.4959416424537904	-0.7953809920391366	0.07841966746009002	-0.39980832972947267	-1.1579948498533585	-1.783807164480102	-2.8018463168841374	-0.11769861600043612	0.3608000765772213	-1.415101826648174	0.8582525728704571	0.6708816166566219	-0.05885373783266886	-0.9198421608463172	1.165414151007979	0.9248361153442934	-1.6949677891464403	-0.4821822027143606	-1.0834695851901508	-0.7857382367457136	-0.07537738391622764	-0.7431488263295135
-0.37465670737951623	-1.3345807966141272	-0.37921442014010504	-0.10115351567505088	-0.3337950664036931	-0.3710383218128997	-1.1901826979255152	-1.3143560182665859	-0.5242836246042409	0.04946158046239873	-0.5062201983977771	0.03572824795713819	-0.6506175630406288	-0.2022340190059671	-0.423528744845007	1.7026897210873473	0.2853626803769953	-1.6038938418870141	0.32857731900720843	-1.1781256951151549	0.5105950581980789	0.3551651077016893	0.377650368548	-0.6288326236986261	-1.3350636820241404	0.10163483410293646	-0.7426476657906125	-0.42774394695648277	0.6918735365348785	-0.41133282095235923	0.2586943776926203	0.4976958953625676	-0.02334314924403297	-1.2123427175464756	-1.5568442470079984	0.04301334646625528	0.4974933799725462	-0.9693485044877964	1.2792958520415416	1.0789781295896141	0.12090461106340404	-0.21369563014999504	1.5587919716388183	0.9760580767275384	-1.3607403971764709	0.2740058556717015	-0.1930404534058728	-0.03148986329683688	0.5528800905032922	0.16488400454654908
0.5189285395883062	-0.32575066489049737	0.26141259207227185	1.2064794023816452	-0.6285756292360956	-0.4712083905239244	-0.24192578863064462	-0.3620362060725175	-0.2986077513121437	-0.00507354465209607	0.45960346810110325	0.9220023073632474	0.37641427744734585	0.8660344603877617	0.21137187751775896	1.4752424907802844	1.2242127515310417	-0.21121635342575304	0.10791749627876686	0.19018384076695327	1.6273025807517738	0.31894254557968443	0.5472516797166785	0.5015385541617718	-1.0358527022576873	-0.37423774190175185	-0.44465491323759393	-0.42975699565525466	0.5215267142697647	0.057737735501004715	0.37137277844949873	0.6031160411588459	0.5351594820268671	-0.3109236001110297	0.6973459613813154	0.5372849356716629	0.5594985103242136	-0.388565625600834	1.1929079963742026	0.8323295842616174	0.14224236677371	0.7914868742206574	1.2186187975566833	0.7930669712246358	-0.3234795903666729	1.4988163884821746	1.024924568596708	1.062984400240706	0.8755642163588161	1.1285833618935697
0.6536086155458151	0.5017637937744144	0.03941984502888318	1.7721501041482932	-0.8372432017751394	-0.5284892548610699	0.007622550863872628	0.771259487253548	-0.5044810596139686	-0.2707641882504997	0.8139339524114675	0.6465979904089302	1.299046756479672	1.0698470662148496	0.7776047126242531	0.1668864629852262	1.0921771054998524	0.6946264044466448	-0.4524857062447909	0.921690209570613	1.723720711531248	-0.5908589274805799	0.04869344214208133	0.7859329756652078	-0.13544420515337216	-1.1366072073497622	-0.1465353655598955	-0.5952854419694186	-0.20719010162567622	0.08264191822490834	0.06722005048827175	-0.16704684067347025	0.032410081167292874	0.10419650229620318	2.0536023588337953	0.6498240587690406	0.4127279571217934	-0.557671624373004	0.4970372875308142	-0.2284093989251369	-0.20553151715693496	1.1597057212316249	0.17454745119074747	-0.21847096402995456	0.4538998685142104	1.7442245545047752	1.312730919781263	1.0052031197549978	0.328699903338388	1.1117514930091954
-0.25163789328297576	0.4203345779102744	-0.9927403603167569	1.5590167527017864	-0.5681334979825119	-0.32980852440089037	-0.37438922424291066	1.2414469067022833	-1.0995289483238269	-0.5193111477108451	0.1940594945592791	-0.33848025724280156	1.406903588560383	0.21367821671882906	0.7592519469081438	-0.9973165766828848	0.21032632464534642	0.23737591987373238	-0.647872967796005	0.6088769895287127	0.704360626134556	-1.4243109207478806	-0.4969691698108795	0.30427185690130276	0.5956830475828637	-1.461052150615667	0.054785308592554635	-0.6751141158850138	-0.9149225747435172	-0.24371487173480266	-0.43911126370136455	-0.9301204826728249	-0.7295800352334639	0.02372236568053249	1.5546372725911264	0.14337418746064645	0.09036497533612642	-1.4576589319191378	-0.09272272564227226	-1.252772144804672	-0.6828837201067973	0.5484591266954166	-0.623487002515632	-1.549023458284761	0.45696476211768783	0.6240205560348216	0.48046028104559735	-0.4049985321047955	-0.7402880843313422	0.06226907441791775
-1.3336378445042347	-0.12713580162970617	-1.6324020168605236	1.1820600892080826	0.135902034402606	-0.022627700618029774	-0.5550125828309863	0.8828296153644605	-1.3973985993954356	-0.3321378652633932	-0.5187502492586132	-0.9443329928012273	0.9088459375307213	-0.5426204268441018	0.35436234079589557	-0.7982589380693711	-0.277328019633176	-0.7399042415516469	0.07231520967563256	-0.09758149201337359	-0.4920333475462878	-1.0859059150641022	-0.36900958848871523	0.028555900808945114	0.7174053800790864	-1.0812479153562091	0.09151652234537984	-0.6294850277451564	-0.7992487972865526	-0.39993544449537693	-0.5669349037855816	-0.6557922463925377	-0.5784169524290467	-0.06834806022550705	0.2443274379340351	-0.48261971250087715	-0.1778583301431057	-2.1825483373038606	0.14404219391811782	-1.1385896023125803	-0.7341621302745807	-0.31056651638900146	-0.28047520779827834	-1.9726489968145275	0.0744285919446525	-0.6734809622337155	-0.43681967770110663	-1.7376654640449445	-1.288404157036077	-0.925170212340016
-1.464278127609499	-0.2252585718436195	-0.8640179980707025	1.0871867311893095	0.7684742132034964	-0.015282870795670605	-0.06542927328673065	0.2894935224456747	-0.9178846300233614	0.45822862362474936	-0.2195873968729003	-0.722631369160979	0.4517200190300134	-0.06859314854768728	0.11743442853887158	0.5711186512763721	0.26939911123456267	-0.7805366311063151	1.2568753590672086	-0.26832653670866696	-0.8984510970388079	0.4492500226863888	0.32003601184239255	0.5506359515140489	0.3915119168729047	-0.37306298075867256	-0.09995712605251475	-0.6363792531965523	0.1637446467888447	-0.1407141931759157	-0.02798342562132975	0.7089577165685602	0.6210875229107741	0.003882205756885873	-0.06949084599782528	-0.5812628760635903	-0.1623617843698989	-1.8641872497523513	0.990822422483067	0.17867604788864508	-0.07371174913138545	-0.38028421284277547	0.873296924818995	-0.9605996021299184	0.030210901212807985	-0.7310467586934919	-0.4143738243301496	-1.537627629870279	-0.5871989919097655	-0.8059854630088109
-0.47287436550371037	0.32979953277543844	0.8628610049290089	1.029075996885814	0.792494089910706	-0.46415954310065316	0.6097942035583381	0.1598417479733805	0.0502457951251133	1.3643812991968265	1.021029434071587	-0.23958004655042173	0.26103917604431937	1.2810182481873507	0.23542787154583344	1.6091976409963475	1.188617142332444	0.3964728047454518	1.7636268847593288	0.2814726273907346	-0.4411687077041378	1.9230817164698601	0.7181624904500646	1.279089647868359	-0.010343352522886515	0.11679347972442779	-0.4657081596779651	-0.7770042242514986	1.0212805230784	0.16793113807298185	0.7347373595670457	2.005574745541677	1.7065653665931908	-0.07947176708719572	1.0447671328424977	-0.12961978490995618	0.07310244855865468	-0.546392200162658	1.4128332848245435	1.4556367486103774	0.9082109551077908	0.46589772034646004	1.471301790607845	0.5680588420656938	0.4763410670639105	0.46765957135149216	0.35709753087972673	-0.011195458834467082	0.9382090896276347	0.2194471437794877
0.6421329530479934	0.8859582033437411	1.9965938593900747	0.49633172834150985	0.1322362502565179	-1.0445350803849895	0.6534888699788822	0.5979773042950657	0.8000319029239658	1.4969167813230653	1.8952408355511974	-0.2524861799598554	0.010808338549201713	2.024298510084318	0.3292979831732762	1.1517867484047557	1.2770361274704634	1.5629537922347831	1.0344380120255399	0.8665152126494998	0.1230949856281958	1.955013607092281	0.18562609860265308	1.1529934912760234	-0.34986456643258973	0.13976374071489578	-0.7874114891701567	-0.8958000538068702	0.8584090537722386	-0.0023010098176657226	0.8637699255100125	1.9285879593839217	1.458955485257436	-0.559211471894624	2.1430982912429952	0.2194441008969148	0.1320915114820716	0.8440388570786725	0.6897487729620299	1.3960555852398682	1.4513452560792994	1.247089017785768	0.6554482567742299	1.1584515595218312	0.8076918907406138	1.542681543568966	0.7030331355437636	1.2012395673745908	1.9702155113185205	0.9415016399942779
0.7904422630237211	0.907555787409175	1.5984213156689369	-0.4655784690332063	-0.7369409004141867	-1.3076903727125457	-0.0686147074105501	1.064050444521316	0.9918898350042411	0.44753272107575925	1.3260208638806252	-0.7811079257871606	-0.5170826328143671	1.362443571663427	-0.0024669146585302292	-0.28590756744498586	0.2690243393694855	1.4592743902554102	-0.16939037124755355	0.7863431903735466	0.09217476341129999	0.4470595915991226	-0.995889706394368	0.03478641394369333	-0.6568891243119417	-0.20447973049681226	-0.8379530005799214	-0.8107698597306358	-0.08896524915183843	-0.6444051138228842	-0.047438012695835065	0.3980335172651864	-0.02576677281208802	-1.121995805103783	1.6747975821888952	-0.10638200376290013	-0.3256024743969459	1.3533040254160182	-0.7217086755490442	0.10061894577739633	1.1875743535537704	1.0246112651761194	-0.8126732566355968	0.42315744563795	0.41300334471038685	1.3327287428012022	-0.1273827105651081	0.9196270645184136	1.5427153683246242	0.5704116897185987
-0.02203301831958618	0.6806917146528249	0.4326816701845788	-1.1069445525172537	-1.191347204165215	-1.1369165318618932	-0.8255902189213651	0.9671598284333127	0.9306766852128583	-1.099503916535453	-0.22526414588157423	-1.1383732820991281	-0.9599782220958354	0.18853229385453069	-0.6063624795918999	-1.0813774250929453	-0.7512528620153571	0.28620731288593787	-0.5683904480789926	0.13432115196060473	-0.44794314891471293	-1.254643138338815	-1.891479978280613	-0.9564023505726624	-0.7852998902128646	-0.6622273515524062	-0.5723961732763918	-0.5481441453909304	-0.6207432466543099	-1.1110248483448715	-1.395546924180259	-1.2329097049703064	-1.3753306525261557	-1.1766232945717734	-0.09049824158114778	-0.9027745890544049	-1.1094005094554371	0.82830606641567	-1.6041238572452328	-0.9964915662713145	0.5333933155683316	0.06115434566702158	-1.3213992800748897	-0.5348545819330167	-0.5262767490062313	0.20296746154558776	-1.5182718613191097	-0.2345282018936138	0.0650698277105066	-0.3135386567551368
-0.7365906748028873	0.8038186278892044	0.0728076310932989	-0.7602498608487549	-0.986179666265284	-0.7293855236174837	-0.8467817577849902	0.2545635887920503	1.0555192176025934	-1.8636716911488438	-1.2119728309410824	-0.7702439010865082	-0.7747573928484239	-0.027136509280166088	-0.9127098583000245	-0.38611659110073865	-0.5734666944789857	-0.5440888318509524	0.1494233868647581	-0.35087586188264097	-0.7910409689990126	-1.6642047817964656	-1.8080699048856956	-0.6636599149374668	-0.4383130382207267	-0.9668510534118288	-0.12399230578416681	-0.2882079943007092	0.023818444848859446	-0.7727758414422021	-1.9951526812018026	-1.4799500246926258	-1.3609486022071953	-0.5129627641713799	-1.3105768783637732	-1.3839811356648433	-1.5339900970734748	-0.04472566236838086	-1.2232144963848837	-0.7207245111690163	0.24736852176670043	-0.4530673803404637	-0.2701417199367966	-0.4265014415024419	-1.150065198908702	-0.46667907477641357	-2.119593255040528	-0.6292633609904379	-1.0012789812719782	-0.4361528873136346
-0.48044199117165176	1.2050431346663726	1.0004233568066252	0.34254674221128795	-0.4254044870252825	-0.23658636464766686	-0.16218766383401287	-0.5858131804519011	1.3108619540251947	-1.2342919874512568	-0.7511243413557136	0.11465235401221639	-0.009569607865622394	0.8708998660856345	-0.6502843453390779	0.8784779603624138	0.6813926747762196	-0.04986348110034526	0.9364915720551645	-0.15617254869697542	-0.4554147680973581	-0.5934309645351971	-0.8944427833930417	0.7390255994126327	0.34610950356557557	-0.9319250162919457	0.3423805415382704	-0.1429883269091557	1.168291307114728	0.24798234801964789	-1.2076795163454164	-0.24876254949086474	-0.15230753887023063	0.47121073195029634	-0.7257594100438665	-1.0638014258589987	-1.0930104037019246	-0.45836778911002307	-0.041717683646766916	0.5236749309935043	0.6115802459932355	0.15844010239834477	1.1785050959890255	0.6862837081867915	-0.846575211090378	0.046719259463303714	-1.3440075094960415	0.3787575109453468	-0.6053558440797563	0.6206892889818705
0.40995951214683013	1.088101841445466	1.9568856473883351	1.2085111558931874	-0.03894740827272608	0.3383337741026472	0.46911222447268985	-1.0489716404320946	1.18011503665035	0.028241059970032213	0.3768636246515528	0.7690547220154517	0.5864740646861574	1.4448451666155777	-0.25996682732667886	1.1071370375640648	1.6050856250355043	1.2329853884299793	0.6205709775825039	0.4476549837664629	0.2279136978704107	0.7490202955890396	0.06198748685413422	1.8525613426297751	0.9383036900152154	-0.6016827992891306	0.6741882236105284	-0.08813945343254645	1.3767205647273675	1.05827144965644	0.3379431817902125	1.0440110660275366	0.9192782173844347	1.178356359631596	0.8342811861216488	-0.2944727519705513	-0.10920716089417426	-0.23212397738730906	0.7970884220767708	1.2442592308126712	1.1301319120618498	1.1832794670422486	1.4037316804632398	1.4356708742559794	0.06755993299720771	0.9649481655750471	-0.028753390312682238	1.5803428784867288	0.7676023264948328	1.798971353701071
0.7633845307828864	-0.03564391833970726	1.391457882974403	1.061373539338537	-0.10508638150495384	0.8399894122482325	0.38137240773843095	-1.0835001765872752	0.35069921301336776	0.5193571744054938	0.6672071232525237	0.6396800789902336	0.3431934100125776	0.4296959258262236	-0.453340467296461	-0.08476086815407231	1.035834801000907	1.9183039994358335	-0.6744143535326724	0.7549091777137348	0.4337147784071709	1.038457147192999	0.3491307770363059	1.5279793521967342	0.6365069028535519	-0.3096116496151389	0.6437372947130461	-0.09121970277712398	0.11415544984939166	0.7553284605202699	1.2605672079300811	0.9220009006465261	0.7739801837959832	1.3014391993379364	1.3691424173133098	0.16459742279304948	0.4475718459485521	0.10738976773694549	0.5648686623763233	0.5888456494929298	1.0717006469592782	1.3055882640422642	0.1708321639623898	0.7534870453986748	0.6960327785599444	0.9415204032502558	0.46708033869204896	1.2155591252066822	1.5419530450639827	1.6400113909397462
-0.07066286780753818	-1.5575196647535086	-0.6556864714760274	0.07405101537747608	-0.48048971216290265	0.8166693757373458	-0.36100326516406683	-1.0501752786824832	-0.781020915544433	-0.3507994866812154	-0.34065827536429183	-0.17112857721473537	-0.5536778664084028	-1.5883425796724382	-1.373349317769553	-1.3902036171803083	-0.6775327404128685	1.3148950124804433	-1.6336676420801108	0.400944513277814	-0.2595913943002769	0.11403363906466012	-0.11546259089912461	0.02184722037533447	-0.49817163628399863	-0.41400061235000124	0.0025725629404151117	-0.1800332959331723	-1.5446394280636733	-0.7373616960421393	0.7562617680846537	-0.6451687895790166	-0.3586451806152128	0.8980798592274958	-0.04329192669461745	0.012677769159582282	-0.06208166387805082	-0.05820541709278083	-0.5094437660544315	-0.7100628516312859	0.2539408416616419	0.1270397404276762	-1.1600239443696758	-0.8306826035918751	0.5275764653048051	-0.3665320674210543	-0.3042389716750046	-1.0129517970238606	0.6706268662177188	-0.11310732609698516
-1.434670905985263	-2.3026099215129614	-2.472054515394113	-0.9222606366255405	-0.8496719161934203	-0.03535948714749117	-1.1162474147956876	-1.2762313406267716	-1.3868083011101409	-1.7377139190992228	-1.5469779941199784	-1.0644851197323089	-1.2154495393661513	-2.6742654522309457	-2.315871646103378	-1.3352960764887605	-2.1032416999593417	0.06445033507711449	-1.2736672439658492	-0.33131063202657907	-1.3600830378905409	-1.0177349388613983	-0.8058441978708336	-1.4177030633590595	-1.529587141478458	-0.8732614930573928	-1.1905935652805506	-0.3290255346033719	-2.041463639416582	-2.5259725113447047	-0.6103520869454421	-2.2554218526419145	-1.28944655151888	0.17752517922388164	-2.2676107798926797	-0.3367955351889969	-1.184865350543484	-0.7607135150905439	-1.615714456493959	-1.2468430602077434	-0.7774258855472338	-1.4020257153377842	-1.2588464382130484	-1.7233419944671522	-0.09268045384266006	-1.8935824191774808	-1.4803699572151348	-3.455912518030719	-1.266852099620039	-2.1631067949846803
-2.044655145016175	-1.789306020090159	-2.520004234442463	-1.3482080070832179	-1.0612850932553868	-1.2956737830586023	-1.3155348999969612	-1.6993302971403696	-1.0002145881575977	-2.2575567244279875	-1.5921751306622935	-1.4445635462389628	-0.9773398421360033	-1.6969420458462097	-2.3655795767055934	-8.522081060565871e-05	-2.2811752784438277	-0.7109432776904421	-0.06294851040051057	-0.9206921762563985	-1.910185697780174	-1.3081928232242883	-1.0825984127770538	-1.9249766766987166	-1.555761806131961	-1.182602293470331	-2.326021346494717	-0.38023729772111303	-1.0236510132446284	-3.4176030980934966	-1.5145107577382992	-2.5284438669586153	-1.1430890537346614	-0.6044851937745654	-3.4196989087402527	-0.37580083306416456	-1.7464622641156842	-1.3752551937383708	-2.0741217462066213	-0.578155451648229	-1.3284719023038176	-2.1102287207941646	-0.30149050537487904	-1.018779266576582	-0.4722460664924864	-2.308712016210239	-1.8651182666645496	-4.068185517848947	-2.658196984498312	-2.9392109264202104
-1.3640106617894225	-0.6999149398974486	-1.0603121802859266	-1.3491435525837139	-1.170994660137171	-1.9716145056120358	-0.9033318069651466	-1.9358014255511993	0.025086121651321843	-1.3886186712811743	-0.38957548112928436	-1.1022881481853952	-0.06480099099264168	0.387219215518128	-1.2847462935752683	1.0816253559156719	-1.5916946877520948	-0.6111949083527062	0.6761137345929358	-1.1414688350460294	-1.4316690145777737	-0.64954688527649	-0.7164709910498475	-1.7259342983406891	-0.678175831184607	-0.8803538235277069	-2.561919093610352	-0.20486856216159874	0.34859622259479	-2.820019612031052	-1.250531772140745	-1.4074697459345993	-0.17473710428830594	-1.1121214244339686	-2.8254109597176758	-0.1639340549892618	-1.0640667373703856	-1.2226855182143939	-1.703094190159372	0.3579296305190853	-1.2245628973537452	-1.85085532625201	0.41454934448823544	0.5471489209129202	-0.3773086853609497	-1.352774241924473	-1.1263871585327072	-2.3068841782667056	-2.486808533346709	-2.1052150462956023
-0.12847688798974682	-0.038518315097387214	0.29768437412648147	-1.3722740411895347	-1.2016077331806296	-1.4365154827758881	-0.23608107713797372	-1.6457448277382531	0.8765399468005239	0.1478035999452405	0.8871342553754228	-0.2739103943563105	0.6927335389602658	1.5854001072897934	0.2732475377514297	0.6942934305382547	-1.0476295625063392	-0.1542357803579276	0.31310731972677497	-1.105592079375736	-0.3635801001697923	0.22550593678857475	-0.01922653001495769	-1.5108127039698471	0.11878522328683756	-0.1043481054691033	-1.5853353931990855	0.07690199928102767	0.7801464469996987	-1.1263282653143467	-0.39126894551060304	0.0014145368101102925	0.6404034184972853	-1.0451787793733116	-1.4237949761735915	-0.17461629090555777	0.3008393373814734	-0.24292430513487354	-0.7480260783788002	0.45769654857007513	-0.857750411288125	-1.3679114728963464	0.1078546276200605	1.4829733942476353	-0.1586405350311474	0.05426986265623937	0.03741241878713797	0.5299049770017149	-1.2330998518906142	-0.707378914088632
0.5156111003318955	-0.05603484660834124	0.4753913768336676	-1.4658480022420988	-0.9872053852126542	-0.1325926706322443	0.3096265173536975	-0.8159790922374585	1.0554073067810772	1.318269655126774	1.2217151463777913	0.568749763338793	0.7078312407051149	0.9704262660874827	1.4000929945178144	-0.7125428769013392	-1.0081115695181693	0.04349471484025173	-0.47336887005175127	-0.9042649791535738	0.45353716467138816	0.6153974179407707	0.5011307830920924	-1.4306742543066473	0.08896547383559299	0.504663071625255	-0.02667208186309079	0.1825335295670996	0.2332122233734709	0.6783924143962713	-0.026931099088098157	0.6933897718287005	0.6823446976275577	-0.4326492438560629	-0.4186814920351209	-0.5499609979517601	1.1244912665256181	0.9320994849458295	0.33551082403486127	-0.23953876058329626	-0.6497662810882253	-1.1124193457451117	-0.6568692866888752	1.1623702640866294	-0.1322797757859522	0.8673980335796474	0.7674323117471927	2.6355294549605013	-0.15078990663268893	0.0702985934496226
0.23025105810752172	-0.20569370639032997	-0.04287111139191634	-1.1930434237085803	-0.3510203189036936	0.8681807171332788	0.6037837121822484	0.2553420448193645	0.7370880519435464	1.8178820804163336	0.8033036353753154	1.0372349998959913	0.11098281950332363	-0.5583674091488232	1.7021965561983905	-1.6362285904270837	-0.8876834321825605	-0.03294934049405327	-0.678331739435292	-0.42242061041881923	0.6459296663749942	0.46123645655852674	0.6285586982460175	-0.9970336110983457	-0.4581771109317371	0.5211500318177846	1.0553328004935594	0.048414381886789266	-0.26793447454194874	1.7869153998454916	-0.4789233920577193	0.6578990798929524	0.25051276437209175	0.28762039464656836	0.013885094309323436	-0.7881516515619595	0.8384065404538582	1.5709658449226498	1.0843935241054452	-0.7219561506011355	-0.6063301868203302	-0.6668881651403009	-0.8674320971178942	0.3130461691670776	-0.09777788428022081	0.8583288894983149	0.8815994558990968	3.1612702642433543	0.15078078663357164	0.08743224732016275
-0.29064337405925966	-0.020699982722151556	-0.1314359158242644	-0.25619479514841126	0.5851628799406589	1.0163699290354624	0.7474061150693515	1.1733863910738316	0.3979693524601265	2.0361424283101552	0.5206852860911123	1.0650841838850043	-0.538175428278569	-1.51652870210831	1.4403725524141338	-1.289447508740248	-0.10579615642045444	0.004272981587944179	-0.2511941961404872	0.4135681783597429	0.5693895030899478	0.15903941253927606	0.5943140783961777	0.08673224131268907	-0.6161732651462174	0.23932347510264917	1.1818534185725635	0.02055407577312011	-0.046460338022615996	2.043961478771948	-0.9652205535832377	0.5447202785081113	0.09499783440821181	0.6487556776012756	0.49853027089374674	-0.34549177820923943	0.12653818703602418	1.492726287766427	1.2497900881360928	-0.3612690203572006	-0.4594912501775141	0.450741236600475	-0.42097957446454143	-0.044254048259102945	0.3408132018817909	0.5326328679797936	0.8384499579237091	2.484390065645601	0.1935893404440045	0.11592574046175584
-0.22985348500876107	0.29291078975359863	0.4271338650106906	0.9524988422698832	1.3795111472366066	0.7925104478701994	0.8952671716981833	1.6459599072789866	0.21208874162127905	2.186777371907633	0.6892098154514473	0.8936750043504562	-0.8433486988632366	-1.4266422206346496	1.042350550754829	-0.42252752499726565	0.9994610789337646	0.28045517108509266	-0.0801614341661583	1.326497905452516	0.7410888532256874	-0.007492616927053373	0.7413808099876255	1.3047328298975986	-0.05163975051407526	0.3171483585660861	0.8630750715382314	0.5035706781008238	0.40471013209704493	1.7945452286148595	-0.5756117545850664	0.7236417817915028	0.5141010479787416	0.6238572249175219	1.2742784639091629	0.5804790475756838	0.13466687836337907	1.1252445540325167	0.9518821256121978	0.27162388856457814	-0.1542150750606431	1.7471067973767511	-0.19412956916832536	0.20059235514606147	1.0805575363016542	0.37823439276573545	1.0601209935070335	1.4342730358736362	0.7482593733476632	0.703441719086892
0.4423565764275267	0.23991456559227142	0.7475450400905137	1.587532025238947	1.636694297387979	0.9449128243523591	1.0968774324618074	1.5761896765053187	-0.07206147190035142	1.861731115867494	0.6694117100309193	0.800081026049297	-0.8171595276308172	-0.968121598458515	0.6434771649678548	-0.311648531577068	1.4557318484091732	0.45434166600965703	-0.769719329919464	1.8003322713739316	1.1720991379174308	-0.09927566151425538	1.064702716582855	1.7438862058281717	0.556395109907755	0.9491830210724321	0.9218001239986943	1.3984757066899216	0.15593357799644258	1.3919812032035954	0.6049891219481787	0.9254282417992534	1.0170760828369936	0.5952806528647172	1.7099160832470788	1.1338326353516124	1.1890007346090308	0.9600981675301589	0.5481340283867671	0.13137874390732426	-0.025543833842983695	2.017356332457667	-0.8161911974445365	0.32425323462591604	1.4287446949325708	0.41545704550334767	1.4662971930106987	0.5592942918951078	1.752463063524887	1.4312863037471544
1.059742252008039	-0.22903902624653497	0.14456491870769736	1.1774091250912457	1.3769574029866152	1.4115726313936514	1.2593192594665887	1.0845362597674433	-0.6825584745254423	0.6378443092329443	-0.18762067502928725	0.8180199573064293	-0.6647941490536178	-0.8274257578515058	0.14528162301728173	-1.2084268482551495	0.7923208716304473	0.18999452058077465	-1.8022124524286554	1.5641259712680595	1.3938342568962663	-0.2651491057955505	1.1641756353828556	1.0672476971674316	0.3678127645635929	1.5730979853607	1.5041153012073565	2.0309685497890513	-0.8804907918548319	0.9302189333741963	1.5380987897915697	0.7739520058073599	0.8871054315809886	0.8230599091628511	1.1253950589396502	0.7480210120272187	2.461169583350384	1.0242353084575027	0.2532571298739978	-0.9614227362793238	-0.4072844204037003	0.7611877474447443	-1.7852589766436637	-0.1305779583895255	0.850409514408407	0.43137233343565246	1.6649359933840935	0.04640522747816796	2.3451142511977197	1.414434927369868
1.1114843681115951	-0.622098290367561	-0.8433077496129568	0.15475660328552887	0.9812668493010993	1.3268940302541319	1.2491824996709184	0.4754808164697232	-1.4046087835111718	-1.0744226543196669	-1.52954323885087	0.7511559503618699	-0.4907244271583198	-0.8577841975010047	-0.41042134390380297	-2.089064656163475	-0.34109868164354046	-0.36459926316185204	-2.136077438104686	0.9126676183178982	1.0956063099402933	-0.4459720705804943	0.7074086164952826	-0.0858449783854731	-0.5038611777901004	1.500586408552235	1.9519999206578709	1.7708805397886722	-1.770094268896727	0.42639893761924985	1.3800443445476085	0.40056990666697984	0.012535117430540829	1.0855589120079305	-0.19170389159623963	-0.15684097265004743	2.910828145331834	0.9328500015522021	-0.06361662236367213	-2.026167307788443	-1.1293707997054665	-0.9970840709706152	-2.0592921246299443	-0.7160504042996803	-0.32196334253585823	0.40634590552504224	1.457730762277986	-0.041801628962154315	1.9225792199732545	0.41721518535909874
0.7836349081815372	-0.4982684213968104	-1.0588859394910017	-0.5042518713069808	0.7725913800330761	0.18702976127245058	1.0559473465761908	0.10497311529510223	-1.7383930115394641	-2.1436591455467924	-2.2393908159912708	0.4729811283691629	-0.24365187196950872	-0.48622606725094586	-0.711650412147665	-1.9044356524551922	-0.801731297503372	-0.7063104879585445	-1.4612450156778258	0.4829724535017943	0.5550203276539468	-0.42945039038272087	-0.10664743147729713	-0.7002232559490097	-0.9916005154354776	0.7408990705418261	1.6945343998126399	0.7096694343474161	-1.6762699728629626	0.10553322115719488	0.412893712438447	0.3268500437409923	-0.9104807787801537	0.9871962996594623	-1.1016020633754346	-0.5954399766340107	2.382904906566948	0.42140247361279976	-0.596309799488143	-2.0263138749298197	-1.5402291520300604	-1.619922021652989	-1.3326984962836483	-0.6854578977732209	-1.1322097018075812	0.5385464121703154	1.0604761321989773	0.26195874494012583	0.9040583712679098	-0.737053218222273
0.6196515729915688	0.08756917410694123	-0.17073136093531488	-0.19218952166046582	0.7230638053700982	-1.2574452673434597	0.8536897131868644	0.1683421882345942	-1.4576810860985743	-1.8176205563413133	-1.6540010888859373	0.1571641761190383	0.16306866234955686	0.3767923013805944	-0.4878697666243851	-0.7718809040543656	-0.11157935692922906	-0.5209694418328581	-0.5371451175280358	0.6896331492840525	0.3290040329785257	-0.12867410633739995	-0.6491342090288499	-0.3048334728598195	-0.24430776592304196	0.037191467421620675	1.0543538665743462	-0.3723621016780322	-0.8426569157306121	0.3072333643276466	-0.2750521314301381	0.7918574251524251	-1.0311607986897458	0.5522696753413514	-0.7592783687866407	-0.08961104582403967	1.6215280965237546	-0.2701306814648392	-1.1541715690566203	-1.0261268113898745	-1.1069529938756397	-0.5330618792476942	-0.36767492419261993	-0.0009471113183398975	-0.9736797366071162	0.8976488867986807	0.8519092487102099	0.6925157518072976	0.29025521186818704	-0.9630027938920082
0.8226922855162054	0.7968618835043421	0.8957460440749527	0.7661618867628753	0.6101959353346847	-1.593180450549811	0.8482420141703301	0.5607854650628367	-0.885569374242406	-0.5556184815083675	-0.3045811527226027	0.1320714645087655	0.7588444189757316	1.1642886388113307	0.12467354810086088	0.26247827421988174	1.105173782823627	0.021409779707753776	-0.23179638407296532	1.3554566454870456	0.5964207963225601	0.30145178846786674	-0.4752948516509795	0.6975357962768333	1.3762545250138598	0.07068826927451896	0.921355197645188	-0.7385824623672663	-0.22240018371327644	1.0366154289357228	0.04501630300775078	1.3853526040508712	-0.19479002041356333	0.288995302067106	0.5277571853085721	0.8493994242325453	1.2774143192447533	-0.5963091580807205	-1.196306767028618	-0.037534862610346297	0.029611761083616198	1.2435165127577488	-0.006062275784385309	0.5722366196540613	-0.16254133954079678	1.2086664839946648	0.9647903034668204	0.8410875808091528	0.5544672180494306	-0.05911804196807657
1.0619525570742638	1.435479960075688	1.060123129161752	1.4341959687704822	0.3808975059734278	-0.27410966190378033	1.0220046631453292	0.9569229343413788	-0.5398514732091165	0.4253228374945155	0.6593507782435628	0.49416309713117385	1.4815706602385605	1.334957204935475	0.6341497629892962	0.4858171278099549	1.7801959430457852	0.49692266069929825	-0.49781825677691655	1.8457623261583829	0.9543039407206098	0.6275341453219573	0.20583373031150465	1.4648446909998198	2.60897653096188	0.7546170426262082	1.6180599909524975	-0.3396153373862803	-0.2767095211383684	1.7276091182404116	1.022030703633939	1.4323148939098043	0.8671536054827911	0.5514771521485612	1.6433188346491923	1.3356138999663125	1.148074605225237	-0.26282042728601	-0.44992664315841346	0.19015470586581373	1.1499152012834166	2.235138387945711	-0.16251716456220347	0.3841688345579728	0.5307491696803871	1.056389161146479	1.1211641239019048	0.5064370035670087	1.1515009589706622	1.0357115372422825
0.9283134636190026	1.9507593209809557	0.2997115082012364	1.1344687432032836	0.23191977166809555	1.6442232043550524	1.0656279712831305	1.06005930277392	-0.5705193599530242	0.4071062690445679	0.6281552863279966	0.9291598597841143	2.1206199355669995	0.9381878315959803	0.6342278459095078	0.24405821212591094	1.3761004970693576	0.6206536905779532	-0.5345658257690721	1.5535367062912775	0.8895711379747995	0.7374045533014495	0.7305283075753785	1.3785013231472945	2.535212259134705	1.3824950916647782	2.330616224990614	0.27645156066715026	-0.4788864480716951	1.6527958014810549	1.6460030876470149	0.6693234708267942	1.200264779156588	0.9767729619044048	1.7332523507213693	1.030420657400525	0.5469214210871921	0.46080854257451026	0.6057216600936226	-0.046466702498482906	1.6068435320732153	1.909672421531957	-0.05848191698941363	-0.3510264756122335	0.7522820843826474	0.2829426278233482	0.8435373550390592	-0.11709080056590833	1.151980280734799	1.1499775517141608
0.4031222198241572	2.1106023121307875	-0.49782805123696156	0.04485259668103211	0.3058010619719716	2.4607504424035502	0.6460728034810926	0.799483624993789	-0.6598581418005616	-0.19754196186502618	-0.03960410651481417	0.9772570538393988	2.2957075802199656	0.4002302566945519	0.154505702001698	0.3480558470414235	0.2370830190289557	0.3670595106241852	0.14624555495018599	0.3519381898357736	0.3342084831248055	0.6530312187371453	0.6344551468526106	0.4122976191931566	1.365409905512797	1.3735728810947418	1.8875481925233413	0.5778837685259043	-0.09979671279007091	0.6592470556049073	1.2503990707143093	-0.5197835440859373	0.4974736399946715	0.782571166880867	0.8561230064755555	0.32553903538029033	-0.6914889001425508	0.9784914897751137	1.09422939957482	0.07469235631251733	1.3522549245284532	0.8211553243720038	0.6735940013760265	-0.8816456579392927	0.7486835939050954	-0.8306894948753875	-0.12497810064932767	-0.6769775104207734	0.2264757975077831	0.01559201317415679
-0.1972719064780028	1.5261084383036412	-0.700662494860448	-0.994964109553645	0.43312043623669855	1.4772098397554387	-0.21602755137576518	0.3201190699602154	-0.46847577860262146	-0.5065333083171646	-0.6281545557050732	0.4756286417350481	1.6435411328020246	-0.02846458231377637	-0.43387323194221206	1.0106918517151755	-0.83349652753096	-0.15679292879920037	1.1287486036711842	-1.2782099780296579	-0.3314625086626882	0.43189899610071414	0.05971619891880351	-0.8864801782203251	0.025366406630441943	0.7490213902727076	0.08067243765836463	0.4641197458943549	0.7961289640956257	-0.5842002096281329	0.057368432942663576	-1.4645914663926465	-0.6476916914624882	-0.3180798187324081	-0.2778388907807784	-0.2529664891935189	-1.8224629313532787	0.8806466879349636	0.6571592574107848	0.8115691825180665	0.8355636166792173	-0.31877356509382165	1.474712891601896	-0.8239466164778887	0.7296015876451701	-1.7389258108251229	-1.5023859101207546	-1.013470678397412	-1.0823914012135882	-1.4861728248849924
-0.610108679619983	0.17173989743359086	-0.5361191923575951	-1.236615041481035	0.3179827799855612	-0.3969998298696002	-1.07298737600558	-0.164663782629775	-0.031581070547163664	-0.2620696471633816	-0.8131156662891962	-0.28793182743839507	0.18169546040058707	-0.3839235003848371	-0.7915173883692902	1.6365627361459887	-1.2092925998760073	-0.7801269733960791	1.6690712310919211	-2.522588130177695	-0.7435726218963298	0.15071530608693798	-0.47119441987186184	-1.6890105316846513	-0.8091569315859723	-0.06696002854614902	-1.9769178861122942	0.13905800593213932	1.4341164040862089	-1.1961381499936434	-1.1238099036503122	-1.7060170390521407	-1.3052505189952586	-1.6468280115831075	-0.9816131396273362	-0.5518322647630796	-1.9234534119385431	0.23954898406472666	-0.12133770170660162	1.55292791518904	0.47573691035481397	-1.264835603366156	1.5823165674019843	-0.4732687412124514	0.3848451850830119	-1.979843860566761	-2.5336736937770516	-1.1659209718774448	-1.9578446212001281	-2.1425645979542702
-0.7967296512615824	-1.288116999616405	-0.4601269359384997	-0.6398031754804876	-0.027133500130759703	-1.6149382296621861	-1.4152445381423406	-0.4801602905701665	0.38809213297597744	-0.04274222830063392	-0.6975968156186585	-0.850216722883842	-1.5012346222336292	-0.638808510083372	-0.8270261538178882	1.626405785675244	-0.7766679687155391	-1.2196798858623032	1.6230855695355741	-2.7704131276291757	-0.8716567510755491	-0.036854230031629305	-0.5890822058395079	-1.3803459218202203	-1.1171298479006135	-0.7038651979213594	-2.908335750463308	-0.21027733343704616	1.3409619920327056	-0.9520796899916465	-1.5854306721877882	-1.2086393310803731	-1.0226236642105524	-2.1540918128438573	-0.9939814616392653	-0.6519886795991872	-0.9200824883230508	-0.5084977015215588	-0.342839654890682	1.6003309988008734	0.3180781423515102	-1.92616954852091	1.0322097226942972	-0.22310199658499427	-0.6789825950632413	-1.4502035737635055	-2.4973077770526597	-1.0966266147305337	-2.0208737738739586	-1.4515466019319978
-0.7560799667619374	-1.9675925096587215	-0.3564503463176769	0.15918895896827884	-0.18130835215553356	-1.404100601706068	-1.134396075888391	-0.5072135690373135	0.731811552501962	-0.4100590563128282	-0.3530635121658931	-0.9660998177908103	-2.54458672242148	-0.5509123895421637	-0.5936424287422726	1.1026441360739474	0.09041497760454202	-1.1638316649760558	1.515629561383485	-2.073847310292413	-0.8631800690417378	0.04680304533037343	-0.33034901715557213	-0.07971334362867752	-1.1373192044678373	-1.002339011065675	-2.4039706931765696	-0.4758109971778211	0.9312910902548972	-0.4626836825001813	-1.1802902229679644	-0.30152250925021123	-0.15186512986578807	-1.4765767421185874	-0.4692339846234052	-0.5040359052044552	0.26617652230067557	-0.8959322676226253	0.20692531983246484	0.9995118174982733	0.17344858065436858	-1.9442287628702626	0.6356800869335093	0.004520258003193903	-2.1147030544139302	-0.4709007196220915	-1.3288471909187336	-0.6380347153470796	-1.4761199687232105	0.04326238100395159
-0.37728506995034616	-1.6065007015833361	0.2025746366305802	0.44129254481722086	0.22874035290778857	-0.22511227073425188	-0.613601157707189	-0.21119834449028393	1.2016180821188045	-1.1031264382435448	0.32140445630669595	-0.740294223873349	-2.4441304964029302	-0.008373868272897007	-0.1249908039146127	0.6549900422092291	0.7598590447680612	-0.5784498543598061	1.7106559185462447	-1.1353074280507138	-0.7438040308574431	0.4041492111640832	0.055096309317947116	1.2605137959890138	-0.9118507432123735	-0.8875353141008683	-1.3970427550908822	-0.4870361266995999	0.8948653486498666	-0.45145168930571056	-0.3460865285643105	0.468209853759913	0.5266428515356765	-0.3068443334722802	0.18734474450065128	-0.008430612742467777	0.6127212229775296	-0.6946175235898019	0.8466209169355887	0.401911373988004	-0.056635617159853616	-1.058501627511321	0.9473238887281834	0.5000800788888371	-2.827100437266249	0.39110882410245207	0.19763516304551557	0.151626690591841	-0.7710783399185049	1.291617584692607
0.3701557480938971	-0.7939502922220674	1.0119865366475032	0.0126319979209332	1.0096592890630922	0.9059936517599665	-0.3592257256013494	0.2707842666143898	1.8087362910958698	-1.292888519352856	1.2091385850077225	-0.4435016773878807	-1.4449970206680447	0.6454255592343999	0.5147197119927232	0.5127099496635902	0.7013854920703905	0.10923282554948123	1.8232075034678132	-0.7305321555210099	-0.430793125718402	0.7560829154740945	0.38660463577921733	1.507958784776255	-0.3871575980088781	-0.3594514351372162	-0.9761057853087933	-0.05889868833540375	1.2018399746193842	-0.9478950994703402	0.19122001774601047	0.5765495672869303	0.46947678391589576	0.31154862945777856	0.5115959084429074	0.572191188145276	-0.0552342318391925	-0.024506148777519086	0.805339172817033	0.2054811901111491	-0.3071193493126083	0.2029666607446278	1.5209575235053079	1.0859249604166716	-2.045888876756131	0.6803325307317721	1.0193975159672297	0.7293071626980856	-0.27367727664426506	1.5632625024157503
1.1735089883591754	-0.27667909257240114	1.1083380125409668	-0.6827787855515545	1.4752096733364162	1.2975089280550078	-0.5596929410767727	0.6196135702784025	2.063173013394287	-0.5801265838579586	1.7258928268274951	-0.26224789764568035	-0.3084856374022498	0.877670514039117	1.0719518765727796	0.27376889157052914	-0.1144814633054611	0.31350203398904714	1.193494620897558	-1.0169419832370732	-0.0018090185730751135	0.7382028480894938	0.5900768410536874	0.3725648039085734	0.2105099239738105	0.3188621619173707	-1.2967127503431584	0.7016879962405911	1.0719474648706213	-1.3115600054589867	-0.10223070409641297	-0.09112690448332116	-0.25064160489228693	-0.019943389624103962	0.2643469845611184	0.6205371056411304	-1.0411617093249241	0.6841545770910891	0.07067550502904187	0.10877858427190491	-0.5415749763702405	0.7242528541067943	1.3990527394100343	1.084608118724655	-0.297834750289372	0.37441834651017625	0.671469129452352	0.4537738597478669	-0.1880015347561408	0.8922067133021911
1.5063688287316201	-0.1956262201737444	-0.06368240804354161	-0.9989969279783926	1.1109271598106676	0.8671470915086577	-0.9948845071906068	0.5369357732854962	1.3945344005925788	0.4853576216149616	1.282334703983013	-0.21140330707626562	0.32386721213205194	0.5765893710745351	1.1730386654606104	-0.4369328259620383	-1.076659757978992	-0.11733627784415437	-0.14488945958060173	-1.4055176469819883	0.23934989884739263	0.24867749141087797	0.5788897090441605	-1.186723571600109	0.4098253100835503	0.6278441699330604	-1.6304998434633182	1.2621332395661677	0.024500835428673942	-1.031452822479345	-1.1045257596848697	-0.9826139825084321	-1.082927656113973	-0.7930771505625849	-0.3090998685034426	-0.1634857150030882	-1.5846795564427854	0.890250221555799	-0.6948477924739653	-0.3640526167383691	-0.8409086546163013	0.009474187168754809	0.27057751149070663	0.15043933429980913	0.9752682496917815	-0.11164856620034436	-0.31599228000065777	-0.6530173471921522	-0.522335394052538	-0.0738582402801878
1.1209362055082555	-0.1605096694743625	-1.6156360435443253	-0.66212708509077	0.11039025073614948	-0.07761870416167625	-1.3146257166270072	0.03506650093280558	-0.05942875534975108	0.9935738570673165	0.04051739974625463	-0.21525724157029508	0.3582984241642592	0.2179400701083543	0.679131345562888	-1.2523548674006577	-1.3321231258309298	-0.6806321285392684	-1.2499742330995893	-1.1871653018882704	0.07484950889854883	-0.43775732735969203	0.2699779028789619	-1.7504540019085497	0.010332638537402083	0.22490851869637185	-1.3263743884602985	1.0436494229980506	-1.301068914982026	-0.34301151566531884	-1.9795043559938184	-1.194448620627149	-1.4527584228757533	-1.2194325337130927	-0.5903066518339775	-1.2100421944104613	-1.548911765658786	0.2861335721907858	-0.9670863088458961	-1.0724227692218362	-1.2013594657842375	-1.0378367302245552	-1.0702820581393173	-1.0890286648557475	0.8649022291752894	-0.30477817927278994	-0.9428131871467348	-1.7030261686520605	-0.9956448298170244	-0.5848619497201687
0.3306673546126368	0.0353798490094308	-1.877218989891837	0.018635920782254768	-0.8281903059798714	-1.0702779725916782	-1.3433769303638585	-0.5161637085388531	-1.307272658451358	0.6681376812251966	-1.011701853157977	-0.22463631118200697	0.11668712213096823	0.3181286414735205	-0.0655577274697594	-1.2953366842668952	-0.5207960202822082	-0.7155010744326858	-1.1721814625186107	-0.29367082692334495	-0.3302282558181389	-0.9388576742743499	-0.24675400600040875	-0.7807568970410357	-0.5975240497610279	-0.611297001400301	-0.4978777117043459	0.006542027216157626	-1.664421073256076	0.056931972009892313	-1.7872654492134343	-0.31029112551679777	-1.1651190676097385	-0.985094929624427	-0.15200381382224226	-1.504127834851451	-1.316690793855628	-0.9169657994050004	-0.8547516556410614	-1.2596522625235798	-1.338440894988021	-0.9638864632565403	-1.4999564453229344	-1.5598474749540385	-0.10297927885559036	-0.11933801306797907	-0.6960768622132792	-1.7396753965695584	-1.0980351432680109	-0.29486661584230767
-0.31035461884785054	0.0781921165165707	-0.27166145134990405	0.4655054532971604	-1.2183613312063672	-1.608924585489498	-1.1298301853068198	-0.7252717070952256	-1.3891205127872202	0.10591699074360601	-0.9464537036493602	-0.2687304210566045	-0.1119883142594133	0.8195780815461138	-0.4766974845715023	-0.18997120900468328	0.8300143690537707	-0.13096313792838074	0.016074474520701036	0.641570804930557	-0.5810067362354052	-1.1203528612087224	-0.6767403169360439	0.8391049564174983	-0.8141980510985636	-1.1472785342295215	0.266681181295136	-1.2274706946704015	-0.5806417010749741	-0.16798002424254735	-0.3838433297660974	1.0284493456546364	-0.5018188721559521	-0.39352449443045556	0.7306306519325394	-0.6825763058520284	-1.1915308801212736	-2.057955754505227	-0.7423912982073895	-0.4181258109076625	-0.8820046255054087	0.5406523443245086	-0.7019271725330678	-0.9563062077733792	-0.6564137215674151	0.0757517581974346	0.02528894723024616	-0.7679094220138174	-0.4784329245907055	0.5187229397694858
-0.5906763649090024	-0.3627389271530071	1.795172263284432	0.36894474783465814	-1.2114402423925255	-1.3984372239775373	-0.797677906951599	-0.5925536582583709	-0.40881757997188706	0.028072642099886393	0.14695234661939616	-0.420118845860702	-0.31882205025674465	1.1514394519229891	-0.29674912390236574	1.3421687886361864	1.7234776884468255	0.46363011195430237	1.225281756019861	1.0123760510799025	-0.5120387401805906	-1.143747781442818	-0.77737810134553	1.680234301067507	-0.5179152157158409	-0.9345665710465632	0.65836422391776	-1.9214845765729482	1.040359365871508	-0.6232479789320198	1.2881641376774524	1.584963375050358	0.025306328904214387	0.07730556973732207	1.2450987294048184	0.4690691261148986	-1.0839929181854904	-2.488541501767536	-0.6839372498304257	0.9974954716892978	0.1506794505394273	2.1205767820050876	0.5514097019458564	-0.162953475866895	-0.24151819783613562	-0.14009875341289002	0.4289354076062969	0.1900706209179394	0.6346718265478615	1.1605240197503763
-0.7910729486853134	-1.0072658945219757	2.2822741852429114	-0.04582007463311936	-1.2958036444719152	-0.6628268299216594	-0.43618870272641685	-0.5281241944998276	0.5092161466863029	0.461270763662856	1.2130099896271822	-0.6992056111860274	-0.6069188000505629	0.8662073784714752	0.13037500154522105	2.083978830935777	1.5783575066638649	0.42171768671098186	1.3820580718946704	0.9225141028113958	-0.378262734666703	-1.1921578231424885	-0.6301254446784488	1.1659504391849027	-0.2083751356084036	-0.32502476455922574	0.8882697672102421	-1.8732079387717206	1.7368550350081575	-0.6818166477500199	1.9846004867864506	0.7434962429548517	0.09081144771196087	0.2205444187949166	0.8274760765431697	0.8149478077228272	-0.7854636716100207	-2.054516840837198	-0.3995740329249439	1.8888105207818673	1.1764299941537573	2.172940483674299	1.1816314051372216	-0.2508440391720591	0.46025520865123853	-0.7732014684760627	0.18706199372253762	0.19362785423524173	1.5046503022495696	1.0568616708537182
-1.2215435315921406	-1.138376953845939	0.7038593623731217	-0.26232808593059315	-1.6821276624695713	-0.08304529933365647	-0.1259004858552349	-0.8895803551767946	0.40037016488296345	0.7895743462060992	1.2819803559009368	-0.9899597867087725	-0.8840263429395635	0.07643344582707799	0.23226837158187813	1.5163850489217114	0.6968304738266816	-0.21184303870050225	0.3819892323071365	0.9987310738598709	-0.5188460230307984	-1.2368547190849548	-0.5529143207957372	0.01939384135483949	-0.3849198773340375	-0.1166839886196055	1.1899874015314373	-1.472522309598675	0.9125025429820489	-0.22226832626435777	1.3386083114065725	-0.7707700650600748	-0.17272319700070854	0.1440281513964133	-0.236355404187637	0.11615339568993857	-0.37272723642891614	-1.1426224714474695	0.1809396608648282	1.5560321941759256	1.494369771023809	0.6228881704475078	0.76184873871523	-1.1698533285240995	0.5219783885955975	-1.3732002676604378	-0.30718605054257675	-0.5602847376979689	1.5171254960448697	0.2502522283304118
-1.7337786683459362	-0.43959357245543224	-1.3445011617845002	0.006975073659166197	-2.0935367958362465	-0.17958875748385028	0.025368159903268333	-1.5117125847244104	-0.5163931874346519	0.551167408161645	0.3967058384651276	-1.0696338702976707	-0.8204769964033501	-0.7582956374310986	-0.15106350661665252	0.28737748621650144	-0.15086972795937573	-0.746121603630646	-0.9566135524060086	1.534237328384357	-0.9036755743584949	-1.1124091600353958	-0.6987133815071392	-0.655391971681023	-0.883966099743502	-0.6685529971460153	1.3196822638963712	-1.1537118665396333	-0.6739569474099599	0.27464315552158547	0.1890779098124363	-1.5575356022154043	-0.30259218224450657	0.03421338225878501	-1.0727616341821884	-0.7246723807690255	-0.17825439395529127	-0.2665964787262184	0.6745536166726179	0.3390386548999096	0.9576088775310581	-1.0199835506041117	-0.2605184822866505	-1.7306372904470122	0.0015858810635212754	-1.450060398652435	-0.5029569147678055	-0.9651749481507821	0.7569369828009708	-0.6108367686352243
-1.839116919605551	0.5662794348304502	-1.949503557573332	0.5216118603006957	-2.122953011265753	-0.7027273572812647	-0.04116814645327742	-1.7721433122050951	-1.145132241372916	0.006329083496643259	-0.5587447285123729	-0.7770713374768509	-0.147910262630745	-1.31978294517977	-0.5813156997981422	-0.5389657699432941	-0.5335636976466904	-0.6253417659954567	-1.729512596558019	2.0131441977630824	-1.1233747109488945	-0.752048192003064	-0.813384561429202	-0.5627610831984873	-0.984075495082826	-1.4716060152227335	0.7770342823793581	-0.9028228716669008	-1.7548591923036132	0.3438874706113605	-0.3354822479123352	-0.9923686592010836	0.03589091432129698	-0.015681324688258315	-1.0847435013895839	-0.7164149208386452	-0.365381122632513	0.3541202905005681	0.723387127004366	-0.7852674781103319	0.1287852374207242	-1.3637765157142219	-1.103893550846726	-0.973764295367924	-0.11648994370226086	-0.9086886649439083	-0.3532052577883306	-0.30140470184879375	-0.11182862849463272	-0.8660519376146066
-1.3035492870883787	1.0752119929476602	-0.8947537475913029	0.7326086280512611	-1.6462172336507819	-0.7957697711199062	-0.21857456888734317	-1.1837175199262837	-0.7862339906577466	-0.1660295062810807	-0.8639488564597242	-0.17475675494572002	1.0139121625507388	-1.586358111149077	-0.5132399248232123	-0.5701809860568515	-0.664073661946162	-0.050734441567977163	-1.6442031373992205	1.6672575764772517	-0.8259539703185634	-0.2551360393738477	-0.48215313070163524	-0.3465412897622077	-0.18843864968812898	-1.6650411978613209	-0.46160748350233405	-0.358502145688836	-1.7230093913447573	0.08888678820810558	0.03132879928777248	0.10390874068031797	0.6879206477321366	0.014285182398536425	-0.48609202522141975	0.12063616802197481	-0.6661983279711248	0.8030374102228721	0.5593121444423325	-1.1339759832632916	-0.28367576524030413	-0.5517467278125419	-1.290008781985208	0.6680839289449563	0.8123210882842361	-0.08232546602935804	-0.28884383099749816	0.8931532325644764	-0.5526887284433138	-0.497494172561715
-0.47883883619161544	0.8884545316399644	0.34833410099634027	0.3233907440550737	-0.8198670577850096	0.09801706942332636	-0.2542158685114361	0.08004803057620449	0.11920732398903568	0.35128502109495946	-0.6482341268405439	0.49030866543997215	2.150015213560159	-1.606041900402224	0.09760982046063922	-0.30397357282023624	-0.9306303504961383	0.27377185696147727	-1.0124002771576537	0.46787444310680165	-0.06926054418285803	0.2672687562823378	0.383885392648654	-0.6250382786627344	1.1978180116652668	-0.916469131096322	-1.6056046863656481	0.6713807271122024	-0.9484951377488585	0.0139521194962617	0.5970221192293801	0.3690066342339671	1.147510498220059	0.14486400854345288	0.03443221712601735	0.8904666596403508	-0.6377794223524057	1.1548701910381878	0.8004900561927155	-0.7806657967471072	-0.09874380764752148	0.2026374220947688	-0.8419721310936794	1.8071136584532703	2.1911913593222105	0.5985038722706368	-0.5791750559144682	1.4125636921261593	-0.658419173622737	-0.1508901746782077
0.05805218806606389	0.5426148386065024	0.4845828992343909	-0.4507330934243776	0.18741256231520348	1.5381483735778259	0.05265575933253847	1.2750887457992006	0.611026275201852	1.1549308362815425	-0.5513983646476328	1.0150507154106212	2.6901316209845407	-1.3386974496462227	0.7618211276497601	-0.3405050300174927	-1.2923865556312542	-0.02826763233624885	-0.2931988587303733	-0.6512233832006438	0.781123385360578	0.800093635352738	1.3741586907026198	-1.1635227531702599	2.3258968015414423	0.2917618014440968	-1.6349658198963635	1.8879099488608473	-0.15013652052664897	0.3773730587738537	0.7017232345699463	-0.5822628728437305	1.0968100330918304	0.3874621941169421	0.07301418985931393	0.9513947118023212	-0.1487136561078844	1.299190375316923	1.6174583730252257	-0.2081319815553062	0.27706551635979576	0.20153482392779162	-0.07841891863073104	1.6336980244980692	2.7665680941731186	0.9207790891357948	-0.8945830050343162	0.7583105343979183	-0.8825171468390339	-0.4253801166913019
0.1284699525125357	0.5700820765937168	-0.18466678294994748	-0.9718777665540459	1.2550531962643818	2.424891834364641	0.6508465503139819	1.7081029474047744	0.38090926100276257	1.5376924736341735	-0.8533712383624996	1.3931523302928333	2.3966560412053215	-0.798427409569007	1.0016234625710916	-0.6097623368526017	-1.2975619454261862	-0.5650538698866996	0.2487790032729762	-0.7093201220110196	1.39145447193309	1.3065037894820535	1.918495948745442	-1.1818076257795977	2.5718069171950657	1.2030376657574104	-0.299532228195412	2.6887248826649635	0.3183662090441834	0.8601251109991651	0.5247999770099266	-1.7166877603718902	0.7619655290471243	0.6804005369215721	-0.168230202687348	0.6138930737223904	0.47458946086084847	1.1247696048626386	2.321556274301242	0.2742791377710341	0.39500848590041826	-0.07093021908302792	0.6532343174183541	0.7427833805183529	2.0059993605677784	0.9217996500327379	-0.6354257772495773	-0.3079454716495536	-1.3413110889919786	-1.1543837436097775
0.08192932440386774	0.8617959038535048	-0.3794008791808709	-0.8319073711357079	2.0869023717470334	2.0634359440792736	1.2445999617305747	1.2799163975370054	0.05520475962664874	1.1646351442069591	-1.1225232743866314	1.686604019919522	1.4804364911058305	-0.20254234535137913	0.8067742511577422	-0.5316174306356964	-0.6916706933013056	-0.6264291029519269	0.5638238676791981	0.2427952208538043	1.604675257853157	1.5806704724200151	1.7618997027091476	-0.38192283640121116	1.9783682174782962	1.472127672778329	1.498542848894118	2.609586646618838	0.5678044440193878	0.9264550798443274	0.7033425714991792	-1.7250758293059139	0.6430633927881412	0.882574727958881	-0.2707202703806699	0.5869818216888382	0.8021010211225119	0.7748752427697371	2.0040118961576696	0.6646576144630724	0.22722284932321354	0.10059272481523703	1.1035344850790882	0.32113617892578344	0.6353831034134861	0.7277252864937872	0.33515475225113617	-0.6684074052013794	-1.5485394188945993	-1.503900709691105
0.2893893486148051	0.9091708388411339	0.4475721860162693	-0.2080867756419236	2.1601084548403047	0.8146215989794705	1.5234962503958611	0.47025728195053956	0.30851291619801463	0.29783398446065773	-0.7583824738318603	1.778884588386869	0.39218511943578727	0.18796489517075457	0.4910734383845019	0.15108646649410276	0.15349353305984156	0.013387243325414145	0.7085623200206288	1.112601196409508	1.3436606094428492	1.3732472843909136	1.085399428299475	0.5895222942280621	1.0065748544939876	1.2751117153507687	2.3948386405655087	1.598247219907123	0.7958493260006057	0.42786681235460045	1.298629166827823	-0.4657838627294993	0.888825531161125	0.8601253509302909	-0.13900263359132625	0.9533549334205137	0.7287816743442814	0.5643485169428729	0.5556512182056758	0.9625153874755772	0.04857750603860945	0.5290832146357917	1.1484251211680145	0.7319576330745664	-0.24713337264486937	0.4376337853703237	1.4111245037359206	-0.11402410178062476	-0.9464732619512395	-0.862382429800208
0.6449662154121002	0.5316546765232373	1.4673997724676702	0.3379237347232451	1.1602678515061111	-0.3408481465665701	1.4102345677301942	-0.13530153053962918	0.9869601190500693	-0.5490476490266093	0.252539966150837	1.3861257234327848	-0.4860833397830205	0.3554892331110072	0.21119536633382963	0.9333757314578462	0.5558366420095116	0.870125155758283	0.7845551030388397	0.8747445243739399	0.5937952026708796	0.7254281214796859	0.235319530861099	0.8310537271132504	0.03210086425029463	0.8947386528829937	1.7147529326637851	-0.0034077987836344946	1.008134393952479	-0.2373501110107939	1.519810093516643	0.9095847162021614	1.066696414953068	0.5988008898322199	-0.04316644144653396	1.0220388284417241	0.49632147566341345	0.5992818400193086	-1.1292402028489306	0.980240866044	0.010521396206363163	0.39046199421233535	0.8022336277451387	1.2048238543305398	-0.36043568073728793	0.13629239353177078	1.7675918821879162	0.5324345523220219	0.3546658880053513	0.42683571294983524
0.7009512284156847	0.10521027855332883	1.5878185744165443	0.43618894049942597	-0.49447780035311595	-0.7855079998030132	1.0996973480134775	-0.2908146518401119	1.3516506494592544	-1.0460359953082177	1.2619640135355876	0.4107341888773198	-0.9927297818245949	0.5159629478891422	-0.1873604217353755	1.0636351705168086	0.2560367727373564	1.332250305595914	0.883959297076503	-0.40514338337205874	-0.4142457314486538	0.0819436487847524	-0.5546436627352326	0.21924998007456997	-0.8126519629117264	0.4034856369513705	0.021362243964596354	-1.6208976935416572	1.0933424157246576	-0.5399439533803926	0.6721083343451966	1.2563062060967845	0.6776786445091245	0.24679192046017084	-0.19257176735422543	0.256759753848345	0.34275919156368717	0.5823017918737214	-2.0150694007624677	0.5789462433295683	0.023609630141178013	-0.4882942705795151	0.2144879637838684	0.9343500142160096	-0.3393132180926455	-0.06950415980557734	1.1439122061196836	0.5334302949908774	1.5128229224957175	1.3464145092369817
0.2641336047743685	0.027641439181657654	0.8208216015327603	0.2625311769649748	-1.760510170019716	-0.7169022619657655	0.8569454724330405	-0.16766482901757285	1.079643709543704	-1.1411310730687023	1.6357301232236992	-0.7685415941888974	-1.1302305133415045	0.7926921366593614	-0.8030144526108894	0.404988314904612	-0.2749418813708641	1.337666228213955	0.9910315421329425	-1.7105306447188025	-1.1477123143123293	-0.06676645405907487	-1.1662778085520533	-0.43584848489304595	-1.4144277274018742	-0.20689313228425904	-1.415390589614657	-2.6488868350060155	1.0190827466602221	-0.31347492791333503	-0.8140902852588532	0.6588878104237306	-0.1387945847041882	0.034854962398525854	-0.4257190905913965	-0.9088021012950939	0.2524927258480312	0.11988065070462106	-1.85497605031408	-0.01173379565520779	0.05759730502261451	-1.1282688973206247	-0.38127241628471586	0.16871265426998044	-0.7574586847580684	-0.08177254379094753	0.07562199469570902	0.18514605906634587	1.7241374459533796	1.2549262215153556
-0.29602741109225816	0.17763617726456896	0.2091696255809911	0.2953725576256833	-1.8044499982477353	-0.6891697656352204	0.7676920421468855	-0.11925478607091182	0.6879080441877142	-0.8841885309863222	1.3861337058923247	-1.5052530109719755	-0.957186433455925	1.0276492950475493	-1.3211453584233908	-0.38632856268153665	-0.3253553078892296	1.350766738032613	0.9517397069462206	-2.131413179817829	-1.1275597577267333	0.3128151187404021	-1.462003763163589	-0.2948139681631407	-1.5355660724486953	-0.7527965291552201	-1.6874097125642764	-2.7100842978030437	0.866352686031697	0.17019609322725177	-1.6397730160069637	0.21111908625122075	-0.5932439570316347	0.10503477698665831	-0.39318411926056396	-1.4314371929419696	0.1099056537875579	-0.7654478693539434	-1.1857692336467354	-0.29954041078791394	0.32965265843463337	-0.49478602745883626	-0.7569604771858356	-0.07157839458721021	-1.3722952909347423	0.12916860055573576	-0.619529753777099	0.41420738166436316	1.0430589862977198	0.5630252290054266
-0.4233403337209668	0.0916311097873611	0.49896490175286107	0.7346325308840908	-0.7619731467198038	-0.898326200667687	0.6827324731917624	-0.3854063270873266	0.8165104095409497	-0.3267058584331842	1.052317739510686	-1.4573196219201126	-0.5766105124064975	1.008267610928748	-1.2238274927792567	-0.5864473929896264	0.3010380156438723	1.7030440818513175	0.6172292985738195	-1.6358107696990243	-0.4068265141365369	0.7270834017410837	-1.3045508098232104	0.5931330763711999	-1.0299180529233656	-0.9035919066926172	-0.8731131523461371	-1.8905775656402501	0.7151901274805073	0.5264952308873126	-1.0172024561417141	0.6798204896145503	-0.06946416170087594	0.3774712732472579	0.02591423889798427	-0.7974734568912935	0.015793939277464458	-1.5210114832456123	-0.5696257302012425	-0.0383631483154413	0.9880612337802895	1.133023820070018	-0.7883157698707364	0.7140526865154594	-1.49531580747986	0.508764164748287	-0.5379426449762597	1.5208529734467737	0.36605878129811287	0.2602413851506469
0.006221702893707888	-0.40447015054471247	1.2538460916974823	1.2201196935893783	0.4272328115931771	-1.0303315748013484	0.41439995064512974	-0.9099837557066627	1.309785105614989	0.38523453701722976	1.0132683109671305	-0.8909475851948006	-0.18039219776199963	0.783238099414465	-0.3890024951023268	-0.1993523449380753	1.0852382508849847	2.1176772256823204	0.028811681300663576	-0.8222910659371648	0.4344677497175066	0.6456997488450208	-0.7392007708472229	1.3821201569617625	-0.1360354262787958	-0.5224518671320799	0.2557931335612707	-0.7132645250408174	0.557993417353419	0.5928078093070052	0.41326472717137447	1.6339122564909776	1.0938541481217918	0.6032080197972851	0.589771415384632	0.4125790944965264	0.2991623917421661	-1.5388448938102997	-0.09966444846813895	0.4354789995903044	1.6656965749695776	2.3066837344686344	-0.5370711611065955	1.8040677791549307	-0.9194771913141685	0.9420081926243447	0.08650879612338351	2.6440706844472777	0.5559621461771322	0.7929666520851928
0.5544533227250099	-0.9582817562038275	1.4365317521757501	1.1813558511661153	0.9690824703749799	-0.7247968667685959	-0.014118048844013756	-1.3316085939390194	1.3167607977626874	0.9490832784441924	1.0599431500644407	-0.34370873368596494	0.005904151094440858	0.5899632456757592	0.6526324120345592	0.07868219551027836	1.3453330555062106	2.001697004914144	-0.601794226119473	-0.14681857737392776	0.8817740250601496	0.032515044283086166	-0.05576361665408114	1.3673637897243283	0.6026100100503723	0.14492064252646414	1.0244707684918024	0.24108389003518207	0.3070319886352295	0.4869555418751803	1.2422678446770927	2.0118150215236157	1.805308694247011	0.5978236136027647	0.9713579412357339	1.1758575559061175	1.1392417231943546	-0.7426950732252008	0.33216749454619565	0.4780549759858973	1.6164714736533068	1.996437558855648	-0.2598760528090767	2.0133044054488094	-0.18122207954970004	1.2806756373381993	0.7218668635493	2.6650921536583834	1.5860122332144098	1.5432805438370814
0.7189976664516667	-1.128463826002888	0.6370702549841766	0.46561703912964714	0.9158788583116675	-0.02119730538871646	-0.3447252001165867	-1.1840112779919132	0.324842410927435	1.0731210884648557	0.7149721732201858	-0.04108963985307835	-0.09385575920225463	0.48347845973451453	1.1717472013567465	-0.3351504318308264	0.9229734405679133	1.159321508357635	-1.119627016518949	0.3964593481596197	1.003126697532991	-0.659214980947926	0.426226273907168	0.6792323991067648	0.7889790756323911	0.6914216522899786	1.330211594484939	0.7586947512556101	-0.15379210687385939	0.43063663103413113	0.7949510735138879	1.3977983190657637	1.2862229148094009	0.42831757306270124	1.0810169540666823	1.0845214875972677	2.2321934575647804	0.3276777664967468	0.5854211843981444	-0.22134525525306004	0.48770513338535165	0.7247879211651339	-0.2665834916215086	1.0137698337239178	0.13498585478777217	1.3911700729733623	0.9999320888871722	1.502274207374188	2.5660141643852716	1.503810547072774
0.46472775285550066	-0.8735669120203502	-0.55035011079767	-0.43380287818894514	0.8718175797568247	0.6926529746847162	-0.3493034568088857	-0.2658775158542651	-1.1676967473447584	0.7327365940605264	-0.10810056144694259	0.22268915208378798	-0.2919013412359744	0.24108580103877456	0.920572058899587	-1.2477505472580572	0.2860324967962368	0.07421138577806546	-1.5587309410446835	0.8959572755194802	1.2333955009774946	-0.9834870924238971	0.6267792746029092	0.016868394922980923	0.5068239699996806	0.9148235254261378	1.4342867279196478	1.0267345183124652	-0.8814756017846866	0.5356475166306964	-0.23941578624562138	0.49021655760186084	-0.12674905140681417	0.3153793996441934	1.0627784748326619	0.5915119389101562	2.9392039135023613	1.0019837630816397	0.38958131151682185	-1.3030425695983605	-1.1156974652048601	-0.11980289972759323	-0.657892149166792	-0.33193933189370417	0.09458431434565517	1.2459814751930989	0.8841120516340623	0.23513437445501562	2.6081432784330585	0.4077371955555565
0.19421974589206079	-0.4614206745841337	-1.3111921274966887	-0.8198754924452466	1.1214007160309805	1.060958655639859	-0.12061414151257499	1.0677076142303756	-2.1836583400981406	0.2009954822893284	-0.912542258986138	0.6178125922726203	-0.2905921529873242	-0.23926453914852444	0.279137814117959	-1.8795552840969787	-0.0017399293102513611	-0.5784548735211917	-1.967756304603004	1.124754252735564	1.6611733435175713	-0.9001202225723189	0.7007075979036699	-0.15905110210125603	0.1564445948412722	0.9070657094513228	1.4548665503940346	1.2486151429296468	-1.7354952638056769	0.6954041977673262	-0.7139839343311696	0.24657634356497754	-1.323237664663897	0.32293486553746253	1.0247908292704513	0.28719470841145384	2.8110865460433914	1.013772651466116	-0.1330474645651812	-2.0489600475274243	-2.0515527577205264	0.07258161548304881	-1.1568788995441106	-0.968953272632036	0.203068489004569	0.9807626371028504	0.5332950537491875	-0.12132533693072825	1.6510694496715095	-0.9338385553201228
0.2501695411322074	-0.015310377937130443	-1.4581113268537973	-0.4627712340297698	1.2591189072872986	1.0027767191290127	-0.04119370970250681	2.0316353696446194	-2.321976017754711	-0.21920592870224612	-1.1399292183139862	0.8849581802711404	-0.007299082738155624	-0.5942995362775282	-0.24096563689996237	-1.6535101436784636	0.16328158780306581	-0.621475536894368	-2.1497153784621337	0.7477351252510026	1.744738319231496	-0.6653248139271761	0.7657085002905021	-0.019011242619394617	-0.009447748091626778	0.8260697900647157	1.201722364487567	1.3183409853427748	-2.310243187710521	0.6431746569606982	-0.33349082996384183	0.7500583665063393	-1.530738879976848	0.2151973351336115	0.8713821743156215	0.19281315942635538	1.9444317304665724	0.5870847126714407	-0.38274514113026964	-2.0046824102022924	-1.7232324442244005	0.5246034731978447	-1.2628156198763847	-0.7674215868974101	0.607586105858588	0.794589899711132	0.12088815653905703	0.252651833460283	0.4422205750332931	-1.4481176681406376
0.5594950116634329	0.5947329290244634	-1.3563262197013024	0.18849136025260163	0.7581895467270513	0.6522549045439896	-0.39351122899706137	1.9932383237722744	-2.0250426781102067	-0.47193160358173264	-0.7972734302474407	0.6120518462556044	0.293305572400354	-0.31126182370817995	-0.4910834138242612	-0.7267043747946078	0.40279414099712285	-0.47759125169086086	-1.7368290282925054	-0.13006625100883118	0.9205333424392621	-0.45032885677476137	0.718597322759614	0.005274015344580975	-0.10746549702968451	0.694867716165107	0.5157501375268767	0.9739304696788538	-2.141604366900466	0.17609502094154444	0.14662208319524217	1.1297247967968036	-0.9896125909734802	-0.26969764113478717	0.44237318696045286	-0.09542675549825556	0.8165575974969634	0.11420445626661709	0.06798459812031746	-1.2973689091361007	-0.6572499267593287	0.1613502710939712	-0.6751877361996914	-0.4882400839783536	0.8131692712790722	0.7315354593064686	-0.22384265316391996	0.28726444681633895	-0.24012405216022947	-0.8691126898505324
0.7907093648164414	1.352371590491726	-1.236427066271818	0.4561105341828698	-0.24907933006519475	0.20486091562664252	-0.9968969304406446	1.0434738298690132	-1.808234190534928	-0.7217120441961627	-0.4421645596816298	-0.11522819381428663	0.2746150495820032	0.5590535733770258	-0.6207303958501826	0.22900758469607124	0.3103273836390359	-0.6071135273040231	-0.6425469101444125	-0.8560447882765843	-0.5667549214957934	-0.2097560356774162	0.3900354058464032	-0.2148690701042423	-0.36885895741948205	0.46765692270225223	-0.35990215695707023	0.2422869906558232	-1.1467117348024984	-0.591620163338245	-0.06415829177730258	0.5990336898455554	-0.5236073922408819	-0.9971881975040905	-0.22268040835752417	-0.7191554652001939	-0.1648127088949722	-0.15498775069926007	0.8590630913400265	-0.4196294457419943	0.09311397642819896	-1.015224092257344	0.384535239784882	-0.7498047626597085	0.33399516746299396	0.5882912741810774	-0.4047628329983821	-0.6122687251838811	-0.29270843851607226	0.07101486686976559
0.7616620379995653	1.8197932323617285	-0.9180819704313793	0.06582701128709911	-0.9774352083583195	-0.14827759573742377	-1.3046286091957813	-0.035770795641663675	-1.5491671929772657	-1.068132499709556	-0.530115120253842	-0.5780418922674574	-0.04847073426450597	1.230630318310974	-0.6692014616057916	0.6676732094140341	-0.14822200907281582	-0.981162254624906	0.6118680754016859	-0.8138658113810835	-1.674067616648627	0.08406243085292966	-0.1537514805980772	-0.43885875270923563	-0.7534357489365212	0.1977195783640784	-0.9005189793690543	-0.41876902711438435	0.12162749591283925	-1.211589397892287	-0.8671986666786253	-0.6178053757748129	-0.5917286506482689	-1.4171735889664216	-0.8226432663204757	-1.2782080305787755	-0.8869839493909366	-0.15114136817390225	1.1327743359410096	0.2032308034453042	0.054930718784842	-1.9375517974603735	1.293224950292927	-1.2920103533214229	-0.5556502944842292	0.12463704558367907	-0.38200296561126296	-1.7902643955875028	-0.22887128548638605	0.4542950924551176
0.590972972615408	1.5107623503441643	-0.26669603046024914	-0.6646058898195386	-0.8226821391091169	-0.26190796883435485	-0.936109946117078	-0.46322077712804066	-0.8039175143242601	-1.3530765601688308	-0.8927670465592625	-0.13920495187087054	-0.24663646981968057	0.9461309970799473	-0.4544348696009818	0.5490365136648161	-0.6721386360851265	-1.2057209838837901	1.1895287703743953	-0.055769101370069726	-1.542842561024186	0.24891106282194422	-0.5681116086227417	-0.4690537925753471	-0.9266318237347769	0.012673329455973315	-0.8347995127204632	-0.529177717802207	0.8002132288837819	-1.2510563901467668	-1.494022010375836	-1.5297896059242737	-0.913365093175139	-1.0989494807331524	-1.029152585254636	-1.3061091503324174	-1.3691541495365047	0.11641280558853048	0.49749097580347296	0.43244752250954466	-0.2980186494641712	-1.7680192160549126	1.511637340977877	-1.3790712434235677	-0.9943612921636017	-0.6034885560619179	-0.21744197875615648	-2.094667027858798	-0.504923204673278	0.06071414904224967
0.4684971305064852	0.5210192547417917	0.35061389666459153	-1.20036095697973	-0.044434196926457746	-0.13916194169018015	-0.11182594381537167	-0.15799267512753096	0.30892684926127295	-1.300616528857167	-0.9773041536422322	0.9509891453883781	0.07035465394679734	-0.13471781712175315	0.073403795225218	0.17822194829707963	-0.9743048643232969	-1.0922209936290515	0.6806866062291699	0.7655259253127249	-0.40601527349171185	0.08443621924501923	-0.5493601378726003	-0.4329698451406313	-0.6428934813994495	-0.08699769217509458	-0.4742249318527362	-0.09331691705726802	0.4435453661442503	-0.7371588692159464	-1.4565136685356779	-1.4738973215603484	-0.9876195533866049	-0.2696071642377193	-0.7901979928566042	-0.8546128164034836	-1.5444624318978755	0.5689677713495956	-0.48177763824242836	0.3339194399028276	-0.2863536259169552	-0.8516213108828423	0.9906325123816907	-0.775484100465282	-0.5032042023968374	-1.194290581542343	-0.058959123692579975	-1.2636806353268324	-1.0108839436781802	-0.5744298879327876
0.3918324256220961	-0.4374102608198015	0.33158292954994767	-1.2787033134432806	0.5224634889434113	0.028320958485711294	0.5034609676368164	0.2703305438124563	0.9415120686297376	-0.8338483111496094	-0.57280685327865	1.6671751817377325	0.7472454346619516	-1.0351951149748377	0.5560491927884141	-0.1806292170155232	-1.0257323543870287	-0.9267399027979539	-0.4514596575352082	1.0894117728457884	0.6184274958080291	-0.27684539063961827	-0.1649403241472816	-0.5702431381201037	-0.07629977092882695	-0.2924751211048265	-0.4037542735524749	0.41337698525645866	-0.5470664668317178	-0.1979612984202506	-1.011003169505594	-0.7931356574473325	-0.7655843101646664	0.3188859005588077	-0.40486910021372224	-0.43232106817563637	-1.330764037205535	0.9953557652132224	-0.9060965920353052	0.025967644702130574	0.07039554768775386	-0.23795149924673462	0.14347919996965758	-0.08558695118120471	0.4151930033559523	-1.2762375097882943	-0.04902431016329053	-0.28355390270927605	-1.2654124191903149	-0.8497123951308891
0.20238479389112665	-0.7569625616646534	-0.45077266095930296	-1.0333566917655628	0.39893993166045494	0.03554827351420436	0.43320558365912887	0.23066921184998146	0.44798470700451404	-0.20172353219160769	-0.14054048640764927	1.2369822318242356	1.1339685624158982	-1.0336716677353597	0.5237251012818169	-0.4736569993404508	-0.9776713469097822	-1.0830440487324309	-1.2431987613509061	0.9578804621956492	0.64675793767829	-0.37791377587495195	0.19838098640969257	-0.8487938191724043	0.3123993102498076	-0.7525414754221068	-0.8367451872753522	0.5827000814670983	-1.2853380137025379	-0.15468633277690375	-0.6740922410819311	-0.3718457456879329	-0.6433546794030156	0.14470881227345356	-0.28834093852505743	-0.395359581099649	-0.8693568779400515	1.1200395655261413	-0.5621778975361587	-0.3587454884315134	0.09118022593494883	-0.46764337167583686	-0.5307737307612479	-0.06627594000145276	0.8119287763574119	-0.9344157971490336	-0.23662284635713624	-0.2757726253769525	-1.0382513812861582	-0.6947255626253293
-0.1608778070977523	-0.5755790663611278	-1.396602437200342	-0.7363357909213228	-0.048546666299221025	-0.0838782863814457	-0.1532684044036915	-0.20702140422393325	-0.7001030208894324	0.23535039745192007	-0.3030730512247829	-0.02581774856888962	0.7212111094374776	-0.4662904439226677	-0.02617795827568461	-0.7247947891667811	-0.9277137709690516	-1.4645338832574866	-1.096238827354279	0.7926413484859997	-0.15224210928192844	0.08896079853731322	0.22790233323607473	-0.9555453007378184	0.24435167361244303	-1.2987318388134916	-1.3606524810956158	0.49907243238356447	-1.226752591801385	-0.564950073361282	-0.5495994150127121	-0.6315790481492921	-0.8534679231655038	-0.5270672500713414	-0.6226184727151214	-0.5705572132545298	-0.5190536179827425	0.8353253974584399	-0.11695573537530572	-0.6565202109080941	-0.6535630424637259	-1.0943822841692654	-0.7901620599614383	-0.7473728317579739	0.3546257369251161	-0.6714999893827513	-0.5591997126196381	-1.2139837673050753	-0.6488663728845768	-0.481601695270697
-0.5312636670663771	-0.5355797687855167	-1.7339628675748449	-0.5213650653600304	-0.10724953290659439	-0.06872156027471414	-0.644168288604226	-0.4243761963410601	-1.2488927578601825	0.3281937944133853	-1.0543234423305141	-1.0319531732655858	-0.2999230804147984	-0.27926767227845234	-0.5303739805190365	-0.8634256787133954	-0.8255876468071627	-1.506317168860036	-0.27581463857508526	0.787777572266638	-0.8668603026974113	0.8593440419782615	-0.010229392373176103	-0.6951066345506093	-0.09389289853278183	-1.5073211029614186	-1.3794630904868126	0.5526075485068295	-0.6134242033894682	-0.8717890600166348	-0.3491486207303217	-1.1470660670885076	-1.07872425968731	-0.9484306179706427	-1.1873880615858847	-0.5564415579495743	-0.5006131937511965	0.3486094606801454	-0.2688251426373727	-0.7326438683978933	-1.6911727038184463	-1.3654108453695797	-0.7038235713378586	-1.3772330035083393	-0.3363210733244344	-0.8755434013686036	-0.8783391601825391	-1.96588941657055	-0.5855417685693525	-0.4933373560937444
-0.6601045383755423	-0.9382953247539367	-1.2445250107689836	-0.36273918040908054	0.41256722666897727	0.22831291389677658	-0.6214300904610963	0.029113491307897716	-0.48932235997914986	0.22626603522002264	-1.6402689134202852	-1.029575785262132	-1.1852311070498822	-0.8559456418049798	-0.46343294164421944	-0.7438473548202715	-0.5945633758910038	-0.8022728422333844	0.4396507962165546	0.6953698195092765	-0.8264923534084666	1.26399137337244	-0.17450026252693596	-0.27283944491101225	-0.2635292796128817	-1.098642531423278	-0.7589949348093917	0.8950549937034428	-0.09788741517908782	-0.6625718105945471	0.030440072160416786	-1.2446513475302614	-0.8010642901905087	-0.7273114450777635	-1.522144702695124	-0.2720463927854336	-0.6096944897144662	0.024449617576285408	-0.9053987954932221	-0.584477050083821	-2.073531786200936	-1.0787228083237874	-0.49021416844006027	-1.220342053382216	-0.4579673927760147	-1.3593554325203996	-1.0223553452812615	-1.5926645387142822	-0.8970167362887455	-0.6195122282854372
-0.44782033278224276	-1.3398022813819064	-0.36008694089888205	-0.22148783794511814	0.9616022803519051	0.5679903214061113	-0.23389925144982898	0.9226126515355451	0.9471766256652631	0.1612982295903294	-1.3241461908824341	-0.28141286503443874	-1.3538231616043481	-1.5421707636445037	0.04884294120826752	-0.3112848570591492	-0.27772472178071744	0.3578132977042892	0.556969128585257	0.24109668522441105	-0.15362649390724084	0.8698349952362109	-0.017572418050221732	-0.06707232841674209	-0.03576524217359585	-0.25027828636187904	0.054215551396944235	1.2213779740832302	-0.002357727621737859	-0.18116400897123427	0.25699062625567803	-0.8012812240559976	0.03706153484357449	-0.22126157258620446	-1.300069267154763	-0.03452849852991912	-0.42911466737044096	0.049154769104142015	-1.2755326432490475	-0.3326854000565851	-1.3935167342783998	-0.6005077266787121	-0.3483824830632481	-0.28975823817308155	0.03890465886215387	-1.5123126263659907	-0.835656765703096	-0.3851980543393324	-1.0929286594285696	-0.5709456836973553
-0.009481191807300863	-1.0943788601074573	0.3797795968063483	-0.10932846253678459	0.9068674001524408	0.5292831026355423	0.0722028353982833	1.5757778663311057	1.7759462471615475	0.19134008576134587	-0.21026221352493318	0.3790030705507832	-0.8995429456203277	-1.439994456800508	0.3869310628010892	0.2950020804213587	-0.012736941210024142	1.1960934334751274	0.2913740660322274	-0.3986713454434086	0.5758042511881594	-0.08079997875487625	0.3857155260885411	-0.14997651697687903	0.40485239557462466	0.5357217866096365	0.5489404230419612	1.1324895659149168	-0.03220062832599863	-0.03366956171382754	0.03159060455057941	-0.3070499240406384	0.8760688172804711	-0.02204050473810539	-0.6035834853687728	-0.08017436552231959	0.1283226244370251	0.2746790762651147	-0.9130176306191805	-0.0709275369340979	-0.20645599518186566	-0.21396701028628393	-0.3671750612063279	0.7454009483235373	0.4518787430980482	-0.9383817090882374	-0.26211177772410843	0.5309135044400338	-0.7069287437523114	-0.27170770787096143
0.4360851267908356	-0.17685058347595295	0.8150843974318193	-0.008316795154780928	0.25649956472739516	0.026222572835030947	0.10911427020936523	1.5299023420785733	1.440054019072871	0.1866039815296442	0.8206184271221802	0.4904444082618551	-0.3706146347587062	-0.48338313499076896	0.21290451513678263	0.8187610678714472	0.13184098792343074	1.205161582311315	0.2436167311188744	-0.6995832303097731	0.9778543204173465	-0.8961784972006583	0.7515629279425898	-0.1625585158636436	0.7028131093973111	0.8784427115550917	0.6680573628812915	0.6055803517348333	0.299900443791202	-0.3816390570247374	-0.3619979136583504	-0.19381701647788305	1.1007300291296334	-0.17367117048454148	0.14691438342510835	-0.16984643221271276	0.5979503036918703	0.4005850403130729	-0.15672983945873842	0.24898962676968442	0.6048228559099603	0.23968780357803746	-0.47623653238486907	1.2693999655283168	0.21447489655677895	0.10158492514674962	0.5652948480968633	0.4980543589863057	0.10864457854669575	0.056131102458742345
0.6820199437795736	0.7208230084088109	1.1046546215444466	0.18398780835517373	-0.38179052021616183	-0.49525372097238113	0.12927186980251953	0.9078947410875581	0.6040699801268982	0.04324216036284488	1.0299618783994615	0.2956910018696164	-0.13297419154483764	0.509076962683483	-0.09698656620909138	1.0706876721296075	0.25041165675218136	0.6242463218097979	0.7424712332204588	-0.38561019842390615	1.0397910206434278	-1.0629881307726443	0.8529237907766625	0.2643485567417809	0.7004359715007467	0.8031517821797346	0.7270541735393807	-0.012077554347181706	1.0804916919769192	-0.6130797988344272	-0.24065525924379916	-0.2972708646547953	0.6861469681398169	-0.11013068786638573	0.5608957811262192	0.17438125758041723	0.4113063404037257	0.26471448081977705	0.3225963574785619	0.73255141739624	0.7500903203253505	0.9948909698210258	-0.45223055287911673	1.2218791002123017	-0.4297183555763005	0.9169817254206638	1.3225181254952512	-0.0012540864545497346	0.6566967293341119	0.1749333213744186
0.5707954141706298	0.9212064345723152	1.3500340405975757	0.5539330322129566	-0.509379623019432	-0.5080343307188966	0.4422245730046645	0.14259323457700718	0.27181919524597586	-0.14552367372449876	0.5854959220996997	0.19853380336427892	-0.07038289982206998	0.8150850738517343	0.059199540198876195	1.0591494907575407	0.4964924861752446	0.12404136528165173	1.5369089295609553	0.18995137846722604	0.8089767075293015	-0.6229922302954708	0.6419620872834674	1.024214444190463	0.5139207689866374	0.596443953463301	0.8851610545827088	-0.4444940459091193	1.8928177809158668	0.0034999756222453718	0.6778195944423712	-0.102883669997298	0.20727850716833546	0.5793719882022578	0.6061177814085561	1.0423453097853645	-0.43653574573333587	-0.08167083311344271	0.3293477181900721	1.3413016715556472	0.6962029230826007	1.847287289165476	-0.060006505900505436	0.93153705602334	-0.7549791483465205	1.0242964458782606	1.640816094774805	-0.03023271576546229	0.39219483158773116	0.11385260348134639
0.038114385390843344	0.4377555805052179	1.4377893578907686	1.0220183968677596	-0.25658208187081893	-0.03668714345475867	0.9520127994859485	-0.5102021173589056	0.645363654152268	-0.16606302530263498	0.3240071828834048	0.15313884909852543	0.09376925370974504	0.5776424134462268	0.6755313432430388	0.9644858477879479	0.8862296349084686	0.08767004027820555	2.0766265644700623	0.35603315955994785	0.18813387447318183	0.003601121662838099	0.17735073094391346	1.5696478037565076	0.29058207557655996	0.449423393628737	0.8725212628571648	-0.7759820666298294	2.2451344375496696	1.363735918281523	1.8130220606145369	0.5531086259085483	0.22402137574746045	1.4966307482177248	0.581788727035522	1.8705678374086931	-1.2813699712833937	-0.5352402109332384	0.27255164877042043	1.8268702873099323	0.9809723505343891	2.2255004109447656	0.7066758576218969	0.6227706307414207	-0.43934655538241973	0.5213965963489531	1.3329268600797204	0.639333492605049	-0.5112935674538075	0.1277006199343235
-0.7828622510504861	-0.15464899494462858	1.2351759885049571	1.3492692015335768	-0.14322245179452064	0.2979625634081336	1.1865677766307858	-1.0901718740261654	1.036876489951842	0.07927179483446321	0.7902337284773119	-0.22160707750016911	0.3385628558121561	0.45806115802816183	1.0221677246256786	0.9749187638448229	1.229642027514035	0.2939730544720303	2.0160176112275385	-0.19017295910172952	-0.8331966040673171	0.44240574695179563	-0.45629634505567424	1.4545331451885914	0.0071291189197841874	0.3044535477595265	0.3427304984625463	-1.2241572537049186	1.9995996104552292	2.421413133255278	2.2164376018519287	1.2003774291251883	0.7264903602780339	1.745967482175417	0.7665919985927845	1.909107554675107	-1.4265519587509794	-1.0638900640727322	0.5292433953368867	1.911864871808734	1.550730083178415	1.780644010263635	1.5096622793049705	0.22418622574255223	0.07469681580679446	-0.12401189494543575	0.5341756928134929	1.268639003356786	-1.3327859510611164	0.4013679210516134
-1.5243957097294423	-0.39919139117969776	0.8033400665547855	1.3288932159400524	-0.42676408015431955	-0.04622434783694491	0.8022472234872445	-1.63346202211665	0.801025920811466	0.44434620401958863	1.6294910255397899	-1.005290665153644	0.358860002304509	0.7095797857939266	0.4687421723900513	1.1083978290118612	1.2793641503554114	0.2942311441112462	1.4433090337653842	-1.0628065360321872	-1.8783041218216816	0.5763925552681666	-1.1108746171793178	0.7834446987036332	-0.4211406471497987	0.033414949560651316	-0.5830221308117378	-1.7190884342955135	1.380243057103599	2.180298539985185	1.520189685477807	1.2242821706035725	1.2014143498750423	0.9147080228922546	1.1074124644135728	0.9658183425782276	-0.8404218408188612	-1.6131237252037223	0.9157389193415927	1.5379557795261865	1.8663957234728625	0.7727070854979717	1.8651819300381942	-0.3616866645638455	0.1447407911778003	-0.5450808787743728	-0.36208591358917225	1.0521694609445764	-1.4998408042575386	0.8334023312899841
-1.7680247566904312	-0.34295008605021327	0.3456918494188023	0.967602189865531	-0.8227822213893343	-0.8780846826274901	-0.011214484517333336	-1.933086156399453	0.08587682584128066	0.663035787084979	1.9867341464429262	-1.6933384347204001	0.011886802644230237	0.8884064012092523	-0.7021260583762917	1.1762098745704022	0.9562221923887502	-0.026169044851181832	0.7069625909482736	-1.5603239076903108	-2.334435314980557	0.45608172106318623	-1.5286995945034074	0.0833390865963382	-0.8853071731870333	-0.31974403074649765	-1.285903953563159	-1.8689769217782266	0.681537963317443	0.7498592746342657	0.2983384217322211	0.5584233305601002	1.1792905276467742	-0.40440568430062557	1.2749915748275809	-0.35156626123140494	-0.14078753788209702	-1.962403933119731	0.9379021624007916	0.9154821657356023	1.5583516883214072	-0.1765949547314724	1.5347921583385966	-0.9504804421004702	-0.2999516356430451	-0.6868473566005858	-0.9411397710777119	0.07624631537292671	-1.0525800826392984	1.1149023371570908
-1.365421634739478	-0.27245550517734174	0.007986248145538588	0.46976460229162087	-0.8793603265260674	-1.4153895337294058	-0.683403805079463	-1.713558281430484	-0.4365325755849507	0.5927524200728397	1.4304552663720098	-1.675487114341858	-0.4119177250354289	0.5227777176266769	-1.490141786543104	0.949851687323234	0.42939620679782237	-0.356256002902054	0.10606503844093575	-1.3187979609576694	-1.8912679363276552	0.16634155501399997	-1.4578848458494675	-0.22824430879418228	-1.0653537629996295	-0.5400960761417947	-1.2330216432629106	-1.397073511242099	0.0717293055599788	-0.7128975179204694	-0.5289060625825194	-0.22104199942531788	0.6599964290536492	-1.1728018804966736	1.021574662923144	-1.1537709664064668	0.09599444174990554	-1.8145003367293013	0.45641273930636483	0.332499168232641	0.8196982894437771	-0.6309408246905864	0.7396737637005761	-1.1606006977570769	-0.6993933241330587	-0.6464129807173676	-1.011197707224451	-0.7685921337699483	-0.4464361892098123	1.0063912027257498
[truncated: 72 more columns]
