# Supplementary material for: Diagnosis of autism spectrum disorder based on functional brain networks and machine learning
Source: Sci Rep. 2023 May 18;13:8072. doi: 10.1038/s41598-023-34650-6 (PMC10195805; doi:10.1038/s41598-023-34650-6)
Supplement: Supplementary file 1 — Supplementary Information. [file 41598_2023_34650_MOESM1_ESM.zip › matrices-bold-time-series/ASD/ASD98.csv]

1.6924378725930316	1.2848297683747893	0.6536064687088967	0.5420605105015815	0.8222393585933571	1.1897171953123618	1.2844757742434978	1.2509566145266513	0.37626434364133604	0.4598796229905425	-0.14809671753724477	1.6573709357958117	1.3355596465274013	0.5463352358827094	-0.4298607253982422	1.3514617949410213	0.5747019540073004	-0.12585205099040264	0.802849776904343	1.178859042673316	1.3198359749631199	1.7623927872472658	1.1860329199541622	0.7448282056759612	0.8455519662260218	0.9069315416678474	1.3699578347268189	0.8419258040129904	0.8611011513854235	0.6915898399208139	0.915948498387312	0.5932804795766602	0.7392465991965012	0.18692479466901166	0.8194910660901965	1.3227890190069573	0.6036844102920866	1.5761095949858512	1.2226699428714667	1.2450065237440753	1.6400957454347582	1.2172220885837517	1.0579144663892985	1.1888282771288914	1.4889047551537626	-0.016334487966308497	1.2248620762087188	0.8406657494404187	1.067038774949054	1.3691087278003922
1.9520760500221888	1.8218155885574518	1.2794517983185756	0.4282001830627223	1.0049651477646844	1.4702504712059539	1.3395981036284998	1.413057295682604	0.5495496523174809	1.081156827543598	0.5892012415822387	1.7399302614455399	1.9766564659565395	0.7734052205138454	0.26362853393619834	1.3014142962311728	0.9356637511505058	0.6384593065457365	0.9234847858974526	1.840721854132313	1.7459384668142088	2.0526366113094845	1.507857578298211	0.9444152703248795	0.9968113643190274	0.9996592643852313	1.4408545352225293	0.7885095719428171	0.8951234179375137	0.8450138709021406	1.5056712706119373	0.6159870333913952	0.9361568968147288	0.1509023760096007	1.2040828988703958	0.906674641171158	1.286533678833431	1.4940077725841585	1.488552618266781	1.5697243803677312	2.5138363516998457	2.21186666386698	1.2001345255874099	1.710575461975959	1.773336710786641	0.5260384108362388	1.6312181461054316	1.3753125088481755	1.678794512351594	1.7727968201058257
1.1037462720853792	1.4086506476676666	1.6253829506379713	0.21376071483964934	1.0743816731674765	1.2896733649875283	0.7650006706676304	0.7247845797257919	0.2789570469077769	1.6329786482546413	0.981831988726238	1.0499893732619134	1.8734816224158302	0.6919103880730301	1.4004500512833518	0.8323148470751751	0.99402352393228	1.2071818773209468	0.7845536376296259	1.6441362963467416	1.333399001855285	1.5398049620679368	1.2195550296114666	0.7657337007083047	1.1505379034924184	1.1006798961568243	0.8384769149325646	0.5134729583126318	0.6347740447426835	0.8287182556790387	1.7998597566200394	0.2574077235335469	0.8067999071322401	0.07455867648478726	1.0907777058030343	0.09844356844872325	1.4968486952895494	0.42333854114786207	0.8038201163411549	1.2416739783789073	2.343654846162796	2.2834468674453197	0.8278334843099487	1.294754616240343	1.5346321697113363	1.0190574063603617	1.45049661590625	1.3170568297852436	1.3072741573588844	1.5318556537050096
-0.05937937923598647	0.303701684079127	1.3387906877390625	-0.00021889016847659754	1.0781692853988543	0.8282088805155896	-0.049794406915380826	-0.21172990264694494	-0.27466053767686976	1.7282437374868096	0.6934583403211105	0.09597857084038186	0.8984821635275273	0.2636276791115856	2.048195816412513	0.28663011844022185	0.6717300565072836	1.1882856914841846	0.44480668597518885	0.6397064285649198	0.3166765222760884	0.6906016304586597	0.4210135438141	0.3982084084696806	1.102964885651853	1.3272399073670076	0.03018620417694376	0.41744226459071027	0.2853347575541786	0.5435617279579744	1.4252741034264718	-0.20559205017212068	0.4669015885373369	0.0662299647186975	0.5073880135093367	-0.5104130351476206	0.862840103219221	-0.9094512633233173	-0.4995544573845901	0.4191078236475678	1.0581865019117382	1.143292420566116	-0.005077708069705016	0.39784137196815905	0.9705197457371609	1.1587511028385702	0.7601146365166565	0.7911107028011047	-0.04837678966313782	0.6621818850901459
-0.38362388052337115	-0.5604027741296909	0.5147298877173669	-0.21206185450192921	0.8324763095731974	0.3584946205145306	-0.6058394592464398	-0.5299957296604901	-0.6467439064548132	1.161530432490074	0.07005129635037877	-0.46782845493322023	-0.35480216156660405	-0.252453638998739	1.568859706851134	-0.056675452052438687	0.1731525920818145	0.6104171930593139	0.008303354415342393	-0.4997312405733191	-0.5014626330507963	0.14140828350430235	-0.4112080543566887	0.11784042611310878	0.6575758768676139	1.3133398675693104	-0.4134807943300864	0.5696618262958024	0.00847828084290288	-0.04874961409594034	0.4234978605174368	-0.409183220120891	0.2223869902448449	0.26321428742691905	-0.15620173627461967	-0.583212364422468	-0.36409175699984136	-1.4828734694276755	-1.5244973810348306	-0.3892574388566008	-0.4637523609642709	-0.4359186152561489	-0.830176680980899	-0.21411755858914594	0.43078083936997713	0.7907888031542328	-0.10603601703541159	0.3089477532984854	-1.3864120293585622	-0.3976214318973751
0.3815385154559014	-0.5334981453591573	-0.36647607987643743	-0.33592179890341356	0.1383578885546174	-0.0071648347588338995	-0.6516190554507003	-0.025331434246551272	-0.5992247790363129	0.17702797999591668	-0.26925581549981753	-0.4435262647649808	-1.0219192609621717	-0.39805572231388503	0.38202660278860334	-0.15946805258103153	-0.17038976337180672	-0.12093331765955613	-0.4469141841335629	-1.1768753739325504	-0.516183361561119	0.09541095568290155	-0.7829892294038037	0.031091588844841745	-0.03524174859625947	0.5377529414385236	-0.42715265305816025	0.5943999915561483	-0.24448821567517742	-0.7227051309952839	-0.652158178706897	-0.2180872163939568	0.21941769077645878	0.667962898355657	-0.4103501472443848	-0.22556517216902874	-1.559548079272532	-0.894669372988028	-1.6089630431198898	-0.786580128175595	-1.1693436219777513	-1.260802646171254	-1.1086506589481544	-0.3314585875685351	0.09564890231297862	0.01526786260008354	-0.815306516860836	0.17905685755376366	-1.6762816527654363	-1.1496772894452936
1.2870690670876135	0.04128988765383521	-0.8469006425336597	-0.1046304410321354	-0.8015454038098996	-0.31411512776211314	-0.2606444303919844	0.6286614670209021	-0.3913614035115474	-0.6284891546051257	-0.14319381810973578	-0.17491356613124426	-0.7777421324136802	0.059829769926613346	-0.35481388910679834	-0.1650585300693326	-0.1422032600795482	-0.6118867772067274	-0.8452277589524253	-1.3773768644224642	0.06216249832234344	0.24771291347767632	-0.5769433750501558	0.07980685372788864	-0.5214955143744995	-0.8888242599018608	-0.43959298888781106	0.1772224289047371	-0.5905294401394308	-1.0050031052316661	-1.1371420278602475	0.19761089138530544	0.2760729716152173	1.0401971493354532	-0.01911024649020839	0.25830401488507304	-2.2499138485154098	0.3231756821406069	-0.8793698622412129	-0.7790523058639711	-0.8278542341821075	-0.8307763580740499	-0.7271678733561819	-0.4192339781137475	-0.16537955893198417	-0.8071152225406777	-1.1683870803901082	0.15423337934666145	-0.9576788904308748	-1.4230347442744715
1.2337558148495278	0.20352619390612112	-0.8594617891254681	0.6326264402573407	-1.3586536740794535	-0.5923761030972063	0.2959334228590348	0.623234975580694	-0.4229858344466927	-0.8025351828941091	0.023207655216994715	-0.1077814781524097	-0.17754173948340363	0.7883243005808194	0.05506024235229757	-0.2123778375877191	0.19749075521638673	-0.8033094972941848	-1.063393663353576	-1.45445443170667	0.43469031205515596	0.23306722831204632	-0.1340440959132898	0.1904719822575612	-0.534581837514759	-1.9883079286287462	-0.7982425751640674	-0.4318026202026993	-0.9638576858230805	-0.5972894144440126	-0.8290475754352761	0.5491992048870488	0.12833023176073435	1.0249349254849047	0.7913568328161319	0.6461303596879137	-2.3362038327453867	1.2254181604628553	-0.016869034009185345	-0.6313822042958454	-0.18329661012716544	0.19971954326572877	-0.12490195292875007	-0.8913111856667677	-0.6167899220865845	-1.2138824320487909	-1.107817003114495	-0.2498601658925801	-0.2696082930357417	-1.3999313821395247
0.17723072493941036	-0.5346008510816371	-0.7133177064590162	1.4973503351861637	-1.0318796594530515	-0.7677926135086557	0.6883438609700081	-0.11121798450246806	-0.6672580883968838	-0.46702431539912076	-0.23081802466084952	-0.35461539337794545	-0.10106357785725868	1.109378382166919	1.0304939175582284	-0.3084303079849895	0.5193699031388688	-0.8872205815629597	-0.9681084694589962	-1.5477800806803355	0.08623786935240695	0.015967069756423577	0.07274463246963898	0.2932672438043713	-0.35622596145519103	-1.7443975839760912	-1.346670839712247	-0.5977996766814755	-1.1060569403638567	0.17037750796548007	-0.1634071857582247	0.6511342894825017	-0.1972862812889466	0.47508675853313836	1.4235839701374238	0.8192463321435379	-1.8913453957979298	1.2263225367354846	0.4367929650332133	-0.5223976055832078	-0.08150579075557854	0.6869127404546882	0.12379958682261134	-1.4881712896493322	-1.3324797890267792	-0.9287294789769216	-0.7385692501973956	-1.108480632180097	-0.4299656288888133	-1.3055495303796036
-0.8764609635712917	-1.596089276485265	-0.7310138178907265	1.6913668043795138	-0.019182127588900737	-0.7436095049071508	0.6524160944318631	-0.8486074708472671	-0.6327123548158117	-0.17068181005055522	-0.7953659839493978	-0.6746347983816369	-0.8226560655776781	0.666574948802163	1.2435467257892512	-0.35362353997659135	0.42421105662184705	-0.9481952950917226	-0.538865378108531	-1.3949219692240007	-0.6372270216973601	-0.19420637831946716	-0.10579105320969961	0.22387365937270717	-0.5163828223449944	-0.21420244204209213	-1.6300439197806482	-0.016968656336365896	-0.8359536225781481	0.48149119595345735	0.21142332859484414	0.49477864515934494	-0.37091533428800766	-0.33623469178074483	1.3009729676851012	0.6685066429236435	-0.9495055750993087	0.4365678014292687	0.47207857673287595	-0.4107475783442888	-0.5298963520385692	0.11302751682941065	-0.14403247676810782	-1.5443945181645462	-2.0385954987482586	-0.07258768148119547	-0.3420435953232248	-1.86812599920173	-1.0730633164000494	-1.1559572531695272
-1.0204161582502609	-1.9182424079844842	-0.908775842546818	0.7579853930742748	0.8834659690209341	-0.5133541651337259	0.1611850484798335	-0.8420172697756646	0.018900242549145	-0.2663686291877387	-1.0965715318838996	-0.7603525954201701	-1.6913084367231956	-0.17631343899330673	0.024704793333383587	-0.26725572740128656	-0.2377056178223134	-0.7984775828532314	0.05686055294079232	-0.7451289506506771	-0.9001228341392161	-0.29014249607958653	-0.3427566692714963	-0.210998089909207	-1.103928562394119	1.3637415986299504	-1.414611248746731	0.8734805764963366	-0.27097422151103906	-0.17357381592287413	0.040691057506686834	0.20116919698701752	-0.16835093298400974	-0.8860936808909922	0.3479760580473584	0.1620240472014085	0.3647337978491702	-0.5608667185938198	0.39167497459439227	-0.20202500316088945	-0.740490765896267	-0.9567715266099417	-0.574597791924379	-0.7964806238286896	-2.284773070198819	0.9083599624201507	-0.2319771788069203	-1.8461020403407002	-1.1031979599757513	-0.8528098809725718
-0.3767614293567517	-1.0692912054641865	-0.9363169025525392	-0.7645284338926869	1.019871480393241	-0.1720030943256622	-0.46247835677609317	-0.06492168637028943	0.9229382530612076	-0.519804120031941	-0.7886112351291298	-0.47004788513205714	-1.7929456791327307	-0.7080037880231271	-1.8486514036915422	-0.0773469372193409	-1.1463446738060246	-0.24373261797479506	0.5424120693744833	0.18720549603793146	-0.302343802864696	-0.3837343792909673	-0.16387821716433576	-0.9395374448224955	-1.5384611832116393	1.7152567005034842	-0.8827464658384875	1.3064124709409113	0.27031437799959923	-1.3458452234121918	-0.35909445961733755	-0.046805392742526014	0.19002510543876533	-0.8506584866504087	-0.8280173588795475	-0.4775827246221808	1.594539980402929	-1.142342214537934	0.38226810796881555	0.06256234965003275	-0.10498214026542038	-1.4700461896924544	-0.720800800450348	0.2775712078037131	-1.8050328492787313	1.556306429348204	-0.4793546703141827	-0.9259926462687821	-0.05919706395983426	-0.4586065274172353
0.19669231860999353	0.30512332729120495	-0.550597511760945	-1.6653921949191242	0.46654438337442594	0.1422133035950013	-0.7215482708305648	0.8127594227100517	1.2631865736397314	-0.4482110566988553	-0.17992276430332912	0.1340082285648921	-0.9034013311631933	-0.6315131359621153	-2.8711283270760477	0.1148516199344307	-1.6575441543697302	0.5429084299477215	0.7092560533504823	0.8232441185922017	0.670062539759118	-0.5815657250373794	0.5342532533487321	-1.4791854406832035	-1.1850475674162615	0.7420454561054131	-0.3540333799160124	0.96027159751863	0.5537445016026057	-1.9467449733358437	-0.4965607701725021	-0.09209261674228979	0.22765899346348228	-0.3948049519038335	-1.3261870384140495	-0.8151014414967249	2.0910694052830063	-0.9702584903456235	0.40127819504655277	0.242280370608359	1.0076555677073997	-0.8811009441546661	-0.5081455396755465	0.9750436896925546	-0.763572496504894	1.6753145111741032	-0.8066079116794943	0.30209519962374953	1.2227169926162837	-0.24753319372380866
0.13340164934241616	1.1350813716118866	0.13157426112449297	-1.21501353958824	-0.15279801056126932	0.282889314141653	-0.39135406019586716	1.0740085875697416	0.626070330754299	-0.010064837975525799	0.13031932880438973	0.8160967729827437	0.2866566832380696	-0.3321149951489814	-2.3070009192260676	0.2472300042973228	-1.3256406530538511	1.056594207878178	0.5312187084432914	0.7635807920987828	1.1653178411636933	-0.7878533933825603	1.2939001646359238	-1.2959067901292631	-0.15519502843959807	-0.5086794401706197	0.022719664246097365	0.21789096488394802	0.5596515073096343	-1.34352081358385	-0.22107883608537826	0.05838437438007624	-0.2503481357643066	0.01070269238770745	-0.7102773598380048	-0.5675231137445502	1.5601501308143404	-0.1599070242568004	0.38635925261690435	0.2648665618552485	1.5451863434665225	0.40922760344781056	-0.24632171111729198	1.0672607168375983	0.3168388187232744	1.3423549117188307	-0.8621635663829197	1.0909819618847234	1.4614387432866058	-0.4135472778120142
-0.3403834948090124	0.9258100929321234	0.6399939314030128	0.035513748735930016	-0.3803047064387899	0.11516604422317189	0.1794729366902813	0.5224825007880447	-0.5137046586495632	0.22402115446215723	-0.04453767407657496	1.2034341319723838	0.8905317858020905	-0.33277093535555313	-0.8834444395020641	0.34511241470169146	-0.385162809816248	0.955245684988284	0.12792865176009935	0.13967334018383865	0.853373724166802	-0.8365930590694102	1.460957928505655	-0.4138234000265796	0.6804800909160551	-1.0337405387559504	0.23144198819345624	-0.33930547568388125	0.3569342504635573	-0.06614157450571637	0.17077625441786412	0.15557150315046042	-0.9107654813460923	0.05734869324211809	0.5263165029939258	0.06472607055940183	0.41432888623937975	0.730033924745487	0.3904790516244335	0.16968703974898963	0.8476921682276591	1.4734548788935968	-0.22975677202362546	0.8536562555540643	0.8873567795587851	0.729588901356275	-0.6313173170274314	1.1706864300233648	0.34017319336351654	-0.781399636563959
-0.6916408594323019	0.08842206140092891	0.5343958479237216	0.749291587032526	-0.3455488651637907	-0.4119392593499495	0.31698883795940974	-0.48097237210458094	-1.2749096855762816	-0.2927420374689363	-0.2976819505161202	0.9519145079408456	0.6716712371685035	-0.6104685562384126	0.02923503803888621	0.4366885544755269	0.34173974946295493	0.4583728416282543	-0.34956254791826435	-0.5801153937712317	0.18209875118897476	-0.7605468437078144	0.7748766503032098	0.436329678257792	0.5588193592277039	-0.8611494255772716	0.1843463791670342	-0.5579174760791564	-0.03199358560722147	0.7189246547132653	0.2760059383139809	-0.1285004330027217	-1.2572634422403495	-0.15469422294832227	1.3229734750543503	0.5153888967982495	-0.5691684443824784	0.9904501200514895	0.4494207931184935	-0.01596790497583963	-0.6636210990142338	1.6285803808357087	-0.4143569005420763	0.6271358860359938	0.7188435889091103	-0.016593433421888976	-0.4873619232431293	0.832245637355648	-1.1274872140144483	-0.9152842867414392
-0.782791034949821	-0.5888176614285987	-0.1977747376495405	0.1399920545739254	-0.477536882444173	-1.1708217646461725	-0.3341849149508274	-1.3643842108570872	-1.2846630595503161	-1.3658484113355895	-0.17481270958127137	0.06012931505605938	0.11543293835205339	-0.6315751876902975	-0.17723919481972983	0.44367106857435257	0.15590246840311617	0.1318814111597311	-0.7816482703374227	-1.0199914811647965	-0.23053501938488072	-0.7870487753724301	-0.39545650908592617	0.44388313849742067	-0.39620406057868296	-0.7913025825288307	-0.24561851883433924	-0.7467678106068806	-0.5589017414940746	0.4340884849605158	-0.045748065220523965	-0.8457608145791065	-1.181524803597618	-0.3431446351017672	1.00946291233019	0.35309435749118195	-0.9730627668237714	0.28644773895204845	0.4350851590214962	-0.34599337607777514	-1.899740187117947	0.8672192819882624	-0.5142363643230186	0.32606831599319713	0.0230683004323389	-0.7415871319761369	-0.7525698923075078	0.48105889498147303	-1.6513361201787715	-0.5594506205524951
-0.8991419451621607	-0.6550911166727631	-1.0974765373545612	-1.2682186939925775	-0.9288514789487541	-1.8690004504329096	-1.421036913337954	-1.6979450803224811	-0.9625492426008845	-2.1604464782711923	0.24886340002521926	-0.9743223720892191	-0.2425150585611185	-0.07183043904528295	-0.8660799601886747	0.21876088851630598	-0.8317300583859375	0.25222875527567257	-1.0630668784486277	-1.067101445974721	-0.29643517978597944	-1.0255160767411098	-1.398268837070698	-0.4664724793314437	-1.364327405293287	-1.32821424391841	-0.9574176649853683	-1.174220271479121	-1.0078964024865777	-0.36083875259414977	-0.6253257064200587	-1.5938280070839208	-1.0309714243440355	-0.43641268531746424	-0.05321563609067053	-0.3450268231233107	-1.019022880641515	-0.9949181467389027	0.17610109268292654	-0.8250182127541669	-2.132929496526605	-0.28418044404704823	-0.35441741299284885	-0.2028312477981844	-0.7153378378739454	-1.238833512791722	-1.24900589565884	0.22671875434087754	-0.9182777612984933	0.07618309711349626
-1.209709612960213	-0.22760654478863024	-1.598185140729432	-2.2458570359648733	-1.3957586129194557	-2.2163796585491866	-2.186220594876947	-1.387195922859769	-0.8655123822793661	-2.0635364791137665	0.47776529451382527	-1.4771298320758495	-0.36876729444617257	0.6865359409947162	-1.015883975008581	-0.2661656914423691	-1.767293278829024	0.49340451078826597	-1.092556710783503	-0.7375475143740553	-0.4285985165551249	-1.2679936878695384	-1.857873239483277	-1.5274342156316358	-1.721976787785769	-2.097435617173005	-1.5414950047599931	-1.6913260538716628	-1.0786219614733201	-0.7075558770053637	-1.188845292604623	-1.8138688955503308	-1.1130565367682403	-0.6284589423439066	-0.8405361598090257	-1.1115926731994932	-1.0816298585262072	-2.0002506265278543	-0.2883870348937951	-1.2506912523068263	-1.5624225418292854	-1.2092668832924052	-0.056526837006392376	-0.7835599577683768	-1.0630446258760657	-1.3464167366190352	-1.4003990860719824	-0.07459372625671805	0.2831102620573285	0.5252803627000192
-1.4827428897129769	0.27939284982316204	-1.4790356680737486	-2.0974869409478387	-1.4642620525776577	-2.104793014135046	-2.1575721317909173	-0.7203811844477568	-0.9329662198785297	-1.3072366901924872	0.23689771869086745	-1.2163841166757385	-0.5442147257663827	0.9319619924320124	-0.36271670351034796	-0.7968309979562775	-1.8662390195316465	0.34489461106652675	-0.8345095001894671	-0.08986720438271151	-0.894215607666333	-1.212717784604997	-1.878527081257846	-1.878486290999192	-1.5630853112435357	-2.3448944671692074	-1.6043991475680746	-1.8887642154399016	-0.6893519404035174	-0.36586548478848835	-1.521166693934664	-1.342481438567285	-1.2617263864126496	-1.0165772660515435	-0.7111467917531172	-1.513788814920988	-1.0849016075308617	-2.1348833791450934	-0.6938107730505767	-1.3016986961392703	-0.9334276798734072	-1.5676098406965144	0.12148494861060948	-0.9838196334579933	-0.8920661463757731	-1.1063226343928145	-0.8242350423387764	-0.4890086719209301	1.014713928546529	0.5462602996593827
-1.4169230983400984	0.5080110660490957	-0.9980713950049096	-1.1722338997865531	-1.0055234130044668	-1.630337877947436	-1.4921154933718106	-0.22839506489333722	-0.5949736718160621	-0.6208641638774296	-0.1722873945634227	-0.6706301575328485	-0.7845727363559885	0.440310347508214	0.4483308233448612	-1.0482743249123287	-1.1422291780658174	-0.2145247172804721	-0.39320760940577454	0.6580370433539314	-1.4089062000300046	-0.8532706839398659	-1.7470888543160839	-1.354762174065103	-1.3057395118825426	-1.8079398112363243	-1.1468327781408265	-1.514007235854966	-0.1326637524798581	0.03827079328383062	-1.481402111746365	-0.6075351858413293	-1.0237577849964057	-1.2960652435197726	-0.045850265835585186	-1.41991060793999	-0.6112119897570624	-1.5534181527171105	-0.8353270607733788	-0.8479132548316316	-0.7409713187597077	-1.399096472244787	0.07174467817566994	-0.6194579040770689	-0.4006427604369293	-0.7762011011407366	0.24404567603704114	-0.8402934476752358	1.0276073882886176	0.3403369484771948
-1.054628107948699	0.3225836842499232	-0.5885095360141473	-0.23918834343669618	-0.2109431601177576	-0.9733436995572617	-0.6628266302818421	-0.3113255122243515	0.3787341002154811	-0.36278604490139993	-0.24675957555525257	-0.5528751870882711	-0.6969644530900186	-0.26082844891511037	0.7470744379867479	-0.8707926931806728	-0.28615514505319173	-0.6219441369362229	0.015190253993643344	1.094704349315829	-1.4844903821521438	-0.5114684815469686	-1.5454392238060544	-0.4830623638372111	-1.0137777759046533	-0.9254864633318843	-0.5168143684213568	-0.6601446766394548	0.17510570586378582	-0.0359895077589815	-1.0152854560331426	-0.17392689124006958	-0.24922463329939426	-0.9768023564211312	0.20925796236822639	-0.9274891281069535	0.3685992881216094	-0.8886913956859412	-0.7779527954932951	-0.13618702492576298	-0.8615109809179433	-0.9858416971177059	-0.06363538032856969	-0.008671656879038035	0.08815483691179513	-0.6386229274130631	1.1728831358435552	-0.8884062266024362	0.6729521044172432	0.2819516762682785
-0.6730278922491564	-0.16535366966519596	-0.4206500309866611	0.3544984408134656	0.6156510333393523	-0.2997734471867188	0.06334307254533314	-0.8471205797173715	1.3776029520402093	-0.20730554655719594	0.0910720259084053	-1.024593599079266	0.0006362734025568933	-0.49765750961033	0.6161832045480307	-0.4187536466753018	0.1298624346146188	-0.3839685994755857	0.20655959005184257	0.9222825078693775	-1.0639602081012067	-0.42727646092451443	-1.1359736159496918	0.18993924651539754	-0.36906100723715773	-0.2664159131714617	0.004351307012122415	0.3534375877050908	0.10957053646124297	-0.24964930749038824	-0.25340615268763983	-0.10716754665973108	0.6453332614226069	0.02809997010514983	-0.40128019035960866	-0.19319361497046939	1.1304078426541055	-0.5266247804811552	-0.6926527812688631	0.3980341816042865	-0.8601673299520812	-0.594176980154068	-0.04469602266991174	0.37857938855349266	0.37754041883822265	-0.7909433516019918	1.5242906057760224	-0.5977440776925926	0.2908521434903327	0.49517846525289283
-0.3459340662290515	-0.6391466968216711	-0.27592263359922614	0.7420956904689472	1.169973550339739	0.24027609426970978	0.7289705984066618	-1.2044374981353505	1.5077756892703642	0.2686683418117996	0.4038838145269084	-1.4774200700976117	0.9740488275369362	-0.1839268787634624	0.6422817245936754	0.024543935982496542	0.19587632886773373	0.28320594887228256	0.160349539319784	0.33455880078209527	-0.6125506686190453	-0.41861598071075146	-0.4870211303089938	0.5711785620939797	0.7000837966594109	0.03448237348509977	0.4420916456299602	1.132550152865837	-0.07020940460598098	0.18660386238387067	0.45911269332432303	0.0838729260950092	1.0791251302161418	1.108033974556471	-1.3470093665859517	0.5815876134767483	0.8385024947625704	-0.26192313831157743	-0.5456673665651539	0.5122754610951764	-0.5102106969101969	-0.28426486171648324	0.2446667277776503	0.41720247798304083	0.5019354153194331	-1.1089678297985175	1.3365475312075479	-0.17967505747302134	-0.04326626499705014	0.7552499943940324
0.13804263537252415	-0.7471791444691811	0.12731327974218035	0.9629719053162773	1.145502242898184	0.5213621349612376	1.3409732737923	-0.7938301388842675	0.6157527668773596	0.9133057904700138	0.295108811138914	-1.1944034844320053	1.4975647563117376	0.18085273352022227	1.0220013793368707	0.3073774761032791	0.36649575697835945	0.6334358622661325	0.007316152869241085	-0.07504761304879695	-0.5391560072920288	-0.08600353885837768	0.12832983893793623	0.8077818814181289	1.6528354375496888	0.21234373922043884	0.9032204399366083	1.2833386365765	-0.0731957621777457	1.3621136629362987	0.7692157153017648	0.798874207686043	0.8997788459123398	1.3925543312435322	-1.708976403972608	1.0916675687702535	-0.4390571426713809	0.28733186231936336	-0.11856705374831819	0.3197392910102609	0.01782915905160915	0.038605432294991644	0.6952904079108192	0.3325442305900075	0.6272766704269713	-1.368393495999423	0.8696600982658782	0.10192048445295776	-0.25674462990507024	0.7831729407432285
0.8439241095106333	-0.3836187648397265	0.7033777892237296	0.7315775127833986	0.3854012936681064	0.545919834923135	1.6381062406681672	0.31314323742067757	-0.44782308026620965	1.15345415818248	-0.08956529545622413	-0.19458453142780135	1.217118312463313	0.17572045327726288	1.2002412750480418	0.4405062979342496	0.7704221821397703	0.23601683834762396	-0.10589346208369341	0.07675831165745108	-0.6906255888190461	0.6430842779209478	0.36329906556833286	0.851664456035652	1.8303388370201124	0.4311530273722545	1.255199333016199	0.6010941332359493	0.06354619132349931	2.290800120940437	0.6204025458676165	1.745047668437792	0.47350498074045005	0.575270324233456	-1.180697627456745	1.0375301162326716	-1.5947672729577906	1.0517681790890803	0.5924024497978554	0.08655787087141993	0.37517246660191766	0.36056456957938254	1.0368323507741861	0.27126799891687225	0.8651653119557562	-1.3725126591112407	0.2674364872872874	0.12773560243554968	-0.12549638190962997	0.5542138414233354
1.3866905618392338	0.1774747666314663	0.9715725044749572	-0.047361561426521426	-0.8040903657003081	0.5205453719958834	1.3555957951669049	1.3609218127221479	-0.6971136192314391	0.7877686872721569	-0.23762468008747498	0.7049381502519049	0.5402281520459198	-0.07911029237312009	0.5527554532932111	0.40638308108259097	1.0387869456250556	-0.496522595611638	-0.12372946787098249	0.5001900123427694	-0.5768081203145649	1.307176537770704	0.20168008239416482	0.5165567324919875	1.2437607529286832	0.6092793407504224	1.2290528359912047	-0.6048466210006253	0.06164805524123966	1.9161410529754224	0.3035201441741993	2.159389357190742	0.2134392081660234	-0.7044324972058035	-0.3572839224038367	0.38899634877251343	-1.5496102128031124	1.4744373342763293	1.1276486542694366	-0.05453440332568271	0.353794274039173	0.39145868124040145	1.0096076200412558	0.08929874038285766	1.1721579985915	-1.0209761948437022	-0.38833318598835675	-0.04110618474826671	0.3978244094683074	0.28013565805769086
1.2939330458653362	0.5184727971305305	0.5429170566188853	-0.7785488050690067	-1.6228801477417192	0.7143941786560768	0.6612298154225317	1.575229660810153	-0.04462434658307555	0.3596266186667919	0.10233736331731023	0.7266049621972221	0.14634544209231484	-0.1961870620956624	-0.6930482614022289	0.07755409765197185	0.8662706358978002	-0.7463635915624596	-0.05734575786505494	0.5370794541696584	-0.046755498728821995	1.3494028215280114	0.02097985450116964	-0.038604604805248986	0.6206370322335679	0.6582108846959006	0.8528922425989116	-1.4735590313494473	-0.17705763780137024	0.37190848959651024	0.14027857156971202	1.6680591464373444	0.15757828719942116	-1.36692835951215	-0.03533470214512869	-0.5082364143970204	-0.3944966393700765	1.132964534089158	0.9126883332288342	-0.13814937484715525	0.029942500600768248	-0.20622443455155676	0.5550171213519431	-0.3290079260790447	1.3953604424059542	-0.3716936944126468	-0.8012390325418695	-0.24404706118317698	0.8570577978025434	0.14754886917270865
0.6410184296426322	0.4952842366716975	-0.35803627972046387	-0.5837054419203845	-1.3513641107154999	1.1587412237176502	0.13378471430428443	0.8593214069511298	0.6774297696251806	0.5541111481809403	0.61513569793968	-0.03809252869527074	0.18241035186802543	-0.09340359366669046	-1.475289353171274	-0.5679888856100505	0.5324889307274225	-0.20585715461367074	0.10348889507045507	-0.03604717402835747	0.45665141475228976	0.7226698123519119	0.18535372118130058	-0.19081211432583534	0.5693732372744702	0.68325646034086	0.5782362176921285	-1.2003662447184338	-0.3697763879152445	-1.04119530049684	0.13717421638224528	0.7700065224964365	0.08155759546389686	-0.8491659338772133	-0.3578924642630193	-1.1769738246140902	0.7136156546528073	0.2624266533064924	-0.08606264179157808	-0.17842695764708555	-0.30597246273162854	-1.3255518597764964	-0.09536414688734557	-0.709602780256214	1.383234199094115	0.3135229236118406	-0.5281726189137012	-0.31333639223507276	0.6206220429573901	0.15215173827719689
0.08318753005519361	0.3582137211576677	-0.9525182495153686	0.6663134324093408	-0.11203261169274457	1.5252455378972323	0.19230685843961937	-0.176663188988709	0.6999820327588925	1.3241450372078802	0.7945746400845478	-0.7261226102930229	0.12227925590926607	-0.0795988872431992	-0.9658791954192025	-1.209197482576468	0.6167198855117166	0.5915922444079619	0.39369994806697123	-0.6581717433230675	0.41488979589054686	-0.04714287042332303	0.6157125282556646	0.5060585335999234	0.8632869102310997	0.8160015171986854	0.795140390909222	0.11707529225740419	-0.16458633401442274	-1.2188311097720097	0.027137735956978173	0.3049209929251832	-0.08730664574142853	0.3901957200651728	-0.7516329709747203	-1.3803139638684703	0.8171526738178791	-0.4631937647161799	-1.1700668173570001	-0.07975341141439499	-0.3450714530536443	-2.229203593326276	-0.5452837921481081	-0.5984030375596227	1.058561297604867	0.670219966633944	0.497609276641073	-0.15657846078432175	-0.34843253880558345	0.18031749304541697
0.12404344351784445	0.40196396507590143	-0.607211508813751	1.9552740908924704	1.0507345817936014	1.4057378482166893	0.6098671507041993	-0.81168819670408	0.1415576734602192	1.8496686710325332	0.5207970178309419	-0.6165270150772175	-0.5193366221805232	-0.35940637663338315	0.46661706559744837	-1.340885828612394	1.1884254979938977	0.8934363842447341	0.7615897566144806	-0.5844562216575823	-0.11075419804824006	-0.41785221555483765	0.8468708574273471	1.608781242813313	0.7476802637167216	0.9454145753982754	1.2808175193241476	1.3524868505439356	0.3992889579085757	-0.4008339725541435	-0.33690526192149695	0.4761827952071447	-0.1504040797367067	1.29272501214779	-0.647391795195753	-1.2271267348037616	0.1472715522423857	-0.627373511172248	-1.5066172278787324	0.2020022631027591	0.014677557496756184	-2.06623460636319	-0.5394753170994595	0.032581618983450036	0.4436011261144775	0.5152707174447059	1.618554703674534	0.16595626277471665	-1.2483817534969244	0.16102803211163746
0.4937531739458078	0.5622918715102893	0.49035405294352136	2.0286068670631043	1.064823339512321	0.757795232940713	0.7233795741479825	-0.7516372297470563	-0.24304276900602795	1.434294377565476	0.14447913318155894	0.1439768859153199	-1.477000989153851	-0.6576916228645173	1.5234151516323788	-0.7865731487169124	1.5300614693068293	0.5455300845550595	0.9931499768134711	0.21031678596980094	-0.5182029025445157	-0.35947303839222233	0.534033764235027	2.004342118347103	-0.08475980380625261	0.7990440974124887	1.346383508521768	1.325465649695691	0.863319625760976	0.21557530074024106	-0.72234012764724	0.5961608948488137	0.036382189660609084	1.1413532109718916	-0.10839084909895651	-0.9336584769737669	-0.26221533449337964	-0.4183943645257195	-0.9300977993369616	0.48337528046582284	0.5451516204166065	-0.7271817251125576	-0.20069061952501419	0.5977056418859257	-0.313268551828536	0.07355050549809888	1.8866089849654393	0.4436863631491453	-1.2030122300313868	0.08215359085150738
0.4642819424422138	0.4881050113336683	1.4263144103948464	0.7124274794450929	-0.10717483230506586	0.02380317894507074	0.15629642788100412	-0.12373360206051723	-0.0027608902074315743	0.2926833295584831	0.023128961493453132	0.7628696791393368	-1.9096731834483465	-0.5183779384443972	1.250560774689729	0.00943282828238144	0.8883009993681303	0.054491175869775775	0.8301221716043826	0.9198787447264795	-0.3703656103100742	-0.26601512397539995	-0.1470761645952848	1.038267655003574	-1.0454306424049868	0.32884246116331933	0.6338584351739678	0.0015021007205524358	0.8217657726297204	-0.09888257542885429	-0.7373895579934693	-0.0852539026886139	0.27293408663547364	0.1479386197982476	0.3128150097109629	-0.5657799786680701	0.19592100772660861	-0.26303240191862326	-0.07789824437256598	0.46554996320715447	0.8161678357616778	0.8617302428271822	0.06467449391370592	0.4972575254324998	-0.9240835976586862	-0.1582699860910338	0.982014333132516	0.4704685764640841	-0.2619294686264619	-0.07804515166407602
-0.22978292997944527	0.030888979966495544	1.4201578396112127	-0.8510044341987074	-1.3690788280036832	-0.25215703127528394	-0.7489882574776966	0.839854011826733	0.5351654061090451	-0.6817968545793682	0.12028263765684241	0.6705433543044126	-1.2931097359901447	0.05865444732626662	-0.029794896806946393	0.34835787596702805	-0.5425958877031152	-0.10523073199589378	0.2297997784404951	0.7980754034886959	0.10013144417980058	-0.4113519774484992	-0.6439979022777125	-0.6589555683786815	-1.278723671840081	-0.11534731987210158	-0.35812437422642646	-1.3961972230340502	0.3533265389546821	-0.8343270489137191	-0.28554937659088125	-1.4078927527491185	0.20885784479608327	-0.8111865274453097	0.23263599480041322	-0.06331619597050907	1.1050739811337889	-0.25979915724638325	0.2880004454070428	0.06889245236827891	0.5551385072977149	1.4738345335275134	-0.046747831949565756	-0.15810099520507034	-1.0579307943789518	0.1378495295526431	-0.37886534132973354	0.252282741179512	0.5707574359072691	-0.3189036232584103
-1.003082644915326	-0.4769153075712411	0.6088914924253909	-1.3645090744520123	-1.5319210279766338	0.07819645531719982	-1.276045627752855	1.906171340068984	0.7598721524953312	-0.8503822491642217	0.14936511468012797	0.07712114486309013	-0.007502184275862949	0.4634750772225628	-1.1073549225849872	-0.01380594199000775	-1.6182571175517484	-0.03665261621704809	-0.4904750590934543	0.048393828962582056	0.31389770109587467	-0.6202231759797292	-0.5474298230645447	-1.670850527251028	-0.6003885027715089	-0.1069855976307821	-0.7158716396305471	-1.587594774387536	-0.07834839773491029	-0.9693582455713026	0.3042645122722918	-2.3465119138907964	-0.18931937632332113	-1.0015484692224095	-0.1794906294659039	0.5471219842203857	1.6717622746338594	-0.11881213487571307	0.02702468607344837	-0.4063674968529022	-0.05981786407928926	0.7341184851338105	-0.42881576372056524	-0.6172501409628982	-0.5762983871866215	0.7931465756844209	-1.0837454049701125	0.03636977039929684	0.4260205147550511	-0.4939206593870473
-1.0757625341596793	-0.5642771398547153	-0.07238960846373436	-0.6462475938198053	-0.43860063173264374	0.6823957257450701	-1.057974479841964	2.676049496139845	0.547343502698905	-0.36751959232648	0.025011659120791223	-0.3161786597501258	1.0386027145163772	0.07749951579677865	-1.1171914192569745	-0.6029763146859789	-1.359581421881913	-0.16470032444998423	-0.8262027451276627	-0.3626944217438393	0.09422257108368573	-0.506254413649184	0.06703138269365372	-1.1714076248351186	0.3651512941483532	0.4042974520252397	-0.07657931943037076	-0.4970507840165395	-0.11148865128167128	-0.2291658262830681	0.6472413570765124	-2.068170161633263	-0.5116589479374237	-0.4072129875147707	-0.4583413097473632	1.0791840262211836	1.6882307194242303	0.3727607038116473	-0.34853205070127147	-0.5277667550814836	-0.503700235960668	-0.4794334611395157	-0.6687147666513826	-0.33600462908338474	0.2633920486821927	1.3518758670175512	-0.6793339532099257	0.07891156118937831	-0.43133047522742424	-0.33039513790689523
-0.3795211479406529	-0.2022092891110686	0.17922941893630168	0.3730513146690471	0.9821055408582762	1.1334306170666337	-0.3754152168170546	2.6066150545814213	0.348639285116193	0.18780152363161726	0.003557271366820567	-0.047916690835758884	1.2895021698026798	-1.0067876527903419	-0.2760866955122694	-0.7411033592283496	0.01689029035859693	-0.5757669158430577	-0.47742828157803807	0.19008576639952807	-0.0899108849252623	0.06848520044352553	0.7854948148950223	0.30299224386916007	0.9371260644326345	1.0574306977119712	0.9890113038792732	0.7892955181654767	0.20942449616320188	0.6572533942523793	0.7280569620214357	-0.8095076399226322	-0.32955573300312746	0.407174752090106	-0.3441559015781919	1.3629433574001573	1.5950332123422903	1.002285298936073	-0.3071178184841471	-0.14085579037400012	-0.36372765770563925	-0.859601418533466	-0.46114301340371494	0.39876846386852743	0.8918371826153706	1.5715518114596163	0.28740281859277467	0.37886169823041627	-0.8798186090081114	0.29935025800894294
0.4034976597807615	0.12051406665485861	1.2482078926069278	0.7940503667158418	1.7158592567852153	1.3052183615478792	0.24193192371655076	1.4692328727546737	0.5572919934436725	0.4885868581661649	0.31713031062312347	0.7198421952412054	0.9483185573872208	-1.9573597510702987	0.5648623253929529	-0.2652400554913786	1.3252986444457988	-0.8527326842917093	0.3850654338291037	1.2275754790526432	0.30411713909508675	0.8630532765499899	1.2622354595341447	1.4955487326191352	1.051082900785453	1.4816117884039137	1.6164083449532167	1.2696014941578944	0.6015305936743972	0.9262250276428566	0.8606910277545053	0.40509012466431515	0.31937980905035035	0.9196025807707626	0.050721602734339406	1.4272746751297196	1.685885126888881	1.3547408967178989	0.1578539911495923	0.5073226752770768	0.29690648469902087	0.08261649066060035	0.10362139305451673	0.8273360635869812	0.8398301115332321	1.6338429593900752	0.9608487185651715	0.6849116602636326	-0.220061851174301	1.1181602703956597
0.6950941362200437	-0.019321702544811057	2.258936487107188	0.6272361676331494	1.5912509277704363	1.357016296254592	0.5758330685702986	-0.20904829634632668	1.00637338954912	0.6149058003669834	0.7751883950628944	1.4658492423287057	0.5698157057940842	-1.926552111810697	0.886450554896884	0.3723111844353477	1.641388668530852	-0.6367874211667355	1.238503087088572	1.6423973284252702	1.1968633253109489	1.5328028863625327	1.4484045688719516	1.6950167362910638	1.0936305361116945	1.613118147905602	1.539572755556218	1.02697925003741	0.889097373682707	0.7015301217822484	1.2366921856365405	0.832802104871316	0.9682756520653295	1.090069739098305	0.48120195304938823	1.4399203517054957	1.6181606131512725	1.31026463231299	0.6285506595140979	1.047437890107151	1.0521889152549202	1.609398177664779	0.664147176807409	0.6141995799567432	0.15861475596158117	1.8046901525466543	1.0532614547665182	0.7786325025186073	1.0053766211993722	1.5652645793584126
0.6742110329907546	-0.4287241673757104	2.46219246302252	0.4672164846734024	1.1987357420293343	1.4065662290594247	0.7874946854404974	-1.3828694327793198	1.2091940667617171	0.6747499242751662	0.8728948815291159	1.8231030686126144	0.44663548352971233	-0.8039288127893075	0.8544976235417145	0.7009985323279733	1.1458954125816097	-0.17807321086853556	1.615255671495264	0.8891985252253125	1.9047244777352448	1.9008114492514696	1.489155964784441	1.2126924183692536	1.2554927101478983	1.5649621371806863	1.2001566574157363	0.8945093976926406	1.0862305319588823	0.7360948031647909	1.6294092833169167	0.6315159865756945	1.2198999110887139	1.1976700091227794	0.8155172220851542	1.487585736387062	0.9210105958258588	1.1772719564692993	0.782442478577292	1.3239175175060331	1.556842817450537	2.5558619524257873	0.9448922902309757	0.18386183353813446	-0.5766990358226894	1.9700508628259354	0.922364963075808	0.6965613667928289	1.5954390630386237	1.2770006010609314
0.9127360010133517	-0.4939286040126114	1.882190283466031	0.5612543943020307	1.0565919054995	1.3362854141567286	0.9995352601012251	-1.3703968565914133	0.9735158205658406	0.5585201242513478	0.3274040234038411	1.7996088542141306	0.4920513152822355	0.7042169231166308	0.8041254160958832	0.7620819070682767	0.6877609299863544	-0.11970476909693693	1.4291007689064632	-0.4529697767538988	1.8469294116573987	1.9251614255507776	1.4995002071842762	0.7031019016540979	1.2990711735847529	1.3120099974755206	1.032020884079664	1.304165970615678	1.195989481775082	1.3591825952039274	1.627031033935401	0.41161703557243884	1.096112322892056	1.3303837197101953	1.0111894030991053	1.4837985690240854	-0.21088646742822295	1.2945494899977201	0.6892219697418159	1.4146983055830322	1.801495671542676	2.4407242237206983	0.9391923057525621	0.11372946826861313	-0.7595491954899112	1.6671151156107575	0.8916083517972524	0.6184148680970899	0.9988579938090021	0.44328033795697114
1.4930269626838213	0.05654136640923626	1.0978831140169296	0.5316384521557171	1.0617799665455558	0.954036738853167	1.0017854940674649	-0.5188045265548699	0.5790914725731084	0.16772672885541687	-0.5728161533068963	1.6000269662037725	0.5697820207327872	1.6714274124735964	0.6712424191453954	0.9230349822960153	0.6935430929009218	-0.7281243442718152	0.9434112978332905	-1.3439059046755863	1.1216205214081114	1.5423376866970473	1.465193770230508	0.331957729797758	0.9721054634974193	0.6907835958365475	0.8808220475470872	1.7509285449694683	1.0878914216744742	1.9808626806000398	1.108842756794348	0.3962874890428978	0.860298151281498	1.1731706283291308	0.9849310059797315	1.3038800012448688	-0.9886934174006965	1.594259352504599	0.6062933010001523	1.3808600478621356	1.915937138758338	1.7465387829313863	0.7735529449831463	0.38277238476057707	-0.314316673256772	0.6428023769664085	0.7606840926549288	0.5685414356233272	-0.14406541357770336	-0.3752113273317738
1.7742546756275517	0.7325400273906713	0.5324784647673265	0.042398471657948425	0.7924025375590731	0.2718148261886817	0.5070145315621497	0.10800394523953824	0.33527301359523287	-0.30637520469684093	-1.2217502051685316	1.359738225138308	0.6790554988135273	1.6454821484363726	0.14748166012339045	1.264363943388813	0.7537296310902193	-1.509601959309683	0.4650870144353897	-1.362063294509964	0.33951378840284235	0.7254377506907304	1.2923039401149552	-0.1807153264422718	0.40919380706601494	-0.2541917114652364	0.2903409019654245	1.4655717449790966	0.6617323643942308	1.7638784763585835	0.38559254410836846	0.24859097960860108	0.6249329085711497	0.40481242003264944	0.6599588541602965	0.9434577495319464	-0.9680101893482143	1.6502971489295395	0.6108877906454978	1.1200685716971006	1.8387937821054705	1.219481766014159	0.5027950789911221	0.42663149618053897	0.22589909489747048	-0.7050048125180813	0.14106860291506376	0.3324678748122142	-0.7835743965231329	-0.7925126324695179
1.148458082244454	0.7638411650034371	0.11043749467035809	-0.5711901395483354	0.17275435255746568	-0.44619913697526775	-0.3410128786541396	-0.23387269985363304	0.1579454899679204	-0.5496779794769834	-1.279919151613063	1.0761924505914404	0.7535892442229641	0.9006616523351552	-0.6936936947137604	1.391909408574498	0.30303445306764726	-1.7082418792021314	0.10034126306410762	-0.9783976963820346	-0.009207097278703927	-0.27752452718197357	0.893562154694097	-0.8599590983303387	-0.04832943394578828	-1.0747468356445982	-0.7474115295581581	0.40142468250228713	0.06439008916857016	0.6212976786685198	-0.1435999627167808	-0.30361002558760763	0.29447484385736583	-0.7235402476286402	0.14967924003891606	0.49709039090675533	-0.6320931360076655	1.1492496847554101	0.5379972305471571	0.5328340375579601	1.3428525459007656	1.083456210515992	0.11817215794354406	-0.09338691468168112	0.23846921416179714	-1.568476032760878	-0.8488852611795814	-0.2638880543274408	-0.5880654866006025	-0.8978754206905992
-0.13548132895419798	-0.017636438761195375	-0.40901902100859333	-0.6163484524679699	-0.3532871645375842	-0.8956482912960377	-0.8761109102519059	-1.2570343042988472	-0.2582612386667321	-0.5290169242934719	-0.9524314412867465	0.7154466713426234	0.5051191397141179	0.15414265949371128	-1.2173648200808926	0.9748532597248039	-0.5414393169980847	-1.111009021956423	-0.20437250810669386	-0.8168272793377163	0.0835643523482837	-0.9214145515419359	0.26422431913762406	-1.1924951328320785	-0.30811326439621667	-1.2314436419440722	-1.5772130819554218	-0.670960719709728	-0.37770445611827114	-0.657966731913476	-0.3706785410174881	-0.9324907160945396	-0.11334343481138898	-1.3716317029952376	-0.2245555362137655	0.030476857204913426	-0.7746783994856524	0.2509285604910754	0.26187737395310134	-0.21880168531118543	0.42540634186422044	1.0040524409430038	-0.2827014982196773	-0.7965890444188369	-0.36189522899647586	-1.4479712619222853	-1.484854599456584	-1.0345927706577995	-0.11954850485921059	-0.9808581983156491
-1.1093709595858023	-0.9006388031600104	-0.9666504073877512	0.07637122935907587	-0.3237570391123144	-0.9415718172188714	-0.4633544102468155	-1.9676761181623599	-0.9278018182057443	-0.5077031964365346	-0.6897184738383797	0.30175155489712757	-0.26912643238477874	0.027002971885097277	-0.8505441012568491	0.3225012039777423	-1.0514212819240827	-0.22033890552460322	-0.4509259995393224	-0.876203747457758	0.3471104231842315	-0.7582962243760116	-0.44378116820342617	-0.7182418384466261	-0.558417860242229	-0.6237976070136839	-1.5249955774827921	-1.0109865170097951	-0.471101794952305	-1.254990285788056	-0.44532066740661796	-0.9979410220496744	-0.28171462938824726	-0.8492998573322887	-0.1886254840509439	-0.43946746973466827	-1.4086237212034958	-0.5334209496266763	-0.06181104497206511	-0.7258676907442124	-0.45843981752768487	0.6684373733538357	-0.4527798306425696	-0.9861609225148911	-1.0135083816583959	-0.5954872226017183	-1.1553248425234834	-1.4933463278456038	0.02879278019716302	-1.041662377131158
-1.053536007275634	-0.9712227482041504	-1.2494851528152529	0.8662975387913747	0.1975506517253833	-0.6459372151217131	0.8247072545203649	-1.64902639671962	-1.450079765081338	-0.5860650195498126	-0.682450010778252	-0.1004559911477007	-1.2230544538762786	0.6236760017412482	0.20824425381636547	0.1742637953053847	-0.7502935515564187	0.36375894001508496	-0.5051603522861514	-0.6412330119426135	0.5986640623674425	0.0986895913910766	-0.9249063831020857	0.27916343543056726	-0.8267025103455554	0.26705196762824746	-0.6524174338042368	-0.634009213604985	-0.33461983247970817	-1.1079575621598146	-0.4482655961221043	-0.3136308097752085	0.09566766238538735	0.5885416901731131	0.23277923022285654	-0.8367046901121269	-1.6434963132511284	-0.7906096744494835	-0.10908341192800507	-0.6688025223937281	-0.7199185612579414	0.18250007833644757	-0.20110798444116418	-0.4461670278525935	-1.0393633501197064	0.2531094242896485	-0.08086854006951912	-1.290421882122787	-0.014880559879689677	-0.7239554670287304
-0.1912841024931599	-0.03340396702296488	-1.1598499328051677	1.0238496492193183	0.669136631009926	-0.19549273202730116	2.1329481246644955	-0.4978382424655608	-1.4818957319200752	-0.43977182038551754	-0.709741873296277	-0.44332220118003884	-1.564375910163383	1.489809601253544	1.105543119487713	0.8322565082341785	0.025602470083717972	0.568399270154597	-0.26527222830740027	0.13472600832880632	0.7990899304627891	0.9786221850425639	-0.9139522106957854	0.9572153957780828	-0.7741948006173284	0.7995415056009336	0.264668343259368	-0.12131828226518324	-0.23017123474228565	-0.792999829099514	-0.2687463137014007	0.5689541721031272	0.8349988992957853	1.8065667606199736	0.771324761960495	-0.9993716632088895	-0.8069141146245842	-0.5439070343180846	0.2514967988025502	-0.13608710517018505	-0.24247193513169535	-0.14770773869973117	0.37010478863457436	0.32598954982220785	-0.3035287767150601	0.5218766442456574	0.8362496615375088	-0.5758384821505413	0.3091211119625013	0.19440337421509762
0.6215489571344892	1.1890791215105756	-1.031147907467916	0.5653858948990119	0.6263969712356355	0.1413305073508388	2.487284522587878	0.6402374593679485	-1.194702414046544	0.23986645711977214	-0.46350284502666805	-0.7093329560818192	-0.8431362604980531	1.9745566224891284	1.2089254705368773	1.6564402439541661	0.5335832380578837	0.7510141435440987	0.11682471673975578	1.000456168346976	0.8539537533729176	1.199199992342478	-0.48203899796562916	0.827667372374889	-0.16375003276057523	0.699957297263764	0.49248835297948346	0.10263840523763194	-0.2758809560467195	-0.788591177991584	0.12958570668917085	0.9221642813125025	1.256977433642633	1.7920694532739494	1.1937613932386915	-0.844880096058195	0.5515785513500929	-0.21457457674436747	0.7424538185976817	0.41382789440055306	0.416806924329629	-0.26147155652023196	0.8821551749333905	0.678160504963515	0.6469605693474358	0.15997852616734004	0.8973406104258591	0.10562800397961421	1.0719577533416598	1.3241448144289545
0.766880351870817	1.7389284653638777	-1.2420115417352904	0.14551795016758948	0.11840020516434854	0.07938634643571162	1.589654127122219	1.0596260240616755	-1.083652210239482	1.09556109125669	0.056394105949015824	-0.8907159883412775	0.4073140869183119	1.7368527637783295	0.726156056473777	1.6211970095154344	0.4428568117713707	1.0923887506724443	0.2618018902696907	1.273234806331835	0.5724854176767759	0.6377682552223676	-0.09970991326371542	0.2685117955434042	0.5705837594670622	0.17441630617111512	-0.03230890591042278	0.09667918590758609	-0.4015161535750148	-1.0474000512755142	0.4523778636807779	0.5864116745821267	0.7955344201370408	0.6210612922933963	1.4434881305428295	-0.5284204947403207	1.1117744332032027	-0.28235839213982955	0.8629520828305146	0.51689868507702	0.5224722638667927	-0.40354817904636703	0.9585487276148399	0.44345513158976846	1.075932793246702	-0.5053685926807909	0.2442632424521038	0.2875181370590035	1.5249283504473143	1.8317788965392319
0.31761878813486694	1.2626703124378125	-1.6966125220577148	0.16028550448594275	-0.3915138819095727	-0.4941615193450813	0.013109408121200192	0.7271345055067684	-1.328997571826931	1.2094782533528832	0.521270742202297	-0.9829575984862887	1.0413106387667428	0.9873572268848433	0.34050969344070714	0.41240505881049067	0.05565116534351887	1.3108749439619714	-0.11715321807942604	0.8163998124778864	-0.08187217245622684	-0.22535327207086772	-0.25522249103648165	-0.027620115178464997	0.5571863600303408	-0.39805047074590233	-0.8219591946980929	0.0759412230703147	-0.552992562026608	-1.2561846872225417	0.2787949059596812	0.05043509870406258	-0.38444838166367684	-0.6469369590802799	1.5008476464087377	-0.33374543184626565	0.2626634021702809	-0.909287737896167	0.34276935687026766	0.054287692584765256	-0.12803660131541741	-0.7612818462310571	0.505004623906293	-0.03837307169478718	0.691391840587145	-1.1062608060217025	-0.42455468604332536	-0.043008622151334934	0.8669170411256888	1.1825750050922696
-0.26705000336284573	0.2087049670090226	-1.8664171597498205	0.23767783736860726	-0.4825103992426734	-1.3272986085167116	-1.3349085460868524	0.1732681356035593	-1.5220407764407535	0.08309898250438892	0.6289493253451598	-0.9978834945710185	0.4433004131910809	0.2561724299329874	0.33519312564869946	-1.1393211471151063	-0.24208455768734144	1.0695640609849983	-0.8959717586634631	0.17353095608237304	-0.7962577334216128	-0.7879826722865821	-0.9197276742319357	0.026319689949217122	-0.5267273776816803	-0.7755658292108987	-1.4167441742610647	0.04357853534565252	-0.8072275327639565	-1.2812411628499514	-0.4199645950409967	-0.1486956186288606	-1.4464062248344505	-1.0660562904559256	1.2348002487140781	-0.36432821545961924	-1.1483271370420347	-1.7831251480219807	-0.5437528481225495	-0.6936805468318303	-1.0164238973425743	-1.1961989446540342	-0.23582794700945078	-0.39015403924997455	-0.16972837666777127	-1.3995917876017365	-0.664262510212152	-0.49193913745433854	-0.739678009851467	-0.2847796126794968
-0.6662281897119066	-0.6725067227016593	-1.397369556517366	-0.20551968902435175	-0.12316434596096024	-1.8919530876493862	-1.9286422855097658	-0.024473005557949776	-1.142598614412687	-1.5938903811825145	0.4299490867488428	-0.9664883816828107	-0.7793885272791382	-0.08620415473316764	0.3008150785843045	-1.8086557180109464	-0.487707503365768	0.52697239656611	-1.5662021456750894	-0.08656110869992706	-1.1102532911256229	-0.8242410714354269	-1.4632680287610713	-0.17810043354627905	-1.863496848383031	-0.8985972470313857	-1.708533192264582	-0.09703544692055299	-1.1999677529755797	-1.2045156944354525	-1.086555664328003	0.05001929569233595	-1.6043826716176177	-0.7187451440180037	0.5446408255089049	-0.4072650207874451	-1.7389760328184087	-2.3125961676563116	-1.130534536408357	-1.2783899001130454	-1.4227552464032096	-1.413520097741711	-0.8514534648940861	-0.5046067545133683	-0.9068703406435066	-1.2686468097100534	-0.6729100708659531	-0.6180882678246994	-2.126750893272517	-1.572776260612667
-0.8415845638394737	-0.9412362582128738	-0.5473019930939872	-1.0593640811910838	0.34046670067958346	-1.802838807914292	-1.873867015789411	0.298978643240079	-0.2276882936500144	-2.4286454558361172	0.27431515570086046	-0.9224695508836276	-1.3827663917401314	-0.09155240987130955	-0.22776642013876494	-1.1454739108653458	-0.9307491745996104	0.2784235627481084	-1.6301174812576997	0.000658724335068019	-0.8567669316417474	-0.5626296129056446	-1.244270813743532	-1.0471931237557581	-2.176695768827779	-0.8025699894352908	-1.7669450924858878	-0.23210826182590222	-1.5094833751436316	-1.0323660646966808	-1.0536795635568157	0.3384265928661507	-0.8073012317425148	-0.46546534581661064	-0.34760011499368193	-0.18097027934628945	-1.116802501114718	-2.0814369147266216	-0.9145860596064508	-1.3823848372213356	-1.1004476030221697	-1.3073042888836939	-1.0063437179356265	-0.4133813536705296	-1.150108352323536	-0.7571522525848694	-0.8793479265708934	-0.25612675775353655	-2.1996921858691096	-1.8518922896939964
-0.8405459623078549	-0.6659511605619002	0.10029463501141231	-1.4865284549628015	0.4579463996544039	-1.187550760283994	-1.5767122722906415	0.7876027082043009	0.5972060981969419	-1.6923203657124053	0.4460315032628728	-0.8847188224798419	-0.7708894720825287	-0.06740088715625647	-1.046398637305049	0.13190270075627664	-1.4561040435826837	0.6990290704537515	-1.0192101773464142	-0.056432758968857674	-0.3489843304189351	-0.38408320220923603	-0.3261029659639858	-2.0428341431894377	-1.0825779740252073	-0.6106470721092211	-1.5754548585682269	-0.120204809668911	-1.3654237137261245	-0.605047138723022	-0.24807595717764006	0.5081070333562366	0.24946975112047592	-0.8605541138752777	-0.9066713507964059	0.2924439135419356	-0.2050206334235965	-1.2170456232856894	-0.04913923952377899	-0.9936915060755926	-0.44243799451561844	-1.0197867148580853	-0.6463760752668813	-0.086028278290693	-0.9297169733869618	-0.1267782093522383	-1.3040076922678947	0.41623052578086933	-1.0081428375211952	-1.115140292769149
-0.6854953375965643	-0.19598573677174264	0.29713955815821325	-0.8990913462659352	-0.012249635465219653	-0.5796084099085275	-1.2818182731077337	0.8439890820349512	0.786619102921685	-0.0804275902857421	0.8703945239663251	-0.8490497994881572	0.4074600111952111	-0.23013499512297164	-1.4334002532025192	0.8625319481572168	-1.5215560095118048	1.462966214656827	-0.15104398265354999	-0.5023094670909765	-0.09043118132334817	-0.4994116232745561	0.4852823122513195	-2.1256468857095077	0.4080644440702138	-0.5503348035107156	-1.0805912551332748	0.1739050111170653	-0.6520730602893757	0.12095883940824483	0.655780488456583	0.633128424518638	0.7371355656468643	-1.5054975804869524	-0.7490907344560358	0.6351103518582997	-0.03744794836142221	-0.30986851181984587	0.7193114943241347	-0.38771869957640803	-0.0460152949841813	-0.6940335218492494	-0.0669712854481052	0.46326228263184804	-0.4828146082942396	0.25997884070348326	-1.483027899102131	1.0280871953407054	0.33427272963170396	-0.08194081368429663
-0.4769864969386673	0.15105277533646558	0.3384069151671412	0.22929251016314214	-0.9157929331027537	-0.3987862016278156	-0.9624269209089257	0.13557532040047793	0.451986102274516	1.0106206009772039	1.1846559884156798	-0.7874437086897068	0.9767420646962622	-0.5605453701172652	-1.02681530436567	0.4915641044995788	-0.8042866624345987	1.8283169697198787	0.4257017166108248	-0.9678492386779867	-0.32024518249770645	-0.8585399324567334	0.4161952628884368	-0.962181684765353	0.8884020685809093	-0.807384561260336	-0.42070698258107525	0.17086279370180937	0.25386905270927174	0.8372567484095169	0.8463880130760414	0.7944028003258706	0.34004468572052954	-1.5736319001323622	-0.11112593718640311	0.4670838360929502	-0.5326175763895669	0.10340490968256427	0.6993368962887425	0.05515468762688653	-0.17072873522945284	-0.3277763797163923	0.25089897606042655	0.9482012999691088	-0.015682592970208697	0.23794431353739876	-1.0299271566540293	1.2343661242335582	0.7721787887833649	0.48004234056251416
-0.42346378235160204	0.23172658883114391	0.5673271929417825	0.7686313340090943	-1.7558509720335969	-0.5694546101698412	-0.5743114170530658	-1.0193046629556965	0.17116356202354718	0.8858019231339618	1.0825492604544726	-0.6659633751451126	0.44031587365291275	-0.9275810872983687	-0.32372414675757627	-0.566463625175884	0.24723653955434152	1.3796263323177382	0.46812660050692867	-0.8921476322070292	-0.855939630255161	-1.257176441470215	-0.4757772302615455	0.5381940223073074	-0.0042983589647811555	-1.2845832793902119	0.07392459049156787	-0.4827006398908577	0.751061244841881	1.091112819935634	0.12667851047119347	0.806651616607622	-0.5794386275939378	-0.8498679909551498	0.2685289171044779	-0.22250442076498653	-0.709683388358141	0.005775241307122812	-0.08338733610280787	0.10005355437243998	-0.5961172410423059	0.05409669361388725	0.012780845110568028	0.9190061674484162	0.3305441222154612	0.00641031227789104	-0.15130523025532916	0.8960527010510997	0.26968252600644044	0.3511435172008906
-0.6285868472059509	0.05363658018283126	0.8344203859022329	0.14998456489424444	-2.0180277113554546	-0.6907032512644649	-0.2678731915548321	-1.7783796167571597	0.285851856129134	0.08101122182216323	0.5790028402191366	-0.4908546832005864	-0.6276290358291823	-1.2273733530088748	-0.13702752484522077	-1.4573225286563491	0.7363413397010478	0.4032170100548283	0.16889201414466085	-0.20501291535211913	-1.3272574083169988	-1.4848275701070686	-1.3572207060034842	1.0742843141507665	-1.2878546013326027	-1.5908355227421178	0.17781761339603447	-1.4404505651835686	0.5573815767591609	0.732661033344749	-0.9648058037399718	0.3738837970140926	-1.3357858231102775	-0.032400545215651576	-0.15983111818303816	-1.081525647713613	0.014252473092877258	-0.17753774249487872	-0.8905901395676934	-0.184522603640071	-0.9197830939693797	0.2147417064445428	-0.5869895321140134	0.2155229371852739	0.39927011824532166	-0.0798515851059245	0.4951485305151766	0.1541190528534401	-0.3409513688315405	-0.10296711556528573
-0.9093111738895843	-0.29378656021255556	0.639925399133492	-1.0188159988495433	-1.5805151568994473	-0.5352730728611668	-0.25065713584563465	-1.4669715242051142	0.5377628767851221	-0.45813342941511254	-0.05282261092319021	-0.3433878060116054	-1.312472049094632	-1.3719047763749015	-0.6505308495927528	-1.6665806019473721	0.2308685406588529	-0.47654789836173056	-0.10494540481910745	0.5656621723419025	-1.49517645489024	-1.4302698353076044	-1.486354626816079	0.28312410494351586	-1.7511771654981654	-1.3916519646706438	-0.007747728364038311	-1.8746411014291071	-0.04092922980763295	0.05533907044477164	-1.7324812111858237	-0.5051912762394738	-1.4555744697342647	0.05669467536818801	-1.1856022241198625	-1.7227741362734872	1.0986303302224356	-0.11214286817684695	-1.0017337367184433	-0.5008713078895904	-0.9382710204823218	-0.10818282135613595	-0.9854757234222143	-0.7727573317360199	0.062336666251741814	0.1054723595408506	0.4465810349887887	-0.6543335827220856	-0.334996772897983	-0.3631950075898632
-0.9669707510100862	-0.6884819378441761	-0.1915171503493538	-1.6583884585654332	-0.836686062822072	-0.2790152921898058	-0.46840882561675823	-0.28556994102973204	0.44947470325714056	-0.4598060458905504	-0.5732779096920629	-0.3329638407010219	-1.2830014377740186	-1.2649131833538942	-1.2378713257402516	-1.3290175939372593	-0.7856344950498617	-0.9336802662472284	-0.18260705856932186	0.8795328933437455	-1.3589982414214843	-1.129822111898108	-0.9404416395545779	-0.9420069349136837	-1.1792749683130046	-0.779172680441649	-0.19697120082337374	-1.368845176575795	-0.49771403988861346	-0.5315761661482625	-1.9373493752978186	-1.4127194284254447	-1.002915838257737	-0.5959470436737918	-2.0180411768885858	-1.9830259118487235	1.57481836201677	0.08179629839947959	-0.4446841913057988	-0.5906279866696031	-0.7688458447226797	-0.7972176494854292	-0.786357089293422	-1.4252109305359528	-0.5852788774660972	0.3476156428546495	-0.12329404365026059	-1.2074931825355228	0.21017737835889239	-0.21058918501322274
-0.7524562711682187	-1.0028226152913924	-1.16409585973681	-1.4005030030279766	-0.33193491086158805	-0.20930552311573022	-0.5471304289460208	0.7308150266060924	-0.04659117080486995	-0.40434307285022786	-0.9736802337344503	-0.4719610412559716	-0.9110045193293457	-0.9259857364024041	-1.2656246070014918	-0.9286206387560981	-1.451674531535326	-1.1458251377845459	-0.2080726923713861	0.7407433705173165	-1.0528497823675185	-0.733733373317512	-0.41568575767091576	-1.4679285485110318	-0.3589116880275847	-0.20449349079427961	-0.2347035867701386	-0.43239158038742	-0.5319562461979153	-0.8688276680230973	-1.8262122342660918	-1.8550795930800483	-0.4837835500602105	-1.2061402800370944	-2.051673046703009	-1.8863137698294412	1.2096331139035637	0.06743815663112204	0.0644060079806796	-0.45628736873503306	-0.6682497002344184	-1.2996553080786382	-0.19831080495904044	-1.4680088211200315	-1.1355603587443828	0.3753363898040381	-0.6194285853798028	-1.3827540695769696	0.6662309543838577	0.1512071648937102
-0.5340887979516112	-1.1179044693522324	-1.567315196426562	-0.8677556367937362	-0.22048106201605458	-0.30222407357399267	-0.157296463753436	0.6407320128384265	-0.488592289837649	-0.6620605857629118	-1.3797839244413606	-0.600710938420888	-0.635209352325248	-0.6124749474091524	-0.8605863464813409	-0.7903166492353061	-1.4058164004368403	-1.4295162601048366	-0.4112802049305088	0.568944810079597	-0.7096626922167448	-0.387591815368382	-0.3756398936167747	-1.072537571871604	-0.01907916739973202	0.005646098642822193	-0.17949919761112496	0.06035761695827043	-0.32116881090559085	-1.0149616335966458	-1.6638978686437091	-1.6889958719920697	-0.39319000619670885	-1.08214800810252	-1.4087423885053212	-1.4771400560814694	0.6745839431542389	-0.18663491904582916	-0.06939027825929346	-0.3104304431214702	-0.7564506799371477	-1.135437757971009	0.14754377833714455	-1.1528799966101673	-1.0991707497492056	0.1761629348022426	-0.6254096621681741	-1.257356478821115	0.6249279676311751	0.32694703143422216
-0.5258458069187462	-0.9446249008225095	-1.2070463500643904	-0.7880291690182062	-0.13337723447277153	-0.20791670569462806	0.5683304612055089	-0.4258309449860835	-0.3908950804677458	-0.8915810061813604	-1.7928675326414445	-0.49103734177649827	-0.44913277324248096	-0.6478742470789524	-0.6657016841950105	-0.82621449495459	-0.9896044815560288	-1.8022087435470502	-0.7861272934915129	0.58945906064003	-0.3923971438004969	-0.12433806859880521	-0.5495821142288115	-0.45474560671417047	-0.034307896666460315	0.002493519798479138	-0.08738548712087406	-0.10951351493182569	-0.21154284431313689	-0.9465883068834775	-1.380765268077091	-1.1683645509612122	-0.7484529506528976	-0.31861534556175586	-0.7064052719484317	-0.7908942712405128	0.6013724430004732	-0.2990992495589885	-0.6568561931604057	-0.3062907107494149	-0.8907530177805084	-0.43473934898910793	-0.12087880955232562	-0.8642193718194845	-0.32245952700311786	-0.04045221677544928	-0.24222042061489144	-0.9527819450019961	0.2770054316767811	0.08729690115955044
-0.5468489942029258	-0.4818058937073517	-0.5396557814356896	-1.0744759181418992	0.3326250133533619	0.32603360101979917	1.068436560622447	-1.3021788653309923	0.22919383802280097	-0.4779331096733652	-1.982526370342665	-0.0722085095773025	-0.08255060169018953	-1.0193359333634664	-0.908472210085964	-0.6965238220924959	-0.6392231199893698	-1.9623706177607232	-1.0251243416408342	0.5301521632879719	-0.08140785280964324	0.10640399572162787	-0.3336052840249089	-0.23422645472591566	0.23764189918156978	0.20274803869851254	0.15236547075998166	-0.27281468774026996	-0.3106166572874525	-0.4838088352114049	-0.7333673450202427	-0.62259198872091	-1.0422180672736563	0.4491377765980238	-0.36292078327672234	0.03764398157892541	0.8040719042156496	0.03442795691705718	-0.9696930441721664	-0.3558871512400247	-0.7967288287778466	0.17333577207263912	-0.6804143359607931	-0.6740178864133403	0.8067476986923476	-0.13726659057952675	0.13443372777303406	-0.5186255761025921	0.058001633761075894	-0.42323188554712526
-0.21010427541014712	0.10959307568478951	-0.09307828888802694	-0.991052481368613	1.02001697240987	1.0936355518940588	0.8720005344016375	-0.9288215481819628	0.8718383302025274	0.5697197966111311	-1.6811855042168147	0.4516971371528138	0.4813457208688586	-1.2347442235643324	-1.016068485267168	-0.20456493600616502	-0.3252106277131318	-1.6453608912713014	-0.8058408058806459	0.007303611236315099	0.2785248702319733	0.29200307623857197	0.42052248696190636	-0.235040458366441	1.0169279309540116	0.7328555304307319	0.6532036993336874	0.24187101517668216	-0.39877794937901484	0.40085486342912524	0.2576084897032005	-0.17930044131852083	-0.741964417947191	0.7974387130543694	-0.24189614155939093	0.7465528790061983	0.6347329086340784	0.5717524126274233	-0.615970082792111	-0.254500651283215	-0.35424230612504676	0.252743736861043	-0.8620553960475731	-0.3791743919617247	1.6035498001463875	-0.18553031660404823	0.2721869791320312	0.0162074699516892	0.08487575610639161	-0.7907463896666629
0.5319229387410488	0.5216547208690064	0.06624141456341218	-0.16485661628700551	1.2381559132005375	1.554138937511815	0.07182188606770026	0.5192519768823571	1.0359264806783552	1.418771785714441	-0.8943206193050098	0.7495927993230844	0.8727073072391396	-0.7626292472104389	-0.34055445111861166	0.429757298499894	0.2388298611743946	-0.925662961566451	-0.15573267886039796	-0.8907510568187483	0.657889481926791	0.28792297801698563	1.1669051839574227	0.10437136031779608	1.7352363444916146	1.1819033160002808	1.235841929557659	1.1634950101299657	-0.2047462632947839	1.3111178177152938	1.1390530062220094	0.1907705391469139	0.09539689118459704	0.8187012213657812	0.00673825158759259	1.0952387042252067	-0.08409012772998792	0.7281049391531127	-0.01554894018016636	0.030379552228107363	0.21722889779440457	0.020658246940853945	-0.4267589978108985	0.09611280465952758	1.592397377614993	-0.29138667526412976	0.26555553598692916	0.5282932299381866	0.06551127480405104	-0.690175412987435
1.178607889046736	0.4845301312886682	0.19193332664784019	0.8286983437897645	0.48889643238767566	1.3117105080609484	-0.7597223313969469	1.737802047370044	0.6228364152893339	1.2125020188440205	0.005590565032160997	0.6526634717556195	0.7467515097221267	0.32466477917542613	0.8884154065481032	0.6988650302133999	0.9602645256948791	-0.17293035222721026	0.49654530407494823	-1.5693542456840266	0.8552279394251063	-0.03312636331277374	1.2368237913045668	0.8039972688805329	1.644176538293701	0.9857633223042989	1.4373716202821667	1.4678439123503364	0.28689607869287315	1.6485575594008652	1.3593917987260933	0.463546570223034	0.7639978339021525	0.7372294225528668	0.3840327572045606	1.0305465339799085	-0.812696645334367	0.26978280952695627	0.10053858461477165	0.26442272827565244	0.4886771090973795	0.00769534657448902	0.14122369546807664	0.5049731866528075	0.8438928899529253	-0.4149835263465055	0.28070202822715923	0.8155778730196709	-0.2721450427439824	-0.20750301072129357
1.1554297065093795	0.020706349290974826	0.34880692630827714	1.0592027221465687	-0.8707694529793749	0.4662265841864427	-1.1114449193349791	1.5855598970471	-0.0764629857787803	-0.011412359633919978	0.5304210836306441	0.29591310587181935	0.21561982953917003	1.2610603311318502	1.64809146181099	0.2893488091487963	1.247078588130552	0.24034559798201532	0.6942404531892291	-1.5178066936508552	0.6255988839313216	-0.5452148076315916	0.5484392040969528	1.156627259753712	0.6615133831975569	0.053570593956587045	0.9297348891078185	0.5539243275125234	0.8110020761822614	1.1879309773140305	0.7939897412752032	0.5132082549387618	0.5873039315431999	0.5194622605753803	0.4817930714692574	0.699071645837248	-1.0152046974491442	-0.3525654105181054	-0.41590029272810025	0.19690585181654016	0.20924343561074182	0.34600872048117953	0.20619506208472196	0.5516436489825788	-0.10932801533103316	-0.4720232328144873	0.2712275064875689	0.7636349113737213	-0.7921829114211584	0.20164462489856452
0.4801714627580854	-0.4812322275143189	0.319656802310952	0.3424909244876158	-1.8112040585914422	-0.4592074910433548	-0.9289470197299045	0.23634959490645113	-0.6707716353753346	-1.2709907551918065	0.4622153745419568	-0.018385421745754162	-0.2043496627634343	1.2703943322030784	1.271480881637539	-0.5150210596938187	0.6928409241341401	0.19591359637843644	0.4205457321504146	-0.8340401234399024	0.003185669622012632	-0.8425465092957412	-0.31705940624514606	0.6027203823511628	-0.4717639449083247	-1.0297606980997347	-0.059676700527759356	-0.9474305427513267	1.0737474372566334	0.38100580521886135	-0.049000004230342946	0.29310948975609014	-0.3067980673753893	0.06579771796504853	0.02818116981780496	0.34746919422418554	-0.8282892440999546	-0.4826743035274003	-0.9067555414835777	-0.10775702629170864	-0.3971701858509624	0.6104097044280818	-0.23567484211569442	0.2681551241266739	-0.648870754281223	-0.5455375537873067	0.07074999713735762	0.4716631303840055	-1.0550626493922404	0.15183227065043706
-0.16040269675826901	-0.5162662692221304	0.07813191037706994	-0.44114900823409653	-1.5471169585075413	-0.8852314417811634	-0.47300124946855654	-1.0069253869825607	-0.9177204139363324	-1.4752805839472072	0.031305997810531436	-0.06701528403630999	-0.040968521411696684	0.34269448133879515	0.3181907926201384	-0.9754907052110199	-0.23952767620110696	-0.11793078311227176	0.1740005163083285	-0.0745885976499018	-0.5316297525555832	-0.5322079604728628	-0.6843339691301329	-0.3865252086334803	-0.8333378291825996	-1.4458928217958396	-0.8061225472124444	-1.7026164036156766	1.0153110373588636	0.0051810462666529635	-0.3618249446948482	-0.0019439017879506447	-0.986941777697933	-0.3546297400558819	-0.6176850074291302	0.24512336488660222	-0.7719169807004795	0.005818288442966176	-0.63009687043865	-0.2551987839731883	-0.7553597160310127	0.44800737969602905	-0.5073263338074964	0.007991091140333943	-0.4264017586817578	-0.8170166731867211	-0.23718447810573134	0.18678023625220797	-0.7563512200074604	-0.2271648763846683
-0.06261151788062926	0.12954759449419945	0.09586336572471807	-0.2170361962234515	-0.2623752217861037	-0.5309785044882738	0.0910554564950319	-1.0149569857242609	-0.8045600820297277	-0.3078930077504667	-0.2646622907021456	0.18569140267986606	0.7636227376126336	-0.7456120672760177	0.0501568878294409	-0.5599932186855328	-0.47742299934107274	-0.34910193982096327	0.5023077951410528	0.3622343100061719	-0.36955113711339976	0.40209938216896773	-0.3441769676211769	-0.5882174985368476	-0.08732812469030798	-0.8082412645929997	-0.6420019465839268	-0.9934188488201408	0.8416069347297547	0.47266667816635005	0.3347411676734414	-0.02594126208208932	-0.6079285894570148	-0.1963695874244582	-0.680949260268516	0.6118213556303242	-0.9332435428815127	0.6098186994671566	0.40992436986647357	0.10826223323579588	-0.42237255403057805	0.17914204201894035	-0.026668467935951366	0.07680572588288279	0.48781239704047846	-1.2253298471795397	-0.1936400275652797	0.12497079099044149	0.0018958085282540168	-0.33698510182009517
0.7947950241334156	1.1669408991755572	0.8737910380966598	1.1525990583351062	1.0863566155373954	0.4285666357497605	0.8130534991162252	0.11858534401934108	-0.5105768820435309	1.5681598191983026	-0.04515340710421468	0.6522464497130319	1.8367712726812775	-1.1878504280983757	1.0220494044630193	0.498872144783003	0.5805222788690722	-0.22615926184630517	1.4004874540421148	0.5712544624355328	0.6085362841153535	1.528881017045675	0.402419680720487	0.684147836397599	1.2758390420113555	0.5422396729819529	0.47105662554203176	0.5906295261392321	0.8122179148997939	1.469942067387692	1.7559863137402494	0.43029629048434237	0.7007928000885393	0.6863762678806282	0.23327325191290965	1.440210985127659	-0.7889725163731667	0.837004955234054	1.4665817572985427	0.9066642239257084	0.5124983855865147	0.5026708136182034	0.9968866134687802	0.4587312575661414	1.6508288385116812	-1.3420778629461416	0.6110637351459847	0.36264950461081896	0.8396124120911859	0.2998052714476677
1.7288194610216066	1.9856980949075431	2.1538372059702886	2.672934259594765	1.6374929084637608	1.4464627751538084	1.6632994829637078	1.2996861971407223	-0.2781446435816225	3.0001931526926167	0.6676167809111313	1.1947439237095403	2.6050149223347354	-0.8438751673834302	2.3913481573121147	1.3752325255613282	2.3064204750723563	0.23115585402926217	2.1902418727480173	0.8362585687032897	1.7580089662130636	2.2767635776326194	1.0928966410292182	2.671221279169877	2.3154309924965566	1.816310910792228	1.8607578476691131	1.7661041817484044	0.9854298227657587	2.240117885358265	2.9729027876938097	1.2207514405212334	1.9250329159458102	1.6417654580331313	1.5958981482944883	2.3106969763526797	0.039764903470680915	0.7675121822223	1.829580808472135	1.643826727371331	1.4978035341603844	1.550364615425833	1.7680530931253249	0.9224385734042859	2.429507808704964	-0.76975434561662	1.9393992938548303	0.8428628512106995	1.3981645171692532	1.4640646191340148
1.9913914003275008	2.0845282530232994	2.881810507441722	3.131796886305514	1.2726340252230492	1.9248843698981468	2.2919905569360766	1.5652609505140247	-0.2017201586883205	3.0805035913833057	1.4665732423759483	1.617833936219213	2.576870132814887	-0.1768081953090252	2.7766506564369555	1.4482540449252612	3.300115305514262	0.7035990512766953	2.0851237143631414	1.1446790740444468	2.161722832134588	2.3418861623786125	1.4159803347861362	3.7178449520394756	2.289340124701532	2.355266701626587	2.6351407748900155	1.7553718598046952	1.1585298073563421	2.197228667918546	3.0591676572506294	1.8983693613445336	2.187307566491009	1.7759593728125864	2.3082155534330515	2.525808025781992	1.1170242892894147	0.8471597350466898	1.462923584499482	1.825990914895188	1.9806810813705245	2.4596005496188615	1.7662992495555412	1.296974481637729	2.3066968951903433	0.33600262615699805	2.8707965382426877	1.3937443023443523	1.50020398010948	2.3224706291363173
1.405030312915976	1.4092765356458963	2.2158487597838867	2.178930860956332	0.5139500277068836	1.6540302774380262	2.2700738265435105	0.9013645344436043	-0.08734239748437127	1.704940193476954	1.8621250600713206	1.7007791973741853	1.6200861368150299	0.3526407193375455	1.731706153816047	0.9141271301076481	2.6741537479203683	0.8371920488656378	0.9605819050166754	1.1851648670625279	1.49964440078691	1.8489749706688476	1.3121838220065145	2.818829263513571	1.1714705093114348	2.068198089293796	2.3593388898865864	0.864381477970492	1.0756611885336074	1.3282226484837514	1.8249854748359264	2.0130216541687194	1.6214683011576652	0.9578174716280199	1.6898099859831506	1.6738162902573257	1.5871433880022536	1.2308229624175653	0.8671099583390405	1.3922524701427996	1.809600396263345	2.1451413164300766	1.2564928791097054	1.5610487489681704	1.2306106109485873	1.3036563666329117	2.567078163908114	1.732754328197343	1.1520867923889673	2.1785833542042274
0.43932750935704074	0.3710267276461492	0.5461565064312082	0.5646011439223969	-0.026935392702671455	1.041736724065934	1.58779502164758	0.03404010718673733	0.3929220767263266	-0.3020849555114897	1.655297457745984	1.3759682499104233	0.15294531948129014	0.6665483827780654	0.21062710565296328	0.551694751420869	0.8949387347255512	0.5893322983327718	-0.4211219405797775	0.8294337961247658	0.4123151460639482	1.1835244905466384	0.9799631997308821	0.6122337229032819	-0.2700892311215847	1.446039314721438	1.3892961639651316	0.02990715215912325	0.7215857650511683	0.1281795588514104	0.052822739444702636	1.4400448161434405	1.165092630694679	0.07981487527360973	0.1538098046255508	0.16162957897056576	1.2182696395775157	1.5649539993347554	0.4968616512730111	0.748970901468872	1.2506386112653252	0.5273999682626984	0.9028150164614975	1.7196862145579344	-0.237704375409038	1.6032383183648313	1.160489846067183	1.5800654363002116	0.5509106447590654	1.1682096863717844
-0.22070514956733528	-0.43139325436112186	-0.7120778818407869	-0.5561596015307502	-0.029834138840898156	0.8197292369534918	0.7713251577017146	-0.37458458743931655	1.2954906497893306	-1.6427376293293245	1.1033325779241951	0.8974134909885866	-0.98924725966521	0.8908377443259304	-0.4478815261448214	0.893596569026842	-0.6334363356725035	0.2978466438634521	-1.008045315296375	0.42065772613160207	-0.07401256887345858	0.6914072488641168	0.8243648570372554	-1.1786057388841282	-0.9722958790703025	1.154448272308924	0.5866248261190208	-0.04825611116185382	0.3970888699929428	-0.777058363920786	-1.0373783399217738	0.4967056954134005	1.5160963813291801	0.1561268835008785	-1.1065664927806445	-0.9452322158509996	0.7436459370506585	1.4874554246126608	0.4675621741819619	0.4018766022117958	0.7126609229874311	-1.1879503215647362	1.0110154968055443	1.729704321971748	-1.2138979649591737	1.381135930353003	-0.21453658438588527	0.9153158085405053	0.08485151851093128	0.1636253714372417
-0.17179662393513176	-0.590268266583309	-0.474412856879969	-0.5207409425892859	0.5165428436524091	1.3570954864417446	0.3862326741976959	-0.21605276655925973	2.1744300807078774	-1.4452411585018352	0.7212218259094687	0.70987104781876	-1.1271253364213507	1.0367060294591117	0.1346805861617695	1.699312117749814	-0.8001276480754278	0.3373245789235192	-0.3657071587587367	0.3965479511052236	0.4802267568318178	0.4821641872435881	1.199899581635387	-1.2865514285746746	-0.4197982857951916	1.4772771147781638	0.604943172291136	0.6113193126909738	0.4447741850078689	-1.015052902165144	-0.7410317449479109	-0.26661424891510327	2.391470026145826	1.2128580800615067	-1.1445271984040148	-0.8230628691564729	0.9682652409928403	1.147685032458619	0.7194409887158432	0.5455550105834526	0.4949420999947901	-1.6115861800612503	1.2887082023864913	1.5896560003216784	-1.1185803397221168	1.2151887697415618	-0.4294194380229174	0.12849856931846834	0.1323115298131119	-0.05387252344284742
0.4819970600133687	-0.14655829289885797	0.9288138476200588	0.4689594876530476	1.388299987678623	2.2119216809133566	0.46101434003799263	0.2329599222519642	2.394140194048823	0.000562084772713483	0.8445008476682543	1.0133382168206126	-0.36639561587625974	1.033056302697101	1.1140590429692665	2.2548384822273873	0.33014134938493894	0.6950503206806982	0.9377989180767928	0.6564750017284137	1.5223388993290263	0.42656189668956684	1.98570149970963	0.06527356829115867	0.828498414659204	2.0338926774943684	1.3074874697040915	1.4084424424382034	0.856172247570948	-0.6499701479953045	0.5418248226239223	-0.47687666315654	2.8427907583460756	2.2204116171625587	-0.050809023813398836	0.2909387313594346	1.697575269344163	1.013465525628136	1.1682713266412106	0.9573898423703585	0.6976001906650798	-0.539292771955372	1.2937003971737948	1.4013106208650874	-0.16167410564112045	1.3813616170334129	0.5388658136112227	-0.22687683401900569	0.672438728487129	0.4780736920375587
1.2226663502126536	0.43545825317155223	2.1097941906419377	1.6224936807572512	2.119901322598958	2.4533005505164938	0.5102189500648997	0.7088144935770544	1.7607205604151843	1.3946580061304583	1.324679355747316	1.4443796121805568	0.3877911749290508	0.9826647387417824	1.3782264681083378	2.087775192941011	1.693456395415386	0.9639409820167373	1.8171583004310192	0.5233956426217156	2.036137281691803	0.3037716892811703	2.438243596669676	1.5224971363397344	1.5229570427739925	2.0607696356533993	1.8381352654279604	1.6324845139312458	1.1769656224653258	-0.10426263788120453	1.6280706351089276	-0.22921131169873735	2.212904398392782	2.1398038040773857	1.1844048873928057	1.255169055719932	1.8620046059793531	1.194845767670376	1.5518856659145521	1.2234372612246462	1.19827903486594	0.863002690146889	0.916509518513691	1.233027470981845	0.7799711704991479	1.5465321050717151	1.564497060399289	0.03994840752405325	1.1154361213875505	1.0043362585743294
1.4333031951071986	0.5944493177070331	2.00128797304651	2.121634641443258	2.1266980536973787	1.5241489142481859	0.1347725995188202	1.0761486025536287	0.7783628157533927	1.5068175224948257	1.6639969226458382	1.2992551843457614	0.2219931443365024	1.1420273845794693	0.5944620467202318	1.2967250941757504	2.1527974992919563	0.8161637379677887	1.5650499879062445	-0.49073189635467646	1.4312462925000606	-0.001802743906316199	1.7165431798177408	1.8495571694816815	0.8270035398764477	1.0925725579414824	1.3511375566226125	0.9307480449427851	0.8758001647240488	0.1259775835146304	1.5424238650082964	0.012712850188091372	0.7016127440243426	0.9089768083030428	1.5465602921276225	1.0857222632838432	0.7775649369527897	1.196123421776626	1.3427881080075899	1.0479885058566587	1.6372425495680072	1.233685765876807	0.3362971755162233	0.9476028627477245	0.8453249938182096	1.2654466242408313	1.4739498940149112	0.49467732154487554	0.7257384778814956	0.8376882361977395
0.7937262152548871	0.09800735098836563	0.757592536932627	1.5730042814008158	1.1285025772913881	-0.2144059710680143	-0.5199632567598094	1.1782753433668403	0.16230180188819368	0.2605018559648534	1.4867034040422507	0.18269359924376596	-0.8869912277450098	1.5419322989751914	-0.6718434567950302	0.25529470941604315	1.313514967881679	0.42565768199103426	0.3586401843184141	-1.9357343632087527	-0.05100099329963274	-0.38243303963690783	-0.23906026708929573	0.8454249551346776	-0.8680254751791694	-0.5563338749098998	-0.21560071029969047	-0.43346384854213776	-0.14361851531097605	-0.2055986848039263	0.30624299313275244	-0.15988505309273743	-0.9414151600357517	-0.6523845210986701	0.7843786712650371	-0.13476879726590543	-0.9496940568817683	0.48112408208288826	0.166557847528971	0.40272935237140917	1.5369933824673687	0.2866549502934845	-0.333360508094218	0.2872618120841348	-0.14187401634961816	0.6209326349598246	0.16372490173830614	0.45029169942437614	-0.6185886451798193	-0.009232387805860286
-0.47080494251130905	-0.7724562713407833	-0.6669393966199166	0.17007003241935784	-0.4554271069745713	-1.8294975217591736	-0.9827730205766836	0.803094663939203	0.09604634339269862	-1.2475236834055432	0.8711688064840337	-1.5460967312143	-2.021393833986871	1.7688778731945916	-1.6517961945927415	-0.8025419441298014	-0.34511399461999615	0.2937313392310336	-0.9977992750085599	-2.6516744453345704	-1.663945435552245	-0.5856366175474351	-2.396336609429034	-0.765318112471138	-2.282592651403799	-2.014807729374	-2.049219322603464	-1.6992415367136655	-1.4026446300245201	-0.9550282686236395	-1.1723383599835435	-0.7495549480416801	-2.1101776593262254	-1.7531003083431123	-0.5319334263146617	-1.4245912836715318	-1.9962726866774714	-0.8280116734984757	-1.5901067096396788	-0.5246368621848423	0.630649249557895	-1.0939335473057585	-1.1233511662188163	-0.808044436378068	-1.5870375338650182	0.1541779862794787	-1.4041006043923316	-0.3518270102602014	-2.1256036888059757	-0.9515425262508909
-1.7219886997044793	-1.466630215634512	-1.583554617952409	-1.4573096706044844	-1.69430540448124	-2.669527505237796	-1.0453077456388566	-0.0908839188709759	0.08891830829080204	-1.8356829917425328	0.18713688877470355	-3.013145389983924	-2.242917500005549	1.3165772260678459	-2.0038478523006438	-1.7995476728808566	-1.9414651029234573	0.6158364364738146	-1.7626556065299026	-1.8941903548666061	-2.7546145553984256	-0.47255210303780815	-3.409170977010683	-2.100708330293851	-2.4606713810091487	-2.6180020639201453	-3.1609431173292726	-2.139850963274525	-2.2403111602001182	-1.732924555123658	-1.9555947859398453	-1.4102504567991125	-2.6671262304479204	-2.2564438380005933	-1.5975412620714382	-1.9172647360015724	-1.736083048993148	-2.0022233513211414	-2.832203052610027	-1.461019397365449	-0.8364750921695133	-1.8734857721238873	-1.9227271011396398	-2.0245049047500556	-2.642689957429504	0.16195122344681068	-2.2367785423087208	-1.4846562492864748	-2.716941368668844	-1.476737871246171
-2.386540514118587	-1.6342730470904683	-2.026813935549983	-2.6262001534791133	-1.9224505001010994	-2.803632889759919	-0.9768400030468479	-1.180597488026222	-0.3668249874019974	-1.3216782044148814	-0.3581669574319664	-3.5391209007971973	-1.5315888232026489	0.17611364698243792	-1.8401764644959766	-2.5570773423872666	-2.797261470756186	0.9380536651182843	-1.750745169261966	-0.18901643534058643	-3.0851937429052225	-0.23009709969485287	-2.8379387604227797	-2.720992495511188	-1.617993003080076	-2.4540701754374172	-3.1985498196952618	-1.667108719376042	-2.352534096109889	-2.1960082345326555	-1.8433148791129734	-1.8160515130666182	-2.738079986913625	-2.4521398371485135	-1.9917274965322243	-1.6201925430397017	-0.8580488190452918	-2.4534412092249145	-2.706788666717318	-2.1470660516020987	-2.194142724426068	-1.8179079581478428	-2.3411642693288597	-2.891594313237984	-2.8232483870663363	0.28712945599158196	-2.201063033209612	-2.286313693015286	-2.0547725771553935	-1.5669035813058791
-2.374456076486011	-1.3672144906682102	-2.282316057312629	-3.002331796716754	-1.3495345049338943	-2.6525457906108256	-1.1273787676458882	-1.932643063292644	-1.1052486071259666	-0.5146143092168853	-0.895479596578848	-3.11985477383371	-0.7284223547091172	-1.0451067011638258	-1.4009757940425973	-2.758827994178658	-2.7713080983681824	0.5972005284687522	-1.3060798893174663	1.0787184816340178	-2.7688319340796914	-0.2709499361980349	-1.5449253768419717	-2.659759264728168	-0.7634772750639975	-2.1264711122809685	-2.5861047519005345	-0.9178563120811974	-1.959184937673723	-2.2263254201628815	-1.367166476536078	-1.9130217048105709	-2.428401875630726	-2.484718531450082	-1.8252768796178895	-1.1881470661490126	-0.5030863647125287	-2.262437744078983	-1.5219983273950142	-2.3978995130581637	-2.8372306585666265	-1.456472311481317	-2.0587636457417218	-3.1668010142901903	-2.216152519504973	-0.031214270898391627	-1.8738865577310353	-2.4849805638964617	-0.8888205695080239	-1.5202025396568428
-2.0280213269948777	-0.9896649219607329	-2.3118789585264135	-2.7352168827961103	-0.7875490864541802	-2.369912249164285	-1.46263047655646	-2.0065341024478096	-1.4169575252709985	-0.23489578665598326	-1.5514003672963341	-2.254846192454067	-0.5640876241575163	-1.6535827812338353	-0.8768465989790206	-2.2619805355222167	-2.200706935885564	-0.4762154318713682	-0.9198757355561598	0.9937645897378317	-2.0664115086891965	-0.8321943878720389	-0.7820847954374357	-2.144400284773232	-0.5727226541670819	-2.0094415012632423	-1.9356229156373443	-0.6174175400985137	-1.5005342629033405	-1.886380018457408	-1.130341181177048	-1.8032297341787105	-1.830834604879574	-2.212744991028208	-1.4350236052581962	-1.1075017828233267	-0.9727263063136279	-1.8926401018408487	-0.5114263220349446	-2.1651701268067156	-2.661844783908043	-1.3127061699438718	-1.2723060458639186	-2.9564508876821725	-1.2477740189068072	-0.8045212403770466	-1.712607461381009	-2.287224185557032	-0.2898603903676221	-1.511440187521821
-1.6748189508107436	-0.6677778791523061	-1.8581688652019683	-2.2171377705765045	-0.7333274072763595	-1.7593406558529499	-1.6249384486228904	-1.496751879588366	-0.8896386027065699	-0.4964843597697132	-2.0437559020548353	-1.4027834404786712	-0.8765870634615904	-1.4538185595195943	-0.4621535711620559	-1.3305520463875737	-1.5775505655686233	-1.523316541621499	-0.8609428607948457	-0.023752048339457304	-1.242150077950829	-1.6445203152300305	-0.916113289637108	-1.4202365018740848	-0.7794790375771774	-1.846305417379503	-1.446516684060599	-0.8093386090596478	-1.2396317318788788	-1.2812210487253066	-1.2149663824759667	-1.4838074699867556	-1.1739967640913764	-1.546725151345095	-1.0196462960768462	-1.2458323703587997	-1.4961444955742331	-1.5523203625075856	-0.5575539356097721	-1.5852053850493626	-2.0096179439999213	-1.351723967170692	-0.6008794417073177	-2.4832762707339224	-0.33993165796139996	-1.4119877138421766	-1.6127672314138555	-1.9236274605756372	-0.555820233840452	-1.4496767172115033
-1.3060588572799627	-0.3022831531787408	-0.9769599107190786	-1.6980229932684643	-0.835997248068677	-0.7622804076113268	-1.3995581512859314	-0.7815147374426716	0.034106545435656103	-0.6812753914798046	-1.8426528633093582	-0.6699002245457073	-0.8794083976085341	-0.774848715429454	-0.3524882542334826	-0.4323232391315865	-1.204647939762633	-1.6497276158939473	-1.0388636018158521	-0.7325851966522448	-0.48100219234325303	-2.060513691832211	-1.1743096899384418	-0.7448201827624592	-0.6819996365076174	-1.1495586949545196	-0.9366995248102142	-0.8143935731616598	-1.1482494081404293	-0.507470901307724	-1.2103813057864987	-0.8317607248564973	-0.7576149324387059	-0.6819891019580177	-0.5428408744805557	-1.159147248344047	-1.2301906285122575	-1.0610624417576733	-1.2655840347183516	-0.9367910377167327	-1.2346101758473877	-1.1558416534247535	-0.46154956017610954	-1.8427898204931261	0.25881786043358135	-1.3118728896478618	-1.288467944658463	-1.3292236708176437	-0.9779790737484593	-1.2223686935456595
-0.7416198568252755	0.19716273151555225	-0.15853906263628822	-1.1355732286433595	-0.389061835432719	0.2021442528966182	-0.9482977286161335	-0.1779915574807295	0.47544529958563203	-0.35607317515217124	-0.8426472286770638	0.031057257108762015	-0.1251086521391086	-0.05118489257406633	-0.5630002728586637	0.1657031232980677	-1.0485492273001191	-0.7433698664558773	-1.105459163483152	-0.3936128127363457	0.15245653354228558	-1.599471171861504	-0.6666473816179763	-0.33606377583160213	-0.0580092100978599	0.07504692013918947	-0.3366351014028003	-0.04288061359682438	-1.0579465845121543	0.30510086542360654	-0.7342984256501321	0.1358122619597141	-0.6721346157440622	0.09284845492100285	0.10043377795001664	-0.6560515645955841	-0.2486774793948806	-0.3252224651982157	-1.4732441582891282	-0.4753090567442641	-0.42911138542994226	-0.4671883229163211	-0.6414557566572647	-1.0411995352883885	0.4765301327097716	-0.6551011444770298	-0.8147459378970836	-0.3960705872055877	-0.7115211860618343	-0.9104302107410042
-0.029755527892764796	0.6483169837649572	0.19456084536398427	-0.4025929726692107	0.7087674363802097	0.561620242266762	-0.5277259387755358	0.22832368562356484	0.05054551720367514	0.2572106538208803	0.26795420981744417	0.6743748312581577	0.9554438925882446	0.45600075018195124	-0.8150862115511056	0.49269774222656537	-0.8560803433289691	0.3977315953255707	-0.7095989184599724	0.5255733348965178	0.6607796671741487	-0.4138914894400477	0.5019154071536508	-0.19920245478767484	0.6066772175944035	1.1512376571175724	0.07351624106497337	1.2193321129026982	-0.8039822697654517	0.989892331097642	0.131982835644505	1.1057239752188002	-0.671682423669635	0.669863671460455	0.8841052336567976	0.0415810229499357	0.5939359260512043	0.31835262906366446	-0.6306231492229502	-0.24413504267559	0.4077748158232944	0.5477880419131217	-0.5977204535725734	-0.1788403234165097	0.39697936259065425	-0.05521807848032031	-0.5288303910891727	0.6104132147764616	0.24861274052714646	-0.6536506183350518
0.47294635461377343	0.7289201824289911	0.23813514517739423	0.4269367276478425	1.6700562728244657	0.21040765716721826	-0.13090104079348788	0.4664678865048744	-0.767126563961975	0.5980922698276665	0.5533556622054745	1.078878836483031	1.5109800928839285	0.5752002279586275	-0.7363341271399325	0.5957572982960981	-0.40834370120879465	0.8861323667624205	0.21142947922500072	0.9713512639027365	0.983713761659176	0.781118766371525	1.301099731581793	-0.05851829450040235	0.7520703149633373	1.3468612344069424	0.015392072550600613	1.979989236810872	-0.2551060550033066	1.4236619598002145	0.8929742595684944	1.6850517031008243	-0.42679239702615385	1.0611578243765318	1.6060771012602626	0.5851363449399999	0.6495670508927482	0.42477302880402285	0.5602606269665178	-0.04466261000487281	1.0817036250405188	1.4929312982923522	-0.11790039863373095	0.5445067575909317	0.23129451856826705	0.12883774357594371	-0.4426648683194116	1.1619295261886142	1.0865182860606892	-0.3759268894696813
0.4793561715272713	0.3710291106100868	0.43379192824423063	1.0681353145614605	1.5944759054794524	-0.3609319327511437	0.41575431958034165	0.49592749958581317	-1.2495430959745017	0.37315047096520243	-0.18216742859857257	1.1290453018447653	1.1435672868080726	0.1503708909495988	-0.22779749182756617	0.36285169323726224	0.2953703412231143	0.6049097865255736	1.2837104373695463	0.4902622377872453	0.963454290110496	1.2606179620201414	0.9244674202755542	0.40015326953424746	0.38373693502966977	0.6091337706956209	-0.3332877754288405	1.5313639483173274	0.6194501752867353	1.58120672046504	1.0528480280463692	1.7513615362281634	0.09542984351748025	1.156196783805072	2.0065758248495156	0.7708393487809603	0.11566293430582843	0.009776427873437401	0.9876293901886037	0.35567812968695117	1.2726107222978549	2.061449754928134	0.4682187157212559	1.016023988561872	0.1932997853197083	0.048469271889405946	-0.06786004662030067	1.0672102161804666	1.1126223089583072	0.1816078921951231
0.13034120167395535	-0.09259006015497352	0.860584505433073	1.3008095244318785	0.44393571569647494	-0.6124810340429909	1.0363108296672932	0.2076162845931116	-1.2241814699793705	-0.2411032625645582	-1.1215336948493653	0.9205563152694678	0.22145481155197277	-0.7301225634338232	0.3968969131535622	-0.23773019271127374	1.0366242760317055	0.1641070702082054	1.8641091111582544	-0.34072055145844526	0.519442598976548	0.8210870930684112	-0.3135951061192618	1.1476757617824123	-0.03653716423015883	-0.38574428698737034	-0.4444622321682834	0.17499355105798656	1.575535243831129	1.4804082250719803	0.48012216421436127	1.4890440501517437	0.5643757719912751	0.7680333835834275	1.9342113047772083	0.5291368259788949	-0.3224494405066508	-0.4317214159768939	0.4253579669140756	0.9313207020877179	0.9196068813974618	2.1472630253100213	0.73956382624738	1.272688392593774	0.3100842424488316	-0.09731134652363968	0.9521783762587537	0.7497860280021547	0.5122119275549116	1.0671917697524063
-0.14654131801651882	-0.26143413633296014	0.9991139432145717	1.187824389683781	-0.8852617978651945	-0.5151566287045525	1.3078872551311174	-0.3979426973691098	-1.1242168783003148	-0.8707493284498099	-1.3272916616669086	0.6354403332200989	-0.6032578395451808	-1.5330446875813437	0.6703980192690272	-0.8531916106109376	1.5146559873605145	0.0651864653072362	1.4845463939873778	-0.6358160219162544	-0.1427437387153525	-0.14244020185134168	-1.3283279407794115	1.721444067855079	-0.1976277564198362	-0.8911451494231852	-0.047479837162358304	-1.1006068452670066	2.0547261663454566	1.1103246693354623	-0.5429901103602419	1.0753078746984115	0.6239947277826359	-0.0070813221161651	1.4417704607818118	-0.15008245418893013	-0.2870664819086626	-0.5186665214634789	-0.2702209475301634	1.3149420703280206	0.3833765246459303	1.7675354781392745	0.6669946288453414	1.3015241211745272	0.3735466873238382	-0.4831897772899141	2.153236927262514	0.7102289473669878	0.05346155506987665	1.848047693528621
-0.11903656376553456	-0.10206829661235503	0.3361735324048052	0.969269702182301	-1.4524754752366265	-0.44888722227777605	0.9265825135278347	-1.0840004721301848	-1.2858628396667187	-1.2403001660598771	-0.8451773227590902	0.3367270972198937	-1.0054327128535483	-1.610392732085721	0.3771711819329253	-0.9355617255311988	1.5125355082490728	0.09567474233922957	0.24700671777780578	-0.17007401919833406	-0.5949937149578219	-0.9884368494457402	-1.3966749911664909	1.6123531323632965	-0.2119076314706301	-0.7164455865506697	0.5174472515679245	-1.5647945238164898	1.5406965619147852	0.4833594865702102	-1.5270188653437622	0.47267661996331195	0.2709172397226236	-0.6579498370323672	0.7589514976619178	-1.0990171145413064	0.008769498182694008	-0.40197768220234487	-0.25038355762001474	1.0726353975187806	0.09000144207165728	1.0025183687888704	0.5188663543062907	0.8955499031558368	0.1586200337916162	-1.3416352219528636	2.502461251509108	0.7934042123636569	0.17097737479267422	1.902284841363212
0.04141830500525252	0.052401386036443835	-0.9104443266525272	0.7734721724407269	-1.1106536742951458	-0.6048287055767215	0.1812516543685815	-1.4779368473246328	-1.4308866975805479	-1.211650895793576	-0.6737712917769906	-0.027758775333060932	-1.059030624839365	-0.8748432695972794	-0.2721604309354913	-0.3385922265941879	1.0241001258289835	-0.3283765018126383	-1.189361405632051	0.4993832516609969	-0.5369392650876038	-1.2530380476309306	-0.7608389748137177	0.7862754383565669	-0.2622266913398014	-0.20470039551802086	0.6957878129140473	-1.243143534136483	0.11672388555521329	-0.2373377745201225	-2.024927057433687	-0.34980433131570243	-0.12049198052808945	-0.6906022809973432	0.16375586487137833	-1.828019916787125	0.1877311344189221	-0.4383885799268613	0.3299836087155973	0.14581473032964898	0.06702316473267815	0.02594889196776289	0.40928379154838196	-0.08695954642196375	-0.2794315606349163	-2.301242842137647	1.4899478536587456	0.2999003645564669	0.5459468936636136	1.0661020193492208
0.09046531590131109	-0.05080926258473094	-1.8488719759317322	0.5134849607134172	-0.42912385046030216	-0.6776578433012388	-0.23434838561770963	-1.3344145986486848	-1.0061545809367574	-0.7427772172338558	-1.5195541760063584	-0.4225977504133548	-0.8728814331451086	0.006699740282949488	-0.8175033234087312	0.42849516846239555	0.2995870268474524	-1.3094510113060864	-2.0481262923445547	0.7956924041061433	-0.0557322072664238	-0.8574142609762819	-0.11174982587430216	-0.20706562802359524	-0.2053215355619432	0.2678411867436199	0.4202231930006867	-0.5551251198908538	-1.3720630152323752	-0.7510697015572955	-1.796264401797814	-1.0820763574346304	-0.12653514723638226	-0.17460028471551797	-0.16685133851864972	-1.7300861535345273	0.195399068480185	-0.5708537480116691	0.6329574608287286	-0.9518337598701577	-0.005979848034307396	-0.8748004282667061	0.1941416943290458	-1.277710651511458	-0.5773021128806434	-2.3957028990048963	-0.1724835546298219	-1.022407211182277	0.6355435575024235	-0.06649990291260151
0.12419446895714069	-0.2458044268442717	-1.7426008328514246	0.09467036797848363	0.04538238641089932	-0.24923202851461757	0.05741065879337318	-0.7297738941846712	0.05348918437142827	0.02324495356824871	-2.7730567512775255	-0.6180411209508161	-0.39354958554664526	0.29927526541356425	-0.8895098656839036	0.7353486839010659	-0.25202972591232237	-2.171025744748525	-1.9311629498709082	0.7841144792450696	0.5222260419372501	-0.07163749895167651	0.2943687837900712	-0.690261429865825	0.25308700517388905	0.621288551351306	0.23945020803880263	0.2593374529814878	-1.8874648719173397	-0.8517073086314271	-0.8851386519668003	-1.2023981350950117	0.3805456646791492	0.3175062493244214	-0.23151737516358492	-0.6099804034371896	0.26206481369955803	-0.3066697064351104	0.32395784538388195	-1.433524547234612	-0.258834454735232	-1.373135346278375	-0.1222277199748663	-1.815444080549053	-0.39926407822432164	-0.9908151433532726	-1.1586710612253548	-2.3229498886052493	0.4225825782732586	-0.6021745791032748
0.47841321842709894	-0.15164576841739114	-0.7036344360285243	-0.3494429181135022	0.24918758285192438	0.6242102974986284	0.7008142418460043	-0.010033270436440225	1.1160371898726333	0.6951455118566714	-3.021024190198882	-0.36644501870305424	0.3699598122446134	0.04455422329308101	-0.4543201590054848	0.5853724569417943	-0.3181517240911107	-2.1293094433382516	-0.980855501174865	0.9498872941131051	1.0013868752406212	0.6607402390825059	0.7872587922453053	-0.4448317551141514	1.0232993611674845	0.922482633898868	0.664918328685916	1.1545510777566586	-1.0700396211978458	-0.6476553772775347	0.3732480123735661	-0.5740873742715654	1.1571133194113865	0.3754455127176123	-0.16358330991583578	0.9959724261141987	0.49974015372654906	0.5958387535073391	0.07848272773813977	-0.8461171195264234	-0.3318288798061607	-1.2420589639352384	-0.122864954053788	-1.0611032273244616	0.194882627125169	1.3614162372393683	-0.8576718450523091	-2.340646254140584	0.41913740517756387	-0.1653356573029877
1.187607427146614	0.3251466586633366	0.4718770912712936	-0.5258349099572015	0.35520906411528946	1.3743106696600795	1.0064710594103137	0.4746517086022941	1.4813603131667032	0.8693397895983596	-1.6360022500173357	0.311724517495958	1.0931687042613822	-8.060268589612534e-05	0.1763745572782131	0.6204410780988461	0.05852966345978312	-1.1840093379686991	0.3200499624090539	1.427292121602706	1.425532682397644	0.9621212824806227	1.6009393734224324	0.1440300969019691	1.5063755985602487	1.0923689973544937	1.500829683188235	1.862687799021237	0.42685428829654165	-0.479141219492369	1.457287017401766	0.21145648677534548	1.7812759214390148	0.20377077478596267	-0.12345022468054541	2.1451080451956486	0.72076366482013	1.6169463186108455	0.7175593881161394	0.5197865543951689	0.18703842173575344	-0.48879552432286216	0.5921454935552087	0.6440893535543454	0.7675902071187661	3.212849705112503	0.05065816729280057	-0.83162381814806	0.928570815871298	0.7512770268439148
1.7152921703286699	0.8176454556182927	1.0627904797585501	-0.3017833353004819	0.3395900273617497	1.5062367932404568	0.6982200342138685	0.6315380289562624	1.0923045965348632	0.5378781867385001	0.3817113020147147	1.0637843502525868	1.3115082619182186	0.6523342525814864	0.5689171962181002	1.2684184194059926	0.4788636845457364	-0.18325040674488985	1.4346238369941107	1.6851756576620254	1.7963426337227009	0.746122634317814	2.3160745598866055	0.4978058526393153	1.1670814699896417	0.9324956727125553	1.986374265349529	1.8297246691098807	1.5019549724071772	-0.571581708166874	1.9021253335473336	0.3212807124509372	1.9270771818310244	0.2708152260297823	-0.20996926836202778	2.2245233023311806	0.7004060142172479	1.8906757223110795	2.0264872936932643	1.7933548073910783	1.0674026037021012	0.5705045230435929	1.7152564833229065	2.088780953070533	0.9253476220554082	3.4509255005556154	0.4177764672881285	0.958442037259851	1.5234512520369676	1.269298756669943
1.4139635773023482	0.8858364273243025	0.9435973896666943	0.11779152654675562	0.02585292355927084	1.1224267353037403	0.13425060131764566	0.6587967802483298	0.4894959602089669	0.17896191142538245	1.374219704739992	1.4601245405876722	0.8962686979513673	1.4952445167086241	0.5026627538821347	2.0592783055148174	0.5305786126739956	0.048986929572697915	1.9426223578098176	1.106670527558433	1.8469070497368614	0.27744907134472957	2.2073113425657147	0.3733172944382763	0.1765423592816818	0.4418388375464586	1.6224229552585174	0.7941323571891149	1.535415350877518	-0.7968131900910934	1.58890338890652	-0.41164483664041984	1.552330504173265	0.6141996970598186	-0.42669801859381523	1.4074349067841907	0.5066573895847234	1.1418768180402556	2.7764804614409604	2.160075970225297	1.4386181027345144	1.38453762853238	2.2598962761755432	2.231212528300054	0.7074239463334676	2.183780499899264	-0.10755500243093315	1.5076664370877721	1.4493396236901603	0.9508381400015126
0.27896747387033843	0.5075254472210311	0.4616974137219038	0.3986364582302151	-0.49886561297222204	0.7879841693779223	-0.19330391988173867	0.8178346673747997	0.12465257376423182	0.31210225053101615	0.7787451574889765	1.3271655882886284	0.25994881607521286	1.530607453616878	0.18018565127217565	2.0485571380170793	0.19629817905795247	-0.44039147336298673	1.6570839139032025	-0.20303012995758432	1.2975206548500378	-0.038338832331315076	1.123299088186122	0.008041411009424812	-0.6670188990775684	-0.03143510246804452	0.7333136231100202	-0.6834960334034855	0.8123057505568521	-0.8136893589483871	0.8728201707187216	-1.200000266270854	0.9190783181791792	0.7543569234535624	-0.6788433666998245	0.4337737504082831	0.45309577109374266	0.03986422650721125	2.0468731293824707	1.4675820738091105	0.686057304683809	1.4682802680713418	1.5222997309532114	1.1668884183911483	0.5218136285967326	0.4190567089207983	-0.7916737640988536	0.646391832828201	0.5236010794143562	0.14735802177950943
-0.8796838794025322	0.09371323756783569	0.02287594631917321	0.4386424372792801	-0.7803794459201339	0.9243763656742996	-0.2018183347389961	1.1536205538500357	-0.08543302920118859	0.9492457728427502	-0.3200787563788962	0.8526159618843897	0.001737883100198684	0.45811694402612335	0.0909240586096843	0.9516623758972624	-0.10346684967853266	-0.8449493550767646	0.7738871972872032	-1.3611888629946896	0.3467275289828523	0.0033488967176267446	-0.17063407175665687	-0.1844296220433566	-0.7030874362189083	-0.06955029262535864	0.12204632232442408	-1.5433220819066051	0.13130958053414973	-0.4251406255363869	0.3849938742414748	-1.0640838523771852	0.4264807078918336	0.3794488103619714	-0.7925766038014432	-0.005247638665709717	0.7228581585226298	-0.46931483418951603	0.3452237380109201	0.3205750621964972	-0.720754663299116	0.8064924050808625	-0.03961422452357139	0.010777060627012744	0.6969639765912061	-0.9471960754449447	-0.7443496125400643	-0.2771199809795862	-0.539919852261703	-0.42380415815789557
-1.1270195195518522	0.029736805517563202	-0.11908461426092977	0.4409687172356795	-0.4693051228071768	1.41991309729755	-0.16033564410869766	1.4400682191389824	-0.45042901574140454	1.5640493225893197	-0.4512108693489811	0.4008087582198787	0.3547943055330506	-0.8985938066953965	0.5717571984917583	-0.3743237878363332	0.06222949312123841	-0.5122251628718505	-0.10444989583252672	-1.533956130427367	-0.3006163041998163	0.25694615885177696	-0.6587904372298456	-0.007858232561760636	-0.01942234326639123	0.38546003913738214	0.22872732791068034	-1.2022128150463536	0.08236085125228261	0.2450136575070624	0.5755618406695381	0.13924914016199122	0.3282318748584197	-0.10882182379432478	-0.5990133145346634	0.2906092778559794	1.1161128223074879	-0.08336404696675322	-0.8164760110053334	-0.3994609992863955	-1.5248232266954487	-0.021110005406408037	-1.1224051415565275	-0.19178235435076585	1.1332248614212894	-1.6847035272634487	0.08317767934320186	0.0724436677924742	-0.8113753669645986	-0.38608849292786723
-0.27010574499202233	0.29340620830785524	0.15429310570722268	0.5993768348338039	0.21730579916217016	1.8180971158511032	-0.21961207820067105	1.419864699703102	-0.9226633574873148	1.6325531364564612	0.6472101935435423	0.23219102086970253	1.0140758684546103	-1.484134546258799	1.4461838052385603	-0.7787040060199257	0.6450194417623658	0.37665861319316246	-0.3095295683901451	-0.7570510949675577	-0.08957665322566774	0.43327670329704115	-0.057882372461945705	0.3932392703098538	0.7346501179701628	0.9447465116131359	0.7348596826691358	-0.11368747694251913	0.6625397278485943	0.9053483358218916	1.3277548182474523	1.5572623337285472	0.5331194088806885	0.004780699114719282	-0.08777429366548879	1.0216277784608894	1.2215615353726612	0.6973875242542085	-0.47800981876103643	-0.2039936107969011	-0.9300524710266006	-0.2718595909981808	-0.8776404894375701	0.6009846714005295	1.418750682294942	-1.945953209045083	0.9396826763635826	1.542483244194237	-0.10697725788226113	0.01449786315253228
0.9918319716956367	0.5608596655787791	0.7871242800609716	0.7875978514788016	0.7114934924090961	1.7792295328390895	-0.21751060194776486	1.0995873574256558	-1.0501489040251146	1.1449972809460378	1.9019998720502824	0.3522235081395278	1.475305572441692	-1.1444963945210387	2.129395713939202	-0.07534871056390333	1.0969645846003362	1.07962005596833	0.3172393721711022	0.14039717297271498	0.7285405833931877	0.4352903547839326	0.93665692890439	0.7065304699231149	1.0492588468769566	1.1409007530891824	0.9853711550405353	0.7444930771802699	1.4217023608447605	1.3415029562190983	2.003971208608088	2.2063486864411637	0.6854434706994377	0.8311079528499736	0.49385426597326737	1.6555000080615847	0.8307567103908241	1.2250367809155784	0.78645362711125	0.6608324463937991	0.5297702694396298	0.2457950853493997	0.2210130451679804	1.5450381362361953	1.2659404734728683	-1.8054672629831692	1.1662939467050222	2.7475632405184642	0.8147225868329303	0.25437543542014357
1.753799812367854	0.60519898737935	1.4376811596228622	0.6680662441763147	0.7842430172191863	1.3137311112647085	0.01412349114514312	0.7768072996432229	-0.5459499122058357	0.5489442967128887	2.261585920174369	0.5632699291241934	1.4768200173128017	-0.624593470409936	2.1402429044439115	0.7656295237241241	0.8872957737524471	1.1366708508908312	1.1767058009118452	0.39954492282140414	1.2749088194933165	0.4374219598911927	1.3708287654659561	0.6956383611332786	0.9611571701680021	0.8609074721686282	0.6747898526013612	0.871980026019496	1.8419067130820683	1.4801592532367418	1.9648074317362871	1.8659652292853361	0.48934910988396907	1.6309883885129586	0.760187696827053	1.7390333280360963	0.16366875069446776	1.3156999326752699	1.5169217924459217	1.4510669035879475	1.4985160906717323	0.9016567697421285	0.93780507548666	1.8217470510361125	0.795624563511932	-1.273458557292215	0.8245770792193535	2.668536021866991	1.0207025157679823	0.07489492505215331
1.687935695247602	0.4927362285208558	1.6072393956795281	0.12709177498801055	0.8176494800811647	0.6674170991859343	0.3413875182694243	0.743315614210565	0.27531967106509014	0.25710171149712185	1.8393951017537278	0.6412215698895734	1.1176030455059751	-0.4988279429712692	1.510047359461356	0.7395392425564651	0.0452375775543357	0.8050794502884638	1.3975228744182426	0.026775853664026815	0.9594838413757418	0.6218752511380561	0.9248185950322135	0.32942487661786335	0.8036392683080431	0.40434098869371454	0.05172647186301658	0.6047990475021857	1.6331525624538443	1.311464757020515	1.1482110972063369	1.065323080777725	-0.024704505369660144	1.641206585954409	0.5021031502669631	1.1595211959198335	-0.31409151611969627	1.1879447951923587	0.8980376077750543	1.538596709292896	1.1655257179457315	0.8306755161759543	0.6275490596638125	1.3346447175202458	0.3881389703962014	-0.5771350847276566	0.4259359870844906	1.6748112215005944	0.30828024839495766	-0.32211246055247733
1.1710936730015953	0.40578559539205816	1.0954993255567191	-0.49253160535092766	1.2369607330059653	0.10934942257581365	0.48989172712290713	0.9657155066449563	0.7912507865634996	0.29672051438717684	1.553245261941015	0.5018381496190447	0.6496158396062529	-0.45589535271122034	0.6732159190412756	-0.07548115613568894	-0.8328297530133179	0.6555552506693141	0.6963067083100967	-0.38730102947009537	0.10494942420173875	0.9004363899123409	0.08626580861048848	-0.22020826582014186	0.7226687646513679	0.1464167395982493	-0.4521803658942613	0.508074416412755	0.8703663707955782	0.8889861074632607	0.15427468561498997	0.3614019765345566	-0.5650002434428825	0.9761798259594032	-0.08408742005306792	0.26296193011263724	-0.301690374821889	1.0218998496385423	-0.48480411638850823	0.9002143813908187	0.019837688146725332	-0.12792473456591144	-0.16127473929255998	0.5875029366862987	0.2888934210191127	-0.09620135894010648	0.2657070884350004	0.8691373485289254	-0.6650604151855376	-0.5460763837349586
0.7580927108537063	0.3880659064773197	0.32234267088217194	-0.6969751104749511	1.7852441933899101	-0.18560973129631428	0.43104305646656843	1.0915734087905427	0.7592407143344124	0.4062185989390844	1.8776478680351048	0.24426506062931083	0.2476851967195584	0.13044016883096804	0.003677390550038027	-0.7143394366837238	-1.1255924908676882	0.8838083584692777	-0.28506271480528145	-0.4230567005633638	-0.474866987118768	0.9679520145985034	-0.45593255859864623	-0.6652035459534351	0.5562964002340841	0.17452618269591066	-0.6431352792505277	0.6267301844917542	-0.0213218039667066	0.4233656802628375	-0.3089232830436975	-0.13147545475589867	-0.9011657405768869	0.44197672617306377	-0.533584708700544	-0.34532080426793577	0.07088309552049603	0.7962921447155713	-1.3859866029164631	0.07501847162964254	-0.7782587269276663	-1.1630768093531465	-0.4718515643093673	0.0784385252821792	0.3860372166097753	0.067785085962788	0.21457169291380276	0.7282286782241336	-1.0820580428635016	-0.4216461215798889
0.6300593456254033	0.3291413390226899	0.013200322146489966	-0.3844562259022798	1.6316763172308737	-0.20591506736223994	0.3945759571368532	0.7892921133963278	0.5491920733967571	0.33869907885418565	2.3259731928237093	0.040353941473226115	-0.04839497484599682	1.1259678137093607	-0.455352988694469	-0.5565464040697513	-0.736547978477418	1.1554968487134434	-0.6209534217835823	-0.2643587002050969	-0.4565388959010291	0.6249605595314699	-0.48465969876717746	-0.7576500078033358	0.13083216754622098	0.23689368710989384	-0.6118277184326427	0.5027056309167709	-0.5005550825132504	0.23748182035342374	-0.11983112651199512	-0.5058068631667884	-1.0826959581396787	0.4656993004402322	-0.5422478328937562	-0.3098134456506158	0.3468775741581233	0.5021991769467877	-1.2288676026581822	-0.3688835930492409	-0.6429853529280128	-1.299214486133897	-0.12137463638271176	-0.08217149579431328	0.36012294295760205	0.24643072835859917	0.08266958553812498	0.7436444197488314	-0.7387389745331646	-0.1338161093958835
0.5373878446409809	0.1360063122904508	0.44292519118890894	0.0037977992184748967	0.3223278778734287	-0.16404550816695934	0.4552017726790234	0.0711463355145281	0.6385707623451509	0.010759338410163776	2.2114500492525506	-0.0389149028366101	-0.2829901692935415	1.548422270790504	-0.8065134450493269	-0.07828045526320594	-0.12955851759877135	1.0985174409561855	-0.10578243132019365	-0.3665799871151441	-0.36426207878561856	-0.015728599893300933	-0.3472635846722664	-0.46852632719084747	-0.47222029160456874	0.003509771661178773	-0.5181534973751563	-0.1476553955310856	-0.32924917484251126	0.4886574966583786	0.13283327026412511	-0.6620649848942307	-1.3139645564300015	0.5196513494851135	-0.26371811635214715	0.07920890511042754	0.12661803646910744	0.2622817396175209	-0.5912938471858562	-0.3669483118571291	-0.05751483730172144	-0.4764616581277363	0.127056370607006	-0.07432458144898532	0.018014023979859867	0.7457353414185871	-0.06593264546044439	0.34730363030120764	-0.1629913426165908	-0.024633610416331785
0.17270638563557586	-0.17413297240372583	1.062361352188538	-0.05099603720138213	-1.5214127048397588	-0.40671999418317306	0.3189681908919648	-0.7241895071635942	1.0084597890296199	-0.5295585462457004	1.576709604517397	-0.0929237846948958	-0.5363380918533265	0.7086748575360059	-0.9888471944121173	-0.22028888831456064	0.13801848365302502	0.7812906170345657	0.48979582626484397	-0.8315247950366672	-0.8635426372379739	-0.6598281476288473	-0.5015601616213738	-0.04405417780682725	-0.9940938218196349	-0.6250130117102562	-0.4582275096616875	-1.0016460977946222	0.15295533053772103	0.9455816740879941	-0.22421052719951434	-0.42038975290086644	-1.6484119902785321	-0.16538647613281993	-0.13836371731250788	0.10895265830087554	-0.5891835101222654	0.11640908300013049	-0.4422517951187741	-0.372109631964001	0.11072499888825647	0.31276563692850584	-0.4405818580121689	-0.09763138282037069	-0.5262397786856449	1.3306032968930737	-0.06934157424401644	-0.24038835772314943	-0.05722944205062989	-0.2628600481756978
-0.4706869114063379	-0.5377222828823456	1.019049969215544	-0.5476216633455333	-2.6610866534837	-1.0936485591923497	-0.2785277906465888	-1.2380038213694302	1.1886916045989115	-1.1194447687957803	1.066884086155903	-0.27273939746795195	-0.8636813829568779	-0.8111666891332275	-0.8079322766920931	-1.1640640059857505	-0.08857231724837644	0.5890131917557381	0.259257395724534	-1.2586332655696186	-1.8589082760083686	-1.0991393475728002	-1.0468071210377765	0.17896583725393925	-1.2546461179607364	-1.411467571442858	-0.49421413139132575	-1.4698126928522794	0.271505755556374	1.1611357090658931	-1.1909201778248424	0.03846882444672592	-1.8711296060387055	-1.4736629628443196	-0.41045480242896204	-0.5933645655831373	-1.3923458912898625	-0.15156005112244778	-1.0608183275998062	-0.8216804623267708	-0.40949873170119916	0.07159336916788657	-1.552761079923059	-0.25478311643513546	-0.9681581141405935	1.4034145663039943	0.024396228770902462	-0.36786572599861844	-0.6484847221848454	-0.6770826561547827
-1.078143741234401	-0.8956929511667009	0.07861156621529572	-0.9117604689793782	-2.426191123688949	-1.9157853009249464	-1.0460098906587108	-1.3491821527500398	0.8723756266778829	-1.4694527562188158	1.0020799913900496	-0.5919346453217876	-1.1924923324840169	-1.6333590862125504	-0.2719441920477171	-2.0219233576108264	-0.4678790169452567	0.6901230632501807	-0.7966128636222406	-1.2249542248064917	-2.5152706411508685	-1.2875177123373622	-1.658636673123537	0.08829708622245978	-1.2479167851467725	-1.938916353268153	-0.6603384368440619	-1.3382603432824862	-0.3308636241631025	0.9243036928394047	-2.0208884738327515	0.16898713348953895	-1.7082796984330892	-2.350691705520029	-0.8484131435455633	-1.5415679796280854	-1.8160149987901237	-0.7598732994132894	-1.7928881891285522	-1.6012886526649863	-1.0968858668085202	-1.0768090807951967	-2.1862095421209222	-0.5697487822453803	-1.0821616037118964	0.7437500931256235	0.01485764607325616	0.05505782871377602	-1.5199091274144911	-0.8837315114589459
-1.2933408429717617	-1.1357748676664772	-1.067748156295363	-0.5867015511479987	-1.3184036017158194	-2.259983095937549	-1.2901593749697888	-1.1603863084084818	0.3128868177270216	-1.3144871634186692	0.9646132859932376	-0.8852495307677921	-1.2920929022652186	-1.0432226164902456	0.25939065733417327	-1.8308422035872711	-0.4931550433331125	0.7929181802629541	-1.709370770047924	-0.7879068852706765	-2.1940341322114896	-1.2066087760643616	-1.8985241246841147	-0.06959850605025066	-1.0323793196653237	-1.9085315914756098	-0.8751169833074909	-0.9180746483067812	-1.2787185506811527	0.46565657568628693	-1.9622126274120133	-0.30995124023999887	-1.1204317065965304	-1.998185642794104	-0.974006398631186	-1.793737838115572	-1.734404677510419	-1.5240438886794994	-1.8147156618182263	-2.097904994805708	-1.30622061940135	-1.9572778289347292	-1.680421278160945	-0.9772667232744412	-0.8940615498909764	-0.13039571409532855	-0.09971332948769901	0.3538354865707203	-2.0106574243875146	-0.6091590374159918
-1.0326252687372806	-1.0797964613657796	-1.4849691876815314	0.349061296486485	-0.3893550349468608	-1.7952152290582053	-0.7252665496194747	-0.8248756525942291	0.013063504491732861	-0.7201610927093514	0.46238064890097097	-0.9807799556151331	-0.9533764683625982	0.266021104549275	0.38857960183740126	-0.6707532744825311	0.06739858146313885	0.5169361915891227	-1.579955204539407	-0.40002643031097324	-1.1807145032471444	-0.8014240626994472	-1.579037373315577	0.07352212353708283	-0.652992826255168	-1.3697639270858049	-0.9393795351210588	-0.5928979300209305	-1.7990210204603398	0.13473121988890596	-1.0565247918838114	-0.9327687434090812	-0.35660730818481934	-0.8746672816091515	-0.5469660741474717	-0.967587965410696	-1.4341689989168824	-1.9247391130525278	-1.0229078495003274	-1.8320392423101266	-0.9479857643509026	-1.5803376983673372	-0.4478026330342588	-1.3032586724959825	-0.6341759322360105	-0.5013827426633762	-0.04059864877861964	-0.011736425531212631	-1.7885818644291227	0.052805145501632914
-0.580781728866484	-0.657311865972303	-0.9410443347299879	1.203923260430711	-0.15343880895197734	-0.8845124161771256	0.05255873823394671	-0.4569144267640182	0.11795297380582992	-0.17795786652116058	-0.28547224318104014	-0.895528642216361	-0.2708845064460838	1.0164708788331607	0.10308185968506017	0.41046283556732355	0.9576223443841322	-0.07717157115449773	-0.5732357338142546	-0.34750227292286584	-0.3527821322365309	-0.13086313024261287	-0.9049957257816693	0.5967520031307576	-0.21556988624685663	-0.7016505805116651	-0.7314916485061297	-0.4001935439304153	-1.5168735511798908	-0.0640833910813122	-0.13610344719357242	-0.9107664026131407	0.26730734370178816	-0.21550830374548818	0.21570141530296746	0.23552218128588515	-1.276589420994489	-1.6911548921020407	-0.12193481748565964	-1.004458171477312	-0.46519359022760104	-0.21002994831120295	0.48481188521539237	-1.3682512002017748	-0.5415887286416243	-0.2489433960100584	0.3509236515584047	-0.6810480098224132	-1.0888432699623665	0.6835694061394422
-0.38085546934196146	-0.0943808152599191	-0.10552868830884099	1.3222787933814593	-0.2551659697739721	-0.2876657293389344	0.15600764958858226	-0.1714077476932939	0.28098579735896206	-0.21383837934809374	-0.5980665152353813	-0.8189726617130837	0.3079696528036308	0.7332314031489136	-0.23877715773958968	0.5646986619397514	1.584117593529807	-0.47948991549255937	0.25323744341747517	-0.3974723492725563	-0.2273606938817408	0.4982222094044643	-0.31456743156079453	1.1343834903719068	0.06197335092253012	-0.3227434030772517	-0.3891787894748217	-0.142854572295503	-0.8459962199518273	-0.4617665476773205	0.0041163996434318405	-0.08596026442428727	0.6125180221782585	-0.5938269405359708	0.8795379688095789	0.6722857089199334	-1.288908950555771	-1.169910008042585	0.12999506673482739	-0.3298063288466124	-0.2724689244178635	0.9061346473600925	0.5354679609560532	-1.159885123545872	-0.6835562361978573	0.1016341432094906	0.748411724142753	-0.8634711813989162	-0.4232665448296687	0.8870700263959791
-0.6579506970206548	0.19720919477896373	0.17075518711124	0.6888273262994729	-0.12303844506663375	-0.3878364571043817	-0.5288626954429408	-0.08561727099723206	0.15389065784218475	-0.8204621873656287	-0.3521852510552684	-0.8956214240318413	0.3334692232519512	0.10022333995144714	-0.3610197272572348	0.04209647421702741	1.43246795520391	-0.3093994633952843	0.10536130190818818	-0.08848258302962123	-0.5224297172493364	0.706569648787384	-0.13882738885599863	1.1761831097983184	0.003953815966652546	-0.3387055032317797	-0.19669540770260993	0.22141480937079683	-0.5133156976137495	-1.2099018767878342	-0.6030120811519334	0.7568798120634699	0.755169189476201	-1.2594174723062066	1.171644733981012	-0.05157602993806204	-1.1233513311929815	-0.9213530455406871	-0.29951795346746163	-0.2915977614284123	-0.35086216437765677	0.8310471012940904	0.0667218560262054	-0.8439472371226033	-0.9151607083769795	0.1220147252521619	0.5919341037825278	-0.47807908328932225	-0.05484980810568661	0.6501732567349645
-1.191757884409425	0.016132693067461266	-0.31963743750211926	-0.11318426360620286	0.3134149252633226	-0.7851518908839713	-1.116222898430711	-0.19700403586307919	-0.14250170372843815	-1.373493979023448	-0.35716268036480103	-1.0638043535821	-0.19400621141001143	0.006185808090335742	-0.3825017765576974	-0.18843522431192952	0.4740930031078807	0.17932931071343147	-0.6969762029104642	0.6684875667721542	-0.65173501315832	0.42161522910269267	-0.3256805286273436	0.5456231183418815	-0.2962826552882043	-0.44603537826600326	-0.26065485186314036	0.4902645986991758	-0.7454112605064488	-1.9258256768095552	-1.1671314859886985	0.7091979913852676	0.8381519496497487	-1.070080004637586	1.0890711232918104	-1.142091187018426	-0.45250286929145733	-0.9988324704091657	-0.713423346916771	-0.6259448729522464	-0.3761506406693813	-0.16643184262127989	-0.12411440133814787	-0.5604980891977527	-0.9978855395077729	0.016580307548573443	-0.2425037657798255	-0.41258483052955175	0.2190716136377379	0.3522318064987537
-1.4904930094640005	-0.3860130416017777	-1.0526048513337765	-0.5006536064240634	0.6868579545158673	-0.7545254259846997	-0.7228902895492187	-0.303217375221116	-0.17475075868190396	-1.2365444578571927	-1.4094361948462473	-1.1399508009538841	-0.7746112415784905	0.5274133981321343	-0.5815769206528862	0.3823971386882291	-0.7567813200118407	0.29277097180123407	-1.110469027901456	1.3898205575040237	-0.42772355837115794	0.006563158888906125	-0.4716639925761596	-0.42442753872180733	-0.49488204757733284	-0.2257114066409275	-0.3842552511829706	0.5188212469085163	-1.0516058709590592	-2.031222518460925	-0.9736158835164606	-0.22451665631407178	0.9147513827470571	0.10911493915574293	0.7210509217674046	-1.4482871529603278	0.6048860172995741	-0.8771522139916631	-0.44568347966251504	-0.6318751144145873	-0.1256701591742555	-1.0315790080105984	0.31721982388555486	-0.275641924112168	-0.7928698983800305	0.24138091644318255	-1.1785768437409911	-1.4325338561817293	0.7182787420556571	0.36536811020059734
-1.2632424925233525	-0.5623790860448445	-1.3918334987302123	-0.4115215766843002	0.7847085826535996	-0.08433618505826523	0.43701608768447436	-0.16056538254233851	0.2137304849305622	-0.4428727336960914	-3.113167690503673	-1.0327549714962905	-0.8841355960184656	0.9983742241879655	-0.9397279561981385	1.1822452347554395	-1.5427485721763705	-0.3631320830978477	-0.535885726043834	1.4821259628419827	-0.1156181470641352	-0.09474508528480005	-0.19125547741252144	-1.1883411094306884	-0.3268129745843815	0.4134328865875019	-0.33665635226997564	0.4385845760402551	-0.8442260766302322	-1.4409663698023638	-0.09389454641141344	-1.1228545656227802	0.9054875162540115	1.2209789024232849	0.11034781096071283	-0.673494826426849	1.4930738160653565	-0.20768105683009483	0.40648008845252587	0.010322924811522024	0.3028755088073071	-1.0875610683269976	0.9767682093831591	0.07602171696028727	-0.39017681466454085	0.7491317112892266	-1.4904525478857924	-3.06156858439608	1.3373828345979228	0.6285309399636058
-0.7346579397718787	-0.3807874016287182	-1.1735353697654394	-0.260359986723516	0.7869830745881113	0.6583597330082501	1.2105004382702913	0.22158998584764272	0.6280154617224397	0.32638171786221165	-4.035009297887788	-0.8181545480178135	-0.499721675717166	0.8962933069842004	-1.1093163707058742	1.1711275995184607	-1.5540366674321275	-1.3933479394106094	0.5410890640684993	0.8745218292012423	0.0727780345101826	0.15294152641700046	0.4753765199811278	-1.4412153909186662	0.09192541884894191	1.0790645948493673	-0.1812491900982672	0.4599946788253226	-0.15154458255752212	-0.737960281430653	0.7311998055367261	-1.1978337111233892	0.6688971364992469	1.2356599494067746	-0.6570910769042259	0.3480293594626299	1.6875764477607644	0.5625375961716093	1.0482815744301832	0.8318932514869141	0.6236701075517962	-0.617328267972791	1.1418610837749865	0.34772606309707066	-0.062314920111694136	0.934060400969848	-1.077480274814907	-3.903671581849974	1.4924454705976702	0.672765251702279
-0.43180567274737186	-0.17353592209410096	-0.7016595123637149	-0.4514154946587283	0.8690324620483976	0.7548409267461668	0.7941821347884926	0.5058686909579013	0.5297234702537017	0.4789606851941405	-3.2086040218136174	-0.6012653601302117	-0.09847938129605202	0.37340389202042285	-0.8870584299960623	-0.005548788988051128	-1.0921085009369935	-1.9415830277982968	1.1002302387863503	0.1268257284988844	0.2522710037419879	0.32624283618597544	1.032340644093124	-1.2835219058919412	0.35591239162856475	1.2284672291422567	-0.1940336485491018	0.5493838162625254	0.4141544977690677	-0.5418254462002883	0.8439449941670099	-0.6315105980521857	0.14167970154167903	0.28936921496576284	-1.3272182235650558	0.5736389335005416	1.1720725983195373	0.6121609058308666	0.8105313853858246	1.064709955757106	0.6507572207984508	-0.31720513613183154	0.518865756347612	0.2479174741931685	-0.047273205986124674	0.4092510258363436	-0.5417770425773222	-3.123290008456182	0.7642125234774844	0.1340784368196835
-0.617543848376419	-0.30790362765894325	-0.32375232475881477	-0.9723943874869629	0.8303787545669336	0.14723043629503887	-0.3517858319616554	0.3425558873060427	-0.1366088124851129	0.14533045386303073	-1.2857410409473249	-0.37421442535543564	-0.11561013976724582	-0.09466536705871433	-0.5512324136809714	-1.5627727527539725	-0.729677068118051	-1.5346422855669861	0.6650752120971646	-0.10768374023442923	0.5505889558104492	0.03264281331383183	0.9761833662602708	-0.9936659751151001	0.19579267596033184	0.7053499701927699	-0.42175587079432864	0.47323929492662176	0.36867296594029597	-0.7961411886553907	0.25762605246550824	-0.21512411149509686	-0.5176391481952863	-0.5656148506488009	-1.5897213256800717	-0.17436161432978078	0.46707120924971174	-0.20388970353752195	-0.10851245879784098	0.50016487744324	0.4741700736421265	-0.3937758001780218	-0.4815619601028725	-0.2537470961714701	-0.31618843421169596	-0.41815679348008944	-0.4540455827321015	-1.3467414346813225	-0.4174835438605059	-0.7672453834155074
-0.9789465126072064	-0.6817243365280653	-0.13074895521953536	-1.4282022808603982	0.37120636260530526	-0.4839630324001232	-1.0402665981084582	-0.2252029655951438	-0.8316779122866936	0.0011692267292435802	0.06897044443474097	-0.07051732904622827	-0.4628232493454395	-0.31533031261714145	-0.5391436488936041	-2.270784445721071	-0.682816492872741	-0.5769208566768729	-0.26115901937149133	0.3052065585088317	0.754023395551013	-0.6017457723985677	0.3194504155888767	-0.7138602952146819	-0.21463373561964078	-0.049567678960101655	-0.46262134860948473	0.17736780304105706	-0.11071489088869535	-0.8655868341711382	-0.4502264887466006	-0.3130053603650007	-0.9116202325468417	-0.5888649391021272	-1.3596058849782695	-1.1274778922059623	0.1975187840542816	-1.002771322859527	-0.7797326943627357	-0.24581651816067795	0.39831009784430776	-0.3931660811887256	-1.0904651751626708	-0.7010475597285744	-0.5407772319925725	-0.7966205299684017	-0.6736335089023642	0.056069260439826504	-0.9430391220481632	-1.3368347743825302
-0.9482982486341226	-0.7887987278250509	-0.024471768875845127	-1.413420782372527	-0.329299775719446	-0.4517244484871534	-0.6843601457932424	-0.750600575305961	-0.9596175345536685	0.4976768733677737	-0.09261326588001043	0.26946792468159364	-0.6527729486600956	-0.43905557914348387	-0.8224729655631481	-1.5751273362960228	-0.5954406820537024	0.029200369167620605	-0.7793256797936771	0.9152081856818948	0.5316817815192648	-1.0196270460971375	-0.3559951034328337	-0.38724733337648803	-0.4121421539604708	-0.3603000747098532	0.14371696051381436	-0.05101350096778499	-0.43146325493318033	-0.3642706946299973	-0.7207137664396545	-0.48629584623618893	-0.6363361809291863	-0.05225121554213359	-0.8804686457417148	-1.4641234962414402	0.6007531341349424	-0.7912750407057754	-0.4646365537983281	-0.3705219441227614	0.6806494127341933	0.11247347474687029	-0.8160378549742956	-0.5382204680944119	-0.3492135114820761	-0.5615182980441159	-0.5377330946747758	0.39685765383784305	-0.08988556697585479	-1.0586075686384773
-0.3282654089978585	-0.3231793383570894	0.07267489310253797	-0.8559125185010699	-0.612832977603582	0.229942714650176	0.15571487340154763	-0.8462321901577202	-0.461544143372369	1.3654975080005414	-1.0991770012367175	0.4769432459729503	-0.38808013760332655	-0.545609141937765	-0.832992627213347	-0.06501718066930706	-0.018668382189076883	-0.22884813948026808	-0.4793252036123631	1.1839442582558948	-0.008604729022398163	-0.8221634735771775	-0.415240281513628	0.04591708787932371	-0.10531406689100312	0.06559589079448654	1.295977520032614	0.06186462316514654	-0.2644730239105362	0.2993246836219325	-0.4567014761959169	-0.20834899590293443	0.32891080763323605	0.3015110115917392	-0.48940136301883064	-1.1187439356624216	1.3745690439375358	0.3613987074037125	0.6169882073126495	0.2740613958757303	1.249364082085431	0.8871767044795751	0.15370935049103257	0.21587110970801043	0.30119732733723076	-0.30971681966104764	0.2971991728539253	0.13418940435166637	1.5809770417179978	-0.12864253679945648
0.4774895513666395	0.3940949107390998	0.15638652265412212	-0.06795135136661865	-0.08639229548694785	0.9255290050235591	0.5698333169949356	-0.6277757840553502	0.15671907500128762	1.896358648215184	-1.5434814420015166	0.44226129447721724	0.06576343462942802	-0.4562205553038463	-0.15880957587069078	1.0888598197128296	0.9274125640541406	-0.9623983440392073	0.28254619704679274	0.9855785534258366	-0.25900547883002456	-0.2095029515364442	0.24425020447182924	0.4722977523362112	0.536575444593933	0.8548375257436728	2.2466241046547144	0.33823735720957415	0.15659028834059055	0.3738361550465554	0.022035314197214835	0.32691053935526243	1.435579539400812	0.20862321198819783	-0.3089374617997779	-0.6632824986038709	1.9313903302007245	1.3228879107630709	1.4932571696992802	1.04936742944428	1.6637115890776017	1.2404028402151235	1.092527934388761	0.8308852278224319	0.9805481048326454	-0.5476889826340702	1.3500924449224425	0.02106043385575734	2.59135568620285	0.7060905492280733
0.8887549114123928	0.7091684046227029	0.2230731052819676	0.4903280321518711	0.7877344312431472	1.0901965567968728	0.3737022922253399	-0.599401624292424	0.34011950111473144	1.629588834431298	-0.8419321135483246	0.27786016110265416	0.16707519804174567	-0.047704972857515744	0.8061818245491436	1.150148755486704	1.510616755266878	-1.26007811841865	0.8518801347193928	0.6184811662200996	0.21652550428112707	0.21630104323370283	1.1270355818604878	0.6676587230685748	1.0546946983486887	1.3125106031239469	2.2679050171203423	0.2685256985811072	0.39713450540119444	-0.2979303179289447	0.3459271513888404	0.40362420087522305	1.8910082189395985	0.05296919687056861	-0.22048124663942645	-0.5253342312861983	1.8205567810543744	1.1378885593491224	1.4261923092114104	1.2178463667078843	1.4546396526255403	0.8338602170332952	1.3185251858765417	0.578983642613181	1.0875483637570034	-0.9380357012448909	1.7398531413068103	0.18253147557750166	1.9677254866073495	0.8487223853297422
0.7368403388421866	0.3407051162175815	0.30457139704550773	0.5480434123138368	1.1004277849904756	0.7890981238917384	0.16375169276135088	-1.0494969717664466	-0.021593892225687954	0.7134928085493346	0.30561410570564884	0.22723388956246887	-0.2673141825622013	0.4331032484715774	1.1600460008417828	0.3789756411892692	1.1188801417702239	-0.5920847575385529	0.881510908185978	0.40051991990285996	1.070593747280393	0.06785601940859565	1.636950717100733	0.5205569842332215	1.1365563587453946	1.0753404895586358	1.3917102736964244	-0.3532440401438444	0.32960112840141376	-1.0072229525116265	0.4006736339489883	-0.25376839182471417	1.3251041455045316	0.19784587218096367	-0.09744583682955205	-0.4978834431073519	1.0223010446212668	0.08320309274256002	0.6412599496776192	0.6761711066579017	0.6091632811620783	0.12401366945358944	0.7533758699978761	-0.41530590654743255	0.40744751615693103	-0.7024644115023908	1.0725253244203625	0.24751864926813016	0.2597591207840994	0.3619676609386576
0.3612921660438654	-0.3112460760081057	0.3976864497976758	0.2355397884971149	0.5178557867215485	0.5015911672920647	0.41500524195379346	-1.6219648264877486	-0.5736207606621595	-0.3181538989627467	0.904738293032787	0.4104234795610783	-0.8032231252307794	0.5692490906199263	0.5264058328097492	-0.28970785543020033	0.005086461016141686	0.6416424082079739	0.5061425063266014	0.3335649312491572	1.4717506080730227	-0.4484896911173206	1.5970271971123586	0.16366019795352904	0.866374928854858	0.44260037192829454	0.39083924192181096	-1.051359026429747	0.18955685952315554	-0.948275037281172	0.35118541266944026	-1.0202712406040073	0.18205449749217206	0.4718850222490986	0.053697551910501705	-0.06331067825688869	-0.055187916449711515	-0.6722795745517568	0.0318737136053026	-0.0215958520243044	-0.3088439771630135	-0.0883692887336329	-0.033417227808084156	-1.1907785531716568	-0.5865520970106943	0.28463385562133875	-0.16275526887902259	0.1302986014834785	-0.9925055250262721	-0.21350380543091546
0.17614130790039265	-0.5939825490882078	0.42633175983856236	0.007780051561192991	-0.3198146972663517	0.5281011169898255	0.8554687086054994	-1.5962671281041254	-0.8713529699995359	-0.9916425595089329	0.7783903910146227	0.7111345523247351	-0.8203341896261311	0.2660510052137991	-0.38241119495223	-0.10822140677727195	-0.836327076547774	1.462063388169731	0.09359657475453356	0.1713006234695896	1.0558861385626956	-0.7557393856537296	1.2763268260052834	-0.12795918277702992	0.5580296802634329	0.05595227235373019	-0.010912544942477316	-1.1012703108291866	0.2185129074528528	-0.1324773477486824	0.4309600284033564	-1.042592594815021	-0.6256499523360252	0.4610784240287164	0.22237552010825182	0.8999604100210541	-0.8633079116182328	-0.35533020051543446	0.1815896938319006	-0.2812301567566399	-0.6437351236398061	0.496831712450345	-0.36610460086958924	-0.913340055445552	-1.06190996669447	1.1704879726433413	-1.0603865781949722	0.24089409469874348	-0.8234134212604295	-0.46279716028642115
0.28406083307598917	-0.25516886407157446	0.3303631369320661	0.2819968617361226	-0.5604952156935972	0.7010748693157097	0.8842593102436586	-0.6390640788141342	-0.741836590517183	-1.1262298834439417	0.538332706043626	0.9308565258991884	-0.1703356339322382	-0.11575405132653196	-0.45551554008368883	0.8410262753908053	-0.6305518825489065	1.2371781866040439	-0.0637150028495152	-0.24950726375990886	0.3808480520935001	-0.45425017861379435	0.9851711642337159	-0.1659889166456239	0.3800256857436972	0.24152261594832924	0.15361449422067483	-0.3425148154712091	0.40960010984068923	0.6491864996057417	0.6881726368254754	-0.21542237761086097	-0.5470892603774783	0.12327546736386563	0.5386035698219097	1.8510071773411383	-1.098957870299187	0.6806030440694365	0.7754106584907147	-0.009081064568961421	-0.3142178861970908	1.366934904486075	-0.09619427884740091	0.23730396591693437	-0.5736548548617895	1.1018333587617053	-1.0910443843026998	0.8315329221882783	0.246949439773155	-0.43342306532083
0.5685902330302274	0.40114327182172943	0.1741005178304127	1.0354708304021956	-0.1527892688347585	0.664557587015572	0.40309620168233007	0.7687562138693834	-0.3502105720021659	-0.801381151445289	0.674736194800804	0.9999518407065874	0.666647589427326	-0.17087223733688323	0.5488990680140682	1.7498851554380683	0.37020727967493827	0.29417803879496546	0.10735039863254688	-0.8041089470010999	0.27200205801286675	0.35707603194264703	0.7505022657453001	0.013377006696940457	0.18956740526107405	0.6773371335497399	0.23006169489313444	0.5909880651026743	0.6237734235007608	0.7750421965110442	0.8960525789231608	0.749156988048132	0.09291179811278892	-0.139380525368469	1.1231467806893323	2.0631382347513636	-0.9034567055748512	1.5072831674285374	1.0061776761327323	0.4322319283871358	0.08122560208880372	1.7308598627466663	0.300457182544224	1.2470274649051982	0.4735970020737763	0.32254078278491816	-0.45017313026189554	1.4833193321160216	0.9145019593541094	-0.4011687032254746
1.0108393995006135	0.9333803753873179	0.11383108873344117	1.7348235787988442	0.15206163391885608	0.32527123789631074	-0.05696298276990272	1.7193079420197743	-0.009397330110207922	-0.2510687792535947	1.0094546247979017	0.9904961803127836	1.099941422099822	0.11380798047742645	1.6110960144510507	1.8104097510665256	1.122692656996411	-0.38918837866945477	0.44881948936775123	-1.1960714287181797	0.813123024417495	1.221908190172678	0.4105364992416165	0.21548169833064854	-0.23854500131791126	0.7357108607898625	-0.26220676290293654	0.9409329660953405	0.8034948360103206	0.5134664194381496	0.7420788272363905	1.1955259936649036	0.42753274256587237	-0.015984633843528516	1.7823494504988944	1.3524815936346564	-0.6921984349673171	1.6382869073005544	0.46695366272672634	0.660276066987233	-0.08035742117242055	1.298006782075326	0.2646729400074957	1.3135431292545117	1.1704191074203931	-0.05675352305838054	0.24856544581434156	1.5676620162715735	0.5414284079125987	-0.45103250524621874
1.6878830958946507	1.1805373635324385	0.23867515226953553	1.7537588118945118	-0.18701361448864057	-0.04960596951094381	-0.043509886575431	1.705917783096608	0.06404856020286341	0.2337318467635286	1.0961176535910813	0.9649698675836335	1.0346940913764593	0.40622973382472904	1.477893349794847	0.910847612461839	0.8558670419968334	-0.13616442112643778	0.6432722345046957	-1.2341063007871718	1.2196501669982263	1.6950883913454637	-0.07057254260464048	0.27863248414490027	-0.8400875186716484	0.15875950557262616	-1.0697651840000442	0.6303329741018926	0.9416241583428667	0.6513858952150907	0.18350988364489315	1.197026034103716	-0.09118800323370396	0.3235308974222408	2.023482320570205	0.31843340452386476	-0.7463303130293472	1.3054053430620383	-0.4695720252300197	0.5676854465666374	-0.7210101485015892	0.4921770335237262	-0.24814579981320845	0.5988877560652709	0.9821844232084849	0.5698953804356267	0.5203627010959795	1.113489029357215	-0.31059942562564824	-0.4179767954987819
2.4155312197609793	1.2286514100695076	0.4639099479492789	0.9699913664318346	-0.772196423449864	-0.15077179692090753	0.24248901629303715	1.0468465551670956	-0.11600321279291192	0.44736028997279975	0.8785208037027127	0.9045259044908329	0.8816474088885841	0.4174350478851507	0.044424687614917295	-0.29959502872296756	-0.1499779222044788	0.7600149290286818	0.41016803621890346	-0.9857122343131319	0.7761471508055412	1.5844685816713955	-0.505772727955385	0.2171334507260615	-1.1919612688336747	-0.6422612807140308	-1.474897509669553	0.25477601803764655	0.9066243716121427	1.4782172958434872	-0.3797074915741617	1.2225542527845457	-1.1621085284570067	0.4871164530634486	1.5398844958697393	-0.16245754814305038	-0.9554479034315992	0.8901457118538424	-1.129320049031236	0.25591344546355804	-1.1238186142409385	-0.04950881856726491	-0.7626666640537362	-0.09033967228920918	0.27399812885775293	1.474350732973801	0.30698217561875507	0.8488084766474558	-0.7733274277393885	-0.21023028903737154
2.609099517267007	1.1304703422896663	0.5973520357211245	-0.0325568140111393	-0.7816109804339911	0.03358499243050437	0.2488366102132802	0.49680374808223204	-0.3462701534870531	0.40262485764239414	0.7052134143413988	0.8017961885510706	0.9740774843646686	0.1138939347403283	-1.4341432927922482	-0.9954704845976559	-0.868957405816465	1.3294145355858928	-0.23217954114847614	-0.698313363315622	-0.28858913794322355	0.9589130857355923	-0.7219031974970328	0.2011006472266406	-0.903116119257967	-1.0012801049430557	-1.0644586410161636	0.28357538900562757	0.49282591280112925	2.3388935967746245	-0.40150392057095124	1.3582978668734973	-1.938334973440607	0.3645233600517563	0.6599040442555109	0.2611170683348563	-0.9818416690201601	0.4419677621570716	-1.2385809827503271	-0.15450407974343278	-0.765837499243524	-0.09760700763059027	-0.8507943274321321	-0.23388999625144047	-0.11026763448331534	1.3977139120215043	-0.10056403624024723	1.2529936486871969	-0.7910167797847982	-0.027190516092595134
1.7625136061912772	0.865204873005258	0.5070487904985612	-0.4284179165724365	-0.08909720396423541	0.22053789497094495	-0.188755979894048	0.49356014543157245	-0.4201068954226673	0.2805692653818545	0.7745382128354339	0.7258648311455317	1.0978952842829992	-0.4062272968757833	-1.5691689807052915	-0.8498032215292143	-0.5615926183575668	0.9124735451989583	-0.8948281826113473	-0.5999561169957326	-1.0459761679927986	0.055640479101382465	-0.7996558527340932	0.3986491031833191	-0.10333365194886543	-0.7016370633172839	-0.1593389450713441	0.4564442287825362	-0.26198920439807244	2.2932604938309877	0.22223917280396216	1.2015144762321073	-1.8177126192220296	0.18162935774881758	0.1469608856794508	1.0597764103154061	-0.6747534593933784	-0.11419636882106467	-1.0566626128798422	-0.5668381486725246	0.03411775017519943	0.06475945167733259	-0.5986581825926202	-0.054987582065092376	0.20112826452704752	0.06904038015263106	-0.3307568833066918	1.8480238304184045	-1.0667698663675873	-0.1350627966124296
0.11572822650585907	0.5828745860623313	0.23037823582010572	0.09876195305825398	0.4713077909140848	0.1410734446273587	-0.6561791483595815	0.8219823903072931	-0.3202161337328133	0.19637799650645396	0.8425284407128577	0.7038716366938542	0.7329379870424195	-1.0434556079046668	-0.21134564452867266	-0.20891432745740862	0.5474088378942981	-0.15349835783173843	-1.110430262683524	-0.7440820168216904	-0.9230793815588721	-0.7959744419316582	-0.980717527659738	0.8127827832047413	0.5351417645343597	-0.20663065004185896	0.5185016536788948	0.12667684754332928	-0.9154414670450791	1.1356868666546722	0.8899562320300818	0.562693786536715	-0.9359747896626835	0.09021777507555674	0.44509913789096167	1.2836625121787624	-0.26988463677930347	-0.5643066535934351	-0.911707627747823	-0.8483411676294432	0.4440570240324181	0.06521209891230093	-0.43867000739633144	-0.08036888690340095	0.6803608671486732	-1.3992664027685393	-0.18025025026233954	1.7379729600865992	-1.957184028242334	-0.4691190220186692
-1.3367490375080016	0.6639419209444886	-0.05154678313911728	1.0367032095724846	0.10404629450232454	-0.18012371762511553	-0.7296759865088894	0.9674332124827357	-0.23271718826548313	0.06525392109163483	0.5890589565612734	0.5859943897879696	-0.23307241034974172	-1.6060833004697912	1.4507448580854259	0.30709427871271466	1.5681797821170242	-0.8721109085703769	-0.7624450095839558	-0.9765927454188162	-0.2933405130367028	-1.2632935650549728	-1.3385480388126623	1.2450400929897996	0.39046586986494747	-0.14498395589312404	0.5509197857943332	-0.8563361747448671	-0.9444803141159138	-0.3556018407458147	0.7803990232058569	-0.058632550457852095	0.0444405539008197	-0.06257879275882335	1.1808386613183421	0.4672534699499132	-0.13532712051497825	-0.543012394534939	-0.8034102708344234	-0.8670289643375428	0.06502637743470707	-0.14639731920248686	-0.5799124398175122	-0.44488414624932937	0.5230766893858173	-1.739285407362399	0.27092227103809924	0.7719186057860238	-2.77603281803901	-0.6006669245914465
-1.6921073881202295	1.3071493999995338	-0.13439260385506663	1.4881900602830467	-0.9057843100228181	-0.43929934677773086	-0.5039110977369093	0.6922885135272729	-0.33736227801671764	-0.21846600212699913	0.09716648426296447	0.17528784815751844	-1.1717777082291077	-1.7488111880827029	2.0933784746714967	0.33593929274268136	1.7981351280873827	-0.6217891420043221	-0.18639878235727803	-1.022177942554838	0.06396912985991618	-1.1639763746348715	-1.6273979256059234	1.4174565706721605	-0.437225710964155	-0.6044347195220087	0.17592229411858165	-1.8069358229253796	-0.27498872393296114	-1.1721574044581646	-0.278508213067106	-0.003879768045760825	0.5455653386491642	-0.4272207758846809	1.5272570395095086	-0.8578416114422385	-0.34511987167206687	-0.09466068685895238	-0.5342496628948056	-0.6237783066225545	-0.6260016878031414	-0.33877588929444535	-0.7389761952779332	-0.7741871551180762	-0.34739150751575737	-0.9258143698925339	0.7269063989065773	-0.18759465500461028	-2.462433635086031	-0.1755356161250049
-1.0045326006756674	2.0614131898815042	0.07005272923960959	0.9638861069374722	-1.4419157312435629	-0.3311023419317873	-0.37977616253702123	0.21776849341914	-0.5809399128375152	-0.5087996756079279	-0.2335942327002402	-0.4419681116432306	-1.2483993825372253	-1.2425926519454686	1.4568549779863582	-0.026748871049076722	1.236267253142098	0.19808199835863688	0.20668675454757096	-0.6526694856492077	-0.08740253671274995	-0.604390378880271	-1.52196334424389	1.163005735918606	-1.1122543511568839	-1.0223204428501775	-0.016353571986163218	-1.854409269388468	0.5975760951845048	-0.9840380212750298	-1.4777417526673111	0.616926485585349	0.48461262336674854	-0.7602312029107522	1.066093255337486	-1.5860143254397243	-0.5690563295637087	0.20748202124319365	-0.08421962215774609	-0.2687130569355534	-0.8637090560349204	-0.36112046309745244	-0.4815495839477638	-0.6795696148896452	-1.0720391946634675	-0.11893613802867306	0.9008824467346512	-0.302168273923846	-0.8494211032535175	0.6687580700163351
-0.19448221797668588	1.996820656132774	0.4477587742900709	-0.22262096121206118	-0.840047032829756	0.16809611339340486	-0.4410202690584936	-0.08376458871627677	-0.7063289911705817	-0.46916255362294834	-0.21064428380762215	-0.8074987759665666	-0.30614738188074164	-0.34169703771662285	0.3730700438332907	-0.419199880964149	0.3782531627691707	0.6090264849544068	0.37269082457149616	0.14183827951531275	-0.2474346520387114	0.0590973332904122	-0.980342797538111	0.5468423163472422	-0.8300084579763302	-0.8049020897139435	0.31371774188115165	-0.8571169859164995	1.0844520719375128	-0.291051283876761	-1.7088269362763895	0.8694119191301463	0.20000066295566288	-0.5774090314965381	0.18835421030548594	-1.0584725882648234	-0.4052143957532169	-0.07858705419288305	0.34227280423476075	0.07866806080523384	-0.48361917372531793	-0.3331034988998601	0.2645107284855354	-0.18017653682114412	-0.7649730392944795	-0.2907674677918453	0.7413384152906614	0.20291796400139891	1.0218707549765245	1.4077790571941304
-0.05356082576764067	0.570423561471639	0.7251688140574825	-1.2844604256880028	0.35743644112380474	0.7576023730417976	-0.2974033654852544	-0.053670549345505913	-0.5359604380631602	0.01087591177530894	-0.07896082911732277	-0.5038583523055244	0.9042960596480143	0.31255398486710995	-0.22767577992490676	-0.5185936401896377	-0.3080132336942536	0.11527245675064307	0.6215455512224892	1.1012532885902253	0.09103899650004602	0.4753202056233869	-0.2973217438208565	-0.16252857572452067	0.3702545099227941	0.02014280334973167	0.9483152716011307	0.4585456239621522	1.0640637500007106	0.20225924603981155	-0.6430943209810891	0.04879105816410413	0.09027854457242253	0.2548826293985403	-0.4029561520843794	0.304998656348753	0.2194332030001559	-0.6136652087099438	0.6510441268398617	0.48293108951196523	-0.022118856811674015	-0.4216320294858184	1.140416240291957	0.4226457717397276	0.45407996167420894	-1.182260082028096	0.45587135542258406	0.35557394946665954	1.9647268328438354	1.6469549850346716
-0.43621063731675647	-1.645222792620952	0.6636990997289904	-1.6366934978445582	1.0851408075708648	1.050685669065917	0.37688076405941745	0.20916627592722792	-0.18065547674559904	0.5685104594308861	-0.15123656003071603	0.30853760643249606	1.4831806840326907	0.3188198809460718	-0.1856570089841796	-0.21208980310259923	-0.6505692537881069	-0.7757471149513169	1.1614736284596578	1.8355300382852426	0.7573148169112587	0.5803384643821048	0.22243343514529632	-0.6483042748602372	1.6143486468575323	0.849599861686234	1.3505368338088364	1.261370664993944	0.9074131849778531	0.24006113626804296	0.9262716677537391	-1.3813527829656116	0.3250062570596603	1.2441044433828925	-0.4855583388635668	1.4260215999815737	0.9998284282650948	-0.5740562552247059	1.044380866736156	1.074776864463547	0.05873554342784459	-0.5126710138302171	1.7631660536341947	0.9415624113080256	1.518591529365599	-1.7179030207863104	0.2972654796268847	-0.275310101476203	1.8423759184313113	1.459058051476062
-0.5381204945848265	-3.243820223705169	0.27923082430902424	-1.27969126302846	0.9919875413842228	0.893423247483256	1.3249726858159543	0.5387794270583584	0.10087924223862957	0.7115797213262269	-0.36387474610848397	0.9014512759759381	1.319572904190594	-0.014570875271587956	-0.024344741706601548	0.38614425010549436	-0.67632747636966	-1.1493635354167038	1.7570608458524257	2.071266045136903	1.1027447568879771	0.6325399788622819	0.5810374347937213	-0.7306973527134726	2.052127438678366	1.1652172766681028	1.171684369942449	1.383346268070217	0.9759759572666438	0.08061568286014126	1.8688796257283573	-2.1721229889964846	0.7984549356526703	1.7154205711613348	-0.48806354617462194	1.6250297907933746	1.5441363363255416	0.3303782131671776	1.7017472067336188	1.7629100414134917	-0.009436325822652959	-0.2618627690906553	2.0622138014848987	1.4064838515137252	1.5580028745276977	-1.2452344656086387	0.3245262344711926	-0.9944083619172346	1.503353043687335	1.1868226306565164
0.08020699098964924	-3.160905782742766	-0.1381550533934696	-0.636734278008059	0.6910666272833972	0.47900946928711957	1.8997560606054231	0.8009975172770192	0.23285476040198852	0.42286678256795435	-0.3753902832707081	0.664516348879192	1.1236982770184887	0.005400296679514778	-0.18344550328532955	0.9949438988955153	-0.4610769359568635	-0.7170814837388286	1.9265377865881022	1.8064559879755206	0.7827834861225954	0.9214087313646999	1.00561118418405	-0.47569075458966964	1.6569285427988099	1.019280470679444	0.539399445920223	1.2616609026404075	1.1945909921327784	0.0680382386626038	1.7839825054938858	-1.6302648074952653	1.2622035211537717	1.4692561801602306	-0.8874616714887763	1.1975293965127127	1.6477957695221757	1.351037396380686	2.3293429372472585	2.1511610745514633	0.3333949246130246	0.44257414371950915	2.1541678040917587	1.7965885389757648	0.8299894832538609	-0.14264289690391985	0.383745793291777	-0.8840422848924927	1.6058956844910781	1.0049738820642184
0.921752272159844	-1.639454001207767	-0.2807527792292244	-0.12847130147391997	0.7907381920525902	0.1435212844569777	1.7288853546492662	0.8267698239560491	0.4039492181881189	0.2469168698923959	-0.06274789652670232	-0.2290172421446259	1.4775224355796446	0.6388667760697261	-0.4970154524394894	1.293121796225465	-0.13848700263030284	-0.1007965711295578	1.4462831554320994	1.2569964799487048	0.13416013428252072	1.3984207115976044	1.5590249258895854	-0.15425944793916055	1.1070458354873103	0.809136285338459	-0.11012449088188694	1.2456455492441294	1.1653769390183129	0.24925776281076753	1.2090768481848386	-0.3589855975480671	1.497863553214812	0.8805634866207019	-1.5880630232296529	0.9065639657153254	1.326122921871769	1.425179361006553	2.257139438450289	1.8438641679404464	1.0918704740040075	1.146028170275515	2.006438172144696	1.8626568633806238	0.35129136902237357	0.7230498071217889	0.30844114868302425	-0.037285346158905226	1.8121545236328616	0.792898352334704
1.0972202184362645	-0.010058242805194994	-0.12365270973147978	0.09363055835982446	1.048955085882377	0.03677889756110511	1.0361178182687802	0.42930608241218315	0.7483025330590432	0.6361513840220622	0.2805175361118517	-0.954858440093205	2.0160120861095305	1.3739428818640813	-0.4407794495351815	1.112293718502566	0.06928668329297756	-0.03754560427242539	0.5685792895117837	0.6829755566058888	-0.2632204999020488	1.6189205066356782	1.927671401404826	-0.05293875992105859	0.9312599086105572	0.7006135510638805	-0.4495634203302482	1.1759451829640029	0.6389529200716217	0.38642170012608723	0.8408379347479226	0.4667346997898396	1.4307022713052095	0.3906230516565553	-2.005735726045215	1.0196187132231418	0.7325565221970377	0.36055983704676803	1.15054457858589	0.8587822628069213	1.514095281172048	1.1388272423072865	1.4121801175962225	1.366752343017748	0.660974801675178	0.8688457571039843	0.10171427154389426	0.5072549818442362	1.3317636884562627	0.4333297870699332
0.35016169054596546	0.523932278670934	0.065946185896883	0.11214159221780835	0.7851250173033572	0.004330497822121095	0.30043016342582607	-0.3553043624850208	1.0268991296481853	1.298467751611405	0.3255932001397186	-0.8848279692317644	1.7815652903595807	1.5087642176344582	0.20298669507288822	0.5728888484565635	-0.01121970338867445	-0.44353185349470764	-0.2636761713664859	0.2712021407704717	-0.2312420789410251	1.1358425093700317	1.694619407278444	-0.24888993286034022	0.9421674630940385	0.47475078013044947	-0.5062986210585572	0.7212730072890224	-0.20326448454737484	0.25408239862535087	0.7611612001635134	0.4066963664570344	1.1349749073051436	0.08226768512689937	-1.716679147099479	1.0454770500415795	0.14366767433974048	-0.9022816774597688	-0.42557184091476474	-0.3031178502550233	0.9539754664263752	0.21798939670694026	0.3509675171741932	0.46448371361781987	1.1988311062360715	0.4474251677581509	-0.08985269091670814	0.09023123587450141	0.1022625746609599	0.09367326285993832
-0.6244959471720992	-0.08497544473147765	0.042705529756775155	0.0606380757399476	-0.031135706950183667	-0.19576663127146635	-0.22522808508845826	-1.0822992102292832	0.8011640723857099	1.4095624524092525	0.14536446218070198	-0.23031234151520436	0.42891769678897096	0.9667134203505089	1.010634450031394	0.0014144578774748548	-0.31071777901091546	-0.47645123206793105	-0.810044495060449	0.12369962009964576	-0.06932255614072733	0.017555038300259892	0.8354035397609858	-0.5403649539697806	0.6093709584430625	-0.02463901103272464	-0.5235729905709121	-0.02829704765492795	-0.9132849614682936	-0.11639290295429784	0.5538260605055652	0.09795390081038508	0.7392057468693889	-0.17931784622103808	-0.9081123857285653	0.471528193775052	-0.07753076904407252	-1.2771579121230139	-1.3384433683658101	-1.0347729737515614	-0.2184542953238208	-0.9277294553025995	-0.7534077485268671	-0.2957837103754994	1.0523232395587698	-0.11954697188918852	-0.15046447584941647	-0.6853920150377332	-0.9038986260898637	0.07533102876170072
-0.9341592769990018	-0.8530783499156702	-0.14290825768047571	-0.016450168795358357	-0.5531967759438271	-0.5907049186824899	-0.5561774158184468	-1.1495078981243565	0.006541450102897734	0.5443158276626918	0.09696522389985687	0.22764859456247852	-1.1460469837875267	0.3540146480483136	1.255292153055189	-0.33621187117477996	-0.5554661051222165	0.4162350930679169	-1.0797032339860684	0.24726801036200038	-0.08297885431326206	-1.0623861473902771	-0.13643263343059964	-0.6397636456396231	-0.13947709133253566	-0.5030646059468734	-0.6377897394804949	-0.5302126917867594	-1.1489137150481192	-0.4593611380889666	0.030360020749929478	0.29740465918116793	0.31761779346790214	-0.3769847322724678	-0.1772585930394786	-0.45113506376111756	0.27005262843503736	-0.6464091552823376	-0.9131457646048643	-1.086225325164911	-0.8625166367196968	-1.276857617274128	-1.2925336014686404	-0.44458728467721254	0.14984273940571585	-0.49185299165797186	-0.11669715718072643	-0.6955300837193782	-0.6965173101982547	0.3910387014967982
-0.45434850072426497	-0.8387175789400174	-0.25277667745295285	-0.19067404319244266	-0.1211763771562571	-0.9608475397501663	-0.7049134375896371	-0.38754641969150333	-0.7512444410303506	-0.7621719099736252	0.29545880158275484	-0.008241503770086802	-1.6315242921729087	0.2089539264362025	0.5649520804087944	-0.42303974061211636	-0.5711241292484032	1.67011199199296	-1.1039154975861336	0.4851104637684645	-0.2469508018243705	-1.3713259202815777	-0.6055670633478011	-0.48556846663007813	-0.7395582828482324	-0.5060078016385763	-0.7535308107926062	-0.4113813435403875	-0.8974570358438081	-0.521134211903593	-0.46020893299538174	0.8551322050813438	-0.12420276521818739	-0.35607283935434164	0.015157824403613991	-0.9242313892169571	0.9028089651974236	0.12168977815458375	0.375116508561658	-0.6932007668185978	-0.31746591868955315	-0.5304598315583556	-1.0318776869975854	-0.049135158080093014	-0.6025530984262277	-0.46658595556969873	-0.14377794866710816	0.23267198464775288	0.5553272342518485	0.6186622163813286
0.07459448374551558	-0.05350248804975717	-0.2193929571617253	-0.5657907715291239	0.7296364275501847	-1.1136233215506937	-0.6290438781182456	0.6344059311019669	-0.6528109376378245	-1.550187096869657	0.39584674241866186	-0.686800909803536	-0.7642413787723855	0.3923596655526699	-0.735876663207795	-0.4064877807828743	-0.5054672924523077	2.0266698542259522	-0.8634048993488038	0.5146364843842431	-0.39000771021870373	-0.8377760536369916	-0.4558578982269204	-0.34427814611709984	-0.6981653779157925	-0.08218941625472673	-0.739180541167701	0.022620952840504957	-0.4525188479034281	-0.308538254394965	-0.5509265213491832	0.8737876238904181	-0.5619684017905036	-0.20139947371582734	-0.34829084520655346	-0.6161565796113502	1.1092784908006754	0.17038586190867813	1.2942618381959157	-0.3171671044127706	0.7754864649164718	0.46220785506603873	-0.3549193131550802	0.33290103749137595	-0.4620255778508762	-0.01507590707867447	-0.37637468467416585	0.9875817008625275	1.5780933458878534	0.28127121678543476
-0.10207561395516775	0.6503393292759853	-0.2710160528295949	-1.1158111134587385	0.7414426443375534	-1.1153808635255553	-0.4790243763533454	1.045163285014186	0.506840477828043	-1.4763892949046933	0.00769064469217905	-1.1964488429624263	0.2537223998580635	0.35709114444762563	-1.8959715827237411	-0.3726802946319176	-0.6562564396835637	0.8342982872099783	-0.4951913360033826	0.0559462166812561	-0.5313929573903415	-0.18760361725650174	-0.18727775873894692	-0.5276881835452569	-0.2994691069501261	0.0951359282186897	-0.6602815738590337	0.07039684433785116	-0.24723344803926656	-0.1069694717357415	-0.46441078779331846	-0.1664826615056188	-0.8852492585190064	-0.33807868991529216	-0.952889762549406	-0.19032817432517202	0.3629166788692302	-0.5123734058897909	0.9728226639035876	-0.28912946372908827	1.110032045918396	0.49549327232357093	0.0852915992788298	0.1528229828024975	0.12949382176554186	0.5635835137068215	-0.8248857638004276	0.45416497406139406	1.264996851989284	-0.6305182105866768
-0.9301552092012142	0.5052742553461281	-0.6088984027402459	-1.5673536930758674	-0.5318538352870427	-1.1734777739438387	-0.6435401587559334	0.504301220168941	2.0138268790311864	-1.1166532146458463	-0.7722288463363552	-1.2588494428094787	-0.015262467665912409	-0.10085345005697187	-2.3351139860911956	-0.2835713714275986	-1.064104813084206	-1.1775227105431052	-0.38841584156614317	-0.8210499509739004	-0.8325907443039335	-0.2502998131215316	-0.3829897666355299	-0.9797579768820002	-0.3497866697987838	-0.5313425216149745	-0.7139318956311194	-0.5588072945227543	-0.6100850958591296	-0.21170720182130065	-0.8017461594401992	-1.678462777788311	-0.9573918660912624	-1.047137040617401	-1.4075150829412562	-0.5772400469481346	-1.0362879268823941	-1.2576296538593346	-0.35731710356567653	-0.6384692103763081	0.15558562248542873	-0.7086681143100011	-0.06402461811917197	-0.6659459450235597	-0.0238256965298807	0.7236194103093521	-1.3090946169981508	-1.1311136801491075	-0.2185159062613692	-1.5809668057139172
-1.646797560669176	-0.41450793617009735	-1.0308741341821608	-1.5145455433525132	-2.0101912720942257	-1.311854904485223	-1.3153896790043063	-0.4467489472444558	2.841195957308336	-1.169315118930941	-1.3935184485599468	-1.099088632476083	-1.6645514285792964	-0.5934896085776822	-2.0225670581639994	-0.14924984946612926	-1.3692718100246803	-2.520021845827798	-0.8433387567443029	-1.6361899910699096	-1.238007508109184	-1.0825930532061194	-1.0661837544927664	-1.226341155715942	-1.1912796744815843	-1.6234833409670613	-0.9257155073556782	-1.35281051324658	-1.4882182362037695	-0.597462467838653	-1.6925290399526574	-2.477156132056401	-0.7494273714651726	-1.9637090021755002	-1.4057042088018528	-1.7886760924716394	-2.066998069917523	-1.499601555961937	-1.673971167032069	-1.1465601346892131	-1.2285445134160502	-2.1041810368552096	-0.6324900862587517	-1.6864910484455113	-1.4070691904982517	0.20610050496286456	-1.5251198154402303	-2.392244340457401	-1.6525531947254173	-1.968496566752026
-1.6361167828232537	-1.3205164202505184	-1.0537227764612318	-0.7873669160604728	-2.20206961224333	-1.2835065165480188	-2.0781833683575544	-0.942261581993979	2.5530799299073865	-1.5604316018541986	-1.4178001572453673	-0.9968055091279828	-3.2974693124444783	-0.6817664147472428	-1.3493081503027278	-0.16395242748638938	-1.1669550960621953	-2.3205620864440055	-1.6099685193600644	-1.866878331832885	-1.378442559449258	-1.853840936724508	-1.640389597870825	-0.854654558066278	-2.191802565811857	-2.16232532667658	-1.031847069197644	-1.5192262786899837	-2.3412926618754657	-0.881098361385325	-2.4223128840225208	-1.9224394288541895	-0.39151500089477254	-2.3100223313722372	-0.8376157810770681	-2.752928717441006	-1.9144518297416302	-1.2348747162655234	-2.1386272779220867	-1.5130615474207654	-1.7173047067003635	-2.3377837639456778	-1.1916240786088605	-2.2999381217121244	-3.0470229698653246	-0.4993648735921354	-1.264034248826843	-2.3174350446262597	-1.9929850634482018	-1.6725315758543724
-1.0532558951267237	-1.4992258129463887	-0.4969009226682841	0.24759142000182582	-0.9189052440394033	-0.8875454296815113	-2.1867276878292654	-0.682045391549723	1.5695985252427636	-1.5802233232385052	-0.9261746811618585	-0.8915477308275472	-3.5168511180453685	-0.45729537627705114	-0.701514618873334	-0.5529361736736634	-0.4924983279967454	-1.0254114430645453	-1.963421684420066	-1.449944508593677	-0.9809484943821238	-1.6913708800881622	-1.5051620834181887	-0.05468189850457703	-2.4124852620840613	-1.554757554127113	-0.7818482493572962	-0.8644205074085207	-2.4583007447268583	-0.6871023617041274	-2.1536694194288013	-0.4520161125705547	-0.08299695634793382	-1.7321928591846631	0.0851615272427815	-2.4886752850259084	-0.8258415262838594	-0.8012573865829766	-1.7561391078422603	-1.54054681293141	-0.9419222766884267	-1.1659464386863971	-1.4549079839665287	-2.1462694184433495	-3.462558176756545	-0.507447286647441	-0.6520307199774862	-1.2608588950874886	-1.2934231213295941	-1.1242230671860247
-0.5489643591852708	-0.9233401642672779	0.16737205862327845	0.8694681494430235	0.4691931389315124	-0.30939023972839375	-1.3773770456584749	-0.17967222012072345	0.5940633404246428	-0.8725333794639731	-0.32281917299077073	-0.555735300785806	-2.380331782830628	-0.3954677685315055	-0.18133134981229013	-1.2665688966356583	0.14691932971081706	0.20805843060595672	-1.4207012809741246	-0.8815224532880896	-0.2971045061837969	-0.6215575478620787	-0.7057474818973342	0.44837302844885846	-1.7054742266701384	-0.36834332333207814	-0.3269150820563375	-0.02646139494649049	-1.5875088150193806	-0.07178449422437916	-0.9620635277510187	0.9429158040089503	0.030762897545312026	-0.7569240676739104	0.8633478143127342	-1.2729153030925293	0.07051661817621198	-0.4451810365435631	-1.183111181590949	-1.2678022861481106	0.17352204805460172	0.2600770997575057	-1.434334246998733	-1.349751350998494	-2.2771747955367543	0.4570426569631621	-0.13093321060344168	-0.35807661614412317	-0.47218259314653355	-0.8710122851437343
-0.4654562335760653	-0.12870868798161667	0.23303233525253392	0.6501811668726268	0.598289201588995	0.0041140588977227645	-0.24880816338124714	-0.11511082695900257	-0.07252909724948853	0.009478325877143676	0.1346200387230872	-0.03331356482757526	-1.1907718558794675	-0.6969157112572376	0.3070986610780202	-1.9091548436661803	0.2934114429312232	0.6584595243884335	-0.35032583899498515	-0.7412587540797103	0.06405596684350764	0.4289037019506258	0.0870212524481921	0.13872763199241603	-0.8934994782073263	0.25392688468417185	-0.14260547543786212	0.2265194608859527	-0.2947931388055724	0.48176662704583745	0.1103818640090675	1.6008250722573738	-0.0999476501845461	-0.24063788970935365	1.0594053832545085	-0.3689847131013399	-0.11583698369215864	-0.20037381095680867	-1.0239474382290168	-0.9500681691871506	0.47828506678000143	0.5967213999268619	-1.3197820744444717	-0.44981225401157116	-0.6229601461708073	1.5548578916030162	-0.06081541301562825	-0.20820639214655676	-0.3371095506573777	-1.0922797252217202
-0.4461340486436288	0.39650607446755975	-0.42494302374592285	-0.04436855763147822	-0.3424351151277223	-0.12935038760095297	0.34449576569421114	-0.5619572103504814	-0.5849997414184943	0.24546501175892785	0.47261986584477456	0.3181386701713495	-0.9279859393811146	-1.0024993543427791	0.8033953569953313	-2.0444594231163937	0.05391731209152074	0.5105481323208158	0.30531399959621147	-1.1012923097518994	-0.2004456954369814	0.6011206011328313	0.263816900203039	-0.6315048396491123	-0.7573530945179423	-0.09970004856078991	-0.458136416202107	-0.14769834215405073	0.44571026899848426	0.549634169055294	0.16324355753147016	1.5394891393077512	-0.43762331141403443	-0.4048573572128129	0.7144403912010685	-0.5742881943217203	-1.1344155096808577	-0.03770380798646984	-1.3413366660054096	-0.8410881000463458	-0.18577236744282846	-0.2810284261347223	-1.288066400477139	-0.03766405629738135	0.13631656165480788	1.6167907538439357	-0.282087817757089	-0.40894371758001274	-0.908250519087336	-1.4972126984593022
0.10096528502001055	0.6131755081877935	-1.0983017848746035	-0.3218657969541084	-0.920595112083147	-0.3314896775347846	0.2255846035735734	-0.9766120111790887	-1.0786848581741748	-0.18560036184672016	0.7330455813842877	0.27729493080182244	-1.1922216223746853	-0.8506474307665174	1.2007677247510504	-1.5694686532334523	0.0005458079584525449	0.33648202456460413	-0.0007697820507510224	-1.4568988167788959	-0.6953275114803996	-0.021850919800994212	-0.0992517218146983	-0.8914723913937415	-1.05124472611019	-0.6190577981158779	-0.8557535995202045	-0.4306718192719793	0.15562886373690654	0.20496593892123674	-0.5551668452842302	1.1413426537727958	-0.8304344613386498	-0.6138622640111424	0.3347330525933153	-1.3011036424988642	-1.8735814367186554	0.0556006177617294	-1.7400001583772093	-0.9365693393181396	-0.9426947808388529	-1.1980504525509532	-1.3853444789023728	-0.2914797507690591	-0.14261885013826983	0.4732585111302923	-0.1893159818393405	-0.30204749569879347	-1.570995462806705	-1.6177095491416509
1.221571690627455	0.7549078517535867	-0.9669405443116833	0.3390564531359441	-0.235527034685768	-0.047903225369260595	0.019398148493884066	-0.9054035940802796	-1.3911241288147804	-0.39605634329329065	0.778841689157638	0.0831771198010786	-0.8707472329448508	-0.26209369453926834	1.382543468239091	-0.767672001412932	0.513285341213917	0.37240026501665335	-0.8171376191882282	-1.2696528321561509	-0.7215185424865694	-0.5999692095963691	-0.3576565258397991	-0.08388612544912862	-0.8086746378695178	-0.24274361971876643	-0.6368377066266935	0.012742464759006223	-0.6594440467005959	-0.11798886824893771	-0.961673434460013	0.7116945880885959	-1.0055189547309749	-0.18547894760045353	0.3487840233619129	-1.304541736786614	-1.5139374146163618	0.13624397759906315	-1.7888129639894506	-0.9575696806706543	-0.9492962419414236	-1.0075299843404875	-1.4877224823927648	-0.78607496564616	-0.43518174258946024	-0.7419621858836983	0.5969533281063794	0.1862423695924766	-1.7124309976702903	-1.1813236053426295
2.20942838954796	0.8871568799431103	-0.05710372330554479	1.471189418911037	0.9865528989353656	0.747874591351511	0.30389986495365495	-0.5151352726143691	-1.3427334738885393	0.32910932850697394	0.4827895549727264	0.1425994742373653	0.3470703615981466	0.30465183700258996	1.3412963412858887	-0.037196193615396334	1.2786474492668913	0.4216848820289738	-1.1652357144063479	-0.528548998819255	-0.05838442822712974	-0.5261440013637252	-0.035942332938723946	1.210569729435299	0.3577852083100842	1.0080053704348622	0.34424389791765897	0.9532783483829831	-1.0067472770883472	-0.18304488058445317	-0.43162950361974567	0.3435556791441155	-0.7360560537836143	0.7395576403450212	0.6078596947189482	-0.19582630794512335	-0.31033834522194326	0.2855826098339469	-1.3405937431520563	-0.6419937784081368	-0.2970269855780698	0.15151151726735912	-1.3451564830453269	-0.8460247712213445	0.04847787833502447	-0.7997945577764518	1.6390158181316792	0.6179262877199228	-1.182679338470525	-0.2770567543209748
2.2390761574749773	0.7783235769683425	0.6894166017773515	2.0184022243377395	1.2758366413590574	1.3747231072448873	0.8619111723999989	-0.3141393036197477	-1.114790646847824	1.5460594585280243	0.004830113101054248	0.46179346779359354	1.4872535097834814	0.5272390723561202	1.0989286742446167	0.3718111263803048	1.5408612734861094	0.32031351072917696	-0.5719323473216323	0.2921735347404139	0.7474651376837368	-0.04570121513159005	0.6182486272065632	1.7564751050695178	1.5576689551770329	1.9317198446484878	1.3610425857190451	1.468099885822933	-0.3965155515064806	-0.22840968610732668	0.4714468357983048	0.025427042406953076	-0.1388849507284154	1.3351547209428896	0.5622391300561377	1.076073348656859	0.7847080420072432	0.4644237721521649	-0.5533717535422393	-0.04101124993313565	0.2113302262234318	1.053503719719248	-0.7462901414542326	-0.21143631899720905	0.8749584741896028	0.24079651274782007	1.9588676681464918	0.7138659747721723	-0.2867094679944821	0.7395908112978452
1.18905560323622	0.2436978662174129	0.4231064764814825	1.4194655967100218	0.1916545248032642	1.1164459759980743	0.9997749859717485	-0.4620656865603276	-1.0974063584270966	2.026288280521424	-0.2881357085757664	0.5721978195376559	1.4462446446146355	0.5376067416601854	0.5861089986667235	0.397138636289873	0.8966186671625033	0.24198375302685649	0.4975607827559829	0.8066520524958285	0.9313398524952476	0.18890330550903361	0.8793996327388097	0.962861683328559	1.5044107397100173	1.4723010364527926	1.51711425731862	0.9013334157087018	0.7368208087512491	-0.572482890765894	0.7164144229952043	-0.2625814893952577	0.2443945922649162	1.0784134162082721	-0.021020106785479713	1.345674600669912	1.1458285231409262	0.5012513813578382	0.27743336876610186	0.5431587834422442	0.03649174215551563	0.7851460155230114	0.2684832511049088	0.6478737932417417	1.011723710155999	1.1122947127514282	1.0727450966688914	0.6229705461603917	0.5258778649025523	1.4820665383013507
-0.19967678427801652	-0.46540739557562577	-0.6004897602806394	0.22698238764471643	-1.1339530590009377	0.07108821457451472	0.5251889418509031	-0.5713746177506408	-1.3181409103913997	1.1500587168742291	-0.19402239012723865	0.12475519879701528	0.3823497282234673	0.5899382911612916	-0.24247476529698944	0.11260478137739993	-0.2003934073719484	0.44813900501952564	1.2497722443548298	1.1313498530002066	0.309670816148357	0.014270673998951832	0.33607465372062884	-0.3877858806094361	0.06368342308136803	-0.03619999973737182	0.7641825866509742	-0.42265296623672627	1.6017446173133754	-1.0388009884480955	0.10615377536708526	-0.5215064210439416	-0.14009250337429566	0.3938175567620673	-0.6435798615811555	0.5921826307383552	0.9907117329165777	0.33894474238089806	0.8978109261100179	0.930730938875268	-0.5194745865846495	-0.2394218113044959	1.3566503005715342	0.9904004070778224	0.24088272377035175	0.8141624500474591	-0.3140032731987503	0.5358113155461021	0.9744998367611576	1.751455433115655
-0.9896758281163365	-0.7366098518820342	-1.1771208798094497	-0.45306281876507015	-1.2858467820020016	-0.807049370935044	0.09049222635291458	-0.2543427700317671	-1.2303785298501464	-0.28853424751112183	0.15629426057096618	-0.5682657125423493	-0.3657138187214759	0.5932738969407294	-1.1193062976955088	-0.24158481185422861	-0.7986791204431152	0.8709087575955365	1.4399121377184478	1.6384179814350905	-0.5213559082575795	-0.04691242807457214	-0.6240974855334416	-0.8573394424265441	-1.3614445320219621	-1.1589560227860825	0.033258929599083505	-1.4982636309376614	1.892695861580471	-1.0132890213287802	-0.4310220089346729	-0.69336527773535	-1.2195851410326808	0.17259824392182715	-0.5302424941586553	-0.0884034049877258	0.91244081210846	0.22201668180212195	1.2074947381812307	1.28354542401503	-0.7136651225193633	-0.756609515339143	2.0969950013167415	0.622124043311652	-0.4436474160210751	-0.260807790774369	-0.8664485815607043	0.3603678423957309	1.0837338870909414	1.613204097467227
-0.8580722058441839	-0.13274793670496254	-0.393625597297923	-0.12531946826384938	-0.1333215619218078	-0.619945854470678	0.3950500928983846	0.3000509609714876	-0.29402546133101237	-0.8444337453019569	0.5448634631681424	-0.782029859298728	0.21631482696542148	0.20810521454187847	-1.436235005571386	-0.26420083507421255	-0.3485377194661083	1.1251463188734294	1.489465138479331	2.3418498935942162	-0.7714558221083576	0.4640990353362497	-1.1624306358163636	0.16795373686505394	-1.1947515773316335	-0.8777358457957293	0.22279982462999454	-1.614089056544563	1.9317263204296526	-0.19770155907417736	0.05726074805993407	-0.6444856299096143	-2.126486645012686	0.7385992086246125	0.49983467653561525	0.1758534114246045	1.0930844206178543	0.462006044626435	1.2901947073446243	1.847425646804299	-0.19976304223652708	-0.04434029564307898	2.294911754204089	0.15867138820497437	-0.0019895799833424483	-0.8659411050036674	0.007106998514693555	-0.01142711925117081	1.0912004501087271	1.2851487278114586
-0.2662331403358579	1.1367803407580261	1.3668005470077251	0.6057724494666729	1.109044938104324	0.5472041124993337	1.2336838375679582	0.4847770963457923	1.2338877013577243	0.06949890188845552	0.9384431918744697	-0.199432773432518	1.6452587941582213	-0.5840307345464737	-0.7307183115709037	0.34002402772205187	0.7647944606367773	0.9609832177682068	1.8027616044251467	2.678090034108508	-0.1959942547401207	1.2187723999613425	-0.8003429173765271	1.8111216924010445	0.6356550326889829	0.37233711492163796	1.1604821823785871	-0.9657110553708667	2.046670298882986	0.8409048072272404	1.359248205633504	-0.28646172670019854	-1.8673005229931483	1.4782506534854791	1.7369031942083708	1.0283819687048414	1.1379660210612796	0.9789568565421028	1.3350987036470148	2.5012837704376203	0.6326876530738363	1.3276320219969968	2.0538472117009707	0.3483304667363681	1.3260973537897558	-0.39479417825383417	1.4465082507886025	-0.30688215380998	1.1902143844245041	0.9301428562564467
0.10573880604072713	2.2953862394596234	2.7599131045253906	0.7678209782748177	1.2699848144436563	1.7018918075484488	1.6460535184797502	-0.0016043116284933819	2.2893281082604955	1.5985146484334263	1.3662351626972395	0.6744341425508854	2.4718183350056386	-1.2241762533083795	0.7145996324142465	1.3684734059157606	1.6009479927155974	0.5854215755541009	2.2085068035210096	2.017317067865583	0.7344624615765367	1.3793633037964879	0.15699014640972844	2.592533009381358	2.576665685424064	1.2701045482617532	1.7829301222069713	-0.31210962306077705	2.068492214602738	1.133303014148173	2.2573029095758987	0.24212234598398344	-0.29757378718588023	1.546862178471566	2.2249687837657293	1.4048541337873302	0.653833250148659	1.2484993013950512	1.4628168925691551	2.7197227663104733	1.1051797461868733	2.1545331505883456	1.5666196894236744	1.1687410790367525	2.183030991614	0.5008711476507691	1.97082140093855	-0.07980164744081289	1.3119126929361355	0.5539766341890546
0.02347214979677831	2.5750094165257336	2.8099801991045084	0.1433957820845689	0.3914255421853742	1.9614200283458652	1.0613273853686394	-0.7623232464530056	1.9530448744681048	2.381721088619481	1.6057928730405167	1.051280663549976	1.897692361219915	-1.0674060025952232	1.8889006289197856	2.105365505460822	1.5688808787210071	0.441942502266094	2.2175554315552306	0.39420537586944665	1.3238822563852235	0.6025047123186629	0.9895517032210311	1.9292948913994352	3.0472751566464105	1.0606382654429245	1.3883553123699444	-0.13416624079985107	1.6178395743752176	0.4023221272430474	1.8772177866576842	0.597934669496471	1.6007041458912554	0.8128369410942591	1.6495064068438343	0.8885980427706573	-0.17873719184506878	0.8747748162760692	1.58551509381491	2.111930922711105	0.9280504031068317	1.8570036752357355	0.9254018363244065	1.7741470849926655	1.6192658041206294	0.8436770602584616	1.0250795800675465	0.6434608786988325	1.1836209791837635	0.1219779520327335
-0.1951105679388434	1.7799086486788713	1.8116604330342898	-0.494548551717141	-0.536505666346975	1.4089576120683307	0.0408619968513315	-1.1249552527985196	0.40414585536876085	1.904119366059541	1.2592519922830312	0.753394561518423	0.6294780014210896	-0.09401761134658487	1.8676491347497772	1.9127427951363487	0.937410097815139	0.709063108503947	1.7044606888403004	-1.3505480949361608	1.2600657234540547	-0.45799968239761246	1.2748843879015166	0.642862607473178	2.005035192035998	0.24191317119700598	0.5038248336526691	-0.2323687574941176	0.7677424179595713	-0.4828578053273333	0.670494205962797	0.5379499890595352	2.5261755239539885	-0.02332226026935655	0.5330572738289414	0.22751523200324406	-0.7228180871652383	0.16098086675740791	1.4655866832949016	0.9567209011366217	0.4149552543843664	0.9691362750306808	0.19676810697605518	1.4448697474145662	0.21255231948728603	0.5462711439247694	-0.4455452636876552	1.2213840417399366	0.6593015781162052	-0.24957442831798213
-0.1463115068905658	0.3917181344201298	0.8762304595004109	-0.3022390948626628	-0.7361475530443262	0.869792313976036	-0.3395087810181718	-0.8479838550493066	-1.1874043318263834	0.8050502346310396	0.2992901418552196	0.3973277425538556	0.05069577657605534	1.012559300500449	0.6836286900270035	0.9135747456810867	0.4573587708845041	1.1084224195029422	1.0911656288275569	-2.2244183743117425	0.7854655246663603	-0.8145962948135175	1.1782557506574394	-0.023507158538773443	0.8034746566418584	-0.1737763632832604	0.2900028758237223	-0.12487055839636958	0.1290815815294607	-0.3620484939816773	-0.09394993806499809	0.18942842455584052	1.999365849250514	-0.21436606256900337	-0.3708162871262671	0.4045838183120181	-0.5424733051985913	-0.10688576002119235	0.9680665797660899	0.04395415383096887	0.10787742456807903	0.4382097558322025	-0.40037342400478154	0.47368637986336953	-0.5380738001268351	0.3635114539598675	-1.038793957782573	1.1300969383440638	-0.022171351919504045	-0.3079524391449277
0.18214181932621185	-0.8017705359570131	0.683181344104471	0.613326117044143	-0.287736225296193	0.901140522432635	0.23703046118846346	-0.26291997743235823	-1.767196419206967	-0.026253856614036914	-0.6157513208970236	0.6217831708707515	0.7149607936983385	1.5327952511092824	-0.6838488991608949	-0.03077839791956021	0.5252700655396043	1.2185862400094625	0.7905942271940681	-1.9031328297948733	0.3642025221073067	-0.22988952032749765	1.0864221894759805	0.24911032203468556	0.599774896987021	0.1629202581220974	1.1205668248031464	0.3081850110858155	0.14020053315958897	0.8987056483012852	0.2697301983449192	-0.08034054761668091	0.6972786754256971	0.25147956559491264	-0.7395680374021218	1.4080014151501516	0.1411085353686027	0.44717581990595945	0.26782869315640656	-0.10899277232824907	0.25697613890198995	0.6152410771447643	-0.5742913794381888	-0.10186936628356186	0.13743308534965293	0.7212236527756279	-0.39480031613469196	0.6889766006825129	-0.4010966335384751	0.049408208657543126
0.41603611679398717	-1.230749514983411	0.8205479246821441	1.2411424999181877	0.2770568972008493	1.1595766304689181	0.9289642446231778	0.23437437417729653	-1.347138098448573	-0.39857775998788647	-0.6763596083403536	1.2611986684997012	1.8332396671575943	1.3602933953972016	-1.2548634333979851	-0.15109972160976837	0.7749515166788421	0.8958076855294439	0.6508330797007448	-0.9266334698889975	0.23343537135484776	0.5517311521975263	1.0885038460883538	0.6099700322483692	1.1429435211223864	0.681740987545002	2.0089618658054014	0.7001883008691376	0.4320052757906105	2.124570486975465	1.1512398050863686	-0.09493559699726466	-0.3092337703536671	0.6876084831947356	-0.7472934415412972	2.1692244158926903	0.6645518395888979	1.2393317636135683	-0.23959032357740573	0.18089380745602923	0.6374687950875342	1.014172218657281	-0.3100046015534603	0.30294456772809275	1.4478730250101477	1.019083778475177	0.4959774456245085	0.719076124729929	-0.2800107545994379	0.5250207370773692
0.21461954679226777	-0.8776153978320803	0.3848691546987133	0.741065315207321	0.6680414145583135	0.8581190201908797	0.7005546527864026	0.6119002387837117	-0.8288439571724016	-0.7671528925667831	0.11337708775632671	1.4636434805979426	2.1933917096714546	0.9384159212811686	-0.9532996920456456	0.4490513153653851	0.5099841476200158	0.329508516172351	0.15184234995941653	-0.1366088079086675	0.2555023399738859	0.6851303260016491	0.9194559838160381	0.08676302352896774	1.2344145669004656	0.7123300938000152	1.6297258814858009	0.6883326377735501	0.15549319908216241	1.9957170426005748	1.3602079557191888	-0.0833467249689843	-0.5452066073491587	0.44740015470220434	-0.6683684688162302	1.7218142839626505	0.5457701830258191	1.2595708320634076	-0.28492498167531816	0.10079471724824973	0.7989782952735659	0.9578233080602118	-0.03267909196027537	1.0697116021297086	1.914530644708526	0.3700516662131034	0.44264520788155187	1.4041995501980113	0.010555881210648769	0.5811110027452948
-0.36856020908640885	-0.2536756549035803	-0.8870766729905079	-0.6408551974034019	0.9364859383614403	-0.22610262608528678	-0.48525059379074087	1.0140433475715267	-0.9623648427698637	-1.424461051319429	0.6943294724066963	0.6625376440290346	1.3727655012220046	0.664105251131551	-0.5222251588447546	0.9536261641580271	-0.49701196501892486	-0.2583449881602846	-0.8637765542988248	0.04355592765419026	0.1554376976427318	0.16408264870240602	0.3880689515025373	-1.288100183619307	0.2167992966819503	0.29491054393761024	-0.1701803910687261	0.388992280048598	-1.0006844423951984	0.4335898789786842	0.412095605815566	-0.37846169883938596	-0.3190658549655766	-0.43436169283585085	-0.5957991171573259	0.23964002435143175	-0.11265660307748193	0.1797346630262785	0.014657869462557649	-0.7374937545326091	0.47877789383680064	0.30460276750071225	-0.22816402061626112	1.0149664907821907	0.9171872346432512	-1.1498627824323127	-0.6873403858537805	1.8003411281246753	-0.06427431979077813	-0.037850235905149666
-0.925426490095557	-0.03731869523308058	-2.22015590780732	-1.80354136226364	1.082111683073353	-1.3617918523241457	-1.6165912333428456	1.3287082715275622	-1.5887423024888863	-2.0176426583726568	-0.059938536848453364	-0.6929363659300356	-0.0314468331662353	0.5113878613791046	-0.6029096398148586	0.7776079760804933	-1.68400764117929	-0.8527570612813622	-1.8493810437125064	-0.17563036526532672	-0.1277184175017015	-0.2609433372734911	-0.26704986269190284	-2.4895127422420074	-1.2444813564048578	0.045809562570580956	-2.082785332977703	0.2834842489642685	-2.294256576780889	-1.302059038159269	-1.0087228948686986	-0.9414009824225827	-0.06794922695729441	-1.286349343997341	-0.5074439635971415	-1.16015983920866	-0.767593199332819	-1.2097390850335457	0.28180743109564454	-1.8063458682833067	-0.16147251001070068	-0.47796121217470866	-0.8327051410065333	-0.24449348460291223	-0.770240718989486	-2.372145021668405	-1.9472565405960227	0.806125330832485	-0.6252451264726329	-0.9402212284489829
-1.0385108440908037	-0.5680667589540224	-2.5538025120641707	-1.8828035644689447	0.9007671973391037	-1.5651723225822085	-1.72072977466494	1.230212556237995	-1.9115280741056964	-1.958525697670345	-2.0567322559539103	-1.496793076069513	-1.1746424987482857	0.2505075742496312	-1.043260566813873	0.21059844608065664	-2.1925000309595375	-1.543411384167517	-2.0675749399381447	-0.3149844988859186	-0.33669856856840236	-0.01719029109138527	-0.550839147230741	-2.5621257506710564	-1.9090913229498792	0.3485274057121837	-2.621509630014918	0.6596973499623605	-2.6026360663995307	-1.8963341018666742	-1.7935355779313256	-1.31161461763943	0.23370901232816346	-1.408999645433968	-0.40282719494949637	-1.5266262311778351	-0.9125308948080452	-1.7644300977398666	0.2888340093063876	-2.168181870500046	-0.6427219503216297	-0.8310088543157207	-1.1274684962940325	-1.7609933238843791	-1.8932049111309601	-2.2707428797069644	-2.3779610870631	-1.4124196758464536	-1.164479608437689	-1.3371351218067722
-0.5896200325946688	-1.5419796961551526	-1.6217085472816153	-1.0276620072667353	0.3221004053110155	-0.6440760643184655	-0.8101840935766076	0.7099981636083001	-1.3935254390093792	-1.1668676444479955	-3.848300442405402	-1.0758097447606185	-1.716455365409684	-0.12470084799132956	-1.1759717344735685	0.017816279881310612	-1.6708215924687637	-2.254180360790076	-1.3822006366224964	-0.09947107875227472	-0.15936537287041566	0.6505329532710007	-0.2384078762620594	-1.5484079913609747	-1.3060407161637377	0.8897630671403507	-1.569383091675827	1.2699318053976008	-1.5960859321377276	-1.2304346274639693	-1.4638428410005053	-1.0885357881336546	0.8919694715395393	-0.669450868086255	-0.26580355862082644	-0.8649956191893629	-0.44347456763108883	-1.1244684649082837	0.2110828166501235	-1.445032838824412	-0.5358757184260902	-0.6046135228722064	-0.41318514562335673	-2.210275052268291	-1.9381574514716715	-1.0917322794034632	-1.86478861339646	-3.283244755230239	-1.0350165921486336	-0.7448695593631108
0.1879159874884014	-2.2058174924938503	-0.23150141441699462	-0.11366603137762803	-0.3062864460775491	0.5499926634553195	0.29644600274967364	0.3156021577827055	-0.2835253250738861	-0.22932757330175996	-3.9413389383091504	0.14407444567727182	-1.8095830823963028	-0.3375591349513951	-0.6581035330846204	0.49161063840146785	-0.5891420440680555	-2.677210747589785	-0.42068495236063363	0.41121560314324546	0.39191334716927023	1.042982895768968	0.3426504533272994	-0.35534233754759353	-0.15948587297233244	1.0434371393371646	-0.05798700165035888	1.5930368211275527	-0.11163007596552589	-0.3019267685504312	-0.4735594304908529	-0.3931943293125911	1.856854707657314	0.38768819200252436	-0.00929982398267232	0.08914598130456848	0.3374668285868591	0.0012396400299598607	0.41788325821008704	-0.20881826758179134	0.18316506435524932	-0.11144243587543616	1.1728707095922182	-1.2819710528791388	-1.374908571752343	-0.029484106114677337	-0.9535169991979021	-3.314163310569933	-0.1453224203161246	0.540971916684189
0.8819769672052183	-1.9726462409027872	0.5052834778347018	0.18543413463001512	-0.48836737778422823	0.9363419034645097	0.9006142503369045	0.6051785250872224	0.7019824480012241	0.19588397393907486	-2.244599969081274	1.0741960657647316	-1.6166667241049808	-0.18148820272856553	0.1381544913971709	1.0896502329600362	0.21509668353021752	-2.523309570796198	0.05066245062247152	1.0280996573633314	0.8961200083931132	0.8513056418405218	0.6062038029380538	0.1802073275581871	0.47813666894065016	0.5776313201922326	0.6833884317397748	1.3855452545471414	0.6819372444682376	-0.04074437989453994	0.36845933624173954	0.23902513086334315	2.5209721361394677	0.9654859026958024	0.37492592231947464	0.6556290536396276	1.0010093497424963	0.6354187153699573	1.0000809077817154	0.6018424741351253	1.0774662912031614	0.18571352083307993	2.6159074456921494	0.042059531315284164	-0.8865075022652186	0.11944854546960937	-0.11069745187040303	-1.6143845828179868	0.906886208808972	1.687958178303103
1.1541671122738335	-0.9396720854207744	0.18244538187934142	-0.041074599010623665	-0.11805539477198113	0.22720097256030614	0.9849667314945516	1.4050843582681118	1.0914636431491418	0.021014251025994822	-0.13741243529142494	1.0152590248870055	-1.0987645393232404	0.18473580547999496	0.5853331907250451	1.0671099274539606	0.28102400071043004	-1.8272585517747082	-0.1823184625106859	1.634489540840323	0.8863031536640074	0.4603285762832067	0.2742217034479188	0.006864870795267052	0.3128908445210901	-0.1378939506072133	0.4596659519509185	0.8984941648072624	0.4027402608189051	-0.3943266840710877	0.6204524977376666	0.4136186256901985	2.274874309941706	0.6443741554536628	0.6354514753030147	0.6800938397429093	1.2909287209196252	0.46738333032903273	1.5581615457413562	0.5818863427590673	1.5639235047092386	0.024142753176628194	2.8996551653023452	0.5855701424469161	-0.6271865476671667	-0.29967415799170294	0.5935303410181071	0.243884147949093	1.4147452159666722	2.045306199449315
0.9451206588679184	0.20895075278184164	-0.626599689516529	-0.22202790189139923	0.4025423836224666	-0.8785873186711827	0.9286957781354458	1.8753038517595397	1.0083373706103693	-0.27942009879028123	0.8937153212145456	0.2531826405952367	-0.2802000238624585	0.35592980414765063	0.4966197704188902	0.3153672866088375	-0.15442403140222793	-0.9857654422047516	-0.7204064480747888	2.152881793556155	0.33155471155874355	0.4283074156867875	-0.37723312040439905	-0.2840397870489232	-0.0778003441983347	-0.5798577366879368	-0.012484250609381015	0.5473260371431057	-0.30885923200765547	-0.5911843543201628	0.40113495976516145	0.2458273716697439	1.1765698407709757	-0.26982635506264185	0.42544051862558907	0.38901629537830423	1.2238166203386653	-0.04183246818368683	1.5237326002470046	0.13965672153950928	1.354936087797912	-0.49271504936353283	1.9329911822884458	0.16731737832847063	-0.29255998627148233	-0.44733381898105024	1.1790037340221184	0.8419638945876523	1.2130736439708527	1.6240412761559355
0.5213750703097803	0.8496850457917912	-1.0077204661514367	0.021348012058189654	0.6157679018825707	-1.4503541082791298	0.9270514055882777	1.4483302772775772	0.9085985514409438	-0.23531198500159914	0.5989801341862944	-0.3281061582429738	0.49447770383225614	0.05997073940018883	0.2437839357542778	-0.5787679463780032	-0.4930097081337859	-0.47976583440471443	-1.036420624070996	2.393823643396532	-0.28347116075723355	0.83234652513798	-0.828375716077944	-0.15477885824279478	-0.0896194877749342	-0.5981401587447513	-0.10654205725956135	0.44082265155278055	-0.561988359666618	-0.10723422560667427	0.06671749871021697	0.16124230729662453	-0.06569843290052303	-0.9944879344862289	-0.24303412525399976	0.01828113798260842	0.9513241520904785	-0.31434329702687674	0.7043755126386347	-0.047665329210735526	0.6505409320614794	-0.9676705047703154	0.5767443177798366	-0.41520591610351976	0.2860462258601421	-0.08789608721952456	1.4793942381509122	0.20230813540499606	0.7050988330813629	0.9170056144541565
0.2830082293550565	0.9569455747114648	-0.5652517994540128	0.5464529509958839	0.449224164743679	-1.1826090963599234	0.8330176729744114	0.5319481497314321	1.0910979252684903	0.17247776917319774	-0.05077226291967374	-0.14084530612523005	0.7526484103096435	-0.6122175260424381	0.24960074154023665	-1.0444574790785142	-0.36260937499362866	-0.5213438517801413	-0.902313640737503	2.0638392612414025	-0.42601187689462405	1.210308733266844	-0.8303505730194224	0.3923668345145863	0.18450268576361167	-0.46611125359881855	0.08588026209322235	0.29676934215302936	-0.07162377412059649	0.8034107368503307	-0.1605115476107155	0.41417608664448974	-0.7793858169331108	-0.9581587049315338	-0.8349899113074227	-0.3487746160757414	0.5510114414588076	-0.22284831363999397	-0.5204950583474408	0.25679865155602805	-0.07766674964930435	-0.992284207929324	-0.2257349837711598	-0.4403191861667211	0.8507761419666457	0.2437487296144956	1.3544093689520378	-0.5520433504286082	0.3116175983221175	0.3430326639486424
0.4137177417694973	0.9678738783379427	0.30223418230496485	0.9287108515759875	0.1248128468829696	-0.5108569896361559	0.4482352308463344	0.036525265484461084	1.4707124479703186	0.6217439364983851	-0.05924264936775958	0.5979989938129369	0.3506509842319971	-1.311452876183734	0.5250578261273219	-1.0907763607827132	0.11504789399961342	-0.9081025381725197	-0.4199858182673566	1.0161579330392487	-0.06852329099157357	1.0460306800297623	-0.5913631080647139	0.9317548635068946	0.165777635957305	-0.508624476107483	0.09990380410343097	-0.19551261453987206	0.7324935047973696	1.4728722438701136	-0.2819012616481757	0.8711060508493814	-0.8961765316961285	-0.32367031236264815	-0.7827202629283814	-0.7060842693371935	-0.023063675974144854	-0.02596006030341322	-1.5512172619879985	0.700674000503873	-0.4895728562093486	-0.4984373449717186	-0.28822792337689707	-0.03557781599194673	1.0417821713702446	0.0858996700091747	1.0078345975188625	-0.5533022861937988	0.03358158939563029	-0.06973423075825803
0.670420219982815	1.1658639942534186	0.8702385166027812	0.8854098527686498	-0.2440110551823255	-0.013821129418338879	-0.22608757161232962	0.23210703327420362	1.7292683527006492	0.8686006695195289	0.5910667703905483	1.1528106159724782	-0.3490820248119159	-1.7083016518152094	0.7506533048590517	-1.0896935456673464	0.5453122790247977	-1.1851785818400358	0.14887293936955856	-0.4873312730106329	0.28154445335707406	0.1954633969227289	-0.4868934544747612	1.0803985580133348	-0.41099041479182397	-0.776321750280762	-0.20476804601247287	-0.9954964125358264	1.2442272074763376	1.4984639229434027	-0.3819634666695089	1.2125036510274934	-0.8163438558647126	0.19027637675991096	-0.15598054795939081	-1.0238715399538985	-0.7667646788354384	0.04789158363131241	-2.070606415660303	0.7923710554820259	-0.5899415783984931	0.1094853969467436	-0.17682048812275022	0.16679877418426647	0.8510134959557927	-0.30637736435313473	0.8149296005500746	0.047591241138114276	-0.38409808171577814	-0.5055975583389211
0.5807963261150602	1.3290194438142091	0.7700963239087446	0.44705175510417294	-0.7586033303700844	0.15070373646679722	-1.0284805543967905	0.36795574199818565	1.6103985942815564	0.9412456330955863	1.1157479309331537	0.976760322167841	-0.8004326021079602	-1.6929332327878295	0.6807270608068633	-1.180269300251961	0.6545573006594687	-0.9877930207627531	0.487664941768564	-1.8176136184525622	0.13713598322168763	-1.0895615238160612	-0.648008534790971	0.8142874718035243	-1.1159055421249688	-1.0628445238376616	-0.5043262320044143	-1.7215945902055367	1.1742176548508931	0.9773441960732064	-0.48139470825693753	1.2260779833272268	-0.8425990802940893	0.060346717334847796	0.33435372004554137	-1.224908881278143	-1.439865398420753	-0.001011082406772184	-2.1706719642827688	0.3911001437795268	-0.6023600220805821	0.25819612976542206	-0.49195781405581696	-0.0862449596316984	0.619051818913757	-0.3657601583651914	0.8014805880323927	0.5689473692694111	-0.9656383119368734	-1.0049177700692622
-0.06562334232076607	1.0620444865021643	0.24736248538604946	-0.1650439366605517	-1.409521517492034	0.20941586578101093	-1.7474609308882585	-0.3778102399215116	1.1030154346081624	0.9453096825091027	0.9118306923136242	0.15671301576313842	-0.7520531598289794	-1.388342594722373	0.34039056665564194	-1.122162131039125	0.45925246094584027	-0.31231217865861644	0.32462622388614937	-2.3781111230847545	-0.4324273179118033	-2.3479156959447978	-0.8655879626983097	0.40109223531041527	-1.3046454803610141	-1.1416458230115438	-0.5051743894787841	-2.002880714109143	0.6059384058866226	0.2345152794164568	-0.5135634951235255	0.8809378207581096	-0.8978832703940814	-0.48084217997643974	0.1226336643788476	-1.2035622659476262	-1.6494242089592204	-0.08068768473298797	-2.0506266143820078	-0.23380735705075661	-0.6998774797848263	-0.2429639895038438	-1.2578655705494086	-0.4011760655592803	0.6088443784736982	-0.06002652861905134	0.5341824478606583	0.6773573182607753	-1.3528577067347527	-1.37551492524693
-0.9208865706839663	0.38678711004390987	-0.16147554497775715	-0.7083425614913617	-1.8304627092675008	0.3328279979498097	-2.1018238810959984	-1.7324539681052848	0.43143835983098805	0.8256930752275689	0.19604731870720113	-0.7388062462964307	-0.39981320534290565	-1.0119791052672469	-0.11313262227843154	-0.7426136574662193	0.13276584732604954	0.49313534188479013	-0.32978349176274246	-2.052631903112865	-0.887649556898754	-3.047933900719768	-0.8655718073893839	0.10500711342911197	-0.856884513501423	-0.9380610464096335	-0.3497801065565652	-1.7746043920715524	-0.18531073400497794	-0.4556163966851659	-0.406645317749101	0.2497182577594816	-0.7807697784453613	-0.6893043241301441	-0.5219692778768142	-0.8829325262203004	-1.2035949983708536	-0.1506811415888995	-1.7291576840084375	-0.7124080771004629	-0.8758318957775347	-0.9480189291673481	-1.9851039249555655	-0.348944386828086	0.7059402817714534	0.01849900613578166	-0.2846371199191955	0.570295119513699	-1.1969297234098117	-1.427140420466796
-1.3405728134117756	-0.16446788527080822	-0.14939635400729304	-0.9792327233505344	-1.5587570660353716	0.40489674808275594	-1.764218355470931	-2.440360274483574	-0.09927005044621529	0.44551156791414404	-0.3083560702802574	-1.1712161181081475	-0.10893487362974484	-0.6866681357733848	-0.5368455964624934	-0.29267092521895555	-0.1893041131146058	1.0222572795601537	-1.0075132323310947	-1.2894728987505244	-0.8187265519289308	-2.7469342653410593	-0.6083440565210314	-0.027805798108139698	-0.2815084689688087	-0.5229853486083644	-0.4134456957277594	-1.2356750978019235	-0.8513679657875941	-0.8642273130321652	-0.17900562461668793	-0.49259705883035504	-0.5127275897166141	-0.10853348467138282	-0.7656060697918697	-0.32376250451532523	-0.37648193487651865	-0.17006923366279494	-1.129422744259145	-0.8646001788793496	-1.016395557041545	-1.1628431355352788	-2.19639619115361	-0.07120059830470214	0.6052398618532389	-0.5108791342691452	-1.2281862784307247	0.47889845801631603	-0.6020891547447699	-1.194912165781681
-0.9839036414534766	-0.10364556505288022	0.14388242017167174	-0.8300747799416884	-0.5358127618701718	0.2555096804364563	-0.6396336085931252	-1.642758816642319	-0.3071214616673571	-0.11474469655619962	-0.15626913832312286	-1.010309635296713	-0.02783510637300755	-0.344221330799488	-0.7466625315082845	-0.16992785242949549	-0.43667414871176763	1.1468500423403938	-1.0476999676409873	-0.7093417271286976	-0.3535717267560847	-1.4056147787227313	-0.2774835612550541	-0.1256610337424716	-0.07677313503049912	-0.018773695874583413	-0.7948218600060658	-0.5856475707371532	-1.061516160901847	-0.7557252528759212	0.054068161547332065	-1.0073690147252412	-0.2903082498971575	0.9530393463362309	-0.16377364616510726	0.22537041887720333	0.26450755718827873	-0.03569353766723081	-0.36207120722489533	-0.7340931463908544	-1.013626358926793	-0.6417197138553842	-1.8128288506290282	-0.06160595856289444	0.23685667567755847	-1.1674158801636814	-1.4229062958706955	0.34559127641918336	-0.053179515262555016	-0.8769236377617957
-0.12928997002541745	0.4615462212018332	0.36655881102792015	-0.24125862312579688	0.762988991423337	-0.018396514926786962	0.830242546493086	0.07099966549549465	-0.25893621638111075	-0.4711157094707023	0.4427154840708923	-0.5042219386469609	0.02632115830903293	0.16036852265071572	-0.4845351078971354	-0.36625148111672595	-0.5023680466078101	1.089446386967804	-0.23185477979143795	-0.5758171750847555	0.08479692179707846	0.3730289113225373	-0.008377711167020544	-0.2627148742082986	-0.130632051035037	0.4653569664660634	-1.1587611822890187	0.12148891868991843	-0.7122121114148621	-0.07162866188461375	0.1985655865813951	-0.906207635566362	-0.15948001097668937	1.7684098686325924	0.8359939401124714	0.4908657591271952	0.365258765961594	0.28713000019308094	0.24523231934822035	-0.4528714828905662	-0.7938807176232532	0.1533562274177281	-1.1016597767881164	-0.4336845530320273	-0.09940086336056399	-1.0781275868500315	-0.5135233933277832	0.08603494643488173	0.10754115541723111	-0.5885849709034091
0.6244764701450715	0.9311477908316623	0.34945244387783814	0.5978443222286367	1.7137487604006894	-0.11828240071808789	1.8156302314137558	1.2155455504442152	-0.20533602304676113	-0.2744315868435469	0.9551151468937468	0.021553135630246713	0.32034258917263697	0.7924201621735016	0.33650590616955184	-0.4258759130367203	-0.22812659221745102	1.1582046004522888	0.8755503101038302	-0.6256674988158553	0.32348143828429615	1.5993204771747473	0.28379362372558514	-0.296933705750461	0.10105671202317479	0.8375072015585746	-1.0988155400479351	0.8499331046440944	-0.10245923867734545	0.8256129171023332	0.31439975358972033	-0.09023532303460012	0.06811391725585803	1.9122412743261845	1.4327409149544768	0.460305445914598	0.11326802511388162	0.5972051781341112	0.4704371436155856	-0.1330065543730161	-0.32327242904606873	0.5527128258294669	-0.39106396669543264	-0.682576140417344	-0.07140218592794985	-0.057304232729903516	0.8143088323815391	-0.08865751786610696	0.03175256591292681	-0.2500530957206796
0.9148642754609416	0.8298998608089541	0.2518018011379294	1.318888662912244	1.969799412303044	0.05707832691565037	1.7374586425684033	0.9498234223727666	-0.3487033608944722	0.35342359346865365	1.0871917346107176	0.3918244218311541	0.8426209573449661	1.2222750120468464	1.3270658080545057	-0.04742085885173728	0.4216429545923262	1.410593733438186	1.4016492492227886	-0.42154514658673814	0.5701307233932807	1.6169958865544036	0.7412978701732755	0.012157585111196025	0.8367878567744909	1.0000493363705827	-0.5546044126963432	1.377134650022524	0.25612621919779016	1.2774697389088252	0.5684143450466619	1.0115700372647158	0.48019535387334583	1.5214833435642412	1.3482897218480006	0.4388605771652934	0.019436506921971235	0.5593425882933185	0.4526793588757104	0.14856297661293066	0.31024048372280844	0.40211502065214094	0.11707018136855862	-0.30170809462134807	0.2537811419743576	1.0619072077643732	1.4605255811239166	0.12196437932182591	0.12586289916800414	0.25784833299436316
0.8116542875764041	0.2103190664875745	0.3355999848692184	1.539647965751762	1.510501947676916	0.2053169822821046	0.7826330690647537	-0.16350386323443586	-0.6423361379287961	0.8177647844928136	0.9746079247856984	0.5542459521045722	1.1922766345477787	1.0674771760725963	1.7527411709260565	0.4269197627955249	1.1689731902740825	1.5987029578476843	1.064368968548603	0.14014853971271962	0.9637922429396998	0.6396979684065879	1.2542440478115104	0.6680357803206401	1.5543045868232765	0.8513349919874391	0.1722728817897508	1.3312634944748727	0.1503409481665787	0.8663460415412071	0.979971710928946	1.653265231134215	0.7589252058817475	0.9037341591161038	0.9535429856021641	0.6996356438580408	0.37098692589187954	0.04567693224410197	0.49744058449829825	0.33666969754925835	0.8149809028433692	0.18135158419545716	0.35694994935796204	0.5252633511118363	0.39629314732842985	1.3307698208367504	1.0299841627171722	0.6244204151830295	0.5168795065454361	0.8603362281503124
0.5211747016609719	-0.5508667147601741	0.6342384510806798	1.0672284180201734	0.47857377642036764	-0.06504293671124708	-0.28885396189624524	-0.9633621646724947	-0.8205383775787829	0.5918025700876755	0.9038611797331068	0.44002582481714536	0.8963247136374726	0.3150870856814012	1.1680332846928514	0.3288582393965475	1.493081056891905	1.4526342184401728	0.49617734965231974	0.7077966137507198	1.1777526487189998	-0.4763810520881036	1.4228478439839274	1.2420112262906973	1.4825576254238007	0.3556116033958715	0.727299969535645	0.5359734388216245	-0.05329396749968394	-0.15154667622977364	1.2423615016751235	1.337251543825695	0.40820185128746195	0.12731134524113522	0.5864805752461225	1.0842553200208211	0.9412179425990073	-0.6789526092968006	0.6444284111496067	0.40879141832221993	0.8102030915743684	0.37410994225564087	0.3636960032360189	1.0778480059743283	-0.058991770789436605	0.7738473449940719	0.16851920248297697	0.9130201671028746	0.874898798965097	1.2597784614464511
0.08510710059440386	-1.184677922236236	0.8839816062712257	0.030929521080313136	-0.807604516366793	-0.7211276470878666	-0.8548024962557854	-0.9741138962122802	-0.6370907634109294	-0.2186552206824288	0.9680877081253828	-0.02490844460071057	-0.06922494403526894	-0.5420620711292252	-0.060995096136419916	-0.5101242843782757	1.0218517616225264	0.9882858624664047	0.5513045766532395	0.8759473470908921	0.7059424151489598	-1.0059409159472652	0.9404899665060135	1.1420232789614801	0.5045102989501234	-0.3426412645497782	0.9388767211082214	-0.6546276167497184	0.2189772151427029	-1.0205479206557013	0.9438509902379042	0.23270265463508932	-0.6320088670911577	-0.8335980245400223	0.08362122499890569	1.1036574764192422	1.2536267695835963	-1.176070015821721	0.5894725041428444	0.39387144436145943	0.15819823285688703	0.8403285496387404	0.2703590560395267	0.9526408728291953	-0.9683972434015055	0.33886643557258983	-0.23483001870744097	0.6586432265040426	0.8123528905341011	1.171747320642748
-0.4948402247705729	-1.620733994514782	0.8032621699201651	-1.1147652247364919	-1.7370301199364078	-1.2185364271693275	-0.8843521302782771	-0.6437555845537543	-0.0780738309683793	-0.91583267442029	1.034465771956118	-0.7262831157927523	-1.0729137470035288	-0.8808587143230663	-0.9829767362662193	-1.407610348260822	-0.058235770085732295	0.5037657051637012	1.3328375385275215	0.6635750296728904	-0.4099489831450322	-0.8665272176844686	0.03113281619273935	0.21092368758328736	-0.569729610022063	-0.8919834919981965	0.8085344043140429	-1.4451820400353694	1.0553197665498886	-1.1395176987150992	0.07884082133222901	-0.9409705248112414	-1.6916795045559312	-1.6745175946337854	-0.7841624499535784	0.5408257192957618	1.080568615892039	-1.2104834100716282	0.14236195994700376	0.36829294224405984	-0.779244748289027	0.9668241988074407	0.27246652417004047	0.5579123134882651	-1.6651515461066047	0.7437834387989808	0.006764404018034841	0.1678996025989843	0.38280433055852797	0.6105926118272548
-0.935105305211621	-1.7510398029371095	0.42448383011916224	-1.7574898895743658	-1.6438851720260903	-1.016601447222708	-0.7067024673406267	-0.4602703692502184	0.6379515130139227	-0.8850776251521445	0.9838061433536002	-1.2628288364607192	-1.276557403449912	-0.49109440065171667	-0.8985032260867614	-1.4333304986925526	-1.0044748600861502	0.28357504690323865	2.0540057173764765	0.5094397578064054	-1.3380419717347158	-0.4174594959693368	-0.5963112345283442	-0.9419428287790163	-0.7568942644067799	-0.9252999764894583	0.4334331287949031	-1.1754616461943652	1.850360018222269	-0.5504680587942945	-0.7327365993266937	-1.4518037961666268	-1.8494672031032142	-1.8022370237648877	-1.6081184138263223	-0.14676414238887187	0.6249739422593734	-0.8599873689288412	-0.34015771436526465	0.42317936915157084	-1.2996266843323399	0.44562713376965507	0.5072190431695199	0.60988896762859	-1.5581832143243548	1.5987838842508837	0.3680061553183191	0.061454032785111565	0.07344252001246726	-0.05179171369874525
-0.7453235037721936	-1.3761677807113317	0.10491981205861478	-1.4635595203670242	-0.4531842058751307	-0.16968003394515727	-0.5060631080363891	-0.2744363338572916	1.2209282430469144	-0.2302981972198337	0.8826186101754098	-1.1974358734028514	-0.44012011152413516	0.2787079876975051	0.0222494469483434	-0.3441341923350025	-1.0577953158910598	0.34591554915848705	1.8996378511802507	0.7488534947156958	-1.1806169184321609	0.05576060102580038	-0.3656289857018695	-1.3529911942556025	0.07345914204208613	-0.3868177734350508	0.01534947928109355	0.06551791501751085	1.8902480022032893	0.19041419395560868	-0.7385583028684283	-1.0572429555047183	-0.7983918120572335	-0.9831571616169016	-1.5141975397454022	-0.2267081907643218	0.23432293833443926	-0.3095018417281915	-0.1996639672763447	0.6045094550609907	-0.9039541168504208	-0.26136884408308436	0.9243295129817749	1.2369293372149426	-0.7264325836062738	1.8601866484230478	0.4023859548890369	0.5173961053952482	0.27622938083494497	-0.34301516917200714
0.1985922463996104	-0.5332950363473922	0.16746057181616064	-0.3298759263395991	0.9662052831764387	0.6606973981339073	-0.21377105343962602	0.2689034779827471	1.4499865279783237	0.3184975255816572	0.8689395444491937	-0.5072529424703769	0.7189072786817963	0.9016908121239448	0.9491473158862677	1.1536607915036623	-0.12431894831754564	0.48571761164221927	0.8852705313979912	1.1442752203510533	0.007929575469247357	0.5027471579306138	0.53942647953813	-0.6044785375791472	1.0174514804545547	0.3229580137266375	-0.16466382390730683	1.3912151783951687	1.0960982748876893	0.5578412508631658	0.11701864560892086	-0.12210894187848588	0.7671947468223481	0.17957295402200746	-0.23677327899738754	0.4491944201139273	0.02664275455779902	0.3169019954676805	0.7434923482674035	0.8388141759726065	0.23639441777857897	-0.3880066928065804	1.2723116802358725	1.796173860180142	0.11353782368844097	1.0769604149017868	0.24227174366848211	1.022517672302788	0.8335956482866557	-0.0850345035306544
1.249673637150416	0.26831021112108633	0.5261391995557038	0.9524720160778286	1.40173959940734	0.8119372919065435	0.14968970300893805	0.896526236974613	1.2220303134566797	0.15928649879843645	0.9017137253138398	0.25567388755430576	1.1124757037300324	1.1266301059329211	1.1573602661852993	2.0580087482093217	1.0344393399910374	0.5135283372113234	-0.25664594983067723	1.036676085278815	1.0803512881472515	0.845335382533839	1.226674294581088	0.6628653016078445	1.0352831778744522	0.6219782431580905	0.0452224123869083	1.7894585119722597	0.06704568049495858	0.4490157527625768	0.953343791324229	0.6569806048975151	1.6747986029970803	0.6788509070340902	1.2307677752648711	1.1395654634106955	-0.15084538850073093	0.8647627198466302	1.776218266295048	0.908728208790431	1.3560128249940289	0.22850235576850084	1.229441665822009	1.623605381561066	0.28035701461648266	-0.05189154421368973	0.21064578757919517	0.9556668722821502	1.174162056714881	0.3962910816024869
1.408033610719521	0.404165993879181	0.7053062687263366	1.509877326261759	0.4561085003805942	0.21898501382398877	0.27164365208426366	0.7761181655134181	0.5818455085023598	-0.5616814749188809	0.7129980802977474	0.38137755722528566	0.3420769155567423	1.0374620602774354	0.5620596612053029	1.914197551280266	1.375293135523431	0.40435805472	-0.9450933705440705	0.02539610551337328	0.8429863491788282	0.8284205106832585	0.8813824544363383	1.242282349908918	-0.009292309379873919	0.25610480153944454	0.4417499586819979	0.9720741962181852	-0.6120009361293487	0.11385096889100581	0.7353755124105334	0.7074778185432127	1.2443140839659725	0.10674127171420915	1.444376142070415	0.935153012249957	-0.45222787114353713	1.0362606580886735	1.8591698263174457	0.5647201929738928	1.691502625629937	0.8670076733580894	0.6007330343391529	0.7850644624990598	-0.22527946242626526	-0.4608157700308585	0.18362363796682477	0.28059480466122544	0.8870195811341163	0.4725819731440338
0.2898415859070336	-0.19030586213491577	0.279124553185561	0.9442674524481551	-0.9726714082568438	-0.5877056511046647	-0.12902670210519848	-0.4348024099757864	-0.23907540529179225	-1.135176044211159	0.08549404156740682	-0.33070281793987566	-0.8654977662030683	0.7863458683531064	-0.39194513750039595	1.0348978596290628	0.4759658162095237	0.23899661659141608	-1.2841730010293566	-1.5200610020217895	-0.730579307750918	0.30680743833617274	-0.44223760627053665	0.4788944714011743	-1.263870082036457	-0.4588806947705596	0.5664867348554252	-0.38780108036977756	-0.9518140284134412	-0.17915686586930674	-0.6341115700363396	-0.03781690715667106	-0.1790817116389002	-0.9027976952730324	0.052166347414844993	-0.2381298173350515	-0.8262355423112677	0.5847251770009315	0.6762359616474802	-0.24922237530525823	1.0719446725524062	0.6642023425589405	-0.5234379115533966	-0.07748540250891402	-0.7751058473732574	0.0890718572076136	-0.32910326342309637	-0.49039037240077393	0.10495070876238524	-0.2646970720212993
-1.3850106624045884	-0.8573154728432055	-0.6853527576358962	-0.3198833479358099	-1.5530387829319647	-1.015821384058165	-0.833105180094443	-1.9102313027892714	-0.8894401782455266	-1.0702594751341405	-0.8250284479840397	-1.3344492757292237	-1.3857722112322393	0.4335196158130558	-1.1900152598601508	0.052560514739372566	-1.0529604748678982	0.07899701536829476	-1.6775636803135248	-2.680018907485564	-2.4138615648920085	-0.4199223885624755	-1.8294020032811866	-1.07546482887039	-1.8052979014274972	-0.9431230004931057	0.15346474019061274	-1.2848906509468898	-1.3467995469366167	-0.36172829544478374	-2.107304531378227	-1.0626252457771639	-1.568745323406105	-1.3526270897881016	-1.716892407466309	-1.4968212588429628	-1.1055728802359672	-0.31679135384883	-0.9693899106396622	-1.2497593098725814	-0.01584118180269943	-0.4100602282233718	-1.7354638606050374	-0.5545149132602839	-0.8087907239604811	0.7865825519429995	-1.427330570295274	-0.9498867914222562	-0.6909575666947899	-1.571521523755049
-2.404214374747985	-0.8858860520667269	-1.636060890960082	-1.366565771922966	-0.8830075868679407	-0.8859884631571774	-1.1794522465335135	-2.3693669900638072	-1.137429665207188	-0.595741270453613	-1.5275986880599974	-1.8271603564957535	-0.8592370635880869	0.06647706878306132	-1.5489024995557257	-0.5971624280855216	-2.0766397724501884	-0.0632903860681223	-2.1320290191209628	-2.7521617130478746	-2.9018227401255814	-0.7850122747638152	-2.3349146698599372	-2.1565226066457455	-1.5297603891887226	-0.9029400941317176	-0.5322195979816793	-1.281832855054267	-1.8982563457729893	-0.522725845936205	-2.490352005008198	-1.609275176561194	-2.0615762118792746	-0.931173556903835	-2.3082398903445953	-1.936833658618326	-1.2276402693700947	-1.046087878733097	-1.89171307482166	-1.9483422729525823	-0.8981612362791894	-1.4493039807201045	-2.4713686834152986	-0.8767499249310504	-0.4017412814091132	0.7232418775396001	-2.4226543429107013	-1.1916801725244126	-1.1784671420050998	-2.6341791035170257
-2.185299388717208	-0.29390272503615256	-2.0146423614724527	-1.5419614078178259	0.14319357528637192	-0.4249120508292686	-0.7064796451934158	-1.4564931315101757	-1.0938675827269575	-0.3261158516950594	-1.6395542717523182	-1.4972293907273633	-0.014537261898579772	-0.09362361433182378	-1.4265469241585012	-0.8018563578801183	-1.9300334848919944	-0.18082947705344893	-2.204608798759972	-1.8220083717788271	-2.0317782090643344	-0.5420350802323066	-1.8106657622421054	-1.9621464630439112	-1.076566756297772	-0.5434399713409442	-0.9019293828344832	-0.797981094513073	-2.1836753528774198	-0.7445849699185654	-1.6252948882107376	-1.2699359023953531	-1.5445191559677285	-0.2351683217234637	-1.4773044179089918	-1.5583540929439665	-1.2832363053762779	-1.043399250095142	-1.6242308698474444	-2.0121474696773407	-1.2436598821525735	-1.535108854407441	-2.3376431440634433	-1.4273401338793181	-0.0757193042136237	-0.12689534847083656	-2.4595314810046243	-1.4818206927100057	-1.4347672214314255	-2.686354018253091
-1.2274917460536827	0.22030156313590582	-1.7473257815909105	-0.9441988396985406	0.38017650650171503	0.06969630416959786	0.3223678925013668	-0.13395535524101332	-1.1227448234334167	-0.4985723760882426	-1.286978929681614	-0.7610341251455031	0.21371431181958292	0.1311586614728441	-0.951835391237708	-0.6133084366821135	-0.9658968923075806	-0.2644978205858061	-1.6394263058669694	-0.6092910159400007	-0.8030804617411059	-0.047400602851100974	-0.9145894812924038	-0.8465887404985223	-0.9738365464646926	-0.24718309152067466	-0.6369778378130162	-0.5327688627407219	-1.7910591512308562	-1.0062123346629002	-0.4748483673720923	-0.3556004124956141	-0.5584096496771328	0.030021062456453064	-0.4367912926800516	-1.1212564956478337	-1.3457395457807926	-0.3741730041734249	-0.7301170236614176	-1.5270883052773048	-1.1843747300722203	-0.6954103795328065	-1.4037596038735223	-2.050469105523306	-0.1028255606352516	-0.9978179765968231	-1.4990524716392475	-1.7342958751253683	-1.6863616359969804	-1.6568831516273899
-0.46153453540061684	0.12771278984737475	-1.2641811567526542	-0.214706332618385	-0.3097824887787212	0.4552939241568458	1.1305107679118758	0.4184763948069018	-1.4367305579581433	-0.6861008671235707	-0.9783297968392357	-0.26270826144935017	-0.2501093332891092	0.617810528961663	-0.3950076622146811	-0.1433562103541617	-0.1418702787301589	-0.33182772842591124	-0.799847045471605	0.20258033034183495	-0.25494920096798823	0.1583580813413965	-0.35632047885917933	0.11468111858007217	-1.044934878735753	-0.132374221856703	-0.02293388607454194	-0.6785347810363658	-0.9256263451026361	-1.2040638654581635	-0.034168174437810395	0.3487868965812159	0.2603285064555309	-0.1481662786740253	-0.3753068404572977	-1.160994010842168	-1.3200005936863055	0.3169904812573818	-0.07573550783005008	-0.8903273081888344	-1.0150413109938872	0.1449042960813604	-0.18839142215078084	-2.121271875880572	-0.16547090513814053	-1.2714947744634444	-0.44952363970231285	-1.5670404363304726	-1.9178569916560448	-0.24079281572221875
-0.28895834310466273	-0.3064397466550274	-1.034963192980463	0.10564915190532768	-1.0039411822773223	0.6914629659982071	1.1648486922768508	0.08521907828487177	-1.7920564363462526	-0.33361699696767944	-1.030993688259747	-0.20504994862194134	-0.6191449307120062	1.0078518166858528	-0.06766681581155608	0.4053483404793019	-0.08074807627318294	-0.39889623962085147	-0.27407815214604997	0.48210368694370465	-0.4509565490072962	-0.02289367351214263	-0.2212897575096653	0.18430485391017326	-0.7330852352661577	-0.005025398879425638	0.3659204284736004	-0.7796960414794746	-0.27005551895035307	-1.2380522405512246	-0.3065589985024051	0.2828643952252923	0.641964673214705	-0.2358171423231423	-1.1113533155337931	-1.3841045757678203	-1.012997885802356	0.4624186084021458	0.04579642011602908	-0.43532774187046686	-0.8541308522077968	0.1543141146430082	0.7169407366539042	-1.3412126373794206	0.18696091365773385	-1.085642966308279	-0.20207802744330525	-0.8895097659304659	-1.8224693127679688	0.7049347958400933
-0.36438277085857984	-0.3873567055733015	-1.1021300831801286	-0.004951269715591518	-0.8509813388862862	0.72435691299412	0.568021157256707	-0.23531544791001563	-1.6866514373895702	0.511742131504137	-1.1958354647369145	-0.23015839950066933	-0.27879799775047853	1.074749976196112	-0.10860657672952036	0.7618345590303784	-0.5474364046174208	-0.40568317669356896	-0.15205789587951807	0.5788335265016955	-0.6052719334713893	-0.19413226549567006	-0.06255194976648959	-0.4272166004079803	0.11425781269822263	0.2978323709251329	0.2843050636359515	-0.35270701992745834	-0.22154775015426195	-1.094418346320542	-0.47113170215662	-0.40076350525545607	0.6989437697922114	0.04106434030569894	-1.4302089486785283	-1.143417943578006	-0.3518557051046682	0.11459792325220737	0.005277797489056803	-0.18205518690596711	-0.6056682828986955	-0.5568731566314686	1.0790645787971058	-0.2394114187497981	0.8452342677576935	-0.9403267300579358	-0.6666727968106555	-0.19793912205270012	-1.1535082076842473	0.8769457598806099
-0.21921930121981484	0.12298913954225238	-1.0901644684697072	-0.20191527955535618	-0.005703812058526069	0.5315080321829342	-0.05761593254694899	0.1428537726143443	-0.9271320476873963	1.1528211867380536	-0.9704933784557418	0.08212472921230572	0.42278680353823234	0.9057167771249037	-0.3677520890019508	0.7494657702560685	-0.8184707427596052	-0.2401134144926075	0.055013626312787785	0.8480368531707729	-0.08459382053408031	-0.03453143629042732	0.4384745901257015	-0.9176088552455555	0.9768675314193349	0.6511369754850931	0.03798801884354265	0.4773160698095915	-0.4445543715287267	-0.8634413336009078	0.03304952836634954	-1.0539679415012375	0.618062114591216	0.3304139165562352	-0.6076460956073564	-0.33571654154940317	0.4863170075060679	-0.2248214611696809	0.20362983845756344	0.04351080269105317	-0.18588707191069587	-1.1209244609552742	1.100901398185794	0.3193356736343137	1.1291808141857111	-0.9190591068146379	-0.9363255574451376	-0.09004730280311105	-0.07085129383873551	0.6722626371019502
0.14211084275787256	0.7184780650575824	-0.6670024939603088	-0.20971332656363337	0.6783297407742057	0.2395401365996444	-0.24552957220996682	0.8684879095522187	0.05045279265550183	0.9703824972542942	-0.2865500556484436	0.7127563104278406	0.6126673401108758	0.6315979728182364	-0.5767823605089057	0.41856262933409205	-0.479353738379651	0.09287721469391122	0.707387145986774	1.2861642730705778	0.8814694602747906	0.26641156583357983	1.0456807411987006	-0.7281012894783164	1.2236181565404416	0.7916026258651874	0.0782737524376662	1.0652558836535475	-0.31009769336777954	-0.6508735684786998	0.8205337076549386	-1.2045683424723173	0.4259022955305593	0.19503676642919102	0.743949138379878	0.4277736433765877	1.1574090166510471	-0.24141403190260347	0.5667713579052854	0.3056998285413294	0.2929051252838871	-0.8757583613210312	1.0892426529739674	0.07433886254093075	0.5766503039423678	-0.5902252427753166	-0.37051805935024934	-0.5440023049585937	0.9115522465747551	0.6753244661503951
0.3736968144017896	0.8136189829625895	0.047449427619255594	-0.023795806500700654	0.6986116027351779	0.08007414487088063	0.022682933566965713	1.1136263953407066	0.5270484328384781	0.1157046908810639	0.27432728448865507	1.25283286953566	0.021223079732890428	0.11277119311331986	-0.6317168815374167	-0.02093935922584429	0.21418947890425852	0.36095427972755034	1.4560098894478462	1.584606104201953	1.507614977182979	0.28799199205162246	1.243536811762842	0.008814925446320409	0.8145257349981778	0.64546328165659	0.4667336725349903	0.9485248283701491	0.31478348816782464	-0.4371886061338896	1.0508833090748013	-0.936223861844109	0.06962657333051218	-0.1996712088677046	1.4558830886770175	0.5683821745913754	1.3662487862205113	-0.11964013855031388	0.7211000213166212	0.4587830673096649	0.5931349536630054	-0.0405571611026544	1.103620190184196	-0.37861551947395683	-0.3871718867000473	0.268980527563495	0.6894460015389956	-0.8806259797960372	1.3332960554300772	1.0669203355277161
0.352483513052391	0.5001066606541068	0.5753208892285046	0.25589975587003333	0.3780886921756993	0.1771871487702871	0.48461916327359417	0.7086187081069237	0.20959946042621608	-0.6132347828957767	0.101358137289896	1.3794212930185392	-0.6134306260958466	-0.8622511819169367	-0.6228854936746206	-0.37995894428547333	0.7280410449691603	0.27393291807198383	1.5878211827504112	1.4702428362776163	1.3279918843425271	-0.007217536929920934	0.8464511130314777	0.7451441949363194	0.31313170179417504	0.39672862659770886	0.8346182615709626	0.34703717564507874	0.9105372778176222	-0.04825131619082379	0.454948496830002	-0.5990375321813722	-0.3341144838185647	-0.2191758520608641	1.1731936289287674	0.23295620485969273	1.0562626644653665	-0.17487419930300768	0.5094733199500118	0.368210027038212	0.5843433259858468	0.5851898322395873	0.9837035648488874	-0.3264301991325215	-0.7845920905471861	1.1076632215738325	1.3803714799641056	-0.5188721740242846	1.1480440617654122	1.5561032337643517
0.36333423744648613	0.42736124782431406	0.5848568505492903	0.6267540923119918	0.291051843590162	0.4275003722894398	0.9025823290118682	0.3559730641983201	-0.4459654109407065	-0.5717305773095224	-0.6523395321773822	1.1719491304690677	-0.40064494621452246	-2.0263368101959474	-0.5747227227971894	-0.564665643203215	0.8682798400879502	-0.1854515175567749	0.9133620905698293	0.9784283690273576	0.6377142075522868	-0.16339126698721496	0.22370141546051314	1.096041379455184	0.23184260365792	0.24130758875655023	0.851968642741205	-0.09673567097473018	0.9723364098140775	0.6556176712460593	-0.34137549419754026	-0.2841283154719917	-0.43931607444252063	0.4067786229577631	0.6616901100081444	0.06592111246681048	0.46306597387866805	-0.31678537855126937	0.16745954215181183	0.16084676929243538	0.3813096214404935	0.5046028342028037	0.6790399939774938	0.24129031168679066	-0.14046905250103886	1.059227695335896	1.3395518211043838	0.35408065568384384	0.714273254310088	1.8040764851352329
0.6681002410334671	0.9667822006963911	0.2604705621929794	1.1100569129858826	0.5024110554621082	0.6408009016616303	1.1586984255163777	0.6771183454790515	-0.6676631863910946	0.13348236902486948	-1.1030867497695265	0.9473760336524837	0.6156916755077403	-2.5474592209314975	-0.29559870890527995	-0.5064957040423447	0.9106609948514938	-0.6726690773539971	0.07821783348024185	0.42907998554078236	0.10160473185399989	0.1913422707039242	-0.08641440882260581	1.1100076835567907	0.5111837711327294	0.19430299322974098	0.6210002170164016	-0.004800880194682498	0.6530320561747961	1.5171053709571096	-0.5368135855382264	0.24337580273048035	0.04518835385033358	1.1344301269112225	0.7910044285949769	0.38819527946048255	-0.009108541670208236	-0.07179531227650257	0.011629030982552194	0.16428766965166025	0.25499469658919555	0.011621563199947504	0.42063117909298037	0.7123104281031243	0.949938073073123	0.004100458349007804	1.050567359404254	0.9954617304513249	0.4655688287737946	1.7744015672329057
1.0753295542316015	1.7238303993222988	0.12693607639894663	1.5295459043811215	0.6039083461505137	0.7614188179844182	1.1733092801103082	1.3630523499356038	-0.12142769600096345	0.8527909426761664	-0.5926904543307354	0.8878308235025919	1.4708629401544009	-1.7872102891844026	0.3668756375828964	-0.13319852933950246	1.15460974467592	-0.8172514012803919	-0.1331107107261037	0.1544345385969145	0.07942306947739795	0.8189706813046933	0.09903561439371845	1.0603942836286815	0.712064086603033	0.1961656673082221	0.5249628624164207	0.4097513398473474	0.563043446079489	2.0653491040175127	-0.017829001299712783	1.0803836398250504	0.9865730686483534	1.1811487977160215	1.5086931418615082	0.8416471889370504	-0.05384317619267316	0.8093661833149254	0.10220564855478272	0.5696804452117215	0.41346175770650706	-0.19385977651883027	0.4728558336229624	0.6641938633640269	1.4465058935738593	-1.0680199541117983	1.152185201068437	0.9427614454380064	0.5682681034513012	1.6178147999803691
1.1257053207101153	1.9938055766453333	0.5007173977835238	1.5220503007167734	0.3863768249329131	0.8711649207567325	0.8803174771177494	1.5326612220584437	0.7859815644474064	1.0986021668215071	0.4922636597600754	0.9177000874499459	1.3823901153593403	-0.14472841258689267	1.157986428974255	0.5000195845627448	1.488866264332841	-0.6314478922584831	0.3270855690974881	0.2179984250301799	0.41533261843171276	1.0994223613982275	0.5079016406695993	1.0849172536552159	0.6061253495064937	0.2946864341020173	0.7299418988094603	0.6782414883581781	0.9746253179310693	1.876736751842747	0.6269634421718676	1.839112236488145	1.8021549456867625	0.4587979596675723	1.9867209187646395	0.913566009646487	0.286330531181345	1.8875657939614108	0.26444054926285865	1.1914578682057606	0.8407768739818694	0.2162344080641438	0.7579532762001913	0.3438809438581681	0.9913654881530569	-1.0141488089999389	1.607682256510808	0.4862010468304645	0.8212087774579978	1.3273909202526464
0.6773886483821385	1.5552064194226154	1.149688434646268	0.8820644797048244	0.154054674225953	0.9752477329812337	0.3163281182423836	0.8252190614536774	1.3378044086953294	0.9505231640319303	1.065299325715605	0.901329863035738	0.6059532082370473	1.1190907018769685	1.4996727953849682	1.075561916830386	1.4963691715070406	-0.48236896465410556	0.7741684239183115	0.36413807951303334	0.7812511146357327	0.7524927011361575	0.7588414778460201	1.0622895852749838	0.408103630309229	0.5628877139979546	0.9469741728671066	0.5928597585483094	1.4375346114521494	1.01733385096034	0.8534070629163285	1.9493228210918845	1.8977696919208027	-0.293718754418457	1.61806785690659	0.6132963691553858	0.6192974631440751	2.3261925805021857	0.3205312528434642	1.5965618878746553	1.2940556429956254	0.8739858628531266	0.852894281400618	0.23341706498643797	0.23124810179402733	0.14033228964937364	1.7492154677591951	0.26159828090368037	0.8308470974513691	0.6850931130804344
0.12926646826646768	0.8212199756697771	1.5266369605046097	-0.1203146349062493	0.2497091921527279	0.8992845631559584	-0.32852287893358995	-0.1625361057963669	1.2017465622035053	0.8028901117539591	0.5524301496800601	0.8363771204584091	0.04131845864456564	1.0794679632540163	1.072944161645657	1.1279763851175644	0.9554407642488497	-0.628037562045925	0.6425577449626015	0.2605065919321233	1.0377957989706468	0.15786318517672196	0.7068650884078903	0.7996100932567325	0.4129121297014235	0.846741359316012	0.7477381209937761	0.30119462021054433	1.3064109525698926	0.09116706939056153	0.7135485868636655	1.3061744578157242	1.1953780105691332	-0.35786149918870513	0.6192614424939694	0.41861609298263625	0.5376556078236446	1.6937913749678506	0.18544425091288302	1.4701552499479467	1.4389521020069462	1.1389513451729607	0.42926066539121	0.33398968707517807	-0.017661585460755136	1.0653172393916843	1.1161243753971415	0.4972160055857624	0.32562644903067495	-0.3839978593618899
-0.02070983659781951	0.2589399483531704	1.3312481583344302	-0.8561468193430557	0.5010461505728049	0.507124442545555	-0.790018318663683	-0.5971260116367116	0.704403865372674	0.8592738654770847	-0.41665413862064327	0.8065408395326727	0.13528673511753597	0.06924595447097515	0.2420907077194292	0.4113128692964435	0.13758937862729503	-0.8949000163393842	0.12109118138899616	-0.15838235865166356	1.2076016165230354	-0.10773170780267334	0.46578304728191733	0.30078674133087246	0.5723233580011761	0.7918270280359029	0.08228741830023124	-0.006665818232259558	0.5420053027295331	-0.2315383277688317	0.6174111297289268	0.46575065912336544	0.2293207233144723	0.1793311259035056	-0.33106328432678744	0.6043260058351192	0.03461038297940146	0.44082619172097337	-0.18362725245157002	0.8563304811838865	1.0557163806783796	0.7640074163843148	-0.3458857581588472	0.1584403821676971	0.274028607341162	0.5072474576805928	0.0674554294259893	0.8008984623260751	-0.5856979926766271	-1.501878955165972
0.27126910226470374	-0.08687133246623127	0.8107801368369164	-0.8372158707443252	0.43506893138926256	-0.0054641381198219825	-0.8536191375900462	-0.3186291091185303	0.4779489925633121	0.9712924237350636	-0.7015562522620233	0.8352026953104144	0.4472276880771893	-0.7678944669918147	-0.2583135582982265	-0.7966332267362748	-0.42678973075768506	-0.9326477219650732	-0.16844649090802885	-0.5732009950624675	1.2549865686722634	0.08752568229888615	0.22751040415256768	-0.15031806905187353	0.585366498042461	0.2804055702956922	-0.5822780778395384	-0.29882721909485027	-0.19656858138313704	0.21829382279962337	0.7377225227818901	0.09760162668860353	-0.3088189915633033	0.6529423599733002	-0.7768707749997332	0.8754315144846142	-0.42137574041175846	-0.4575413827801553	-0.7294059088039986	0.09046776381641791	0.22854526183098864	0.10865563728416458	-0.9174701793376073	-0.5374147266115298	0.43051535823035614	-1.240179135821444	-0.5423069702527455	0.6740645661130397	-1.3965629706965277	-2.024172095865688
0.6160439961613465	-0.379582100022565	0.49836541354025515	-0.11498042367005477	0.027848957722641208	-0.1778871246962473	-0.4324971296839332	0.17195888585967356	0.8680225293854509	0.9138690807858296	0.03222698423535911	0.8903507563163615	0.3434905153345911	-0.7730973307540023	-0.0798563763545927	-1.781578212570913	-0.42366198316550024	-0.7264385629928864	0.032513318692917445	-0.5525119154117425	1.093224730628858	0.39053569588127557	0.153529051108734	-0.17597385960136008	0.36586639128527426	-0.23440876271492722	-0.6678798287629447	-0.5251606037471152	-0.2808802027538285	1.001351996727415	0.8576713472431093	0.30823518742430234	-0.15163493600849065	0.7214477165159814	-0.6676584727817896	0.7949926617803246	-0.2958761102759237	-0.34778121402852813	-1.1310032196152482	-0.4400172663708079	-0.6100277639944005	-0.25379595421593903	-0.8541974960462202	-1.269896295204727	0.04437075074364629	-2.464531596075296	-0.2304286821664817	0.10078444624833091	-1.5058963645508816	-1.5915106547453384
0.7201473860430114	-0.5216588271047722	0.6828170483805772	0.8008319201162497	-0.0726761162171759	0.2402864698227688	0.36587753432762055	0.4809853892661897	1.6348465990440721	0.6746433704243437	0.9248255987361269	1.0023308389171344	-0.14061259855676936	-0.35268283488819874	0.42113286774869074	-1.8724304970213597	0.03827295116435047	-0.6526996452861417	0.3758712874125728	0.0016632968775519975	0.8229184176358263	0.48614988448505236	0.3624412292492909	0.3763401441369566	0.23201981669529811	-0.06268958437127133	-0.03334767259022577	-0.4178272983060611	0.2156010646275871	1.5101982984329088	0.7809421536744526	0.6195877852465979	0.3744876738093371	0.7574548414938067	-0.08660948082081749	0.4175092357411282	0.4831273459190272	0.562316461389497	-0.8990230960660448	-0.4835344951112795	-0.8911435856454498	-0.0684154433571649	-0.21995456984481915	-1.295609071166821	-0.4218849607431951	-1.7702029686223397	0.6669252460136633	-0.4407664106780128	-0.6880174363057656	-0.4661632454112761
0.7103830925336431	-0.217986187724682	1.1578917760166263	1.3775576511302738	0.693687831097641	0.9024706423349973	1.17109782575909	0.7320560307565863	2.1549652972363114	0.406444012788918	0.9493123840676737	1.2327865735198993	-0.3797185429955079	-0.18763575117717837	0.678927100184859	-0.9618924338645515	0.6207701423069296	-0.9330103518494726	0.4547788638362056	0.6849635213658949	0.7694579796349459	0.4401906217837822	0.8409986531291374	1.2356459897985697	0.5147112782444907	0.9306306699805499	0.8598593165460301	0.2862860984415264	0.6765795248142754	1.4844069027802633	0.6622044899556963	0.5950785000855268	0.7020568338050381	1.2220306590235641	0.844945927476291	0.2531528706623375	1.4127740684932406	1.4143905315052885	0.12183560235831849	-0.002690217414222159	-0.3148289130856885	0.45209233037275187	0.539579319493762	-0.49813618878791344	-0.2027599055723577	0.39417847715050813	1.3798020620336013	-0.4767073359419862	0.6429904911954084	0.6917823756224599
0.8423055876472714	0.451649902793466	1.4651526613482797	1.4029296836930614	1.9278640568965797	1.0693228309629157	1.4317539618546113	1.1140320906410939	1.9257398896977609	0.16734923059060441	0.141739333465483	1.4512789481073485	-0.02664250366893105	-0.19205801889192	0.5929982373438113	0.35190989902531034	1.0355949250205556	-1.20204036308514	0.34109923498459443	0.9192770572166938	1.101101346667258	0.4437400785988411	1.2933664084687548	1.8243369569842178	1.053885062322174	1.9778540871538741	1.2974180784697855	1.3673225972853786	0.6740618609477865	1.0977050758919542	0.7725476065723773	0.3312570919828144	0.514233584355236	1.8526504491385982	1.7285520216207033	0.5785724181552027	1.843906304065669	1.404700063532587	1.3405957834102538	0.7926880621526718	0.847014879870663	0.9107581737362068	0.9906834719408628	0.43319251636904704	0.7195573747183511	2.110227434171852	1.414184825144254	0.04046432246079412	1.6707330315563615	1.338640553448134
1.015772053200474	0.8071276993323381	1.325667348483066	0.9813902142824209	2.4563007001630996	0.29172216529231304	0.7744884357468335	1.3226166281374918	0.9857059170549953	-0.17771928029980896	-0.4533588629834652	1.2513047484639754	0.4898294309516909	0.3160127998158918	0.5300023218922979	1.1607047050965127	1.1201332542777191	-0.879509099059931	0.38584677498008835	0.48341476096353453	1.4471728130264065	0.40034944277717954	1.212696112761101	1.65286698105903	1.2495314361920171	2.0415646742520535	0.854115701462818	2.0483372796464807	0.3634866383771004	0.6227210928623342	1.0299213908567062	0.23260614949188857	-0.06288970045100262	1.7782130455608058	1.8724406049253137	1.0016391948378853	1.5167774981785587	0.37225326661139707	1.7502267965561051	1.4714728033849966	1.859362069074701	1.0697548119788707	0.9597303932195015	0.7952709738063204	1.4133188433685888	1.9270572899966896	0.8492453076507442	0.7594852235617037	1.7879246584866393	1.3300272141903111
0.7881722346424974	0.1860186193240013	0.8187764828499794	0.33314256541054876	1.516838269716928	-1.1012426216979365	-0.5815691280821247	0.8046747024815626	-0.07214164339001096	-0.763473366782218	-0.07297832579230343	0.28307977941468726	0.4795814473405861	1.3949200241759871	0.6920078852448103	0.9290469116154936	0.7809430688657115	-0.008343323694301186	0.6047229084567562	-0.2939873759713634	1.116808553523942	0.003142691177609281	0.3083135770430883	0.6992530010176431	0.6815736004079916	0.8438239335729585	-0.3044506769481141	1.6167908450205928	0.1356647978279666	0.12334840041446182	0.9808809187979225	0.39670669939479436	-0.6436136822966022	0.5225175842141639	0.8590429298812546	0.8938553289257324	0.6916742643141146	-1.1376395745347698	0.8806031688438237	1.5683544099639224	2.0305464564284392	0.9321963688559557	0.5041515802340147	0.6556680613918784	0.9671833026791588	0.2993826705595629	0.06914031024103906	1.2446957232802098	1.0560173790242708	0.8115791620679296
-0.07661972470271255	-1.2450785564550606	0.20495739470051483	-0.331436820164057	-0.37733993040184693	-2.2312481450695345	-1.8317816132244003	-0.4451965659450141	-0.5539936712259471	-1.4858753177196469	0.7997997997480002	-1.2515980469991208	-0.16107634717627548	1.9094730951376437	0.7415772303663056	-0.059121908118977856	0.03424471736890926	0.5367688341477049	0.5576753814247604	-0.8746515598328055	-0.13848312490377113	-0.7694552059667409	-1.0745700466869128	-0.5559822829635123	-0.39322601986862754	-0.835827491311589	-1.5501428126411625	0.16729382713140029	0.06960776680992044	-0.4864778276263614	0.333296232745482	0.4153679239842003	-0.8888178098781413	-1.2950690933670146	-0.8537344658263527	0.18466179703042868	-0.16609696855970515	-2.293251620871944	-0.608992848326453	0.9061859639201055	1.2130995257094745	0.6043937442537781	-0.18964629732422447	0.6398763389350589	-0.47730305850442256	-1.0017513462851857	-0.6262052777190219	1.2270386283514096	0.08185807344711918	0.009702243427648896
-1.2081424456429153	-2.5262129979914736	-0.33112496360308824	-0.8199608362138764	-1.9174386808198411	-2.41526565724305	-2.1832695999063514	-1.6480452655467417	-0.2705256910814454	-2.0127373378593623	0.9907547497190327	-2.547622062035268	-0.8492986883182235	0.6514345437883031	0.24310862008259695	-0.910152339310481	-0.8713605546192479	-0.053893047022665126	-0.04719173887541383	-1.003550295474615	-1.644463587456407	-1.4473528495427395	-2.0868866680239	-1.4905575292431834	-1.2487710988257472	-1.9443644332211505	-2.2217418397166915	-1.3829542369059373	-0.08893921757744414	-1.162007942898332	-0.6146517276225798	-0.13698601308430908	-0.6932065141007854	-2.4547507309823002	-2.153137835790275	-0.4878240130321921	-0.7420720349962953	-2.535320040716292	-1.468317764337543	-0.20654435771161267	-0.13375321410309846	0.18777712492049023	-0.8360275916459217	1.0037327527682236	-1.8368232629968557	-0.8100141357600229	-1.126448097908	0.6818723382988674	-0.5536943609446912	-0.8090579110760743
-1.9146315460018235	-2.8487273939411724	-0.7392450952566924	-1.0047726123189802	-2.289167527417419	-1.7121929508826017	-1.550146231577056	-2.0082004702164564	0.25051288194239535	-2.0431995286332207	0.06925165097172585	-2.812052978710123	-1.0478963030132606	-2.0017465135431496	-0.6365681386927818	-0.8923189746811382	-1.5076041223935828	-1.4468440571355767	-0.8300848172208141	-0.8314931923195896	-2.290937237304968	-1.5170967246547118	-2.0872762123675246	-1.7859823995938393	-1.3839105206734514	-2.141499643205296	-2.055087687004974	-2.1040229574195455	-0.46092996586246654	-1.6262217450524026	-1.2229622988127822	-1.1181090258782087	-0.21299288953984785	-2.3159326124192576	-2.2780827932973846	-0.49387687116761664	-0.9456956326738807	-1.9069947061303814	-1.0708974559291506	-1.1581512147738908	-1.3441050323839951	-0.19689099747452976	-1.1261301836015032	1.213199335603406	-2.200110316500369	0.30675487080143543	-1.3896959608307249	-0.16683287144575443	-0.7306314707644724	-1.3186018728404088
-1.8522399401172163	-2.3285381709347175	-0.9893911474618811	-0.9453109553139706	-1.8174019948298235	-0.7860613066536687	-0.6240538431697338	-1.57923261902545	0.23933843898950852	-1.556356868403775	-1.0622291775785573	-2.0000687430481974	-0.8575157529856277	-4.001697384428434	-1.1468024119572264	-0.11373223054548266	-1.5827990677727335	-2.2619726301641707	-1.0729615266305799	-0.6050253380740828	-1.616521635944959	-1.0069733835279195	-1.2588355028496234	-1.571199523022908	-0.9495894588329802	-1.9025643962898193	-1.3321074664084327	-1.8510378948248711	-0.7751976173664019	-1.5984982008078887	-1.1751285743917672	-1.8504340674676651	0.21858791697826271	-1.364091138739869	-1.543489013493353	0.06238518632104857	-0.7976702262326519	-0.9687990518541648	-0.013988657802352731	-1.5054531277028886	-2.0045764092009124	-0.38858565400565526	-0.9545914126092276	0.6266524459407639	-1.6609242354045795	0.8734198358574231	-1.3847594286030835	-0.898165805088013	-0.6871255004253357	-1.2935288639610867
-1.305544539464482	-1.708459521471106	-1.008126432076527	-0.8930377340041062	-1.3286718072155064	-0.27993157404410257	-0.19002546902004008	-1.112841030509747	-0.5297004271535279	-0.8270059835575068	-1.1578506411215268	-0.8804974856754895	-0.7393178730225025	-3.5479736024607726	-0.7761025288105013	0.5777539230339498	-1.214748021947912	-1.4437759386055065	-0.5721606026847005	-0.3628382786374471	-0.33352664721977615	-0.4582332483320264	-0.4421608232270853	-1.1834222017059353	-0.4894327802612337	-1.7318103353692713	-0.639670194586411	-1.2174115828260927	-0.7011682990756001	-1.0869326959661838	-0.7712303053265569	-1.7494418409568662	0.28564547487078806	-0.5582290893328318	-0.9237470753821985	0.4880685067705553	-0.40237886459345096	-0.37736464562717326	0.564880706198133	-1.307829020161954	-2.082296097448559	-0.2951839619138042	-0.5856730579617268	-0.5584951756363379	-0.9956992998675445	0.23623312170079852	-1.1685564297404691	-1.0989698987626237	-0.5971680591278318	-0.8600204887782251
-0.7818811816359081	-1.4008844219063976	-0.76317943104436	-1.0420388327171755	-1.1174506697001814	-0.30634088396959347	-0.37250784642666546	-1.0542507908200547	-1.4582570171100218	-0.21726534542590123	-0.05044781631337759	-0.3009185263230779	-0.8068753755436929	-1.00639769763429	0.11915140383781367	0.45795876841442223	-0.7995602204964269	0.5554548369053397	0.07399753237663087	-0.0066280256083220334	0.3675789391548628	-0.2877627541543981	-0.3007897824514062	-0.8317762547894492	-0.3441587221307911	-1.5242770374265022	-0.39484530707923354	-0.7720070184420222	-0.3182438365862074	-0.4025633786032662	-0.5111971271503245	-0.8500490315027075	-0.050049862844491394	-0.2887011099230767	-0.9414222044309295	0.33031485569746105	-0.012842345463086519	-0.42142564258433785	0.19775861111805093	-0.9870026708177638	-1.7375702353230587	-0.029816800012740237	-0.44485488191069356	-1.3399770583841888	-0.6972574394990283	-0.7997308301731859	-0.901731131752067	-0.67087690332471	-0.3748405025122976	-0.4559033946975301
-0.4351802989299759	-1.0661412679872757	-0.3583175143480398	-1.2359244465147843	-0.7675393713244202	-0.45740408961636275	-0.5860396933544116	-0.9695661174466998	-1.7449919713871203	0.07800663855980548	1.1540111634141554	-0.3944221959485092	-0.6617140350747899	1.3767434956319773	0.7043998104306948	-0.28535945200474155	-0.5662557703087218	2.1755226975607456	0.16968293102123377	0.4166264972109705	0.050342841542540685	-0.3172866499931994	-0.6837006141836826	-0.49075511494343166	-0.3776641519792395	-0.848183164550288	-0.5029796737224215	-0.4882672759284402	-0.04730188821265759	0.1160764513111573	-0.4956434432030384	0.2969348597303897	-0.4324602866916037	-0.1231364826436894	-1.1319304819837817	-0.11777307062223667	0.06071456652531364	-0.8349591828598179	-0.5010839920938823	-0.8505247854653013	-1.137506650799207	0.13942006748882194	-0.6296742969910042	-0.9804650184494754	-0.5363446054286696	-1.0530524717837022	-0.6882333085652582	0.04834285310901334	0.09487745764014685	-0.3822098066975117
0.008779936738635278	-0.1978241854091196	0.018480527606824306	-1.0231297299758688	0.08039513898495484	-0.22990479376765505	-0.19905228352870658	-0.16218595120637552	-1.295961460677584	0.1512921949370624	1.3186028752388292	-0.5532369633577717	0.02061268121486794	1.7447509807995853	0.6224308447998343	-0.7027979610607958	-0.33083669089817963	2.359489639440751	-0.22784998514806512	0.6690620795903651	-0.5514689107395853	-0.03254256637587835	-0.8557933941211198	-0.059105824786699415	-0.24416671552687375	0.2915681932178941	-0.4606724887856239	0.03375400686413389	-0.08754994184654771	0.36004828024774316	-0.37372084531309746	1.1505734418630742	-0.3576703505214354	0.4815394785289187	-0.6725305162172366	-0.22020179465942127	-0.2379746650523425	-1.0077492728037414	-0.5970091815247074	-0.7738285067336176	-0.4505066430149084	0.04089789940736102	-0.6948989750112483	0.15457854732158477	-0.05186522009201224	-0.38222879490992706	-0.4246102517208155	0.5534376630393781	0.6700488861049637	-0.4038313348521202
0.7961076425186416	1.0900069550803397	0.24449511307115399	-0.13363841862355097	1.0944831425667867	0.5375908624724309	0.8221434579534221	1.2950061975576364	-0.8559883540292608	0.2895828745340233	0.5025214966271778	-0.1666353967853426	0.9587125012879485	0.42050472151188284	0.31933276930505033	-0.08292670937896049	0.2204417137542093	1.5792215526173676	-0.39832225600052223	0.6174859224107311	-0.42632756049031095	0.7677860760223768	-0.3195767727249201	0.44700094346784386	0.18304701481664296	1.2595968768781898	0.14708650775600782	0.9245242733130238	-0.10904845659282701	0.4355058630988075	0.12642137178739254	1.5276462101689103	0.3279053907563154	1.4289031843214264	0.5959890145639943	0.2075622051829787	-0.5237617463967964	-0.4344818136355025	0.16054251904194022	-0.37350288288798356	0.12396633212783548	-0.21129135758334672	-0.09220316037590678	1.028577874616845	0.7675951698466793	0.2566509817003238	0.08917955350280583	0.6196695047147945	1.0408679655022781	0.041462664619214266
1.7443230648464014	2.0803336920976077	0.3239721673267196	1.0778971129387147	1.5719618560120572	1.5313829897314124	1.912609400845104	2.442016144850287	-1.0946486056926048	0.7256540923104805	-0.20131854969985963	0.6934809806829891	1.5075155557021718	-0.6749345099402524	0.3422494890096495	1.251887169459128	1.0266926267452627	1.1364540363286577	0.0878831104385013	0.46226355996055735	0.5044887744801012	1.7081770046043097	0.6734231091694606	0.8643894219823585	0.6863807746836877	1.460252993372717	1.1947697190375692	1.798706244193581	0.32752872166808567	0.4501255948079168	0.7636527322041113	1.5100640009944637	1.15769782120916	2.055796483164224	1.9262497721494662	0.6609683756750626	-0.26177116822209934	0.9001432031003842	1.172893886402195	0.5130431037804092	0.47179419394476396	-0.33335524724237114	1.1149772585917819	1.1296693568290408	1.4603846224883579	0.10339515215682185	0.8343379001653105	0.46798690603801113	1.093397379971424	1.1253055835778603
2.357848610422487	2.2159192899753535	0.2971341815103492	1.769803858528722	1.2655833602953857	2.1774278698981506	2.427228285881049	2.412886012739968	-1.6706254066042379	1.4121967037288918	0.05187691299905672	1.3540778669781672	1.3605449895470094	-0.18116986252895192	0.553636698643251	2.2479667700032326	1.5568716733658565	1.6099541688744397	0.752344089156562	0.5251772336315568	1.248975297874281	2.200007752902833	1.4272332156226775	0.9944790853585922	0.9322486367327542	1.0240698711832243	2.057226207407053	2.156186897153238	1.1089596468824776	0.37215416157424436	0.9916158610668744	1.1921579949805656	1.3797142210437257	1.8524528294500286	2.401375390417096	0.5058485032647089	0.6385195279555177	2.4364295100536073	1.6862041124259382	1.5475986729236304	0.7084404041083743	-0.19232699011567844	2.0967233077891	0.9757548256198293	1.6581925116455254	-0.4038983354207865	1.420749730939169	0.464567277927029	1.0353893532420915	2.2038496713324163
2.2850909097857492	1.6400469418714843	0.13971560377614775	1.3211599064536494	0.6391209790294262	2.032501034959241	2.087378614207618	1.3232976687990565	-1.5039928449230298	2.015048822249818	0.9557541323471217	1.2406155197438695	0.8107569034896778	1.4035542410253061	0.33540354032134495	2.2098432710781646	1.3132135133044969	2.2858125932298736	0.7535281252044378	0.8061929179716222	0.8664634476824425	1.9346559872405766	1.508228142942512	0.722068343011521	0.746030237783404	0.6119440285096295	2.140360197211519	1.8766663313784466	1.5430841719687043	0.10442363879950782	0.5656736701586981	0.6230920725321013	0.664299179384049	0.9499446675189964	1.7621225688285578	-0.3469716186222837	1.5643164428031138	3.3135311630505684	1.4578832444828969	2.1099398523359634	1.0663184511696644	0.034993338030156605	1.9814001081500112	1.3182272939524964	1.4698579733191852	-0.17998759621110383	1.3561557733144438	0.6933540931970191	1.0624640184020744	2.3042940765125337
1.5955867002082686	0.9240924698677232	-0.19650519870312885	-0.05089608049293114	0.24551918362105773	1.0930352165332713	1.028914256962694	0.023031408341503103	-0.13606726174046727	2.1582385893094913	1.474143923114239	0.4130466542387236	0.2863839857267615	2.5345039704525223	-0.4527142915632738	1.4598928917892489	0.40000437438641245	2.1736534373919345	-0.036604414081991034	0.8913892177489231	-0.4246183713668202	0.9910097973020929	1.0656089814199878	0.08101943810940099	0.18782467894739996	0.5590411484333321	1.403394402107138	1.2136079197774727	1.100061163513602	-0.3484681298047856	-0.16626041317538925	-0.07535194429310563	-0.5216197987685415	-0.11501614920988684	0.48678334760365494	-1.3831695222632527	1.659409768690137	2.8805015708521386	0.7619325851742789	1.8100214189113089	1.535562814477877	0.06599311758632223	0.7709208834736075	2.046428106099768	1.2464991005699109	1.0534129757882573	0.5347938120312584	0.8785670794834434	0.9917515381844291	1.1352124010031004
0.6383308905772618	0.44520766691507346	-0.6585073857093525	-1.4187387022668632	0.04799137296082609	-0.19472008773070473	-0.37214716143649795	-0.8842536302130478	1.3887220683288584	1.7128412725919533	0.9879875032499817	-0.5814629019905867	-0.16180326605739634	2.360051999769304	-1.0619604662499629	0.8381299978528111	-0.5135958346588979	1.2898655069972658	-0.7778634529591857	0.40826357568817156	-1.4467377702803494	-0.3652688211939081	0.5116211396155094	-0.7215076091688596	-0.5387877583370724	0.44413112816476474	0.36152385149592486	0.3922121542959241	0.05998597384969278	-0.8288388274306618	-0.6221206868190544	-0.6876599295439051	-1.3131537265556315	-0.9664226746283825	-0.7569037553283834	-2.0061640320773724	0.6142733423290544	1.1685740319513056	-0.01394064521286086	0.8058406146944815	1.6856604978814649	-0.15338832465080818	-0.5686725788309335	2.1805329105517433	1.1091650909716118	2.199157123684098	-0.5602471044676811	0.7149198998155222	0.4170956291556293	-0.4724926604232042
-0.2818431045819039	0.19096218546523908	-1.0757314738814745	-1.9435814538647913	-0.45314804579800305	-1.2510743693267359	-1.6392387800013108	-1.4992526376508675	1.3818971915136853	0.8623124412689329	-0.13206260125543381	-1.2818147742140524	-0.7365813816321273	1.3970824535003377	-0.669339497160148	0.6655148720360194	-0.8504297676271103	0.6197572653617114	-0.6230448729301056	-0.48350936369938124	-1.378078863249473	-1.7991063531428007	0.04204930465007439	-1.3572379540808956	-1.1976580401494783	-0.34099600480934394	-0.4220041026122207	-0.5957602643428523	-0.7596687609528748	-1.1449773345895458	-0.583855448186068	-1.0683848705060115	-1.2556187433821293	-1.6085671393601846	-1.5741183559376501	-2.010786671219075	-1.0130276871894746	-1.018785563566996	-0.6018025919278803	-0.3586846688992764	1.012675106061703	-0.39740927017928507	-1.0261217282357127	1.0117119285006322	0.8427340578573259	1.8826507899249167	-1.2160933195651786	0.19567736443866096	-0.7096875932844555	-1.283999197126391
-1.0655188712599204	0.042907344079870804	-1.3147059548244386	-1.5757878438275739	-1.4722943438293106	-1.768882481818447	-2.3285255651138588	-2.1034541993030507	-0.5903010896228713	-0.09213633801154597	-1.0215817586016687	-1.66160835925882	-1.371650539885943	0.6561292522659458	0.4996342633660092	0.4149880675745689	-0.7015254734529488	0.8470383870280592	0.21337286166973976	-1.1915009846259639	-0.6919699431927392	-2.8764154534659285	-0.4453803794179368	-1.562602772850291	-1.6024874604974961	-1.7081451089841695	-0.822219018701186	-1.7408019037122917	-0.9299921749111106	-1.2268769567129463	-0.38860413763553764	-1.274101223548656	-0.6990758083405593	-2.158052600135018	-1.870030942006365	-1.5932355291714513	-2.2794762975030656	-2.5714361622439363	-0.8261373728904807	-1.2207261963067362	-0.4600466151474006	-0.479596636572698	-0.5442591946726586	-0.9666526814014847	0.2109987624919634	0.02835297259290137	-1.1176844611645513	-0.428077744074654	-1.8002703132987619	-0.871817184229346
-1.743049090036494	-0.04284483891448794	-1.4270615296702331	-0.9768892635173989	-2.5262656708014735	-1.8596811061130534	-2.2642056766568888	-2.5145477818239863	-2.8892688859266182	-0.9444114132255805	-1.1847625139111067	-1.954258911444373	-1.6196895568628913	0.5048246160423229	1.1877442377777943	-0.5326451558216819	-0.6830735262340529	1.4647727338086092	0.5875522800851436	-1.3149425101247125	-0.6284168650756663	-3.1791681100056746	-1.0431879238052428	-1.3653850906845284	-1.6940280652609092	-2.784914929978181	-1.1223669341337805	-2.711756332374983	-0.8906597174568358	-1.1649388718252147	-0.5444060140477749	-1.4660103752698317	-0.3848830114949739	-2.535908308988928	-1.7139088303616339	-1.071919872022501	-2.6401078245630742	-2.836985599971363	-0.6452554555907096	-1.724104142017807	-2.0172789991749718	-0.5567952994232612	-0.03705776430920325	-2.463480463153391	-0.753787452173076	-1.8867485539463766	-0.6327623326658023	-0.9520782592496706	-2.1194943787878966	-0.041364793609025945
-2.3227188168886244	-0.19708435050043738	-1.585897176386997	-0.7812960509698089	-2.864958167977565	-1.808546501057626	-1.7009102877291715	-2.264358135405684	-3.222247624699606	-1.5894648378360257	-0.8032953539032734	-2.2524482242899437	-1.1846374095431906	0.5500858754899158	0.4056007865861355	-1.9833448934653422	-1.2196870981284513	1.3823754185921835	-0.3134922450737934	-1.0641283402977593	-1.759559141686894	-2.628806200218588	-1.592598635655655	-1.0967137426213769	-1.5669199362881427	-2.7745197779281514	-1.5402805159943371	-2.9946665839848348	-1.372076732005674	-1.109517480558266	-1.1979669648467273	-1.6907874016917357	-0.6868138581112128	-2.507611602749751	-1.323394135085519	-0.6922337927090676	-2.2584576736575652	-2.069290587100313	-0.3164167822541644	-2.1128573872605374	-2.813311430403185	-0.9961596034902829	-0.3948311919037976	-2.673477479407242	-1.7740599547447091	-2.245305500560589	-0.4391087322199297	-1.3815491321912206	-1.5680235462801053	0.024178354243773285
-2.7013506715118507	-0.6773483653236502	-1.8495488422717403	-0.9728844509601972	-2.20896190260743	-1.6978660951264544	-1.1088800669566687	-1.3299124871240844	-0.9702959711467831	-1.8974498937859017	-0.36052555024165694	-2.3450274320571984	-0.38991472594563265	0.3740216024462341	-1.426079044035365	-2.9792163291207103	-2.026127461244752	0.2750224104174771	-1.9857782506644115	-0.9610862569755669	-3.238814489774292	-1.616796289863699	-1.7903399131386202	-1.066106077024153	-1.3646187488186494	-1.763114422493869	-1.8677480229206793	-2.375439164909379	-2.413319640830048	-1.129958839165432	-1.9673924121466162	-1.8089678936717932	-1.2987331172218195	-1.9508552761977838	-1.0163323819180843	-0.5873653743000403	-1.6372391629708274	-1.1171441328866796	-0.2985919233003254	-2.524479495133075	-2.608239630565747	-1.8797592257685003	-1.520647035104885	-1.9713582746885243	-2.492679726166909	-0.8641874148483017	-0.8297692253359946	-1.769675654431643	-0.8230881685529056	-0.9740303332468895
-2.6664624549730465	-1.4399006617937018	-2.016082087151657	-0.986555141598378	-0.9445611376937562	-1.3124966669657951	-0.6794165103667443	-0.3299287900696133	2.081418212991799	-1.7195349127338861	-0.1544076909536021	-1.9105791042415647	0.12168833275849097	0.038718564765397846	-2.8232204723914505	-2.749682586471852	-2.340330928000292	-0.9835500228871676	-3.0108310604827526	-1.1767592912291247	-3.5708782447879326	-0.6408675396298938	-1.457863937430557	-1.1766605618330828	-1.0999801402209604	-0.550125677431138	-1.6479149067818704	-1.186814923513192	-3.152019536326209	-1.1407148937395313	-2.2444389649681225	-1.6476274117006737	-1.6243480900912313	-0.9826890554711921	-0.9185626522362502	-0.7241503418107236	-1.0750586226851166	-0.603897569418155	-0.7442536791994291	-2.713030258865592	-1.8696485183118738	-2.6996740462376585	-2.3915714380348687	-1.29707413466017	-2.5526493669985544	0.9191790058008489	-1.3865109332608498	-1.98523139850321	-0.5911530629239043	-2.1086737752135303
-2.0062847417907954	-1.7711882108504562	-1.7552968144702445	-0.36912197130406804	0.3416026146574055	-0.44351666704473597	-0.12227837275872039	0.18296198344449854	3.4905510954619023	-1.0908297282348858	-0.1654701129209686	-0.8181236995200576	0.1539713412146878	-0.1522702365086125	-2.7002139005786727	-1.4642334798924452	-1.6622800439703278	-1.315540292454875	-2.4202712725739772	-1.3124619266567608	-2.08431590182448	0.18854859163093277	-0.6518380195848984	-0.9492487815275169	-0.6125617193302475	0.23640778270457832	-0.7116948517524648	-0.013490759109837741	-2.6879699054584476	-0.9373555109406813	-1.665825657156687	-1.1808120832017661	-1.3742609580022538	0.15609415674459068	-0.7008505324847863	-0.8244443090232353	-0.5261700696656976	-0.40366823744111147	-1.1422118847627465	-2.225834556442265	-1.1510146333606686	-2.6718954235436567	-2.05872283012097	-1.0595777629500733	-1.692066180908564	1.6505006284967112	-1.378648342274052	-1.7550835516852967	-0.8075506244991033	-2.1630592115525844
-0.7318056309556948	-0.7845208144134537	-0.9087154653434477	0.713270099355622	1.3345895022465832	0.7406050242472062	0.883926940867386	0.4130215374070414	2.5455745254746973	-0.36117247382919615	-0.2123263627320147	0.7276463670565096	0.20002569200483714	-0.10941708406472918	-1.328297514437435	0.002659033141853166	-0.2519005015621118	-0.6362824449826676	-0.5902633732744048	-0.8945533068913271	0.4178337334853599	1.1120839443523045	0.41603893817694926	-0.05086427502724087	0.22234294474545604	0.6620740972630693	0.5175570399412828	0.7850046227700638	-1.073294068563261	-0.326092717006641	-0.39483823664545836	-0.5420305931948898	-0.7504023035870396	1.2293102039128563	0.14922513076049876	-0.48513972828236435	0.1116122493962063	0.04002750533425221	-0.758418027721879	-0.9167717737016314	-0.525508204738295	-1.4519717846236204	-0.5703118885365022	-0.8625495777825847	-0.031121230707503063	1.1085671189455697	-0.5194731283253307	-0.974958218952186	-0.7524840413184054	-0.867768841794641
0.7346054107961537	1.4336298109504502	0.3277562940591946	1.6132674739750177	1.9594212688968602	1.6853793017585919	2.043722896011913	0.9996511939945082	0.7479620808691834	0.006646290637041153	-0.11700632375393683	2.2393983356564533	0.7720018082289433	0.009993344833771338	0.14893891889951708	0.8899718216778127	1.0736930453402345	0.15204025797780304	1.1694162272183266	0.018823729153744844	2.408218815820304	2.135185437207783	1.4481917150425183	1.1940398971034791	1.220214490736482	1.1001498865017305	1.3085614746387002	1.1876951417823982	0.6704819681459264	0.7067235909508753	0.9451844119248919	0.09143380807840304	-0.14592472465865217	1.9821250117720395	1.6023722175927326	0.4401280732421384	0.7217477297240176	0.9107584891486146	0.41461978564482155	0.7030263120907652	0.23227027288075566	0.43691407020113554	1.0502703199121721	-0.26549844040100873	1.6815089365352758	0.2686469645435424	0.6767524722012084	0.06705120502667328	0.011301390091737395	0.8171321791863768
1.6730352178291266	3.377253679179456	1.4954780070926394	1.7918481626490903	2.09162543335087	1.8572647223781926	2.461843661193725	2.0178455449181283	-0.011228251143672485	-0.17173826882992976	0.19139578199330898	3.1218566669968566	1.6073091415351592	0.08998139441672416	0.895361531561322	0.9918054014641454	1.6013860334840917	0.2542504223081325	1.7755292474979016	0.8452622506579157	2.9184182064373374	2.688290914502455	2.0609300673480124	1.943336655247703	1.881268459755302	1.5482483329457746	1.2318458901801708	1.2345715853200494	1.5048867793312248	1.8784995209605584	1.6292015381648757	0.5723035139706498	0.20613217142875656	2.116740901522882	2.7504316855313355	1.5470613704590892	1.0317802660978397	1.65810862269979	1.3406723101915738	1.7044466718723754	1.0113533513434005	1.9181302790935926	1.6776782495626796	0.4640507332384332	2.362180533107114	0.11870013292204905	1.3207205063220837	0.835004671320517	0.9926493022859484	1.603756264886683
1.5539679845238867	3.2772058334821033	2.1372180930175024	1.2582919788636875	1.5651158501732816	1.1812188050958057	1.5085792540213792	2.6312898709440247	0.5664832576524585	-0.6521698926743359	0.5748287133723787	2.934194667295705	1.7845979209045093	0.1473038321346574	0.8881323816245548	0.4378400627394279	1.2229346002209978	-0.2289360711476818	1.1148196550176157	1.0676695168657708	2.1146724731619155	2.143745504122273	1.8951937378051675	1.60972804982513	1.7424364104330814	1.5764085447086418	0.49555790125202503	0.8451819786363272	1.2453062713438756	2.663965507726857	1.2854779759423791	0.7723855125752702	0.29170660025274653	1.4764645663526197	2.496291758709261	2.089835173226333	0.8894713875941064	1.5385319539914721	0.879354029383622	1.4642026081038242	1.2173856996343524	2.1629881207155095	0.9690092475363928	0.5696703174279597	1.4474485709061198	0.6870045593803983	0.9544857694275474	0.9440035359351759	1.2355494342186324	1.0107093307516593
0.5336861320367551	0.9182202979408279	2.028369033842338	0.49422618807958363	0.5160119170066467	0.10142203636078281	-0.35877582155207255	1.993029040458372	1.2191769056524626	-1.0354625782183293	0.6823452937355649	1.6937824581396779	0.7196484893579936	0.13838930979899708	0.4425487074919346	-0.5936619009842451	0.4033803704703519	-0.6945948731918414	-0.13565526936793623	0.6934925850156962	0.8475565358076392	0.6803060317965445	0.9143751042631382	0.49631685191948527	0.7885142820421943	0.9596807646585528	-0.2941904661046454	0.037447681392100425	0.49282988317884147	2.5701560332502873	0.17407392797353113	0.6065285228170417	0.18203566834725193	0.3225239583351145	0.7367528545109764	1.6120190741293272	0.416464973865247	0.4816180851694617	-0.8980956305197513	0.24635075229774744	0.46238721278021183	1.1775404214554244	-0.4627202768298136	-0.2745444046509925	-0.45945090811109945	1.2002176851291744	-0.05350453933530311	0.44401476219654484	0.3968060460881552	-0.34359902953147864
-0.5735962259488706	-1.8910578740972153	1.2717593457501084	0.030285529479638352	-0.476129587466733	-0.7549066959543589	-1.8310852390356325	0.3716102828659776	0.9018896842969086	-1.1347225725571217	0.21231082225093034	0.02331182250766406	-1.0765475524078298	-0.10333703002198848	-0.31204675982597985	-1.7504607859691412	-0.24112114406938392	-0.9439698618435952	-1.1520394096338913	0.09918064065052712	-0.1219189153232949	-0.6379409717226916	-0.39417268695431845	-0.42339455078260824	-0.4694219862599767	0.13415718251582223	-0.6644755409596378	-0.7783043891816019	-0.11619147536824179	1.5124773124904338	-0.9371807395623437	0.15386205056584903	-0.016367425294665054	-0.6744677887841735	-1.2735525160221226	0.4002687213004516	-0.09314462790095172	-0.7102971145585238	-2.5599672154064965	-0.9440507374164437	-0.7191829474733967	-0.2811008861363231	-1.6036261058171002	-1.4592076995255283	-1.9582413932647187	0.993098252371264	-0.8892213407508589	-0.2447748821448122	-0.8187718666677362	-1.4239103013418404
-0.9387819423049804	-2.944272363937045	0.2686898387583427	0.09932766750004444	-0.7957720390979349	-0.9797576890911909	-1.9215226183323129	-0.9359952160338327	0.059766188878510575	-0.9990986751687062	-0.6973645150181101	-1.1072274711981294	-2.367962917726989	-0.6144531217198785	-1.2465906674553613	-2.332659219597491	-0.3507407497759619	-1.3576596529692577	-1.407542185223775	-0.43268688147409406	-0.47327505562344885	-0.8652736107195749	-1.2676741260887194	-0.4094415845438712	-1.3254936974752827	-0.17101906845112666	-0.5701618426100112	-0.9599978794994728	-0.40867173843819987	0.00894814893086676	-1.2747519349017824	-0.259485706809456	-0.10751767184882471	-0.884579998671365	-1.9632851917722522	-0.7239628035515602	-0.3786579333263943	-1.0964903632312744	-2.6791515602854346	-1.1707326319398488	-1.1594920897241516	-1.2890183290407022	-1.777903159327752	-1.952696090626393	-2.0449447222448627	0.12442137811439627	-1.0187304944219258	-0.6488943287554195	-1.3887202087415322	-1.6496509716928909
-0.41398546473547193	-1.761231419507173	-0.42375722032735635	0.5904992555485606	-0.3642984078476536	-0.5488270304690386	-0.854557292643514	-0.9308501578208689	-0.07838059388308481	-0.6297050257299913	-1.4135112326398251	-1.011940303620981	-2.3104982089101043	-1.1324118657178124	-1.789099501075073	-1.6914364966077797	0.054476470055840116	-2.1651132008828986	-0.7641709605043924	-0.8579666431941352	-0.220073173392564	-0.178322565769789	-1.2692242218665473	0.38729334889130573	-1.3275603318394251	0.2786258471074831	-0.24019809319953103	-0.22942508615505974	-0.4698551511304584	-1.0527624439689316	-0.5950181240614716	-0.19581549168967816	0.13264960356536223	-0.2549592714030148	-0.9211818840938177	-1.089923550290515	-0.33627651479693793	-0.4831016876073486	-1.2791920108976935	-0.3189128440899174	-0.2365952275268459	-1.3143914913892556	-1.013922471360331	-1.263955783026068	-0.9677523041912158	-0.8224800421687246	-0.5206216410319511	-0.5418902829998411	-1.0261675224194367	-1.1626290125787166
0.3996533070427865	0.07084978049667576	-0.3615149945929583	1.201246000067303	0.2931311081468916	0.2714967991850066	0.2814054846434312	0.030721055071893724	0.8180269660821695	0.13523702499903267	-1.3213460626863236	0.15926850454634417	-1.135549908460651	-1.3824155527820867	-1.1721133835161077	0.0003399679476135377	0.7120654833675869	-2.884165050012583	0.5471393455978628	-1.0983258482725193	0.4331337001028219	0.34557479476624714	-0.6651177527460079	1.1862963017815575	-0.5044843502145342	0.9675660459390117	0.15428568449004731	0.9428662130886889	-0.2148300003679884	-1.0164055077748335	0.6663607900360934	0.5709056673263466	0.7196224775149437	0.6122600336795997	0.7417403638168841	-0.6769480486388715	-0.023954837768592866	0.48173219161286757	0.2662891719731941	0.9040149541465529	1.3557569680229973	-0.4037308069078992	0.13114063458957936	0.1544886880870778	0.1454402548834823	-1.3550244879141842	0.21593812944538773	-0.045351293094131245	-0.35572481731074335	-0.44112066228148167
0.7718687363612332	0.6937705885234303	0.4808298004032585	1.5963155929175203	0.5918660624041525	1.1084693102056424	0.6874515542019433	0.6879861039682019	1.672262014970463	1.3099665886949448	-0.4724999416428752	1.4765415019280246	0.22092653515685381	-1.4938676346884407	0.6445576988744749	1.5910448011442693	1.328070216947326	-2.7864010564378767	1.9622830828927216	-0.869016377403879	1.100699274889434	-0.017423179121377544	-0.1403176431903915	1.4207121513140009	0.7138263104193586	1.2184912356558484	0.6201101206194045	1.677045615124512	0.5804838655957606	0.002555111283000661	1.7445733291617782	1.8044927119343765	1.322883568411012	0.9744105470531528	1.534619403768017	0.002638021859765105	0.3998911078341389	1.038682902779878	0.7611437351622508	1.6843541919097131	2.236662349107407	0.9612459761891493	1.0523739414641229	1.381887970948956	0.4713263319079238	-1.415043952414779	0.9591766351180574	0.47872027700825026	-0.07935136720162267	0.18536280013488238
0.5069069497526456	-0.1047560616514428	1.6047869725535442	1.526580718926038	0.43126139339051106	1.6400251081935129	0.5224317944261871	0.29597035550930584	1.2954017171260859	2.4184546807990874	0.3662355886501452	1.9437221549540948	1.0062996459841502	-1.8809350812207675	2.5265475360772904	1.89543176220758	1.7053448051487856	-1.8501031291897017	2.798734875927661	0.023582230632641976	1.326221838851218	-0.822802900689286	-0.1077362899796269	1.2178727750037508	1.7478990347984276	0.9177393651392021	1.177679420572394	1.466276691606693	1.814417793937153	1.1387428976239358	2.088043664070909	2.873104232611922	1.492581724038661	0.5927213471208355	1.0033933115162705	0.4278953249582564	0.7756485134427101	1.018956512969751	0.37282439315223853	1.7998767789443713	1.7716386849992378	2.1272961032601048	1.4883222461267636	1.7941525516982897	0.20820552963381492	-1.2322778941223311	1.699301996181333	0.6591155481647537	-0.1811990438475314	0.6592837146380941
0.007061733090225628	-0.9321328686413437	2.2704257245065174	0.9559252103909172	0.15894053128953048	1.7122147035100885	0.45433115341762803	-0.6393597492911806	-0.12864927931151562	2.710712050916675	0.42773289332472264	1.296213085251001	1.1193123059319923	-2.5824813660946266	3.021876678850504	0.8767250002926051	1.7582293229381438	-0.9329924271686136	2.676775466386111	1.261756479118947	0.922364313334928	-1.0477761454320993	-0.3326468443445637	1.0515867699186385	2.147284032924337	0.5369034172828117	1.6832353899223862	0.602554550302179	2.8423261996139404	1.4558457454658176	1.6641060194966568	3.1286917603374254	1.0936665064704216	-0.09460657293000314	-0.03938781415644682	0.4619075634398871	1.0467673403826094	0.8025530088135983	0.1595091638858402	1.6339987149609423	0.7169606360390369	2.5488572997719823	1.5601876073289638	1.403373115858109	0.1309215752797796	-1.0034943796683282	2.3305456817149612	0.36026500048584337	-0.09603760436203806	1.0088454464370773
-0.2262910691842306	-0.5739006985054825	2.0367899730284535	0.15176800798630763	0.09521480806343509	1.4008511176832377	0.7874831447140341	-1.08290652947716	-1.2021604230035434	1.8962970987426826	-0.2821252275557226	0.1807427159724587	0.8827774779901797	-2.9152287698997696	1.8000141076756526	-0.28836033928325644	1.482635954615279	-0.8260384449825372	1.8160967931896543	2.111176244524468	0.2215544239028706	-0.3315391269286707	-0.25898403213502114	1.078411614147671	1.818409759626053	0.491895744923309	1.8907269787136392	-0.16707740649092329	2.937484909138297	0.7656262973580196	0.8666009293983143	2.350565805466685	0.4798993883909571	-0.4082520872494455	-0.5532366885571471	0.328794974264604	1.2732980149355553	0.7398923412785143	0.6340938828632658	1.5979328188338673	0.3301105076479553	2.060200710511205	1.5076716921214561	0.6552728972948774	0.6148117219196505	-0.7570488231128005	2.4955702730504927	-0.19173864065573015	0.45925444992342046	1.1990097266245558
-0.051665057636269066	0.6279644569833153	1.1276230523112842	-0.4101317673289273	0.2366781153348312	0.9556328169014471	1.2299089322870063	-0.6771410199464359	-0.9292917587978763	0.6064457037969526	-0.9910198676690024	-0.44132114814238727	0.6115074934187874	-2.0870392646441167	0.07824211141122589	-0.44031720547567144	0.9602496011997719	-1.2911570079921493	0.8666074348191483	2.0734932362766405	-0.15580004094042535	0.6694603389260175	0.348136777905708	0.9873987258586339	1.1002002266479292	0.6633084526745341	1.6903805274179868	-0.3370230996692616	2.011716255442542	-0.1678681295814121	0.20223307528436382	0.9452913016515366	0.17926937955628777	-0.035588506928502926	-0.31047578982008756	0.3344756737833878	1.4968970355161082	0.7969681047555665	1.175309988866212	1.6628777373925407	0.9662468495224528	1.021405598897239	1.42182758134589	0.06284504768182754	1.2703267887224472	-0.4462936663678863	1.9205779162882033	-0.5200692615420445	1.0796430092261022	1.1928341114205605
0.3341378673587443	1.3120160383733364	0.2630905732152347	-0.3663165648092268	0.42970619225971746	0.6264029974933857	1.4263224340279328	0.0058414671560798985	0.15259462557779682	-0.0676403531137629	-0.9570848992283972	-0.1207936778441025	0.4608193526771112	-0.21180604982277987	-0.5559347549832022	0.3832561536893777	0.39283157380409023	-1.2965616828582225	0.38624741577045674	1.388546889551297	0.11337846081481281	1.1865993283550254	1.1525990983701033	0.5066754979402301	0.5642857117517665	0.6388384632014336	1.2420129820304433	0.03128693069679644	0.785756265776902	-0.31674086190147166	0.013262870232486068	-0.2704815534924028	0.4056186093470825	0.742262124599738	0.13697334201280947	0.6313877749696248	1.5877701141225133	0.7665793200684746	0.9630829819732116	1.5054654871317448	1.7685359914466756	0.14337162517316693	1.2395799607791083	-0.026768597389568553	1.5000269318862391	-0.09111578192351606	0.8714367761705407	-0.2308096832955823	1.186488303766096	1.0741971085400983
0.7280319407245706	0.75263415602949	0.05585700472964256	0.21118202120024498	0.6604039207648292	0.5003215660077164	1.4182311015903193	0.3217027412054472	0.6447963190326718	0.3875095637310979	-0.2015575396900817	0.7520136264376133	0.4998314268100271	1.5277924484355465	0.27810547420260123	1.1461648279655352	0.06905841959621684	-0.24314924802419902	0.4563648891085231	0.7695141310605405	0.7299626893635062	1.2643952482263772	1.6198666766669738	-0.11625891299942716	0.5868895541642701	0.30859727147348515	0.8426152672781181	0.5662313256205757	0.15875725137720514	0.5992630511879125	0.3442679521880789	-0.6221282151756754	0.9068668792565929	1.3527057292386795	0.29068857028026474	1.148249445672871	1.3052967761595573	0.6313716792893421	0.17722660669677642	1.0207533237066109	1.7527556816697458	-0.007916852845834956	0.954631102473402	0.448012378808975	1.2009299524089436	0.17431144752272837	0.08462802061039984	0.6458755356136545	0.7760386497117551	1.0206986981846522
1.0955656737157635	-0.3585866221087404	0.4916093809602177	0.8121872082993037	1.009728537681814	0.4887869091658165	1.4221734684939331	0.3278852473648375	-0.09160669002496988	1.3714567271525293	0.5851814804398398	1.3566493941588742	0.7090901131384639	1.9649334209125944	1.4618046994428868	1.0970945511998706	0.1910692883437542	1.2547531796317268	0.7534723070458604	0.6425689691507092	1.0958870735491735	1.4872905093278301	1.5468238857982917	-0.30549143975048704	1.016593697311911	0.025646978735629027	0.6641810801500783	0.98811812416201	0.394070304010281	1.7478118573863226	0.940396950936183	-0.10915932995007177	1.2691423896187015	1.4293515381650108	0.23203728227061873	1.6378370482207933	0.5931947722695745	0.5506164777877643	-0.11753351760894677	0.5364760887868573	0.9480603175440808	0.524929681355238	0.7383672675280941	1.1928607370276487	0.7817702863042747	0.1672307816584251	0.09448448565085675	1.5966658678510248	0.4374326478244206	1.1355185476101624
1.4309474551076171	-0.8006636843489642	0.965688323832392	0.8800894823602072	1.3603848061330492	0.44782266516065605	1.3376863599431632	0.523180069948136	-1.2878561820756589	1.7507965161042292	0.7999947849984808	1.1608005825534102	0.8953143779565238	1.1681854279037263	1.63498913983494	0.5754489612436301	0.6586085940233473	1.989488488502986	0.9005666129065788	0.7629830006012206	0.9421514922771197	1.9238572552256155	1.1715455109260906	0.17396709840387745	1.288881193455172	0.1301880301667341	0.6262762198019602	1.1961338673752522	0.9317934676901878	1.8948375572985698	1.3772295408769875	0.5326163025219678	1.2960743204159169	1.0551304231441765	0.30819140420741237	1.8029689129861195	-0.20890494001902893	0.5407822196850762	0.7042528461412516	0.44754137635541097	0.2514470199354286	1.105002073337821	0.7717895959318885	1.6542585163327528	0.5894563449518018	-0.19764960998730816	0.6506891214085988	1.9548023049331555	0.6194935483117402	1.3378387839811168
1.5870450174367143	-0.19697511096740253	0.8451076643032492	0.28091989193479855	1.3457292962713112	0.28569223093563534	0.7838478119852205	1.0061807721839238	-1.7648150599755519	0.9759957197131452	0.4950048998303467	0.3052526433973956	0.7781919355102939	0.3862602551481762	0.589771494357883	0.42195563518500767	1.0486539129557364	1.4962251502515886	0.7094581137078667	0.6292298037464054	0.5592383941108184	1.799903898496241	0.8224810330932589	0.86792635803317	0.9508350096648812	0.45743757139154845	0.5095853801240969	1.0989443544055382	0.9746886081562032	0.5751737179503488	1.3159423703159794	0.4047790219361367	1.065315312704852	0.5902800805251872	0.5498791053544456	1.485459842966406	-0.5668864445523694	0.3672570803613882	1.9515489887054216	0.7076170622445933	0.25441929626820264	1.056980827271698	0.9717531396768796	1.3794716914126621	0.5245992595310621	-0.7554826201745634	0.927765091541633	1.4018611885809684	1.0750753510496514	1.443914945541326
1.363023278668727	0.7096402451447253	0.04090351658758374	-0.5865788719112707	0.7254709771175778	-0.02629875216794016	-0.3059864295155106	1.2269824203679895	-1.2892453713029142	-0.42542370784429867	0.19872025284351302	-0.6131171151455136	0.2802556298764734	0.7037176309622301	-0.6583602563971594	0.8252937094466755	0.9128983547678112	0.5730687404997149	0.18392035251640088	0.15634322357771493	0.39341644625360866	0.4785628134116711	0.5711752562599046	1.047125532267699	0.108756140763392	0.4745623019674679	0.17451874617704297	0.5750115321302821	0.23176507175269873	-1.4062323492238793	0.7471968306936477	-0.7442035110763565	0.7034293144248339	0.3015154300089431	0.6271333082778034	0.8106879221246166	-0.2550309889091586	-0.14526258470274278	2.318325844749289	0.8076787545831473	0.5299962717058986	0.29076844989805084	0.9861552805314093	0.41633121472850887	0.2808920173821007	-1.082812310455637	0.3739529675080657	0.24602030854717366	1.17862726415131	1.3474145999625529
0.7512027853708342	1.0189063561862444	-0.9278246337232592	-1.158981724882297	-0.24333024506998915	-0.47154528700974885	-1.3586310897749405	0.6747296596925132	-0.6943446850095186	-1.4409907750407143	0.28525665854371307	-1.0808227467489873	-0.32282730632427914	1.882170490183017	-1.0474956580520614	1.0995335150262557	0.18186882852242198	0.39182992713692444	-0.5438933746185155	-0.21955199594981817	0.5098639189577036	-1.4671802476149751	0.2620114311164838	0.43865716796059534	-0.6694017519866702	-0.09334410203994703	-0.32212273412067066	-0.31595652454689016	-0.8736818499867153	-2.6656181189830686	-0.0006618430216502027	-2.2125311296566323	0.2375153547763786	0.14555827427709728	0.3386706830056213	0.12075795967401302	0.3664283843984217	-0.7963378757873353	1.3569299129110406	0.310032990568568	0.24108069265755372	-0.6045614567571332	0.5465005573395115	-0.6571197826615386	-0.1812572809332512	-0.7583446537010207	-0.7054319786828507	-0.7711176291414809	0.715294387852311	1.0993124766305533
0.01318902736528713	0.6189543621027814	-1.4190941010112281	-1.2116630285277759	-0.9546028260695112	-0.953898333534823	-1.6636920260262726	-0.39711068578979186	-0.7543986946379262	-1.5513676923646937	0.6097894437868719	-1.0313687588004392	-0.6473772060253401	2.66626072605257	-0.5212212007569872	0.652266496419593	-0.730233745988773	1.2108712432657192	-1.2227567895358133	-0.10791519672326033	0.5512366093125013	-2.5839364564845853	-0.19900461118280244	-0.5303696741440292	-0.9180409304013567	-0.8996796947891067	-0.7884965033000038	-1.188623044434189	-1.6373900285077974	-2.474275160810693	-0.545785640193791	-2.9204754557299366	-0.29817017304773835	-0.1162397240987794	-0.0815368030514064	-0.3043670684592316	0.6624539886992361	-1.1592621137205767	-0.026407725830266363	-0.6481205580497447	-0.7331716916373741	-0.9139508498110207	-0.19349087955709401	-1.1850361027676337	-0.5513577251577163	0.22776232611437433	-1.4775499589366612	-1.0151900326780956	0.16203759370125467	0.8098261084157681
-0.5278021862065525	0.10417035959944125	-1.2383620777533024	-1.0154136885226068	-1.0250975486106368	-1.2742523931232308	-1.167124161747542	-1.1532949763987368	-1.2608601139978148	-1.0754811866587293	0.7342229104953599	-0.773350776282562	-0.5949819020963608	2.171655429042245	0.09938761975511781	-0.14196681394652963	-1.2853054030179745	2.116940969253748	-1.5502108668736874	0.3229854952995699	0.20772341237836586	-2.054054052599995	-0.6812672698125268	-1.2117281410395169	-0.720488174153306	-1.318197107021524	-1.0516051012042626	-1.555892647298614	-1.673754511758552	-1.3386902731583106	-0.7734126512710375	-2.393188549528101	-0.71469980258948	-0.6038494318238075	-0.2636553095153448	-0.4767646991908555	0.3481277559763354	-1.0589917588035296	-0.611395855187592	-1.4494735423012894	-1.5819431781056368	-0.47777031414518756	-0.7568021252804066	-0.9703626547809973	-0.5370773097996803	1.3021049091869672	-1.4599846136376222	-0.4310392151834614	0.12230883245102206	0.49845896380509136
-0.7370206982453537	-0.019522765777870824	-0.7672779558576748	-1.0021390447248522	-0.6503696278672249	-1.2400408720756455	-0.5496737694851167	-1.055288811075279	-1.366992962750404	-0.6575656904508037	0.4134588311603249	-0.6323685310284911	-0.41334368528903903	0.7928594614887393	0.09593845035670055	-0.33380747555042545	-1.3183136723229234	2.0332739015069934	-1.3919905434608668	0.523283073564887	-0.3823908154192089	-0.6145596228904553	-0.9564125765724404	-1.3667698130391115	-0.5690300615159452	-1.096165800123598	-1.072626193808574	-1.251826411378983	-1.1595434547482057	-0.39642927812765105	-0.8587769616592442	-1.1902522704252827	-0.7600593365576465	-1.1163704247195532	-0.18898159436448597	-0.6187303152836106	-0.23528760362013834	-0.7735698276755392	-0.17280865339225762	-1.5920061593532837	-1.5254664897407018	0.16159842942281236	-0.8195546894036005	-0.37934177803808616	-0.1885070956821707	1.6673658389466806	-0.973441274313136	0.4333941896540727	0.6107434586141922	0.07599134689253483
-0.6907050080367299	0.1759549280575497	-0.552403860712737	-1.2829564642250535	-0.33643102917121437	-0.8628954270298514	-0.43034036114412405	-0.37294960075663247	-0.666329536098487	-0.5844343735049968	-0.1731164335525711	-0.6629761685118606	-0.3482641230575802	-0.30236664305136113	-0.4566330532015423	0.39808491123389467	-1.1474748858518808	0.8515054648496879	-0.9586340862911222	0.20309396036418914	-0.7663657002801102	0.27830500478391257	-0.9199554144459384	-1.2674015341308564	-0.8020343867144712	-0.5730187148309609	-0.9541651479617627	-0.5837086142489085	-0.5981654136688372	-0.2926400165236642	-0.9751400603963839	-0.32225393846655676	-0.38934221950361225	-1.2561827821896847	-0.1947896319016486	-0.847777602931092	-0.4996306696184088	-0.6767432660764101	0.44340929247135347	-1.1432823521519808	-0.7515088374799259	0.29409919811906876	-0.5372731596735227	0.059414824131349575	0.18467703660105927	0.9872096205070683	-0.6945785157663777	0.8775138333896667	1.0387383199038616	-0.5062453594075094
-0.5053664087466325	0.2833928625952736	-0.7665988874944483	-1.5104612631527075	-0.3368263186076663	-0.41355830692367695	-0.6554600823868315	0.22956215875785038	0.3397751324309622	-0.648613334963908	-0.6034313841502845	-0.6623121873292536	-0.3439251254420391	-0.4153659805473063	-0.9150551316170491	1.2538865696759265	-1.1622693984529235	-0.5007987231586707	-0.6527009226111111	-0.3424871750361434	-0.6659665269685453	0.07356238084542147	-0.6571957251973679	-1.2438832611234796	-1.234763595686674	-0.25013427245786785	-0.8513218995472268	-0.026164708758359172	-0.3776903831361117	-0.6792700180142085	-1.0432603795897768	-0.24788844580500455	0.1264692146000486	-0.7947562027946272	-0.4796985241930287	-1.0056974515576738	-0.22876712698731258	-0.7597385251955949	0.4311321096638658	-0.5961218326768183	-0.17030044678034792	-0.2679431756675601	-0.33489223734896734	0.12565981530985026	0.32384617724113346	-0.2326697877198201	-0.8597340274160505	0.6065837419157389	0.8820563506165957	-1.101398571910411
-0.22694632128373993	0.051372014569916954	-1.0674351617191393	-1.2329555063609547	-0.4570094893902691	-0.2009298997249797	-0.5686754520111381	0.44228640183945206	0.8671810825763727	-0.5398243655928145	-0.5661633851201463	-0.4244479910418137	-0.18649634622221006	0.08941040479545087	-0.7886142713465981	1.1942044565098122	-1.3437804336175236	-1.026776533383864	-0.6558284285816248	-0.5942438219900122	-0.2577390326080066	-0.40303849420115206	-0.34040649746314117	-1.2729322684638469	-1.3726517035428012	-0.2484573963173254	-0.8524382670535272	0.20272520995464988	-0.49144185957779146	-0.7638052967650814	-0.8411218925691081	-0.508624170295504	0.42554738233027256	0.0503676828789278	-0.7702489300872952	-0.8616612864226514	0.2324491459540343	-0.6496680013077581	-0.09345875893800688	-0.3387375208779316	-0.31098101021193897	-1.0208364740698317	-0.4010800881168861	-0.001942992927136987	0.17542889003508802	-1.0118840078253908	-1.0380866238620887	-0.06736751518651415	0.22010361593344027	-1.4038263962974407
0.10021570342010198	-0.4574869502790954	-0.9820172292059325	-0.39186036506086913	-0.410448905912795	-0.27226629038553735	0.0650726120949366	0.4743473050649674	0.7135262938829773	-0.20619123991280336	-0.08293699006482007	0.022029498040972102	0.11422757190884925	0.3489694732296019	-0.15780858495375433	0.15330803989436348	-1.2801810808298846	-0.5770444822774773	-0.7185118427078488	-0.3970129040290592	0.03338849251542186	-0.15208942340487705	-0.1177664487515018	-1.0789683625918995	-0.9550399191586811	-0.27482689786111497	-0.9167516420763292	0.22610987308193736	-0.610564117266602	-0.22841102086589984	-0.35098944233256185	-0.363441709061787	0.37602755905086194	0.712182541393537	-0.6201403101238402	-0.45807052062667103	0.383762597142861	-0.12369867721607665	-0.42748387402954546	-0.3366609978022648	-0.7319983482402108	-1.277127201852839	-0.4938251322238468	-0.03858953632423949	-0.18265718132244044	-0.7437149491696298	-0.7034301871827879	-0.5457139557450336	-0.44110647396062275	-1.196883037181934
0.3352647518189209	-1.0281726707546055	-0.423918519610351	0.5400790434884228	-0.23361102898053362	-0.38174964266893513	0.6548233932833625	0.5515094743413054	0.34162090258459693	0.1700269060733449	0.5168050201983314	0.4081018284944178	0.24971149967244222	-0.053770245477394604	0.5018155839074918	-0.8830028443360851	-0.69002208500322	0.1728763861870492	-0.4651773051911244	-0.09037316514459802	-0.050009558508371375	0.6627047527697698	-0.07796781923283959	-0.570233166283458	-0.24061715338421286	-0.0797689423599889	-0.9258721259036624	0.2235248050549422	-0.4234336099284884	0.4736777625471721	0.09809374648808684	0.3243250538184282	0.12866015196587666	0.7019471919611628	0.0007969659405509347	-0.1555399673559546	0.07555324895117402	0.5222764100108971	-0.26744836188721993	-0.3221952145161371	-0.6520058244259117	-0.8359627162629116	-0.3009740304154626	0.09881974342824036	-0.6154086790575352	0.2672328739216021	0.08620921135679009	-0.48776157516508634	-0.7641237005642425	-0.601320884110965
0.3003041646671228	-1.4202099349940582	0.18825245796286608	0.9366328610502584	-0.231139746864563	-0.2955982816975999	0.4472005913191619	0.5135896633938944	0.22039497236814234	0.40570262102901106	0.817815584862099	0.44675819848552545	-0.009333162634439241	-0.7851952390793305	0.7565303817078831	-1.0218399269520322	0.1415751733780308	0.5072033754391725	0.08899285057590467	-0.08997782531176247	-0.4194981571707985	0.9178706679583447	-0.23332800094135872	-0.04625881239710359	0.24271736636480734	0.1816724899690996	-0.8127429897969397	0.17530937782417666	0.045446592486807616	0.6856300477367219	0.11602373504390992	0.9576930658854651	-0.1368189118129183	0.0071746618779958	0.5681122608374068	-0.2692761827583415	-0.4293469212617486	0.7342499476845316	-0.06273339013854409	-0.1961173168911989	0.012023217454428671	-0.15475142578752143	0.0808207716552632	0.26087597460083595	-0.909289865193719	1.110386852134727	0.6866702303085523	-0.08186757913048377	-0.8579181571088575	-0.06496666191147211
-0.04450775067492848	-1.3807621735629036	0.34041971502754415	0.5642407715386906	-0.5447190988788204	-0.08934949610840377	-0.5293572693171594	0.06569981844171906	0.32554049117830297	0.426217759201167	0.6107369022322431	0.08104631650818896	-0.4608692122755602	-1.243000775636318	0.48658675623792286	-0.45156080730398984	0.5537894570875997	0.32490665021797527	0.4446396917235476	-0.4583603928303413	-0.811175354853616	-0.0006719814750260995	-0.48469030670499536	0.08450986225001975	0.18779272152299206	0.12028899207572308	-0.6426468735860289	-0.05346814412018763	0.42421615884045105	0.2835488270617645	-0.328900571735673	0.9467046338754421	-0.4394499607341262	-0.8959837771356801	0.528268968709264	-0.6950217114640254	-0.8191319618259566	0.3052064504753019	-0.3634455063725824	-0.1497816990991655	0.4963020966015247	0.12683824089822585	0.1576238351352614	0.25972562734227894	-0.8313695166305578	1.1248194267226155	0.5342833607442109	0.19079088515010786	-0.9829754236409289	-0.04479532871068288
-0.5243393893644335	-0.765085665833062	-0.05473842955788668	-0.21681638371697184	-0.9166517478707126	-0.06837989832980179	-1.4041905045043215	-0.689119014015898	0.35418852615545066	0.21527012589467193	0.06923309263091595	-0.46031097185184566	-0.6372365618174316	-1.152049577154879	-0.11374256973296423	-0.1278575039731449	0.17192569221839993	0.06854260044960132	0.13986422372413437	-0.9276665577377639	-1.041354308330811	-1.318740580940603	-0.6449197190654654	-0.25028224083899453	-0.26120738823235085	-0.40298314302875315	-0.548201951130828	-0.4401310304783216	0.33017900498765684	-0.22124908317664074	-0.84154734485892	0.42090348008953155	-0.9135481639514401	-1.4278607867543773	-0.09882388234535468	-0.9762474326880017	-1.037258492129525	-0.3842545489908164	-1.0655721999509762	-0.39285623651405777	0.1108700899930459	-0.18640112929846575	-0.41956205208440783	0.04499514980208233	-0.36392106532886975	0.4683878013965938	-0.26786880352740655	0.04436380119361148	-1.1455393175311044	-0.6274395396670654
-0.8766051558791859	0.22126686474926532	-0.5647531408741611	-0.7763245604473732	-0.9605352374655944	-0.3827792904424471	-1.390224497482258	-1.2012151195270555	0.23666326529245418	-0.1963414284428819	-0.3603048616217387	-0.8431937148457495	-0.3311709006419817	-0.6877045294272895	-0.6869494486929064	-0.5993553251179795	-0.670834905773895	0.15004941118511558	-0.6720457680974135	-1.2414986841945785	-1.085232727460707	-1.6974096301480017	-0.5765461853459699	-0.687439504388068	-0.7075758276779055	-1.0576247734285116	-0.5729992929975652	-0.7305021944239027	-0.2394344381110708	-0.2616314140448943	-0.9812177736551136	0.07450130927071275	-1.528782081031994	-1.3420200260403308	-0.7279285242770481	-0.7706661216037995	-1.2033649676976923	-0.7623993632785635	-1.5080393384122541	-0.841900072680698	-0.8987782296375842	-0.6928824718279315	-1.3877244750065498	-0.27681132143154785	0.14542038547021646	-0.12880147462619634	-1.0608103630384422	-0.3595098585304695	-1.106987167084356	-1.4278586052020055
-0.9503361588130022	1.010264447906745	-0.6739818088177677	-0.7459673083645425	-0.6064281773682731	-0.7944247923542811	-0.6114385397263921	-1.038831610254235	0.21993988566420522	-0.6509558316499844	-0.33007984345828223	-0.8811025405692692	0.15495536837134294	-0.19015603345035595	-0.9134945017612578	-1.3933417326011688	-1.2269927687150268	0.5302630268936438	-1.284349540768239	-1.3546704922691624	-0.9908694167582933	-0.7639673166729518	-0.33116730593257626	-0.7813313302736138	-0.861539664352128	-1.3426936186810352	-0.5991035108349188	-0.6831560343860151	-0.8543141103777546	0.20248742547946788	-0.6794014636967894	0.34661318314038636	-1.983172612684747	-0.8426485627624071	-0.8117484868009001	-0.2078120598013838	-1.3411763713696292	-0.6288989537856825	-1.2539335680617387	-1.148773591162501	-1.5832764700157316	-0.8382715345489774	-2.036337654859936	-0.5330628465592446	0.22786639810290954	-0.12494223242216142	-1.2689574145798281	-0.6221625622331534	-0.7469585771614426	-1.8798929273407865
-0.7828211736362743	1.096921363618895	-0.2944197113627224	-0.26908114405364436	-0.17490615932341189	-0.8959758440870028	0.11275639321462069	-0.38445242801855356	0.45909174756607	-0.8788855849019771	0.08562366298018874	-0.644251749834087	0.3508915906020484	0.11424395755518559	-0.7061429201310323	-1.625936501011025	-1.0439714791378978	0.8213604001043298	-1.1291676353763698	-1.3169703266091408	-0.8023683864302761	0.48931842395724134	-0.11270550647118238	-0.42360296281229165	-0.7082725118298445	-1.0648082080185712	-0.46077257425860957	-0.3385901725837204	-1.025946023590205	0.7018768901642486	-0.24976319346956385	0.9142893845571848	-1.937137314416626	-0.3304446537200939	-0.36620364891987467	0.2536954302754902	-1.3063970438134358	-0.2626235621653481	-0.5705342716739094	-1.0382999721306678	-1.3217083338630078	-0.4744130579083867	-1.8607727501693385	-0.5897265223375342	-0.21834701185520491	0.3445548514169249	-0.8756156033465752	-0.527853161101936	-0.27638930467737866	-1.6789225092520863
-0.5175764906193489	0.5308733640870692	0.17975369149392742	0.21879789541963393	-0.002071918667418052	-0.5462427634699348	0.21250167336289327	0.15348202666978816	0.7286281821188653	-0.7102761826533815	0.45367870262221804	-0.3511301430576687	0.13991545957529972	0.17568463430289924	-0.2789162445326502	-1.0284155607162597	-0.3483417725386298	0.7104974692118187	-0.352333718053095	-1.1067274705802959	-0.5670455246177747	0.86730018930622	-0.06880623473200263	0.09704175402678619	-0.40834951773818334	-0.48227368862020964	-0.13446612950867406	0.014810972887947372	-0.658046105874752	0.7808871947115763	-0.020699787663561453	1.0790945714280473	-1.3492386782648416	-0.05754451186712508	0.12214548557628548	0.29754574639168785	-0.9919301272560028	-0.02986765479071445	-0.07342348319610387	-0.5780884013771443	-0.44421537960092206	0.033725690839458186	-1.0208102021259124	-0.4263176070628059	-0.7515520678885714	0.6966992884579964	-0.3068026783396508	-0.2286203687059468	-0.02854160469479991	-0.9937390030548903
[truncated: 72 more columns]
