# Supplementary material for: Diagnosis of autism spectrum disorder based on functional brain networks and machine learning
Source: Sci Rep. 2023 May 18;13:8072. doi: 10.1038/s41598-023-34650-6 (PMC10195805; doi:10.1038/s41598-023-34650-6)
Supplement: Supplementary file 1 — Supplementary Information. [file 41598_2023_34650_MOESM1_ESM.zip › matrices-bold-time-series/ASD/ASD99.csv]

0.1373620942832905	0.12340719391982025	0.21680433554600542	-0.7729193444334249	0.6261718079263969	0.26526900107628426	0.4564297473334807	0.11334013830378098	2.7847501982763836	0.6766280018407175	1.3655684533569543	0.419837613222283	0.9016929024358745	1.1949271436804845	0.27310057073530364	-0.7268515238708785	-0.3168458963956419	1.7757629230010676	0.8050102008315644	0.7679187665716237	0.004114762798943257	0.4336742516204935	0.7544879524756724	-0.1294034709748159	0.9794229021872755	0.3244327337670955	-0.7575067365670507	0.4744021483746541	0.5891870870941042	0.15132449278441645	0.7857967201415198	0.48222434175039847	-0.08985233900388596	0.8946679312188609	0.7252571773822513	0.8375861392220086	-0.1954833123428323	0.31651937195562435	-0.38828848674854116	-0.29884602576999614	0.3999840075722602	1.297685877250934	0.15868721759144427	1.201386081828313	0.20703199517654314	2.653233016552832	1.208254186138848	0.1673190435071267	1.1366524760481593	0.04689450905512917
0.10044107887737123	0.42317081753522573	1.3327185535218282	-0.8718356828154092	0.22655587156153126	0.5394638922100019	0.14173782858348638	-0.08366969966171686	2.2912539608038607	0.9886474515743476	0.8100152803669796	0.4304250460176874	1.4434527813457068	0.8652860213332905	-0.5983639436487045	-1.2236743127761853	-0.6756540856410198	0.7911715821744381	0.22220485140988677	0.867398759176436	-0.17836476827434283	0.1738267553718159	1.1697207858648502	-0.2639766778684983	1.4564216632748088	0.33327931337797145	-0.8008100667472224	0.26766315097374166	0.6028820517964005	-0.4913251070793342	1.1577243336377898	-0.1871816859157599	-0.7341893142543662	0.6217896789707795	0.6873927658608263	1.1575315164831335	-0.21680249003264296	0.013164617925652449	-0.845204400785818	0.11358297699179386	0.2673164755530154	2.1736628788516716	0.2745395047067001	1.029809187818209	0.48483738470033105	2.265669720301722	1.1206731013007736	0.49295587986464123	1.3592820182964769	-0.07302092754492231
0.3585853397609523	0.5651306473306312	1.3267723912014067	-0.6370183054752021	0.3529750010511485	0.6436777804939411	-0.18781096217819168	0.38258364120946714	0.40744766363451085	0.9176170094738808	0.029131589207687308	0.3372863676321185	1.4317023449759056	-0.2926497263264345	-1.1722348768954083	-1.1965804067514618	-0.6938614824905904	-0.6505810061120846	-0.9982014807374666	1.2640714445230852	-0.32816607640767026	0.3797984759418408	1.2038969913608522	-0.2171509140692623	1.4213675240367516	0.08656861404182795	-0.6001313688983152	0.6171918955622584	-0.3921777945358075	-0.8088624427124986	1.1939258082834119	-0.5437549932311071	-1.3035933391651746	-0.12761599711867863	0.9667075473667053	1.219170437469722	0.216371850963646	-0.3467062260484154	-1.218086333969073	0.3972233720637589	-0.08777300638243553	2.2493683031109457	0.06375828387583092	0.20484980293846936	0.6402494684194862	0.672383747699587	0.7432214209683484	0.2670071258359996	1.258273504990147	-0.2147503818875695
0.8685648092333939	0.645768786880701	0.3873179798339646	-0.10043995470504127	0.734467330764507	0.5833234617171099	-0.09333054004372669	1.1696707879786958	-0.9982956789748737	0.869659847778759	0.08962210048550823	0.5806251417626833	0.9706729422198223	-1.3247870326588134	-0.832406544866651	-0.7705486312745052	-0.13579886047255985	-1.2408198789644052	-1.6678718152615208	1.6884676938347614	-0.09658706774371388	0.9172884650695801	0.8664184170078312	0.12550163439372666	1.0660839472101895	-0.18018007764743468	-0.2690209277851679	1.1057742988192227	-1.4131686729137096	-0.2654046016788049	1.1488318364594179	0.14298495015880225	-1.2444262297457516	-0.5438615103522879	1.4846652178588076	1.2296055541788389	0.7759379599839311	-0.40581059154208593	-0.9712645214832415	0.6088101947839923	-0.28805849998477795	1.466857388432374	-0.23567549632118	0.035988840453485896	0.7877355005838185	-0.605821133256821	0.6136471137972539	0.06464939020768405	1.267937992039349	-0.1517877825547748
1.1633642540135496	0.6168670916032696	-0.29665089363681085	0.38958997915138377	0.6509384992851174	0.40163468778026484	0.33083109059068216	1.3199807474330445	-0.718589881570365	0.9958046998067088	0.9523473642288282	1.1740010910393568	0.25042439772411307	-1.2515954083124865	0.17194093526007523	-0.45725653246953196	0.5388413336433961	-0.6010896694417978	-0.9760842392878596	1.4608881144257213	0.47388784436458975	1.1042231495791153	0.31567198740064184	0.4423765223205436	0.5606053586484377	-0.22143387600256367	0.06546100730186893	0.9588151328604037	-1.1795671351242583	0.6613269334126927	1.0750282163176426	1.4524534966384826	-0.5787395779982114	-0.22360008953948687	1.5105350962414434	1.064950304738683	0.8595144166437979	-0.009150209868244769	-0.1197263667425764	0.8298380601867866	-0.17640733447427903	0.2761606439884128	-0.4011138171076757	0.9663938581179066	0.7886541590268146	-0.3420215212627894	0.7539144588910817	0.4370962561105236	1.3405291649920903	0.009301496236546167
0.8767241025412452	0.38546487095770804	0.07554862945297465	0.39064107619369964	0.03702905395139461	0.11080105021346932	0.5378189733776201	0.46148649439536255	0.40409877261705845	0.988223536855268	1.4338410615804447	1.614642288503649	-0.5520632962451992	-0.033579725972632604	0.9654282235182343	-0.6429486885638842	0.5683710920753158	0.4214755590847028	0.4900270849312768	0.5430823385536182	0.9132690650876865	0.6649242082379752	-0.1856153840616677	0.34713971840280083	-0.07360937653472213	-0.151647958093241	0.27373789713822205	0.16233605967625067	0.34030927712209724	0.9744348218259712	0.8395803575063863	2.1862423116859704	0.0038165260592091387	0.2954590719490579	0.6463308943870782	0.4172281038502603	0.37783626913989066	0.540929156100151	0.6267043494169641	0.8995420393402143	0.007717606779372684	-0.6563227586096892	-0.5330829776317406	1.886809189718753	0.3416206350031075	1.0025907882718976	0.7860143601176283	1.105520375467092	0.9397353973742243	-0.09433050005100156
0.2494088704882676	0.14280938350330616	1.0206036475952671	-0.14806978002913007	-0.25107987004154925	-0.23166687204049638	0.26360276899510987	-0.561767421337816	0.5321401487870924	0.6001838835740863	0.6441701372411868	1.482242246359073	-1.0893605967042541	1.4150396976740187	0.9165709105530165	-1.1403579088100428	-0.19835232438791603	0.8489060751534278	1.1892755872050964	-0.06992211360061547	0.8254920469043819	0.23190539960073914	-0.32615402662714904	-0.035863139884773215	-0.6809954858056748	-0.3624140628599717	0.24057716911069904	-0.3258689988083104	1.6758824002690882	0.38690346414801086	0.5069166750934867	1.7337102895172924	-0.13235065569854068	0.17263494975223448	-0.41147021314756066	-0.5787821752444566	-0.027082085149379365	0.71513477116527	0.5724733393265359	0.5694343966454938	-0.03401613716240476	-0.8935066855422052	-0.8328686342017474	1.4556875017693915	-0.46117982964094884	1.710500327917038	0.5919786239857376	1.2297744530339578	-0.13852859670289838	-0.5672994105469223
-0.08427659488387135	0.3447307142447082	1.4159265559165408	-0.6797559313222102	0.4228842786694734	-0.45235129408727676	-0.010766828383691585	-0.5935616873260148	-0.8607250739189172	0.1378456747436835	-0.7983759576808478	0.9504752401302954	-0.9033488689004331	2.165603739774675	0.2032968235956129	-1.2978429086401428	-0.9608084520883806	0.684258250985715	0.22850159761526098	0.5540480765668214	0.33944730414457425	0.5700637891089723	0.052510453200687174	-0.10403563324967433	-0.8595273277756684	-1.022455708646738	-0.04320869382129549	0.2185745649047218	1.3755210163679918	-0.2557435682965711	0.42896610422279713	0.7981634714588152	-0.7697162110932422	-0.6498354857204461	-0.47257620123629407	-1.1732869786743199	0.2531250274933284	0.3061557004014352	-0.12585014248642154	-0.05692226925049628	-0.20695957717719288	-0.5349334266097312	-1.1247691613952575	-0.12944345361060058	-0.9347205661384217	0.6975506836708573	0.5280480262628876	0.47545683845485887	-1.1851638273966156	-0.9675175079111223
0.12899074463604415	1.152906798271739	0.8355400412069722	-0.511825325962888	1.310912576436709	-0.38525435769627225	0.41679663629917607	0.34847192044149833	-2.231207605058774	0.13386658141303318	-1.3364145924595014	0.5073036956938038	0.017528566685132908	2.108942794707811	-0.456632694126165	-0.6149618749614345	-0.7579400110710245	0.6920595172677496	-1.582663277314563	1.8576506865860851	-0.06270997524463735	1.3831055940164347	0.6856334917458808	0.47388128737956603	-0.4217032275268269	-1.7522823827952836	-0.40131591906651454	1.0791642225794882	-0.35392982635926085	-0.004671144042583813	0.7629249545236066	0.5404391197649925	-0.9315390430931093	-1.2610330475933123	0.7276318515451957	-0.7684801500028916	0.9239816623772327	-0.3141915043631769	-0.5261442530359448	-0.4427976835808613	-0.06829974664240353	-0.13739018570658415	-0.8618151052959079	-1.1897995807765214	-0.4778081644746517	-1.2466178912026404	0.8098667796092491	-0.4928046695840129	-1.1708426902961229	-0.7351301049494153
0.3651599807447546	1.9679566855093842	-0.06387945514792182	0.45021193864419584	0.8007560866829303	-0.08498731653305827	1.4722782944701402	0.8720236034256794	-1.7726477704109953	0.5430980012381654	-0.27744642520295665	0.23793192818122227	0.8325273403236418	1.7870046785926021	-0.5227398440750425	0.7245621330772024	0.4015524175197948	1.1918051181575382	-2.4608348952848114	1.9762032621611276	-0.1365070900844003	1.321634028029286	0.9131942774214694	1.1824485576800192	0.10704989787234859	-1.913032363126351	-0.5561225825890328	0.6048447380077955	-1.8058148715138143	0.9094111899887966	1.0391665095967806	1.123658429392846	0.08959491260883229	-0.7952761857029091	2.005137045596709	0.18946747557924115	0.9837675546309655	-0.5736151333723255	0.06223276708913277	-0.16565246565483632	0.5819895775611127	-0.24713954826862142	0.20714390447254946	-0.5472179131758073	0.5701537048778125	-2.319867505231077	0.9204923934839284	-0.7964863096738003	0.0042194287473585204	0.08109119335212418
-0.10917097916932535	1.8083784867392083	-0.47814056389378945	1.488626012504463	-1.6680207366609265	0.17690168024988212	2.091996773298974	-0.24495966727711907	0.3191145533003501	0.5965239459495177	1.2824719042406623	-0.31910068406534975	0.41719958417767566	1.5246387914280486	-0.040106734132893875	1.9462327802114172	1.4101718456452852	1.460293298243337	-1.4572593991671874	-0.257276564242538	-0.12471819716652256	-0.5185730854149313	0.21551180214230967	1.1037639417005911	-0.1749573022873967	-1.2429614188354852	-0.36479829504967065	-1.8396634906040894	-1.5991394076891887	1.2063068838364046	0.5355084287398814	1.443839956658641	1.8372267573834284	0.5263418796820283	1.8901924445869929	0.44391938390601215	-0.08986757824642964	-0.3174699698587609	1.2095052858976663	0.5062653190567828	1.2468345338930173	-0.8867422036863127	1.488802578003403	0.9443252658363032	1.0799915917664895	-1.7267387291215925	0.05001536498481547	-0.4557586730287393	1.1202559919738362	0.7274284500543745
-1.2860852818591557	0.3548441606421751	-0.4258236768155116	1.7193674609114418	-4.521131722190806	0.19896027600092042	1.2585547518063847	-2.463247712338288	1.8851587927262317	-0.2907771230653653	1.5897420574459202	-1.4363276316603801	-1.385474923308685	0.9840431049764095	0.5455726175681335	2.3362306177085053	1.2120631892278084	0.5775067512706468	0.5927954904092069	-3.623585359629692	-0.32943273716255456	-3.247475526647948	-1.1476109780320631	0.0185161748890168	-1.4731056923673302	-0.15731723340853335	0.014858946676046553	-4.713561704661372	-0.09968085291502134	0.1103164775121851	-0.7863285727743593	0.4444443290693516	2.9721391548229392	1.5729876088058674	0.2474003195108499	-0.6925664186253155	-1.5490832203713256	0.048933357144415976	1.7478403703351904	0.8011810971759452	1.0830854369361813	-1.4732656819385261	1.9477290143120773	1.2922090563538815	0.36048638375104763	-0.5456548012890426	-1.738958327984533	-0.37489309409960697	0.7880170084662348	0.5430078599197267
-2.232242522566427	-1.4683842440207204	-0.5361073523790457	0.9588083321460064	-5.33570018782474	0.07697428426581503	-0.7599208737866171	-3.787681319632374	1.220698816831537	-1.6097731847461902	0.1908512109305591	-2.5117213832501886	-3.2432018183746028	-0.27975382961628037	0.8220903538663455	1.8243896140440012	-0.009957780857420242	-1.288130286547623	1.9908800801930742	-5.294638163976216	-0.5759630178841096	-4.703560913434616	-2.1428514584176694	-1.1353321194962644	-2.7369805635302074	0.61085353914057	0.23128543313545522	-5.53478692401893	1.1277555072929437	-1.5063925587480111	-1.9380778808994097	-1.5247802376239104	2.5299657325080163	1.505415390653275	-1.5256963762439237	-2.3284071117224276	-2.036736199474477	0.061076006960247994	1.0797601624803483	0.3050412874842502	-0.15869660555933174	-1.3282882908189961	1.1884512780730754	-0.2644659361394437	-0.9315035025432137	-0.43934284539611995	-3.0945748148979333	-1.137585513791828	-1.0070610074200834	-0.21238821774702668
-2.0035661290603146	-2.203787019067785	-1.055701878335028	-0.1292497326169134	-3.293344850974632	0.04034416486297578	-2.427588457263038	-2.7888271446363055	-0.9177038285114142	-2.1172025479362455	-1.5212810610174046	-2.4748083178303357	-3.44148814196605	-1.9558485044440546	0.6585386148722465	0.9479900888225582	-0.9967386572661817	-2.786367504947843	1.916714291309757	-3.5652743781834	-0.33705856677549495	-3.5082958471012797	-1.8322082591362705	-1.1431991000003892	-2.5435685038103144	0.6480642430331811	0.05565994062670847	-3.3846001586428627	1.0819999970217036	-1.914546373596163	-1.8096594529265155	-2.9591056787630703	0.8590583632857245	0.603461519024819	-2.0066731777278473	-2.7095259693727245	-1.0474768402588164	-0.271729255863777	-0.07302297225432589	-0.5100440779464335	-1.6261312949742426	-0.3661458506713263	-0.012550579614313407	-2.240160289763417	-1.4312810700187721	-1.6944705547636816	-2.543431684564733	-2.120199963942608	-2.7350387752129603	-0.5368036471327482
-0.6891791545375356	-1.2958488906665744	-1.4711311857143388	-0.7577658597024339	-0.07791060026978792	0.07319501577729834	-2.3695552522129737	-0.13458359008531728	-2.087381413198791	-1.2373516583439756	-1.8068282586037228	-1.0071109445562607	-1.6618539509428654	-2.9650642037534234	0.18740092496907104	0.2778263991367798	-0.7975583304086813	-2.7227476612329298	1.095401590243697	0.3133126276621068	0.550171784047244	-0.4816645252972345	-0.342159850673196	0.1349449294877952	-0.6676636589007111	0.14871662786225043	-0.3837126478979964	0.0699438902165449	0.2348214965580324	-0.5092486733040823	-0.46054107043827563	-2.824419571957231	-0.7465676162785063	-0.19320833960629163	-1.264024456120606	-1.093447354578909	0.4883872023343779	-0.5445586655891913	-0.4200525118801882	-0.8052111462253024	-2.012925236972062	0.718440182347729	-0.4653626569351436	-2.532091060110468	-0.6581329793694696	-2.851872679318242	-0.1703814838926877	-2.1285587096307226	-2.8369363344529135	0.2167348360445867
0.6081492588647437	0.2523095658919644	-1.2326070031192995	-0.7798701035807294	1.8447884707456967	-0.1520835402512481	-0.7633036355620474	2.07003571945755	-0.8667804565340022	0.14343461406925526	-0.43121247315704614	0.8580691876207001	0.5448707123711842	-2.4986073203895867	-0.31396347383825984	-0.08324545310354274	0.1862067614696009	-1.3315726753806056	0.7892092692047873	3.240972943986395	1.4780657629463507	2.127703697715963	1.118559996971915	1.4831118823360012	1.4562983835294074	-0.3509349067976676	-0.6811860989812136	2.237378314123682	-0.29071744145355477	1.3113310687303121	0.743413987465872	-1.686078040847366	-1.3041041666505808	-0.3975182087089539	-0.6685384491189401	1.2793106846528286	1.200025358560246	-0.5133518818209527	0.43630332933823307	-0.3855814816976774	-0.8541159800093281	1.0309751378679202	0.14594807904633347	-0.8216586615666188	0.338244208203429	-2.3492691983037797	2.137231251082937	-0.8686942708978016	-1.3173331700564719	1.5425848835136045
0.8721355832213571	0.8030260630441397	-0.5339390648926013	-0.6525568468643913	1.6600682856725701	-0.8458519563099853	0.8002264164899222	2.3732847032976467	1.576530283555961	0.5781582369514132	1.1637271294480211	1.6302498835404922	1.289507419023689	-1.0059575265312066	-0.5568974022272607	-0.4382738767590543	0.6995831927794544	-0.015189308795594427	1.38308319143191	3.1945756329934802	1.5911992321348896	2.747269997118304	1.3434128398610246	1.5344557117079791	2.0969192254051587	-0.4486647731397713	-0.49044822640722646	2.1328997805137138	-0.05928064887554479	1.534077057541197	0.5081941582266799	-1.042607779875769	-0.950913142994501	-0.39298179005749795	-1.2581020211850051	2.332409651993175	0.705892581531063	-0.38976390866910715	1.507732069166779	0.04063608796028738	0.8820817538103833	0.3284891421436111	0.9242582025555566	1.0634788193929798	0.17587182481493807	-0.2970021283847163	2.403543703287555	0.564683770428213	0.32177685565124786	2.2368630436833046
0.15407005452574787	-0.28526479855750464	-0.0407844599659054	-0.7345065625429085	0.6865479913303006	-1.6711469210555123	0.8705482749144805	1.2080174592713977	2.77646938517849	-0.28377934126760557	1.445347239349575	0.8760636062000356	0.29882149754075343	0.06315317885638219	-0.40872089435793213	-1.001125269296288	0.09887022579958886	0.1576818100419542	2.1327446103697203	0.9203653760056679	0.7217737557483234	1.689998932626619	0.2693813429103768	0.19743186175606783	1.018889858321324	-0.11625186596310542	0.1731369134049404	1.0249668744913667	0.44049529459478504	-0.2543626555260231	-0.9338434546147785	-1.6414498161920217	-0.5347331799938723	-0.7409896349283931	-2.5397862645588125	1.2717576431072033	-0.144492559572642	-0.48716068701155646	1.5059067469594631	-0.2581541944037749	1.6524913760410467	-0.6954241713228294	0.8069060264051545	1.2198216270261533	-1.1550030048873607	1.604382756856914	0.5289615742083221	0.8729215910047265	0.6941875278632259	1.6402609979970781
-0.6029123117161032	-2.002535105125999	0.056068741187984654	-0.8182570627904956	0.5695357396944408	-1.9214124468876594	-0.4882956589249794	0.09500559140035103	1.585224732053679	-1.2466325432527214	0.30535910230057683	-0.3533213456472	-0.8766331320575429	-0.36087388065112785	-0.011805141892632319	-1.550438305247222	-0.9036131813608188	-0.5002701002516938	2.1677566626755023	-1.197652477406138	-0.36134948717870985	0.40073133368375946	-0.9990409580337927	-1.245444709996	-0.3055686394325525	0.4097001730985909	0.9268453392756826	0.674518808442583	0.690931052068302	-2.3074441444610065	-1.979757335625523	-2.6774773835700496	-0.5752871020085484	-1.3274364035114714	-3.0397364502220054	-0.631539024774746	-0.3838008492453574	-0.7005851191833898	0.2886784301378946	-1.0573241089841967	0.8609443483121595	-1.023746867076438	-0.19103991056288394	-0.27129829914369386	-2.1472081545181965	1.8567307625557912	-1.614759389884113	0.05241310006247995	-0.1113464299655579	0.3016497382398149
-0.6128254178697482	-2.693379900588317	0.30171534605065087	-0.4442817479519811	1.4333497668955935	-1.2169270787369113	-1.8507188079523842	-0.043422191107477054	-0.7738360818435682	-0.9319406993225335	-1.0456487038097868	-0.7051436795556345	-0.6417752398265852	-1.8725977078933795	0.3169297162757014	-1.6228522138737709	-1.0469625849160873	-0.8169601870635924	1.4450530884855597	-1.6075098532298786	-0.7377969992228104	-0.13305393954145356	-1.3003180107319197	-1.452309108258443	-0.3386757024139844	0.876547511789241	1.3231569915166048	1.3603049511963816	0.8010195788186244	-2.4990117437219017	-1.3570128483974175	-2.70519168363639	-0.7873662197607092	-1.4319504461147698	-1.9050022548153804	-1.4410669304268202	0.016816239303057447	-0.5531861953142203	-0.982065109807857	-1.339554648066819	-0.5402458895714044	-0.26891045619956827	-0.9842392802669334	-1.6105577861646398	-1.4584484755293876	0.6414644851125737	-2.080895975141423	-0.5899168743542228	-0.8392819286371284	-0.6280729501175285
0.03135848437811287	-1.6775698555928202	1.1070845511109184	0.4461619438757504	2.0495157740608136	0.05331353053068659	-1.8446954506734548	0.44635901504623143	-2.1706453558287135	0.6105449342536203	-1.4359124787483408	0.012173653819775773	0.8923637920329284	-2.963798329944269	0.3827798744137381	-1.0274156959100158	0.07562708640206073	-0.15533507565259613	0.6175689370885526	-0.7300608732035982	-0.2871639424104332	-0.02999820530480491	-0.4955312096947498	-0.31390436988535486	0.8705640711396412	1.1666629419935428	1.2100260879305516	1.8998829973166516	1.0946850532149672	-0.5291709733620034	0.4819499702729733	-1.1811456922281798	-0.5919500645756732	-0.6189739657300694	0.227934469870173	-0.558895492718946	0.3521477926981231	0.18597205883180717	-1.1241725484788803	-0.48160420229684986	-1.042670104424322	0.9575653450841171	-0.6562706040922441	-1.3884231840463648	0.5224838969170978	-0.5685086552130676	-0.6933378340487146	0.04718497049170978	-0.531712557350123	-0.5315228657477397
0.664169091386189	0.16144274948630874	1.9237188498683333	1.3489947030173497	1.531796938053024	1.0833388606341234	-0.3733946316110036	0.7472329924413958	-1.7184694713890003	1.9415253765578935	-0.7438787330398223	0.7318599301895073	2.133133045422612	-2.5036955927578055	0.29243798698734935	-0.10731786756090306	1.5986203177422182	0.9288554483742353	0.189068139973843	0.08076095936969142	0.263305990684043	0.14166236142282046	0.5486415694932104	1.087519315377634	1.853553346383098	1.2795263354558368	0.8318018940062174	1.347557905173945	1.3825805366404542	1.805710469197454	1.8296232271679138	1.0137063962914994	0.10574100168973422	0.6476143430393371	1.9301515895573595	0.8469237797221262	0.2175085353602519	1.0875023402492345	-0.16596799208508428	0.9450249614282579	-0.136220253105971	1.620539520477582	0.5260688316511094	-0.0087589221904825	2.0698990739727945	-0.6706203654742102	1.056873762816967	1.581426714012559	0.5509005152187486	0.2436558808959313
0.8653965731029952	1.3323662707333428	1.723822188810715	1.7019274070582924	0.3660437252729701	1.4064602376163324	1.4340275782952443	0.592178272219881	-0.3140213900889741	1.8595648883181848	0.33224541873026	0.4380644888165241	1.8505663337588467	-0.7960253040553805	0.26735943832654974	0.5482574691438394	2.3285198293154643	1.413531495982957	0.06449950654886503	0.17248962947819027	0.2030473422820623	0.1745522293719696	0.9210174717881621	1.6389170812968485	1.4222907882058589	1.218613222861198	0.5588253804205627	0.14784591610132775	1.080420889839818	2.4825940699084508	1.5283113497560912	2.4763906373573845	0.7965672154192713	1.3984708476981815	2.3422874966855454	1.309949507681683	-0.016479634308263953	1.4258258802411559	0.8307570810938798	1.7532590551084384	1.2264263984989487	1.2169977109376	1.466384755587083	1.0543003934059003	1.9981245215001986	0.029204369792057656	1.7354349840076544	2.57119891663476	1.4374948743570153	0.9566704252280127
0.8002514843185258	1.1642525210380887	0.34219491296259436	1.4137137431706346	-0.33871888398287775	1.1927832490541503	2.289195265112181	0.31877611217197294	0.658100664934669	0.6836633034284713	1.1350765473221216	-0.680779307398768	0.4847787109273514	0.8351837953078517	0.2913838886079385	0.6439580598143141	1.900254298086759	0.9689639838236888	-0.0974055464817725	-0.0362147750215769	-0.4129312259769992	0.20619563238084065	0.4861536090731088	1.1469662178895987	-0.07972509045545953	0.9124479471365169	0.48217791890750533	-0.552380862450054	0.0711956321864217	1.196935665140998	0.10382131438395749	2.533491019955383	0.9659126051798916	1.0947548629702335	1.759496103326089	0.6483706359999425	0.17582382195737653	0.9364001786561104	1.0140120896603007	1.431986924077439	1.714557069085551	0.19446996787418458	1.4564313401302924	1.0232019395102518	0.8208180363020018	0.4134178016515921	1.288443123504767	2.094042181610272	1.581116470101085	1.2186613190750064
0.8125283605098694	0.2761417122393056	-1.0511802657521834	0.8168113163162471	-0.2157370483921751	0.8214845015576718	1.7437123471353937	0.19881816361388296	0.726079385381821	-0.2615626350984455	1.4627578047516985	-1.5202124951978866	-0.479031883944465	1.3977310363988673	0.06599966159015502	0.40838504093082983	0.9096060112849228	0.21833551808310306	-0.37944949561560376	0.01979974342497299	-0.9409277738166353	0.2185001727307687	-0.19310737009200085	0.20890603806839156	-1.2901137704448127	0.2784987015231792	0.29577422393315445	-0.35330832689039876	-0.9267789034868049	-0.5826443170340777	-0.9543074667780501	1.632308571953558	0.6439829103707396	0.072553070683951	1.0417154853183273	-0.06233528758532177	0.6845367944814443	0.077754949596378	0.5362416612088228	0.6179270728652938	1.0200644834130228	-0.5291617310775021	0.7972825672597085	0.4757313289565485	-0.058876966511966625	-0.0793838482147714	0.655357095618644	0.6593660658037206	1.273401507921357	1.0935278546774931
0.9142565421573137	-0.2250705854138569	-1.139545958632781	0.21412909913448483	0.1221679086174775	0.37417957660511497	0.35103201132518697	0.1065308210720147	0.3906010509530886	-0.21899019751070603	1.3297324935290211	-1.3361048257373678	-0.1794647929168784	1.0614409633607373	-0.5877684674756923	0.2959472729408936	0.08936728921677169	-0.0784854953011973	-0.6316538570695053	0.27364259967320337	-0.9248941583770526	-0.02607432991269674	-0.5303197000263048	-0.5686919016477466	-1.325253923154903	-0.5847361869386165	-0.3417327051519041	0.0665361980606795	-1.1157462633775614	-1.26274440106444	-0.8334964852092457	0.731927961996433	0.2951624412936234	-0.8902575584667763	0.6990008415470775	0.11980525949028895	0.8878217671181496	-0.4858881617541096	0.08780726106487212	0.2313753164722037	0.047891229294554145	-0.4328618857769886	0.20756048591923806	0.36224345077796377	0.003442281054350502	-0.8857627621104138	0.44439023251421916	-0.46226176618504866	1.0494119322306623	0.698391344640434
0.820832376188078	0.1533305178899227	0.009548220660250496	-0.3491607894124484	0.08218192364188784	-0.26338555937873576	-0.9146158904016923	-0.11224499644835984	0.1874933590554022	0.294878461334147	0.7182094876140224	-0.47485133739105634	0.8530121737161319	0.7014265471196784	-1.3369043681318697	0.5020320378788975	-0.3736070171460795	0.1313509626891486	-0.8354795625416399	0.30244007454357996	-0.5069436560186742	-0.5102514243880909	-0.3694712575687721	-1.0176240987024419	-0.5078447902943912	-1.2775045678135373	-1.289603454213148	0.00648808689419695	-0.5749763388960709	-0.5934413634078647	-0.08889607058461403	0.47165955844428	0.2651963862270257	-1.2923431994289134	0.6073086387793625	0.9737267647444664	0.5014512878118149	-0.5263977000626753	-0.05347598672646193	0.3942068980215556	-0.21487897742574172	0.18628548141103385	-0.09011152386148105	0.8192451828034762	0.406577715443174	-1.0404496358441861	0.36536308251865385	-0.5643792059862675	0.9978338730321867	0.022113128845726613
0.4031096090061254	0.9872200460122769	0.9706247494445498	-0.8668332623603141	-0.13085586397132287	-0.8937584685526081	-1.3769130938309695	-0.262531113489647	0.08872983930363651	0.3726153946565864	-0.2570321650690579	0.19263736908973686	1.5125048598279187	0.8351917017927172	-1.4974057699334244	0.8034447088398634	-0.6800878610876693	0.28026537962887543	-1.143452387047991	0.04756064787619453	-0.07806527680649737	-0.7533270998782181	0.12229621803557167	-1.1979327543977454	0.2927600993637164	-1.2829505469475293	-1.8528886398592328	-0.32753429988613214	-0.13420872207423684	0.43856399409410524	0.25263246438926196	0.8263680965445469	0.4659461258785595	-1.151589758525372	0.4250604377667179	1.5323031876022264	-0.0072284246692524935	-0.28190804442123757	-0.2091504301948135	0.46220904242494737	0.21395775440806153	0.5820706631213084	-0.43553081537194754	1.1919584531641165	0.37450110487138333	-0.23671628540963216	-0.06451174864397011	0.01297448964887011	0.8135812995593165	-0.8097920025249107
-0.07976900013668174	1.5476429867257135	0.6237007329487712	-1.1380330353853914	0.05873557431724512	-0.9220837669462277	-1.0090150558374786	-0.038084847902227305	-0.18195188140395924	-0.07299012566280329	-1.1317377509964945	0.3162789282931923	1.347736330281463	1.1850353710086015	-0.6799249854133584	0.8566587950336704	-0.8615215894208964	-0.015509285977395813	-1.5025445666504094	-0.09035576542363237	0.2568678732451104	-0.32848434840534707	0.7564532074996243	-1.0675339782934212	0.6707291790669949	-0.4075624551793702	-1.3776039965274853	-0.22049028410833224	-0.276074712219435	0.8582545137377691	-0.031081157611955717	1.3206526344624523	0.5910477890983603	-0.6959466882490737	0.07054612937911606	1.2544871778828077	-0.006874208713579165	0.02224292670312541	-0.6117401424009363	0.04822333283917384	0.4886587221426392	0.3061506884361736	-0.9914195378942484	0.9953814029095972	0.04058022462338991	0.9370130078231769	-0.6617450192674456	0.5509294463973183	0.3667692714426905	-1.352332014156249
-0.25403047005995716	1.5283928476376905	-0.5020652600191665	-0.9379516486289025	0.6823363892782954	0.009831181863276424	-0.288533181232572	0.4798462216646802	-0.585436680630919	-0.3071544930081122	-1.33843255894906	0.3311331622841924	0.8015063862739376	1.2274696813225496	0.7571511583634615	0.5953934389908471	-0.6652744604417533	-0.4553407523121229	-1.5008463292201026	0.15459768087242634	0.685395026425763	0.5239118229483328	1.390057512597709	-0.5537454664792338	0.846521064795517	0.9333346852249153	0.018166956165765413	0.4710677686336077	-0.5018616522862406	0.6190724023878996	-0.2056107620321328	1.4680049879412889	0.5034804749407187	-0.03180323589167513	-0.233315203792946	0.5232557798212334	0.4782927777916669	0.43456286816463957	-0.9054737477978285	-0.35234133551461644	0.06490119209049436	-0.3780301311361111	-1.3063818072461428	0.48094882343427553	0.14959782142003783	1.6921011569153313	-0.7405190303573187	0.7643373428447106	-0.04396016832047891	-1.1894337373221013
-0.0354351331929618	1.1603366214187167	-0.8497391626099716	-0.3769146255975699	1.1290772247796148	1.410962530087679	0.2551748979025831	0.8374279559854644	-0.7651307792108344	0.13441348986290927	-0.7564036747136522	0.7521408094382823	0.4564220718478733	0.9226770104384049	1.9658466471365563	0.29613220007969493	0.009674483726352713	-0.43639265074381506	-0.8424124741590413	0.5196150531568761	1.226567839018217	1.067660038165164	1.816014661190269	0.1560704970324905	1.056445927153719	1.9635486120261156	1.3991428447977023	1.0638572402764688	-0.039849065443548916	0.3793748143608894	0.39231606726096857	1.1211210916417549	0.3223264733766703	0.8190881735689833	-0.24867934996271066	0.0393625896813149	0.7871546000594438	0.991771716328076	-0.5832890981270357	0.0114472296872777	-0.6134503909448854	-0.7589848946255383	-0.8388754159469161	0.20925453276692763	0.8840624085029272	1.7944259404368703	-0.03866730630143733	0.8520675739805258	-0.05693029663844275	-0.45950405073838985
0.3269761960338673	0.7759125032977041	0.2835242223713993	0.1052770414875538	0.959994991772563	2.232624724333043	0.44339015294418843	0.7702873411444799	-0.5175242280436972	0.7581327507448904	0.11109998614051259	1.4611688943640495	0.39498022276306555	0.7200712061508641	2.3226573142756424	0.2695031220589364	0.801301768054389	0.1804367763081625	0.08992965048658252	0.557571890504841	1.4920054444265656	0.8964070578189244	1.7985822689131004	0.6371180327055067	1.1544839308855606	2.1724350408953503	1.832484380166419	0.9404751404710142	0.992987376514046	0.6453556780365044	1.460485621336983	0.5546875586695291	0.19495002489031524	1.6810986651501787	0.03833014152561257	0.0038826304781384266	0.4454229340495067	1.3897579210390931	0.22517920937657768	1.0552896492851098	-0.6630850381781226	-0.34217467926267714	0.2313787398501373	0.34918259731859286	1.4480655163841514	1.6155511212802989	0.8507588027669151	0.9913122604720453	0.30283845701848405	0.17052866317248164
0.5552026188835053	0.4357093035066224	1.840219282654299	0.1930718937188159	0.46642146332325707	1.882875964753877	0.47945357503104974	0.5250212381185302	-0.03768703186504082	0.715233862986416	0.6124772403712314	1.8227351847711142	0.3449070537464506	0.919898494324297	1.860951232206539	0.5333631539481468	1.1740993664522177	0.8495957981982825	0.43524702339352095	0.21053296075228548	1.0468368935661492	0.3718585881078137	1.287735328611036	0.6342716958023298	0.8954011931956255	1.692561802156878	1.2713910762743905	0.34873402102788825	1.5296186632797368	1.2658811465936033	2.007614749137606	0.21495367814154193	0.11311247591686853	2.1839195684265413	0.42310238697370806	0.046478958772335544	-0.2707720228966981	1.201739046057465	0.736554930010248	1.7415002158603248	0.15686265572354052	0.679097794810761	1.0203995053321886	0.5973448296841777	0.9911723894338325	1.5848903214104362	1.1161296193012764	1.0684162865140157	0.6663341203611501	0.16733185648467389
0.5724370489332746	0.006410890558449498	2.1497419574459666	0.03068567333775858	0.2065146771961212	0.8146540202315702	0.597147544445497	0.4556113099521507	0.35239072230604596	-0.13125078127685083	0.5510249955932993	1.3918828344968148	0.15100430174995447	1.263037176289799	1.044646873061191	0.8078638008101752	0.9483463651151266	0.9263160990623795	-0.2276023698677865	-0.16997457148993195	-0.04675883485171171	0.10117530832149516	0.5060769229245807	0.33602425252002593	0.3429299246462241	1.0200762588636967	0.5260359417707717	0.026571554872955778	0.7794484891067895	1.6570999827126156	1.4078808875384279	0.29224569920975363	-0.017826555069458423	2.0163805611409376	0.6433817760394245	-0.19455772572838614	-0.7223262920698172	0.4326668734217158	0.39271289551836525	1.1789321550817986	1.1189573600818141	1.5435850827701105	0.8620639461028348	0.6406227720594383	-0.31771436842214684	1.7232570991411733	0.6139272065311798	0.901352302656219	0.7315050687633111	-0.33237823648417436
0.41901404748802623	-0.5197440231936605	0.7773279782528099	-0.03051490919602386	0.20181155088485345	-0.038584198062441705	0.7079539550578047	0.4455136559579786	0.5606952984527142	-1.0583895207206064	0.23672493481312584	0.3511503092506994	-0.14072953540871355	1.2697770932640382	0.24337253123145577	0.8039198216939513	0.3927232499939197	0.3780849484934856	-1.3041872888861614	-0.33234167003506293	-1.1694070266660332	0.14365025994148073	-0.25479877443438104	0.12009554942708896	-0.23285232614186172	0.41761736245631637	0.3121582199353735	0.18524692314736896	-0.7434428962714021	1.3642700757292185	0.015294714810403783	0.5145980644259605	-0.22258477737053534	1.1973372276669723	0.5416268869084684	-0.6614322862319584	-0.6955810778561049	-0.3722835237849988	-0.4567504385155949	-0.34898212793371497	1.2947694452828646	1.5297533467298923	0.035087361999895816	0.4313703997018456	-1.4375316653685426	1.7037454798061415	-0.09594730097084209	0.4898494133152654	0.47959828866788257	-0.7700688870674269
0.06818831578676961	-0.918721388718502	-1.051277223772008	0.03482954305118671	-0.056706282919483986	-0.32448507645233543	0.47474848486762244	0.009820671924841744	0.6944349167931142	-1.3886811171589433	-0.0010465093582798022	-0.7252095661806619	-0.5368820200165926	0.8595783399483758	-0.49047307344724583	0.4825821185613183	-0.1904797631682802	-0.19222787989205098	-1.743677744103204	-0.4253893815267663	-1.6624715709835087	-0.0002636252078239557	-0.8774749422433984	0.0669355656033503	-0.7547775462198203	-0.27339388283680743	0.4472148004151289	0.24698667816216943	-1.6948660513412195	0.416725529509995	-1.2503581661256316	0.43974899992991306	-0.4470345058500117	0.08745460697348179	0.15181698679916278	-1.0605693413362463	-0.5734424178973871	-0.7255267861909787	-0.9671057038337115	-1.6652166141386169	0.48357008334520657	0.5516455604351989	-0.5960700646456061	0.003911829357702087	-1.617492896042174	1.2646603319512661	-0.5334039079052318	-0.07256262536367541	-0.0025205428395080358	-0.8807751046319895
-0.5459677812535448	-0.971992654630527	-1.8430141347339548	-0.15275422398793284	-0.7914028834670742	-0.5464868331094533	-0.2283503107767707	-0.9830279158856561	0.7688704007564557	-1.2317029835570141	-0.1915453301740135	-1.382326813895135	-1.1192652539111758	0.4322190773982326	-1.2067648063608156	0.03945536402931042	-0.7886162117676923	-0.2319973608826901	-1.1766436721818891	-0.6906957823794451	-1.3751741987864146	-0.6131316776585725	-1.3904277554904014	-0.12570968230351073	-1.363176921683406	-1.197304975300466	0.14976466354799994	-0.3050077735789787	-1.3487655196990598	-0.7196012157882885	-1.764184784704962	-0.01852692129928304	-0.6599851924061338	-0.8417620046268199	-0.3230771160251358	-1.2539472855855314	-0.7359513162452029	-0.7799889800297318	-0.8116420669704552	-1.9523091392805267	-0.7114582161033873	-0.7542401288428282	-0.5824465945258268	-0.7019699395116318	-1.124212001313569	0.49304957636268015	-0.836268746563936	-0.772890506517827	-0.7194676294395523	-0.9609679188303472
-1.3215548547189255	-0.7388734649567996	-1.3643745687603825	-0.8238702501634438	-1.4708082620451732	-1.2307442445376446	-1.0158022884953957	-1.942392461126622	0.6303996910609673	-1.1414857956842908	-0.5526417935885517	-1.521586327580661	-1.7401628101483948	0.30638741875083314	-1.7954767848651902	-0.31946708464915713	-1.4876028755494508	0.1473466974882743	-0.3057998874913406	-1.01501134900944	-0.7207708690191882	-1.2608588648440617	-1.7560840201748413	-0.6857842939354222	-2.000576030231179	-2.0354661619737953	-0.8858363179540503	-1.1265142129403567	-0.3130161448095992	-1.4700301342640798	-1.587621169389365	-0.45453172323236773	-0.8624059656012445	-1.2666096666310298	-0.6512508516190523	-1.3248340637707512	-1.0385715608540025	-1.0877341431431855	-0.515796925777185	-1.5043506410331082	-1.5939378548771774	-1.539818667794179	-0.3220539200659321	-1.636456368606556	-0.7251040609035042	-0.27789523075010847	-1.3824045181361553	-1.562041634375653	-1.6450368383450702	-1.3544133320206597
-1.9185159020437883	-0.5234077010590316	-0.6268579759486906	-1.5674484357311438	-1.4095759565922572	-2.0599450110429407	-1.2853144292371463	-2.128519114765737	0.2102188217672071	-1.244260639397404	-1.0660959746587033	-1.2935526396360162	-1.9525082769151372	0.26162073259314383	-2.031749352503431	-0.5554780380290373	-2.098350241495345	0.3192919382493057	-0.06632374273540213	-0.9956309960632937	-0.27809626671948556	-1.2779212189695752	-1.8353025179414104	-1.3381525830445764	-2.2345255184831854	-2.220507513515437	-1.9404864542675173	-1.3736500309712298	0.26491497976010575	-1.541804219199293	-1.1680156010085603	-0.4598704661688838	-0.9835530988593761	-1.139202879070792	-0.7470328460252152	-1.3433067768509614	-1.0474588403149379	-1.7652582744404612	-0.6982458893756445	-1.1767290648555382	-1.9596727108372212	-1.431920977517854	-0.45527133231745065	-2.388435166894085	-0.7114300287171264	-0.7956554163730731	-2.071682581560443	-2.1194768540089597	-2.4908479482433026	-1.8496942839208983
-1.9831507892105642	-0.5668750741775039	-0.5586732018650366	-1.6180841370932573	-0.6847657040854003	-2.1197431308011754	-0.8477664834066458	-1.5152891367810277	-0.2831650197785853	-1.0609231687963572	-1.3906447704007268	-0.9251407098366997	-1.4849887045900758	-0.18366985414355894	-1.82748523424147	-0.7741616287084827	-2.2077579506377227	-0.12003502221249622	-0.5449510326641871	-0.4524445511311226	-0.3566081312908296	-0.6275327519921685	-1.6117452858424128	-1.4890312261249543	-1.7231654655762993	-1.6349293395715572	-1.9829779676355954	-0.7828272920675001	-0.032249791699194646	-1.139542125527932	-0.8545583270807379	-0.18310061869190603	-0.873291091490983	-0.670428921916394	-0.7213960426994895	-1.2470974438610722	-0.6660473641487549	-2.151034698755363	-1.2158646231498136	-1.315172703545044	-1.987569219944527	-0.7934034362967192	-1.0380920892284113	-2.416940104736643	-0.7084820676285757	-1.0871888017439344	-2.2883646334081154	-2.0017130800496012	-2.808052857999971	-1.823702423777502
-1.4550630187998987	-0.8116927615610611	-1.013868957728078	-0.6987374560474358	-0.12744406722510304	-1.0184702871718285	-0.168275728755946	-0.8384079709395542	-0.5543054491353266	-0.26195764023063567	-1.2333093640935437	-0.6178821088281132	-0.7004772989202257	-1.0711625663966995	-1.3425699658790808	-1.0722751593049364	-1.6627061468028697	-0.8634666817112076	-0.9336281752278688	0.28991722044861795	-0.8301666285651836	-0.0020349249563209335	-1.322707517431924	-0.8709659192823921	-0.7627804131654873	-0.8983984938096395	-0.8645886815850646	-0.04956299111995675	-0.622215111208507	-0.8041792220025576	-0.717406878312396	-0.22087101183813904	-0.4897492569347434	-0.2082202456383638	-0.7393102434125245	-0.9871894047231349	-0.28982366105107576	-1.5139269436093679	-1.3332689446611026	-1.47156051773372	-1.8044596675661932	-0.32057689730095235	-1.512902159936106	-1.6262082217817784	-0.3740048650536248	-1.341548801392217	-1.6425378002364426	-1.1780193368323093	-2.4130784955211	-1.010860270397279
-0.6378729375286604	-0.9880916090105932	-1.1516169970624643	0.565866241559871	-0.33591480515324673	0.4926164947131968	0.11030544090611649	-0.721324008796794	-0.5732867571529637	0.6945743070904433	-0.7079957144781637	-0.44057288887171925	-0.30539453860008153	-1.775197867744988	-0.83589215065035	-1.421736922183399	-0.8408254719844986	-1.210043055004945	-0.531715165794947	0.7149137830519091	-1.2554185131253404	-0.007131493479420477	-1.217764738712075	0.0991453291469122	-0.09841249928280182	-0.7578717895053526	0.43349433247983316	0.009128585897290212	-0.7830478437499349	-0.9243105349695971	-0.6563652835712273	-0.8821027781042916	-0.05489334237409338	-0.049181494253236535	-0.8229403654371058	-0.6575849300561106	-0.2971624038078175	-0.026457294773533875	-0.7040210254535643	-1.1272156950670433	-1.3815219174616564	-0.3623492031506278	-1.4363527826013427	-0.5664966600707577	0.057658090348872496	-1.6181084101579484	-0.5321134919145815	-0.2788937807892971	-1.6198047771940116	0.061649235055922416
0.027691807108003032	-0.9084136467045271	-0.5353323059606105	1.2236398596344613	-0.9550731300819237	1.2208428435179677	-0.1505949864971502	-0.9550816621307749	-0.6123773381162687	0.9624127378837354	-0.24114913900031162	-0.24873785371377122	-0.5225299508775428	-1.6107054649815513	-0.46535416871980567	-1.674549757732943	-0.27887479331263143	-0.8323525293824912	0.43633382909089286	0.6198629247158488	-1.1732172378309729	-0.46279622722663427	-1.2122033649287332	0.7049267084608676	-0.10827886620847704	-1.214831734307372	0.8537475377940619	-0.5606137109122705	-0.4510573418656567	-1.3339762092058876	-0.5388693961817065	-1.704817577369811	0.09890542688925534	-0.25884059546460253	-0.8175867611307134	-0.38657789021518507	-0.5701583736594994	1.232323550218685	0.1129261597110476	-0.4034035731688115	-0.8035147497923003	-0.6326402436871698	-0.9970972495694446	0.06588061375841585	0.10152681198445593	-1.7112734672635683	0.23420347545495152	-0.0728425207686301	-0.9380892866865267	0.5703303656645529
0.2691818122997477	-0.6410805750965971	0.3850372518971631	0.9592723334523616	-1.139359968368694	0.7898664973901708	-0.4733396040107729	-0.8276193632042236	-0.8806010669312095	0.3013684414532129	-0.14325312523764896	0.17344194131507237	-0.7708257672585033	-0.6201801697268267	-0.24666018098327314	-1.6540987060574328	-0.07840176809235919	-0.12609401967039485	1.1320464980358664	0.22557275400111457	-0.46777075795221296	-0.6869530372279976	-0.9443973355133642	0.6581535841068514	-0.3750656395896309	-1.4508253522799064	0.40717167597733495	-0.9624790211235452	-0.0687079571800497	-1.4469677466148578	-0.28124455541312127	-1.8867340398332775	-0.11081521938505678	-0.6178510965973106	-0.5655192190591887	-0.17318707361235908	-0.6612700137217263	1.3643772752269026	0.28822742636123116	0.12199962837523672	-0.38146368727809987	-0.6008209702952744	-0.7070054916748005	0.0722917429084401	-0.2939447526370491	-1.357643191527167	0.315799229167402	-0.6504330374770637	-0.5704398829005531	0.2860233525970848
0.132412557620348	-0.3954248303100579	0.8276245740459733	0.3623403971794933	-0.5901533033953446	0.0016381091751156629	-0.33245034146928015	-0.06537958130365189	-1.2020951658958747	-0.5774360734668786	-0.3323565919182835	0.7749612973469003	-0.3667029945389644	0.3751131462750703	-0.12924940333537716	-1.2648943788232008	0.1420571958768272	0.2494988564685127	1.0806668035798945	-0.13040909702026762	0.4535530422155972	-0.3490305603149064	-0.2541357522757839	0.3551580116261188	-0.23735396639417622	-0.7216528986272972	0.05469074989017864	-0.6669478676941585	0.08234942591457815	-0.8718709467833394	0.06337579896351135	-1.1857360527825216	-0.38475970516489627	-0.7561106462229228	-0.10173057159300042	0.052520058486223896	-0.34642042547286167	0.5980377167368754	-0.2845374623974465	0.15677549183801376	-0.34555279073460976	-0.135094096363316	-0.7394085990072443	-0.19819072923407702	-0.6499201365208147	-0.5953511111913301	0.14033990938362134	-1.2863191292494967	-0.30972605739821557	-0.18116603456155347
-0.08562743217829637	-0.27300560771328075	0.4895500740993257	0.2100760223136976	0.1515172306164993	-0.10067949034420635	0.27670701137286324	0.8138490456483672	-1.1618925865938448	-0.7660866467980769	-0.4733391120040592	1.121071247407725	0.570050871213631	0.5526018938949361	-0.03725795176979627	-0.5747701678750669	0.6504752313828646	0.10205257574820722	0.6075514570345076	-0.2568332962595331	0.9210946335497584	0.20730458583926117	0.5205132396975333	0.371759622174457	0.36007517900822084	0.783366684217127	0.47419426646129864	-0.003089149506338641	0.09805636882358901	0.11730308251928974	0.2745736225118485	-0.21812263774558127	-0.3618096964929745	-0.4003546780847086	0.337164915459946	0.23918073023655342	0.15964164922062443	-0.022595849659788173	-0.8840556683134095	-0.007526380255162169	-0.5278356904612022	0.3103480479066877	-0.7827698156631111	-0.36035846575066577	-0.5336357673473379	0.14355182690015048	0.2794024244777873	-1.2188969174931559	0.07193582459497565	-0.07253226582291313
-0.05038121920609527	-0.16754984374018825	-0.26244024201727323	0.6102774854381532	0.45856346380574226	0.6308571650954798	0.8989444854110114	1.1548872035939728	-0.5824300315117805	-0.1164685435574308	-0.329121947864361	0.8068370567949908	1.1906267181927996	-0.1382096823755725	0.13011620824447512	0.17449177058730628	1.1245179725831878	-0.1402185749011048	0.30490109019794687	-0.09250713825882761	0.6178937805320424	0.49993211120183373	0.8831389557593338	0.7713268432205759	0.8267079418613557	2.1146520175534573	1.21171448176039	0.37242894966931045	0.07517214876932404	0.8021304365200618	0.1453924534246125	0.22251355649198257	-0.05009436366674817	0.4249226020140171	0.5010413267833992	0.23857040978114905	0.5308840708511685	0.17562061818686203	-0.8449019653117853	0.030557018213521907	-0.5266820941777861	0.1868356386102998	-0.5320356191756797	-0.36095196788581163	-0.007525202518377648	0.3965924323865862	0.7134710076963033	-0.47270867602878053	0.4806606743735252	0.688020364027502
0.36515378941236526	0.08848080649751747	-0.8402097229538117	0.9713389289536051	0.3639311365949078	1.3794981788249205	1.1491386405710093	0.9521406826017069	0.21776452014223213	0.6981548572849625	0.041597801537017164	0.03307399763263599	0.9519577420608961	-1.0008768869103666	0.42944500803773317	0.6717135894423609	0.9660712326464177	-0.013888642862469804	0.3217630909220479	0.3443889168124223	-0.0252478422104954	0.49584566998387475	0.784988813233446	1.0161123391230404	0.7502843909730139	2.546515186181884	1.2479679629208777	0.3333008353979595	-0.1269113260137207	0.7373887087846469	-0.22088491456731135	0.009591666629340495	0.17004991701084912	1.3683212872615165	0.33317469261130983	0.07924201282448505	0.684977741418097	0.8430972165073544	-0.28600877763865656	0.24350174253860027	-0.18984066830551405	-0.5119605976127086	-0.10306048658034464	-0.3053181842895133	0.5751250135791427	0.15569669832716243	0.9051200350506063	0.23231693749897606	0.6517334366998346	1.445859111351299
0.9549206257945727	0.50095827000002	-0.9124365417832495	0.7625550108058895	0.34759077543119465	1.3346328578655933	1.0374082020856468	0.7709439766761693	0.7016525472869223	0.9874926924451474	0.3753686036872722	-0.413814344668788	0.3161869891180021	-1.3116943291759595	0.7558121708653529	0.7297778068621166	0.08267184973622237	0.37755046899394423	0.3731453055226841	0.8365683261266555	-0.184082667887411	0.48041669248819746	0.6996628341222408	0.5916212278280415	0.46913794977489787	2.2097782734545746	0.27818777188564775	0.3205139918371559	-0.5598428113032947	0.19143325765293703	-0.38042791137161375	-0.3117013913293815	0.02118495842466485	1.9219258900884055	0.017413446873912337	0.07676856230094214	0.7135042470311509	1.1943246439830912	0.19556474283358605	0.29841177090777815	0.22031465859032626	-1.181250178481951	0.17616819248990195	-0.1398507833713531	1.0116044549046497	-0.09124659286273096	0.5441589086547541	0.3448086288294517	0.5598538904868252	1.5476091509358922
1.3109869513408539	0.8541212106108744	-0.5110263304906788	0.12809590281647534	0.5668351920032486	0.5278542669992202	0.7866318775996114	0.9647130048673673	0.6474046753203903	0.709738106217223	0.44395571765184094	0.053926310502067046	0.18704800246158038	-0.9415565395839746	0.8660706344995993	0.43024629053820357	-0.8424502771254231	0.4923185673586624	0.3190071961358296	0.9409160968780228	0.4940087129574874	0.5211018718683144	1.0013684112875763	-0.3541718192077395	0.5963328047132805	1.7033308163188312	-0.8709901531535038	0.6025682413803631	-0.8314129596790286	-0.1687365200921791	0.03210264272307404	-0.29364651401866815	-0.28543362821742535	1.7244807353927265	-0.1690577316142197	0.5007313908448522	0.6101394504197363	0.9991361346737024	0.3624019008087921	0.1204257417840599	0.4082835439168643	-1.1936989572706456	0.25917432579472793	0.27036004267889524	1.277379119091856	0.10256761456376073	-0.014430757133926986	0.06714505095400906	0.5039173738339162	1.0019274598141958
1.1644377701536957	0.8801780243491841	0.1174587168339211	-0.33245903380912234	0.6557286685420921	-0.3391717432824639	0.5226576263740145	1.240700627168794	0.3686270651439979	0.320258458312911	0.24093737320503877	1.103444991008669	0.7731630260790903	-0.3228612251699657	0.6181206843592798	0.06977931218070334	-1.0061559015987853	0.06692291135386845	0.4183670242413291	0.3779207961400174	1.443087068520793	0.3982089040461072	1.4258423275894994	-1.0829991079394385	1.1298312302042754	1.2921501556041135	-1.1978973444281953	0.8573295303860624	-0.4119267283165302	0.025204104747517917	0.8355827267590393	-0.10652376439243984	-0.2702274119505301	0.8365372542607544	-0.08416059636311514	1.1536294716862123	0.2887699516866116	0.7171756732818122	0.5457073980808226	0.07269725746860664	0.4443471201053216	-0.5010017448809403	0.44202632444462003	0.8039892190283571	1.2332363149272163	0.5832011619102867	-0.1688207981462366	0.008649642106145265	0.7333755732169683	0.38899677816620026
0.636511126462805	0.5064959134787244	0.6662204502278574	-0.2804791335000588	0.3440002802769664	-0.7114266478671455	0.280767439391235	1.104623114106827	0.3746931878695629	0.1779031216416093	-0.0023116185115385902	1.74535452259712	1.3397197468680537	0.04579004563604497	0.19179320490655286	-0.08018250265399891	-0.3470029290656627	-0.4673851909238188	0.8844262309486364	-0.46387610675717034	1.742967063541538	0.11287048709370984	1.3725633571301443	-0.9929515641337374	1.3956206749374236	0.7357884848185949	-0.6775072456782055	0.6566545338440752	0.6486328137067353	0.5377070185083513	1.3908651617325754	-0.169237369703353	0.19784156754134027	-0.23257548568450914	0.15314528587931928	1.4720705093153346	-0.13004151881045897	0.6986369077024923	0.9843772257907883	0.4735008003004712	0.6081167670947654	0.3956151326376693	0.8952069707079391	1.08184393287863	0.6506580181875141	0.6974671104728087	0.21473339377690037	0.4161208126931347	1.1183353010822543	0.2168762144906397
0.11084450732978103	-0.03787954735347819	0.8929014857428187	0.023258516064481535	-0.0651659553050265	-0.6480239666814593	0.19631653233118562	0.5305220452967836	0.8047022274276088	0.2742945049282797	0.008749728802890117	1.3953235354181581	1.1739415531026507	-0.006738745114414063	-0.017406947336033138	0.006601427114773356	0.4061995698308439	-0.42933340196673847	1.393407203015534	-0.6594121058352252	1.136781782523507	0.11495079172900467	0.7322999692745464	-0.21989233614024906	0.967228130842583	-0.12642555015562773	-0.20832169245818308	0.11547422951538251	1.5556732723354112	0.8837763939753687	1.2610640291073059	-0.4526610755656421	0.6350367065749092	-0.8603311803470521	0.2762584552442119	1.1571394242108115	-0.2844719648671095	0.6052755055715299	1.2848119554165838	1.0963041080372498	0.8878580881886062	1.0161179817993775	1.3232162846585385	0.921219614587512	-0.3289844863520078	0.03458580879563271	0.6977755193466211	0.9380321955007271	1.3127043369660918	0.45597741078483167
-0.17578518518492853	-0.3606673478995785	0.7571441290927717	0.10074789621159852	-0.12871293533081296	-0.5454461251104986	0.42370778912379203	-0.04861423447840313	1.2142934726540864	0.43788223763800815	0.362332434084739	0.5122099070659006	0.49470967272041455	-0.30891111604176275	0.20428718356669914	0.12419228429515769	0.5725226669160833	0.28903128506036585	1.3143852747477482	0.3146931731059243	0.32117577815868725	0.7016548295891899	0.15302026158631446	0.5270800048458963	0.3222964895710143	-0.9338742550890847	-0.4583501718423361	-0.27385216566319703	1.5235410915590137	0.845938198861119	0.7105394734422916	-0.4499967984482587	0.4207089346684872	-0.8151432314351252	0.16800998958950641	0.5870808240226697	0.007698246765792493	-0.11690267943069625	0.8511086756251234	1.3501720825620513	0.8902616772329249	1.3218902934592587	1.2613772959039589	0.6244970660067235	-1.0165139562943029	-1.0042321792472035	0.85706333446707	1.1174981826978532	1.1864851783974981	0.6679531454400233
-0.3633537261134097	-0.20663164999383396	0.4628295701162025	-0.17149607204358597	-0.016227394421293118	-0.6323640957061637	0.7742010507100475	-0.35908188181437567	0.9694743092837161	0.5417947548016881	0.8007388194837426	0.011334177210247678	0.09931162833344147	-0.5530955893525751	0.6190214988867915	0.06913802582267987	0.25911662374867145	1.0059496038593219	0.4619537382089345	1.7657243389575796	0.112742661479567	1.3128006042200449	0.28694893558795603	0.6943681663388067	0.2569014636162591	-1.1801285980633152	-1.0595824483788485	-0.401477030718342	0.6217786250791055	0.5629592732945281	0.39795964022085994	0.10820521530480372	-0.4674673347216739	-0.48008047636733286	0.05144246556849831	0.4161872026186437	0.40014564597605545	-1.323533923991239	-0.21815443543947738	0.9496730093332766	0.3997571975169069	1.5317447964382627	0.6631266749342838	0.6078274437798544	-0.7972110605541339	-1.5217166665193531	0.7562050648169335	0.9034042614327867	0.9357280607235533	0.48287415266105715
-0.7168238776316898	0.30091644593763783	0.28095044052592427	-0.4861951894303789	-0.3933748843554388	-0.8460982114606326	0.6442211451660919	-0.6067878694199101	-0.09053591425687812	0.4432577078218241	0.9053776358404222	0.13753087557943686	0.22692335137935055	-0.4914040359838668	0.7355098210899415	-0.14153097434277856	0.14081080752746591	0.9460587960846576	-0.5782432539938852	2.1951376428178686	0.4576271990894726	0.8771034764032366	0.899535318020135	0.3713560037454143	0.7529392734097272	-0.9137948482100735	-1.1244265586351465	-0.7339524850050413	-0.3044255889600899	0.21814909990443257	0.5692964527188312	0.7649255080403664	-1.3085799049556652	-0.5039307633699156	0.2870458314475906	0.7639534227052744	0.3232746070896665	-2.0834079204773412	-1.0107476791841143	0.23993091369300168	-0.12838007598682455	1.6500213517224096	0.016271818682775687	0.8011045746597395	0.06252400417052144	-1.0550936631812156	0.7017377432749401	0.5704182624248271	0.7362878431192622	-0.08198930257823996
-1.1733381523456907	0.6963281595483325	0.2892735891255002	-0.5410391268586657	-1.3912379112385598	-1.0508191564115261	-0.41251521588157486	-1.0403146862853918	-1.366980204756263	-0.04871096310928651	0.5035468363973762	0.20466796657352182	0.20649922879451835	-0.0677145511085845	0.3138570202796669	-0.2867945902031331	0.5770832142571829	0.07964960753131971	-1.0169656465075572	0.7713211564090906	0.5162978157015036	-0.88707128692779	1.0352915264122526	0.03944654048765494	0.8633015453990993	-0.7537724338165397	-0.3905016924472729	-1.5177806608420792	-0.5412409749090666	-0.16231242988116484	0.7337310035329474	0.8070312317961832	-1.30225802899254	-1.1345850379720201	0.880124949481361	1.003882610589139	-0.30735442168127075	-1.6580351644670577	-0.7664101403298471	-0.21382133467732337	0.07355286499600486	1.3690232177452093	-0.18212301993266172	0.6815358817468408	0.5436853360566293	-0.09053411886595246	0.6806632483745916	0.2933411149911971	0.4675639472510467	-0.6887171831223068
-1.2759050920466715	0.524750538364107	0.32895770952142417	-0.3950387053116692	-2.033940006121257	-1.153630385748897	-1.998292137561414	-1.3999380074666439	-1.938078315882108	-0.9001971709084635	-0.10865911134727604	-0.4315953768562302	-0.5581705337391434	0.5136161144201289	-0.34299635832145914	-0.16174690268417113	1.1541940384154654	-0.8442540471811986	-0.6744588298199797	-1.647268322688789	-0.2183683705509197	-2.7509880256726413	0.1822252264159901	-0.05480714586206156	-0.05534838895489272	-1.0836178248633765	0.4561162660058745	-2.061696131311127	-0.14854805496383466	-0.547403174749934	0.2846413679472709	0.1731239313539222	-0.3446963575568966	-1.889281398641649	1.2466717563281522	0.502185114174423	-0.8711132505206824	-0.38329544913779695	0.21320167316080832	-0.23191269036952625	1.1457026950930957	0.5012249523116035	0.061237131475145756	0.014865899293159408	0.01941588761463533	0.4561654671688417	0.318278230077006	0.018712556971299282	-0.043782635177574025	-0.9756322710045098
-0.6588103245420788	-0.22739597577412643	0.23481985227364954	-0.3241624335200991	-1.1515236654594558	-1.001793007301239	-2.9791489627833174	-1.1129345365115795	-1.3770634107850397	-1.6034777492539836	-0.41878358722253284	-1.3837618877837734	-1.555295709202381	0.8800625678479855	-0.6282547397002919	0.23185898255884052	1.2062234672729115	-1.0858109033152838	-0.0841933422110425	-3.176934049998912	-1.133020895042954	-2.9778709511445256	-0.954683743864945	-0.12569509172609802	-1.284794369588366	-1.441100895649805	0.6555691705327924	-1.298508599527572	0.3467685890057184	-0.7054459558021664	-0.6472738647736762	-0.3627959945389038	0.9132394498966743	-1.9574531041651804	0.6805130436370607	-0.5391476282965207	-0.695647568078754	0.6676673227765145	0.8875740926093498	-0.08028419491666364	2.226106077010941	-0.6215483190648021	0.3619102067234759	-0.6536920097741918	-0.8940086753668376	0.23377590645484275	-0.5201945039299791	-0.2616678013749658	-0.5701550826822431	-0.8133916860719236
0.44850070784482754	-1.0125071330312723	0.03613116727166711	-0.41497377481904896	1.0930836483684667	-0.39684581050171286	-2.501039058689581	-0.0826919016759861	-0.17408770780139865	-1.4917608869458137	-0.2003346715711451	-1.551540599056713	-1.5745849680241015	0.784147402535584	-0.17954513915824524	0.7003616307116604	0.6702418880402875	-0.614001916584543	0.1836107307075495	-2.705865086987404	-1.0916700989360935	-1.17147351940154	-1.1287378399531571	-0.4161953976546422	-1.3759216169569228	-0.9882430679748089	0.31080636199042677	0.805255338891312	0.6585976770815882	-0.37771798571747367	-1.1958744269384383	-0.04272027125149529	1.7480300127687418	-0.9927163834075836	-0.7920905394916663	-1.2002988204853975	0.1412305210240585	0.8661235996681776	0.6986097727571883	0.002053563772874134	2.2577085401857184	-1.3514033991267473	0.5124877305705803	-0.5315181839344731	-0.9416457968705506	-0.205326045329293	-1.29186802468268	-0.35450477037165196	-0.5328821417075069	-0.3624531130234395
1.3292698083648493	-1.104666973791244	-0.13069418554697518	-0.439741230147341	2.9767989797870102	0.5995586330183201	-0.902440644124426	0.9704780516169437	0.7018448699835474	-0.4755547087964912	0.29171261187866004	-0.4713253664115235	-0.21784287368247832	0.36641498941691214	0.7771347269849251	1.025770364094454	0.22210264961491943	0.01657137489230128	0.11719698867867928	-0.9506564150084184	0.19227298977298274	1.1255837962880209	-0.0051735094887559	-0.6905509515106991	0.08615185074814881	0.39757406297247977	0.20513852948713035	2.7587439365135316	0.8861178637847315	0.32657557635513296	-0.7197804719363398	0.9720222039756702	1.9987304990089818	0.4918256621889244	-2.1151490393647685	-0.863215153345565	0.8596942479320571	0.6154663131352904	0.19714674236428997	0.11444147623402015	1.1683785010290033	-1.3560528861399275	0.7115232853589626	0.40656169332329595	0.27303291166780175	-0.10782417032610878	-1.197370976612014	-0.13658619343839531	0.32636392945839465	0.07614900690337832
1.4386612314927756	-0.22269790017771768	-0.24012418366680505	-0.1693695676915584	2.8478366166243863	1.4500547008598494	0.5286738943506019	1.1773993786043442	0.7150001423839746	0.6677974546155513	0.6602118508572322	0.9452716571414688	1.375989234441282	0.059993364660918244	1.5832004615222781	1.1031308254303551	0.5032725645731568	0.3440726155012525	0.09934682985798646	0.3577826921999196	1.6429673074010718	1.9248976247650462	1.3160320741706653	-0.3704636424512142	1.7206389946358687	1.7444649092894753	0.7588483628864248	2.8666537466750963	1.0274782132469225	0.8690839220423997	0.3798629485262917	1.7273028377646649	1.985910397607337	1.5371226879577453	-2.0230881447063442	0.05531566121205991	0.8699924959101372	0.6448552064586405	0.29382467521996986	0.4312056937194999	0.04338687234158722	-0.9360357651717107	1.1710701541167026	1.2159004277415923	1.6720281639374348	0.5608118557518046	-0.0808861862320622	0.15079228623896082	1.4293342236074729	0.30359320194513645
0.8918464597136151	1.1630984116681145	-0.3773360926296421	0.2757673314866059	0.905632839715903	1.4792879521238917	0.7783373176618477	0.4664994845133076	0.22946900402734788	0.9814578014189621	0.81470548404539	1.2842286657730255	1.648825995321871	0.15564361235942759	1.6485858489734069	0.9525298874013147	1.337063677210819	0.38556432395529594	0.3043464198725115	0.26107699535236006	1.8653331439250227	0.8180750600863539	1.4117569221107245	0.7460142234445559	1.7045099722016916	1.8852162767155278	1.4592555308192472	1.0410999241000696	0.7183201768860044	0.7615840022167305	1.0056447531582038	1.4867254959591754	1.9166786381135894	1.5573516197042072	-0.32727529903105124	0.5531731878559506	0.4402756751222967	0.943406493285109	1.074051341076714	0.7759130370184477	-0.002395115653613293	-0.6318333955178299	1.6565258466280737	0.9818810710088551	1.8103940353908772	1.0547762790216892	1.2528655286782049	0.12004619176816966	1.7584080495609222	0.3634261135646344
0.2537475153739518	2.1678978035305527	-0.5103832315869855	0.48341301208352144	-0.9455994805774979	0.5710816043772966	0.031840948395239474	-0.3627996203084498	0.03322374513711082	0.35350135040765984	0.9560103635450627	0.1724032403328812	0.36288236630169857	0.4848178033596172	0.8918160460593062	0.666289004338129	1.8519319017184463	0.3753424584788468	0.4770538827284653	-0.5869238415762644	0.6104060232393796	-0.7056587197287725	0.06720439112861236	2.0270244161837208	-0.1876446293441273	0.6739671249768735	1.4725913684364924	-1.004753842654593	-0.29072566678385253	0.08986332357526056	0.547519002851734	0.4550827126404358	1.560488825930745	0.7779289405141857	1.695519759763304	0.16531847211862546	0.31852946718440345	0.7338932262227386	1.6666786852412392	0.6894738136654138	0.9714376776402984	-0.5893925716168091	1.627309538432408	-0.11059611733183164	0.4941732410452082	0.7107847938439753	1.7508765782229754	-0.21884758054768894	0.8751349770797584	0.436940408587137
-0.07163147615027253	2.2000102496293867	-0.41641778077625885	0.17494619429077662	-1.0967153402825005	-0.5559844228005714	-0.6495283179555563	-0.5489891545377404	0.43339992349215045	-0.31057532533929283	1.131745570677362	-1.3116474627307506	-1.121159982162627	0.6103355848900699	-0.19918111725026344	0.37359839270566647	1.3813595047898048	0.3459542622486862	0.3302591158342088	-0.831090834157099	-0.9952257949184417	-0.9657295034332033	-1.5110416352852112	2.4552747597775944	-2.2326339281600616	-0.8583988943412493	0.6539150411374323	-1.5163760000373778	-1.534170814199509	-0.5475151137681596	-0.44430935165170593	-0.547309885848018	0.6034704584721362	-0.06391805318925071	2.3958662507219426	-0.5593348988459019	0.7739101924395045	-0.4355940296717419	1.3254525079055859	-0.017985512859841287	1.7980130303496986	-0.4572685632530524	0.8662310676896684	-0.9547628878353321	-0.9728452055947835	-0.2708143441446774	1.105121258004047	-0.3475585624673776	-0.5646682441233924	0.587190293104603
-0.1252193673418512	1.3935546036910116	0.029933190315619224	-0.46687557906893873	0.14389062581855167	-0.9398346562989293	-0.4713612624303358	-0.16568313905693238	0.9292155830576639	-0.06263567046934836	1.0098545783383588	-1.842332184490653	-1.3909112444135372	0.33196386064006744	-0.9232618197614275	0.20501016367813904	0.14065256141071472	0.14655609570678593	-0.032678504499648604	0.05008024411236852	-1.6814293160657827	0.14912486395941252	-2.0144538606161464	1.6013875002946645	-2.5696071886435212	-1.5707849491247396	-0.29303444988996136	-0.4579778986186099	-2.0487561499497664	-0.6509010285030393	-0.8828855388002167	-0.9623701115540528	-0.7695869448906724	-0.38204027012248526	1.3157154314216866	-0.7604317158315317	1.2449417363055135	-1.868316976621777	0.3568088902470426	-0.9249940107708391	1.446535550870129	0.07217036159773584	-0.179537879048453	-0.7824335896816272	-1.205944908633592	-1.0147485714504232	-0.04092346269922328	0.15423170408539966	-1.442722639582308	0.646176437949179
-0.1069731592553817	0.3913496186964228	0.5597956008784344	-0.9239705065563706	1.0981836126784987	-0.3008348068739987	0.38485370610547925	0.12305553398693328	0.8291366950040518	1.0233908476227664	0.2797013346955702	-1.2399113324959836	-0.5130414813199949	-0.08326229216831996	-0.8927232681465462	0.20516292969122318	-1.025991440572357	-0.19894318422397705	-0.2432104695499648	1.274527543718287	-1.2845967543936156	1.293949372308703	-1.3504649967562685	0.07996014930748939	-1.1310493892603062	-1.2784737445755145	-0.6530898304045567	0.686621994625462	-1.3343279783260842	-0.289082185367221	-0.34687339608985385	-0.8901159519799611	-1.8241775689350834	-0.136033638675556	-0.4028811551736304	-0.27163512650144345	1.0292016847184629	-2.2990174817647095	-0.26042344023307823	-1.3453623496383555	0.04439995901049491	0.7814006758820108	-0.8040398466861002	-0.011513967663742285	-0.1778796474168443	-0.8865485016169351	-0.8150121114414705	0.9857600391823903	-1.2950931500432243	0.41549834275219755
-0.014422022483012806	-0.25271644993104364	0.6963118038505082	-0.7948813564306483	0.7026647667716919	0.6880594608675219	1.1274991986391159	-0.03140914977112691	0.08916510290173088	1.9122662136132471	-0.775998401475894	-0.45755609510290085	0.23766124022250432	-0.21626343159456737	-0.33302534122292216	0.25115615998242674	-1.4817700701644023	-0.38636398314139947	-0.13890624868573703	1.723291722207671	-0.6526792258624834	1.337594754256385	-0.522938025436083	-1.0286517626894296	0.45448575877820274	-0.6881418369461015	-0.45692930928524605	0.7204745146327779	0.05518560925236375	0.08827098181861902	0.5107091331342444	-0.7039078842407412	-1.9066599889431666	0.2950839174155744	-1.2091656866667673	0.25893474936912364	0.16384483901457775	-1.3005913437979049	-0.05676520257244067	-0.9970732647036442	-1.377411617792416	1.1441422136583472	-0.7443161842865867	0.3154080051561654	0.9134125062250747	-0.09905051853672574	-0.8920391313810894	1.3387527529019505	-0.6764654854453622	-0.02965569078350754
0.2756519275161409	-0.4538034568807747	0.31759076734928215	-0.12919132566588912	-0.40291298853883617	1.1038080265555807	1.2207146573232646	-0.2599273667132613	-0.6159772198243428	1.7263744957524418	-1.360649464408447	-0.31636084320324515	0.0038013072246070945	0.03617807007989733	0.12554837313921394	0.11946390305518563	-1.2924052314948242	-0.19393123510797555	0.0705673975090064	1.1391102288166555	-0.4999439875068581	0.5487012635400328	-0.3829164613542059	-1.1692472890160048	0.7400780338924664	-0.44209502821913704	-0.2638819357759372	-0.028911473215193117	1.0528258883611712	0.21167670335390537	0.7616355811588149	-0.5385199765535186	-1.097594271399916	0.510127348361291	-0.6536101182805878	0.19745826847233355	-0.5753241911991922	0.14454638825412533	0.43609467436586047	-0.233207915600123	-1.9804253804885925	0.9833277974817725	-0.3724905446796186	-0.21958578596088596	1.0423704088475485	0.6023163744252581	-0.5361159897550792	0.7971679434805308	-0.4070768593351294	-0.32184614443098564
0.649249101570324	-0.4719795765775967	-0.10336553807714069	0.6461700911833966	-0.8308606230648946	0.6967310830661011	0.7825701106525363	-0.033702616687980726	-0.6687672236130972	0.6509880347806475	-0.9835411535026997	-0.6128870264653644	-0.7251956027555152	0.39923572110327693	0.03894487827183972	-0.27996253635422685	-0.9453522287289359	0.17537834009902628	0.1363991440387331	0.26544071519246726	-0.6769823449723521	0.02738533061838732	-0.7911971374997557	-0.6690371345410431	-0.11437668826383335	-0.46752068412346093	-0.3548593496277386	-0.3829807069972138	1.1530028782107469	0.22170959320919803	0.22582131085221874	-0.28951568551310247	-0.1608480218268213	0.37581628511653004	0.36866944592404083	-0.36085002275745703	-0.541042111881805	0.662915824413958	0.45144815905562674	0.38383396593576785	-1.7853748154983107	0.7154224397100793	-0.20089242103460217	-0.9859435469272547	0.32759768133626255	0.731655204180441	-0.090089549866739	-0.14760970418740843	-0.6277986392063862	-0.14904271046073697
0.7197431234763425	-0.54417995027008	0.002903320261464425	1.0919132846402593	-0.14768736325819942	0.05186646845086515	0.26630572445490397	0.6027141039807223	-0.19906969677901554	-0.3491198090566299	-0.10545722242032221	-0.6246248357383567	-0.9359760224023947	0.5822755962191336	-0.4094361515849594	-0.7239510846430322	-0.7487890049325898	0.2898299203582465	0.10150204226041927	-0.05442473210031613	-0.6353173500861599	0.28199711728295196	-1.0468447467711255	-0.1887165027429041	-0.8683780417658754	-0.2936654143674033	-0.42178081625109787	0.12680429212847763	0.776013689386504	0.3329368196803497	-0.4444139646537494	0.03770114736857621	0.18153608217259162	0.04999657415880933	0.7586802820493836	-0.8156319226885971	0.096030388801929	-0.007449591638710711	-0.030876887714591603	0.6183361371982165	-1.3346262572936907	0.81691773997423	-0.33175351416241566	-1.1404231564681961	-0.39594162584674275	0.45068091922294135	0.33602516478337496	-0.6352893486703529	-0.7581849841099155	0.4099793824293934
0.27458864690027424	-0.6919365137414052	0.5787637995939502	1.0620938787559537	0.7330187638120713	-0.12912203065107794	-0.020100557667348713	1.0866024000544925	0.1281792476435999	-0.586036966551405	0.2588271996330761	-0.20756322578729472	-0.47002125157227775	0.5568960719737193	-0.5957268620391698	-0.8101214747821659	-0.6151325596208331	0.019967100617698512	0.15961231467498543	0.2939749912553492	-0.3015617544595939	0.7440060425933721	-0.8318617964545424	-0.013872647998076292	-0.7845375017882066	0.22679300662778457	-0.10933604392315571	0.7874486253115451	0.5744585194286297	0.43841216951928497	-0.6060043659164696	0.22522142998906308	-0.10964323594729639	-0.1939779077082322	0.3442195761564205	-0.830269951208342	0.6163888411738582	-0.7445113555392521	-0.3554962322973527	0.6193048364224304	-0.9900524874029173	1.1557079843526954	-0.4795976086318653	-0.6166827823391744	-0.631812108157329	0.2509281126216194	0.6962266289357414	-0.4069115830260428	-0.328863681414351	0.9605256101001952
-0.36068467323518055	-0.8037600238080838	0.9021854537753681	0.7250762278535987	0.8062538805006826	0.21378976112016695	-0.03173354309145955	1.076275403760543	-0.06618967241190626	-0.2587248426028963	-0.3427677126438495	0.023914115190355297	-0.13692075020418937	0.42022722946239427	-0.1430349417809744	-0.36023618564431076	-0.35682690550342444	-0.2932225494068161	0.26753358092320945	0.7760642361247677	-0.1438174759099861	0.6845291558968668	-0.4363996466065415	0.017619476980855607	-0.2903511922550744	0.7394451040327358	0.38370312379754756	0.7763622156299687	0.6197474913323863	0.22020641905981175	-0.323829280074631	0.1348814352449605	-0.48412528628782653	-0.1965433838503242	-0.21123707523615087	-0.6318294026505527	0.5970852988930669	-0.3349776742093424	-0.16864455588239396	0.5692221020577402	-0.7435359632576435	1.074234981732066	-0.4401380096919881	-0.0785560968931809	-0.5684098690041072	0.41655273848414515	0.8214005500028261	-0.028351429997703945	0.3729162520752646	1.1876942897890788
-0.5955463203298695	-0.7747958613910841	0.3963110383349326	0.3680369452714109	0.22688717174882858	0.5175118563971306	0.17801880100386971	0.8779032606067038	-0.4701938173196088	-0.048651930381105817	-1.2305074509291845	-0.34231705045387995	-0.4786073209692377	0.1274080830819124	0.6023290027533533	0.3043148060979312	-0.007104876119637807	-0.28751294353717444	0.11190162062470552	0.912882593610477	-0.3920826616388099	0.2351240917499213	-0.1389268773499494	0.05249338092493801	-0.11973486708337305	0.8896331304012131	0.4946382130189533	0.27058293005288303	0.46525200477170187	-0.35848553549268275	-0.15222070823438202	-0.060849083802948296	-0.47298287986729204	-0.04112105529579259	-0.38753624062305136	-0.5371428469258342	0.3230817905290619	1.1083390799931339	0.03737462331663557	0.45683084896349624	-0.5651965366055933	0.21469220714169357	-0.3564178185868582	-0.015600853261239552	-0.5167065328195324	0.8435011042329393	0.6277497007170517	-0.10484852962335435	0.6203804568147162	1.095761606582858
-0.23672726559913254	-0.5508681649024657	-0.6133003297270981	0.20484584492693958	0.024155840002533905	0.29480817462090986	0.5378404521629301	0.9903056710431989	-0.5555162824091132	-0.3239843865243297	-1.30195268156735	-0.7596456411929425	-0.8964880688143674	-0.441318195584937	0.8713989407601123	0.5709682792405701	0.24671975061040854	-0.07093471200506454	-0.4521308840921089	0.7254406000136997	-0.559965917079968	0.19072484974275725	0.24815543150353378	-0.03058377988107154	-0.26044657996928133	0.7731860059067578	0.05105099382888356	0.1509558887654554	-0.09797845193628693	-0.8438739534095887	-0.3924921922461737	-0.06520191488115175	-0.17476226561517283	0.038107092918648146	-0.3650991836922102	-0.4410149311817634	0.34075489695202216	2.187744191106039	-0.42736907268684754	0.22658838766729741	-0.6159753695597404	-0.8962299707508299	-0.4675290632987595	-0.17804440422764833	-0.41504697042597954	1.2472850983382164	0.4037561126621657	-0.48011819664288724	0.10541337811334839	0.8364752553296101
0.2623892089596679	-0.15979384274554556	-1.131130607248644	0.31009691661698413	0.6983495946372706	-0.31483085075518896	0.8880637667027927	1.3588353965156854	-0.2699254452433881	-0.8705298208631004	-0.2707999035851598	-0.2973993432046326	-0.3733799929031309	-1.1340462231046171	0.283756342461164	0.10324159169312742	0.3547185684628441	-0.08213665551293317	-1.068462955731928	0.5094266262680053	-0.029866407347188602	0.8826820274682516	0.983920790427867	-0.32760220686380653	-0.09065402327128287	0.7568753193744882	-0.4198447021881231	0.7429716581465491	-0.6433940464686196	-0.7086460489752657	-0.7794148643655063	0.19596467708094154	-0.042698962603255876	-0.07522376154666648	-0.5596514619230034	-0.00231399493945415	0.7343404971274178	1.6828485120846979	-1.4384682966571456	-0.006309409902069257	-0.9820260866496163	-1.293580477885279	-0.728056806865027	0.004275172672382662	-0.08251385319827502	1.3966707091618695	0.5714863506005123	-0.4278246556134798	-0.7106915297771447	0.41825413034647757
0.3014736958944865	0.20319391519587823	-0.5339790747766322	0.626173006871395	1.4624986867014966	-0.7352946518286871	1.0016788535186725	1.3188560392958615	-0.037343511778170475	-1.280220037563478	0.9795788921268036	1.0830731380703018	1.0951168148557648	-1.4476846708564346	-0.7112848089790974	-0.7871733803883016	0.4662569155683151	-0.4618922728412509	-1.1701086572988808	0.36045788015595687	0.9977665344565666	1.579997873584546	1.746350326101588	-0.5809119658352104	0.605155109282296	0.9542532987650422	-0.2901814014551915	1.2686076905214696	-0.5965681786352179	0.05205721580331488	-0.8969746969743445	0.5433057965949941	-0.258296152595002	-0.208531575875946	-0.9008599445019317	0.737875019804351	0.9549312821480287	-0.14260875170306894	-2.037790331912195	-0.04684964184806761	-1.3709424135110986	-0.6306937582422371	-0.8358004661733432	0.6532296509544252	0.2829434184604294	1.1739853096042099	1.022040823602656	0.4001605034142698	-1.1393655996388994	-0.2723475659090917
-0.20824528181823257	0.20345956980972565	0.7246355844733613	0.959799853027147	1.0707376664033483	-0.6153951730377268	0.7779423285035608	0.34829401805128546	-0.10114075104320924	-1.3748094876664076	1.3473044804866712	2.210683920859692	2.2429875945196605	-0.9828565295097044	-1.2786204855549208	-1.3794330424863201	0.6577962708295925	-0.7597679495343959	-0.6174450587641624	0.07148068543256031	1.498811636876905	1.2095523691059016	1.7623007488731908	-0.41205579506944917	1.1944283602026478	1.0633078005685361	0.3738598239065466	0.740780598809971	0.03372483000254943	0.8581919021750221	-0.6939563744996671	0.8314197957100626	-0.43559462742008276	-0.07920173614361041	-0.8769509953152808	1.2101326394276664	0.3607793834302919	-1.7538595548115326	-1.5224243434682354	0.09727009887083317	-1.309978670721534	0.36936302180478936	-0.6381863135769023	1.3005141561631455	0.21985284848486844	0.589833503926538	0.9172698597341126	1.443768945519917	-1.0042006530714302	-1.1671920457113965
-0.8087812775101261	-0.3320870632112943	1.5447175729805822	1.0107363520519537	-0.7214412629574493	-0.1945573377329452	0.35946250890015147	-1.2537465543954065	-0.13871928614378046	-1.2011963031951234	0.6786038839205302	1.9140940041582581	1.8976954539131736	0.04081492425944815	-1.0506831304484057	-1.191965371164969	0.7194799262285795	-0.4213913287263264	0.08836631055612341	-0.5163443281067145	0.7549834066199668	-0.41634319292211897	0.7321450443705324	0.11100736256225302	0.9499145654410805	0.7645664793735416	0.8297026413841339	-0.80427339666297	0.6214569132064761	1.1181658259033176	-0.4446701313607756	1.0966343769738274	-0.023009805322079677	0.3171361958550671	-0.26708969642867153	0.9444353598761671	-1.1089753749438445	-1.80765464560986	-0.32391843174361873	0.17409120987845864	-0.6771284553996508	0.650817616813468	-0.3695147675859895	1.4504284134934908	-0.34804065519532223	-0.1429640595326212	-0.49250091220610154	1.7800655576205984	-0.7054006335045208	-1.891876129097811
-1.0678592905520168	-1.080432277170653	1.273540491567904	0.5415099186345111	-2.7337928002288017	0.018808633138780267	-0.020283042880922527	-2.5544378687918794	0.27976700969945795	-0.8053286730063768	-0.16797607926415947	0.4092027364297824	0.354837200917614	0.8823833328740982	-0.4446982548595874	-0.39847830615471436	0.3569460941673278	0.497137932863742	0.3172168956562789	-1.1866521296074757	-0.6790335155728578	-2.269676614848632	-0.5991843465203741	0.38695242011645664	0.0051128924895058525	0.16130730436102714	0.5175697934346188	-2.24130222280491	0.6259006141821625	0.7941888522194737	-0.3069533436163036	1.3403816949384888	1.0180159913849203	0.5972518499908637	0.4610158152798553	0.2049593749816677	-2.7647948810328824	-0.35310138619828996	0.4311583639714259	0.005080383469200177	0.11734265777817166	-0.03924382925480282	-0.3802392402175309	1.0738040385741705	-0.86567571580999	-0.632924567335495	-2.771078604569322	1.1030779081042408	-0.6142924998475461	-2.0687050250785517
-0.9996814425436439	-1.3514011083292072	0.28452315799576516	-0.359539630787166	-3.445381192453245	-0.13237560970218604	-0.2701654126427337	-2.818650833605997	0.9771423621427597	-0.20809046882626225	-0.3654561451094523	-0.8254458329946152	-0.9159238235610444	0.9727435467913897	-0.12583445474124758	0.3893124204741673	-0.38685219013010935	1.2810176777432143	-0.03157595075261691	-1.472135485612197	-1.42044941804138	-3.0435322460256313	-1.0790998228942312	-0.05421917158944225	-0.7453184881271507	-0.2799560490920683	-0.25182269633542037	-2.510111874255727	0.16462480670518922	0.338982718065154	-0.14020151685109264	1.3127841299879368	2.0105149517452223	0.4102998677790432	0.6604173528906916	-0.2408216676102783	-3.6268830457796386	1.34718439348178	0.17858781323772815	-0.24367847349168362	0.5685742673191841	-0.903173054482206	-0.6820918908889505	0.5024793423944556	-0.7579968290376946	-0.5831542326841737	-4.29440521445013	0.015951145549869563	-0.6041866527914458	-1.7073439639060457
-0.8507228467263513	-0.7579504682780766	-0.5120624044697636	-1.1960043565928742	-2.420686612133999	-0.24628466746574268	-0.44477434292627194	-2.0852420816218418	1.2120160264722497	0.42592986876333605	-0.008583147770871095	-0.6349897990910542	-0.8941192346904976	0.44464115133090865	-0.284457421484286	0.7033933648742754	-1.040771759384587	1.2813006722827491	-0.48959419700848394	-1.122059301703667	-0.730631826712802	-2.350391925648374	-0.37219107929795475	-0.9027441448036861	-0.6815752289868048	-0.20325008262912664	-0.6134338070142472	-1.6244339260863176	-0.2059079012653016	0.13332808232664004	0.18642889870538248	0.7261937612287294	2.1031608905707255	-0.04518963371065481	0.28072139817228065	-0.023501331101704877	-3.13648780986104	2.042970089079329	-0.5103154731459763	-0.2418783164051835	0.6049793786720818	-1.017604226829528	-0.8934547200133675	0.0250508073093328	-0.1595121413738207	-0.10951931639955306	-3.6776041537474584	-0.6365350740971348	-0.28719698100325575	-1.185858428024508
-0.6587409408876463	0.24179416686818025	-0.6137054884642555	-1.386793959773749	-0.6376496162143982	0.18046598263909544	-0.5540479125832978	-0.9806934750057673	0.5506295592488432	0.7921477027612928	0.142837426231978	0.5656711554135077	-0.030807294464212338	-0.08810647432539417	-0.5568037234281217	0.5471982345177703	-1.1510435594741921	0.5777969819968056	-0.6202705392125746	-0.4076391722529189	0.6477493448087174	-0.9840855554038485	0.6585472482703278	-1.3256436169457264	-0.1252842407008415	0.2948527053919294	-0.11902933877840748	-0.47525095904354503	-0.18775110526694383	0.113044064650093	0.4897584019621917	-0.2850607905695176	1.0417791099839124	-0.11549196280460232	-0.08915954391004709	0.3602572846655901	-1.5924856307246922	1.5047523601102624	-0.695992642649251	0.03996987139048237	0.5610980861248055	-0.36686983823706587	-0.6854975918834963	-0.2712171356430473	0.22503974348031153	0.29625283264928837	-1.2605268103182423	-0.5905531503020764	0.3899009508040983	-0.840112541282423
-0.26813818774690606	0.6810149928881046	-0.32453392722659963	-0.8097227304659113	0.5020877217420971	1.112960855605387	-0.5131443417372502	-0.12007710540183048	-0.493573653619904	0.7303969886190221	-0.3494925327510564	1.3226791060561083	0.47641136970900033	-0.20112192393260683	-0.5845465969760222	0.2028791320489798	-0.7950397635747843	-0.17034122087725964	-0.5243110933220825	0.085182320554427	1.289346696504432	-0.09314262665877962	0.9138700879385696	-0.9254910668402824	0.1598092554383373	0.7905520309283688	0.7470861027168968	0.15602891310765252	-0.08261196739016434	-0.013442162399695659	0.4646499489056504	-1.0937971137799731	-0.5860976929559991	0.5467481758815357	0.040194992811975416	0.15861917140130943	0.0246352304916037	0.46780365079689384	-0.20713423186519414	0.16488292432560597	0.671837890427733	0.19363975341172204	-0.19820189337823196	-0.38922017011774296	0.009556481891100766	0.21440240877940653	1.0368735260528885	-0.28384659803791895	0.975056879878207	-0.6789573993457523
0.23450502257716918	0.11774768992539081	-0.30369831187103574	-0.019199241004173404	0.4131551846093096	1.8686383771038464	-0.33679487304791783	0.2618257584006676	-0.9342839073206661	0.4276964095713128	-1.1164787286384923	0.8199092061225648	0.16976179387099588	0.006916200210989706	-0.43991363753923796	-0.13703212991422195	-0.5315214737771492	-0.44901838391151133	-0.6532401294951183	-0.004282773430679545	0.6471050996067672	-0.15992673731996646	0.2739059382629309	-0.2424427763824852	-0.058854204779794514	0.9301097587444476	1.082386160408804	0.19383116092564193	-0.4244098160971895	-0.3003071888818847	0.14150145153089513	-1.1319660807431327	-1.851402841846839	1.411306816310024	0.48452894335587166	-0.6362541521502703	0.771913710278471	-0.20364652199071448	0.2295757420348738	-0.3544181797962281	0.7677826720719776	-0.031756126776933576	0.09739128793858576	-0.39285975953919017	-0.3695060171200665	-0.30164802538727575	1.5153364035500507	-0.29209999419762067	0.9994785310391892	-0.541050100537158
0.3928585497855217	-0.7662396119980791	-0.8406036722570808	0.2076076875603086	-0.33983045461117656	1.7221023311412487	-0.24688814059376013	0.25190842225816884	-0.424418081347128	0.21551267562767779	-1.51574088810983	-0.2438090842827426	-0.24500024000367307	0.2042584278576222	-0.3933826540297306	-0.43673721458578163	-0.7740258248573144	-0.31036435064781337	-1.1736667563047372	-0.48131093055260626	-0.3870267269608851	-0.7189292155264235	-0.33646024124931073	-0.12420188056121614	-0.271488962593188	0.6873496790103673	0.5211445175993366	0.00213092418981093	-1.350907336119024	-0.4737808333923851	-0.054202127677559234	-0.4994379582634967	-2.2112873828007626	1.5127277972866318	0.6745063059478645	-1.1566510477067826	0.47996425200078613	-0.22076605198198085	-0.028727704458570272	-1.4640730858140312	0.5526270047700687	-0.7776350292095905	-0.03889602021956965	-0.496191471130945	-0.21168293734652668	-0.824735541566157	0.3095273307688939	-0.7713703632254362	0.535500182254043	-0.3909431983451096
-0.08151152904999147	-0.8271417942593768	-1.5817550990866638	-0.3554341348615127	-0.7776358315805739	0.6455113621010224	-0.42070369843421107	0.049398573983920356	0.32221394692596145	0.17690765334658487	-1.428061594586547	-0.5481407710931552	0.04855826440388774	0.24532713825212324	-0.41097832562585335	-0.5869033859121585	-1.2839858482435786	-0.08648807505255547	-1.6478199097708839	-0.8331183991022598	-0.5382317921936358	-0.9453750581301974	-0.08047817016542402	-0.7004782903982334	0.020865440407915686	0.30317531959812216	-0.4086216548912418	-0.15459649073190326	-2.3682440088238033	-0.3286098632443241	0.1925822983874422	0.09137594074302051	-1.7861124838724434	0.5657691654282626	0.3831995956271007	-0.6659894506158628	-0.157554090920794	0.10913536802005114	-0.6902024609022471	-2.462779980276906	0.06175319702915694	-1.168624314855776	-0.28425983016272194	-0.92656965925269	0.5221772248223885	-1.0270991103387608	-0.9180022280270227	-1.399230698836787	0.14356267207600112	-0.29734063242363995
-0.7516371544224355	0.22270760904006534	-1.877918287413821	-1.0963964136780118	-0.48961577355736674	-0.5924893093096326	-0.6676761083177555	-0.14869284081383932	0.3538481439601345	0.07539630337523338	-1.2991609629638488	0.2838905314819216	0.8612976082561387	0.18319252384994653	-0.13494319289293008	-0.3284877023225992	-1.4071306672914454	0.09384456565078232	-1.4195831398638281	-0.8065961827501329	0.40566332558438406	-0.48107164699342786	0.8074373860364281	-1.245346584821527	0.6131285306175781	0.039388736730607846	-0.8608197445020139	-0.24726950030170664	-2.700094947198177	-0.07944860750599597	0.6431855476369261	0.016605052700362607	-1.0401096873482185	-0.5512649419705504	-0.04686975471545273	0.4446734378326558	-0.3056374795423769	0.3338915484171419	-0.8488236547977294	-2.5501911883414197	-0.3249812207742898	-0.7718755763588665	-0.07351522838753648	-1.5250831737323016	1.110663364439991	-0.958218708681134	-0.8506598740651224	-1.7003909422580537	0.25393269582846517	-0.17177667751521983
-0.7486302671228473	1.3570077989564724	-1.3599832412848976	-1.1581960164111238	0.07069836877116015	-1.1259342593471173	-0.5694403747516141	-0.20317551544326598	-0.3957625553293464	-0.2730287217220475	-1.4201455550021789	1.275036113293036	1.227635618892763	0.005133570442662054	0.5627077772833821	0.42006933860932244	-0.8320997094638837	0.3160683562618455	-0.30334518573816455	-0.6938588752355226	1.3961913919362734	0.25063676153973397	1.3182321334494251	-1.1149383967668365	0.855420572829453	-0.035781860102453496	-0.5214636618728468	-0.2766049660244062	-1.8958346031569013	-0.16122676628988356	0.7538557716969927	-0.6655946421753103	-0.3219360735121668	-0.6875013299374957	-0.20371914510377437	0.9382892159967213	0.14651093883064042	0.23446369046915103	-0.07815914853670562	-1.5181018370309673	-0.3351114118628313	-0.0830190143349069	0.7382584008552868	-1.6500192732061547	0.9441374304422797	-0.8333133583725163	0.1238756196583085	-1.3894441054505555	0.6884868697486949	0.22420226161441634
0.23597719258993155	1.3031544843273488	-0.25531169917407404	-0.3494194925419333	0.1942909210090106	-0.8085350087707586	-0.0545993013083192	-0.1024824610712966	-1.0127587101525024	-0.6538184484537086	-1.411198574752097	1.2575532631235133	0.6519222147175298	-0.39479375759949037	1.190762197598453	1.2087084754094486	0.003919007720607501	0.4950581795259993	1.1405020724009372	-0.9464690078561231	1.349711936904422	0.49667022677819095	0.8467227203857434	-0.5538727755833867	0.5055017424171112	-0.0954636323613654	0.13238217446111908	-0.1881060944174087	-0.23274660178525403	-0.6537290291099448	0.37277301491211784	-1.325615485823596	0.25304901567998506	0.20392776897316037	-0.11925578966970711	0.12256827507258714	0.5146663956280639	-0.12966711158672486	1.0047907323561416	0.06239544578805053	-0.12163958030984243	0.12518413655307506	1.5918994242267184	-0.7927479887638745	0.26961349495713743	-0.6810548772476778	0.547395289508937	-0.5445023432243463	0.861301376951962	0.8727923123933172
1.4337381803153664	0.014101584044116499	0.7736097920479948	0.618240953589691	-0.21174668679239006	-0.30739047869126973	0.32297573938924895	0.053962325915672044	-0.654208518343143	-0.6132165551613257	-0.613461122035496	0.21020626732062245	-0.21936584345704452	-0.9268222986626747	1.030349023148867	1.260498145036385	0.38556197077246	0.2672508349507836	2.01924974963698	-1.4850948991987698	0.35993261631716966	-0.01889408467508848	-0.14290184956089916	-0.2953779018457209	0.06863899574199174	-0.39856975951133894	0.3469218502526145	0.012384686987921232	1.3857068466014109	-1.0262653640929345	-0.002587612528647647	-1.372113305190699	0.5987578281771304	0.8512440405609162	-0.14355981686270042	-1.198224984758665	0.19378590666662504	-0.5543187853370263	1.3491586069511023	1.298772133872715	-0.03374707487976769	-0.21088422079337493	1.6689436392115164	0.6542162833900623	-0.12767096778999337	-0.36041888354911505	-0.27336899943514426	0.407996702638117	0.42877998046386684	1.2707208030579857
1.7250482469041402	-1.1807680365926547	1.1382922427090352	0.8672851750202845	-0.3978142143429868	-0.3736916727257232	-0.07551258844266967	0.22872449191742253	0.47876412326958634	0.006954562146157317	1.0352759258432458	-0.7622958399579742	-0.3558700126707013	-1.2014775552761339	-0.04527924470456536	0.22352633710965045	0.16885332909135398	-0.5552178754082809	1.825821959795503	-1.5320172806726702	-0.46872741068233936	-0.6978747629585095	-0.6933759760164323	-0.4526203158730246	0.185478913509034	-1.0146940004996174	-0.19613683795026768	0.2629111515744201	2.0385483540915375	-0.610577244477993	0.18007028356907104	-0.7069615212977299	0.5417397848997282	0.0431954397289625	-0.4269869854309241	-1.4198134564983973	-0.489086353370527	-0.7918779768711891	0.5420646564403402	1.6412921682696038	-0.1503527092321801	-0.3443523299197701	0.661832579879984	1.5222810060697327	0.10574514344357311	0.0856542301542065	-1.361160757879363	0.9275768238137614	-0.32536702850392224	0.8959389375419962
0.8752399705268565	-1.0273491934778571	0.7920161879954408	0.26113690382157134	0.48262581712925096	-1.068515534351785	-1.134245088176255	0.5642715336519895	1.3398727253663438	0.7663417218203684	2.6759174001471187	-0.719326779540628	0.37962835891451585	-0.9252541648933326	-1.2825705538434178	-1.2985311731912434	0.004201411772243357	-1.5395345139172187	0.8419326435060981	-0.34714670050071905	-0.3242230183170616	-0.556548698482641	-0.437850446883822	-0.20940388333886972	0.8197198257231747	-1.6615536400088329	-1.134059126203841	0.6268854992707271	1.5286023065548016	0.6055802068483523	0.7472767171664503	0.2907825397426611	0.023181746803604908	-1.8793796719368485	-0.7414807948767741	0.1107635183253759	-0.5175295744755318	-0.6339836216233558	-0.8204364977864379	1.2050569712819095	-0.19077392341694296	0.32346322782836895	-0.8759806043004043	1.0095846500538617	0.4783149638249611	0.2876021588819532	-1.1313736665592746	0.7532410769676121	-0.775091101369454	-0.053935712663753736
-0.18754244720882965	0.21234695812747828	0.23757332509215282	-0.5498957892465346	2.312146444931149	-1.7586223078021266	-1.9169487761839916	1.1770922394757612	1.122091345648776	0.9309721240346889	3.180495376987612	0.07311139795495797	0.9827258389857587	-0.3511298808718425	-1.6980896241363805	-2.1408836687759227	0.5905030240711898	-1.9015923063514073	-0.07950343391070265	1.7783050535877187	0.38908097282272475	0.7459190395654406	0.06770373989746736	1.1277930459995495	1.2343588797385652	-1.8782178238506613	-1.7805728224114115	1.255636788868821	0.616472038325735	1.7147993807860682	0.8321309794474796	1.0330206112491136	-0.6360967240962013	-3.2022341114316997	-0.8319424790229244	2.173611345855687	0.6162621445626877	-0.07940684325506152	-1.7641193892281524	0.561928480884449	0.082740700589096	1.3442764883245149	-1.9402497300374952	-0.3924433357374355	0.2683444934112924	-0.07484189184129307	0.7800643257023472	0.13695809636308048	-0.5883416871975434	-0.6687604712405197
-0.4518569555592083	1.0198400843356645	0.00224111184574144	-0.973318558770269	3.761097937459499	-1.8254084519771527	-1.6272406705313434	1.780233550642701	-0.004827934297502737	0.11616385710730827	2.135841235879637	0.5034925022212792	0.41755989286635464	-0.10592276184320089	-0.9985192283360508	-1.6349704845263493	1.7585854910912004	-1.3297452737243827	-0.15717146832560144	3.409887864671381	0.5428425188930389	2.3464089088281037	0.07225897588356116	2.96054326215522	0.7920331907809433	-1.4516531353587412	-1.6858729561214418	1.965779501463564	0.37116562727661956	1.5542467558372766	-0.18555061768647746	0.9780962176482028	-0.8272446959751368	-2.62826687483357	-0.7364943962120595	2.728352973526525	2.113769287573891	0.5152096823241069	-1.8017111949440663	0.24503799080630154	0.49401489260448656	1.5225118098948303	-1.8663969595632641	-1.3871447641621428	-0.6338680844456752	-0.7942267867569748	2.9713458462992968	-0.4062166736844419	-0.04626233539399372	-0.3279831994001625
0.0023005959011929834	0.33963332322063816	0.062288505387255624	-1.1567912127688562	3.3303536006088024	-1.243272688734737	-0.5343765741035176	1.6855572288139762	-1.2044693938083746	-1.326873421169318	0.1934108965761227	-0.09364397491870366	-1.1656768669989455	-0.4653810434897018	0.20866946057492364	-0.2546935200586067	2.4748691942172947	-0.4048211473757438	0.7415229763397552	3.1221014441325217	-0.39028068735090776	2.811691712285716	-0.49763455557674074	3.703524353123248	-0.3356800469788311	-0.6719152965990397	-0.9175872658360352	2.000122824429253	1.0967070261848983	-0.2265246106843938	-1.845645101502497	-0.09965204692889539	-0.13685976759145277	-0.7099326422410622	-0.6085540320760228	0.9953992508088522	2.5235295291504123	0.5785421183050956	-1.1713905622137315	0.3713453111468836	0.5975508299487597	0.21775433375600262	-0.7980728174450957	-1.3251007452010246	-1.6486499819566376	-1.2123272859062055	3.612534391918587	-0.6535675718407902	0.26573216068325545	0.41325514287128456
0.17565707347357679	-1.1895830004398174	-0.12212962215957847	-1.6300323971237443	0.8492903987887626	-0.4101006877133163	0.3029116044938811	0.44249933663045277	-1.8081868194721273	-2.4986676496464906	-1.4851583072218706	-1.1892066430274078	-2.472796191562025	-0.9445056959851842	1.0816018951894346	0.8706958723300112	1.8797692511379063	-0.009533205027433307	2.00973707687576	0.9279353793348472	-1.6776728712675486	1.5236361949533588	-1.0196212189600389	2.4483423594939335	-1.3207646163982993	-0.08170861443168083	0.0898039687740534	0.6245509347179284	1.9166019846893032	-2.680831778506738	-2.8691419509412457	-1.8017283455477175	1.2215881279208671	0.728119469608849	-0.348424523286999	-1.5889389915473797	1.2667799373653177	-0.18499857494463764	-0.39360296636224273	0.6385216594971657	0.18097595907374328	-1.750759140562075	0.5206562654731736	-0.884967139847341	-2.1550940041859694	-0.8790295095841364	2.2241954312164363	-0.8861375413139787	0.054201637846418474	0.30676321598555045
-0.5099907423050926	-1.8994849452378804	-0.8901449517034402	-2.332123528891755	-2.06978517998857	0.4281688464560918	0.27542500408018755	-1.4485006540324228	-1.725889758386785	-2.5423005280794984	-2.0976308296850936	-1.6450508889245965	-2.3261704529874128	-0.7861366233344814	1.306117053924627	1.0788923246474018	0.2775115685348291	-0.30514638550388873	2.7524953410602424	-1.497122109988354	-2.0614071139032673	-0.5567782609607125	-0.9566665420699445	0.12182058035795881	-1.4837639057806054	0.06458673742108899	0.8964349369911613	-1.8043007065207832	1.609614384702439	-4.172829082490497	-2.3220465457332966	-3.0825577425463586	2.4723149645724205	0.5570064674344896	0.3221143785340144	-2.648970408819613	-0.6380442433934594	-1.3706138628466307	0.2344178472413634	0.6491781459455321	-0.46024454832946454	-2.689527147523311	1.3575956191714966	-1.0857888385177794	-1.9854925827051615	-0.06802271610488857	0.06451196907292982	-1.4098258691760748	-0.41173778836531616	-1.045777962963536
-1.3564822322221113	-0.8938363639454137	-1.7618136842045997	-2.3180824732732512	-3.2642772577725463	1.3312275052210183	-0.05935333249681992	-2.650818854673172	-1.1972377486566053	-1.2264836795774234	-1.639505776147289	-0.9348052695897947	-0.8067193982210655	0.17322561719674517	1.1730435798046863	0.7144685814305689	-1.045507985454737	-0.46430864761139645	2.4194263937061753	-2.198792137603257	-1.0769306406226649	-1.668191098722277	-0.48070956966191464	-1.3080682255152425	-0.8846228646120877	0.026659119251237307	1.2984971893221569	-3.599732255181145	-0.047179267728401864	-3.611228913243384	-0.4959644643816428	-2.8591600442485676	2.7999368052763254	-0.5109720022234038	1.3325660917822995	-1.1858354676375127	-1.5252829718175809	-2.046278031413372	0.714981379368829	0.26884017429930135	-0.7810636939275587	-1.6420916229037092	1.4438169848681166	-1.8222045800871698	-1.2728861268112257	0.47592140176597575	-1.1529173584845007	-1.9304730251007673	-0.6124681455527831	-2.3872684007431255
-1.1427461291406702	1.0272538129071689	-1.7612370075892783	-0.7194165014088336	-1.9073379145942493	2.1985979421427317	0.2860999444863399	-2.0885850976901494	-0.43501851193879626	0.8310083741796813	-0.6921837396897809	0.3232418545052148	0.866527537225291	1.2920469979287685	1.044519665891439	0.5244010789942146	-1.0590667167046994	0.421210185455823	1.1205109577810681	-0.6939472246824	0.4542558976021693	-0.9262987713744351	-0.23515410191429084	-0.8145257405625644	-0.15228761500858548	0.20352111411114554	1.3076628236019878	-3.0404897526681487	-1.888219488430024	-1.2779671628516003	1.3688075365280306	-0.9536939775467654	1.8783092804249786	-0.8528910422282501	2.002587840794025	1.4031323701072302	-0.7305901692057198	-1.5264905672719846	1.0939614233731703	-0.28779617115515205	-0.4878115257745245	0.5878189845494532	0.9606830427030858	-1.8250183202841452	-0.10912998585770993	0.3022654888455913	-0.8012235112721998	-1.673198901524551	-0.3300595465781972	-1.943377732420037
0.3466753914587307	2.266112589063061	-0.49994621822777313	2.024408696321159	0.751337918681084	2.4297518146256833	1.3949502833956442	-0.0417070956667333	0.38102702605781286	2.4698340469732196	0.10709155407767122	1.0201663422940455	1.5133487132420966	1.8091008863965605	0.9272249399652591	0.6666563507255197	0.0018779645241384293	2.1814285329051337	-0.5732768202698845	1.6099382692994073	1.2391269378006675	0.790122829275766	-0.5576822728500789	0.6905573779055064	0.17247986834060483	0.599503929414375	1.00235750735189	-0.14609103635231105	-2.4601137289694837	1.4214011295714646	2.169845835577056	1.5484293631712633	0.02819230853649481	0.18703619297533214	1.554032322085633	2.672828096149337	0.8135682037687293	-0.05489696932300853	1.2773667173850116	-0.6923511095302414	0.21809401493557395	2.1000887409796873	0.23849998894490368	-0.23581906448008186	1.3681239334877002	-0.31910087109355506	0.3350613081129033	-0.29955367783158154	0.13646799613278648	0.5454405603850824
1.8622511268205173	2.040938961216061	1.1824524333816797	4.170872398539665	2.525894899309727	1.4131770312473875	2.18475786370911	1.937268369825167	0.9556732723113415	2.727008507562942	0.46961898609898495	0.6344290910373244	1.004208668725107	1.5748220913376922	0.6094825320549688	0.5370199525958497	0.9283342411406444	3.4667176690755026	-2.063571394867398	2.7324754452809197	0.7387289843550268	1.7072712230473073	-1.075059866610407	1.4284723709055638	0.08616747716636457	0.8035618463627432	0.4734911772800077	2.9955627161115466	-1.4760156977494714	3.0289063369463607	1.738683999772875	3.0799917325288306	-1.989061106855937	1.6171248970997643	-0.05268903630951435	1.5061570661132087	1.6042823430990234	1.3348225245596748	1.1184448517560266	-0.7993350308421436	0.8294399899944498	1.6590779655219476	-0.4617109040574854	2.107396502074084	2.6362883239970207	-0.7454019106316552	1.0370403994420025	1.435405812940186	0.3080395703877475	3.224942804841081
1.9343989914423672	0.9590569399415254	1.908228563062025	4.154007400538305	2.198221314571668	-0.565287322755443	1.6298380744408405	2.336728782427789	0.9922292237461716	1.5601197306428882	0.5193484808370348	-0.3721922489711401	0.17550260822482744	0.9966318800723208	0.08586546590343554	-0.3636747304390698	0.8074843574526338	2.9483914262638398	-2.957616854485943	1.8705937532593166	-0.43853805973205684	0.9114329874377475	-1.118574779628021	0.6581310582668277	-0.01993936502870101	0.5312005515013772	-0.09560780564859044	3.962109928180381	-0.02084566548647631	3.0150664231066293	0.7038995549248188	2.8963775127131153	-3.3171873339207716	1.9881809286903112	-1.894735337137122	-0.8748691010923099	1.0375456384206916	1.7178542227950797	0.6263845655043061	-0.6981543941831794	0.9279088011440665	-0.16340552769052014	-0.9402292123920171	3.3627044511826494	2.91405746201042	-0.6169471463888755	0.7852697265951136	2.242340029585604	0.044490570286623156	3.8524329437317437
0.44781622716161196	0.13989926116692503	1.1752100634578315	2.0839539299509946	0.3709539661695201	-2.1895902290140197	0.033004777652494974	0.9958643898780962	0.5155934070414395	-0.06078982224534887	0.562004617712097	-1.130583500677751	-0.1306868279227514	0.4336306942457136	-0.30645434545193734	-1.580447963667224	-0.08841368108960931	0.6694071942396129	-3.0110389806896505	-0.07113729300586853	-1.2622570649317923	-0.8203947760100682	-0.47999708801074376	-0.6805846257119503	0.1353812594049503	0.04073427096149616	-0.40862935501804765	2.1795014698604516	0.691419809262007	1.9278768380878994	-0.2115545810988345	1.621144512323931	-3.3571211166305406	0.9844220020919149	-2.7869804088437613	-2.236329082096196	-0.19592987412667007	1.0580666571163215	0.051329631019816475	-0.5096665502271255	0.46858504607701645	-1.574367197704851	-1.0040230351384307	2.657995056469493	1.8923212488954397	-0.07945780559354033	0.008639504801277778	1.6203382558214705	-0.32057634955274694	2.0766191299929875
-1.2374557014621044	0.06615068847529292	-0.07537042586382349	-0.3335181203523007	-1.3804621213233408	-2.2317382353052593	-1.214248545623492	-0.8512695275512663	-0.062076306442095504	-0.912531986734238	0.7600889130267939	-1.2073492386683669	0.12188644375733784	-0.07139716734921	-0.2099753652571052	-1.9766311230512135	-0.7048022772540107	-1.8351278827347548	-2.0944805517855647	-1.5118144316775863	-1.265943648191233	-1.9172268143061597	0.3267439795461523	-1.156669717073407	0.3924192750425007	-0.14841243917009014	-0.25687747061571653	-0.6561256609344374	0.5444004451873312	0.7413799951583795	-0.6779429265249013	0.48620412271052915	-2.088967504293708	-0.3696944639010712	-2.226345014646634	-1.5678358603757145	-0.9952382002281965	0.09055698079751871	-0.24650664777511805	-0.22185426290482058	-0.20161572050933624	-1.2703769039630743	-0.5672244416632855	1.019585527381115	0.2484206518158439	0.5451906337818211	-0.5467347116434115	0.43757615003937933	-0.3784467042119211	-0.2518934404016273
-1.7285836857457766	0.3730984155021285	-0.4611270721815263	-1.4072280623684332	-2.0011588387163095	-0.8521191442890167	-1.1387502462243753	-1.7755534591040256	-0.3176853188232014	-0.5532014865033698	0.9670626261919483	-0.8652627068913042	0.26358677143222176	-0.45905639529226117	0.3469906228245255	-0.9331003876984875	-0.39403603132671045	-2.8286255713726693	-0.407213785827763	-1.6174060451267411	-0.8035883601782864	-1.5985463679520522	0.5745358614265875	-0.40619007697869686	0.3164837502121768	0.08080773134137385	0.20982660992832552	-2.3041793229421756	0.3533613188260512	0.07368574601654612	-0.7245859507246242	0.11029750154656977	-0.203697010785593	-0.9451851757447949	-0.6985411926534777	0.06977098591224931	-0.8950715588437017	-0.506394221173555	-0.05281056329608322	0.20881188097414125	-0.5856374896988493	0.41122015884797514	0.1718800138447336	0.1399963863214892	-0.8388725169672869	1.0948801428169737	-0.546484789621967	-0.0014043888379938196	-0.12953187638745545	-1.0951992619470783
-0.9611534744365551	0.5087014028357368	0.34224337666985505	-0.9292196403675075	-1.609010734917468	0.45419668635792143	-0.1829786695616056	-1.3644580334294536	-0.2200357688167554	0.34080382900725725	0.8748815748796164	-0.6127943412922889	-0.26391046770316834	-0.41570567472190634	0.9044896156109351	0.8625062587231787	0.4238316282871035	-1.8589302019683709	1.3335338478408467	-0.7728681030856789	-0.4749601064612306	-0.47407995118128804	0.05831412743211002	0.6398895895664418	-0.3065421124423978	0.256157064346436	0.5029719258002138	-2.002124350474212	0.6596081790382683	-0.08905198429750674	-0.49969813013954645	0.11170650371662247	1.2151517888792986	-0.6385177865041064	0.8147325864520896	0.836941135074183	-0.24408467030632047	-0.7098664122907932	0.5036120759475112	0.6425615761502631	-0.4104959256813563	1.9568913979762392	0.7562227013195646	0.4736384602768313	-0.7993900954707388	1.502542027627239	-0.24255588619380672	0.6101124055009404	0.010009264169988302	-0.2962461747247894
-0.02877651072361696	0.31384429645015627	1.3034817753836034	-0.04559754203097688	-0.9405315918825987	0.40070443047948956	0.45108004708895433	-0.33223450787880326	-0.07016386054480511	0.7111946493803729	0.3615949727691181	-0.6371613183770982	-1.2520308352216227	0.2118737298343233	0.9365738183736154	1.9913212416551926	0.7968952590052426	-0.040285883334040616	2.187869662009295	0.09335624901670504	-0.46569245147396904	0.31443937349838585	-0.6999633730070545	0.9119570650287798	-1.1449669911585039	-0.09127601342862429	0.2252283795933956	-0.7747295844616541	1.0589055234283822	-0.09428094812453952	-0.18225327434221558	-0.15589001006619213	1.4311942024147437	-0.18492887840042285	1.5662497442620942	0.05085972704053864	0.37989277998634147	-0.9102163191592395	0.9906614648002035	0.7785958612871299	0.12809228081480634	2.173441656660992	0.8008744723535931	0.9267850777711639	-0.18016872519079266	1.5864206191030656	-0.09248010863562933	1.3195980345934275	-0.28668836630819494	0.5756567128915313
0.15770570443923015	-0.015010572471396161	1.268541262615201	0.16051111085006048	-0.47968163856182866	-0.6897675280145298	0.2494685889354321	0.37660561432078493	-0.0710134684550265	0.20126314786995936	-0.30486771920936123	-0.7083897458732837	-1.8960184375553641	0.8884931797349641	0.29646997340447245	1.6846826881214911	0.31696081047377467	1.0777682331103877	1.7178655876881106	0.42830286800971507	-0.4809899521375763	0.30452635916004267	-0.9602487862137646	0.31226047457345535	-1.5376705002186992	-0.7601913083180496	-0.47301864737383426	-0.00873745497926639	0.8495777087938491	-0.1803167911995935	0.00023194401744602974	-0.7197614673004752	0.6669859091072828	-0.10936474099106788	1.4378950607526406	-1.2800421495691323	0.6986046264454815	-1.234295928902675	0.9913967291000573	0.47716355007963795	0.516961846314532	1.181998688525203	0.3535761701221774	0.40721095966324755	0.060053356833311894	1.166752431787209	-0.2787880089448884	1.1326659130649628	-0.8091659810040203	0.2616224670380594
-0.22324568001009415	-0.24577574944406375	0.27161061207908527	-0.2478230337115325	-0.20476551551412303	-1.246589197923353	-0.1341216340779063	0.4549990463823175	-0.08498768909462626	-0.5428378617692019	-0.6542213157539207	-0.5388295383875575	-1.5986490816459533	0.7168795257498827	-0.6325994932804613	0.5349037629097281	-0.4553523894361224	0.9065043982927081	0.43144164870852386	0.33469473495367125	-0.19401416058667248	-0.02608950331710669	-0.4501573587632294	-0.36922682720561173	-1.1032846018302451	-1.011968735830863	-0.9469452803227305	-0.05535598995083109	0.051188499645377	-0.3124365743754325	-0.11538572078039613	-0.9877618209981678	-0.06116535127270627	-0.17309508290443526	0.873355596993194	-1.7202346198132992	0.7526223326369488	-1.323701596463413	0.4874370711236518	0.002600052733261292	0.4236629786981155	0.03336935794802723	-0.11043254427687227	-0.7647838592733492	-0.33622009954997956	0.4332222544695444	-0.5546694760242713	0.2279219363717743	-0.9625355452090538	-0.7402416419318903
-0.34938799624261724	-0.2371144771395251	-0.58436801340559	-0.39534877170588656	0.05056217377815025	-0.24653005923697105	0.1460150595682738	0.27420581297680596	0.12580910565555248	-0.6500955313465542	-0.44060111104560856	-0.11456692811861212	-0.5743010310217677	-0.47888805244285765	-1.208124434027985	-0.2063758229580237	-0.6301905193377154	0.1433531454937454	-0.6420987984480644	0.18639645665835627	0.3870998132833605	-0.02193688647598281	0.44039135855323014	-0.4227820116660824	-0.15056134993968956	-0.42174358786673927	-0.6659301863170318	-0.26945155009389377	-0.5858064671350165	-0.33650003994097094	-0.4164974465198618	-0.5353841614858192	0.12450244310081612	0.1296593820274117	0.5090393651873251	-0.9355049691479986	0.6663362888806642	-0.8354997023630745	-0.06356516779752856	-0.18454529963257965	0.0661433891371336	-0.4556386427182104	-0.1155798581682709	-1.3077343422773875	-0.7066637134694991	-0.02639493588960759	-0.5107444886844849	-0.3055436571482285	-0.39940490935844625	-0.9558220222616873
0.164067892816862	0.07374653260677141	-0.45704483125376744	0.21693505532732274	0.27780579160093866	1.5700148609969646	1.003518993176011	0.2764531896233496	0.5156917975083187	0.005511783512027535	0.12437783322860359	0.3454842650926835	0.3594409305658546	-1.6458171446970313	-1.031756048175895	0.061820873013385284	0.05008021481091727	-0.17805753340395847	-0.9018557197204045	0.1742431730194485	0.9927648630579394	0.3967412648284082	1.0811290711473083	0.09145873812613474	0.5705088174828841	0.5579257292032038	0.22320303473693376	-0.07663833716297253	-0.5662538527281388	-0.19016815112631605	-0.5169076654867473	0.3205045897731886	1.1116862670086816	0.8023060131263985	0.6948193506422946	0.15396732917245462	0.5378454374695737	0.0059975233018774755	-0.11877732520610737	0.07267225821989487	-0.008985594954866631	-0.3496995467925551	0.36556857721274577	-0.6300522797767278	-0.37789881513845436	0.21185032099993414	-0.012368687342460364	0.1438737379407658	0.5557344903463626	0.1315256320999869
0.8713447601563702	0.5495202855504521	0.32340974016578894	1.0879411306600106	0.3746453269851583	2.472817804182938	1.543482515616379	0.4895029164190008	0.7376891584996801	0.7161517904774193	0.5769476638729075	0.6585253705678219	0.564151114079274	-1.475915233184837	-0.2940939756652273	0.7834132964391701	0.9523291154531637	0.16781186176631976	-0.6405136939645746	0.22033448220178	1.3915130437527141	0.7973052268615929	1.157179552691296	0.5520568807605362	0.5713571378164538	1.0391006878148221	1.00373830029342	0.3720029670026929	-0.2785601869322085	0.03949148064038662	-0.10695570279323482	0.8218114258264242	1.9166099816078792	1.294512422122964	1.1773056198266199	0.5518553421857988	0.4475608378932348	0.5531533115969373	0.4123890589792643	0.4154676904662141	0.4201820855797322	-0.17656302041336394	0.9003309604364509	0.43717015935606973	0.4186287785278625	0.8452157033720723	0.599594599107602	0.9377924239531306	1.1762614044867845	1.3843412186983115
1.1288217066298096	0.7475853297667441	0.7890597736141872	1.2946433558440518	0.35349968810001287	1.652475863445467	1.19699722288608	0.6212993698534456	0.5155054968612721	0.7752372869114836	0.6208658978045589	0.8036368374274817	0.11391328160915705	0.06560827327250596	0.36848297108306083	0.9909731521123656	1.215282240142222	0.47201476630613454	-0.5135789880952133	0.18147337855747844	1.518384995072734	0.8462138241459962	0.8254893392130077	0.4612895236217627	0.05619215595451243	0.6712631242019462	1.087140412964416	0.5997603231983624	-0.40729086366688244	0.19543870907840474	0.6689226709432918	0.547114743011881	1.7063266184161103	1.1610747115855549	1.2955399713258406	0.21008102483814772	0.4056001766219651	0.44077979589594823	1.049966541864061	0.3540405810143891	0.9124230633615871	-0.13472250473848693	1.0395265252594883	0.6969886947239946	0.7456298022931381	1.062803874271102	0.786218102591842	0.9902072702091167	1.0263925088819452	1.3634025970693204
0.8595674266059419	0.23539736685500823	0.5487583563403124	0.5264994090954235	0.3198036413095924	0.10534903236317003	0.39466649431435874	0.48915820182815717	-0.05279012584506421	0.24210334986976445	0.32898227776442834	0.797145316320538	-0.42857650948495263	1.513315678654154	0.45008550777700385	0.37680995338284634	0.6007519249116349	0.0496892427248343	-0.6656746744471952	0.03316447633439518	1.3753225367886968	0.647885307467196	0.4322166014559213	-0.1438602074125721	-0.37990573776495323	0.020501455279468124	0.5643585609606614	0.5110031220144113	-0.9301394122438056	0.1493666708462911	1.2570360555404378	-0.20926743605987272	0.6734621704231344	0.5731697809791648	0.6951447273815297	-0.18790414738235542	0.300056874884055	-9.197345718291304e-06	1.2296175179926077	-0.1466308186807403	0.8320896750491984	0.0685948847619615	0.7608436773853787	0.034034046763820956	0.05497812016300332	0.4526332718717639	0.3644340554740783	0.13438757476838728	0.3510282706280494	0.06645030664432118
0.5405886859209192	-0.8074018349960648	0.161537727515267	-0.5830828091308189	0.3031074791061068	-0.4921481896867201	-0.022701270983424882	0.24509284098874584	-0.5931041499503846	-0.20789780703418748	-0.023142414270931253	0.5770270364735194	-0.6454530406134291	1.436516430970751	0.07230847696150462	-0.47984951046765545	-0.31416276040482255	-0.8499810827243379	-0.5850990374990663	-0.11301670957337019	0.9707024171362784	0.49642246702104637	0.1952140612809986	-0.8112417877971558	-0.4225818130278169	-0.07630468456460363	0.03931111349564994	0.4324868955862112	-1.0819509002415126	-0.12193287538120591	1.187781053613703	-0.7846313357676284	-0.17698118272804794	0.10701547564884363	-0.108651053651014	-0.18597474536812197	0.03715557848433286	-0.1215591038892225	0.8969338665079505	-0.5645944506593754	0.15898267227341997	0.6372789974817892	0.45700596104052404	-0.5556266086196952	-1.1054924720369963	-0.4315948828039533	-0.21966907048073692	-0.6476324361345188	-0.21050655172005137	-1.0200036121560538
0.5506673645385198	-1.4896810580762854	0.2974456038013488	-1.11138592037606	0.2542565403225546	0.382264825949872	0.1623219826411999	0.18271098404217356	-0.7875246112038622	-0.09181070681938001	-0.2347522505324496	0.13074415353719104	-0.549076227564104	0.024191157552903065	-0.143509855934959	-0.8492102580731499	-0.7246016293069214	-1.2600193889074334	0.14197900649272022	-0.10616463496400817	0.4326086091797863	0.48621659911608933	0.1726735485284312	-1.0562305440724056	-0.2798864874576142	0.5779766289700322	-0.02130848244222411	0.548135311908911	-0.37228818824274895	-0.47042110241320884	0.5350096739898802	-0.7557529987563905	-0.10860833259098858	0.13800588180964624	-0.12129201586681404	0.03062272473472786	-0.23914161922549856	0.33625495236807024	0.5213452056004012	-0.361403324239458	-0.3619558807789334	1.207293408759704	0.4893266642037909	-0.2931888081628856	-1.600294801423362	-0.6175537972793684	-0.2747684926093817	-0.4055938353320283	-0.2325117861272151	-0.5942235208260661
0.7443479942829847	-1.0454285654939688	0.8390432490574171	-0.7152937139868086	0.21609949662311675	1.6039598855301722	0.371138953317251	0.3892772485681602	-0.5649173848414966	0.38529948080232923	-0.26877222061528355	-0.28623123676333245	-0.27099066513035613	-1.1845087620807944	0.21829665982170615	-0.6226863688441786	-0.3417387728636736	-0.630699763565547	1.1470586607061704	0.11290045377013307	0.07823769212208888	0.4821702303263334	0.4057485276705437	-0.6935391584105591	-0.22367116593917696	1.387588920846148	0.3110732670033502	0.595434054258167	0.7017187452786194	-0.5833174906973706	-0.13472717594238995	-0.20596941485049772	0.5692376819675014	0.5354753293321773	0.940335659745607	0.17551981385460727	-0.22406701039958735	1.0469841397768802	0.4661901204427779	0.42207989368767956	-0.05360243644439374	1.1631482528595805	0.7735451418741398	0.4363624913279571	-0.8618154965076203	0.14542544020109816	0.3942547337124084	0.6493700864426708	0.19197366855203538	1.0055844670703542
0.7164650916484966	0.16575448146683316	1.0647960304371997	0.15912802741446486	0.3489633453383231	1.7110701727036162	0.04874039568455524	0.6313222408068299	-0.05129298198885332	0.6570020503709338	-0.161400780492314	-0.21565911157015666	0.3080103694244634	-1.127888391545951	0.8171724996455425	-0.2980999024022863	0.39039997350201266	0.4213933695116813	1.5737041665714708	0.4067799149192036	0.20335541341548938	0.37868269109489716	0.922329699115598	0.013735398651722047	-0.060016368951719946	1.6629568728174642	0.6431524664190104	0.2591748606593607	1.2344303659021696	-0.1656876997033472	-0.2737308689608172	0.46120670651021056	0.8679238803089212	0.8777127587410144	1.960071751459094	0.4603319440916814	0.1217913775130347	1.5579687755509117	0.44390776427695533	1.1778376431750612	0.7750977512182532	0.4004179684471252	0.8275053193362641	0.6630574140568516	0.5673879230930073	0.981658482814074	1.1711642264442004	1.4159697272630727	0.6547220037835847	2.1656941117359456
0.33631581667496485	0.7765596918347967	0.6156100556301978	0.8059213785546162	0.6875182204070465	0.4688863689715429	-0.633256455123373	0.5843550705791096	0.5285744337482715	0.46507759029700196	0.03131876948648396	0.5773408299823551	1.3922004035611402	-0.3856454922515224	0.8414879022890117	-0.3393245673099087	0.7314278006478189	0.6834064267611288	1.033949929071018	0.46719232611356853	0.7490204035134581	0.22550543138666468	1.566231163522855	0.4657424995751645	0.7053162535607763	1.315094438147182	0.7295148744300447	-0.29581306810123953	1.041379613050058	0.7617394486438903	0.18199735825193036	0.8619609462213053	0.21151814364728458	0.8308315622919008	1.3229832166334805	1.3260670792786202	0.3233572810555833	1.7612967973292828	-0.2189567366868923	1.3251669076968553	0.9893261085664488	-0.4377823170771162	0.24727780711684258	0.09553762320811021	1.6250744937329369	0.7969315164683063	1.1733050243998024	1.1784481648649776	0.8180190252352533	1.6805220489240142
-0.1162399033789467	-0.19376504436557598	-0.032853022044831884	0.8890787141962575	0.9599179812792488	-1.0038412278633488	-1.0449388377256084	0.17054930305173133	0.8931323112597596	0.07709045492447293	0.18611958147045413	1.740247071663671	2.744664795910735	-0.271303376232788	-0.08343464636476425	-0.709755495568637	0.29148631678515896	-0.32279851716024704	0.05210641927461843	0.04510151828737397	1.2679738272682624	0.08241243564276383	1.9602316962535684	0.1379894703808889	2.116595743670843	0.8100181009461092	0.6302402060557831	-0.5133495846520364	0.8271139800722707	1.7367019166363296	0.8121849770076788	0.8597290741766546	-0.942416019145074	0.3284961632813327	-1.254977344855622	2.622628594656357	-0.19977361927608273	1.820419024822325	-1.693107059427765	0.828937425184774	-0.1405374651341453	-0.6215073835049603	-0.841145485078015	-0.5599041645779216	1.7371822893629194	-0.45520345498349213	0.1634284324715154	0.32584048432983087	0.6097248700299222	-0.10422257257701036
-0.30176707311472617	-2.1159651837623676	-0.18245679258251218	0.5878292733005331	0.8098726115799539	-1.516349292088023	-0.8923526591988681	-0.32698812541374883	0.811535800646794	-0.10923976146706876	0.13343053638603855	2.509017031024869	3.57377266657326	-1.0459710315448285	-1.3616065303278253	-1.022652002544229	-0.6613704755794367	-1.7323839987999192	-0.5589689685060935	-0.755979340444547	1.31954004748588	-0.11003703719430193	1.7974527734600432	-0.9258587298234431	3.376969106673941	0.5715682154271017	0.48335799968872456	-0.09338662209557955	1.143467895074212	2.1346291006548443	1.1059582590358623	0.6198305824076807	-1.5969091443809276	-0.4485569922942367	-3.9928710695938876	3.4028919929636325	-1.3936650470268415	1.78931320621424	-3.1408575027364956	0.13036527802142095	-1.968348295008046	-0.1546754057619815	-1.7935689466632956	-0.5432972471488327	1.1913631540165517	-1.6079095704294895	-1.1440484728921414	-0.2516547455194571	0.19515139742344398	-1.7668911068305597
-0.17233394808434305	-3.1966260747960447	0.19657286013511766	0.26446607271880057	0.22751216339796967	-0.9706710364290572	-0.485625632736843	-0.49699056815813875	0.32591395109782795	-0.021568353500585915	-0.16009099845687672	2.347620483810241	3.1809700858419925	-1.554458690934526	-1.945998658448565	-0.9864458685257277	-1.4423933988173174	-2.177849084691101	-0.6091204111396247	-1.4439362338035335	0.8828102696051348	-0.4108974398231176	1.1794047902224534	-2.01273674024352	3.4451956995343354	0.5764319563795163	0.29603979890812127	0.6026928361174629	1.537454956300182	1.6867943676234287	0.8420348536524188	0.48663827345742816	-1.2403548866715632	-1.1499256139181409	-4.539486498625281	2.792988610945506	-2.40459865381235	1.5370619420855756	-3.3167582317969586	-0.3315378001660549	-2.9462914491774628	0.2248367265739375	-1.9480247726815771	0.03697123438570758	0.6321107951433855	-1.4827788812345302	-1.755945200329373	-0.2218043910864862	-0.1189403497858883	-2.193600058752649
0.056725530894013214	-2.2815131401943494	0.41828185714707555	0.0907124243106917	-0.3654439035971533	-0.23365005127171698	-0.22515213216312627	-0.1850263739477235	-0.1575882520879972	0.08458693350250727	-0.45281048609418056	1.4159507710135604	1.722953761747267	-0.7580283873754686	-1.4111118984273834	-0.6004058704472958	-1.5052995484216154	-1.1773467844205843	-0.5988191705734877	-1.5041417092463067	0.3009639435046622	-0.6940407053765517	0.5375406261200639	-2.271014035950894	2.071076520006496	0.5072599011323768	0.01899526499698129	0.8983398830418925	1.0911215773076228	0.7392352292753184	0.16209078588822734	0.6927207375695356	-0.29558672690859683	-1.402217352330399	-2.3563580172187613	0.999390101147852	-2.3505923269364675	1.059586647248901	-1.807056156475789	-0.44583514477970193	-2.1499900218794448	-0.1081657595503648	-1.1995383069093157	0.4421503640070442	0.36070233117375045	-0.16571323599187984	-1.3556939262615242	-0.04032155287785782	-0.03134721408172452	-1.4125523474701083
0.1703717680823515	-0.07818432801071822	-0.09255178510827827	-0.022600274035346254	-0.5547078292421287	-0.0887300126762585	-0.0914801963931819	0.3241985282146169	-0.1585403077337782	-0.022396754645972242	-0.3957459090769507	0.36167647059129615	0.15427369469872432	0.81629900352331	-0.38881104000842037	-0.010035685153070247	-0.8618062096127168	0.44852075105853706	-0.9061586180661934	-0.8726054179085135	-0.17817814621863443	-0.7230948792273667	0.13855045801445143	-1.461507101288877	0.10877292916157778	0.1421577379935074	-0.3010693387913654	0.49578168733167277	-0.2900678677503255	-0.05977478918779543	-0.609272014371598	1.0822421832111473	0.4066251423696705	-1.0725395102296993	0.5906994219189793	-0.7784411321249155	-1.2555142608391436	0.6251603931619544	0.3676256234164275	-0.34772526965799677	-0.23583423854765218	-0.9556571237497529	-0.14201987056363632	0.2756609465637603	0.17736322599229046	1.0547852808271327	-0.527683742821864	-0.23587504834285117	0.49068995864051257	-0.2771215958313059
0.09102400245234993	1.576805170342906	-1.1253492883568241	-0.22560976745519046	-0.3928938323757803	-0.5133411633332376	0.17309687927438067	0.5272187792106772	0.39821204968197793	-0.30798411729787845	0.08558276746923973	-0.3341495473024499	-0.6846456153642008	1.6159334799702605	0.13883339175885379	0.6442572500630938	-0.04872494889143964	1.5265421619951645	-1.1933821083651592	-0.026726007659006627	-0.6825327474778274	-0.4507459555312703	-0.24046066441480746	-0.1802698979023052	-1.2829392422303234	-0.47743034244809307	-0.5847127461492025	-0.26669913697971337	-1.549386110665493	-0.3650614168843766	-1.167116037266339	1.167985284478662	0.46353863802207707	-0.45559458298971156	1.7397117474218902	-1.5070980219388743	-0.06251104903500444	0.4238459451217422	1.5243651669940164	-0.18328133573437827	1.2069463448201794	-1.5399561115403242	0.38782749542282663	-0.1094499604273338	-0.21066601369613133	1.0218039907030945	-0.06427557388016072	-0.7685388082283083	1.0078198304507915	0.3902207832660969
-0.18899346143215076	1.592416532654263	-1.9227085411730807	-0.5308875660859618	-0.2982722806677117	-0.9125925286890978	0.5208872120167588	0.15570719173221292	1.0430797641052738	-0.5594944227313238	0.6236726209017982	-0.7285638540287533	-0.8255838804471856	0.9568229552462874	-0.11714322649708003	1.1871557029861417	0.310631152235424	1.6961205619471358	-0.8408030511596852	0.4382525384058563	-1.437473852926426	-0.1499130351539312	-0.9857075272674914	0.7038943486905724	-1.6731738087799244	-1.141416953784681	-0.8924081738058932	-0.8160385630248428	-1.63930926373315	-0.4052540930303941	-1.32665872603889	0.5898191308468171	0.1464200692654202	-0.08505517033658964	0.4786997372596841	-1.252660700242057	0.3396839998848394	0.1959660579681798	0.8106945967588554	-0.04073084289863825	1.194670754482714	-1.382689816058001	0.01233769732822057	-0.2044486673294896	-0.7781842972698558	-0.1372248661912614	-0.18160935645987444	-1.1971086374544182	0.8345681982734083	0.31767779342134367
-0.6589117817237253	0.5698761149050264	-1.966003972541408	-0.8135431026978595	-0.5018395648908709	-0.818417833121495	0.5272664889700945	-0.5576643777452397	1.191166503100344	-0.6114965581048204	0.711912099369573	-1.1223618189259192	-0.9094601766704403	-0.125476590485469	-0.5617198406405753	1.3708218368060134	-0.015513511669869938	1.4933532346110554	0.14341144051231797	0.32753154691767156	-2.2703972471706253	-0.15462570059137196	-1.9899377129165432	0.8168320727556097	-1.5103148842699807	-1.583704722580972	-1.3544392880801532	-0.884770622451331	-0.7581098438577099	-0.6318050834085833	-1.0632590092982388	-0.45179584142568124	-0.08298255179497638	-0.2293075239986846	-1.396952188932765	-0.8750588464705651	-0.01572713711634297	-0.4985025336469818	-1.0181069752473477	-0.016640534710120832	0.142970254456875	-0.776808203169487	-0.8485079719737398	-0.046371411162327764	-1.209183987366257	-1.2412208437070948	-0.4888478936881905	-1.2606414446860605	-0.2848242822507121	-0.2721199487611206
-1.2050087674286187	-0.10803598537365702	-1.3912762299778667	-0.9665388032162072	-0.7425592299524229	-0.25795326113353	-0.05371441394726697	-1.0777142023745137	0.7088626443900803	-0.45580383325622437	0.19522573167660467	-1.519461037268785	-1.262766487624911	-0.1675542673354023	-0.5377337748045219	1.0571984068114597	-0.7328795878159847	1.4339514507372717	0.9554275871974309	-0.06187767445512214	-2.5775420770775126	-0.4901956307435444	-2.5188335657911534	0.46663240967836933	-1.3617116301623116	-1.544420919879678	-1.854912057989192	-0.6288916853716989	-0.09256373944688966	-1.1497977352862332	-0.540818001982388	-1.3131994304146213	-0.12344212873663817	-0.5886626847632368	-1.7335248008024384	-0.9527231269691281	-0.3720188456303487	-1.5617594966683206	-2.296007938562176	-0.18508437166710964	-0.80014996387499	-0.35414969485271985	-1.3340791675638395	-0.09582010838530876	-1.2524173314444778	-1.3282782831499398	-0.607482561057423	-1.0662546639845885	-1.6868939108718932	-0.9638262640173534
-1.5631557832850107	0.1533306441911939	-0.7024229553651429	-1.0130024988071886	-0.6137401308092579	0.4035613265230617	-0.854700482181283	-1.0568582922008503	-0.0054497093430943035	-0.21718701488106368	-0.581052858244843	-1.5518612993801748	-1.4861770061476327	0.9032718566469641	-0.12247159046870432	0.45157014621609415	-1.3054019592147152	1.351267240974636	0.8709287650457268	-0.3192746973629113	-1.9118741356607423	-0.8407365558718034	-1.9351613682757556	0.15016299405382613	-1.262209540313278	-0.9312814667806812	-1.942935128350623	-0.340052404819046	-0.3725870384466522	-1.5832175128986952	-0.07415807463167064	-1.5288808028393874	-0.23375403882722473	-0.6025441007841648	-0.24117043291423662	-1.250596445033647	-0.1965887125044166	-2.176752620178061	-1.933436734835956	-0.45932552184580905	-0.9788584355736722	-0.3489976282389758	-0.9039985022898146	-0.5402561166793828	-0.9773353104456814	-0.5629667704037298	-0.6052416630431441	-0.7867382944291311	-2.1938853007433066	-1.3900826964422903
-1.4916108342134737	0.7243157950435157	-0.2709135872617498	-1.0444606510755379	-0.12916679094102906	0.7783540754437863	-1.213664198183442	-0.6374588262952482	-0.4828976633289647	-0.09435604356740375	-1.114768548445306	-0.9903026524498085	-1.073833640841245	1.7050811213780424	0.05037548443651643	0.013108380871697746	-1.3771314954320704	0.7959065478009241	0.11480343738473754	-0.31478885263957035	-0.5668761816991972	-0.898583015195499	-0.5409747475202884	0.024294695983776142	-0.9270337665170111	-0.05055813496344888	-1.2766467229925746	-0.1776692494076302	-1.0460147184309345	-1.5218329283761836	0.04026523331309632	-1.2610678656066119	-0.5866008709317211	-0.09356462890367695	1.4806297017969745	-1.2545445907633714	0.2798389356047404	-1.6495192599905264	-0.28578246348280273	-0.596261876868822	-0.6556433959601913	-0.4492697646410295	0.18947967337195318	-1.0091970900114264	-0.6869417365026822	0.10290133618700145	-0.7534574758858371	-0.4589262733097761	-1.2373137090147337	-1.379411921172034
-1.0321012669324248	0.7356486187406508	-0.16527283076504748	-1.0666017939824175	0.22350655708343492	0.6391485504117786	-0.8972845595136661	-0.2701391626762568	-0.6131342549182497	-0.2669818506802153	-1.1808517822525253	-0.1947594894924673	-0.24596738514673605	1.1455816579369476	-0.3454352111143749	0.017342260845590096	-0.9761139577514799	-0.13392663131100593	-0.37165706851349495	-0.21260823324656095	0.5478758493932272	-0.677142523580114	0.5101611051857491	-0.08193244772849882	-0.40299360803325407	0.43339706274987816	-0.1697230747450477	-0.16149494353837848	-1.0724451509292894	-1.01418085142218	-0.2527139291243159	-1.0448868502906221	-0.9829483593944836	0.4806903431821296	1.8781101134180636	-0.941882748614301	0.4901960736958934	-0.4018607475341096	1.32009005084869	-0.4502058822821507	-0.3803303038901513	-0.3147767184207606	1.1519907498937418	-1.0491532761111002	-0.6295313957377743	0.0018021399422751782	-1.0285881008789575	-0.17152334639967015	0.4281854940890575	-1.0346225795428405
-0.5344386652470722	0.12512044857818913	-0.28673439963194763	-0.962214129703447	0.03775492679584033	0.01329353809983789	-0.34610495366704475	-0.2550498667951165	-0.5731974632766555	-0.7371054730139985	-0.9049183962114035	0.12398931713656546	0.1422231343105124	-0.2390678320270708	-0.8961194523052968	0.2385957106587751	-0.3962904683060213	-0.7198742243002411	-0.01892848293566399	-0.1904467523945552	0.6792927483764108	-0.43455368420656865	0.29990474213943863	-0.2660899125755336	-0.18247044305868337	0.0025954771473124996	0.5192658440619263	-0.27303526288019586	-0.2728031593111013	-0.521822254567278	-0.6954255334784823	-1.1273481323228394	-1.069066896285347	0.5010252829095685	0.9908577379647979	-0.7620816359124707	0.2678590656145257	0.21514443834022504	1.8070432798191036	-0.20100605872762128	-0.26049204324985537	-0.017030013544367357	1.3490167691549046	-0.6650162465174962	-0.8104815656464888	-0.6371623650507108	-1.073295787651075	-0.20280606907772908	1.3234442441510479	-0.6633352314842007
-0.3548095025525024	-0.45616589333094987	-0.4809234696976117	-0.6543182506376678	-0.5241601413831057	-0.7554145122431923	-0.1640043281564324	-0.492392359813193	-0.47402810332390183	-1.2343585629188158	-0.5108326521078168	-0.36050485739833127	-0.40317037321375526	-0.9989675429276311	-0.9663410607158324	0.1723721842195231	0.0569563516359551	-0.47106387923565524	0.7304772795102898	-0.24995206531504346	-0.12908441376590019	-0.34826823049112626	-0.9011381419162885	-0.35295319228620736	-0.5789024714421465	-1.1402405271431444	0.23342216114426212	-0.4611718422955731	0.48191136275413865	-0.3995476430741397	-0.9171243427892174	-1.2062388505695172	-0.7628267268112078	-0.1224328042935517	0.015151795111894602	-0.933479146223609	-0.04446263785933541	-0.6632648324586645	1.1237808461358065	-0.22440830917980537	-0.01455797029088893	0.14484536467007578	0.760800847738158	-0.22218045825118	-1.0415909440122448	-1.0715154174750579	-0.6726247009562936	-0.6976737734371856	0.6742464641513396	-0.5440006304392988
-0.5288783878382841	-0.5371342013497052	-0.5546889897885697	-0.2822308068227211	-0.9092627717132825	-1.1321517254672704	-0.4999159481284697	-0.6725007120426787	-0.2779786498680565	-1.3812484054703997	-0.1422059897738398	-1.193766988128994	-1.3339990570489155	-0.5671851501550218	-0.4657049515615123	-0.39703276359900214	0.23215754050023002	0.2010981585478311	0.9819044344636407	-0.2962873480591103	-1.1511660270107182	-0.36000933842518057	-1.8984500718268742	-0.13470806479299616	-1.2101081956538007	-2.094885109769801	-0.5930785918718816	-0.6015553489715726	0.41080647321401687	-0.533114383092881	-0.7638327244415147	-0.8829502035433735	-0.3604529811386927	-0.8273387198331563	-0.2550140845140735	-1.0814063319706864	-0.1346516971030677	-2.3221149255099522	-0.0010998463869666814	-0.6890492765956825	0.4204251906173212	0.11105428120732368	-0.18770978034396307	0.05571101801397479	-1.1189430030472103	-0.8663040204688667	-0.09117091017247726	-1.2688526107425602	-0.8304901925381545	-0.7149676424216409
-0.7695578660096521	-0.2913771693354612	-0.3808485532551044	-0.12364043279171098	-0.792409004693935	-0.7839378890576763	-1.0212132112323296	-0.641111452080538	-0.07765280123300013	-1.0491174273330985	0.05789958701310007	-1.57641281620659	-1.6079431552008998	0.14156044172452223	0.11813808368118292	-1.1233157278249537	0.15900299173061733	0.4049353613839829	0.44466671154898574	-0.2966924362650563	-1.6496635542704838	-0.3425275373427672	-1.8007928420144508	0.3198353048304962	-1.349498836694033	-2.0134787519369786	-0.8887638427633604	-0.5679468734967588	-0.2260505098306877	-0.5593377594222856	-0.44476301414644004	-0.23967155183954084	-0.19430241178027757	-0.9859533318028376	-0.12824486477836394	-0.7470884341534509	-0.09949643781712116	-3.0945162446792356	-0.8512119354970126	-1.332168509166708	0.6363407628133648	0.11405063323809743	-1.0996116105983522	0.24142508976868252	-0.946192275114166	-0.267404492864736	0.2060449606649304	-1.238380529272155	-1.8091140973066868	-0.9923685072765039
-0.7740843620249545	-0.10295242787711129	-0.07101602238851708	-0.2764434323788306	-0.38672483594091156	0.0701099831287342	-1.3690887462306756	-0.512939162597828	-0.2272138180056959	-0.5229403800272207	-0.12510787767672313	-1.1728070815189504	-0.8771994348430234	0.003513267397757301	0.4117640375476961	-1.449387770392756	0.01533612139508988	-0.18476809287282062	-0.2748551357934839	-0.28539096942794495	-1.3940341503655895	-0.3099809291316715	-0.8587380228868383	0.7177087517930438	-0.7735839780331936	-0.882673311248279	-0.07564890624623527	-0.374504228158867	-0.5427049625733686	-0.3653062519333799	-0.31847205033123815	0.2097914282263734	-0.24065838006760928	-0.5348932858827713	-0.23799562107318573	-0.07959626036550689	-0.1780864550415573	-2.1527474983942763	-1.202483971741517	-1.6801516514379078	0.23148888361003211	0.25457284220784065	-1.801527541379619	0.3608043237533693	-0.539634861173307	0.13994403514918127	0.11142647029929446	-0.44043566260784145	-1.6431117995496012	-1.169463934895112
-0.49154375020143487	0.014143900693976674	0.08045639726603951	-0.46697145916817334	-0.11426127456497856	0.7872814412914287	-1.4411548107984384	-0.4478280073534565	-0.9681649742681144	-0.22375109275585167	-0.7670629345476684	-0.3949947959942414	0.10639355088944512	-0.8730926271140321	0.622483470547912	-1.1872510258874776	0.060151334397222755	-0.948431324786921	-0.42507760726993166	-0.2555666670416405	-0.6242091909742826	-0.37073473239596877	-0.03068042554231735	0.8786988786122788	-0.03971407505577225	0.4721638486956034	1.26715708683032	-0.18024526425612994	-0.1626343142702544	-0.2168230764153478	-0.4996101197686648	0.1414542161885792	-0.13070247035239554	0.03921755288264503	-0.5521898144496773	0.26760141554968053	-0.30603898669345514	-0.42878528129822086	-1.17704516601531	-1.457907051920312	-0.5915669243297402	0.2598554990334571	-2.15280574659182	0.18783014684843768	0.012192700428527032	0.02072859683252384	0.0002586212913245427	0.40855478069513546	-0.9852660979332752	-1.1549880613220922
-0.09078402060393397	0.3275517483723688	-0.044249079366070566	-0.29676541137305606	-0.09792929192019449	0.8777450111994626	-1.2365002173057966	-0.41805030843876023	-1.9530952568119138	-0.2610655627259123	-1.5208790879340035	0.12654554166689078	0.3808499867399222	-1.352858157353082	1.157223793927918	-0.6648206946390063	0.4865430835163443	-1.0804518614752223	0.0505586551951341	-0.13973056847191762	0.29540205883281645	-0.5070375113066146	0.12686189827898237	0.915889911688156	0.18873345530346008	1.1693560807262784	2.001694404655346	-0.10657923808217856	0.43051301540213954	-0.3437800999709011	-0.6911549884962499	-0.178294108922753	0.43204250410673817	0.284412117961045	-0.48311418486449303	-0.03293206241920198	-0.18487424048534049	0.45960542454627024	-0.8811735715283268	-0.7440833829466448	-1.0966520125805472	-0.1390655370152922	-1.9201839768596927	-0.3979602518987636	0.561781194763731	-0.44828533530575726	0.26359913038704136	0.41881343153132916	-0.7965545090976766	-0.935431945685537
0.2629922968496489	0.846791188669517	-0.15095283521664968	0.2677907707598365	-0.0996520142493258	0.4453710705696199	-0.6759103822569369	-0.27653265508478875	-2.3870545032833226	-0.34947664568247233	-1.746881283631358	0.23678522563901988	-0.10533347847978326	-0.7601000638841773	1.9212248266909258	-0.3009177265673835	1.2331093447132437	-0.536153966061571	0.5398564509634364	0.08534705376603943	1.090141646291724	-0.5208022854436132	-0.07074092365910944	1.0503674813369512	-0.05860454145915297	1.0246228366617804	1.643652218180068	-0.09502021172352265	0.6681966164854126	-0.5271873571816943	-0.46354761977975195	-0.2207221276221528	1.2852800105738793	0.24349193606821778	0.19609232788977413	-0.5003030029981334	0.22234010288824826	0.056585859205416464	-0.33187490919022805	0.20075326421208195	-0.7360389448060961	-0.6774824129182782	-1.0479645506954467	-0.9911885252213032	0.9197275779712306	-0.789686267099814	0.8351554939612528	-0.40136885437304115	-1.1215374182397688	-0.4987828620627162
0.5304231803990641	1.1742889312426963	0.16295496628109488	0.7444309654838477	0.08919779798910307	0.008275990756912058	0.21831916612610217	-0.02125027904749082	-1.8176210252464495	-0.20915720546282454	-1.1169371968221498	0.30908116246998824	-0.4961909291014149	0.3006834222927491	2.2705872166309238	-0.14411917125258403	1.9357008697581006	-0.015608116015985917	0.49345906970841663	0.34355157780166273	1.564782845091089	-0.2607187254967271	-0.04787635290718824	1.3145621200488722	-0.14225900424243904	0.5486253439434611	0.8105380638725689	-0.006753928817965557	0.6198071302517036	-0.2774661195050476	0.2579549403129675	0.17557781085459165	1.8630882473301744	0.306321575443848	0.950595998971813	-0.3955582754189196	0.5208259849608657	-0.49581347602833026	0.3390018437595	1.1073363576860815	0.26737974196232484	-0.6776504590937333	0.015567191608172801	-0.931222982333812	0.947466552304894	-0.6448843250402658	1.2805179655693821	-1.049726019089828	-1.090918924615273	0.13195494824254522
0.718820803940707	0.983981078596887	0.8349138179918056	0.6100582954766126	0.360867482567196	-0.08467532808753891	1.0600088131090961	0.12709172904899713	-0.7041109323085103	0.051825501202980614	-0.06869385742775624	0.6451437892003432	-0.13899096173356024	0.7601469232517235	1.7429938848181048	0.08090277526391927	2.148263300536781	-0.07207649265953305	-0.06923225782591845	0.5538540478724311	1.5880282761869042	0.15495308767094745	0.23020789586036805	1.4890090645254754	0.32233577893598564	0.3134207069896871	0.4188949194156244	0.16302544133922894	0.6710760377598161	0.5348838257622532	1.007199137494667	0.6631386529005878	1.6636904144522913	0.6921852168121481	1.117230792466134	0.3360687948310755	0.36987512747938467	0.045760847921408734	0.8173488144550651	1.6647099362521092	1.110469209436367	0.16157051557093033	0.54620199550187	-0.11003581159978201	0.6914903979160842	-0.06361427137641694	1.293805832500658	-0.656987050817446	-0.11672076745830207	0.8288252912083331
0.7825469977482745	0.4482715797330874	1.242779436426805	-0.053363300121227614	0.4663650648442522	0.03044311657043256	1.3051841085061957	-0.007044024155846695	0.0029335101966895113	0.08388387508367273	0.5249269245424325	0.9945904412277263	0.5692345175450199	0.37498810868318805	0.655131437114063	0.5231639640975594	1.6895570783442657	-0.49601356309042127	-0.7651263614396063	0.7297253743285435	1.1745234471169521	0.43898840693336827	0.29607162698563083	1.2968831215712004	0.9135663473331074	0.42400194630258076	0.6132863844734102	0.26296291786455495	0.7246502741287953	1.360172651988744	1.1486499701429482	0.8571192636125149	0.7018237193354803	1.1698328580430293	0.6833675242234974	0.9222281380726023	0.007193060398576753	1.4161078115719548	0.8776784799772406	1.5006466101458018	1.162996496350416	1.2329256706408394	0.295841865615681	0.7112051319496149	0.4025697263290365	0.5267701786704021	0.977095120663364	0.4623135505478421	1.2264635674985767	1.4159942751618213
0.6856364601249344	0.009350703877372794	0.8451326202612428	-0.5103224131390826	0.37472327798215666	0.0006237064703707235	0.8682684499622285	-0.24497640346275976	-0.09039476525526745	-0.19592535218698945	0.26346347476097987	0.810943152664229	0.6488815477527756	-0.15223122071289388	-0.20742080850670203	0.9441524747657865	0.7931185941270918	-0.682847595556247	-1.318534074109643	0.9129370492809666	0.5082494119209363	0.47743853272121417	-0.07473665690048323	0.6274611063966837	0.87816571224716	0.5737764250937695	0.69294803011228	0.21466357392645738	0.20131873624999397	1.440820661536386	0.48853533053811055	0.7567971038340531	-0.4677638365369199	1.2889928207342236	0.2052711635133208	0.6464167882653703	0.049701304493196666	2.099082650474828	0.6762945095403539	0.454340617900279	0.5249687189133473	1.500721266474886	-0.08485382969582805	0.6478973504011408	0.34839979362589385	0.6656273684249219	0.6305146016078151	1.1404205221564696	1.7571912917671677	1.8187909983928439
0.5494162455236811	-0.1736924652288212	-0.14321086406693134	-0.09004755092079965	0.3191818029888579	-0.28527651674732774	0.3927192740400095	-0.1284008028373223	-0.340569908888144	-0.4073113531912218	-0.2667623758814415	-0.03654611553506252	-0.23294109593824422	-0.21798853518863287	-0.43941514384969055	0.9750073025251382	-0.0894777923048085	-0.4041286932684705	-1.6655907747180212	1.0311053610224414	-0.19713382633291648	0.5003028962334026	-0.4661731115232483	-0.36318162772397095	0.06505336626688045	0.46741595852303724	0.07182045067808769	0.1882156482614015	-1.0364413099934704	0.6309785555251433	-0.4898090800688649	0.5872183733427161	-1.1794956439875008	0.8322133272743814	0.06704350918732122	-0.29472980384763325	0.733154404194149	1.1743600802796232	0.6335936846819761	-1.0543868208803533	-0.10263849080954503	0.5610723519618331	0.35327246838061677	-0.27157978659261894	0.567547075064826	0.2932007083697682	0.41858782692929997	0.7176866291454657	1.0363038854741529	2.0893339283764902
0.6420018336450424	-0.3164710913468081	-0.8970890778772125	1.0580260181095815	0.48120858572178266	-0.6119690040712537	0.6754395543036918	0.6100876402585657	0.20967335235260906	-0.13086792863966096	-0.04125319799790721	-0.9469410035803459	-1.2506629083872869	-0.03138712975860886	-0.3615652048752629	0.5582460492795276	-0.6256752567180974	0.024765752530539295	-1.7183358802733646	0.9286358509740477	-0.8286357296175305	0.8380740987460554	-0.32679049659448856	-1.2681355909105516	-0.8196420007682368	0.09909679506292327	-0.9283061141603104	0.44434715094445226	-2.1381460643018677	-0.355700796488633	-1.0377929126686696	0.3691196907115907	-1.1668107558001526	0.02750018379508181	0.10273891097793285	-0.9900620910968922	1.5390306922498183	-0.47781780565567267	0.9537148731917786	-2.1061676046754347	-0.046047452521243135	-0.9000270340558137	1.7180353314198589	-1.044777789660477	0.8401897443604439	-0.10542697823960166	0.34146609018966945	-0.19846181002186986	-0.11109924290323366	2.2441991772732504
1.127512090241022	-0.5334545165918639	-0.8434611767352348	2.0271358475963943	0.7439347550163316	-0.7578937601434212	1.7669706614086453	1.658488176022241	1.6505235304572998	0.5500013669909187	1.2712204800673839	-1.0961174476619586	-1.2572692396189586	-0.10402275299662689	-0.4762338404072397	0.015765355631731103	-0.7547775747206145	0.27448448854567453	-1.3031473166452707	0.5964042497457807	-1.2989189456905508	1.5078831189247484	0.29397301269711085	-1.5786660979364582	-0.9458757043542506	-0.3105984441750736	-1.4085372544438821	0.9848116475486743	-2.0398077611192402	-0.6149081943091753	-0.8072648718266946	-0.1027851934888717	-0.7249536877478282	-0.6349348807837323	-0.008194089943296368	-0.8119509883850338	1.7260721788423503	-1.1036796808939056	1.3264898782998762	-1.9740232075740263	0.7808287253414159	-1.7779243919487389	2.9067566706623076	-0.7734166507981741	0.9422136595031073	0.11315731271749291	0.4187622940414717	-0.48135025774990575	-0.5207703621031341	2.146363609765991
1.8031617274288199	-0.5401905812633446	-0.22892646789416557	2.016253289726283	0.8307903304095697	-0.7440641254745477	2.782048995432712	2.282254737960661	2.9087772604048414	1.094993291165118	2.79659803026814	-0.27125773677559206	-0.027618500468568494	-0.3667563404460617	-0.7750630968086721	-0.33148078942786874	-0.5863926142207456	0.3917153687492318	-0.44376492820218333	0.29355596274240486	-1.400915900273601	2.096983537928497	0.771280364698364	-1.0144212599097726	-0.21721720312602877	-0.5170827538547909	-0.9235972168149542	1.4373724142525932	-0.7347683511640786	0.03385478784543077	-0.10499142863970241	-0.8073265875321384	-0.41253313452542845	-0.7756364181387883	-0.2477939366083921	-0.022734771238691248	1.1522596014939923	-0.07054719941420581	1.2134327289416262	-0.8146315089874742	1.7943034113405993	-1.5865428732196223	2.6249074985326684	0.34101111489925323	0.8949600688489954	1.082697845813327	0.6894675867576037	0.20220043605335597	0.04728361442579974	1.6517506853632764
2.1404251406507635	-0.0638408919979515	0.273620738275155	1.0810099116816705	0.6294907760705347	-0.6993192435667946	2.7241389784431913	1.9435155199091618	2.739531451109289	1.128247165058636	3.1830815994364827	0.8515277049643953	1.4694757030652983	-0.23091784120320286	-0.7899533743101796	-0.4984481450980137	-0.2603862400266206	0.5239121152226484	0.4520609601482936	0.3165750607434801	-0.9135580804663327	2.103424434272392	0.6796658395101544	0.13538320511841634	0.7016078536007035	-0.3747587563126795	0.029179768823374388	1.3632072046556873	0.593028399289645	0.8608270137818955	0.4902693777815215	-1.2490678605401526	-0.5688008088063589	-0.3874737961585625	-0.37992994071802916	0.6546725338547009	0.39935154084763763	1.4178656896601596	0.44822104289037706	0.42519990341062164	2.149048312661321	-0.7402051970860464	0.8145699451359395	1.2316180416172389	0.8809102702904169	2.134633937770134	0.9890110433346301	1.101515650142701	0.7645876116255709	0.874744931666649
1.6799570318230037	0.5526792208435812	0.3858451307274484	-0.004064835211128646	0.2881916045926858	-0.5870086286685651	1.47041135946225	0.8004673891003394	0.9864482094619934	0.8777870633065208	1.885927905209976	1.301437576148467	2.0140991332829294	0.4770885882886505	-0.28459069046118163	-0.699953093147464	0.06390082050481752	0.49499833127255344	0.892406703385129	0.6273292804299795	0.054026569468930176	1.4025276746675672	0.30928128036649827	1.0705214922171353	1.1204538948035394	0.11722973753398805	0.6068619585945277	0.6843648427589233	0.8619067841071968	0.9710943477858234	0.6996402758573943	-0.8968022682290602	-1.0513081931920987	0.1783145855106675	-0.4166464402108082	0.8739684771364524	0.08049320947770111	1.712277512040936	-0.52231795566506	0.8898963836738366	1.3429156396536752	0.07828109412609117	-1.1120078270256317	1.1170655256352422	0.9039342822945141	2.3071143544492476	0.9270729764829199	1.3684105315056794	0.7755051574248845	0.20308016363940218
0.4652364840638188	0.4902002708452604	0.43107157863452983	-0.544776350541971	0.006885558613150781	-0.21650225320938568	-0.13048072758967078	-0.4027078451396071	-1.2066751242882836	0.8763841844026872	-0.2770881416117906	0.7071299571814023	1.2377344652340574	1.0573971380044616	0.34677880329997934	-0.9354824819625718	0.195217775499875	-0.011448488290515563	0.8028638236008512	0.8156378510389706	0.9479721669727296	0.376309789529801	0.2557039485026069	1.104756076191229	0.9318661938171883	0.7817728625803375	0.5468059880294479	-0.22014485407108933	0.2725789901818708	0.19518605987975202	0.6997123083786397	0.14649857804950786	-1.3775751634747435	0.4780483141933512	-0.6354584678357236	0.8901903460224004	0.20111871335137801	0.5700411095357575	-1.047489708981915	0.5947136296629891	-0.3804096722247782	0.5878217893275769	-1.607972998728906	0.2231610782674576	0.662572226866896	1.277593775495206	0.29670751573922177	1.006648220135238	0.12230621244678652	-0.0283452385716571
-0.8907643491801784	-0.6183262201561426	0.7349805095649036	-0.4800612772418322	-0.16243004485403734	0.45363607636882564	-1.0968098191583595	-0.9511412180308304	-2.422089566347117	1.2860236992095113	-1.8391042866712675	-0.36442043164769167	-0.18745561357866244	0.6982975996248139	0.5082342967793478	-0.8707845871324718	0.045971496887782626	-0.8419854644663911	0.5963414546332744	0.5242565749495368	1.2124732218882415	-0.4070763830844023	0.6422999943291139	0.3515212900611401	0.5084321993526418	1.3037264425214048	0.3384991100453788	-0.8380992808450273	-0.07106394229791282	-0.7838234896350951	0.7764020348418005	1.1139190380124178	-1.1144201669761595	0.31455219157352604	-1.0514578204299039	1.0363790806647597	0.3073841761575184	-0.6567522782739239	-0.8788868447899794	0.2867004526985105	-2.130027648579539	0.8918410151733618	-0.5012374303636948	-0.642645297557122	-0.08690297522731724	-0.21415812649559252	-0.5253148526882617	0.649426233746039	-0.46425567491286607	0.15634239326075575
-1.6174816996157015	-2.041403501807958	1.1006356387317373	-0.1856191786210526	-0.26655842297849847	1.1326279225784577	-1.1458763296136039	-0.6993436927790753	-2.16084645064644	1.6810589463364867	-1.9342137462374447	-0.9232300443236228	-1.2547654505285835	-0.46720387047844125	0.10941997945986524	-0.2408901958357412	-0.18825542684018576	-1.2834937648263403	0.6824599241954828	-0.12329317215402337	0.9008771270909731	-0.6414754484699572	1.0121210857515837	-0.321670661403629	0.2096116072102304	1.4124277299658623	0.5223354369109967	-0.9232585443499352	0.40690560491579847	-1.1363605896558557	0.957646215637293	1.3230126213491207	-0.20160420160674658	-0.10948520672873696	-1.1527066373257666	1.2491414979081916	0.13044928823631624	-0.6220345076166225	-0.3074645002173615	0.5761494263580141	-2.953060167812888	1.0507071816562232	0.9509815142053684	-0.9793089536618306	-1.050192430549323	-0.9754356592922433	-0.8116168583577534	0.6201998638999859	-0.48167502512891985	0.4532063757049612
-1.3654969223846685	-2.4897335709342867	1.0947202851844693	0.06055944405416573	-0.2944888744280857	1.4045558557842717	-0.7163484739070302	-0.07124996077283385	-1.0779393430446198	1.5488401675227104	-0.8975764316169488	-0.43067189895009617	-1.3774177874342242	-1.3983209749940446	-0.3533633462993623	0.6783573740787237	-0.11801781857039377	-0.8408618379164373	1.0043735938904388	-0.622748682685297	0.6838885542616194	-0.45604737303726683	1.0095604835923138	-0.18400941333522156	0.14406684299366077	1.0810159842426472	1.0139569203071843	-0.6053075571516411	1.0901762407803637	-0.6492422009553263	1.054144278691187	0.8535051918825539	0.9947873279072132	-0.38012812655305367	-0.4499264701099528	1.2425851770253546	-0.13051760983350408	0.5369337436485622	0.25333650772605004	1.3111139543860102	-2.500176295297326	0.9821213678999671	1.4594076539594485	-0.8648129875856928	-1.4700982055787726	-0.468407605528998	-0.2584697482531183	0.5961947430855942	-0.10352317866332968	0.6234238847859889
-0.4704432565202781	-1.3821618133319131	0.7200606127431083	0.258250934421918	-0.1833466130116116	1.1067091448891182	-0.35690579513446125	0.39636109685623266	-0.20358331912681676	0.8818524768493756	0.2242440649255779	0.7473912286337364	-0.5853193353642756	-1.2847987340664164	-0.42867934748817466	1.154266359109015	0.4256198806294613	0.029218185252963127	1.1645135635805737	-0.6432795023549743	1.0903273659985295	-0.21439632619195395	0.888306078470832	0.5290397701814747	0.31072981426819235	0.5230984311910541	1.2325965867650177	-0.19216757827244021	1.0680933363602125	0.1937262575309864	0.9773210328229933	0.35483985446829147	1.8951544513965408	-0.26077205832840783	0.7677502737052055	0.9814741490678389	-0.1777885612252192	1.47960465513501	0.6692009047742221	1.8326379969999465	-1.2357262726761542	0.7874248590782251	0.9453377487440376	-0.5117200371648798	-0.8629156922071991	0.6895031873005943	0.5729691559841125	0.2488323310098694	0.2473218922242943	0.6545833068089955
0.3308600241593707	0.5422788522833774	0.47548167277697956	0.42445822456313864	0.029665634263708187	0.4743862891696531	-0.2531108570673227	0.48602650120301033	-0.038368899891821136	0.162298422586261	0.6342916385531775	1.6761414622740267	0.6984398738611981	-0.39667286038344196	-0.22629970638276273	0.6740484351023304	1.078893463535906	0.29455783660826323	0.956047646828704	-0.39431280335639757	1.8014464790810234	-0.17866149086477762	1.1119280720727844	0.8429248711132656	0.7166457722772281	-0.01196060025042087	0.8107553598335215	0.08155835861877553	0.37397643813464687	0.7719142604322187	0.8667116336742868	0.24687404534600038	2.0519247372923917	0.09870793396831148	1.5313375210783517	0.7335960432695133	-0.05767273871953927	1.2294194766517164	0.9945915970975608	1.7319643990868216	-0.008731684144546711	0.8555701912637219	0.31778474976991933	0.07225855687904963	0.3493074303210773	1.3446176197456041	0.7805855947123634	-0.15052122577854793	0.4649163864221912	0.5769686659453971
0.5008064965424319	1.9529361372377632	0.6518102089597059	0.4129392457371924	0.1807212949065816	-0.04471385159138029	-0.2842832889840269	0.3473980395883062	-0.322393777939894	-0.17031385725680895	0.30847941556903635	1.6594148166947953	1.8976187609240862	0.3411149293870367	-0.16061747677729213	-0.4484882403056065	1.2040097706786324	-0.44256709403661715	0.6228523972182837	-0.35654881106498765	1.9158922164449028	-0.3371986633575665	1.583940001521781	0.17480056154564919	1.2478885824763037	-0.3823083282395171	0.031600502854161425	0.16198788613485202	-0.0500373177743784	0.873644204370892	0.8639152793608152	0.30907581415412183	1.4539245218760546	0.3691262454771892	1.2031033990376307	0.6467607566408191	-0.0714094098166608	0.18079857999203855	1.121526497586817	1.2372794363049298	0.629196796324016	1.3792165265001897	0.25173356654109447	0.8400916816531823	1.1409210310150708	0.9055656254514302	0.12063236511223568	-0.07982133377361256	0.7102073034543734	0.2849358052170909
0.11143891484002505	2.1856374909993685	0.8477170805120662	0.13631849225765083	0.17820650056932996	-0.06664249695477441	-0.30247722829985313	0.23681810762825115	-0.475672865458504	-0.07615434915882931	-0.22300170716211898	0.8262459221115854	2.4596323451632136	0.41967660497051357	-0.28352821375236376	-1.2111023084164367	0.5754892280472197	-1.3489493912217645	0.5486416542797838	-0.6847325498579028	1.0126499389488515	-0.4864041541927228	1.6341389923575007	-0.9055150074391859	1.580152817278604	-0.47442880334150495	-0.4549317588215508	0.1453003398483706	0.42664876348805214	0.729143852657145	0.884712055848547	0.1236347130776439	0.5994897504018375	0.4485801721878178	0.23500081022224498	0.5125683528948309	-0.32265085155439366	-0.47159324015774856	0.776158526461442	0.8886084950425374	0.7538035789004928	1.8785377817444509	0.5164556933903791	1.4028923826697999	0.9416420527003344	-0.1780388109195675	-0.6645563318530221	0.42629577470217794	0.9703528435911659	-0.2923272707019942
-0.2762273039913187	1.6869489335812882	0.49202336529084334	-0.1543553816086176	0.16519458833132278	0.5576939764980106	-0.21341415957750023	0.2821340947056194	-0.13869793497795635	0.2620918956857097	-0.4227459629128129	0.0037256534519605343	2.115393285769135	0.13426557591054805	-0.1170249476844457	-0.7583521101196316	-0.25139447591348957	-1.2092883754917187	0.7995226331503936	-0.9948363980136803	-0.20259082573698953	-0.43185635059882765	0.9169310803573857	-1.2332062938216861	1.4292290727811616	-0.10602474841803226	-0.25720775966838555	0.19064550303844738	1.3386052466543334	0.6496924103879594	0.7514097031682484	-0.26143282955452296	0.20553196988334843	0.5882691535272987	-0.29320228354737304	0.11632635632532791	-0.551637213398187	-0.052334477699702016	-0.023040120266873663	0.9797924650338107	0.8156537290262326	1.5545076780314666	0.5432778385244076	1.3469566561956812	0.29445486938179216	-0.9527410702405349	-0.636210233418707	0.740022182492059	0.9945710927112525	-0.8848724319529948
-0.13926996480078113	1.2995570642625398	-0.22487050676375542	-0.03868789041310925	0.3718916260627314	1.645498170774677	0.10061396892848291	0.46235847864126633	0.6369439505426683	0.7587100387525939	-0.08497737460374213	-0.018736829806033712	1.1243924569424675	-0.012465606956819045	0.7336362444566517	0.8377917635390497	-0.4189670378126431	0.20232555553074622	1.0778616982418368	-0.7984083684802805	-0.5302840379804274	-0.12801084555729778	0.06634294979770473	-0.35962485542662226	0.903169107027516	0.7996993562461295	0.4435437115080438	0.4051548838408297	1.7681150678684905	0.7330782716675868	0.5199561000593568	-0.33803921383663904	0.6560643577795284	1.0501239075608009	0.13785885943819254	-0.31079722690998357	-0.4784973815583597	1.0239412947858526	-0.6756642697760346	1.380357024308424	1.1415697588073097	0.27953489148432803	0.30780746968596473	0.8825112802159494	0.263582201577874	-0.866872181177355	0.28770726700418786	0.5527966847725526	0.7399961253816307	-0.9755942348428046
0.5442837836223232	1.3179329299615665	-0.32991643473492765	0.5552656178592448	0.7896506777927259	2.640462962479082	0.7081288463728916	0.6974934445489154	1.5424840425464246	1.3690759928600442	0.6725901474405596	0.7937106770372067	0.1566938305902696	0.06709481570652327	1.916834428243959	2.5683498923545183	0.3080268873279565	1.8438151885016452	1.0784423485499512	-0.08142399793313491	0.4142016812434673	0.3122105431304559	0.09905263192046959	0.8788087783933354	0.43830630916845614	1.8882513089995159	1.0917297988786583	0.7303106481268304	1.504153729739261	0.8759250034817566	0.4961845595906867	0.1917019967055968	1.6020950020651525	1.67037589697331	0.9632983740039079	-0.261311838280947	-0.17879861230207164	1.8593886502164159	-0.4568686832319144	1.7744612200372372	1.6836268447305769	-0.9704700457543927	0.29700575746820823	0.842355762503778	1.1521561830454763	-0.14362088488388028	1.2089487596628377	0.4776550611906964	0.6103171223725042	-0.3650724700349701
1.2820740227799599	1.3344378048522096	0.7796776232284786	1.1327327511447312	1.0828570143411744	2.8006726334424368	1.399351737803986	0.8717940295195873	2.254296390488579	1.7798812345818293	1.5553484016468602	1.6594169380148742	-0.25128666447265047	0.18784053869549286	2.4765614849512896	3.2512836441321986	1.1719305003771632	2.535507423308654	0.7631571260346166	0.6367331425262558	1.6860747655775763	0.69036308344378	1.1281134650499085	1.211227168883818	0.28367443932609177	2.3921792274176723	1.1665705390082521	0.9335757625030958	1.1653122390278348	0.9415963767742428	0.8084989140470542	0.9516032447587504	2.1466481865532616	1.8651361054443818	1.2506562219614403	0.3524795306086676	0.0038658321555097145	1.9636651472465199	0.6238496866284831	1.8966710107552904	2.151655252633474	-0.9830508890120578	0.6530167601771824	1.750764199717455	1.9912075283415898	0.5896356882634676	1.1886615079551843	1.321282770673883	0.9815198354295074	0.43095590669899186
1.4713057310524928	0.8649733649038693	2.344010851796839	1.064142918341092	0.8997187293945546	1.7034121476608266	1.6628216510887939	0.802704922446738	2.5788979583111855	1.4347146653245602	2.198298744128615	1.6513663010055681	-0.17355229968023528	0.38571671922545525	1.7322398641230778	2.3993956307176174	1.096721009863695	2.1274712316279234	0.2730859630341884	0.813745440857766	1.9263691539341672	0.8104112011716106	1.9773757267298588	0.24562977042745404	0.153068162441133	1.7117098749646396	0.4659819237779634	0.7781455718747149	1.1798830712835995	0.8457423410574446	1.0563568507083871	1.2381741737274896	1.5825973018562398	1.1406124877633372	0.7370383446548454	0.8812424823659796	-0.1326795982154224	1.467423017462935	1.581440961258868	1.536474405165642	2.2670763107034415	0.3395246931275154	0.7457800678297417	2.9866785682242236	1.490225474569998	0.8764702768258108	0.17922793255363756	2.7862557347495107	1.5571453967119886	0.5538462662472999
0.8443017110519869	-0.0835158160428245	2.76687966553649	0.21537912919757773	0.24390042427687333	-0.2891925696376701	1.061803784114677	0.31026608702161995	2.4724206407939593	0.07132838407573966	2.2614049303854484	0.5101093041064645	-0.16053750007466436	0.8860082415161938	-0.029566225649549412	0.4996615132297823	-0.23652092445085585	1.3709939168750735	-0.2895289777643691	0.3794303219791719	0.7252520610706789	0.5573272568193187	1.3412548636805504	-1.2152116816373253	-0.44431603205185977	0.0542736719275202	-0.8118326212195314	0.2509244728222032	1.0775160588035912	0.5372929360566068	0.5903676414633338	0.7589013016516398	0.05631358311983516	-0.40637297353482615	-0.03749020942387109	0.5488239522757427	-0.45461669517500286	0.6880757147198713	1.3039998016712573	0.5246746639342543	1.8750364105566644	1.7084954170961117	-0.12073520544562863	3.1947557171460077	-0.5268228918595624	0.6526828941674411	-1.0521248204765978	3.356092487164687	1.5015501464970171	-0.33466896899521553
-0.38880558270622884	-1.0857247744312444	1.253553497756911	-0.9399759958150131	-0.5265591175009943	-2.1658995474043685	-0.32264015594013157	-0.5888882340061241	1.9829221387041376	-1.8232725065343152	1.5874974192189406	-1.1437621216979448	-0.6038957405252513	1.5640788264821117	-1.776670366635244	-1.4272763233320755	-2.0389484849235915	0.8332166964322542	-0.8799443662318619	-0.2910925036176134	-1.049937597799659	-0.03909066419162566	-0.743827470681182	-2.111160488655153	-1.5259416904761671	-1.6200892005586918	-2.147422936634746	-0.39443900519186037	0.12272311831004878	0.005814727691087188	-0.7639041842240397	-0.11620813718809979	-1.5179399094626964	-2.1144080245276444	-0.5225425863301688	-0.6355021449366324	-0.7095857667872995	-0.2354273434882274	-0.3002037796942236	-1.0772580407497558	0.937632465150162	1.6909674462893698	-1.7087685876563878	1.6804890765997456	-2.803879029632276	0.09680354101890426	-1.8015567753469703	1.8231717378787409	0.37092007460200915	-1.6473245877478724
-1.7298981717454096	-1.7639540750952796	-1.2771272395479207	-1.8135566049097092	-1.0588349189258182	-3.0512239488584987	-1.8790144091838779	-1.573477190619584	1.1866467561772056	-3.283195836117466	0.3484922298709119	-2.377511809153907	-1.307222236402952	1.8006760440358225	-2.6097009960193285	-2.5427445303150096	-3.1555291621190404	0.32779362023874314	-1.3837588838818182	-0.8025045002939823	-2.2419159510032207	-0.7877480865532502	-2.837238325206701	-2.1502296822762004	-2.4572400222238264	-2.4185943215266907	-2.9491164717590372	-0.8567923472292848	-1.5231236275598279	-0.6515300431053649	-2.36223591889474	-0.8227701990238464	-2.268454528007008	-3.25870451185448	-0.7786933698641109	-1.7790509269080639	-0.8092878362075399	-1.2499818249701502	-2.1244879298603347	-2.781236437960646	-0.4316695924574068	0.1419525358134888	-2.891019648779174	-0.7540078993036687	-3.8441072632861775	-0.5565685590405351	-2.0396776253843387	-1.1948019284609188	-1.2536975853384955	-2.427343373689759
-2.688441091545509	-2.0515997866090765	-3.0929127114956483	-2.1788193028192535	-1.286454185817659	-2.911920886572596	-2.921513035706485	-2.1924990609524877	0.18980127323911816	-3.6708353299464167	-0.9845054862445748	-2.72040759290075	-1.739176046300984	1.1469768843709534	-2.4103400135971587	-2.619631066394939	-3.1001813723882963	-0.4855074972332368	-1.6368379440309737	-1.0423063090595146	-2.5167385397614415	-1.4092535996615487	-3.562695598105806	-1.8060913263685043	-2.5722310995110567	-2.2772510059279463	-2.9138076790888476	-1.042204548465307	-2.7130991477198787	-1.2190516454532017	-3.262589496470254	-1.154497353473282	-2.1019954663856626	-3.509758554454668	-1.1806262396167033	-2.0266157117813925	-0.8249634905058585	-2.147015832413589	-2.92134661561602	-3.850257506291454	-1.89651674050697	-1.7520616166339744	-2.8138486762380133	-2.547004249377286	-3.310024228494254	-1.0748549167737778	-2.1428595480750086	-3.6276572737061135	-2.291480116085872	-2.2712198389665494
-2.9690327504019787	-2.0583596344265147	-3.347995306419914	-2.1241734834047983	-1.332967026656204	-2.4152267562644014	-3.1418622994938064	-2.2087298608246564	-0.8030214746516287	-3.1527080473620233	-1.8866111540746628	-2.3961283305062535	-1.6339490142180808	-0.01019326291526753	-1.717769667205236	-1.9627436510601022	-2.320293352982335	-1.2953582357366573	-1.6204982722403058	-1.0939395956498645	-2.395024794996067	-1.6809718093841461	-2.9347471705621873	-1.5080048881957966	-1.9005857714967331	-1.8429472176302628	-2.234262782134819	-1.0702514009385544	-2.545930980308582	-1.4769171281385784	-3.096315194484943	-1.265338782794458	-1.610948725729892	-2.9735560357282145	-1.7135310818437004	-1.4576661635639814	-0.8002147216928764	-2.604957391593442	-2.470474171903238	-3.828656149141035	-2.9628370557147683	-2.7859131520355156	-1.8133698728702543	-2.893866183691146	-2.1299101178619098	-1.2783551608552033	-2.23830276625352	-3.9566726022524867	-2.2907331869192147	-1.6031715723674815
-2.5156181432582225	-1.837668091069252	-2.6692707051502484	-1.7092866650841905	-1.2394599636748842	-2.0828077878033677	-2.6530364068000245	-1.7584380899149124	-1.4694321269189534	-2.345039988077243	-2.072905802988784	-1.8688947302285446	-1.2131684744575428	-0.7724552105770659	-1.1127905884221105	-1.024144200687236	-1.5288287504456466	-1.3407278790512585	-1.5188680258218525	-0.9935307729728232	-2.3559750503875145	-1.5562305062521054	-2.067425543702849	-1.1443045207945173	-1.1220403224007456	-1.6433364612448467	-1.3999057376997728	-1.0464890148084722	-1.4187816877771613	-1.337901588611268	-2.3244036731566178	-1.2605010746520133	-1.3016177451806148	-1.9386682624542981	-1.86443892983544	-0.9014248625367738	-0.7032240533036919	-2.4711489195243495	-1.593205156999712	-2.907184403048149	-3.240757163614877	-2.833272060363461	-0.9636191952941301	-2.343440788353936	-1.3178702725880942	-1.1622351653895677	-2.0315893190196457	-2.6302448331799444	-1.802126490789302	-1.06795079497134
-1.4888227936818927	-1.3606424264414423	-2.1034689846839036	-0.8948747627367675	-0.9175615578628094	-1.7315442453861323	-1.7332047112499194	-1.1501567864153281	-1.5181263914449183	-1.6117124562647982	-1.6219908520354456	-1.2918292236624236	-0.81672518603154	-0.7698380768031802	-0.7749980985981657	-0.08879703718401208	-0.9487797152102269	-0.4152353293544843	-1.4722214577435402	-0.6833147873264833	-2.216125234891252	-1.1618853947998555	-1.7389467471333562	-0.42599118886856613	-0.7811411387077019	-1.535495942718395	-0.7317773097286993	-0.9092348513639397	-0.5638152542816199	-0.8687465673442755	-1.6167138815591728	-1.0025529631756263	-1.0596145889000732	-0.6895681789245911	-1.2598820135199305	-0.9017720386718524	-0.5475582175249535	-1.9024384213176704	-1.07686112451704	-1.706939816776551	-2.7006165724670974	-2.5451809045177907	-0.8051137532143396	-1.890410941884234	-0.9441711217075313	-0.93022144294525	-1.2688643865411993	-1.327335828576187	-1.5484680247520417	-0.8296543949160059
-0.22025216107425846	-0.6600590916397049	-1.8409286414025363	0.16779016693818713	-0.3816940038056513	-0.8788375769416159	-0.6498266399283863	-0.5463755140016291	-0.9395038467681012	-0.8597232486188274	-0.8659079032449888	-0.4957904675640498	-0.48142819859633607	-0.5989479175974992	-0.5443555551701817	0.7517605914616706	-0.29740165196887264	0.6876265040988117	-1.32871672621742	-0.18092804172299395	-1.5069872847968162	-0.6857106960781865	-1.600476041134017	0.5143692293362061	-0.7060158525593515	-1.0655601525900207	-0.14626594105947482	-0.5589223114864831	-0.61986551540551	-0.21638713685143404	-1.1293701242810443	-0.37568661275865994	-0.4706395183511851	0.4905874633954541	-0.20090727073323708	-1.0938652235279334	-0.4190891511971967	-1.204440376321639	-0.8169504883547188	-0.7086470079229443	-1.6737984592802375	-2.2461532680524687	-0.8067536339159835	-1.759819254420615	-0.3847860344549264	-0.7994560743838379	-0.1757632447489167	-1.02780280549414	-1.4719255781253215	-0.5813214468784922
0.8768331754898507	0.07895003257345569	-1.2529857525227537	0.9972752120962188	0.09766742901793017	0.4008570904250865	0.31846991442751527	0.08390623371741927	-0.10765364029576581	0.018072815850842448	-0.17237955445928815	0.5287342603892734	-0.029796620719028815	-1.018688428221495	-0.26314702881504637	1.4206997466189701	0.6010244748777793	0.9740946708834471	-0.7882979233359552	0.3138222275848827	-0.2740775909019229	-0.26642256737835784	-0.9153211880960946	1.1448891095405378	-0.3390653968178515	-0.24016216195563675	0.5665521929247196	-0.09467586781739447	-0.9892455827737814	0.4300013473226847	-0.5435478854359247	0.40591309910188583	0.4412348391695565	1.3080244113146857	0.6023684430270203	-0.7453239800688463	-0.3271941374831381	-0.6017437435661257	-0.16639307451932328	0.046148953403260945	-0.6030298036984213	-1.5481904017472599	-0.18648113411361758	-1.3540385324346726	0.6160616725874695	-0.7558808353311873	0.6901317469361651	-1.1741787906233956	-0.9107659925456599	-0.12420276048503863
1.4499249229179687	0.5881833021353463	-0.02876812119840719	1.1429717934524435	0.19280453973736963	1.300440486056294	0.8910459488092918	0.7064319211521827	0.43488798303436377	0.7408639853514275	0.21272900882289014	1.323773846034797	0.4904435768639827	-1.8794185308520515	0.01714128361760674	1.734583122978591	1.4031654081281113	0.35148751758392943	0.1666132637576648	0.5484760914484532	0.7684691796691311	0.026364357770343416	0.23049168998140804	1.131847415560478	0.43545390601386164	0.3087687888193213	1.2885594434571017	0.18656906736070378	-0.7197128878899348	0.8221982173415101	0.26004032741793376	0.9023668058550087	1.042176939133864	1.5826807686606315	0.7605992103735248	0.2210644716061939	-0.1472548336485807	-0.1922211870989246	1.0110028479458206	0.7062818802753366	0.21074007899627809	-0.14730410783023484	0.9776213684354496	-0.3120439685469629	1.4648408202186312	-0.5905548167183906	0.964451148121308	-0.7587755932281254	0.31274894975452666	0.3022829392871566
1.3539510920368532	0.680164226609923	1.1653992934124067	0.6769777180621009	-0.1304303393260713	1.1223132657480999	0.9711239951732401	1.0490406359105622	0.36458726868037905	0.8711180165738408	0.20417748554169793	1.306410135091478	0.6825075767668655	-2.1869804618536364	0.1331720807900009	1.5130117534446017	1.55869260270162	-0.33739035730852157	1.0991406552732328	0.44039586803932074	0.9405578153370899	0.15686403712217664	0.8605456238880033	0.7085852270504739	1.0155693578392548	0.03406416763054872	1.5581529495161874	0.0846390984947407	0.249154939905035	0.722949567543248	0.8410677084508184	0.85424239541137	0.7868984240708944	1.393313276707267	0.5216469810696386	1.007276144457169	0.1685083839189177	-0.03227958671045591	1.9428751438674194	1.2072396010991193	0.6716521090508225	1.3600680489382582	1.7526399367266976	0.7607484651288614	1.408859262820597	-0.228320270104328	0.7504699428808494	0.19974329142673922	1.359947624650556	0.3491334344130905
0.7299961231916815	0.3937698094643601	1.3823477244585982	0.16974175629340232	-0.5417654584249405	0.17406855766398216	0.7917253907365355	0.8332646486228446	-0.20632289168483556	0.39473640536783833	-0.14469142644837157	0.4362384178385128	0.2580884591118619	-1.2954917551189145	0.04503669752117865	0.8187949212886299	0.9696845264803398	-0.368378846852213	1.4845302816374817	0.14244062932382298	0.30934168338503054	0.12588306794493034	0.30517098287152383	0.3693247577182179	0.7505185994034809	-0.7853184082194776	1.105756604620764	-0.2533381373653504	1.0199114975333956	0.12283853603559969	0.6946742325840254	0.40180027071305313	-0.03686467543234157	1.0428274686481702	0.3770163719761002	0.8314331820288666	0.3939314372849251	-0.14263793986681042	1.7540905791307306	1.25965570561067	0.8107136894845873	1.8767300044609059	1.4621575548338248	0.880216284931495	0.5102000635808971	0.06091726114870693	0.4045838545409532	0.6802462606585244	1.2289241596065745	0.06166261401823567
-0.033912862916618706	0.01967194180018725	0.5445777300508597	0.10193924230168991	-0.6646155233782307	-0.4286767994485951	0.7407420891551175	0.1841931449283627	-0.8662834881843685	-0.13594094757816189	-0.6616870169777511	-0.5854246135423805	-0.4723323402282799	0.23892432798845825	-0.06556602874339351	0.036223996958423314	0.20250484853502543	0.05909116876883385	1.2161801585072203	-0.09858154937820987	-0.40991564197078034	0.01825648077904721	-0.8516035288546282	0.3378112158404346	-0.2201234139200439	-1.2150681826894971	0.31757632937488867	-0.4504194489040501	0.8541406740316201	-0.6105603997332862	-0.009264414739042326	-0.0964959884258519	-0.5026758221383253	0.84245444090838	0.5205691649019584	-0.12524555226724451	0.2321207021718969	-0.41036703542077735	0.5364149811353327	0.7416802110038825	0.7209572602696527	1.0597237556099823	0.5163653196398595	-0.11444357008310024	-0.31982996305480954	-0.09465436594320852	0.18557663832736693	0.06636978099081513	0.030174622980858604	-0.12592633860873292
-0.47694686768342653	-0.07273774279463596	-0.42491150721529064	0.3813471357240654	-0.425154386230186	0.05282773985993761	0.9739461788760961	-0.33812677059914314	-1.236882067550314	-0.1547591787062095	-1.0910208421499143	-0.9167384890103842	-0.7781830098488373	1.2211561239577962	0.04721989496918625	-0.38839945066011977	-0.029925862223497395	0.22303097599453756	0.6549145658731186	-0.1267134112053037	-0.6028874824711448	-0.00857181543095251	-1.317654613099485	0.46690538805432635	-0.9922197240133396	-0.6320674317048317	-0.025457107588129788	-0.2803818252556064	0.027897483580712618	-0.9346271073711107	-0.46317274488610544	-0.3739722044023878	-0.06833665050979815	0.9057604917830793	0.7712299890448677	-0.8677038198650165	-0.23441167182641914	-0.5751890882029144	-0.6131141700389259	-0.029103262689988238	0.541469666924226	-0.142543108540337	-0.05854930190256614	-1.2508863615391765	-0.29216571832350363	-0.6920485897447565	0.15623074695917585	-0.9473973456027377	-0.9479985966836361	0.10465021181051344
-0.3346426017518843	0.253052326718795	-0.6592681912123449	0.5173189865618448	-0.05365184102867203	1.1304252442687324	1.2503741501286576	-0.2600314309435911	-1.2042738113504932	0.29200904765719005	-1.203247389556374	-0.40113110557103476	-0.2770102974889398	1.1127977973098482	0.41993045440449445	-0.35928481800048406	0.4189885681655496	-0.1306781435470581	0.19597103288968165	0.04669627434959612	-0.2937635173059714	0.1452541209766993	-0.5382127572237901	0.5547599265193323	-0.8354519916868052	0.5844261551397716	0.4312275106682924	0.11239064216954282	-0.5854782307994525	-0.617212564427451	-0.12637070336133008	-0.3709930010167405	0.7500311780993647	1.095444698002916	0.892489584494528	-0.6936157126804273	-0.4759576277465743	-0.40275726055089733	-0.6816810162050139	-0.5332460720914802	0.40715074443389776	-0.46503400543397344	0.1967225758316579	-1.4414670715072773	0.41408470564830974	-1.2213727726617574	0.2897607262566529	-1.1512879754653975	-0.6193001209325061	0.5934655350232174
0.24281818116716256	0.7275323838868147	-0.2876150151652064	0.20000225111318262	0.20886360910588259	1.5822568860538662	1.2038774002255943	0.2636653582372698	-0.9205171110026382	0.5882174580596086	-0.9621875102142933	0.27434863775290674	0.5728466610134056	0.49725176659104237	0.7746535921198701	-0.268770082446849	0.9672195799130732	-0.5176374819896019	-0.08086990206394984	0.27869765995728696	0.03911104641549755	0.386777856034656	0.6720089846965024	0.535314683678798	-0.007940651021765612	1.4195994861465253	1.138228755620419	0.38998575391183565	-0.5792507094859791	-0.02483260894394034	0.562857757306966	-0.17525575077667957	0.9167900267598706	1.1090747869832573	0.8147988679581452	0.016849366168315342	-0.08478702217886623	0.10849083830042205	0.2513244323562956	-0.5581885531876547	0.34879919097186574	0.25284238761378564	0.7034370047322835	-0.6556083091686964	0.8859350081017158	-1.1105750189906238	0.506982446748	-0.31782925205845464	0.6394977181007407	0.8960127906074351
0.7352482387604184	0.9014025984809284	-0.150471492532427	-0.41657004539037407	0.3222844848881077	0.7750735508264208	0.7421103259787873	0.56006252717823	-0.664956113544321	0.2243213903128454	-0.6080757756400901	0.30141399774442684	0.8993611386421331	0.24302784796083987	0.7477311793771316	-0.6264101740953969	0.8636999909686714	-0.44121943202664965	-0.28617732665376094	0.3815083140668894	0.036757591628682744	0.4749413441809254	1.0625612296751978	0.3360071991438516	0.49616482418016133	1.2476311585141475	1.1383653550588515	0.3725194755063201	-0.37856608465927594	0.1784555404716041	0.6162612173168622	0.0217194759724814	0.07883633654700717	0.6528368256728891	0.5664848702852009	0.24534193642340285	0.6410262632876593	0.7069014727396847	1.1747436951740735	-0.39806331009897045	0.2594421952239041	0.8876931363214591	0.5949541137284405	0.11094501101347622	0.48666887913793205	-0.3016898146070539	0.6210286185879752	0.4976608515147739	1.362600480677593	0.7380096357151894
0.6349594499699132	0.6233438842761118	-0.7135224740025533	-0.9742435228225429	0.3702419451604581	-0.6447887134194563	0.11283581481910339	0.17120550649440677	-0.6850093767798058	-0.640011149202772	-0.5135622928671761	-0.3854471361055039	0.36436847438244424	0.49793397716606125	0.2856993058349952	-1.4674011902208837	-0.07143219530567607	-0.07623491428326373	-0.4084361592722158	0.2372446876185135	-0.22296933894702267	0.2560773087738763	0.35083434163706917	-0.19155030923340602	0.032825363877181574	0.4150076401696374	0.10289490692534388	0.1716775653583522	-0.5598568830895526	-0.30284433702974417	-0.3253364375817411	-0.03667673383207468	-0.9612241828427049	-0.31577031429788577	0.1712508042423815	-0.4829791775363441	0.9135139893316385	1.0723271660947593	1.2161427885408553	-0.5113632183881465	0.00791884576935493	0.3469876845151332	-0.26318840144204503	5.837119406987718e-05	-0.4839504082681736	0.6723393019832594	0.4222980189857256	0.2426317064474681	0.6184580557952463	0.20115538467040026
-0.08302744532925573	0.23426916288628075	-1.5123769940285647	-1.2680567848683393	0.3797632283916909	-1.4232322499230845	-0.40014069423007714	-0.5881736726719707	-1.0503183379990124	-1.3030565435719352	-0.8590235817706131	-1.0160140686334587	-0.42022369023203615	0.7191018840785971	-0.19928085604878773	-2.1520218418074486	-1.214644896936778	-0.005764794721937162	-0.32903141017477033	-0.08780821260313817	-0.3770741233023966	-0.1423628340040998	-0.5094303284693791	-0.9629859148390622	-0.9366940473156057	-0.17615067398953146	-1.1913583928317488	0.010324137271797765	-1.0831943690894332	-1.0599217699621026	-1.4241050621255271	-0.4808655375333102	-1.0988452091581244	-1.393013840072052	-0.29131349062900586	-1.5059532400396596	0.3636040807678392	1.0299325246167716	0.4137749315520308	-1.008012115125787	-0.40055952987022947	-1.1410031384000987	-1.1608452680519816	-0.7771073228767296	-1.1194139970713766	1.191326442575014	-0.055691708736872486	-0.8497131375428105	-0.9742506497712702	-0.43871710842963696
-0.8506227046263386	0.16902073793286265	-1.7058215446213174	-1.253861240022082	0.31333920234271007	-0.9455494767665333	-0.7404794109051571	-0.9202173457917807	-1.5588568368378524	-1.1439970874576952	-1.400591066239882	-0.765981306205761	-0.5142587409368237	0.5145679977915267	-0.15618663185476753	-1.8717499435122864	-1.6162094477092692	-0.4262926753988141	-0.13292833740603335	-0.3320358174896341	-0.10898067575453071	-0.3918842257972953	-0.42637937956225747	-1.383271102468579	-1.2439168399910019	0.04166238433701994	-1.5144052582250929	-0.0062719882268958685	-1.3670145209202942	-1.3790161404131942	-1.4224266689623835	-1.0610929831659879	-0.16164471155939386	-1.843481342122092	-0.6403200086793781	-1.6722457198042362	-0.41779981330204485	0.6417727859828835	-0.5350590073719426	-1.5026362692875328	-0.7929859023004106	-2.2479474825150745	-1.3528495521315897	-1.2616224819122708	-0.7730667766006618	1.0823320873595301	-0.41990563254381	-1.5394533434649313	-1.9623078906009013	-0.8840503013269756
-0.9575648495714695	0.38445282816138865	-0.969736666232091	-0.8633678275255642	0.21370386638536493	0.27743827603978233	-0.9903322083095691	-0.40016919816827445	-1.8065862848224168	-0.10414246184174705	-1.5999740594949423	0.40092025921718943	0.34070851932231516	0.09374919331565984	0.5519258950709605	-0.4632061382789176	-0.7719882338020224	-0.9163260263457034	-0.1604495428153552	-0.21555866748951244	0.64654099944076	-0.2605555856067265	0.6811286263209602	-0.7217579794772216	-0.16982871800230778	0.8648552635178964	-0.35310828804311184	0.0860517142031197	-0.9804025992435453	-0.9754457854856267	0.04065411979027911	-1.2052565574384484	0.8890314893342062	-1.1357792919564762	-0.7597591000734105	-0.5189865498578465	-0.45536928363643114	0.16261359980297535	-1.0678050594053312	-1.4577650086445737	-0.9554325432752677	-1.9828128487857481	-0.7718364303308144	-0.8560098283661227	0.4309087273866949	0.6597112979660475	-0.22222427338303682	-1.0388457466991972	-1.607319352569932	-0.8394177874102923
-0.21037308760608098	0.3634915668387781	0.29620846667098316	-0.06364148116542231	0.23973660018626078	1.2646805218427604	-1.1084894601476452	0.5588607248441094	-1.4617399067043624	1.3318575878519254	-1.0720061873567832	1.6883915244094172	1.4227169777073658	-0.18446028449916557	1.4375683625448805	1.2780766555963705	0.9457570547935266	-1.0313429770386426	-0.5622230359861563	0.29466986425974717	1.659134680139897	0.1789164023961564	1.9250300325280205	1.0311745610701306	1.8075351441542413	1.6510378816508169	1.566979877769643	0.23594104985242426	-0.03937128349376229	-0.2585364641024907	2.0195577214743565	-0.5279989571982717	1.0151485043701296	0.47072807122116295	-0.778632632498647	1.2631442898697844	0.49942141374850346	-0.0975158819468921	-1.1441035891364968	-0.6546682095472036	-0.7720104760058475	-0.676272789218583	0.08611927552831296	0.081979742171676	1.798808387188782	0.33950646978046184	0.5618885596601236	0.13179551243967907	-0.4947303439645918	-0.10890484783470732
0.8431120584649888	-0.19982863159138178	1.4972254469420072	0.864142438118676	0.48497623943052814	1.5013193817858173	-0.8975492055880443	1.1583578183493093	-0.5521694473318998	2.489989519953155	0.04042337301597584	2.2282586912303484	1.763457191298186	-0.3849946512260176	1.7968238701258243	2.1857264355704795	2.536050714683868	-0.852485173551541	-0.908086945733784	0.8897655680507994	2.4609774389794645	0.6409921183863703	2.4594885786430805	2.823587115427949	3.3957001566175813	1.9259930356638602	2.91008333670696	0.4275607219332634	1.047676442923352	0.16273121536439525	3.185020713342475	0.6720287407396619	0.1986991087887469	1.9302028037380543	-0.9230114101249874	2.503905503465584	1.6220347211192863	0.031744362075286546	-0.9648077116650788	0.6300768709482683	-0.2562971077641522	0.5336774556156786	0.7629942079383448	0.7516778887301213	2.614395320649579	0.31064149740667923	1.4309013708743146	0.8512901187564428	0.33703776728491613	1.115651185118691
1.3917336835963987	-0.865162807600684	2.3154615781096113	1.3401663676563347	0.8023868597764225	1.1761094357021276	-0.27258742862879015	1.0513479797835887	0.5242530438479739	2.8626026840521943	1.1437031406034368	1.8404454018359355	1.1104986213851835	-0.8139918806886215	1.3556320757660605	1.7187888668493079	3.0912958530364154	-0.7450761446171258	-0.5226523702563933	1.1389834613814558	2.5513378706278926	0.8927900872435094	2.2167803599354254	3.338617441265302	3.588893580655275	1.647478760184755	2.8620971950388405	0.6046159752668748	1.9641354374644593	0.15413626165693	3.0320658305919648	1.5527625960730282	-0.6452999150216572	2.1980209833141635	-1.142017770261676	2.602584068577695	1.8769569505779908	0.42578384458101004	-0.5993357473137146	1.8310489857014725	0.47895570140134025	0.9807996306591914	1.1331077574788313	0.8157943739001615	2.526363023312903	0.5372362362792911	1.8002588031203113	0.705175523029525	0.5478272861057087	2.1354700850069173
1.0929179370531006	-0.85759688625719	2.6373335018948327	1.0068888718046798	0.90067551631077	0.6948388807321628	0.5221861031649444	0.6059377733903254	1.3074750574954124	2.315485945403393	1.6796728185455823	1.0546972345246002	0.09931804566988794	-1.3666454131839376	0.4872063222855796	0.4074949229474069	2.423597115609452	-0.7424722561084827	0.6606237934644091	0.852251838381579	1.7395434468976698	0.8983216256279694	1.6524223262631792	2.2328469402618922	2.433606210602866	1.0352274137664759	1.6904944717199255	0.6391441224545071	2.4897827483738335	0.1308034797707417	2.10349692156673	1.4852721669098035	-0.7573397251997365	1.1462571304930171	-1.041313513991729	1.8995379785652116	1.1006302306786362	0.7180952432143252	-0.05161380370572921	2.45264587959519	1.2201472121407182	0.9964878300170575	1.1875408721491396	0.6394133970697055	1.6277762633627082	0.9109701222693204	1.5209572740883963	0.3074809853996435	0.5800137803958864	2.192694116588343
0.32713592658652274	-0.0626065480443438	2.304210719907896	0.20157183182206928	0.6464363642435501	0.2175509835292077	1.0579483062846924	0.3519791885367822	1.5922384351917709	1.1378171005476465	1.5579896684385597	0.4725784129327063	-0.4790436889192873	-1.430972907377693	-0.2102772198279439	-0.6959995890184415	1.114675982011237	-0.49753904555653544	1.7483965341765149	0.24110192406317807	0.36802905647222045	0.7374901684244655	1.0436092928670524	0.4732633262961011	0.8253691142878828	0.3255301152399496	0.3197802297083118	0.4551190694324883	2.34461864230896	0.4758404971598831	1.1652476787993284	0.6519816806859867	-0.3176066924925032	-0.32041392303658744	-0.35202364827631677	1.1292369642349187	0.07598125464609491	0.6081801531534962	0.4373386836846501	2.3117791103526235	1.6574704839966345	1.2067189379559886	0.8102094511565421	0.6971732397744684	0.3514350785844996	1.2856993189861834	0.9163631726635271	0.38317167194386464	0.7917580934295237	1.2070656821129273
-0.25257354206011345	0.6514888304467235	1.2348189163309546	-0.29368044247073444	0.22535113061219728	-0.27983223494533294	1.0893236270785716	0.34141858021012195	1.4431407598210098	-0.09962624412683319	1.1252502148685064	0.20326583127476852	-0.4556352963775957	-0.624118696937114	-0.4819290583151507	-0.9971642356803536	-0.00744242283726863	0.10803071619214805	1.6459964272135328	-0.2749541680910655	-0.8802160543390108	0.47723775575241517	0.2928358270224236	-0.6313395536638087	-0.337343229245459	-0.280859434544486	-0.5168051096942199	0.15938487248313624	1.3663027837405872	1.0331029600508785	0.4156752321828436	-0.17545800710695245	-0.07293771568193244	-1.1133875465660223	0.5929516281217276	0.6598556726548113	-0.3974586486315157	0.1783130858440729	0.4224177959571872	1.5624076539238856	1.5137923636500588	1.610894476634826	-0.060826190796286345	0.9595656141913305	-0.7298832469862089	1.4368109503919881	0.3664567514474093	0.8705909695462345	0.8982665517444883	-0.030579790126246138
-0.3521378785008604	0.3738306223942892	-0.20378074176603797	-0.05427720814619888	-0.04126276127756135	-0.6895686957259295	0.7420387053934703	0.19956370524271144	0.9802440899799141	-0.871585276091445	0.7553757672082172	-0.06609405022472983	-0.2826133122907876	0.5723427567141333	-0.509370594878994	-0.7698154881538083	-0.4861102869539032	0.615223557444203	0.2319174978292428	-0.4175867302751417	-1.489982543496916	0.1755433412129831	-0.6229368480587911	-0.6390549667529258	-0.7943634343270487	-0.5708537712202504	-0.7115260032281719	-0.032320409102153835	-0.08400383535673342	1.2954188755209584	-0.40730194382138535	-0.42244739489223265	-0.3597255210473934	-0.9126792938942949	1.06387357514378	0.31717238362220074	-0.2797561247901712	-0.13553440243476422	-0.27731084955559593	0.559295499509624	0.7687100969762342	1.5968095106759377	-1.1429739889273671	0.9930742839673902	-1.1775774259179672	1.167527373046832	-0.019427631337731337	1.136970339326723	0.4308619727626697	-0.5806183965302937
-0.17590160945670916	-0.6525112054533052	-1.2024767059149324	0.5607447811022246	-0.024527546634734693	-0.7393261747512095	0.34676298075974604	-0.26192898600725084	0.28316076461613626	-1.0061394714629663	0.5347107861488274	-0.5439700452393752	-0.36781730263741125	1.190607799668786	-0.5091048427975303	-0.6335017111311865	-0.43502646356377583	0.5084915235972816	-1.3658990281012202	-0.22767066345374762	-1.440941064122775	-0.04799843957098357	-1.2970775680621414	-0.13805916422045242	-0.8560512392310672	-0.38442723874777773	-0.5498233882782435	-0.029096574217939968	-1.1415481769464326	1.0362086632992729	-1.3402936718569207	-0.18187167502820356	-0.7254331003587215	-0.26475975455649525	0.7106640950251355	-0.15340878827263657	-0.07723394532971564	0.041358162417354495	-1.2285826038696879	-0.32221888565242807	-0.24625493977178084	0.8024599692660501	-1.878584828686657	0.5836329020749588	-0.917739989134534	0.5435015947024746	-0.30098443145635684	0.9054919039446867	-0.4782733771758885	-0.2842859164386845
-0.013900531501340588	-1.112400591360858	-1.1045149937207441	0.887984445620694	0.10957625223262438	-0.3075030721321652	0.14354347140979062	-0.7037767057719502	-0.4584458865392768	-0.7004707272394722	0.3539781855700084	-0.9999697186543568	-0.5877842666142501	0.8009049697842006	-0.4063778357711545	-0.7566190657350311	-0.24492717158815502	-0.039530507026368	-1.7928322987889276	0.04531005702144408	-1.0277810339895017	-0.06150444306219873	-1.2081363296643304	0.1390196340004416	-0.8751145803553243	0.21368221969331086	-0.2677071115394718	0.02994473791103009	-1.1219525769782728	0.5790333053575014	-1.9043959744778862	0.07965318795390182	-0.5394271212716093	0.15540212658672264	0.005706833261162492	-0.6294011483804312	-0.08731553139276964	0.6278121273013955	-1.6556323572549143	-0.8129530776494619	-1.0402929481084604	-0.29392485481487257	-1.8740091330656707	0.0797155024145085	-0.2429117406731862	-0.05631225129483878	-0.439587454944441	0.6331422734039609	-1.0868314806978814	0.15756560069014297
0.14603307121920478	-0.09793872452690172	-0.007371496831281987	0.744352268727267	0.1265395655628654	0.34687519208619255	0.15592873387770162	-0.6475601085767859	-0.8478523400263307	-0.24731522708890571	0.2068938100014447	-0.9958086230395401	-0.5304160777051053	-0.0385840379473219	-0.0073553296029893155	-0.7142864695604397	-0.1834293127038144	-0.2755202675452917	-0.7454282398492881	0.17847157403602418	-0.453393175267399	0.1184491226672376	-0.35867132199677754	0.0758706276342899	-0.8842100296256917	0.8748433626218535	0.067296343430672	-0.03990951227088364	-0.19313425800322792	0.3675620761370079	-1.5925566794334485	0.10865975138169655	0.2159176624368795	0.19836814724694804	-0.24560767060798458	-0.7145339955834776	-0.11910503274882622	1.147614633337337	-1.1253942372119974	-0.7921294998533388	-1.2977933117556653	-0.786348340734172	-1.2228269130195617	0.03553236005001449	0.4237524198884188	-0.24284489653329216	-0.3100665492620297	0.8778413856242235	-0.8605420165682054	0.06441430574979178
0.4995520263752234	1.67451272537734	1.3089334144155322	0.5307753687770942	0.004112732507309706	0.7607440319117146	0.2703742580017749	-0.09630120024508018	-0.5455068248731113	0.1972217686834631	0.2595849814424238	-0.39909617329077657	-0.10714183582881784	-0.4270204531700406	0.5911437380580068	-0.13357275664265478	-0.27618771293362687	0.19311886809490886	0.8240567791391199	0.11251404091133853	0.2581398243667573	0.2879854042638977	0.5771126655435672	-0.0197246619792533	-0.7178701036752552	1.156967742884254	0.342345188314973	-0.20427405686073116	0.7844526498158372	0.4055198156313422	-0.5112791003890708	0.02483371927988822	0.9218173606025843	0.12856340457191293	0.20105379328312034	-0.2572563506949864	0.06694807727120597	1.1951567091660678	0.0576418014083765	-0.2892832778831379	-1.038889566188673	-0.2622462910729358	-0.3757382993120493	0.586551308747237	0.7725860026060077	0.008052826240670947	0.02494423281641126	1.5265867470847123	-0.08377943165557583	-0.4317736157329241
1.0017138829222745	2.4566597155781293	2.0615462837022926	0.5790705394458919	-0.0527127276344938	0.6636653254107343	0.35284604115744655	0.41945409874705447	0.3044077524893035	0.5550980519723125	0.587563364737602	0.40150452946776555	0.2579690045383848	-0.05624238360874814	0.9506133489149349	0.6899663977270122	-0.45426074427732915	0.8317963967312185	1.7064015865802942	-0.0727244469624301	0.951113019735569	0.26102819309028025	0.8473439890792458	-0.0786601909489191	-0.35930923516004665	0.8361547599583817	0.28252680660676266	-0.20964994608817006	1.1287721481920652	0.3166840155406459	0.6154461845392036	-0.004908312872538633	1.0258645923139125	0.0827026021726047	0.7904373226812457	0.3588724465440088	0.3296688243370664	0.8043681130834663	1.1410838323933226	0.5018004673108922	-0.4913918600605433	0.8143631338883192	0.24267341199077724	1.286595112113199	0.668838283233249	0.3434356569981262	0.22813062868842793	1.902022911597053	0.4974256189567523	-0.6255561645784058
1.2448058280206817	1.350193759444964	2.0296092965261323	0.6803249384226858	0.13307264836092755	0.17474663676294638	0.30876648505464366	0.44852822784481766	1.0442418066309787	0.6557211712696137	0.9518843445656644	0.8123689806641747	0.11333606983225783	0.6219844313303031	0.7391080831109466	1.0037911115708769	-0.6656114869010799	0.805432984218198	1.5065429712832668	-0.25538719479853694	1.1637374694456317	0.09578728240662433	0.327054022708075	-0.3888286757684805	-0.04738365800575014	0.07397762453230806	-0.30292198585958335	0.1128493563855964	0.9294307842711304	-0.039737178409867825	1.0816113849947107	-0.015332936086553247	0.590951308691678	-0.08923656796910501	0.8590942193757735	0.5367710039790288	0.33686535828160075	0.34615213907799386	1.5701845564681693	1.2301236295398061	0.11742613007101102	1.6138048726461285	0.4673293670905864	1.5740591209534287	0.11270332265033803	0.41383096090978894	0.012073371817155188	1.5999057177215141	0.5254682690529158	-0.17051986421657303
0.8632456521522066	-0.6452887301034166	1.4952429449651616	0.45895474149447013	0.47817202664424063	-0.35109753526932325	0.1308413201149882	0.1270034862869362	1.0648178589454385	0.31353103689307654	0.9759096555063076	0.5476896906978779	-0.45146576312896386	1.0152200492386088	0.14671090397112857	0.4481553251475865	-0.8177352760562315	0.05744500059972441	0.7419264518843798	-0.3454093493370586	0.5118770338329701	0.02658511910403945	-0.4295042988728249	-1.0308469052943974	-0.025360642601751016	-0.7006488667774913	-1.18116149382297	0.589084951938705	0.7117326099065399	-0.24612904146000736	0.7570257370046599	-0.08527980849492109	0.09762485255373941	-0.4276601426113829	0.3939602979181732	0.07125195305859357	0.047372810069167735	0.12355917128166335	1.3534772907136268	1.5117411598125647	0.6138865605803634	1.6958927696201367	0.3759162058301261	1.3135658504008112	-0.7222878924814295	0.20583426916763045	-0.4960548731824583	0.9723118105073794	0.31545706681632546	0.48708649129746384
0.0008946032615453723	-1.6701023167231273	0.7958905722294648	0.03236368668041892	0.681453365945909	-0.613234798308743	-0.0643504669535795	-0.03975506910766331	0.41665977576973534	-0.3620970025917348	0.5675035433711938	-0.1627212970500713	-0.8633925012992708	0.926952249296989	-0.28233117690308024	-0.4508326965153591	-0.7559426918113967	-0.5651041201185066	0.1015607608445527	-0.3085895696713106	-0.7259484210827264	0.1401886833997955	-0.808433850943491	-1.5188945938222438	-0.2649577809137239	-1.0943098651367376	-1.7536989472533517	0.8179893030808152	0.6618208596558242	0.1661694229136854	0.030638869222597877	-0.11631102795583835	-0.14924544063333017	-0.5815009751789658	-0.04809363118626571	-0.639532634350738	-0.23446963251656042	0.12971613613587085	0.8883068027115194	1.1681002032361765	0.8230639367984702	1.213826375887402	0.2035220443623672	0.8117656592509237	-1.4313381184961156	-0.039735156417134106	-0.8527000722966428	0.6425459509211849	0.294448825363674	0.6991593394411428
-0.7492661512262144	-0.9804560121438165	0.06148142012032366	-0.0754778286988903	0.4946773586264625	-0.5327658220236766	-0.11596532198928472	0.1674096151481183	-0.24153414865141098	-0.8825250437639993	0.062418959349575746	-0.8155165120800741	-0.7077303210676763	0.4871072361294072	-0.2583494414504722	-0.7791661098454675	-0.45909183146087895	-0.35297298292862006	-0.18790568283614825	-0.15395433633588004	-1.6155027387880707	0.20870526309787	-0.7233854780298378	-1.2866840346180004	-0.5165636587356828	-0.9984721012024249	-1.5860631794065732	0.5643396290292121	0.4074073548807344	0.9428210448237585	-0.6551043981225187	0.01777017152778824	-0.26022815089764706	-0.17763427796324263	-0.07738129437913616	-1.0268895394668391	-0.2913511961346012	0.16174676001643956	0.535658088046588	0.3846943222709649	0.6238301351998952	0.5197160930155449	0.259489566585706	0.34935447008418485	-1.553816791431966	-0.1657227270036346	-0.7970563516206972	0.6800744257288504	0.4049581646583039	0.42676059425801
-0.9117504893667029	0.360462454129277	-0.6711539506931206	0.23478598644629736	-0.04608802392596476	-0.24357568340975738	-0.019397135986773298	0.41716660045342013	-0.35101253360820595	-0.8003091731730072	-0.14114171046167318	-1.034256007318524	-0.19511353357456335	-0.14016278763695766	-0.093342088511282	-0.2119997040082752	-0.23775550694493033	0.38270621621371537	-0.3143752578132411	0.09355484583615194	-1.3706077138203296	-0.05215957934701023	-0.5671698706761898	-0.46456366660100806	-0.6156194023953812	-0.6088930869262751	-0.8839765052182307	0.0009569692560899021	-0.4023740547937158	1.1291571224506483	-1.110174032812238	0.1485425567123692	-0.44746659115120113	0.5754678215042174	0.11415754812047747	-0.9444704706029265	-0.2574620122147878	0.05311900616332476	0.37242744109621934	-0.41675416487186634	0.1268894816203883	-0.22305420940968915	0.7282696708058085	-0.16420687204040643	-0.9900503255735181	-0.24525904386738331	-0.548270443657211	0.49697453995188046	0.2710725236520997	0.20271803519789489
-0.576407554991422	0.7709566777023055	-1.2729642118024396	0.24453705648579221	-0.6385379439652173	0.015239296956911074	-0.01954230707117507	0.2743596417170725	-0.02226606708630381	-0.23469325959309806	-0.047883996611787764	-0.774679094254883	0.109804947035379	-0.750710796884571	-0.35524829918389583	0.6332330801554419	-0.5390925668462807	0.742119226697777	-0.45704374748307325	0.39839274361760274	-0.16824169537567985	-0.5765181787055919	-0.6673931739339601	0.1138444330115372	-0.6479194328449168	-0.23244148538230214	-0.34533053615894965	-0.46575324654305117	-1.4958153295403431	0.08751640874404701	-1.3244024410000754	-0.09458756586559136	-0.6591205749613859	0.9221178397569175	0.13569717019994978	-0.7451390785027444	-0.33116442154610276	-0.2519498624429682	0.2593592440369236	-0.9229303383430333	-0.2960474351743532	-0.9837071949111786	1.402182849742329	-0.9738660803805352	-0.2304727553400329	-0.39721721833162693	-0.5159601556915399	-0.37375246226054865	-0.13281502434171294	0.3216936853048275
-0.24083765800167875	-0.15323085603846492	-1.5638828740947976	-0.7600102369327754	-0.9541103056473	0.05219379629975677	-0.38712748625211907	-0.22086521931133224	0.19180938680523063	0.17855454324929143	-0.046786956978686636	-0.26215346122983313	-0.02615339738813915	-0.9736594315733803	-1.1916245973953112	0.8823109986989083	-1.3942054574359366	0.422607415007493	-0.5739542674708019	0.6749657975733915	0.9624824528173237	-0.9235400390485288	-0.9002722931070806	-0.18637310418817193	-0.7615323281310186	-0.06757675489965145	-0.46733336865417874	-0.5926963385414116	-2.1381918666984006	-1.584514329702703	-1.2883108484182204	-0.7283008802649619	-0.640323523366358	0.35066755883175416	-0.030390894201240606	-0.7669845362973796	-0.3983776707032989	-0.745794226051817	0.057197618402740825	-1.141392347533501	-0.3059631942201079	-1.5773627917824062	1.7007918437457008	-1.9597851746308887	0.003668797941837993	-0.5881503604123816	-0.77164853244201	-1.5604355552538232	-0.2717068786119939	0.37580082034630335
-0.26153560158143024	-1.4175315427759614	-1.494250014017979	-2.3279652931369963	-0.8879576792412922	-0.12936883682580072	-1.0460849262945802	-0.5728891381558627	0.021738676195247213	-0.02446276932022011	-0.3930891706645418	0.17852510770109187	-0.23711580290156367	-0.5293104666408222	-2.0702220884196545	0.3561367755103597	-2.1302486041909585	0.08500756774203887	-0.5266125706976104	0.7568714840445143	1.1369873772661785	-0.7373514552548067	-0.8717655056508543	-1.0433604445471547	-0.883224178094736	-0.14286462118007845	-1.0338981844428843	-0.49680343288212997	-1.8696745120167477	-2.4258727482170905	-0.989979037534216	-1.133855018340449	-0.28235861373408633	-0.7737156694843537	-0.07224246319561307	-0.8635522786441541	-0.1892317588891941	-1.3358824499401534	-0.22179793209145995	-1.2395488012836355	0.04266866457021124	-1.642356991459044	1.176599095278946	-2.490784678458564	-0.5267175494393497	-0.7145577315889594	-0.9414331046173521	-2.097670255949979	0.32216334689243353	-0.19661992585331675
-0.5401246261430597	-1.891148234915554	-1.199811715287819	-2.950939396138205	-0.6139465821462948	-0.31287083227782636	-1.5066829944525157	-0.41794814290070287	-0.20054833961420693	-0.5769854987601859	-0.8219340849496145	0.2800509388805125	-0.0355493570499258	0.27121699999385407	-2.23138841505928	-0.2799538560445978	-1.8700507908455508	0.3971551311359739	-0.2490282652567586	0.47656718214749316	0.4552312148392279	-0.1751575007881776	-0.4126070616091994	-1.5113636253067049	-0.7430772977611535	-0.4147628714513844	-1.3657957725127523	-0.4697398481686975	-0.9542586157821287	-1.5665051647013937	-0.5142003635009761	-0.6240681548779663	0.23042079115394598	-1.5604602870870123	0.10292434335916868	-0.5748012795267841	0.211679822462166	-1.7768091691796444	-0.41313311370577593	-1.2137724843124282	0.31985517306143824	-0.9929769384220168	0.08303692664355908	-1.9478698916840167	-1.2672915295586455	-0.8123013270812216	-0.6612661365141251	-1.4183396631082519	1.330539273087743	-1.2471344585518918
-0.7334917333475943	-1.4058405414491058	-0.8759501347488633	-1.6378730481936468	-0.40765906713218963	-0.2618214834796031	-1.290960267846143	0.05298345434242888	-0.023514559612829684	-0.764699077483951	-0.8177364247853932	-0.015094468022180355	0.5570284111672542	0.5759220295223719	-1.3960295255756654	-0.29873171430698986	-0.46845267668700796	1.034926793138883	0.21386625176718763	-0.14730644227340303	-0.19173472124238503	0.22778239548208457	0.1952825470019908	-1.0771344610180518	-0.2154761677589772	-0.8444804504190716	-1.0710950693959922	-0.6374761318446707	-0.07324093792286283	0.28593709008936646	-0.014534648683628255	0.6677186636119856	0.640464825208576	-1.5527837858982718	0.1604278985896039	0.24563755640808183	0.29162010511691605	-1.768926387351846	-0.32599282077155983	-0.8403775923758089	0.1761325418999714	0.059117641851573054	-0.7053234668085978	-0.4327977308160473	-1.383222877635235	-1.030974960896881	-0.03733601601906517	-0.010297482306936064	1.8061692092231878	-1.9083696460693564
-0.6550009890292131	-0.5362820256125835	-0.6488468604368565	0.7838690644913361	-0.3944710539796609	0.021780500415966242	-0.43930485263288854	0.3410158328209073	0.4694301204961094	-0.2706367618197802	-0.26738830611417874	-0.43992054810647546	1.0189577543114003	-0.13267496606720988	-0.04304634922986986	0.30623516674797624	1.1358205591287818	1.0401674147725362	0.6943471555373679	-0.8044691396008427	-0.07928980967815315	0.12944172336482204	0.5151182525426218	-0.19224700219269705	0.4594871790581721	-1.319118511315088	-0.4386692384279867	-0.8210881379593498	0.3113064253071179	1.5078915813444425	0.4346199956385783	1.7207581321227052	0.8720368394914585	-1.122947204525331	-0.16790534368175408	1.1273783881083959	-0.27342685970735625	-1.2347962833531427	0.08729055241884275	-0.034675032225662115	-0.24798372408046182	0.837402961560225	-0.5097651480985035	1.128502253230911	-0.6048313583592533	-1.362298790623359	0.4474958273239167	0.9827173629185127	1.1560239798344	-1.53279860444937
-0.3904313472097927	0.31474429648649416	-0.5560308926747651	2.3210025857633623	-0.44956866140479795	0.2700080806719931	0.4931540936761496	0.22714132331396678	0.6996488299079909	0.4297533298227602	0.30391159149473634	-0.4978549663899059	0.9789484306611053	-1.2555711949384245	0.9666892511540419	0.9096867814483525	1.703828198963357	0.154980074447733	0.878879022738921	-1.066861811124126	0.6845066051413704	-0.26910771494728053	0.4377920851281545	0.31702983063796636	0.900359355335258	-1.5375423586899604	-0.015084991174644085	-0.7157505695247133	0.22948055294155667	1.240898609791829	0.8714108056137206	1.6647083980352224	0.9953639370902033	-0.826444491044303	-0.5668476821975088	1.4330674309003635	-1.0708272509527528	-0.44973708722503547	0.6449192138450275	0.8166895206661974	-0.4467484964482705	0.8222257907557888	0.42607927795002964	1.7074228896162882	0.5070062167369003	-1.524117179968436	0.4594124795451583	0.8040684736479782	-0.13551298874214385	-0.4329805802451831
-0.09043686237959725	1.197022488697368	-0.5607015421029006	1.8615236342218577	-0.34832441157321914	0.23675165259843906	0.9888817055135972	-0.01758662186621894	0.3264467005948342	0.6298421516565303	0.2775646656633293	0.14139558218567772	0.6877419105116819	-1.5044071477915326	1.043777062841254	1.0233051975468028	0.9195738830347971	-0.6258150651823714	0.4611961591971332	-0.7595195885455414	1.4024177060297427	-0.4861392852977197	0.3041371564517432	0.2103376284732013	1.007734645333763	-1.1268658085504206	0.1149040197649013	-0.19463912850387138	-0.02442638757111614	0.2503435979227079	1.2783075533969914	0.78320893228986	1.0180990486079071	-0.5878160456522915	-0.4081018428200733	1.0648083987292571	-1.2809409262735891	0.2098254984951406	1.0337691492954977	1.0588838060600514	-0.09425624877910561	0.07255329857020032	1.162326302363854	1.06294362241286	1.1559563884251594	-1.2429464853755698	0.14684634096271157	-0.2775176858312333	-0.9159528242516692	0.49677753906243666
0.20117806845955508	2.045852792702574	-0.5362841028159965	0.30438063892284384	-0.026683275632995402	-0.00820851448778313	1.0435464821082603	-0.01765564929371189	-0.23061664841568427	0.2343680904180209	-0.31136924345387956	1.2119941807441137	0.6809419980487891	-0.3006450037944871	0.26139136626027143	0.7874693055986908	-0.25270035741706226	-0.15030519685719324	-0.48936929519359984	-0.1622295037941887	1.5138379696989848	-0.29220618420613487	0.5076728146545342	0.024669865714874475	1.0367737738026597	-0.02586873906050337	0.43078079279289744	0.5378537263041098	-0.20185789102573992	-0.0210401210418013	1.4427653943481362	0.20742858159944697	0.8540265446196593	0.16024096000288887	0.41889720326501817	0.5636625921651268	-0.592074697919224	0.6380837360539843	1.0417023450240006	0.4129705121841034	0.5983283087984752	-0.8496932938851967	1.0540042505298144	-0.08204715132938108	1.077219459527486	-0.6114927866953864	-0.07438595971134557	-1.3047940626223367	-0.5283203688375553	0.7852867967623411
0.46400050716250235	2.310608634268159	-0.31286091363238955	-0.5521441439807818	0.31525155814812944	-0.15427909825958416	1.0100521604474528	0.23087673352436164	-0.1777446006362624	-0.16894068353190653	-0.7181891693899473	1.8782051723293962	1.0190070244674407	1.417201662008307	-0.7585816538214033	0.6531683450270086	-0.5339538633220781	1.390021594350865	-1.3465167659045845	0.22023490768623652	0.9745421526635379	0.1087255123280519	0.9928700991735014	0.3410561450574351	1.1843626019904494	1.237058888827764	1.2808232739424372	1.0617450823533223	-0.17056751737510567	0.8474048701969699	1.0920216104246887	0.5429382213275998	0.5236220003703744	1.508871038189334	1.1808650022273528	0.44011342786377505	0.40816374624080504	1.0013779829007068	0.7165133996030079	-0.632518989838512	1.099466269312195	-1.365575509672596	0.39312126319977214	-0.7533523435304263	0.6414075901925361	-0.020141635967847855	0.014804436232909725	-1.5271465851595887	0.503545382486684	0.7570682544420491
0.563245029784731	1.4936433723411744	0.14908780368238714	-0.04773448039640739	0.39180589018641765	-0.04565604175625699	1.0294086513661844	0.3617919482039662	0.7519436754216954	-0.10697295436893893	-0.26770077925701957	1.381321420309273	1.08166743843778	2.0465638597879936	-1.3144615059451865	0.7442017064507123	0.3673799519969592	2.4354661905358244	-1.3516444386511894	0.12316749159775485	0.05258968902595196	0.3811848283920548	1.2156207594040727	1.0564828626052232	1.2130946859150384	1.8017978652107238	2.235894181537223	1.033326373451061	0.13417114005839248	1.7406052828685747	0.20230228623276808	1.060719967321927	0.25826938661052434	2.571406134733683	1.0045814324880993	0.5338300366091189	0.8646305271681094	1.338024987830399	0.2904482085854755	-1.1950079713362791	1.0701189668267672	-1.316484130070092	-0.03355323964826496	-0.5987614700221812	0.29298512434701324	0.30315857785537875	0.25299916734429656	-0.9782309166465408	0.9950383639583535	0.8761831862321849
0.3442732755201507	-0.06870660184822443	0.6279574836423623	0.7682298465991604	0.12259873017975192	0.07917600531412658	0.7945531215019745	0.0759857415266297	1.9182446051705941	0.13116033596776625	0.8636072661325033	-0.19795126622426074	0.27082270767011574	0.9975096017704682	-1.0976861956615696	0.7285188678642013	1.4989355904635164	1.6728662092011508	-0.3817599376335648	-0.2672951099477401	-0.987886652258146	0.3892355552316214	0.6738360718402224	1.4942951945018927	0.6661251518283848	1.1910909446407794	2.3801653609904396	0.4442994125772599	0.657131404283803	1.2871469842793137	-0.8690708236969273	0.5254367762204012	0.2750356641165328	2.2678153974087216	-0.15429691915163737	0.2185431188771852	0.5310521599094051	1.322214692346643	-0.04536885505652312	-0.8157730508355635	0.6027141805852823	-0.9804948477766919	0.08406113200373413	-0.06697320666549304	0.08406216332336328	0.5441449381647775	0.32824372037831057	-0.2861380515919737	0.27407384743674207	1.006224143033438
-0.12176785075016713	-1.3181318178553838	0.7897907440441785	0.5974596464692992	-0.2709801114488924	-0.1584654070435302	-0.017400547591783982	-0.5194702061290458	2.3610599942454167	-0.13747157765486132	1.7455078647732754	-1.8427475034753802	-1.1606103558781726	-0.6719547959097522	-0.3518199402621863	0.3135861843170633	1.6964262104191907	-0.5263070382695922	0.7950825267297658	-0.5798132794786531	-1.893851551229379	0.1765121364336616	-0.504684331080436	1.1499785546496826	-0.49665203119752643	-0.18097826287216123	1.3284662183457698	-0.3459532159984488	1.1481261955782252	-0.5179781644918626	-1.5975495595680773	-1.235202716624052	0.46096847440178845	0.5915247556988119	-1.4219493536866772	-0.7487094939807935	-0.14668395290833441	0.6224597711685912	-0.2688695402658448	0.12565080598256326	0.011673342042959936	-0.7171010972953665	0.2615408561918688	0.19192361080135995	-0.16794743463342424	0.9662466344745867	0.09713569262119455	-0.025544947144779357	-1.1897603176902396	0.5931806115149032
-0.5089001766390275	-1.4855450473185046	0.5376044303450787	-0.5050490104255673	-0.47611284433929324	-0.787452415641517	-1.1759632308948815	-1.0259262480212776	1.7004984774833536	-1.02265813972693	1.5905405859657575	-2.3926968448621087	-2.1867527590209774	-1.3682395878404505	0.3852918555089701	-0.32321532077834153	0.7549508425027077	-2.468595698144546	1.2179481883243117	-0.6711018873989122	-2.2994515717543504	-0.22713728830898747	-1.5541407344805231	0.20069134765628016	-1.6214930755218133	-1.299010880873162	-0.19794932091904371	-0.8584956418897611	1.2887182961822043	-2.2075123515877677	-1.6385855785948602	-2.9112165480837966	0.4090034048945755	-1.1816583372579677	-1.8937723858908728	-1.7694456520964261	-0.6933430832212533	-0.5302006490748893	-0.4413761216386824	0.8238771556861391	-0.47085549326145126	-0.6232559832553224	-0.08850737664752208	-0.011861932670625219	-0.4356168793685888	1.4082187139770377	-0.32482377291579984	-0.2597602837155051	-2.272020628801223	-0.49059542065732137
-0.552369899345378	-0.8076367938051787	0.15515479850169228	-1.328722758463578	-0.388066307917065	-1.3470123131230227	-1.949358047756484	-1.1338625108980496	0.39474787026268193	-1.7272510219253578	0.48923049250135014	-1.5438168576423645	-2.010901429568264	-0.5521327828475018	0.748125170706625	-0.7288312187345005	-0.48241680060068115	-2.8290571074708426	0.7118386986240235	-0.6946698162673511	-1.8887711663931133	-0.7801373558847815	-1.7233156528942413	-0.70311720768278	-1.8937130743125028	-1.4409898576837303	-1.001785166626406	-0.8587575102359581	0.9687356928419864	-2.3857318569308186	-0.9967541798839458	-3.0401840239288327	-0.1412911646213489	-1.7171992847375188	-1.4469994768185288	-1.9593667623536282	-1.0350342273086153	-1.3726396590430785	-0.5591726890923726	0.8127451174514141	-0.7438956338883856	-0.523254659372414	-0.855499464372684	-0.3614199517428539	-0.4340129932824786	1.3456017247484195	-0.6882222399918205	-0.6224899482059431	-2.224739606166207	-1.5993349618842803
-0.3560010244812108	-0.11355251035518714	0.00704828276887895	-1.1052928140814928	-0.18349710401865874	-1.305039881126272	-1.79870312020092	-0.8485441092429524	-0.80699768294001	-1.3593183483171896	-0.7659003146252226	-0.09551725660965467	-0.8996801703388464	0.8988794166374686	0.8124771102592816	-0.7099641629945778	-1.0770538358307633	-1.7654006989538387	0.024902326842593202	-0.7798891876222973	-0.8036950102792877	-1.2213792254066058	-0.9725138418635619	-1.0273023635620786	-1.170049082149489	-0.7987524971339525	-0.6251088243613263	-0.5318738906198501	0.3881515559123545	-1.1773150827292849	0.03642207981754562	-1.5924399811079437	-0.9308827827324873	-0.9421771534430539	-0.6146901732915843	-1.1232665828191717	-1.1988758930941599	-1.3751493885693837	-0.5502249609114767	0.28141443180196407	-0.7232109650369938	-0.24771220873544827	-1.3321105176608188	-0.5163696559474303	-0.053647683457158354	0.5544951585126531	-0.7636078420288988	-0.7486125870575253	-1.2313775478853781	-1.9618975130730332
-0.27512712093241465	0.12042445053199276	0.106224877266502	-0.3928449460617612	-0.10222841767320129	-0.5891348983280731	-0.9294852204413518	-0.40156689295816705	-1.5084367653952118	0.007317002224073207	-1.4911855232198343	0.7971981574069953	0.09992653780913337	1.7432950412566366	0.9155780375256731	-0.500116704456899	-0.853748323983225	-0.41107553854450013	-0.07911192565621414	-0.7784546252404403	0.24031895953971188	-1.1218656712508457	-0.0054655540520055475	-0.7136320408907443	-0.1643275076897771	-0.17954040055737092	0.20974470752785596	-0.2849886214655303	-0.15419323001175164	0.026229610651891076	1.0111104005155107	0.030098111365373773	-1.3415412595647207	0.029228497862709018	0.1328010296161411	-0.007950294264705367	-0.9309835539851216	-0.8630449347134737	-0.4044003977658408	-0.2783515322058467	-0.3699362948109063	0.13560703137547747	-1.0738605817072022	-0.47703262926928536	0.35580639869393066	-0.44157998904933043	-0.44896968187619785	-0.5976861435587968	-0.06817509513569622	-1.5041847226302834
-0.466001260041716	0.06337707589663506	0.09107873694155447	-0.1824167270550169	-0.18701658671837623	0.35191437511087836	-0.053414729355182135	-0.030776823306123968	-1.7547746267522282	1.2884975961794125	-1.6375415753264517	0.6220698041680054	0.24567378900021453	1.506060659318586	1.2245475936811567	-0.37952078023383695	-0.3125459453984038	0.3823413238690543	0.28968075194502513	-0.4391697339953059	0.4561615932305913	-0.3366537397946424	0.41481753604067323	-0.0946774426505654	0.27409239182859463	-0.11411246120228619	0.44770420831562835	-0.3374449085195344	-0.5132387814838496	0.16100416704876	1.4456545460786863	0.5631344740013579	-0.9793870088296436	0.2299292633100606	0.7217935198599033	0.4830339171468951	0.0017192639441419816	-0.6372621781088073	-0.23734651075563587	-0.5731290589218392	0.13361662538965274	0.3966829254120791	-0.4284835487066931	-0.43777132367447436	0.3251173034426698	-0.8093792193971794	0.14852198202870057	-0.39812541491627634	0.6391673498261258	-0.8084863768189018
-0.6480006139805138	-0.022048574361464072	-0.30987028393054117	-0.524478738488039	-0.2581573301153027	0.994409485683111	0.35654052900673305	0.1541184689824684	-1.6886075759020156	1.4700441602039946	-1.5474319357728892	-0.18788254068571986	-0.2259775412037922	0.571664847316202	1.5383434270424041	-0.3115922671112204	0.08566962754723918	0.572592076130311	0.3584188610521426	0.21263495533194082	-0.29774158153425534	0.6632214955128986	0.17535444317197998	0.4160295174771842	0.007660547837433192	-0.3397324810144516	-0.1277690092008336	-0.5046158861382611	-0.6871154707344882	-0.4333034436789853	1.051709889012499	0.16700700716256492	-0.08822659872711508	-0.15220378521746336	1.143636450921502	0.20809895443519075	1.1884402211585088	-0.9507020776357406	-0.18907158850328457	-0.6096123472457957	0.39134616816045825	0.4233403878082003	-0.09413115104397382	-0.4209279883126191	-0.13723651462298023	-0.3087180891277084	0.7225131281964013	-0.3360753649767774	0.8052814546832536	-0.32772609021261756
-0.41273962359553695	-0.2219664483217569	-0.8791070215168133	-0.5419840609264718	-0.1280872215660109	1.1739297755885787	0.4520404292349161	0.1839735910628164	-1.351082033680528	0.6197625179950095	-1.3853767834977757	-0.8225079862437287	-0.528438920672678	-0.4699332363108673	1.5547126096358423	-0.10127109070070323	0.32698749215633155	0.4408081676765723	-0.2566962162755749	0.8176092124839485	-1.3313436488961126	1.135528666439196	-0.16987885187088564	0.5924385816686777	-0.35073600592162	-0.20019574247885805	-0.726433255110878	-0.41781351406668904	-0.64745475877009	-0.6269112079151472	0.03252262008370974	-0.015774177946419003	0.6372265539616071	-0.2150293050452694	1.1488672425097661	-0.20097391084099356	1.6957197665489039	-1.1206202927003897	-0.29436055428892677	-0.4572942025234268	0.13144676635487892	0.36709010307876	-0.2951054721287365	-0.22250766644096182	-0.46389527976816863	0.42276675163787075	0.9692715868996785	-0.3406602997988942	0.6804879299472986	0.06601213352655444
0.25463993610010116	-0.6430328038804777	-1.104226979645468	0.22413281028300955	0.18747173294893038	1.0715670126592982	0.6381292001085934	0.1787535147359921	-0.8427641251551857	-0.26955982894429803	-0.9868510032221696	-0.8436241654829678	-0.2595811003084623	-1.247337496778208	1.2715854301876977	0.18654617559062198	0.5818030515610595	0.05952188674865305	-0.9870949881128422	1.0641805443666976	-1.7094291589836457	0.8314467089654584	-0.05918327762533111	0.5074178631582111	-0.20578138353149406	0.5222722957122895	-0.5243011669635471	0.03686074572099747	-0.35483935844405573	0.033757513493778514	-0.8727669058243349	0.6270148128081889	0.6509438549137248	0.4166227803701542	0.5456569287187725	-0.17088823763506505	1.0814503015206745	-0.3826272911707967	-0.49046661372141315	-0.12499225578679671	-0.4730158588175947	0.4687368451002332	-0.5985866386770656	0.2601905996796467	-0.1380918490470915	0.5968232631147368	0.8618257138707495	-0.18704671724396293	0.4492204750524878	0.6367737879608595
0.876867249318127	-0.9168375430869407	-0.7761866717390535	1.016619299660292	0.4712079651076692	0.8828245531047269	0.9668566926562561	0.25048405726608675	-0.4753729938519006	-0.3685784987092646	-0.25468341944593104	-0.38909826900589967	0.2599672565173811	-1.520759411626368	0.9996068251528815	0.20894236092210702	0.7937163643897399	-0.5657231100240494	-0.9847997679272759	1.0227921564962177	-1.0538503864623905	0.2701784717277347	0.46387094049230015	0.43519397968839846	0.35977633258307856	1.2953232529757241	0.39643302429236876	0.5426842152538913	0.01867379817636547	0.788077155366294	-0.8786989883134371	1.4758225403198035	-0.009498839395289805	1.104587818111329	-0.3172427175461113	0.18193035461307594	0.0554303398788203	0.9943445792315401	-0.7153434608909266	0.28810273672844755	-0.9406084349534382	0.7542238218298755	-0.5321899407974203	0.7747781648043266	0.6995499348579824	0.1562273318887849	0.6704806274820932	0.2026949170995279	0.11545361291798366	1.152116948310077
0.9649858552031174	-0.49859261560461643	-0.27254476671046257	0.7763564247816552	0.4950277806906157	0.6226393306446081	1.0573728943123	0.3886531504334565	-0.5578202391754552	0.19606886915408225	0.4852355002851331	0.18014502900609966	0.5249736307230588	-1.131844611640596	0.9359110052973817	-0.17233411513337552	0.7171826655877539	-1.112767209102322	-0.22187393768280708	0.9709030628462701	0.19448998120226293	0.1009795482706858	0.8245881092366782	0.5586830634331401	0.7588988945801551	1.3884914871699083	1.1978347302410837	0.6588331431111437	0.06274585623814351	0.6470274228723579	0.10191455945889219	1.565432229657749	-0.8171786871174275	1.0158539293326043	-0.7174095957353445	0.33553701418396775	-0.2672277800344567	1.7992288084913794	-0.9254965257092406	0.4934276571912674	-0.9828685882982918	0.9550916863065947	-0.1651743593044948	0.8996077922441835	1.3675982475172699	-0.26470211350695694	0.6163068713959291	0.5936480198047087	-0.2928692976682334	1.0430479530212828
0.5336076913974445	0.4495668419605092	-0.15567776174372408	-0.38733647260702775	0.2160621422902837	0.24783420156030866	0.6085604708014308	0.4441903797316223	-1.016905019233693	0.6277493100794512	0.6950040747402343	0.6402009240527938	0.47373785324864126	-0.28367632437009344	0.8428651128629816	-0.5783636570776146	0.2957738325970702	-1.095682224553882	0.3774776784029106	0.9243842862227041	1.2310798592932204	0.285079285191727	0.5616767061179194	0.7102965797750835	0.6189170274265138	0.6627530070991053	1.2429592137652004	0.29376956162127354	-0.4712160199994285	-0.3441171493463447	1.210782482902626	0.8482889491605142	-1.2193954218018683	0.18057727605749188	-0.3626119991125917	0.10338801411848793	0.2372318719250811	1.2412187670854762	-1.023503128905748	0.24841975677642691	-0.7826233716124242	0.7624605082535416	0.05134594716089348	0.4690094850995095	1.3441413416638952	-0.22066932048633092	0.5348751380753114	0.6103976511946502	-0.5708916527170913	0.21677434709944132
0.04760068972394336	0.8811612490178097	-0.5415722073669111	-1.1637287685686197	-0.1708820400646417	-0.16325519324111123	-0.1626322948754768	0.29035428915688183	-1.3636010512138406	0.3685519274672657	0.2015641647175542	0.9088526828328024	0.4226076323950068	0.3574494285959724	0.30911114040149157	-0.5110260821361953	-0.1947348176744575	-0.4555472901910237	0.003027644027897451	0.5396770318135987	1.55472048515345	0.16288539801882201	-0.16684131069070993	0.48704845182442436	0.1612871906141949	-0.265647183433143	0.6779630322985727	-0.17651758496705142	-1.253006976861407	-1.106681579511986	1.3255695812477273	0.22633129908318877	-1.0268618522130322	-0.5218221695892812	0.17227112220811092	-0.1500174150099772	0.48107437891610644	-0.013212364562797594	-0.8779894196530793	-0.31210571704353024	-0.6969802079530256	0.151424191489595	-0.11106866003753184	-0.2601185422227267	0.7365208502433155	-0.014659533668982407	0.03653857483482357	0.10570802520479433	-0.5000785261110158	-0.6061720083602518
-0.1269339687845231	-0.017727456922198695	-0.9749564630384281	-0.6145161104359135	-0.34915603384968097	-0.4580777558268236	-0.7033214846681314	0.013650417825329553	-1.1370979930315441	-0.3983334706968062	-0.5404884019238987	0.8926206170798824	0.5030228545731548	0.21126804424470122	-0.6562117652959738	-0.04164212478156519	-0.44908013948513253	0.26430857641382166	-1.0373214894274942	-0.38588487947095895	1.2447804353708412	-0.5953617597812301	-0.7353101684284394	-0.2554470533817334	-0.14337001723567122	-0.6347413967211469	0.047383522384141834	-0.2893053267913803	-1.5563153460237447	-0.7772475284456142	0.14214245194787586	0.3588917394856904	-0.4494276118425977	-0.4078606206685682	0.0737304149083274	-0.053107097719575	-0.3961333882578549	-0.49774981320445777	-0.5024503960526112	-0.7255009168667917	-0.758080157035803	-0.5572105062605598	-0.4236076209934436	-0.8635098222884395	0.03461835568572174	-0.18991344242958708	-0.9189857151640404	-0.6306001122224656	-0.14557585281044322	-0.6185700732421898
-0.1008826151979951	-1.6125141153035967	-0.9328523941010668	0.6164266370127475	-0.0994188155341321	-0.5979076480737884	-0.7020303102904383	-0.13344736360273368	-0.3709370387457228	-1.0708149102131108	-0.8392418619941265	0.5316002231232743	0.43774347840420375	-0.514466080894889	-1.4499238609043767	0.14593392125908006	-0.46029866593478136	0.5069665418946658	-1.5988798744825012	-1.418090427231999	0.7202345964887071	-1.3630176533348755	-0.6699883524430023	-1.061108163181429	-0.1340591221990417	-0.24382157811780364	-0.41336360967721664	0.032149676206294234	-0.9911662029306707	0.305290678162785	-1.4345369087220212	0.8048087764205439	0.14550364354439532	0.21671116474773566	-0.6703863967096	0.2410121511212651	-1.6871153921690474	0.3475327150355715	-0.1577624263748489	-0.6672917320820784	-0.628425548541839	-0.9383106377013057	-0.5708826039149001	-1.088862121187023	-0.4631236233187482	-0.6384640639931988	-1.7325505222558333	-1.044679527393253	0.11580552436539587	0.11275130419814115
-0.22359954266097506	-2.1753402641032578	-0.3411491244557795	1.05368072554087	0.5010801490846203	-0.6851606669047002	-0.3857446570486028	-0.03906500517158326	0.42283482752668844	-1.2671738149241996	-0.4157420511250109	0.0019912528206228273	-0.019436874263062377	-0.9428301186962307	-1.4563617917155087	-0.44144462847841814	-0.4364408769262628	0.3225150972187019	-0.9602678177896039	-1.7258420970923576	0.3238793900454645	-1.18759379272039	-0.09964615140546035	-1.210058415477279	-0.04455406279745857	0.4578149090397231	-0.8636747979763852	0.4230529246716767	0.032515215906819786	1.0310419984060697	-2.092945615597733	0.6066944935812613	0.4864692560432212	0.45010726240812926	-1.1321565614164895	0.2635978889464968	-1.7635780741076799	1.4467543548853408	-0.13730169669136635	-0.3003630860288455	-0.09961541174851496	-0.7542617577556876	-0.5529186311525396	-0.9210791940788805	-0.8415666040443339	-0.5919684886874096	-1.6577753361485312	-0.7462976053688581	-0.054878622520417725	0.6871234243657073
-0.5498417559866942	-0.7298510818932739	0.4670442042768476	0.2146726148685402	1.0627758911922507	-0.7669510863380733	-0.23400033549589933	0.06221608921435163	0.7160533001936731	-1.0827086371243393	0.34789308884717274	-0.29366036979864163	-0.6004685640303238	-0.5265244774034802	-0.7947375318806645	-1.3988369723594125	-0.4582921077806255	0.17791813115751615	0.3935913837030934	-0.9372685971004944	0.12273766611608614	-0.03361382967421961	0.3747340308654962	-0.5014341267152366	-0.1039936881506502	0.9105975275122535	-1.315265973457142	0.48677643299823964	0.7283930087673395	0.805317351967161	-1.3755326329281445	-0.41957358179094917	0.48094861816521284	-0.126826878252318	-0.5089148858038347	-0.09818935700043076	-0.14238497581972534	1.3030953521407511	-0.40888185330698795	-0.06334208225875933	0.49887746255179066	-0.0674248690340688	-0.5949582286971549	-0.44019045733639284	-1.238102681361028	0.350227348881119	-0.641179881312866	0.16554281688396771	-0.5959979918379125	0.4274600154555276
-0.7018904655997775	1.6594646768407977	1.197675638387068	-0.7884316445790954	1.1440222574889227	-0.6962080871863516	-0.4786274711469648	-0.17580007407150647	0.3814689661107978	-0.8317818182489963	0.7724125846366142	-0.07598065372879621	-0.7137434804629547	0.2338480951486232	-0.3326617945169711	-1.7807795966982156	-0.37892862479734163	0.2001042055516753	1.319629231844975	0.34326267161318075	0.01961481097495323	0.9383823546074429	0.23043290211959783	0.41699530839785437	-0.23506795225300237	0.992938264594903	-1.3316421796307099	0.21660978753467583	0.8033677778937492	0.14283942474407285	-0.11153494923106089	-1.335208619154435	0.14992076585208716	-0.9551673425378269	0.8201657268895997	-0.37586832626476396	1.6161394767404902	-0.2054117084054164	-0.5906263787146845	-0.1413319016301262	0.5508721600482722	0.8239811002631968	-0.7855885691725685	0.21955247286450658	-1.5122227547255884	1.4427565251128327	0.47569068878144855	1.1484115019469217	-1.0975598813126075	-0.3323988588664904
-0.3235049100745567	2.8099038040202218	1.8310230677764376	-0.648985793638957	0.6400887650164334	-0.2853189309477565	-0.9221918775986376	-0.7184424638081512	-0.2946579503406278	-0.676605675067443	0.46075577063076795	0.49588589817004525	-0.1328758630925434	0.32524897454654095	-0.8271623703796155	-1.2112640079776276	-0.09544121032169359	-0.08134783636669365	1.1933944543544164	1.0417159810077048	-0.022179618725464766	0.5961986263332653	-0.5021787007014465	0.684298393542098	-0.20874782886811413	1.0343446874850313	-0.49292064558173665	-0.014678198888467213	0.7225994742018148	-0.07211969111069536	0.4502951779757372	-1.1568749951635493	-0.4396462664386987	-1.1141863300344805	1.564325848571475	-0.07238512442074033	1.554597855938661	-1.584555004246754	-0.4050749168090751	-0.27119736539840056	-0.1709101036886646	1.5116104686642724	-0.999352142022003	0.7691709401215019	-1.3625744764696122	1.413946074124245	0.7508042208414368	1.6036640493430148	-1.229890723262399	-0.6990397759093957
0.42652315587566847	1.6981912697481494	2.3887930583579338	0.4891203095650674	-0.05908009748284989	0.4066624560716377	-1.1732920906602424	-1.004564514459229	-0.8922884938223222	-0.5137974864967423	-0.42102809503269323	0.9619814412367715	0.6915479991362551	-0.5458968648382384	-2.0628372902427152	-0.39751189241520046	0.22602978842193974	-1.0448310736473165	0.39084074648657136	0.6747803773341892	0.10089351387481389	-0.7756463784504652	-1.2152306186400557	0.1864246676645393	0.03476198937074317	1.3522001941126236	0.9339297455731379	0.13848197914595406	1.0189505339664642	0.32642868139056347	-0.07986899659407229	-0.07421743520124097	-1.1460929893934704	-0.30545029787010236	0.9037598903117027	0.6984675107599525	-0.3025094780563464	-1.3706265725622366	-0.09508534910990749	-0.1153256026882679	-1.1859277410529458	1.6381405712989006	-1.1483014241133267	0.8234501101787329	-0.7061066415917239	-0.0623789327584834	0.11878205788295601	1.3193108630521797	-1.0513872608905883	-0.31860856009296995
0.9682209662336947	-0.4423391407470776	2.637725696039182	1.21496795633051	-0.3748970889857712	1.0265239965129385	-0.9738420353237338	-0.45739368476512043	-1.1017075456507965	-0.13138890276946785	-1.3028258760846974	1.0321111835946801	1.125818288741571	-1.5232702245705838	-2.939389962262423	-0.31462467717222664	0.3302387730882735	-2.200314587638215	-0.30394104143887607	-0.18853466935422758	0.4789141407022804	-1.6388588989139323	-1.1654759495091545	-0.3097182321611939	0.3575314051194471	1.8318177314830475	2.038723757761315	0.63277784415306	1.5067383479345176	0.6881002194050789	-0.8761338016639596	0.6876450488569691	-1.6907215446765829	0.8636382627517732	-0.5772427678515416	1.3033414847288718	-1.79612600090509	0.2425521882260437	-0.18850012693565538	0.28398384524765785	-1.7223854569379236	1.1123332475172136	-1.272024394663131	0.2580648507127924	0.18525107067211616	-1.772198387969082	-0.5612594868882842	0.6413653123968278	-0.8289523932127381	0.2631888365571878
0.9046770520610987	-1.474336605348522	2.2197048425800334	0.6201461732569901	-0.08042142406599254	1.2256540234101159	-0.33501468322713757	0.8177342743505707	-0.8022480554140372	0.5619791983197399	-1.5895869833362901	0.8291071633953497	1.0433099451178167	-1.5306652519698667	-2.482946989916475	-0.9692004318857056	0.22398501659997905	-2.4338012253658317	-0.5163448286900733	-0.5721504205762908	0.9637165871466804	-0.8721349556632682	-0.08469980268176251	-0.08299612964088825	0.658978348495667	1.9770700049162786	2.082775747679956	1.076721166742872	1.4371897989799602	0.4766410879861055	-0.8222955252039811	0.2426731190755305	-1.7257510147539346	1.5050922267980378	-1.4843733355891509	1.292416479290612	-1.0799973987760132	1.6718890369944224	-0.7629377211552435	0.5511193732135853	-1.3999790966698014	0.25054669189434214	-1.265181609164803	-0.5037068587244595	0.9298119526727331	-2.079852503475778	-0.4684696678458772	0.2252217855480768	-0.6122907706169327	0.3815299984853191
0.43484832389829464	-0.6347543721662467	1.1103673472414561	-0.5831919851406442	0.4763463876634453	0.9907022404998492	0.5074160375037562	1.9573242391791879	-0.07760610494483906	1.4024347364665775	-1.005441073754778	0.6135553234992858	0.8343134598856659	-0.4452419508058504	-0.7869407746284821	-1.2842325872423828	0.1865293264110616	-1.1511827304770976	-0.4226663768157522	-0.10760557812275261	1.1563516953568944	0.9477773826043395	1.4834523339498165	0.6482089352849844	0.9512136407750318	1.382984156692936	1.1709461885948615	1.101953245819922	0.47215676376834886	-0.01688895534804691	0.27208752461586344	-0.9373155401027307	-1.0889101129479954	1.249574139139025	-1.0625352842726459	0.8236196486999	1.2151756112918328	1.7261168314576751	-1.1144899901975918	0.452957424035409	-0.4552495122623188	-0.38374706082542687	-0.7340965787472307	-0.7541354218028653	1.3142613422686003	-0.598430367847493	0.3054711722450574	0.5142690025761644	-0.14480544557459193	0.1065218486665953
0.09539952311394699	0.8098060021013698	-0.17227746511647202	-0.9799302186136283	0.7477345344019645	0.6426279609311993	1.202078490086584	2.0868745147149945	0.7766526814976167	2.0192778368322717	0.22196770934185156	0.37085175527889236	0.7444667270420241	0.8715288584062337	1.0332299659614934	-0.36270700283168406	0.38694308167813146	0.9816871770404656	-0.2916130551133673	0.7012950296892413	0.7224312592252946	2.1900740202901323	2.457998802740162	1.0048786498157782	1.134844566852524	0.18809852983521808	0.038817453457992264	0.6904160371283666	-0.7270680410041936	-0.09664971631935125	1.444767628541436	-1.5384834153189832	-0.045329451908537044	0.45917343693795293	0.11196137558283716	0.3140641919166874	2.767291531872131	0.7824263837310316	-0.41564670712783736	0.1845992775644156	0.6173174377667924	-0.4380999157010159	0.5579275612176807	-0.19851309912070808	1.3017917375452273	1.4472829303321402	0.9654128714994685	1.3333223828157097	0.7109222540064032	0.06278855761313727
0.1519880299689575	1.1514455807606214	-0.9332707919866882	-0.20690357933774706	0.5800882201840171	0.5145970917525768	1.4479219473685023	1.1613265483012496	1.352839146864902	2.0819234362155505	1.4187713375873094	-0.1587132909144202	0.4540987477137328	1.6048533382767831	1.7986153564354324	1.335739134385796	0.6294245753318842	2.609837943154461	-0.15593382887636686	1.1684723909852825	-0.2164522919190736	2.0155508109279485	2.032411404520673	0.6063604397363641	0.8752976178718911	-0.9279770317291233	-0.714256558346851	0.17007087617614985	-1.1023193490879202	0.34969142893460653	1.5614887435474112	-0.8582063197244927	0.7947675984526359	-0.19299234675246543	0.8783229551181154	-0.14683800900694924	2.3655613833162428	0.08635289332681893	1.2433637022122979	0.10874477993639131	1.4878715175169477	-0.12615798807707396	2.087605397913593	0.6556418261705321	0.9066030014991545	2.5385563053721083	1.0049293291965915	1.9653892320796253	1.5604441990888596	0.5100861712274793
0.3614004100189528	0.14388886149699093	-0.8917831767861678	0.6691191880286563	0.3440672301670168	0.6548984418779541	1.2117664409686864	0.00028281843475204784	1.376561303931253	1.5952351853652695	1.828069721048172	-1.0037299246183544	-0.47305213559644116	1.727826570111641	1.2292713208528774	2.3792210381630388	0.6053967988408004	2.9518028231206723	0.04616912920121166	1.178547787279106	-1.0566693970478973	1.238949415089199	0.4227934804540826	0.1383952702732088	-0.06436733591500392	-1.2528570737946056	-1.0267726143819036	-0.08604045116372919	-0.3578271853784476	0.6110855426078848	0.46459632518347377	0.44266485954268237	0.9374360146851075	-0.27124222734810327	0.7300782828205129	-0.7958465899739534	1.254009692987426	0.19518689762064564	2.675945199925659	0.3018278291231397	2.0364679624098487	-0.050194464627110746	2.750927264497062	0.9494300992212743	0.22576575895995377	2.326098323796103	0.7568161249532471	1.7223419904651935	1.7035824868609866	0.9520161899247304
0.34760936770728734	-0.9077842682809436	-0.38424679012971447	0.5675176386323773	0.4153562907323112	0.8273578087095186	0.8142160168201675	-0.5358095584492109	0.9074319998713609	0.9411749830423095	1.1457229813602259	-1.6745432811762604	-1.7998155379625527	1.641409596212405	0.0939771385573422	1.9505340441352632	0.32132062619649254	2.352995684300231	0.23569429059268962	1.1297208961557024	-1.1962322317145395	1.178816733795052	-1.17673226590762	0.500994174686347	-1.3438252065088858	-0.6516515562132512	-1.0851926869016775	0.013954962100700368	0.6718836107777068	0.02552617256941653	-0.8844054729579123	1.0789025640676773	0.462874385205317	0.1729327324293237	0.16974984617507802	-1.614338626968181	1.3238260241561657	0.48986946858993435	2.6768688497407487	0.4817514575164457	2.165957891622065	-0.5859327058393345	1.9463377797312584	0.35875957471788567	-0.4244919683295587	1.6406236009385027	0.8499250080594575	0.5565147959346164	0.8848509006454469	0.8010318086674715
0.08217915421728363	-0.7744926312428474	-0.0016295255346292807	-0.24522498834784223	0.6083825414003384	0.7473918934297057	0.6826760686543631	-0.35707807402054853	0.270258645644342	0.5253789076901617	-0.178417130849589	-1.5427860101305015	-2.5573966449613725	1.4264034157061338	-0.486639355435136	0.7843939222293848	0.07957673539570351	1.6253208306912548	0.2715134804058318	1.2419384023223254	-0.6047386465005261	1.8994255264552626	-1.551366122815101	1.5010879049986758	-2.1073573702641752	0.26848672151187813	-0.9254293080382562	0.19429569864179222	0.8825594139323912	-1.1138203666057527	-1.3634818767259842	0.48726692621934387	-0.015364456482349638	0.6993606104799697	-0.058564849162865404	-2.023962557375388	2.442102690504224	0.19775047059166234	1.2675246846641266	0.3645273252088952	1.7854125478477036	-1.4591332952830527	0.39898107865986737	-0.5584124577158271	-0.607570844597364	1.2431170348590075	1.284156685103964	-0.8570387378510428	-0.2798824261298572	0.18615009661011025
-0.13346714979472413	0.352688165851084	-0.07130573765185991	-0.5601631594163549	0.2967147304702457	0.30540300361982475	0.9143088201094751	-0.10868382441694993	-0.22689034652501175	0.342966161566065	-1.2302006889920671	-0.5404542155927833	-1.9612805558953554	0.8332389100804527	0.05497879093087042	0.31382973015204324	-0.009893922073303803	1.092580674315223	0.18217845905866342	1.170394390781096	0.1378746752192562	2.0202612306122756	-0.5368978775323876	1.777426687601146	-1.7266756646864538	0.6402383549753627	-0.5162880259173437	0.040103142918180124	0.004431509494343452	-1.7914601720741752	-0.7292891414479054	-0.6849165561886882	0.0711616906677605	0.7783448625747817	0.15869231602360226	-1.417393341872401	2.383268484123665	-0.523325960243162	-0.30434569516564763	-0.0443305795430155	1.0037880881249963	-2.0005761658672014	-0.4250504842074392	-0.9713461089589104	-0.16548823375194532	0.9399496351414197	1.3126394566706516	-1.6902892122851823	-0.8082287938873495	-0.2118911488286412
-0.1209809591728995	1.2473021235204766	-0.4761119864544682	0.18293245583193213	-0.82163339114255	-0.36985213329522787	1.122927683756098	-0.3912060370609893	-0.48121809170337454	-0.0057334045792184415	-1.3579348845522097	0.6435209637679891	-0.3147006269305514	-0.058122184720398706	1.323467362027188	1.0088551135474015	-0.2901933471339072	0.47366250505293717	0.1391103491233559	0.4360672249038162	0.4341448392046808	0.4038946382321079	0.847448577046434	0.26841466575835526	-0.47729834733682025	0.07413351045352715	-0.0936389839804717	-0.6202069666232617	-1.2463925899136845	-1.409518857891495	0.288607738533371	-1.3573874145406042	0.6911760495727536	0.14848299575425083	0.3044932072609423	0.02967299840909922	-0.3713128510134742	-0.829747104601083	-0.865622254478337	-0.556721081894442	0.18130553497100335	-1.8204925349454641	0.1304713427935757	-0.6642466946926273	0.5221216451510317	0.07881568507476464	0.3288953533311162	-1.662149131611332	-0.33856399198503767	-0.09308177852090121
-0.08359772996424682	1.0970338512597417	-0.880363327550914	1.1712830635598088	-2.178532570173565	-0.9863601796282289	0.8337593517731561	-1.1098820390369029	-0.5164223185623206	-0.7635497487561638	-0.686771374347949	1.1728416136711561	1.177252677319166	-0.6239318775533024	2.3122060341432906	1.8702431920192235	-1.0997625461409153	-0.42250510557001697	0.1903042910986448	-0.8617802585585792	0.269999889335219	-2.25474122427831	1.3968054349013657	-2.376151130594161	0.6662545820102911	-1.019584738592404	-0.0811513140060108	-1.486674684626634	-1.9847767518446813	-0.4521963178125748	0.8288824397847111	-1.0931956374521754	1.2823878615590671	-0.9394988108590432	-0.032237855404672014	1.3053156936649863	-4.356208897917295	-0.354739327553011	-0.4646547596631699	-1.0481775149355603	-0.3413521628463556	-1.1541368641843073	1.1586280378901361	-0.1898054927386632	0.8367140714960308	-1.3434924233326804	-1.284395601653892	-1.1836959222537673	0.4965062506559851	0.038418876144621895
-0.30303005352337914	0.27393573776866964	-1.049732031439622	1.2441070993840093	-2.72861306607328	-1.2421443878321725	0.05156639531508707	-1.609409116833643	-0.31941417299078667	-1.5443748063076133	0.09447255537142232	0.8486202308600602	1.5430984964305534	-0.41638359288917054	2.22570389811222	1.664690415009073	-2.0903041423184	-1.219309299871012	0.1930204920515582	-1.9539693874962605	0.13942026068745322	-3.87798185053469	0.8586736546816791	-4.143708290029456	0.9697618197400414	-1.8319783943398655	-0.5422950004853685	-1.9532540570100614	-1.900680770787563	0.1413232488005155	0.7283388073753723	-0.33887085659250005	1.3823491473387153	-1.8180372281306318	-0.6160490049508908	1.4765400931481547	-6.28677117430609	0.28402843234432024	-0.07382616970955264	-1.4236392741059154	-0.528534951033013	-0.5158832936424712	1.2371252183356527	-0.13420706036881716	0.5425990678460192	-2.4470206235669543	-2.374226658825316	-0.8247047104055417	0.7871317909436145	-0.4108579297250343
-0.6686084328674182	-0.2910805200363013	-0.9775548788788847	0.3161239172085077	-1.962370151482311	-1.0156394074761048	-0.6701311115439501	-1.3722728541353062	0.13018714778986648	-1.6073623075220531	0.46114175283515396	0.21452621980197545	0.9052106346545729	0.132910927330408	1.1337800497959543	0.4037726607107986	-2.290937728251249	-1.365852932425229	0.10520624433676715	-2.097947979565662	0.3756420929711955	-3.0939599523570878	0.03130560227930881	-3.5402987163534663	0.5939746402648232	-1.8842737934375073	-0.9101497169301344	-1.598978485072599	-1.1999389253612633	0.110469989612139	0.5110513311464135	0.24206160515913164	1.1134245103895652	-1.885728176723471	-0.8102105776232962	0.6123576520708093	-4.486002438036791	0.2844279036167095	-0.26343283227935854	-1.3872283029132244	-0.566868546968499	-0.11889033802655774	0.1461653014027725	-0.3843920689881351	0.02130809167290573	-2.426475511126077	-2.1007336000246	-0.6999101853460273	0.3781850298681452	-1.1906447912620917
-0.7026001674067733	-0.1919153793477675	-0.8001820888117541	-0.5862345207684839	-0.4638119711964241	-0.49407003442698844	-0.8118202196634912	-0.5169673341414233	0.6734812088317773	-0.7067451853921762	0.5301009470623707	-0.09726556185975588	0.17465897008807532	0.13242638395307055	-0.09458611037239294	-0.701544122357824	-1.0861060232940285	-0.8700986623376445	0.19500114117229989	-1.3040330169398189	0.69889846215588	-0.6687706044123364	-0.23949741291756454	-1.033063765995357	0.25581507201645437	-1.3751443466905156	-0.5335171880520434	-0.6014123794912515	-0.12599859194240992	0.09502041906509726	0.6691777243662793	0.447982338297167	0.9651285540534811	-1.1333275745089448	-0.2714421627265711	-0.3131592766291821	-0.6578026997555039	-0.305952468595189	-0.48319337627877174	-0.519966859968768	-0.5207620079961364	0.23493483978045915	-0.8021956400621839	-0.27218048344138085	-0.19963465021193605	-1.5045406174215692	-0.7145969287017848	-0.44944252382010735	0.028184357990424014	-1.3584684950271997
-0.13559167856914356	0.1652952375639828	-0.6468193980676317	-0.6349474029284194	0.6223993521685912	-0.08908672478054967	-0.4782262129780951	0.3601842170854976	0.9549522203050319	0.44959249736239804	0.7955018665538489	-0.00600718714051149	0.019243957058487388	-0.612720630083035	-0.570201720030651	-0.7191632117357346	0.9298315763633578	-0.3855117401568672	0.7382307693802611	-0.30773730457475673	0.5598647991612862	1.274845817841492	-0.00442434470018843	1.4451375658426948	0.34443605632318436	-0.8617162317760604	0.4935380485164497	0.3449575795448288	1.1493002526685134	0.6762352700660261	1.095713144563388	0.5115516032742669	1.1430922763569125	-0.1951478027496519	0.6717370219328506	-0.4257881202740263	1.972939379171415	-0.6754391496990947	0.1667569439258496	1.1895560142526023	-0.21689696675189063	0.7221747028068535	-0.31195709101648994	0.5823607554469169	-0.08551234698301509	-0.703911315996454	0.7480664698107192	0.19795974464232907	0.4861968338769992	-0.4487596769052806
0.6592920420122879	0.1977400926321045	-0.5382334026610013	-0.14199266966620047	0.6674999808454581	-0.12636066012404146	-0.27056288997089106	0.7489572450078186	0.7285896241086606	0.7912606465153922	1.4573880220972961	0.08735544208275484	0.284375504032265	-1.2328833393928649	-0.19857977585006525	-0.09274715148067761	2.315900307073568	-0.4836651306752543	1.5010453841832256	0.14408310087456774	-0.11862879503866451	1.351781126234558	-0.024612220827769673	2.3188491011836354	0.5476130456157268	-0.6881031368801512	1.2755500410511267	0.5997356967530681	2.223983509594513	1.4783876488915386	1.2697487065886393	0.5906328093868125	1.285705209113157	0.2098175137495552	1.3086865201526061	0.2394132715574346	1.929451501326462	-0.3298760301127819	1.6293034575945182	2.9564910096215344	0.4429058735810146	1.151649956576	1.2684594852041835	1.72987491165144	-0.11618554408373337	-0.7183496299767856	1.4252318570775926	0.9663595916648302	1.543726400896448	0.7954031523552706
0.9716817220864218	-0.19013764224355487	-0.37776712402332907	0.0033549018280381064	0.04994523356251492	-0.5556760844842	-0.5441933840347626	0.6117252925704324	0.18333843910707442	-0.013575750009516363	2.1216735677695553	-0.10206551140528777	0.39701923581205006	-0.8422722026555033	0.27077221007431396	-0.035578651065061265	2.1331770509413412	-0.9734526078097026	1.7593069221881268	-0.07967338080137253	-0.7372514383665668	0.07813545682089508	-0.7213330433276777	1.5983196779216091	0.3725229520715204	-0.7687726090174392	1.0480396961370766	0.1313113461744563	2.4539575119316464	1.5334524664001083	0.9057026506439094	0.5269430272600869	0.916960242376977	-0.0488431510251291	1.1765785889693199	0.9313219079626961	0.513068501081743	0.23852584820909134	2.6916556386423047	3.619244264266689	1.1531146066319244	1.1963692294659494	2.2264605246475107	2.285537874380258	-0.6407913637535012	-1.215919642323584	1.221317277983936	1.2423640151145614	2.1745272853811644	1.1467470711434407
0.5137899356732247	-0.6140604859516068	-0.046570154016998704	-0.4347617078233301	-0.3908080249678773	-0.9849468045015538	-0.9334336027297578	0.2920801146110301	-0.14862415869243528	-1.172123259659688	2.2045593700844273	-0.3932121059613684	0.12166528577800634	0.2569905389346835	0.05816498491493036	-0.9776963353227166	0.8516789039365728	-1.0914286795238048	1.0343511701561998	-0.5320555705622045	-0.6710022214254313	-0.9613884225024913	-1.5529299606493454	0.4456177570855597	-0.15471573311967782	-0.8463870066709042	0.0661381260421069	-0.48686380060913753	1.5577140898258213	0.5294270193556821	0.2814710529215534	0.1681009886948994	0.09757457154774184	-0.40400064551973247	0.44610356627649966	1.0311891634918875	-0.20227898249965512	0.15504162558525192	2.2285560684087313	2.655824312276086	1.3662925968972728	0.8951884827323914	1.4189698621200804	1.8056969946536445	-1.3559343171557379	-1.3206388440610557	0.5881491013379352	0.7305729470778587	1.6290342304351606	0.2998357250265586
-0.2509099932384674	-0.6932750467363472	0.445874518146397	-0.7638713744681062	-0.25273943847081415	-1.0412445814495654	-0.7622874371861943	0.1342126044795301	0.10255621180015305	-1.5797337099051951	1.5644199124497045	-0.43575632517290414	-0.245548435221365	0.8253455978612517	-0.7928926127352762	-1.957284741969654	-0.1938375170329861	-0.36136629265747205	-0.24995372360214266	-0.7106703506771255	-0.028145139393493494	-0.819293279793516	-1.5955157791577712	-0.14706556839367554	-0.4974871358971183	-0.8051970861719109	-0.6366837411898323	-0.643752003732599	0.15772102893864123	-0.6099791758401095	-0.11336666820553488	-0.23429275130085334	-0.5391857440297664	-0.18550887391239837	-0.23886639243232552	0.5797109866283444	0.26391303454067666	-0.7316772423598994	0.4822745121215568	0.7609103200122567	0.8449476858409556	0.710941888986579	-0.40319420348799273	0.6854016872471355	-1.5809064982480596	-0.614419284473856	-0.036887829770019295	-0.1924507305803477	0.2537194456566684	-0.724317714772694
-0.6273385689391942	-0.39315545141463026	0.8937154941179448	-0.34124172958827353	0.16086465423541615	-0.7045936035582016	0.09807203001437229	0.20490449562255636	0.7451550702899467	-0.9476505188263362	0.6485377787639683	-0.22455224842554072	-0.3518936717930738	0.19613556275825364	-1.4570298555493653	-1.6990869342187136	-0.19592080843232285	0.8472359788766636	-1.061154158098981	-0.46434500200323114	0.4170424572632459	0.08229911238847709	-0.6501465581942047	-0.09195794484219467	-0.28572283496711365	-0.6726852763310254	-0.39747314377442944	-0.2502099621331082	-0.6081791567075313	-0.634016001433481	-0.15424880448198053	-0.1603269161986186	-0.4592637827650384	0.6685593624757508	-0.30443078687627145	0.03234139548967198	0.7470523763390091	-1.6257358561785613	-1.1089763226247304	-0.7279005111220774	-0.03657067082430285	0.9865421088395295	-1.4498823017190663	-0.2848364482239727	-1.0353353430140226	0.49761184147135373	-0.48333835227256144	-0.8229677668265323	-0.8679461970763902	-0.7020764998445965
-0.4589881042785321	0.02990507571842492	1.0194057780936667	0.5267165718009319	0.3706608684396102	-0.2782457301413699	0.9515002450585931	0.3299084857745801	1.1940084758118563	0.0019666576065893357	0.024485493211828222	-0.1588113808809602	-0.23874863731031234	-0.8350134265155249	-1.2484141653675556	-0.11493184799871327	0.4162985169230573	1.6691431657703428	-0.8057486802585881	0.03151870892573309	0.07953690671723933	0.7186199520647184	0.44849816285106814	0.14171455921852746	0.2084991286569886	-0.43663742332539174	0.34515850453596364	0.26480988707843267	-0.2073217275546933	0.6145593869370594	-0.1852785239698928	0.577519712663239	0.16054724840381812	1.5035916638648477	0.2711387483489151	-0.29878623494292467	0.2980157808960018	-1.6910794356188865	-1.3622472829919592	-1.0401908744788901	-0.6307887413398544	1.457483706632772	-0.9077676485581055	-0.6414948605133178	-0.19107590736408253	1.3334386462631818	-0.709387001100805	-0.7786300973646783	-1.018992517885819	0.43578406342292
-0.2325029499771512	0.2710804460610293	0.7089084915207179	0.9308322071257384	0.3089224572465807	-0.057339255451389244	0.9646226275066488	0.34227946225944017	1.052505227095591	0.422201344622658	-0.14672640463810013	-0.5698085873658478	-0.22413467513031804	-0.9326240551532192	-0.3985218913919287	1.5108508492431636	0.6443536919815722	1.5940126525390532	0.027045711119419225	0.5294987115390671	-0.7904864836481438	0.616348170534888	0.7059051506127519	0.2139458658410196	0.381557452504916	-0.038026020878168275	0.587670515173378	0.4654448018598555	0.6647055090049726	1.9232247088121195	-0.5455254997214387	1.4762809318399661	0.5985039892506759	1.5527275528541336	0.9267808257612598	-0.451689402430521	-0.6042605559901414	-0.9530789708526166	-0.47770873122209107	-0.5778482760196951	-0.6353644106602683	1.4776870988821795	0.25185930253347005	-0.5071662406705602	0.2339995489837045	1.61364998751164	-0.663972946498237	-0.2600884377407995	-0.4818629041149823	1.5691802721796857
-0.40559620716922523	0.16853012432784317	0.12580833470152214	0.46975484851475896	0.2803481607235389	-0.07082959519719798	0.06317371225333858	0.2690623890182744	0.49030239295228184	0.2193532999883015	-0.13638533128538707	-1.2960352828854897	-0.4515844880320712	0.1333937810293614	0.20545651536315615	1.8368454043556128	0.08355264461275144	0.9077075181838042	0.39830574081878584	0.8600254784502357	-1.4192427243383914	0.13160276688586744	0.0154137212549012	0.11861231421251668	-0.008563301715033913	0.4292173956184847	-0.07957241926956242	0.3407773622575871	0.783013640098789	1.9441759893967072	-1.1156651541407765	1.733992154116626	0.3441696727901544	0.6547102466649835	0.9848704053607406	-0.5811335554565571	-0.8507494175171294	-0.15114569154019228	0.3283856271101329	-0.32522645429515434	-0.3129868244030042	0.7481227161258556	0.5467474689921328	-0.27934743092410647	0.04670436732969393	1.5199047274720017	-0.3735151896900046	0.2624687159168252	-0.10097445040406429	1.646807695445829
-0.8067585485374895	-0.1949193464147568	-0.4152798190275839	-0.3050216155014699	0.4578929720263652	-0.13835433796426563	-0.99245881509173	0.2663641183540429	0.028896615019822967	-0.055287252952514986	-0.23525821709795175	-1.8014807500735175	-0.710485043652738	1.1674316380800658	0.02597732828028436	0.7850243063205814	-0.75047598443465	0.3173387149310393	-0.13989190811603333	0.9177941035315019	-1.3669855273017557	-0.195969065193639	-0.8031487583577784	-0.06167296535710876	-0.603450381370806	0.6670042349024474	-1.040574764647369	0.210873548595556	-0.2605981466825816	0.5715805903729696	-1.4445413300590786	1.0506881510573376	-0.407602267884863	-0.5982230657830442	0.23983428974502863	-0.7090877592529367	-0.21217530538027013	0.1529755918467575	0.16268858763259314	-0.7690397540298128	-0.12905597329453675	-0.30976062083804895	-0.2706277932130388	-0.230564294221956	-0.28229658394360146	1.2663684508821318	-0.04628520815296151	0.48845484914652987	-0.371810760490911	0.741572845448162
-0.8682731957802475	-0.4983692280151236	-0.6720250880114551	-0.621601003160147	0.6241194551472716	-0.10137563317762169	-1.4335420195747426	0.37594550996375875	-0.0010201063771560347	-0.014917284578545716	-0.43498780589291886	-1.6732644705394781	-0.7071826134273889	0.9688143753518337	-0.5478878380536097	-0.5231657467834415	-1.1563612309450362	0.22562533124982406	-0.9737475962375184	0.6550173196374618	-0.8924101880846836	-0.26870825068673926	-0.9430069642326896	-0.3072037891415865	-0.8863874986810476	0.46976738053772105	-1.3916408082383878	0.2873812630107548	-1.5589507238424594	-1.036847415191877	-1.2909959941803917	-0.020793199372639903	-1.0272098589134275	-1.383224054582933	-0.8508539167154926	-0.7508872654030494	0.4337026617775096	0.06922283213609316	-0.7239695431253093	-1.4910115849205168	-0.2805829010650351	-0.9852448392189428	-1.0636432363495327	-0.4055187841349413	-0.23273284280584478	0.8537311117034964	0.05939318693178755	0.3878112318875283	-1.043410577734474	-0.21837086371035533
-0.3994412594236939	-0.3942385409511517	-0.5719856530256503	-0.404794455036685	0.4814570765174832	0.059453197099330536	-1.24629140293614	0.3921651116258615	0.25574689329343775	0.14147239075275395	-0.5364217735780107	-0.9396786621052621	-0.3926337084118656	-0.25377400846029513	-0.7162056693174521	-0.9876643914330613	-1.0338962252752688	0.4167302426747588	-1.1334525594377751	0.15750843053138758	-0.45927550352582275	-0.3557660727958542	-0.3954257889635079	-0.542418331068825	-0.7145694405866193	0.04276023009664043	-0.9235907724942856	0.44064743264635825	-1.8303161705505404	-1.7132790492929169	-0.9011234045261095	-0.5947312141545852	-1.098493276339913	-1.3150524990706225	-1.5632651506108342	-0.6682830264668975	0.29113224957313594	-0.012695658573137111	-1.379505961739114	-1.7559720150861404	-0.6129969659920701	-0.9997386122637628	-0.8025811836496907	-0.7246709973488825	0.16129470601386803	0.2693171015484293	-0.10674694331985525	0.02318124897462678	-1.5025357747607095	-0.5444995255537359
0.10375730277408915	0.1364994984269689	-0.1670065598253387	-0.2348638403908722	0.09131919237981606	0.285032171227597	-1.0114886297025674	0.052598336859091474	0.4006446772698703	0.0647892757551436	-0.46930431369297115	0.05381599033219931	0.037633890683951766	-1.1753779384380567	-0.23381624953811175	-0.5055047511323928	-0.8156129161005682	0.404356601948374	-0.35760012568386607	-0.3281400583128399	-0.11485563852296089	-0.5903957634736083	0.24861037113811482	-0.5847934575368876	-0.3404487423005157	-0.12622411542214274	-0.23304179816040024	0.4252907031888313	-0.7776451811105407	-1.345222438387914	-0.676573545340576	-0.3219319044075526	-0.715455445788829	-0.6635469639632156	-1.527888157504302	-0.4935326544468569	-0.3956866737055777	-0.021062748915101067	-1.1872106508200608	-1.3255976306168145	-0.8790238436152336	-0.6879519845301498	0.2064477902979497	-1.035639178119335	0.41456558860144843	-0.272662617272777	-0.3333215418963889	-0.5301492054107749	-1.3689589022571478	-0.37028730693946516
0.057697325407573524	0.6387765147108416	0.3906198162408503	-0.4975872521987379	-0.1518139667192472	0.5037031450325542	-1.0753630217938293	-0.5969926833869432	0.20179945914459219	-0.14720271218640368	-0.3992159746096475	0.9474817041439085	0.38112155197543207	-0.9116653514348688	0.3416718576503367	0.20975075106798452	-0.7925642632361606	-0.007960601615924993	0.6406810768949975	-0.5364791379791644	0.4235144094203648	-0.7414162055431779	0.5736555591687	-0.36835999709304995	-0.02703032159532304	0.2177591008803824	0.04309509743298291	0.23959904514480446	0.6099265072155111	-0.6744508693648522	-0.6605155124399319	0.30681603881738356	-0.23038128816658845	-0.005008143720896449	-0.9914311593811368	-0.24640699768845756	-0.7625175556008369	-0.17690325891231196	-0.36352088292540874	-0.6168979639196491	-0.9423285177347659	-0.5067337967967261	0.7924544529877858	-1.1127839536572492	0.21613645383487834	-0.4736447101428672	-0.38598716613812717	-1.0643357922654548	-0.7073316346052282	-0.20867569033334954
-0.4234565517316692	0.5339344591241958	0.8049364717051638	-0.8661407384592494	0.012278719259687551	0.6043377226587557	-1.085105831474643	-1.0936752008844453	-0.23572252099491411	-0.05530436896131072	-0.5208962942502716	1.5000821823301966	0.5629339519655349	0.08662986344622621	0.38837672848448596	0.5166507632015833	-0.7696661819832435	-0.5620445892164463	0.914501324873056	-0.3940986146243445	1.1360939645641275	-0.4978862675859774	0.6853739086380608	-0.13099859881213968	0.18907433721991382	0.7978002750037597	-0.10500085342347071	0.14865982127445906	1.0888709031378345	-0.2973976688351646	-0.5031864448919735	0.5291155420044562	0.1030170646231309	0.2940082453702007	-0.5077805649206738	0.0647229282397832	-0.41392856475207523	-0.4723333773042048	0.4174571874407457	-0.1763071994721146	-0.7576362617083235	-0.5357466650026061	0.37483978262240886	-0.7843931017396425	-0.19855857357514067	-0.31355658504312217	-0.25368552902060915	-1.2211300041586848	0.14655444550566982	-0.2485628946141146
-0.5793874484867236	-0.28137134976975453	0.7140327319401948	-0.7264305111353881	0.39399811115846023	0.44529780141353437	-0.44620928361817097	-0.9383672586583796	-0.6437418965801841	0.4596474872651344	-0.8246288463599586	1.5605137757406289	0.5736567282697513	0.7496510154843616	0.0047050345058324795	0.38998951167510393	-0.42005917466159337	-0.8936878426800284	0.18307741368472485	-0.07868871175074506	1.4610346227991549	0.13459589908817232	0.816634341807006	-0.19551794590808735	0.361058720642394	1.1193540320336453	-0.19655448868624387	0.3424338161092334	0.3656990781218797	-0.13447920018731058	0.04113670980352881	0.11432776080694604	0.18904267445699846	0.28646727037690567	-0.4173346857848959	0.35090855620562883	0.23538751900365	-0.4795390384784223	0.6748811743795371	-0.15706427427287248	-0.3276602444570373	-0.5413245289366765	-0.4286357852469295	-0.14991345732625574	-0.33009429623385717	-0.12689640253614562	-0.11510869299917031	-0.7816800101345625	0.800213879735287	-0.28131870394676867
0.08856461731216782	-1.226626750475567	0.0009217811093053844	0.07432079685734413	0.5824752976731981	0.014201364068661211	0.8656233106593734	-0.13959547590426846	-0.8371538152644691	0.9247665321470416	-1.1048654244637803	1.1109408907110925	0.41656663435237107	0.6356416435426664	-0.12834777305180525	0.2035101832654585	0.23911391282197494	-0.9409391633024411	-0.9788665626872506	0.1435092601952552	0.8917769192796743	0.7914925129603708	0.8728965866770795	-0.5315350421438946	0.44441583102785576	1.0301319476152355	0.11672438637653408	0.6628145636012833	-0.757436199062651	0.14786132824624376	0.7241245731132089	-0.4612982028813698	-0.022469355104702028	0.23655854566575585	-0.6231530597831934	0.45248527313559583	0.6234085772584002	0.16314841648696893	0.391941750478358	-0.31092948385576463	0.2133017040538433	-0.3959850742568668	-0.6804724020596634	0.4122322208347672	0.04407032750645352	-0.24053929759819018	-0.09484524877978895	0.02263801471100211	0.9277220336545362	-0.1640442391384014
1.1333135021390994	-1.5235834078281612	-0.936102130671574	1.083923642574898	0.42067275921122266	-0.42190685432758557	2.1181997664803323	0.6957475331336023	-0.7863854519581142	0.8310176521981194	-1.1567465761308282	0.3949441609885231	0.17609273174498902	0.1786546222242056	0.38834182490912117	0.22486915394835208	0.8933272385491463	-0.9254692053024739	-1.694132218389199	0.1334427515818498	-0.29030378407243435	1.0698805817253092	0.5830117059575467	-0.6799776646175903	0.37183729725795167	0.822124046190613	0.7217603161952262	0.7481250262509143	-1.2893431713434593	0.5048591122864937	1.0394801231665682	-0.6042416224461085	-0.49466864607181776	0.28313634178546077	-0.7852547644190581	0.3031226526384828	0.684043550830486	1.2042075835217034	-0.14600326190926238	-0.33482767906548877	0.568326654901432	-0.24112003490598083	-0.2707636683320463	0.5722314738783385	0.6956617040951186	-0.5874728697745083	-0.12263301905854446	0.6316096011727762	0.42721371761737625	-0.05724179950287172
1.57898848375292	-0.9191822449495449	-1.380229351527384	1.7478472166159926	0.13933903844916243	-0.4513027051536145	2.484243134921632	0.9125042183596866	-0.5528522401754327	0.3113959439758166	-0.9259540314108754	-0.13569464802760728	0.03292436547347817	-0.09373701832013123	1.1635394591896722	0.4123618303505424	1.3427683832985615	-0.9565581570412666	-1.4615829420635489	-0.05860509867571976	-1.1363144447835607	0.8525697366941755	0.00494186656698395	-0.2392167161989515	0.2243320099375992	0.7555878285770844	1.2656276335156886	0.4318298559160148	-0.9474056129615143	0.538923488568365	0.8072687229696932	-0.25605647460523145	-0.9616892244219354	0.3279962571509213	-0.6358614544642801	0.023702309006523602	0.6936612466377867	1.9176301096056538	-0.6060533953390603	-0.11929843340708743	0.4992617477746743	-0.23011974489973214	0.07966540481355525	0.38190421272634933	1.2365078633853026	-0.7548543128378223	-0.050177658486822596	0.6770990814476854	-0.4118177373618035	-0.1415140863633201
1.0001499736511061	0.1015477706643549	-0.9370235746931075	1.818398415316088	0.02034712299190895	0.09312714547373017	1.7944091441542651	0.4449512857980692	-0.25557272285581334	0.009048220377687733	-0.5140762147874882	-0.16744257939396004	0.07976164733077327	-0.12904818593193706	1.4700535979030365	0.5607171850161021	1.6290739262942402	-0.800438624946298	-0.4448021542625611	-0.30162982588769865	-0.9777163219201814	0.35095318089639704	-0.39335051813111266	0.6099889739068908	0.15146554001618773	0.6628256817912294	1.5079227530991264	-0.06881128729161265	-0.20392190046403147	0.0654812722674599	0.3712164186699034	0.10163547179915675	-1.0512270602227736	0.21548208106897862	-0.12758534252350656	-0.22755758114253533	0.7433055734898635	1.8099277337807989	-0.7583099817520358	0.26044225663541476	0.10806849051689053	-0.29750319542285664	-0.17905359472303517	0.18839096066791955	1.4403169386034957	-0.41890518240840213	0.14299436945893504	0.32285499416480584	-1.0089595194208303	-0.3276926153218615
-0.002842607468540031	0.8046669066588663	0.013805392968936509	1.2590285009952262	0.05362850660568559	0.9018861955516723	0.5842112906978352	-0.17253827129715651	-0.09006395541444642	0.24952324992438188	-0.12509838570686332	0.16539540911898062	0.14386510627299257	-0.0542416377009529	1.072025286264446	0.48054624983970856	1.715824473651955	-0.1944255961713549	0.6884725634296047	-0.5040526824463312	-0.11319984790219594	-0.1025365288911225	-0.27126211455490573	1.184668203999033	0.10903983771245375	0.21261889435044176	1.4029658471587596	-0.377897443472483	0.33397874102382935	-0.6080000796979586	0.16229523466463114	0.018263506920975208	-0.708331154580856	-0.04071990284314964	0.580298379268375	-0.45764875970240615	0.666315937199197	1.0720331454025278	-0.5651154460491958	0.6375450732777017	-0.22660518753837078	-0.3066715425639068	-0.7741113483086935	0.19608134721088089	1.2687759782185104	0.2999956891150445	0.3041905047158933	0.0012164177032269543	-0.9473077934482054	-0.443292203610244
-0.49235332269288534	0.8476334928755697	0.6359245999294266	0.05716058216218498	0.020705731615279308	1.4353937636275136	-0.49673248108295204	-0.43531186608940053	-0.2667268503175402	0.5880787870779708	-0.008305797017207272	0.42574689098312873	-0.05652177917388116	0.24126465764396882	0.4253900707013787	0.06534350483137713	1.296021425514459	0.6193006275055507	1.1929852166843653	-0.620062439083001	0.5907057410521845	-0.2937924866216509	0.12972781011751763	0.9522219428022425	-0.14074433026314398	-0.4791436992590134	1.0040020323843428	-0.32634312766182083	0.4381076881092353	-1.0551986410512681	0.20033031536001553	-0.4771151491148495	-0.3971644875869116	-0.24438878241331194	1.1754546984263294	-0.7664351916796125	0.43295030332519374	0.3017354826618282	-0.2119245491831473	0.8111470173399994	-0.2732273772458781	-0.3118530187502477	-1.0658289563410122	0.22459775121596476	0.7546189508475689	0.9066842691540424	0.25800654599558287	-0.13195622526933024	-0.36736702322692183	-0.5969312524505476
-0.21307907514315105	0.4458222436332447	0.47817915282422924	-1.5754894919911633	-0.14981548823874186	1.4267460458641412	-1.1696441811898162	-0.38750499114955306	-0.8282819247301272	0.36588466722699486	-0.33446698419663173	0.38531012470073406	-0.5030308265071768	0.8139693080587114	0.08200903585678834	-0.6457060539610741	0.17398046172376996	0.8821186131128924	0.7332389792653723	-0.5894377507171399	0.6998139761569857	-0.22818390918885664	0.2687082124940945	0.06159591596281353	-0.6336489812348575	-0.7571059922955832	0.45458917765196516	-0.06603015629397929	0.24816676229511062	-1.2029185925777168	0.17991417046796265	-1.0154371952879184	-0.6531746705539853	-0.21271024970809121	1.3116772647777881	-1.0470399504629362	0.298779740404457	-0.08646557326601109	0.023141238399323454	0.6478730536718539	-0.21870739094040012	-0.4679281156575664	-0.892143679154005	-0.0006496076050543198	0.028082380671690024	0.9284387817954618	-0.022624743318629566	-0.32068252553133375	0.19025434494486845	-1.0796979531495678
0.25384174157464556	0.03404960179570144	-0.0780413551908762	-2.908529121511826	-0.267428704127913	1.0797030643623748	-1.4467013254023677	-0.4197468212589521	-1.52375567175101	-0.4078380878926679	-1.008233735578051	0.30321597246982945	-0.7390904566508144	1.1358000817087532	0.08625211696917656	-1.3912063001374306	-1.2096836218085019	0.07031059360597254	-0.3426914041548826	-0.34452381392401393	0.595477179587786	-0.06868458966112002	0.004380075187994682	-0.80038042261881	-0.9280969717143874	-0.12263040709701924	0.015711435592865575	0.12560690923795956	-0.024631587431272247	-1.249854530377868	-0.004807999450813719	-1.3398872217866404	-1.3740471092551356	0.05541031401476261	0.8634248027421234	-0.9141311302708001	0.41882117867600505	-0.07823996987489602	0.01050117322726952	0.23778489938888253	-0.39097585490743025	-0.6718431408309047	-0.6842438921229058	-0.3919822788476282	-0.583154761988764	0.2853139103157642	-0.38403926516697423	-0.7400327321936546	0.3700486985183782	-1.8226616800353748
0.2947705896704627	-0.12193013890974908	-0.3088710504638899	-3.000686401627847	-0.1757495585800837	0.7424675281854024	-1.3042466978548628	-0.6553508822924512	-1.9366981102918246	-1.0070775774747804	-1.6170753897971657	0.5711025439722347	-0.31704071636297326	0.4276264987654532	0.054906048330512304	-1.7848374976101737	-1.9341714275785236	-1.3303901531783922	-1.2343199545601629	0.0833685118413497	0.8021616937305884	0.008322050125576474	-0.21756409650009498	-1.0409071495333106	-0.48387729572552085	1.0657582330846391	-0.10674476965289438	0.07850281668593977	-0.2705697455141196	-1.2040718435250888	-0.059165884236513644	-1.477802405704245	-1.745733717070559	0.41531321654649855	0.13846617655884175	-0.11116812749560609	0.5204244992760275	0.17655579045846317	-0.15501496349551566	-0.1087778073965892	-0.7581356822606699	-0.5249581770212336	-0.8120999344054424	-0.5233119167845218	-0.6983602736587424	-0.6299871402939017	-0.6026624482696582	-1.0748466992413763	0.3175795413108836	-2.185827015811477
-0.04908219724860991	-0.033881786624478195	-0.025690205554644612	-1.5918324899673664	-0.04425691393310872	0.4800384172764946	-0.6682461645231683	-0.7708328516893831	-1.8084238959479262	-0.8888993903009134	-1.6968433437845953	1.0964513457823852	0.594096775726704	-1.2308894290465449	-0.2858398674955985	-1.638080490028592	-1.4849647137754367	-2.0397253378094096	-1.3649259120192365	0.48660568959988393	1.153235333327142	-0.0721604714401956	0.01160707907239034	-0.6277637948405843	0.5950748450739081	1.8132029284320226	-0.03776538333796723	-0.21624255349603197	-0.4490392541564625	-0.7808568160876652	0.24797110320847396	-1.4914965501356616	-1.077478155276733	0.7353814773720709	-0.2888320941582482	1.0188890709919343	0.20888318705329853	0.5624948108125387	-0.3767989825033678	-0.15533521465836633	-0.9044672655483346	0.1567082348518163	-1.124807169607421	-0.1903226065280433	-0.2786456826738204	-1.197265169644854	-0.5428435994934648	-0.7935566079729167	0.3226136618835678	-1.5583558830953836
-0.34167182883607644	0.10888854491749571	0.21839396709808195	0.39748034652931535	-0.20363201096788736	0.09575235884483171	0.28016227384642745	-0.5081763149394453	-1.2543262060532947	-0.4024536253624907	-1.1493467223791134	1.2118742636606472	1.2085257569463916	-2.519154224807002	-0.829853704007797	-1.1857446127938203	-0.38834919233828397	-1.218504510068631	-0.9034834958772356	0.58020117477683	0.90525497044155	-0.26763036973863114	0.42358662312468526	0.0011710923444803072	1.3951362260151197	1.4971996434850756	-0.1763221218819228	-0.6633532172329845	-0.5286033697751241	0.10754812901297617	0.5705201587611516	-1.2502196427934962	0.3244373971314614	0.9703510493849726	-0.12202803646362428	1.6625559163748669	-0.4511861601970354	0.8936199515797926	-0.7749726781920754	-0.04321597350277545	-0.6025406008625321	0.894948461963641	-1.267165798199144	0.19771102779530073	0.19781980537820879	-0.9961548938217724	-0.25845581665371464	0.13043434861550443	0.2727587522230658	-0.1621255355621519
-0.48266223303063843	0.06818328184243405	-0.12000879873895075	1.544237253628658	-0.6708334879657056	-0.4352104700191591	1.0138349305470997	-0.1504779829245348	-0.648875385393079	-0.35299450468296956	-0.3761893380656492	0.35865384388745275	0.8839058299631792	-2.1307135180920267	-1.3234055424338647	-0.8635727359132062	0.2692601203726325	0.5145858898654876	-0.5200365394712857	0.2526029086303554	-0.27877980760978205	-0.4766938800957178	0.316524947673141	0.39315302991699164	1.0308434612012642	0.5341188868310229	-0.6818834385221642	-1.072657686542118	-0.4892743755592914	0.9502705422088709	0.2335933681702084	-0.6058771638189817	1.3345503398140095	1.0951202117026	0.28498638034087587	1.2930789741546909	-0.9175707780695606	0.8329883628793266	-1.5023573816842433	-0.1634310269300463	-0.24232387040580555	0.8951835446958787	-1.2160504978649533	0.0015091821811442404	0.14915493764909035	-0.1519278812283317	0.04118489092581037	0.9800297395546032	-0.27891290638054256	0.9902632348619419
-0.7998041669794882	-0.28815138019821246	-0.7671796550671744	1.2439105749653583	-0.9828240927891524	-0.7298404296379629	1.0795371829521663	-0.19477394495157666	-0.29000603754596477	-0.921803032632606	0.07907289961856252	-1.1494443286769795	-0.14218484946920873	-0.4025275987334543	-1.6444372176830844	-0.7964113703651717	0.011998692098783783	1.528766427402676	-0.5513890676497014	-0.2541949150654627	-1.6868678206040963	-0.590020744756721	-0.5281015443318996	0.4464316572092215	-0.32155814607373195	-0.08901182245626506	-1.0709331248182294	-1.1573997450762163	-0.3147511283241672	1.0243163031566458	-0.891949220536042	0.2520641531094425	1.1780014227958726	1.054740636431099	0.2619354619946485	0.2629289004427719	-0.8246084838519434	0.18531568911909754	-2.291574885493538	-0.626953357965089	-0.4334814007179017	-0.030568114232309387	-1.2093598194252557	-0.8362602228464422	-0.44390096281498603	0.691288643637716	0.17480992789453662	0.9824947448846669	-1.4061643535508803	1.105353710685879
-1.3117267449601102	-0.7908939694738881	-0.8127509687008272	0.2682217836705249	-0.6520577162747785	-0.3594628201017449	0.594269631348107	-0.5394481769379907	-0.1777162987169111	-1.325224798067067	0.04037393750218592	-2.1964380743724785	-0.9164402967479147	0.8129534854287401	-1.736807095850945	-0.5996611673498834	-0.5028943129107826	0.8145404639658146	-0.5330574926031955	-0.4591756918992715	-2.1250052716527303	-0.504735819517014	-1.4038817772723708	0.42680486955190355	-1.4329850678758704	0.1087750429865633	-0.5729106158283269	-0.689137589739135	0.04265347183009414	0.2582107207192514	-1.9627331409921165	0.8102019511680401	0.30211975631817084	0.8476416647573982	-0.3766491110543989	-0.49597553761117746	-0.4567844620867715	-0.719286032924351	-2.3910419667138605	-0.9645947059383928	-1.148741698176097	-1.054023719097852	-1.1892515088825093	-1.5487886835840197	-0.9024086505417893	0.8472365340796429	0.19215866771959106	0.210803285177098	-2.3772911401295436	0.47890615078616494
-1.244823839387533	-0.9479507191264513	0.2367582060268732	-0.09603975828039706	0.2142250592132856	0.5677761665262996	0.15427420940533637	-0.3265286441347565	-0.10767253421894253	-0.728546746619017	-0.18890916121633014	-1.8334778776356606	-0.7336037905599344	0.21512200480833105	-1.4420236263596369	0.17921810120469536	-0.2729764795355059	-0.9004832780411003	0.24063899019892052	-0.027175928515012757	-1.1371571776025762	-0.1677528713973487	-1.3701962642559709	0.6878547153966922	-1.2327002255268746	0.6513077836815474	0.957946049315261	0.22259176883555268	0.613032088904844	-0.4925053658118863	-1.8903907280562038	0.7274278881259381	-0.10402233635562325	0.6173780627279416	-0.9764318862545327	-0.39679902449516896	-0.3726541892325057	-1.1726915609582165	-1.2379200617274093	-0.5614032994288422	-1.5155441220342218	-1.0851255440914387	-0.6725423764779636	-1.3056151766049138	-0.5372410955779644	0.17806831460614325	0.3670334473820037	-0.40214275177158315	-2.2257517340336026	0.1668501472127922
0.25159851585845383	-0.32012886542518126	1.7482778935773848	0.593225400445532	0.8817958133642309	1.347187039793704	0.15664019103164506	1.0833514283634857	0.057599256275354	0.650024783525062	-0.21827812855292544	-0.20525691648422303	0.14450219034742848	-1.3039632950779736	-0.6694783768996913	1.4190493183075048	0.8309901051487059	-1.8488590573491137	1.6878349644150965	0.8909305612516689	0.47952033363948143	0.31739356213944264	-0.3400109511453859	1.3159658609386393	0.046918251354749536	0.7497861886761626	2.5953096576466828	1.0459750030150234	1.2565847057613326	-0.25086261022869644	-0.5492371571694633	0.2658384446553388	0.5470743922934462	0.5465762428011866	-0.6785359187054791	0.27400422359771254	-0.6540841005684269	-0.810220334218681	0.7375055634819596	0.5438981806930336	-0.7097051548487728	0.04266183510340316	0.5848765749512539	-0.19250103514493694	0.5160994845525155	-0.7477447024422392	0.8994407065361948	-0.06190091773862241	-0.8187829471762748	0.7771236815636318
2.804087874118993	0.9381099473941197	2.4939458029328363	1.5422023139855767	0.6876162317453827	1.3139980123858006	0.30966164325907924	3.024666114021407	0.24721227884614502	1.6164342053479914	0.015633289766229592	1.523491834018605	0.8158875031071328	-1.587941188252792	0.23230327851604493	2.347685497372538	1.8436652802771276	-1.0591381813014027	2.714999777544941	1.706250689039003	1.4453325357723523	0.6458713205447745	0.7359581336213089	1.9592156316815657	1.0984861933066614	0.22208129666864737	3.0265835568050834	1.1770115449692322	1.6189854728715891	1.0005555348072694	0.9323306194250087	0.09013773644505554	1.5689064999592368	0.6044407372886635	0.5572399548514401	0.7941535733775683	-0.7999876317680437	-0.11511793239191175	2.196328534596858	1.4548149096088066	0.9800190286512596	1.3278627371735354	1.9558066964497556	0.7631671170912665	1.2810804894834757	-1.133124747848589	1.588315204545804	0.98419965712884	0.8395903265329936	1.7683126532096871
4.575035487668658	1.9977734371473983	1.897811452272185	1.6425130999244935	-0.23910727336237583	0.4962138322231642	-0.020846861700620667	3.779847146647703	0.3058952389947229	1.236092548034461	0.29367066634174716	2.1755123541584744	0.7216090840156009	0.19426222129606222	0.5379062980202486	2.2060125710067275	1.752617514849863	0.6682717700088231	2.253792027542852	1.8456673395801257	1.207153166326623	0.49975977058318777	0.8651209026607638	2.031377786218375	0.9286889348555685	-0.3861412643951045	1.772020106097086	0.48855329332196284	1.3834461615296874	2.1968400593993853	1.251280349763014	0.5814362589761918	1.7850570866876145	0.47996748261851474	1.7219658677123026	0.8317721250833221	-0.43526828817507807	0.007699831295567705	2.0410111132794406	1.2188993412948583	2.2310439453098403	1.6525911171266061	2.3317213003882786	0.6691636129499418	0.8661994804544487	-0.6302435570914726	1.8793072676595977	1.7117283182730816	1.5489539962482592	2.065607876764491
3.7523855678926124	2.0130361213093733	0.6143079191803698	0.6075281730319423	-1.0378082043824641	-0.46981928899333786	-0.9617866698971187	2.209847394221951	0.21261364541281827	-0.18830046996442845	0.49240699234883234	1.4991778339215363	0.15739944690904265	2.394877314356396	-0.15873114483005446	0.9793655754695062	0.5956834557979757	1.712225690398434	0.49132355756777796	1.2250799728393718	0.3114715095134866	-0.10510079504916787	0.06145311666991149	1.2233610776076937	-0.13855256327696713	-0.5221108138298847	-0.3552286359345107	-0.48394336865796495	0.6406394825879441	2.223680032768109	0.24765144322404126	1.4073581906775052	0.861475981576888	-0.10430911963373363	1.6986383066087525	0.6558524562114075	0.1180700515183382	-0.7616839931142027	0.5349255959662379	-0.13486494033103744	1.9800448779556048	0.9540414204083512	1.286777184841075	-0.22115079129216797	-0.6114928461788988	0.4390914880279973	1.3531341803004906	1.4764141956554158	1.0929149107186777	1.257364291834858
0.40624244510728075	0.9384158217152243	-0.20444928770728554	-0.8715295297982407	-0.9483205712767643	-1.06634355831335	-1.790987121196131	-0.9122111465657942	0.1253638504234476	-1.4935969435722616	0.7393737523700131	0.1839903852857157	-0.22021480694222273	2.6971974444466844	-1.3290086022557175	-0.5770562468252373	-0.6420954862742398	1.39112026439785	-1.1561302402690086	0.29413323411214215	-0.3366188141194642	-0.6872900469892176	-0.7481662160429465	-0.10070058964616722	-0.9428115853770183	-0.24622868806147824	-2.046178118771574	-0.9920414071918958	-0.06811990576634644	1.001375477671817	-0.999631039824775	1.8332966515819111	-0.34633155272079336	-0.9890329043215338	0.4112852093402969	0.5564709589793617	0.2150265648453058	-1.7092952832232031	-0.8631056999393887	-1.4982727776867295	0.5375963182342622	0.16922417855478436	-0.32887756841969656	-0.7548902179634153	-2.099571619065318	1.4747844119968943	0.19394713053873736	0.7124993150028731	0.3101684763250867	-0.015118597015100026
-3.313159170521716	-0.3958030853684675	-0.11636905049454	-1.9198970370451165	-0.06394903451112303	-1.4022729809168464	-1.610314707832394	-3.4280527074922675	0.19659211449040495	-1.8689684534214737	1.1149334104739133	-0.8999098177046788	-0.22492225469048785	0.8244715778237891	-1.823596405063097	-1.6137203198499288	-1.1364160318996088	0.5246232580703998	-1.4149767827602848	-0.3976027328121158	-0.4053119013763355	-0.6619726360563273	-0.7958110541729962	-1.0904304029281715	-0.8251137200376613	-0.04880446942902136	-2.653781373865987	-0.7628792059492209	-0.20623394478843354	-0.5151617077815946	-1.3736070269982341	1.4409285825073188	-0.7807751432038806	-1.6051255758597944	-1.0763974807051557	0.33008606260451423	-0.2503142606889046	-1.7895311210563414	-0.8915431652123833	-1.7312270630570297	-0.7466151324093402	0.06106726367773192	-1.169625476441569	-0.17495702346651898	-2.6021982457609893	2.0950827913022936	-0.8985652386150474	0.3447819850664084	0.007200308122378884	-0.8515661073620678
-5.0032611157414655	-1.094031602279354	0.26194837697138756	-2.199959262922707	0.7725660126612012	-1.9013353975447818	-0.36115490331518296	-3.753977013363576	0.38081101857660865	-1.4711028156498225	1.3430258368446473	-1.3796184650598917	-0.283201150222202	-1.1096105321540164	-0.9536504977582206	-1.824145063867015	-0.9904886585748236	0.25490010231082716	-0.39009358364779184	-0.6814435712108164	-0.2719323289512604	0.05720960232627222	-0.23299124233996532	-1.136381611357513	-0.2446070520857387	-0.21386214183616378	-2.4794309408505875	-0.22762707966273105	0.21771749868558676	-1.314738822172917	-0.8187510069161565	0.49822889380632135	-0.3014445729524266	-1.5261495483426077	-1.6176163285064533	-0.41955813949439913	-0.643645490245243	-0.7485752525409807	0.3163553909116135	-0.7661709199664295	-0.8961009537528991	0.3615673511184011	-0.7315994908225228	0.9796795748631093	-2.028767141796921	2.213397663889528	-1.3238205294152376	0.625686959265893	0.05711031874575645	-1.0432733001051029
-4.045431644592772	-1.0135502125387845	0.07654656346181221	-1.8674114515346512	0.8082366783788931	-2.5684503527288305	0.9724680211274357	-2.227878735504771	0.47809788745807613	-0.8664601075953613	1.0108759142793595	-1.3961979965428264	-0.7596835495407083	-1.0725578244537997	0.8035061336827564	-1.4497076136845268	-0.8283658249974373	0.6469739422155736	0.6989534964020322	-0.8164138284476686	-0.3833075141174848	0.8631509040987208	0.25129712378461405	-0.4593299056198015	-0.0326988929118653	-0.5707053489222335	-2.0587963787339736	-0.042415531554109015	0.6276177700075602	-1.1658964931025995	-0.13750024787712078	-0.3452409066264617	0.33526282489623593	-0.9793618241886605	-1.030265138103506	-1.5387016743143467	-0.3569257145663397	0.5892166466379153	1.4767812471226682	0.41535592428995416	-0.19914647135477387	0.2400969874575317	0.27062396731335153	1.4215967888574388	-1.0550839117170252	1.7922391832111833	-1.0885815335204383	0.815241647501871	-0.22449010776797898	-1.060725241497349
-1.821463872977456	-0.6924495749070686	-0.7714431838416341	-1.1143234302165024	0.0873366746360998	-2.7710748839518327	1.2872454115117695	-0.4777481160061494	0.38809528404548954	-0.19969857249614353	0.16771838367734274	-1.1902601743407173	-1.361661019134234	0.5475225352139981	2.2846090327145157	-0.828607077089356	-0.8604632822652731	0.7638177222860894	0.922477094726814	-1.0852019486383702	-0.691106079980121	0.9924216165144591	0.3598628640110932	0.09818247950515509	-0.29860229401895966	-0.8548160210827862	-1.4768013943570846	-0.39774666647986334	0.45978439326836607	-0.5303330763047096	0.12058663219660107	-0.6408199618311415	0.4804166301424966	-0.6785908794350898	-0.06364943473444777	-2.1933110716941093	0.43121429572547404	1.1926132332804373	1.5258147317429036	0.8658737782861595	0.3603874067783423	-0.5436340133946612	0.8712536299961423	0.5404054426527727	-0.2859636331182204	0.7905527910721494	-0.6716265217889799	0.11749253585377219	-0.9544239650221198	-1.2213847365141701
-0.08606617875808359	-0.558764069224017	-1.5626736782557076	-0.02583021095007922	-0.6528212597712413	-1.8827755731401221	0.46778032244516954	0.3455115598425994	0.2865202694844024	0.7889601715238173	-0.46503961944358285	-0.851778904756859	-1.408851643979567	1.52472251815909	2.776635564146771	-0.10088508922987091	-0.6571276862907913	0.029361859840259102	0.5398554595831172	-1.408648253993465	-0.7779242507540176	0.3144978157333281	0.45812220766621803	-0.07488870867123083	-0.357433073415711	-1.0824849185300804	-0.5481482370741169	-0.8324576535584552	-0.25183627135330283	0.09017315786416433	0.24882345886343443	-0.4152533904211794	0.28954682607882104	-1.0655859612517957	0.5073814778149202	-1.6959092464896912	0.9840898796515012	0.8599030911460797	0.6223899481945004	0.5873415848192874	0.342126602555183	-1.2674301056001531	0.9527900354143995	-0.8722248512211402	0.2734429264677298	-0.5445499957190291	-0.439194873593673	-1.24167633963118	-1.3033673744484615	-1.1832276352976037
0.6200616135210397	-0.44463566171042435	-1.6006219436314588	1.158982408042487	-0.7192811669038432	-0.09792192070572511	-0.5084622280185033	0.47081106982504645	0.4902549118610681	2.0125987915384522	-0.10610050261384371	-0.43829595598187865	-0.6601520309740497	0.537311913964198	2.5392020461052587	0.6722863623544677	0.11843140395946404	-0.9001739023358842	0.4250484235715971	-1.4148341101632118	-0.4133174931480789	-0.4828416841238547	0.9010959328194867	-0.7605296988913848	0.2805748895633001	-1.4120264633843784	0.5232136213136973	-0.7242887005919583	-0.9219005575118986	0.5128992092785274	0.7855542768499978	0.000378282352555073	0.32296829397345916	-1.7737631149531812	0.5497802461423685	-0.37189841146831015	0.9174859865567101	0.2833432659148586	-0.19831056833047966	0.3178637983655817	0.2559668886567348	-1.1163944078290688	1.1721005821650758	-1.4095508688600231	0.9157379372525706	-1.5362707248144971	-0.3111207312945386	-2.1189366145270343	-0.4342399402574023	-0.4272003734976428
0.9366719492021625	0.01413140420218469	-0.9475235078366733	1.943406012547524	-0.06521165141367197	1.5371737485162231	-0.5839200980670108	0.7298296120205113	1.1148825138383027	2.707042712257896	1.2117849450396505	-0.13110189569595526	0.32602870346405777	-1.2683888324431403	2.215535364627637	1.3030329070467614	1.0334121119980189	-0.8805938679381394	0.8395660788777252	-0.8778573279341428	0.16450900423024442	-0.5786476680763912	1.3712915796606804	-1.2265978991621944	1.1592912423640789	-1.7493846359269285	1.0376545602854395	0.07471344201279484	-1.0404057734595027	0.6874689977430892	1.6038583803554973	0.2726706562074603	0.6798381337262867	-1.9574824381404479	0.3711113734622598	0.6452798737747668	0.6030740311451673	0.16386267715468816	-0.174746631695792	0.5597407584956943	0.7444538922179341	-0.19944275097040606	1.9050417162385624	-0.4905537782196206	1.6129411944663747	-1.542694596908314	-0.03574602543835195	-1.6793579580220348	1.3612451951995128	0.9127161957878005
1.4402511471302262	0.6892961572057776	-0.2792927211123616	1.9508759724008344	0.7722461645307805	1.9970192470134382	0.32916961082128326	1.2899578904268134	1.8840148271296429	2.146018632221249	2.5127520446731855	-0.10834572327114951	0.771190666375366	-1.7140064221141806	1.9625576870743429	1.5607541119782788	1.2208544281621168	0.28608511427959576	1.0949328713292463	-0.023061313152983404	0.5296943226371402	0.12591116064441377	1.1626330902981286	-1.078038132909846	1.3518434192716131	-1.7357380253623698	0.5233874739708412	1.0987214819702917	-0.6885560848062382	0.48204796667204597	1.9334730785282197	0.21838741162437272	0.8295932405463143	-1.1775982949947834	0.14570197919824626	0.5805154433374512	0.5693318715191641	0.45724609963306423	0.5361509290652505	1.0274898672109078	1.650871213166127	0.5511337663755523	2.6071847999881936	1.090540999902159	1.922661935952515	-0.6745195217568742	0.3388036277610201	-0.3463707445414158	2.776330069301492	1.9774853631168492
1.8602011203975077	0.9639850896645286	-0.13090638484423234	1.3578967490307448	1.2153275678252402	1.1854795501220297	1.3424140375472036	1.496783835542992	2.3197681665198866	0.6055533588701639	2.7515523093638103	-0.28295966053632926	0.528600315434306	-0.19478211479777105	1.3822836916182075	1.4405100365670962	0.3867574053963844	1.5227261600495132	0.47447216947519777	0.6462744178379987	0.5258404965069087	0.9118029844246317	0.10696219354759497	-0.6509111426050799	0.5983551155344653	-1.2063265973678339	-0.5896891714384596	1.7107168671546453	-0.39243883794281237	-0.13228359300380263	1.320842283082072	-0.1658831204485826	0.34049919686572094	0.11685651250136976	-0.209575729238217	-0.15493957707852207	0.7417571893133232	0.5747714744860369	1.2650789698817135	1.0885701966365493	2.142759502967198	0.46399471029618056	2.4182364750832828	2.026446479398715	1.5350736189586194	0.12575238353125995	0.44349838756831705	0.6218707639031691	2.8158719107119783	2.0317111634252214
1.597264836116288	0.48893141660176903	-0.4091578503981129	0.7698060929136951	1.0876425329648776	-0.030031100371027998	1.5532681288115433	0.8813695703723732	2.1455796274051004	-0.6840802231488627	1.8072947096846679	-0.30868679411916733	0.20232554325805466	1.6752936645494694	0.2520589642731052	1.2064466161892322	-0.7426746638709301	1.6729336067314116	-0.7797287960767786	0.805098253619121	0.37189449175640654	1.0104660678536064	-1.0351155061871222	-0.5187821515764011	-0.3076495111904488	-0.5032378883950265	-1.2661694823034575	1.6361747482405646	-0.5129519817358419	-0.7962700083641301	0.2911947193408809	-0.6817774563743706	-0.4703062102628467	1.0372162266622285	-0.6569585694302422	-0.4491515820093321	0.561095115656196	0.18543451857609103	1.6035236907387553	0.5660808994265849	1.6941291566197647	-0.13299716858110908	1.2484497602525402	1.7675631454514917	0.7422420444819763	-0.049403080278734364	0.06493768628604007	0.45100561896700886	1.8107488761224424	1.2428148292103298
0.6838444194565931	-0.2849238666634082	-0.6222934908228378	0.6005928528284984	0.6111843584173217	-0.6507276932567005	0.9022471102531755	-0.0823692957953764	1.5001636245310548	-0.7109362003871845	0.5335044965565306	0.05965149787869396	0.3992088718408211	2.0088340239662874	-0.9624565133180173	1.0942338736803692	-1.1295228161766775	0.7683489515160484	-1.6469807765870474	0.5542432971496439	0.3533243475158328	0.3844848172865793	-1.2888492570589676	-0.7560443444194199	-0.39562955987128223	-0.15636582864569806	-0.890967075006126	1.0898909456399153	-0.8656047051080579	-0.9381756629816618	-0.1790222867355292	-0.978047576277977	-0.8331836276853466	1.1255811557206603	-0.8386781929940361	0.24421505996076381	-0.17919880148896514	-0.38440100252811454	1.6231908333791643	-0.07553469483226087	0.6902446980953153	-0.3831484145733193	-0.020770595004150502	0.8716690581107323	0.2001617256631553	-1.0973991643191565	-0.5005432399073416	-0.4125501767374647	0.9449072970725821	0.46751006265606826
-0.12388193841181676	-0.5488274347422973	-0.45004820883178	0.6720570811870771	0.11030432416869457	-0.38598188402752953	0.07651395482085506	-0.47540182936703174	0.7618109921624895	0.2895060481116432	-0.16222768339196394	0.6470647128004801	1.002309314402589	0.72865946766582	-1.5087885662584355	1.0357915937792184	-0.5036371648338108	-0.12996559050785395	-1.444434589628123	0.23547374113065292	0.4955987661419042	-0.31546658415704026	-0.5057747335991419	-0.8721607238199545	0.3693322551679063	-0.2749983177968095	0.12767472144639644	0.4783132155974403	-0.9637395438647569	-0.36363307536753436	0.22346049222926523	-0.7840428242215104	-0.4219109535059362	0.701843379213725	-0.4500573923119941	1.2994190776046959	-0.920177767311562	-0.5773961944559359	1.4818424165370012	-0.30973314425130355	-0.04827976021281457	0.05105229709245168	-0.48511597950770396	0.22387092665531694	0.23413430544183106	-1.944934640287945	-0.7087373308627865	-0.9086819172138161	0.8860000754781455	0.30628459883885634
-0.21415526742644722	-0.06898088200243432	-0.01032211205767562	0.5084685523952892	-0.22410191062997262	0.26886059042763705	-0.29387994994740235	-0.03376884492858909	0.19641611895080072	1.1192796270196188	-0.17361807594179612	0.9862175630797282	1.3102076966124792	-0.6070641506510611	-1.1709675259115544	0.7715090853570753	0.4111728769047091	-0.23437621094745822	-0.5341818030351453	0.07333221124107958	0.5739978440828132	-0.4998613977077476	0.4756405828267862	-0.46998684732335605	1.054402454943661	-0.4157669842560126	0.8530639985033248	0.05384075369727879	-0.5689126460511018	0.44178861903953265	0.8031876586948008	-0.18882687343856183	0.2577191595871071	0.3857855711111016	0.2883658583290725	1.6387217968729202	-0.9476379054397983	-0.2694678519483327	1.1064697382613742	-0.12724151276081233	-0.17888061537697467	0.6432632204149411	-0.17258480746211124	0.12113958911547427	0.5104047584967066	-1.6555336328077832	-0.3653441929529326	-0.5441733425891061	1.1381532951613453	0.5288648293115198
[truncated: 72 more columns]
