# Supplementary material for: Diagnosis of autism spectrum disorder based on functional brain networks and machine learning
Source: Sci Rep. 2023 May 18;13:8072. doi: 10.1038/s41598-023-34650-6 (PMC10195805; doi:10.1038/s41598-023-34650-6)
Supplement: Supplementary file 1 — Supplementary Information. [file 41598_2023_34650_MOESM1_ESM.zip › matrices-bold-time-series/ASD/ASD100.csv]

-0.3491556168989897	-0.8617434376067377	-0.3045865010769278	-0.5147800690178774	0.6657766970325895	-1.321746118206245	-1.287623716395659	-0.523900535656539	-0.9451744540963412	-0.33097357679916245	-0.5463511274827121	-0.2079210864795458	-0.632598691418302	0.8358482453962724	-0.8483679469780161	0.007999887819935634	0.30390802511196374	-0.1946730016236669	-0.38623747851855605	1.1158401720049558	-1.0980894208113958	-1.765726577068442	-0.4275097764357959	0.6567355178113911	-0.7035702005639497	-0.2475334931916339	-0.655933380669968	1.027404511328177	-0.9531341575188412	-0.518181700863686	-0.2698637250282265	-1.2677651730934243	-0.08418218259536689	0.09552604070507364	-0.9479219809349613	-1.0132875499982605	0.5119211267816323	-0.3309360340902165	-0.13737016794295864	-0.6306261238463872	0.31033592223212486	-1.0721872578863811	-0.4012854910909781	-0.4105272158531416	-0.4993181035018211	0.6440541045004037	-0.30593549195024106	-0.6755171057373611	-0.6404182018285234	0.0817119820196569
-0.2935016828919405	-1.1913912530289104	-0.5904783952001472	-0.6843505665636479	-0.01707384769931475	-1.864597492993492	-1.7050924355768073	-1.282870635460424	-0.477744479863197	-0.8111478048945883	-0.34039519868118223	-0.5576076345311813	-1.4364881396663072	1.9114812837519648	-1.2831233955723123	-0.28357136967671476	0.4271050040841857	-0.21350992775231092	-0.5890075025011614	0.41365955053838743	-1.1347112383483562	-1.7839271063246869	-0.5167726348316016	0.5127594083413021	-1.0945058245147892	-0.9194498396896011	-1.0316898197694144	0.2285272209391233	-1.1053245640239218	-1.051216941895094	-0.6026644462380557	-1.4187355756608704	-0.2808873931593709	-0.4632964969688332	-1.3885906962846803	-1.4053609690070108	0.10857610671914505	-1.0629142139701395	-0.5703277051141357	-0.5975339598937079	0.33292135937193923	-1.4191617641036496	-0.8247278785646007	-0.886259311511984	-1.4026342351094707	0.48960908123368	-0.3523125749111087	-0.8356177128360909	-0.8868814994297097	-0.0960797376189884
-0.35842389401392466	-0.9055892895092428	-0.7914986310733618	-0.7347040742651743	-0.8188709036512496	-1.4585269925760938	-1.0865157612163276	-1.4091650073903907	0.06333329371604081	-0.9586000388089824	-0.07983132787148299	-0.6328231822285965	-1.2759399698238088	2.1031363959945035	-1.0313147935678721	-0.6309874023944618	0.27915918882143337	-0.1801274110895523	-0.547789957253476	-0.636805881679947	-0.6088214654756533	-0.6370521936249592	-0.4340378390659958	0.09550216463443105	-0.9505273665079155	-1.3389320945104473	-0.9709273222523043	-0.947427985568528	-1.0261058911188936	-0.8457449603915254	-0.8501788816839442	-1.153852652231823	-0.5275867422837353	-0.6688756934673334	-1.19237958890048	-1.0441270678903516	-0.5628659706112183	-1.4498457834579201	-1.0053642418134607	-0.5468184750417531	-0.14214736085331603	-1.0245938505092937	-1.149904907742636	-0.9689706911238616	-1.705400026753475	0.10222096827444746	-0.3472863118786054	-0.6670878705370061	-0.725018807164666	-0.2734122444523228
-0.3841668314910687	-0.21614463050809687	-0.698161805001267	-0.6917328677247985	-0.939190386867003	-0.3672623589415807	0.187552142607809	-0.7885368800358578	0.12131947369536596	-0.6488550797732382	-0.0718138742525615	-0.3889300064597291	-0.25439940975958536	1.0125968120415163	-0.059357184862465565	-0.7837622484924749	-0.032175581753243705	-0.17221455533172805	0.03170135468263183	-1.1663112973674477	0.24598809432217814	0.7879533567187169	-0.30269065730696443	-0.28202255785872415	-0.4194142570167709	-0.9617134755134744	-0.6450085590826635	-1.3723761045421923	-0.6391911206015193	0.020121700846966604	-0.8556031143451465	-0.6157999461663989	-0.6223889387038014	-0.3403154319246729	-0.4459469121396824	-0.20260067091120731	-1.035980379874873	-0.9049403865968814	-1.0041454351269443	-0.6116236478348811	-0.7604482477994837	-0.11677575341156257	-1.061794664658922	-0.5697857671829806	-1.290345536140876	-0.3058546975592935	-0.34140810761037743	-0.26121416855173246	-0.2685064078198595	-0.22091604990907737
-0.14754063334925863	0.2667893430857202	-0.35641849450545143	-0.6726915705403128	-0.24846262211603865	0.5310679899928513	1.1513741417829781	0.08327057913566231	-0.45465065192856885	-0.06974066946456507	-0.4855106689519825	-0.10841608690432204	0.5738596895873344	-0.7020137332203131	0.8811341299508242	-0.6467153185446745	-0.24992590805469336	-0.433678851755631	0.8069411853769537	-0.8945454361564649	0.8317313351836425	1.3854865763028568	-0.2132832720720087	-0.4149735564967294	-0.04188931463085492	0.13932337188240998	-0.37261591709548286	-0.6310678423146237	-0.05344920223062278	0.7413061091448605	-0.6930899304001573	-0.11187123049817277	-0.5012327342664007	0.09948371046714545	0.2577535805217828	0.39088293536310975	-0.9742237503932429	0.4006042372863241	-0.5471178218144075	-0.6704271235163076	-1.0165834945517735	0.5898953470678421	-0.5974693897406376	-0.1496465113862123	-0.9352802878113627	-0.6646722073819868	-0.2876476808678943	-0.0004166138908960427	0.004183388991885057	0.034671606062189324
0.34960273677101594	0.15712235157151228	-0.06982727417434112	-0.7538811982543835	0.5315501141517635	0.5677153049664594	1.1846399513037196	0.7170213300885555	-1.1882110439948792	0.4860618511895743	-1.0847197936703663	-0.13842162831798896	0.3437906923944981	-1.939754363278989	0.949568398871763	-0.33179604056581696	-0.17144929299128128	-0.9950364079452908	1.075226310973548	-0.30133935724941535	0.6829505453916002	0.9205632255538723	-0.13009883436498826	-0.29011354353232316	-0.12454078445676443	1.172306072456673	-0.2782819034399928	0.44858117346885656	0.45287058630211524	0.6101137367960409	-0.5036489901392149	0.0667675437377252	-0.2919022361717275	0.15678880373433765	0.4014951546890659	0.30985786075161137	-0.4350549194267779	1.533895740737278	-0.04406496106526524	-0.4529013426928721	-0.8124891364485305	0.5782064828390677	-0.10118747993816078	-0.20510368862115658	-1.3132634055414145	-0.9263252351024754	-0.031172842614226752	-0.19499626255518923	-0.24704668623294931	0.2289535765574279
0.8293531875712309	-0.3059634083936889	-0.10872188725871819	-0.8270015667491768	0.6063426116533489	-0.1268360316701027	0.5795774086547316	1.1159631477004557	-1.3258162414166175	0.8088869143610152	-1.2808273327574282	-0.5138295003315553	-0.6215928220687079	-2.1457876389470782	0.1440836468130608	0.007559563447822453	0.11362642190286748	-1.349956040054407	0.5960605043493442	0.031969949481897186	-0.049339234678540476	0.18023483203128235	0.00907870879935113	0.020244017703180017	-0.3779876580365797	1.2584095866495193	-0.2457261420427203	0.6728216157755015	0.656425254891393	-0.22103015460731168	-0.2940874272779462	-0.13607498898774822	-0.1620428854992158	-0.11116352291737339	0.06420257885860041	-0.14072142520266465	0.20806541556742697	1.599362245110129	0.1886389930815535	0.12986678913699884	-0.5000362014114392	0.05464871777532332	0.18903205662989153	-0.6410743643298259	-1.9876236550147566	-0.8447690974595953	0.4887916390795456	-0.6936814404445713	-0.7527992891997561	0.17246996803622244
0.9795399243316557	-0.5542082364818592	-0.43077372898683874	-0.6130800048462215	-0.026857194266640887	-0.8332942878323315	0.15967619378503956	1.5127056736397875	-0.48877859183501343	0.7762034665789747	-0.6094735189992522	-0.8745448903805125	-1.1545988537730443	-1.607105818929823	-0.6532312204604278	0.319457888332981	0.20576907254049778	-0.7851522710508326	-0.06662032467953091	0.055212157544752574	-0.6771444004062301	0.07702200954298893	0.1370178282588333	0.46070019150736957	-0.30015629541166805	0.27408891008363834	-0.12678556288349557	-0.18158125453300938	0.591848379086325	-0.9190826159725254	-0.020527783118578665	-0.45246562731086265	-0.1493552877408562	-0.15416323675472757	-0.21034969532409767	-0.328979357381391	0.5839817938511227	0.5926618459957659	0.30504747032584323	0.8129396705641578	-0.37586031968157957	-0.2878130771500358	0.4007519787840686	-0.8259979730301746	-1.777316789089222	-0.13276365247836275	1.0437402582346202	-0.9619610290495547	-0.8102772652333102	-0.0008182571588978997
0.7197923730045609	-0.34905741253192085	-0.7170909792478445	0.10261583161850214	-0.6190568490114543	-0.953459241366972	0.39023120309654385	1.7673071651681431	0.9538063034220399	0.3285883023859883	0.7463376587786017	-0.8113051037559245	-0.5738760875482909	-0.8697285658604397	-0.6572791670868475	0.5909139354918777	-0.2723977573952191	0.7927796703626596	-0.1903591197807567	0.1307264622903165	-0.6289474564610826	0.7140803235922505	0.07217130524143354	0.9831074861135756	0.14713867065746197	-0.9433293479209613	0.12036543843564325	-1.1166449422447944	0.483425684484692	-0.8825981752255632	0.1729380810910416	-0.4625869455591543	-0.16767167869584584	0.39165953560515737	-0.042768911924329765	-0.051728910634906464	0.586748904931578	-0.5658595045085224	0.6470609612191641	1.178891836201762	-0.2977288797744456	-0.03974300766191971	0.7796729018333189	-0.3296089056756724	-0.21499139544850243	1.0610816078360177	1.2315732327792193	-0.6331777993687436	-0.03279024850182411	0.03568985431796053
0.23961036124621787	-0.03106912223466145	-0.6840478916626207	1.1827892755170604	-0.5463605570104357	-0.4621269170554179	0.9356967622816835	1.3399722867147126	2.1528498344573412	-0.41460073704186895	1.964922325983778	-0.3064874096356577	0.5355861627772928	-0.12266965437446202	-0.06349521215320485	0.702628917239145	-1.2370771394436775	2.47677270653924	0.2182400773709319	0.4317988058099596	-0.029428313951285704	1.3747224319528117	-0.27160372259970345	1.481628686487651	0.431579911281338	-1.314319219127895	0.48790094311901544	-1.0532290479397657	0.470366849233651	-0.3382539704853993	-0.009481206036267249	0.048606017118859944	-0.155845040712457	1.2193106879179851	0.37910621897261354	0.2619383968769271	0.3794927615778098	-0.8881013567633387	1.1620808341021078	1.0219562433394225	0.07007080952673696	0.47540964947765796	1.240483950370593	0.5201207541792328	1.656240540815686	2.0069906843690912	0.8713377101535321	0.05672039357176063	1.1274310659256832	0.4108889806973224
-0.17076909282110536	-0.07230091179968538	-0.33894252156363625	2.104908686933842	0.01727454772206508	0.26315209310807575	1.0852522153111293	0.007933360463717915	2.466483928002992	-1.0540724598455493	2.250555611493116	0.21292361613734131	0.9987286785280247	0.7016402607394905	0.2455013508857816	0.4646984110601175	-2.0673729557427536	3.054903330661696	0.42213367294144827	0.6915140479940013	0.43885252710731426	1.3347295460602226	-0.7146674890937968	1.764685618926535	0.09695373947130027	-0.5045370184468169	0.9679782545771874	-0.03625890577242065	0.46041992975076274	0.014709396460612343	-0.6183402280552335	0.8504261514275426	-0.16238721362705227	1.639421365717425	0.5630748517285618	0.12327341122251198	0.19405438217877827	-0.2249313233782233	1.3287465834106162	0.4917537749837027	0.7052574696482781	0.5815585228037858	1.3320006857650575	0.9580051138173111	2.2552889191845216	1.970909098559264	0.25651926235338096	0.4862847421137247	1.73309230181656	0.8607228255462724
-0.3074380876173611	-0.4760702921536301	0.07102355327180417	2.3227701743999507	0.3944702914034344	0.9051600970559825	0.5278000131529113	-1.568149746167217	1.942748693735469	-1.1203454172756022	1.5526242416888951	0.30955907980486885	0.3825627659712032	1.3962486563711392	-0.16440417039055832	-0.137643835083649	-2.080569007155762	2.1760071952216764	-0.10216189567073172	0.5992841977043422	0.2810244229688606	0.565777101966744	-0.9049638483479631	1.600160380763544	-0.612111491387962	0.7965072262796798	1.4492015094414206	0.88088807638299	0.3035634977667479	-0.17591181254211496	-1.1914346103454034	1.411081970545129	-0.24904167280526618	1.2988068634831593	0.2958770744354221	-0.3885012935928098	0.1509888323069938	0.6675703991977778	0.779374607969358	-0.09042746150953075	1.118241845083691	0.029623327481553708	0.7504764197816475	0.6343080385158024	1.1965910646993791	0.9832862406129814	-0.07044721142762074	0.32583192482892065	1.2886926685816515	0.9968874332388902
-0.1441479354583682	-0.7432554365002583	0.3257009732714961	1.7588651324283222	0.25156696160272873	1.4308768491931136	-0.352173167280602	-2.279551485561479	1.16579825920731	-0.5319225085526543	0.5832643555828354	0.015425318641347417	-0.5557600546322901	1.3958485141382146	-0.7083481363823385	-0.7818020588116127	-1.1541948820631291	0.700654698032099	-0.937781880344573	0.2689803252835742	-0.2645006496837746	-0.3468743323494685	-0.6159198062359214	0.8431047080241567	-0.9439530185928473	1.5760396177959606	1.646808033360195	0.875956175189055	0.06724538776759072	-0.589532728605069	-1.0820936124441713	1.3538042499065575	-0.3368543110336031	0.5103977035993877	-0.13814526339066074	-0.7107484607665772	0.2546285146975689	0.9270957163710747	-0.13307297375385113	-0.4873589524011642	0.8829476741947082	-0.7033213300730031	-0.18399449773928067	-0.0018259259481234857	-0.23409211488194237	-0.12052674933724462	0.17134616534094627	-0.08876048538443412	0.2537814141000115	0.7665685691126911
0.16450636310057123	-0.43913586381316083	0.41397248364139466	0.9236111762476157	-0.0539628793839173	1.9384889292539367	-0.9014868248531225	-1.6561642684841795	0.6594411419535295	0.20732762700595375	0.08711768807194127	-0.1784947737368023	-0.7680996020806096	0.39155733882767185	-0.5220977627401643	-0.999205252382293	0.14731007606611976	-0.2037758995484272	-1.1717042944539808	0.13778320843603112	-0.49878647708072726	-0.8428465984530311	0.04515538806051257	-0.3814361840265869	-0.46476369370811244	1.4359233245729208	1.3052845078012103	0.22147169199399896	0.033689160358989494	-0.6834581889012876	-0.1322646606276569	0.8034918410363504	-0.2148103096215333	-0.12320038073045711	-0.31228083875092905	-0.467886691402569	0.4977416257521203	0.40935983455266445	-0.6029225408583487	-0.6096993484899387	0.17038364600044306	-0.9196180741277192	-0.7190429449735873	-0.2368067497112482	-0.4671819574658974	-0.5348464081103804	0.7537444729032067	-0.14307763389297434	-0.4268056319875975	0.5502657505577745
0.3646668721694752	0.312005394714366	0.46367063061593233	0.43910660825461284	-0.015938384204756028	2.411858532799346	-0.8297805022133565	-0.37485292697685	0.4698540052075832	0.4397724408551408	0.14672828530146548	0.15041799053751576	-0.06453784398001827	-1.112161759376188	0.3893379933161681	-0.5976539801342693	1.1048983787047486	-0.21274054217936172	-0.5106127379164256	0.43287890339312707	-0.05618295912360837	-0.8508377076114874	0.7273516612494382	-1.588553724374395	0.45749662957241627	0.8139636015066289	0.5221711392510698	-0.19180975519086904	0.3682812754261042	-0.29730963528372334	1.0870863981852816	0.2579794400352518	0.24190698340982858	-0.30258114485832066	-0.12384933656051765	0.10746161037175013	0.8861372478291722	-0.27202618878673557	-0.2475464497696624	-0.4274123745561552	-0.39331653865994354	-0.43057093533279894	-0.4105370306802327	0.10201407254968298	0.6795503248526971	-0.2775839537599405	1.2133851475467692	0.3324592282783417	-0.2679774220511279	0.7085044399960825
0.2856582502941954	0.9673927785333749	0.5483739986856409	0.38081198864032784	0.3177605334787482	2.6607230677675435	-0.40173379715863866	0.43738414448523266	0.3175117107785813	0.06433253120140373	0.2684341194725569	0.8701781025508651	0.7858293787015184	-2.0933049305506124	1.0643241225940037	0.11921992591544028	1.4809652427249307	0.052061139294641776	0.32068332209051603	0.9014378255755341	0.6857715431366583	-0.6868736106359293	1.1272306986232834	-2.1440763358830304	1.0847379068410894	0.3570138073005241	-0.24603108575030375	0.024347858542564594	0.8486020692702246	0.26356243481510333	1.825109623372644	0.09006826897489933	0.8557152192182217	-0.2006494752489285	0.15885510015093168	0.49696237484020883	1.3173213768132706	-0.44975035977467925	0.4458385897767808	0.0524872299499472	-0.39605896335772356	0.2889077063122807	0.38674946549653455	0.5214321510452481	1.9431762715639804	-0.03297783971849348	1.2970192989589342	0.8506024283372087	0.3517605715893494	1.050648551584951
0.02138478958550915	1.1472944016550415	0.6171733561375183	0.16926063772007413	0.3954095182136113	2.4434671651439728	-0.08585003286932273	0.32741847257389484	0.05951232667673949	-0.28118895087692863	0.07964753260718621	1.4002436026982288	1.0042308212701276	-1.931607396651338	0.7378575328859023	0.6047432895765686	1.584404107926849	-0.03062501961357219	0.444913766768963	1.1207425011732621	1.0550580643406253	-0.6390375269216493	1.1952507450188368	-1.7524498435681723	1.1309552645903218	0.231780781650445	-0.6177763702931903	0.40365143627946404	1.0332522530828798	0.6198143990813538	1.906472622258251	0.19416403805882013	1.1996789190050943	-0.1474902702728703	0.25317827833758705	0.5273494054789963	1.4864754179906459	-0.06761673153385744	0.68680470814128	0.6935327557031198	-0.03717356768881979	0.6440969496224519	0.8550313698266914	0.5256468463448919	2.140835509796188	-0.26945784283980584	1.0562477946685933	0.839774769798555	0.7107601935278394	0.8979081211615502
-0.10984819207458132	0.9812145599755755	0.6165519876911247	-0.7402605530567108	-0.09261405902398968	1.6241662055084267	-0.09896524133075624	-0.19901687771473073	-0.13027752558422623	0.10842314345895182	-0.24119850789699937	1.3216102854649003	0.6262466349620882	-0.932203524508697	-0.16986691804182288	0.5713663680741192	1.7530782623974184	-0.3439924246904694	-0.06893819365751645	0.9430921893404021	0.8663769078373322	-0.7160245757707598	1.0904577409810359	-0.8043271102147955	0.9972677336567217	0.13190514609398427	-0.6865378205555438	0.3907937222930448	0.7447664489585876	0.6389232903843027	1.8143134135121317	0.1557362192679088	0.9509135053323258	-0.2881679832141673	0.1578018484552377	0.5233488999061504	1.0401521926356587	0.35569361434165153	0.3196040052374255	1.2127912193982597	0.19552797737427505	0.5272390660348806	0.5465382653653321	0.22966872768926888	1.423333189111132	-0.7275866643801471	0.5585274849503841	0.34492874585584443	0.5459656181320287	-0.17991407345750937
0.10834150465520592	0.866961802390579	0.6226324828052516	-2.0329800968337977	-0.7336602028404979	0.2920752103242555	-0.29096824487372025	-0.46315414353167456	-0.07475889550873695	1.1416608462890339	-0.3057738639116551	0.8224219865147298	0.3046764129545931	0.10941841053727838	-0.5008550307899675	0.23940492390076362	1.9177970815310876	-0.4019423804641352	-0.24891451767083358	0.5149859795518397	0.6043606156788339	-0.7378567738680158	0.9792549965700484	-0.1207664951436233	1.175392653797031	-0.15362241974842533	-0.8560937676254735	0.13202968268751536	0.3203943847213559	0.40385249639952264	2.0008777584906112	-0.2492567614718436	0.25515720383791185	-0.5509203310542676	0.07592266760861266	0.8240629637715297	-0.0701738092787906	0.33730273465444893	-0.007233241169593156	1.359906602193242	0.11998405842187963	0.3451466930505621	-0.17489141083330714	0.17944991443202005	0.851160268620069	-0.8684483075911053	-0.3002725882768401	0.016748574519901235	0.24325689392769104	-1.6889001119246312
0.47921258494568614	0.9745936226941815	0.7761916185682081	-2.5654533507966844	-0.8340707903238421	-1.177053626473253	-0.3931346757370721	-0.4276111338626675	0.039478401086803915	1.8707386878899182	-0.1271371077063775	0.4658543512137846	0.4527871785966267	0.7359109030933347	0.24195778078426855	0.08083838936497538	1.77314807712421	-0.21141275602729476	0.5856247420403053	-0.04926784485817105	0.773953609800625	-0.5776202813215401	0.8919309608246642	-0.19267550126117317	1.57612234730819	-0.40621133001952303	-1.253274105178921	0.21739017374820208	0.28310170197491147	0.060845260414175935	2.2634297142476014	-0.7884238295300282	-0.2747055185605635	-0.8087308861791561	0.1326494775804635	1.2893234624521186	-1.39219348595144	-0.08606460733167408	0.31634446826702856	1.1150985502566644	-0.023016648025043808	0.5015011694056764	-0.5457742549641181	0.6189880627264001	0.9662734664418932	-0.6362729117460564	-1.5466375648122281	0.3588979888894837	0.27752336692151053	-2.4315123606021167
0.5073553440355272	1.063388445351378	1.0572081914558882	-1.4438310702938242	-0.2791300732481397	-2.21418678418237	-0.3115555337404513	-0.5507495604988637	-0.2083427656412865	1.413212387911797	-0.14575050559183794	0.524991453290598	0.7788503196700839	1.0909987752187094	1.24676062683999	0.3253087635543131	1.2876075425181763	-0.3500666699203608	1.8959097587002058	-0.7889542719623218	1.188992260524113	-0.29373893137564133	0.7398517969188815	-0.661196249332266	1.5974386236494558	-0.311018950990259	-1.4532210135757855	0.7263289475871496	0.73375746388708	-0.19347464195488354	1.9587902571752092	-1.031329587348408	-0.024558178458440563	-0.9666853892807907	0.24651997833078212	1.4053676363415675	-2.23256716450906	-0.4835160139435764	1.0053911386606988	0.6453338931662941	-0.018638759930333714	0.9306114251957102	-0.2062922706125971	1.1062738231496463	1.1671316045372113	-0.5137668296084498	-2.7614417604149515	1.0811892062376671	0.6040950810187081	-1.5894253999379209
-0.0735162559908336	0.7712756899436735	1.1787568865140148	0.8697261696721416	0.2671896060539357	-2.380912643705247	-0.18386878510644242	-0.9641150865967986	-0.9210990145584048	-0.08820768963667609	-0.5963326781129019	0.6450454546816989	0.6842653800374777	1.438173135078731	1.3280077024328432	0.731413370663578	0.8358163887261413	-1.0751742968579916	2.4099869961846565	-1.6221797080198601	1.093325313428953	-0.06647979065635615	0.42818049303426353	-0.6806522468702016	0.8388512215252042	0.012184034558555726	-0.9407750256438427	0.903612430863598	1.1385046566186385	-0.10189110559756646	0.8182264450475046	-0.8126630723972841	1.0364897134529696	-0.9517091128522599	0.2602435154979485	0.8582013418239319	-2.210436642402993	-0.5459242647797345	1.082575164965429	0.06132574345042159	-0.03903156074041925	1.1608956626874616	0.4601695922255949	0.950520957949243	0.5833239485930807	-0.8146087057282138	-3.197666300176172	1.325910061136082	0.694156281207245	0.3600702045194699
-0.9147549646307467	0.026150230764074064	0.8128247118508314	2.695529066776962	0.1430753332015814	-1.7410220780319547	-0.1955551863598114	-1.119743681960993	-1.597100517659265	-1.527582132623324	-1.0680902082157053	0.2520675194418019	-0.01718376703106339	1.669075440425795	0.350673679560205	0.8432125306248837	0.7259626959531895	-1.7006718606967515	1.510452277328232	-2.1445466216385958	0.05813235441750184	-0.02311280381875175	-0.047715601512178504	0.12123026084887153	-0.37995872247700613	0.040411070891191135	0.18821896728880494	0.029796578966071567	0.8174977465781936	0.46134054037840383	-0.6086943897115047	-0.35736900358683343	2.1986885031542323	-0.7522730985752281	0.12759728067728632	-0.0881888176954934	-1.5673603835500747	-0.3857750452334422	-0.014623582521472967	-0.682998260782488	-0.4021036489053049	0.8063676482230641	0.7710009870146668	-0.01817468267488108	-0.7245128657639774	-1.1886152018054394	-2.4490776111890553	0.5687451501431497	0.14204998937737492	1.9175930835267596
-1.3188083785815776	-0.8343347634825192	-0.007821700205947364	2.604489551783204	-0.44385562695174247	-0.8864453430871982	-0.36327566039530135	-0.42830736959056737	-1.5795025385350123	-1.8906464574169575	-0.9343327296576374	-0.721621025628741	-0.8683597321473202	1.444779871586772	-0.5681615627952322	0.46040870934216577	0.7250755570476922	-1.2672787757556052	-0.05419315162113895	-1.9490562341542914	-1.3500187160323374	-0.09676386860161573	-0.5719988640986012	1.127394111955237	-1.2723554354596425	-0.5106764058717577	1.1641793221811865	-1.5182969632757934	-0.31525430576899716	1.2387964398535434	-1.421993430488078	0.04142569766332694	2.5209984553906892	-0.49348570817128506	-0.04549923897580721	-0.8047200228994139	-0.8907611321844302	-0.32304838193493624	-1.668411254745433	-1.565522620682557	-1.0380821958348936	-0.01837439021188769	0.45972455924645783	-1.193308351935967	-1.7356370851480936	-1.0404843564870312	-0.9800090182235699	-0.7649733238972098	-0.8402986924664764	1.8971449387981179
-0.9526088791693129	-1.306579161656692	-0.7554192564502474	0.8193495848638576	-0.5475640100844128	-0.458662755418042	-0.4876617358923774	0.8943534539964106	-0.8243160098178572	-1.1838835983609284	-0.19101184072328142	-1.6233486668413846	-1.2054691350294833	0.7252275359937891	-0.33370461437819465	-0.14669428980201846	0.26996238127232103	0.1731357775936092	-0.9319485084165937	-1.1676109461846558	-1.9623543158250059	-0.04477419569766478	-0.945439640255551	1.312853001195647	-1.3029768165285662	-1.2148440465166561	1.2879977310118718	-2.4005375374766365	-1.539431016745756	1.6823264886881506	-1.2328418921595565	0.34884433978728346	1.6326816154107358	-0.36123163211793596	-0.09517158681117137	-0.8376623993541286	-0.5292604979025403	-0.45849863678704383	-2.5649161041464326	-2.2338581430357713	-1.3961726621197892	-0.7474777476897326	-0.08343020992750583	-1.7034448208775417	-1.6015063917762355	-0.33243530690844597	0.16768977129701335	-1.6349842076288503	-1.5570205372001495	0.5391636047876593
-0.21986837023646913	-1.0875848447825636	-0.8074536582414734	-0.950591690116978	0.4326311240269601	-0.5622052728185715	-0.3175713348280792	1.8777608054164014	-0.0728797809694112	-0.272803661101738	0.39844062750299025	-1.670996223650182	-0.7556289034232521	-0.05054597924472998	0.8779969429199653	-0.47721310759843905	-0.7905383724644098	1.3313924688851708	-0.5338895410950113	-0.48791692478834553	-1.1413744945499558	0.34435595175993233	-0.988659931869959	0.35565717195184177	-0.615628114810364	-1.2896009153418309	0.6639301301870432	-1.6584721814378394	-1.9291997666909806	1.4461941671793257	-0.48001696988625425	0.7001756436142204	0.10042266760673099	-0.3683549297915451	0.0905712553394286	-0.2399423436033416	-0.3305285043357375	-0.5423211273084455	-1.9524312895358562	-2.1492593703602667	-0.9856725445150137	-0.8266336530048655	-0.24710681850628946	-1.147715502239115	-0.5453940136135011	0.3108953006580251	0.3036937146547508	-1.3350621067674973	-1.4327990228671101	-0.7587639412947358
0.17847286614774607	-0.29091951857330844	-0.08751486519151927	-1.1792444890357416	1.923984649647996	-0.6946091768750007	0.2112852381478663	1.7758944177783107	-0.11172946917967157	0.11259986374042248	0.17190191741806302	-0.7482682951168137	0.15972911283163801	-0.378196902532023	1.8336493352531158	-0.25460099200828373	-1.8214791670366217	1.0250967224305574	0.4731736470722682	-0.4670444724357168	0.5211637460884486	1.000539732529144	-0.6790015414145638	-0.9544405974402977	0.18186953756620544	-0.45163710140960395	0.06559056189394005	0.20072687440696463	-1.2199705735307025	0.7703834792935695	0.0758512705893595	1.0486090804022452	-1.0354552622505664	-0.26532981946679945	0.5003984001832642	0.5342791719038046	0.03221892836351347	-0.2712694166343609	-0.3547668076134249	-1.1239049193195814	0.06332828093755392	-0.1919527992307662	0.17429180437498856	0.12433629935435331	0.47903030336527425	0.38357187703096146	-0.28749297305186394	-0.10997568545540919	-0.4998577484642342	-0.8642646247927488
0.027731330711885754	0.6132260254639766	0.7179774359320233	-0.011489156283706574	2.623004593946734	-0.3264026108715084	0.8772294615737213	0.8628407696168121	-0.8849389714581835	0.06028090005452811	-0.5501346552644903	0.4466816802793424	0.9170896627833645	-0.17852127002664095	1.6038267637666883	0.3265563830800158	-1.955758240077858	-0.394726825016679	0.9680882456260103	-0.8950503802242016	1.7018552421147806	1.5354780016159666	-0.21336690223903182	-1.502318653729306	0.5579164838584736	0.7053009843979164	0.08107057933168035	1.6473262006325475	-0.08539698622201915	0.26230877063269364	0.06098518300489761	1.0734021949299528	-1.1695014314741845	0.1862132510460814	0.9670566921075691	0.9800984891016893	0.5666107424478581	0.34182867980676146	0.9616187034894929	0.3199302959572657	1.081940265130837	0.6398026418289484	0.7811889910063372	1.3349179921685992	0.8424405494383681	0.1625181376088489	-0.6926491187378279	1.1121682811803886	0.6438028905593326	-0.030017935006551352
-0.18888108678788493	1.0961523514460123	0.7166601851191551	0.9889797652557583	1.8242613518802584	0.47246204883866433	1.3277801817887382	0.12294730950693666	-1.4935582412394965	0.14578472198540765	-0.7329483772806881	1.062177751416878	1.0769193163751234	0.19450781923539626	0.4710399287624122	0.7694987223897635	-1.0374988537672372	-1.3128937713552382	0.49284760836539554	-1.0154100377880224	1.5499516207853081	1.535294298224295	0.10976269162015968	-0.9741146287950585	0.40341919144895727	1.2842356440154163	0.5215433000916528	1.655579915752341	0.4730372224943843	0.2698832772302625	-0.32321864420964735	0.5427681889261814	-0.6258061917638496	0.8434437353543379	1.216140393410529	0.8452096799968978	0.9117338292986141	0.9374485558965304	1.1482746150938192	1.2673436703847154	1.4857340259143175	0.9663236969365084	0.947474257260936	1.8234794611012943	0.7329608089019923	0.3491610568117659	-0.31200388547556057	1.5282470544163957	1.310172207451785	0.45873330905511644
0.08169345998876179	0.9259068341510992	-0.3049039402920803	0.556294473751923	0.20937322471434905	1.0712543192693955	1.3729034876763018	0.1970025996381293	-1.1546652081914108	0.5964480290718356	0.13638952724707704	0.8609253438540326	0.6857552498410907	0.3434634398321537	-0.5559767459145393	0.6898510156620381	0.12430750180498486	-0.6443488841603429	-0.46688559683873015	-0.40299132772680796	0.38592681878667334	0.9564788286706324	0.13613531897017211	-0.08307043389406864	-0.014560372322120754	0.9894934630456343	0.7379664535381026	0.650935756352294	0.04691273508304299	0.5464745267041623	-0.6766147692188323	-0.3041966831959851	-0.25589337532240697	1.2215726511058043	1.0314650896817013	0.24132687008324663	0.7876951467573692	1.1331595852025396	0.3924465211656449	1.1862396079964608	1.2318135599132087	0.4739366023430796	0.3862398369581536	1.3986413455727014	0.6477952419499862	1.0974008093967544	0.5990467243854829	1.0264230454253782	1.2017767391366985	-0.2723728313205195
0.7434009822887758	0.3148220675280241	-1.5634042484614417	-0.9384930437523625	-0.8032340092731061	0.9660886510131149	1.1378354840623588	0.7779348265746296	-0.06739215141134672	0.9961577812642477	1.2932412956459514	0.3083811552768529	0.1827102393664595	0.10916870134639693	-0.8870346758920671	0.11321142665389378	0.5427481350910698	0.8994376769580802	-1.1355925806940368	0.5393332918607671	-0.750839575464819	0.2195146277930761	-0.0030186146614864734	0.3044601588706994	-0.33367440380162855	0.3566394915060752	0.40609999849786554	-0.10571117567866604	-0.8330230390559884	0.5673979030136326	-0.8121938081523825	-0.8890225295943562	-0.5549778426423523	1.0063523922895437	0.433219154271281	-0.4571446294525903	0.3704010574445853	0.8481643702116024	-0.4748434839214554	0.3890961766587838	0.6767667854218898	-0.5011395343763696	-0.6057634347344475	0.36627986571098325	0.6736978741160795	1.6804506055227393	1.3010611875336282	0.09946612226045913	0.5331881656255241	-1.6986993003260349
1.1295220552006313	-0.2911603034185467	-1.943361351121345	-1.936213647745503	-0.49269257586758397	0.3438500588780894	0.9055237781806151	1.0777332219700022	0.80518835099483	0.8510613235500949	1.4256993826893267	-0.0350386750818579	-0.021632334915652633	-0.46678875125021974	-0.7856775433648925	-0.5740175986721238	0.043726423011778266	1.58699660190656	-1.1866117984301137	1.0726823285960951	-1.1452467140808933	-0.14952093302862493	-0.03721448528573484	0.09791370796517508	-0.371763547275118	0.08852140837291576	-0.16121456214893817	0.07662679753546274	-1.241607647044288	0.08842533849358258	-0.8025693554870826	-0.8569668004651398	-1.202948729642028	0.4611536511066832	-0.3201811131463031	-0.881602260953623	0.10754989754256834	0.32299474971055164	-0.8013005844704784	-0.300583363171929	0.14070336729119734	-1.27524598522951	-1.401117190274493	-0.684009834533579	0.4581672564118704	1.2924163283438765	1.362504892235285	-0.6476269194136501	-0.23759956236889107	-2.4172537486483803
0.8083487337644383	-0.608598252427575	-1.0522690155826135	-1.3831733202803485	0.4702574888274596	-0.1299081174144125	0.8004441049753407	0.7485529754870279	0.7960657298246044	0.2665498613325947	0.15554220678307584	-0.09295156825157076	0.059896431302901856	-1.2329016882481703	-0.7595009329310799	-0.9453768702787289	-0.6268838451927811	0.6132853691658509	-0.8546758216396909	0.9927188528437912	-0.9452140426961383	-0.0024403070099328164	0.1273332019801217	-0.06974198334203921	-0.23916148133104	0.29478559196791043	-0.4700553145188491	0.7017012443863363	-0.740983888953063	-0.6869853229840117	-0.7663339172620356	-0.4219758360202819	-1.4765849484137972	0.17646066504711302	-0.9359332901962264	-0.9388887621132062	0.2001511853863245	-0.12098702099925365	-0.5306976470826937	-0.3234868785659289	-0.2670661881601078	-1.413762283780784	-1.5414234104503135	-1.2146033335206423	-0.20903413807084098	0.045315428859634944	0.9996835346119768	-0.8968364880730811	-0.7870810337628419	-1.6082704439007809
0.13695970302480126	-0.7018733773559547	0.38993932259965974	0.18304565668305342	0.8012797891143483	-0.06077093273034995	0.6617921175331952	0.19484273821009365	0.22234707859180128	-0.13064618428300853	-1.435126468644005	-0.20458552626060897	0.027963719917312273	-1.8596863052317587	-0.844465778760128	-0.8451417901692253	-0.6720317275380266	-1.0308467278904445	-0.5305434488248729	0.7957860366071166	-0.7489238456975514	0.3147387312602539	0.27224420761196083	0.2876781948079269	-0.21597058998601473	0.48375487838725406	-0.4334028489498266	0.8347224818260397	0.25382012514198676	-1.4076061622120388	-0.7203254885580683	-0.07314844612894211	-1.0502507835126111	0.3881880737518396	-1.2774469205556587	-0.8370482949963672	0.402758475227665	-0.3075813126153174	0.0005991942861569747	0.18898026870187268	-0.4798008058546095	-1.047214623071942	-1.0638058691424879	-1.0536796940248547	-1.0237267576812537	-1.068148706556806	0.6949568042392525	-0.6901615519551838	-1.0779134610349175	0.11711024497440573
-0.1356288075641674	-0.7677644587087111	1.234610464364354	1.264670555157195	-0.010133920204412852	0.24870663615284208	0.2636448334858985	-0.0008011816602550747	-0.06297875337612693	0.06030088482830237	-1.89891349124614	-0.5781732332859423	-0.41324165853015615	-1.8374008240673974	-0.6840351880270124	-0.4503384507292919	-0.09628012709051961	-1.7203876760285666	-0.4016347336439216	0.9573386097570316	-0.8371792167100555	0.3335994290161732	0.10516426308028418	0.9091902963766718	-0.4600051821437086	0.22714275556548524	-0.38434538174359906	0.2331021117222947	0.9298175860464074	-1.8674264779555672	-0.6168473913488285	-0.0016050615417086149	-0.3156375392282874	0.681984268873595	-1.3375107722134696	-0.8091697856903147	0.38313330582175875	-0.24535323651917296	0.46139493478039134	0.6955333188424773	-0.36290046798982895	-0.6153766440571603	-0.4105435811553578	-0.49206559202200645	-1.4646450724543125	-1.2296604490117737	0.6362792260664424	-0.2905346371431633	-1.1979577673695865	1.343235524730557
0.2477701161024072	-0.8084207072126155	0.9570134027097843	0.9705122866476584	-1.209145766801557	0.17721724905797223	-0.36350440902292414	0.2046600174817957	0.3186849939955843	0.5222297673697829	-0.9337363508052327	-0.9740142837373645	-1.0368491996005027	-0.8276810692882555	-0.17205765397117842	-0.06946245748463198	0.38066141544291454	-0.9683913025442947	-0.4282172319759952	1.2841424791572071	-0.9369156247531438	-0.07003619152054429	-0.3684005304982088	1.1326353970179524	-0.8074662298257885	-0.34468986353224323	-0.5968532405802971	-0.45349787991806884	0.8439599369193133	-1.9821389186407339	-0.445584864415945	0.04320242156705113	0.08143224093655581	0.4939218987708482	-1.094945974959027	-0.8336518007288618	0.15142023959555195	-0.04652307718109394	0.6941452126249789	0.8305388781581223	0.10138483561403176	-0.3686711181761336	-0.026393712017803366	-0.05297744366961559	-1.354907365298313	-0.6202237690906581	0.6179087072117674	-0.010389993295592903	-1.1349689804751708	1.2386852022705443
0.7621886951908187	-0.644665304346985	0.012617295831335258	-0.18109448652327256	-1.6733052756785842	-0.4846098902098337	-0.9006321407862012	0.2861819216618139	0.8996049575515674	0.6052399792180301	0.38491599299379914	-1.0059265922575915	-1.304353434295138	0.8604919764874535	0.2680614886346051	0.12750621499347167	0.1786781636637616	0.22147117303998903	-0.49062464207166817	1.2103719171437168	-0.6982224586003364	-0.5892893029460937	-0.7887015638390206	0.700185347210696	-0.9313250219240886	-0.7691566517679698	-0.9800235285871849	-0.5474241692170329	0.24522803206165494	-1.6844963230262016	-0.2852877141469234	0.3058774438150352	-0.0740461190879661	-0.16012519584051932	-0.5333831325686779	-0.7137547158172216	-0.017361376447762887	0.13873078534572442	0.6629820120106694	0.6629131602558245	0.6186918520876025	-0.21344747578529677	0.004921538755873469	-0.08647937167831231	-1.019325799634591	-0.07563956851108708	0.4143499132902405	-0.05843853707981828	-0.8002086254055001	0.26065445069084736
0.7648646117857969	-0.28035431784719844	-0.776969625650188	-0.9583537598271482	-1.156186278540974	-1.2851565561914278	-1.064302687763613	-0.19997757629741608	1.0152181646397453	0.1368470638300549	0.8574003889701071	-0.6748449745885291	-1.0561008771106764	2.2785021708792064	0.14192989003245074	0.2173207790600314	-0.5171810132319812	0.6657251849326515	-0.479843826089195	0.6617240632311611	-0.23314247526762236	-0.824669264285614	-0.823562211689735	0.04781471179118706	-0.7553446552860082	-0.8329603780395156	-1.2826635538782332	-0.1690899721246418	-0.28882837610630396	-1.0495974677220203	-0.289717098759202	0.5915230303064395	-0.4121108009551978	-0.6286963292667584	0.15257714506354636	-0.4448616017381732	-0.04633399221882871	0.15842763797180115	0.41556975744277713	0.4676490779829775	0.7596540157321383	-0.03778165334152398	-0.023654918334236247	-0.5250334294731145	-0.915056891339095	-0.06537497624446462	0.0995039691936211	-0.41114199443496435	-0.2867861247744504	-0.4548072148485582
0.28674531117756047	-0.09152725750477524	-1.0417082387466354	-0.715488485400055	-0.4805252070309848	-1.5899669201212623	-0.9170104881976008	-1.0517838199715448	0.6210768025557283	-0.33168807351849344	0.41356756581703935	-0.44282022780139074	-0.8258174299495091	2.5227179200545464	-0.5201912663059318	0.38801369169731226	-1.012719667889708	0.2934736790520481	-0.33203322038126487	0.3080213622822337	-0.03787334368810501	-0.657294367190028	-0.5708549581566866	-0.2050855457825657	-0.6264858644694195	-0.7498283425339636	-1.4273066347472099	-0.04049977629598704	-0.44129911871935956	-0.46187919705118646	-0.5900408422138294	0.4505098941535376	-0.459505112383191	-0.36148145401916865	0.5108106214529383	-0.35393165146053085	-0.2199194653662118	-0.06400685132248252	0.11174501047904911	0.3825089435995884	0.3942202857474436	-0.01668725906012389	0.2193717887951322	-0.9956431361925654	-1.186725906869171	-0.2503650351068342	-0.06620403865730289	-0.7971827074127147	0.02105516099233965	-0.2662713425254821
-0.050779536811062856	-0.4391740633313182	-1.0018401973947464	0.08691968864625886	-0.49791754663289606	-1.2066683835435794	-0.7814875220141843	-1.5607805131923826	0.2747008047200048	-0.16893592582776826	-0.02965741045879384	-0.689465188784999	-1.217560258843362	1.4885574183083625	-1.1675641749649062	0.6871528104232619	-0.8695977217428537	-0.047479874555212014	-0.08850961767652465	0.7545158887856257	-0.37782884881972534	-0.29562090963209336	-0.46524021516191055	0.08998856661056728	-0.9095731068344205	-0.752875884361632	-1.4731572383499811	-0.5334783417379465	-0.35911764816009367	-0.37905111029671673	-1.1018811718589134	-0.20946095829122255	-0.16225958008144037	0.41655407671439987	0.20102124394000237	-0.7002184386917383	-0.7298924571304558	-0.42966842188874604	-0.03468975923048496	0.3270244351586989	-0.14143548421476854	-0.3961550613576089	0.7228404264942108	-1.1419301994175173	-1.5600695302408887	-0.07561903881067585	0.012400545171488007	-0.8788567331806303	-0.2214655490528326	0.4457354189274844
0.09502359774475684	-1.066962985486918	-0.9261040005620206	0.5136911664976506	-1.0386266528349097	-0.4788843937452174	-0.8409458474256648	-1.1899553785674852	0.35987770016018567	0.5495828337693642	0.1943339726395839	-1.153635706850533	-1.9484258525529154	-0.0801555294072663	-1.2904544132209455	0.8892320897728064	-0.3071210433185337	0.1742581922058296	0.08321817707388098	1.62369296521647	-0.8623440750844233	-0.02906800209015034	-0.7193555909688042	0.5402019092428841	-1.3770556165721393	-0.6907968224429849	-1.3067975964794045	-1.1208514141937092	-0.3476256402355459	-0.7644188484465971	-1.3928178074758804	-0.8613042996856392	0.1155020948783647	0.9048564648656912	-0.5298690622617601	-1.1571521324203882	-1.1690942702139748	-0.6755512852691624	0.054368928132240965	0.16560855659784848	-0.3918350539666217	-0.9684843543144565	1.0696059067037238	-0.8457896252328294	-1.5660472164455217	0.43524999680555465	0.13801431031128644	-0.527918527721259	-0.8182582484125923	0.7994756982779953
0.24155938163532306	-1.1025994592075536	-0.6942892850498006	0.10554807165823792	-1.0829944144752857	0.154445604439263	-0.9029437917659676	-0.08856335388209222	0.5700615427858631	1.0515017634923105	0.7099176953825937	-1.0581830825372938	-1.8101613893587478	-1.2755693397847303	-0.8613761896653511	0.633916087721999	0.1229127108607312	0.5206240903652053	0.02185593290764594	1.7596137333279511	-0.7445338040373333	0.006810002325347948	-0.9367039263458451	0.6979228583016763	-1.1956570714776136	-0.20025483567326002	-0.6082048482114545	-0.9134790180369934	-0.4759171955327034	-0.9012402093506641	-0.8881023631472399	-0.8352539671992507	0.036940903840192246	0.5820637992540281	-0.8974004384609121	-0.9240804194243368	-0.7569832540152558	-0.5637078384010076	0.20698270385414252	-0.14388818320537247	-0.25133327101155434	-0.9912546113105324	0.7751825970819269	-0.21324275172306906	-0.860604227846654	0.6879321362725747	0.07155051226199442	0.061838493076241924	-1.0021191219313363	0.3160628671207714
-0.380662070529548	0.09368874221128451	-0.01905244564665119	-0.8048186174633937	0.017272709593269736	0.5534714500571485	-0.6318515097493901	1.039536309280576	0.3109200213315449	0.6928843504626894	0.6485280958274784	0.10620020508806116	0.08864153155159488	-1.7020051047648483	-0.22825797622719254	-0.24101247830352343	0.13167667523775048	0.24578153234953287	-0.2282819832657416	0.48766697739510123	0.3181220141740773	-0.14018948129321077	-0.44193972073996923	0.48884089232397426	0.2381109403154938	0.7367308076927696	0.7175316793075805	0.2938230869180184	-0.5302260691248208	-0.050424346131511075	0.5751194108034001	-0.02283267302572493	-0.36000484378455866	-0.26654439998676704	-0.301212229958733	0.4370912496949271	0.7712526308178573	-0.10276568805780667	0.15723881474850335	-0.537685482156459	-0.003140564845652192	0.11904510103297643	-0.25363358306286427	0.5493474135301595	0.5144417316123077	0.2641651635720166	-0.15263797516614988	0.5589458821711853	-0.11918729843663864	-0.6849254644199297
-1.7798306774094308	2.057289148805178	1.0126125545293927	-1.5222369835880731	1.6610345652140652	0.8146862873542715	0.006954182745593312	1.5410661691293146	-0.48962962770319246	-0.33221373755013006	-0.21455502666174586	1.923250001334017	3.03828880454567	-1.5258776642875302	0.2811877191653445	-1.447869727865323	-0.09418617918549388	-0.672799523755348	-0.4027287970091961	-1.4822580465875577	1.8267863468816774	-0.3425016492042954	0.9192839800575722	0.17166404108200692	2.4185374105761754	1.5716563540915989	2.1559889731922866	1.6484734817389972	-0.3034871606792569	1.6280521113649873	2.342004572643312	0.9950827168407066	-0.7511282138617612	-0.914511558686865	0.9724149191679596	2.309999443213268	2.6098629519686867	0.4306525712932613	-0.15159849004751716	-0.8821391901438305	0.08282548029171385	1.9797648650692103	-1.545855184503505	1.2096820999898463	2.0234056738106383	-0.5550461803588047	-0.23010613927263554	0.7943999235027177	1.5820817432991676	-1.4407057003388282
-2.925214996116479	3.392303209357229	1.8315604207721599	-1.5762969948686285	2.496815975188838	0.9590433207138439	0.624378387705666	1.306166744691091	-1.1871524138291407	-1.1912292770016788	-1.1324974663749627	3.2522492893562642	4.993993285695259	-1.0691744244151054	0.5574937735482457	-2.339917694532952	-0.1915735406761471	-1.4394617083720347	-0.26895473274526616	-2.6290105469965965	2.79703702905521	-0.4775063275327201	2.385820924569776	0.009433036914504696	3.891877995548495	1.6479051890752152	2.83850139630526	2.0007735061439305	0.15072354047230657	2.9952404504779597	3.260026400011851	1.5228961107902523	-0.8622073555923554	-0.9663769434101375	1.9019231943844568	3.3813917035963015	3.441240535028593	0.7180662909958125	-0.4628648351124966	-0.9961458458192893	0.06126572740249614	3.320277307648266	-2.350589887489053	1.5436694584396884	2.8371961901877523	-1.0997263645452011	0.08072800274800908	0.8578919876286111	2.9666506429053623	-1.397106995368263
-2.6894898854296447	3.006171520389534	1.9021171466423936	-0.9692928400406183	1.7887152854857737	0.8408663987541617	0.7778008679963062	0.7355172872492419	-1.1019464117365338	-1.2727974644858355	-1.2179267071237532	3.1697735884325615	4.401457616365132	-0.5361584720326741	0.6147281242673482	-2.3419801181807376	-0.01625425564771906	-1.3340633115541174	0.11017206843390669	-2.124025975717498	2.5789381456229705	-0.464522531935859	2.839235133781627	0.05434710819365276	3.5105627558765184	0.859144639049733	2.299325927932119	1.027360682536426	0.5661125772020364	2.9663199894656564	2.6265905970258983	1.3570875610930415	-0.6640811521277491	-0.6485591430946483	1.694401869027629	2.835808783010516	2.648646925245378	0.6546759629399087	-0.4552134085439762	-0.7324628044773436	0.1556199945513145	3.0674286623069826	-2.165216447564095	1.4211609050060163	2.383515416843956	-1.0132396053966328	0.6534078728409539	0.9005662704486098	2.979285629510958	-0.5940784293334763
-1.0371096681527376	1.184322043715882	1.2552175019297385	-0.07303128075582144	0.1608700850988935	0.38162611259723656	0.4250657511444186	0.2877367572670934	-0.27167766260385623	-0.7414265145946256	-0.4075822900869322	1.7666512995243115	1.749427462998225	-0.07230553907970154	0.4779081168679861	-1.399919654544385	0.2700221265024979	-0.4662157721480286	0.41414022577950654	-0.6289588149978264	1.3695555339628998	-0.3053978019300885	1.8440737516964356	0.17761802541941615	1.5536482109008518	-0.23126389391841612	0.9447848170017333	-0.45305815915387104	0.7088431796810721	1.6050392646205887	0.8812910189183684	0.7992009301854929	-0.3048827128101136	-0.3951948872301838	0.5705723389339863	1.1530909082844625	0.9042751709712515	0.38392595081980574	-0.09098383427611954	-0.1390951086561028	0.38830356331317656	1.3869800096971605	-1.0918954393620857	0.9149154196767558	0.8901771641487964	-0.5065582397130526	1.0470496368393338	0.8987043486908136	1.637832679962101	0.42110942921245115
0.8532491471483918	-0.6595287961337905	0.4134013435251512	0.6175528469747045	-1.0713265574035773	-0.22162267499218027	-0.05026581005394532	0.07383947276408549	0.590930659851952	-0.232879623202925	0.5326002668961258	0.03972342125137782	-0.8622766610525907	0.17162808452212897	0.21524039703464323	-0.05606098428697092	0.41427153362367997	0.4415514354082023	0.38282435218908795	0.46671346969616384	-0.019907045449075116	-0.10910422067606312	0.10718979650537497	0.1997703859251396	-0.5043652087678047	-0.9367274711430832	-0.29724174363732014	-1.2881518088658923	0.5402974571548992	0.05212763108112269	-0.736914426974917	0.20795762108203295	0.040240898143502526	-0.3353714381624672	-0.4872837723692938	-0.3747246737941887	-0.516197898403882	0.1078244577886008	0.323608618633962	0.4744674090118583	0.514735077809176	-0.43958471555845385	0.2507563066315282	0.2888521842249422	-0.6530498582474343	0.020908640432900503	0.8862933975905093	0.675379597402697	0.006937177320921491	1.0065940520543002
1.6873035670760874	-1.3263116823013819	-0.16682899260429848	0.7635862723521221	-1.2102612746202661	-0.6162177188321212	-0.2564993770267043	-0.13539289388343176	0.8414083890792247	-0.1304288495905921	0.8645690764405998	-0.990863144308742	-1.7345091841783837	0.19226406509560723	-0.027217050456079462	0.9492907772788391	0.3049779947250072	0.8477667710669502	0.07040537830846566	0.47730764788530544	-0.8574205470632364	-0.023314246139555975	-1.1537561146984243	0.005338477575612749	-1.3764082125414168	-1.0462793863726787	-0.7885740055191038	-1.0695102939324366	0.18509518958687415	-0.645925118268548	-1.2974401966464941	-0.2965266282578987	0.2430696386910671	-0.2791563502459001	-0.7453038188999825	-0.8882078231778995	-0.9458073792360988	-0.09362880177234055	0.4412849386716341	0.7381538299661559	0.34516140742775353	-1.2111709480213266	1.1777126938358657	-0.1791198138906396	-1.2521935660426236	0.4131957702678964	0.21486187424431172	0.15674681755511205	-0.832078700018369	0.8775405279019806
1.2107800442275911	-0.8575196695238292	-0.4582450012849974	0.413453172444115	-0.7019339370045775	-0.6060164286541115	-0.16714943071906146	-0.5551370564998264	0.47997412916847654	-0.2609196582803679	0.5617598812489674	-1.0724270847651565	-1.0243374414787425	0.22930590327400704	-0.1294833607413486	1.2248037595958268	0.024244406847834892	0.8004379424629682	-0.22634777951436252	-0.05142727395347097	-0.9833295160644335	-0.09531308304519358	-1.299437797604673	-0.3587271917178928	-1.0477230833602322	-0.8579105208397256	-0.6199684962217287	-0.38569167957742445	-0.18016633039197028	-0.49057534506887973	-0.92606165850681	-0.7074092078068969	0.2545837809978627	-0.08554717564007028	-0.3728407627962064	-0.6229790201765621	-0.7762992532319992	-0.24847115237745468	0.21129039347656925	0.5553829049471752	0.008663016486200537	-0.8354840070273661	1.3895482240926902	-0.3809251816875696	-0.7470826542222982	0.736657185836565	-0.5100948144504418	-0.4576540018561564	-0.7225877173467931	0.3041813797474689
0.2602655346702509	-0.2252455322580866	-0.6703895134433496	-0.008574927265620872	-0.4162487913880974	-0.28786700336898075	-0.04886268438180242	-1.0894692552985228	-0.009094369327616666	-0.25855885817302166	0.13786361605670003	-0.7114304777273874	-0.18400981219392196	0.4973300733712449	-0.1167501147728246	0.9497254918281278	-0.2544205541331335	0.6413336156269978	-0.25593455712867413	-0.18015753245578772	-0.7300331658418224	-0.21270343344183326	-0.7091383523148552	-0.6573057359294959	-0.48388903044594445	-0.7134779556908071	-0.3128054021818087	-0.07261674097475501	-0.3963293845012052	-0.2568042011632929	-0.4501901048946997	-0.9243186159644788	0.1545825079809476	0.14162143232525298	-0.0784020813629608	-0.3701832840370058	-0.778260497152944	-0.3553453842380571	-0.10677872679434047	0.2032005134739635	-0.20052775476674603	-0.17550926015261037	1.0860053987489862	-0.3867094964092886	0.11647365502689597	0.9838778773278944	-0.7906855754120926	-0.8374433984589303	-0.34145781620428217	-0.11990346617585315
-0.20655636474450423	-0.16454523818353528	-0.8589848902829287	-0.06387923200586405	-0.6252058784941941	0.10528187010266128	-0.08558224985085464	-1.410528878970666	-0.23207814044588398	-0.05479631514127251	-0.008144783965443927	-0.5033339879671034	-0.20995647618502442	0.8199174602936291	-0.10175581378882273	0.5994646990233071	-0.4000902376094821	0.5512747801887161	-0.0044257333430492716	0.29979024184884756	-0.47840509949936166	-0.21466326540301173	-0.19511492159052565	-0.6356927451940726	-0.4388265845699396	-0.632507266801219	-0.2240550576707078	-0.3342640529845409	-0.36908128628777936	-0.4536745777731751	-0.4243854754129899	-0.8387566363103663	0.13569641810766372	0.2437635657589971	-0.24531853919970642	-0.4988587661092545	-1.1861255014375531	-0.33468929961735094	-0.24418758200303725	0.04256034072057048	-0.18568079331274667	-0.019271964935638663	0.6933950492929283	-0.30238067762097975	0.479523635842007	1.0024511653161055	-0.5019270955419436	-0.8279632707447286	-0.31711182341086597	-0.007284336097152362
0.012201479149579548	-0.4942749008410002	-0.8771620659807005	0.268722494659983	-0.8489854649795253	0.4147219485270327	-0.17316595120986356	-1.3151546656007194	-0.18172018343618887	0.09568292145576424	0.07810130801691212	-0.5612681287968605	-0.7414403655297719	0.7466591259837803	-0.11862418565427839	0.4772712108565596	-0.40301273112492875	0.49156096570616586	0.3529193941637724	0.7321165054166499	-0.3402093303268522	-0.0581175583574653	-0.1198923320396896	-0.31079580526142947	-0.7573756219308685	-0.42780032325195955	-0.30574886498222215	-0.664181505822232	-0.1401153772662788	-0.8098832522969184	-0.655849600003271	-0.5671406153811848	0.3362513258708234	0.24163061534486946	-0.5894186592768498	-0.6910469373834618	-1.5768989212979663	-0.14060879070214524	-0.19225791425202982	0.14207986302581369	-0.13654058830081608	-0.3590082834569522	0.4798568094524438	-0.16906640784189236	0.19445098879924178	0.7417556845873255	0.024798066003984542	-0.5735759671256168	-0.616944894219829	0.4582715357018034
0.4169228425874696	-0.5715587516107674	-0.6732702473325243	0.577595128048024	-0.6126648317725308	0.5850880128328428	-0.10404969850836249	-0.9540952713612507	-0.04854983597434061	-0.006749547472910812	0.15079921072336105	-0.5852846716464359	-0.8499389531790816	0.1645178297576288	-0.09950850747461863	0.5160307943007559	-0.3557455288287515	0.4397649333566157	0.6173997255361342	0.4753216468713278	-0.21606683630079923	0.15385020989284137	-0.1833294405538882	-0.045905196868282025	-0.833202523195252	-0.06284416245694643	-0.3439491741098181	-0.551450174643639	0.09477567688432446	-0.7975961437121599	-0.6620522544497517	-0.4126426453933096	0.6578235777809177	0.2672820297388462	-0.6402331560078292	-0.5506315832339027	-1.5247794451652912	0.12309835304039182	-0.15523059271498021	0.24765897951309268	-0.24342068523616464	-0.6588459776076552	0.40518022718357716	-0.007666626376241027	-0.17942985066785583	0.4199028125790747	0.32231472065958394	-0.331404969761178	-0.8018665486131349	0.7241921850476633
0.5205355260783712	-0.17950278568605868	-0.45448784717456725	0.505931686028246	-0.08948314325906724	0.5807256908231654	0.12991931523299666	-0.6743201589633576	0.06181570892362556	-0.25800843112081034	0.125349814893373	-0.36088295852386976	-0.3237853150439328	-0.36972530209233934	-0.03809193395294219	0.49638297651595986	-0.3397062166988511	0.4766720781937809	0.6802430195507613	-0.3230208113065507	-0.04831928093526146	0.3002428476181425	0.006292501237448902	-0.20110268470459405	-0.4803811799586136	0.2408274128647288	-0.26095661015272725	-0.09509527150284365	0.1271811201649462	-0.3918483999364747	-0.3621234163369264	-0.523149817929187	0.8219687698805551	0.3292945595381288	-0.351212449447539	-0.1868468222106772	-1.127817341435726	0.25871849400178215	-0.27047939517945463	0.12563538296443963	-0.4390904450324836	-0.6060561340533122	0.3041209873051864	0.10196858236074521	-0.12277872661878887	0.32684653595165064	0.20483011447069102	-0.21311829672698512	-0.6642640566702642	0.484364919012425
0.3314337711782084	0.24212272493071296	-0.4512826734102257	0.1971318608525471	0.1473317382981491	0.39624198489227236	0.3079297064460531	-0.6541949680042646	0.1483031607385287	-0.4135364285004034	0.10300708176697401	-0.045656005824273975	0.15566263946779654	-0.17291471754193377	-0.0753192644183807	0.37603551064359436	-0.31089519547125555	0.6255032078089424	0.5546165047077262	-0.9259738068577106	0.0675665165466916	0.3504361751898705	0.36682508958031285	-0.6794994845960834	-0.11241753550365395	0.2639310555777468	-0.1249657384611422	0.16817290061953302	-0.0464908305730566	-0.07250504299105245	-0.12157135554405452	-0.6997798216657509	0.6732905476734411	0.28646929609498634	-0.08769968336452218	-0.03617665904617225	-0.8030816161180837	0.1629350567009419	-0.42867823811617056	-0.14577813686874255	-0.5129351860437957	-0.4030751343551565	0.1633936017148632	0.05726400368144208	0.2597853140949693	0.500649183064694	-0.1204017606479269	-0.15102534275504204	-0.41419713508524053	0.043652832114290226
0.16969468031358198	0.19892985868351762	-0.6058802445426735	0.12517161903741944	-0.12069668536372766	0.15583845305173288	0.24913088431269612	-0.7410098858898303	0.1808780303914268	-0.38557506734519204	0.14794337907343572	0.06240305692593656	-8.002677980388383e-05	0.6692683826736388	-0.32094580296748054	0.33454092774093447	-0.1298370515756968	0.754841900734665	0.3667903139655367	-0.8448957389833065	0.01753986289602591	0.32905540441199266	0.47457249852768985	-0.9479703553285447	-0.12216455479133023	0.057798086205372544	0.02861124260344525	-0.04513001736484822	-0.1881784472737955	-0.15113158749841035	-0.1889167037641072	-0.6602012203396205	0.3857270272568418	0.07572347306843497	-0.1014043774322003	-0.24740898887120147	-0.7293852484997836	-0.0678453568739982	-0.3948496341264387	-0.2892628237616195	-0.41905156624106704	-0.3684599474793039	0.16455625937786386	-0.14664560491872894	0.4587835523891514	0.6978322545533128	-0.33558291445016214	-0.08068870856899318	-0.2915881244870569	-0.0239758575311574
0.20545473721561797	-0.25313591299453364	-0.6368132868498214	0.4761660549476835	-0.48151617542904335	0.0809872961650806	0.03501808470134324	-0.6540288306776819	0.10280821000257137	-0.281302236345973	0.19117192887204823	-0.07247088660917655	-0.5239201531521526	1.217582330490842	-0.6268877126575714	0.4981870825026832	0.24779387347695933	0.7289148607992463	0.2850221406350118	-0.3054779564630066	-0.15672271901131724	0.23479479967878017	0.16615388768014608	-0.6196474073389392	-0.3628971815902479	-0.12324971894489636	0.24543613668297454	-0.41966705302662083	-0.07195541303726569	-0.37383010093302027	-0.34541377706065274	-0.43240732270036075	0.27906983240927724	-0.15186130921879748	-0.2276202804689661	-0.49005289853327133	-0.6964695074053726	-0.2437883625411929	-0.08951077087860519	-0.18862628613617605	-0.34160068836685725	-0.47932891430060154	0.4355185437394084	-0.3811707752737708	0.22988755165478145	0.6859003232106587	-0.3616322879467434	-0.06397014332538578	-0.23728374573921968	0.4299414865380326
0.30989426165402817	-0.6284317144734125	-0.41539569002955284	0.8645615818995522	-0.4183568712736665	0.2550937974016438	-0.0859434063647877	-0.29410889996155404	-0.04471241404325369	-0.20247384652750408	0.15981885584936537	-0.18335589542414796	-0.7073072521547737	0.7030697454810053	-0.6711056927751148	0.7004778925467869	0.6298008536647807	0.5793972330551085	0.36720310715489957	0.11015695889901693	-0.28234501749414254	0.06884596789999865	-0.20265731917544677	0.0525684861635355	-0.39784076188068523	-0.12414131638485898	0.5069320161339544	-0.44663509163060744	0.22498530002535727	-0.3103340178663711	-0.23781123102616467	-0.3276135433539759	0.4277988121286692	-0.2058139515378586	-0.1719046369065976	-0.4160610276028676	-0.4915092960240236	-0.2820298825162949	0.28293476310294446	-0.041353394359427344	-0.43432679617807673	-0.4498764906557762	0.804656079254196	-0.4978280734442432	-0.13691727038112447	0.47428842216942135	-0.38463516669685605	-0.18318807965906284	-0.07558705824592016	0.9093314972660294
0.29458074855314553	-0.6246240887025094	-0.14220548558848156	0.8007124525426997	0.06591998994134185	0.45376265288389594	0.011505591962918308	0.18978891574125784	-0.13536446909895303	-0.14121252965103492	0.0832796594863579	-0.0707489501301611	-0.35321424742157415	-0.4861444429510598	-0.3225540292098821	0.6016484878131878	0.7249787574560963	0.43160946326812843	0.45461389556958226	0.11216609748703099	-0.25622638439084544	-0.07211106773891583	-0.1930732672527507	0.42334885373934583	-0.12140873034480273	-0.03757471723723206	0.6402036346606287	-0.05434189535221847	0.3661133023938006	0.042794240562714934	0.09748808099545357	-0.4880671779176533	0.5541484865623456	-0.10185297958788352	0.05629253410971892	-0.11960563036394312	-0.226690745565619	-0.2757192863086699	0.40562213783745027	-0.12600047444497262	-0.6092737185628857	-0.16965665048556638	0.8849116245889679	-0.4559576861897037	-0.23622297276212292	0.21823200239559398	-0.5537132584174427	-0.36436725225168076	0.12225908825567401	0.8409116163298244
0.14070774391711469	-0.42640858465965836	-0.06559639615770547	0.3514754593421531	0.5115662435002327	0.3301889826691134	0.1872036202607103	0.6010994536434315	-0.14880249344173094	-0.09418439075065003	0.008005138074942304	0.10962151378912292	0.011003153233353663	-1.140375507544552	0.16580546770654722	0.07051568203713048	0.4795929866535651	0.2985513347314494	0.2972907418486189	-0.11558522625340976	-0.16836928359739117	-0.036880912755700004	0.139556803365102	0.21708333896543003	0.10848281600238785	-0.029581143846749904	0.46548652025366455	0.3246659692574979	0.14907808685396312	0.27449102938628867	0.2714137901509903	-0.6147604912628762	0.3813716090934289	-0.024058785494546372	0.17195629147321184	0.020070976857774852	-0.14503216056897222	-0.3610238051737531	0.15744175128931917	-0.4813814983867373	-0.6678175842748247	0.12432715008213525	0.4586958095809316	-0.31511508689198786	-0.06739619995412491	-0.020591790352828803	-0.7417855745462456	-0.39536859556949633	0.08660670795482955	0.27423560528666024
-0.05494812246257655	-0.36917718250798287	-0.11395646712661664	0.11264722727286278	0.6218716204455086	-0.176083726442299	0.19045384219836112	0.8780233539232499	-0.24099620731494012	-0.13999667157216295	-0.11746548050009666	0.04594651432391166	-0.11364130541074786	-0.6244969521443849	0.42688648193360523	-0.5936562842004056	0.2258936472568092	0.06611817698915505	-0.13631810808050515	-0.2836644610935461	-0.17568573584527888	0.1765807812900578	0.28371553631693286	-0.1226329886600686	-0.010635932965390501	-0.09175128056047502	0.028448285936833826	0.3200132404502008	-0.1900011075753677	0.15005622614292993	0.11026042488626252	-0.29039603593869623	0.025665263133543767	-0.05867013492423819	0.054414098468562676	-0.12881805650032707	-0.20018126106200787	-0.5396073882149169	-0.2416401901704547	-0.8642851559177768	-0.5697438354962637	0.16032386443973515	-0.23391018660600588	-0.13033846125037182	0.01601974690036505	-0.31674776767655605	-0.6862114663943839	-0.1479445530262796	-0.21449505514975054	-0.15462602068123113
-0.24880516365595826	-0.4579433508365933	0.0413760395958866	0.45763969155961093	0.6092253000025037	-0.69076005197883	-0.07723020162518171	1.0593942928703364	-0.5090619938547084	-0.2819695803616553	-0.3687434037254801	-0.2687920161474018	-0.5260366723497472	0.32313222312918227	0.4067075601498911	-0.8763273604485222	0.3908325816883777	-0.29634602978552976	-0.5121214755976293	-0.35204804146710333	-0.26526119091448147	0.3190120423968771	-0.0852232035461111	0.022020079397687155	-0.27613590032155333	-0.05041673645832446	-0.3790248053614588	0.0937398144579038	-0.1680578398982791	-0.04207190365323686	-0.03050198636358937	0.47549294038362294	-0.09391670696530223	-0.09407961552850945	-0.026918547676886645	-0.27479686096710154	-0.035239103592159905	-0.6540137222283028	-0.394371994959392	-0.9814840100760833	-0.4414659180486601	-0.011206000802282122	-0.6492195973652943	0.0905010904486936	-0.16930470031242958	-0.7007098341438092	-0.34607467181934526	0.26691141508629096	-0.38976659067312286	0.016017231727705233
-0.4432088407731871	-0.3708180384869099	0.5415084871437501	1.0143919136500559	0.8366917083959325	-0.7678625175305301	-0.4682691106124346	1.15434920612657	-0.7382467195859653	-0.28801766689043107	-0.6645572537057698	-0.42740074217047086	-0.6140100778991462	0.44246105697388033	0.40308450204684243	-0.5157735248835238	1.0245804727847778	-0.6215619794727579	-0.41139186468152633	-0.4506684302063517	-0.21437539866217054	0.11604770383554482	-0.6480081069202843	0.6494481127104679	-0.21820620916365968	0.18128966487382106	-0.4709281351309568	0.10723181635349006	0.40878228068319333	0.13136707910489842	0.31855776454270757	1.1877597908701343	0.24150977946701052	-0.03831899275200339	0.2519532795518263	-0.10598572094152489	0.5568015303113063	-0.5377933192300809	-0.06515933615089665	-0.703240773690556	-0.32150162250102865	-0.09359679648310405	-0.42775728670396457	0.3224440438785829	-0.35098755827483724	-1.0406175762752734	-0.01413558201611948	0.6087762759134687	-0.04326788117751242	0.5261786975540712
-0.5324762177330928	0.0799608052451156	1.098922074874509	1.1154296831234587	1.2639070628529903	-0.4007732303708919	-0.727590421806941	1.1310568455488916	-0.5502879025876556	0.11448741100328001	-0.7600493334142414	-0.07795667232640122	-0.1836338122972892	-0.502414449403269	0.6532343780255623	0.23489438831938111	1.6907657376555192	-0.7227159469623541	0.1872183541072896	-0.5741102414214111	0.15143948186455472	-0.36729533881746285	-0.769227986685101	1.1123308039491213	0.2771724326464874	0.44235737670991876	-0.23847448495665527	0.4759246014663627	1.1642608910064434	0.6421533763850977	1.1017835999455494	1.396326291818546	0.7566832993915035	-0.014036106536479982	0.7850879056550242	0.28904581668595347	1.2826687135602366	-0.18297077730450448	0.5936771764563613	-0.0943748309553014	-0.05724218067067342	0.06039063799754246	0.26391542059039447	0.48347644160547965	-0.14847562659183158	-1.157673085483877	-0.0046471573219768894	0.74969907172861	0.684655893763969	0.7675485261775629
-0.29914611412273934	0.6301184276766149	1.316304818774089	0.7100106474242905	1.4462988642326395	-0.07053381630363958	-0.698642090345816	1.0070571336697736	0.12798742534281443	0.8094404641908137	-0.48282448976101455	0.5451239869113749	0.2740841235663816	-1.3791855182642374	1.0060873586152967	0.8110332479493462	1.8933177633469331	-0.6242026049552121	0.7886017384767655	-0.5260762865394932	0.6753074361968913	-0.6857690556059747	-0.2538539236749721	0.9258396517385525	0.7732796385713533	0.47947516008097846	0.035333966251442805	0.7485101632236989	1.4916735516896071	0.9654524567916318	1.719020173152911	1.1554882691624762	0.9903081995837574	-0.18767668952025965	1.0524743437205675	0.542351914192313	1.5940328429504629	0.23182968957850314	1.1267245441228422	0.6320230957977763	0.43213670468205984	0.26117739307654314	0.884974241482958	0.5202504336773958	0.38383860638916095	-1.0085889671684793	-0.27982059731701303	0.7611038071349249	1.1782003408817225	0.6109532385904247
0.32722717021344144	0.7933382318044188	1.1922122654602658	0.5157490461521086	1.0886736359312728	-0.21238338057563166	-0.41658364604722253	0.8450273841739782	0.8576687945452899	1.2162995262048761	0.057435260422440945	0.7292844623354873	0.20387684005866347	-1.033383841746491	1.1193535708170639	0.8111677082225537	1.572527212534027	-0.5080466973567097	0.8597127743013591	-0.20032789276042984	0.9287340080517722	-0.44466777411323555	0.3736283012204365	0.37338499554131677	0.7767152691648772	0.24956711825869177	0.02528009575156642	0.4376653349372099	1.180613867885504	0.6720735352551852	1.6906073587074035	0.8553954188777816	0.8315607146499142	-0.43666066468709175	0.6807713207050776	0.48520653264361824	1.2590617224548515	0.4649287440258933	1.1204002358193663	1.1424042290390526	0.8846405490912154	0.2444996110061374	1.0071757424272216	0.5149902802836229	0.7343278890631736	-0.6980140132829994	-0.4900972925345072	0.775974185222233	1.0011576856802082	0.5796478202093296
1.0359825981568285	0.3789020531332962	1.1571498575256214	1.0594107057865183	0.4263874699161707	-0.6805096235390962	-0.048471097164566754	0.6254671788159608	1.08023831892563	0.8532136259610901	0.5413292805666658	0.04140701976355158	-0.32503086393259567	0.28312783299127264	0.9271206856555335	0.30525262892046157	1.0812392906355477	-0.4535512075526076	0.42746750921689936	0.1955832245862232	0.6272943540375319	0.24422310390826077	0.4305657696047993	0.08473361672413143	0.30884206951332505	0.00877683918148696	-0.3584113748256031	-0.3184474975083673	0.6386814953454248	-0.07740793685074561	1.1840114639785455	0.7065563270638057	0.593502813268075	-0.38172914671746866	-0.09307665414439655	0.3400336022634339	0.5764200431257611	0.37840634359840336	0.5407231507974536	1.1004883758785362	0.8837905227019152	0.03896294985168616	0.6449775772044501	0.6280558263072729	0.5137029680556284	-0.35063196364781757	-0.4050181692281851	0.8378416936693062	0.36799074427589457	1.0493442555368224
1.278245713203411	-0.2821355913674873	1.5432767430900034	1.7368225209053167	-0.049059023621373335	-0.8524285021578762	0.2459474132892698	0.22549130586624277	0.6867447617513898	-0.01951390055824155	0.7017093175674807	-1.0700492348178958	-0.7073645008235231	1.1704473173335534	0.7478773833219224	-0.28033120530186717	0.6699064704385618	-0.36926412504138806	0.08026893150405073	0.3074452469617924	-0.02513990164039897	0.8425115163011674	-0.1550327525974082	0.10670073506578169	-0.13196493228539932	0.07059143881207415	-0.8918860601799931	-0.7893023301512775	0.44363001536396923	-0.6966908049277353	0.7493692252901724	0.5862671125096113	0.520338881264342	0.1323737247505407	-0.6107596484852109	0.3986318422120255	0.006481423836412957	0.03344357380647706	-0.21890590706633412	0.44901619062833276	0.371199762754123	-0.03445360063246438	0.13016048168298283	0.8852689404677535	-0.0464894570417502	-0.055919394812910514	-0.20539799248304758	0.9137010643726536	-0.13387771579235652	1.4652057328088228
0.7364325694863357	-0.6345799289914722	2.1073465005476795	1.2059169126077558	-0.14019490467692425	-0.3100285713137615	0.4342505396473219	-0.3663330012070489	0.06710822489769154	-0.5234890379006238	0.4802897228640545	-1.579796803417927	-0.48758098834110736	0.7463160498074188	0.8669661411553277	-0.5615747347172856	0.14463370558587407	-0.23593969842574034	0.28897991857880095	0.02394829610146599	-0.4843353948964321	0.9619848348426678	-0.7549267656965823	-0.26289922029840973	-0.132827473546285	0.49404572534651386	-1.196155674684483	-0.39593163516377505	0.7087854013111986	-0.7437847337968747	0.6222307241006434	0.3905281216234914	0.39108602154707134	0.703842087944912	-0.44339255050871773	0.6434155458952983	-0.28543768630547334	-0.3366024843497146	-0.644029031193425	-0.3954158999474535	-0.18165070204865483	0.2588428327305977	-0.27739482807348054	1.0556774008966763	-0.3023139258193126	0.06939164788223402	-0.25095122086842364	0.976929518295926	-0.20165229540950858	0.7115849631001001
-0.33375956812595137	-0.39991045730812347	2.198047731474674	-1.0969722207343628	-0.06306890142023429	0.6453254429744454	0.6289459607376706	-0.8579305095315659	-0.4080590042620265	-0.08412398838764353	-0.01870396506262586	-0.885852338799874	0.21740513164972392	-0.30831670912050435	1.1322886534444918	-0.5062147812790906	-0.8106786735982212	-0.2714809846919749	0.7966744258740828	-0.3723284036947317	-0.40554061199375396	0.7754255048413339	-0.7276916632062355	-1.522958431461135	0.23533094510436073	1.0315486144320858	-0.9986565778090529	0.6611792834891101	0.9602596860643998	-0.25558694053192677	0.48902770805560747	0.28553312005249604	-0.19824288649486818	0.7258188069180938	0.1958278023768561	0.7957954268981936	-0.4280482798805329	-0.4601172391450326	-0.5194330714334329	-0.7885616694373435	-0.26270066917918666	0.7568356296392768	-0.6026667390095054	0.8168598006979876	0.08734196623717516	-0.10681793113884248	-0.5877799061354394	0.9787745464870771	-0.045147916251558874	-1.5749815987775353
-1.2576703120098502	0.20181879484776977	1.4113012331887083	-3.997664844935958	-0.04571388453912205	1.2415402507557958	0.9677786532070194	-0.8421839423436666	-0.7661001386614065	0.8596062050220633	-0.6013703454971746	0.5303324406843601	0.9569799498300701	-0.6059299614867977	1.1052859026735682	-0.3929015465047311	-2.000522532344307	-0.6706959237805571	0.8389893377964551	-0.477336257327493	0.001302163331320665	0.7575802518234129	-0.09233427801755961	-3.0447901110892563	0.5931663325233398	1.3669383814563698	-0.3163485766117732	1.582434772277929	0.6608351403681806	0.38377000963632973	-0.011216015092945083	0.4139350195567307	-1.181181722390712	0.10917089851355566	0.6871758729858378	0.670426698217055	-0.48465245199442725	-0.19674305369160103	-0.0938086654064248	-0.448443062952468	0.08070603220289209	1.0171353427763563	-0.9919029309634404	0.08868856302232607	0.7516128458869368	-0.5491203823301074	-0.8105529257189003	0.7630494630498512	0.01952453102121369	-4.2265990616057385
-1.4673108574124383	0.6777203210785759	0.017879272366027286	-5.418994402514944	-0.009890669563390336	1.0152128482383351	1.4340545627624433	-0.2632066022801323	-1.151846204262388	1.2729456316169423	-0.9681299770835644	1.5286748926542768	1.401051985964129	0.24456400256604116	0.5912001317244275	-0.4866968608435762	-2.6140906130640578	-1.1985595421277133	0.027596966055132014	-0.1556046145631016	0.22088297977549767	1.0595403008854096	0.550012495852902	-3.4515399331021235	0.6939849062065097	1.3740115411813008	0.5595601288544462	1.73058466677303	-0.1914551415189529	0.7480441751956377	-0.7288948131815833	0.4886604376368238	-1.8703618847230477	-0.511585787422337	0.5998795932291475	0.3447032468572341	-0.29540306188790627	0.36839878104284807	0.17547039229852004	0.23229669165871183	0.3192888194242853	0.734265573202952	-1.4062748813592312	-0.8043216586031662	0.9874577256335756	-0.9265858958775435	-0.482638727214633	0.16021172501725847	-0.0027884476691677285	-5.353965141089007
-0.9145510437670701	0.6971906545960995	-1.275353113912528	-4.27641194672464	0.2274121770614642	0.298318517250281	1.7960803782786332	0.41119654580952275	-1.3163354162739183	0.6946302147137526	-0.7681644061226378	1.41543289522595	1.466873410694735	1.1753902601739608	-0.12055380957792076	-0.7486695667815745	-1.949597849345941	-1.2591672712439388	-1.1012209256623213	0.3723315476751414	0.026895394309641947	1.2886491817049666	0.6968780103983809	-2.035091963322371	0.5917068597270906	1.1515382704434227	1.2643309420250535	1.1517561987630975	-1.0320024990572336	0.5748173530662726	-1.1200373115996267	0.010313518938836908	-1.6303807590277601	-0.4349362190705092	0.0419715649529835	-0.014378110330039386	0.24283545093029382	0.9868081948085641	0.06411497663135501	0.5929432428255598	0.16069487072357727	0.029595626023093156	-1.5555066872550112	-1.3396325197629988	0.5178014779842809	-0.816464121364851	0.36382638600321976	-0.7302823825404972	0.0993233286389502	-4.0572476957324355
-0.031653751876072174	0.3542835756191121	-1.9320075376663532	-1.472817220091826	0.5641578379159177	-0.10706912614807469	1.775617486564281	0.6394526318798223	-0.7232151945839596	-0.1990287673922114	0.11695632719193166	0.574274237251232	1.180843221665704	0.9794394891844774	-0.5930571819480471	-0.8620728219460116	-0.254997705974274	-0.5297486521563695	-1.5738777685820227	0.7976892281120584	-0.2688170125398581	0.9800998113565613	0.42500860935027196	0.3977427483172639	0.4425546146490284	0.8621428079491735	1.5897845764519694	0.3995570723035766	-1.2888604016868443	-0.09422308907306767	-0.8828549470093139	-0.9973158575311141	-0.6421602331855442	0.31252679080887297	-0.513833281747403	-0.33535279909442794	0.867182777962259	1.423060409365937	-0.22952093776398205	0.4366831699963913	-0.010694944304947527	-0.6483779757615806	-1.1757471432997935	-1.209704697943232	-0.21320732304075646	-0.12794260885225514	1.230310016338871	-1.4368153353477429	0.3242179770710559	-1.2830989472125698
0.65225005581974	0.047616818569743265	-1.9329622864883351	1.0058164161905376	0.644526740807331	0.2671484074249423	1.312012160740825	0.41857410639019804	0.6768193986571063	-0.3679214709483919	1.2801212995220355	-0.02568605581501853	0.6544498614783494	-0.22774208604145293	-0.7027650616685949	-0.5609034751799232	1.2928742415743248	0.5533076290009643	-1.0317352492458987	1.0106093507354	-0.2265509943205875	0.18301673686342612	0.1787192222246601	2.2700526588683205	0.29350662576462944	0.5812006786250209	1.552831977831993	-0.017363894410420855	-0.9400555009315283	-0.8215532029584629	-0.3101162117452256	-1.7298544532306344	0.19008898969303525	1.002357515402618	-0.6795091168357515	-0.5759383357137227	1.096429902401148	1.5883415276207133	-0.3440978669315594	0.21692235787812192	0.3783291302243195	-0.8886255539961905	-0.36555827311432043	-0.5762339640524637	-0.5319415608878066	0.7185329027190169	1.6376392599923657	-1.482704732553242	0.38768892462230214	1.0546068968652536
0.8610562852875033	0.09155442525436629	-1.6108584311997238	1.8619398817043193	0.3100007687377077	1.084463454734715	0.6353182931872868	0.27632266868265054	2.0007167836626842	0.34581367510177524	1.932834093028032	0.12200938614074402	0.17509194628760588	-1.1640177887207042	-0.6563835715943048	0.05708333095767467	1.574377084853095	1.1351034875659827	-0.1659492792224238	1.1021696539096826	0.1361069796527464	-0.5702243910035969	0.20668370556128737	2.730898812857917	0.10956616163759439	0.28217754644833276	1.2622836940619357	0.017466582388759297	-0.5051282317792936	-0.9679914928062492	0.05231962744004934	-1.3946727933571696	0.16613320400380127	1.0383830350809224	-0.4395485187907719	-0.6039383148642554	0.7201866599464133	1.5140141920878725	-0.17828996022936322	0.40946725148205804	1.2267919726349068	-0.615703278834637	0.39509788654283	0.05793627920847823	-0.2632529643641255	1.1252603755701747	1.5242609515161243	-0.9228332788589233	0.12562397198563585	1.748411783766122
0.6423329224222719	0.41475006437001016	-1.267499381762797	1.3188322156228258	-0.1668636780945465	1.5151959466235194	0.039037108685351554	0.5652603288370535	2.1274806610255514	1.0047443846517725	1.5500447253213825	0.6022275171434034	0.06412498594416512	-0.8936790798399769	-0.6256746874323688	0.5657751173162808	0.5175907561066635	0.8213084926184315	0.013286313059810243	1.14381551362543	0.32900615376072706	-0.8734384360044714	0.3356831919204934	2.219016303281244	-0.09441011852571153	-0.0899873014886559	0.760932933007635	0.2714301911602503	-0.5055922789598596	-0.26284197092633105	-0.021158267796541643	-0.23319916758124973	-0.48731561164848	0.5885991571090952	-0.07222353906970505	-0.32605961561940927	0.0361263653612511	1.232718425690489	0.007723613345530102	0.8397985732845376	1.6751026803111149	-0.09394151423043302	0.6146399801393425	0.2526203052339604	0.11231777223318412	0.860104690926539	1.1558226259683866	-0.3786436410673598	-0.22448677749364837	1.0981564075334844
0.2224558577734926	0.6517782180827751	-0.9812644488457879	0.4361073908045569	-0.43307601626184805	1.005479106112569	-0.4015758575812576	0.9255642107068508	0.9413405433960776	0.7087359774474395	0.42989851981573574	0.661733117925355	0.2995306474785035	0.16877251960037834	-0.5525135896514795	0.5960367953897321	-0.9042189333289202	0.08774723170962004	-0.7003972042912753	1.055378830186802	0.02079149168534019	-0.8698543194550877	0.28603228081945514	1.6160068668592515	-0.24345056246100347	-0.5516203740162293	0.05135227266629871	0.38146110989426796	-0.9546588803405973	0.7557868491104184	-0.3097382941204997	0.5730053062712781	-0.9310447757179617	0.26250631422277826	0.15612727112996805	0.07726274382676213	-0.4669558031875818	0.7476682441958115	-0.05924076610017375	0.8653451607905519	1.0588690132616931	0.32941178382540737	0.22431565394935313	-0.024958020848658932	0.04109909430942478	0.24392705990619187	0.771634611116921	-0.3845774259241848	-0.31881653959483447	0.2495917631446046
-0.1494237693174545	0.5613247444330611	-0.6975175573438472	-0.03677674222763488	-0.5186042625146122	-0.21612219426785131	-0.8272005173365682	0.6936467044077839	-0.36293955863781774	-0.2637554413306673	-0.49584638686863186	0.12139808198792906	0.43596601132178864	0.8852316132206766	-0.3675896563661611	0.19577339010416525	-1.6211181945817426	-0.2817390691979148	-1.465100121195187	0.7322436486020759	-0.4497703692276399	-0.9706122881324017	0.07339088261297214	1.2137663489658803	-0.2862858550460807	-1.038688660297425	-0.7211002629632742	0.07486299124754091	-1.3784528425572573	1.1069740738841298	-0.5091025441744725	0.20498731487047872	-0.6822980808715636	0.29182207218046713	0.2224389518079745	0.2383969364250337	-0.595767307173883	0.14217660921094205	-0.28566455845570565	0.24663477679036833	-0.2048071410545141	0.5031136362551799	-0.3450729608912288	-0.4069369481613053	-0.43588576133630236	-0.19395186115589103	0.4492887543508748	-0.748634759172535	-0.20502795935570264	0.004626222332071453
-0.27345258616741375	0.3235622224813948	-0.4072628542675209	-0.041048918109498844	-0.7285881649258082	-1.3192535307290214	-1.3113557161670608	-0.1504284850720098	-0.4787034331047046	-0.7190962251651951	-0.5229339270079988	-0.4261989783001127	0.1210498961077852	0.736151235142946	-0.23160137633090663	-0.22235727572023015	-1.3623501874156192	-0.06237998009673301	-1.341881760856785	0.2678460609019854	-0.394827335624092	-1.260636563530255	-0.005179409754771784	0.7684984596247315	-0.20615705084216787	-1.3861413555877817	-1.1988750014832699	-0.6062806028703339	-1.3265816758414515	0.3948755072666211	-0.542803126658911	-0.7846421663975611	-0.09529562207469988	0.2894355316081167	0.3016359714161123	0.03078924409029121	-0.5349811089848949	-0.352147987261459	-0.30008069472255094	-0.4186547465184121	-0.9682942095320896	0.5215109404659866	-0.5514549799172278	-0.4930110756223519	-0.6898674558514402	-0.1962955880420201	0.263572898473674	-0.7690713850821578	-0.29594196777929405	0.3241071335567037
-0.04526112677254247	0.33639595739251826	-0.21837447244365077	0.2083538225654488	-1.074877532362735	-1.5483800258016023	-1.6778349045596175	-0.7356341973492381	0.5533796387809502	0.03503502176913552	0.14850721521669388	-0.32731528796962217	-0.36273026244480566	0.217852291330262	-0.37574331708137004	-0.3119480139611144	-0.6686709611704977	0.2725094009168848	-0.393744460386772	-0.02502972349349852	0.35794258874098833	-1.384190645883247	0.2478966951326339	0.3275907112603468	0.026360218412930937	-1.387249523420918	-1.0517738815592885	-1.1904848395991203	-0.8470295545335539	-0.6172947794955564	-0.4838305007953175	-1.0732448697640626	0.17054535131055254	-0.11939352725134503	0.5069828164714272	-0.21731930848095207	-0.4920013686321142	-0.519798243085995	0.04339603612872604	-0.3623720490908864	-0.6411446263462603	0.5090259388463263	-0.2490118605290198	-0.2597469846545204	-0.21190109749606575	0.08703197699489948	0.36346571384254295	-0.16466853867935022	-0.7746490122088909	0.7300190338205262
0.46774864238147335	0.6913106939320725	-0.2736575017970069	0.5845125605932224	-1.0918750483886897	-0.8305644994366855	-1.6980109393200495	-0.26622738912380983	1.3462570319729374	1.2916310004220135	0.6450728909084045	0.35789765065919477	-0.3533032763485095	-0.016731304628577495	-0.7441800944960058	-0.1423465685619789	-0.19539423312094623	0.24939644192721958	0.3301655537224416	0.12316917132809527	1.1170952350145482	-1.064217259930507	0.6680406297222371	0.4512006651763208	0.39446906898733075	-0.9792366088503216	-0.35327149036474914	-1.0595828001162138	-0.43745936900446697	-0.7319981455027434	-0.3438356568400531	-0.15282650815774995	-0.013182771080922617	-0.6677764503843481	0.7045232903034375	-0.1140083970389331	-0.41722905068497557	-0.44537559644520675	0.36831573339425	0.3457627230267822	0.12213126349334653	0.3976409147838317	0.18315565474131928	-0.09478294299921848	0.7394210780074739	0.3463048879768901	0.747723561172668	0.4196325834443339	-1.2168041016126439	0.8803902806851897
0.9865180313198352	0.9651817264106098	-0.580556088428621	0.927951665469412	-0.4445743656916833	0.14922027799531612	-1.4342184320412181	0.847352447350502	0.732675458773426	1.6639213200290317	0.31623349854553623	0.9089682613347595	0.2822022519340858	-0.004083101819235732	-1.002996521337616	-0.07186920525806724	-0.14296772420983034	-0.008141679474077994	-0.04129786701128703	0.6323907995862902	1.0528309358858177	-0.5547810105936404	0.8942456551374925	1.354262232239546	0.702018736186825	-0.4251061768820236	0.32211101599430036	-0.11034837704423317	-0.5075294770008227	0.31236655586399553	-0.10401781053936997	1.042348582673657	-0.14611603494280212	-0.7100170706213436	0.6457215417085875	0.23897119819613924	-0.15699109767676425	-0.5395525093176866	0.14878490835560038	0.7726579468906477	0.24125837603332573	0.011287702182432234	0.24660649357076173	-0.353566686951646	1.2906495686233155	0.3894931117190558	1.0605358145783446	0.11413769233426327	-1.0200423666365954	0.724040678312529
1.1329942285848704	0.6783123572130626	-0.8871795688363068	0.90714944536109	0.4103180364657825	0.45835979710412666	-1.2304153212739812	1.1782527991503893	-0.8802991470180666	0.6143762183805962	-0.6639083941241682	0.7541525572325186	0.7580520926066054	-0.22267922780053984	-0.9888884869800377	-0.28191875406524386	-0.31225082292202466	-0.04455632013727113	-1.1693851583556123	1.0496276320750948	0.238583183215942	-0.3810657262872785	0.7557034745526224	2.1572711705327223	0.642762340362479	-0.22865261517946342	0.28532143638642027	0.8535410914915265	-0.9021469541683717	1.4358673266514743	0.10465358129082741	1.2983574334094234	0.1683208250294642	-0.08074741989170889	0.31225930406066826	0.31637097213564147	0.22336177568877513	-1.1213973800269317	-0.5912906592793682	0.24686387477325322	-0.40540182871181907	-0.5762167252323845	-0.12893972405805298	-0.859351056400392	0.8109409097628238	0.1942824457240418	0.837419381651316	-0.9751620411968616	-0.17808475062356613	0.3599801147023484
0.68624773117251	-0.055272321129549974	-0.7776787941706541	0.33283373917479697	0.5292621226275797	-0.35081632158391524	-1.2595564897735287	-0.17029642330738362	-1.980568135497719	-0.9679960667134149	-1.5877748202338753	0.09946327791783702	0.22573678522904866	-0.729354678873334	-0.9759283923678778	-0.516430094674497	-0.49272205514782486	0.20152804936797974	-1.7869603500354376	0.886493624076753	-0.29290612849997755	-0.6476844765994815	0.4367291453251853	1.5398659857180135	0.15144711867936758	-0.707281005341424	-0.6785136517524046	0.6853152095229221	-1.0210106666060113	1.4039637348069842	0.054219050788902816	0.64088227253608	0.6115384156043996	0.5861054055010156	0.0481539857169101	-0.10459072096599589	0.44221992909687086	-1.9192950021114386	-1.1110061842289811	-0.7203142598613156	-0.7663136708042331	-0.8713147865799677	-0.48154036906983827	-0.9505803775390489	-0.40045489164705844	-0.17483133442759596	0.05031858602257762	-1.600845753302163	0.5966069183330532	-0.02572409268256039
-0.20861085321487347	-0.5291097031946325	-0.031700467768103306	-0.429080573559457	-0.39278307704992116	-1.828776296042718	-1.171743293208874	-2.3535998730511714	-1.7236042883711664	-1.7711527526101907	-1.9861089977237385	-0.34083291869884647	-1.0201530895194524	-0.9511072096077327	-1.2850953668379024	-0.35437461122845315	-0.6292482922787725	0.23460147279698257	-1.0340604090431134	0.04334207204283223	0.2669222290852687	-0.8064202667642472	0.2498395658879066	-0.6862153677784625	-0.3711625706813564	-1.5667707359240965	-2.0466999833353556	-0.876590546885572	-0.4750701127962743	0.29264357570132926	-0.27148464616584717	0.24484795200700069	0.4623769531570408	0.5683906701339286	0.20819398115449833	-0.5077328038072703	0.35967875321056875	-2.1184693363783706	-0.6726549236423286	-0.965862215279211	0.053375547337127086	-0.3660202450824083	-0.3134297458098382	-0.17356830086030173	-1.3449054820173787	-0.5911566961600875	-0.7248425689477656	-0.7050058176563079	0.6393378817112403	-0.15761751179264433
-1.0921646476599047	-0.25101759825043324	1.0269658882960675	-0.6641355587615496	-1.436178872101258	-2.8933956521964945	-0.39791623672464743	-3.4363223940938807	-0.9043085283171568	-1.4445250117920096	-1.984321329997945	-0.1985806285390804	-1.6017908679193416	-0.439415953315182	-1.67866014784338	0.27990678482585846	-0.6725287738644959	-0.3215945336485866	0.5965147075936897	-1.070347622828302	1.3669079426699824	-0.2505530254563763	0.2693866833792452	-2.9866715629920697	-0.4057686954471534	-1.9880607376452637	-2.881335367092687	-2.615723972953417	0.3970865890874186	-0.574068873744586	-0.5654123072436944	0.7876221942654666	-0.5064115816365204	-0.05687640931905069	0.6361455292635423	-0.2193054712904856	0.19539791333986506	-1.1099786228288886	0.5557929207579517	-0.13596625191020129	1.4889663062384797	0.7693677840904293	0.31548554719654043	1.0653557095680537	-1.2827054084712077	-0.8468453764977417	-0.8648682768945039	1.1769516305423882	0.09251740664612025	0.14046588892091152
-1.5093307397705915	0.33792466805405613	1.634949935512215	-0.09315578245136678	-1.3351417021814278	-2.6355476572896555	1.0991434225097887	-2.364688321354985	-0.9426582247059637	-0.8132879722982446	-1.9164267851689358	0.09200492615720338	-0.6144772597711042	0.45413623190656865	-1.4335583356974833	0.9641559471634112	-0.48586711823320106	-1.0834523652430472	1.7404531155218843	-1.8563725585861248	1.452994494378971	0.9298743111133103	0.2017289965031965	-3.4732909984236664	0.00045090183214406066	-1.3161553479884147	-2.4885974119113246	-2.805934867728122	0.7809533482656194	-0.2503859499405868	-0.5562703952364577	1.377585474564083	-1.6210080592009561	-0.49627625856458685	0.6365249074060594	0.5914577377497482	0.261761075468794	0.728118308564991	1.4874400971795219	0.7217505913592296	1.922616154335377	1.5362459995956645	0.7704541245106244	1.714934234205134	-0.4537837455281315	-0.7404748921348938	-0.4265647565285009	2.22553547103813	-0.28019761794022874	0.6528213306925783
-1.3410469624970327	0.20010553691917166	1.2315159508240276	0.7038295025862268	0.026047483812227823	-1.056578103022886	2.4949066184614614	-0.11343685400739034	-2.076624897651206	-0.8180045480236086	-1.768695860729045	-0.22619976633516095	1.068444649243704	0.9281005406718139	-0.21044400523499818	1.179381200187806	-0.034929247173863594	-1.2037964134848256	1.5488651410402718	-2.0148167022869354	-0.3555793150895003	1.940238112508314	-0.37220315327528253	-1.8753523238364684	0.057878342684252064	0.23175039950093212	-0.9055789847521297	-0.9804914153235088	0.2485703014420325	0.5833799674074036	-0.43096391489490055	0.5842065882817987	-1.9077591702129837	-0.24294053698960832	-0.34192573248172636	0.8352553416517399	0.5214158978700177	2.1174870375942634	1.164624216998429	0.301355575016592	0.4883830205534627	0.9282964671011275	0.4889876763381268	1.1189880085694746	0.17811967686530727	-0.25837842763911945	-0.15375585271317677	1.2714748600993429	-0.013101148820943431	0.8306162302290665
-0.85190496826281	-1.1186979028288593	0.07219071046214263	0.8700858361299599	1.2901029410757674	0.8923251417141316	2.725462912191226	1.3101613944352348	-2.94386227992571	-1.5008309309865728	-1.1823393921938055	-1.3341087842177943	1.4876415713503612	0.6734696990198243	1.2898950010745418	0.8205320387388724	0.4110482847097651	-0.33139515360901434	0.4856277754506317	-1.7428192914530174	-3.0693195578333654	2.058534100447227	-1.5753102665948973	0.13008433247361786	-0.9902618591179453	1.5938053461139652	1.117524494034334	1.394102264677948	-0.6698720115916202	0.36266565185008176	-0.6950095573714898	-1.5865226447412495	-1.0618552502929501	0.24366536692587426	-1.9654105495508913	-0.30571517834045087	0.5638155558228322	1.9447838745064645	-0.19773774379940498	-1.3489395194885845	-1.7897676794677748	-0.9617974856426715	-0.3750063624550661	-0.19117112832562108	-0.11008872740160641	0.3639945047439304	-0.6458366429489766	-0.7720712050749604	0.5239319973814897	0.3416088583618978
-0.41012747869589206	-2.7895098739384534	-0.907953681374602	0.25810490915033457	1.033599637869514	2.0455552368526213	1.5230873806231833	0.9311593244620201	-2.109702500539951	-2.1196328076526165	-0.014030684826322148	-2.517151207770949	-0.24947622759500912	0.17708275539738372	1.8411165346428149	0.25599299713207146	0.4510342463829252	0.9209242949601152	-0.2746322852478121	-1.4489042236263734	-4.567802412755871	1.3192179928484455	-2.979842715055174	0.6884887075361398	-2.852498685314067	1.7320023665352424	2.586675817079955	2.2662731313130227	-0.920591778837262	-1.411476968123546	-1.513867450430629	-3.3046574276935563	0.2598181760675756	0.07125934515345397	-3.117625583650113	-2.2298921224012727	0.09509013812804441	0.3382878283973019	-1.3538335370854853	-2.7107530603129626	-2.9372463472569654	-2.786459764846741	-1.0372858715813231	-0.9411429781628705	-1.1152604591087816	0.8156142319946403	-1.6021713898218466	-1.7592400069170933	0.60369629006781	-0.45705533967670214
-0.15612024391814117	-3.405704634977267	-0.976041207193929	-0.3872684539398949	-0.6138916939668998	1.920449056176407	-0.24145823936604027	-0.31858207904147173	0.21874251431851688	-2.0450873007831856	1.2590347389363132	-2.8041893745437463	-2.7887041742444403	0.0030189586731543382	0.974384625720514	-0.08381037508902751	0.008518250401926978	1.5936052566486103	-0.10717214247831401	-1.2726261227359197	-3.637597627531433	0.3749915750967616	-3.7682664411592657	-0.3195389262076569	-4.153282245000296	0.5724130399707937	2.8599382846585115	1.069487653023476	-0.018770541297540785	-3.3556690991606404	-2.324230827620915	-2.821941456886193	1.0950299105006263	-0.9499611744512079	-2.898907614782872	-3.298727604496189	-0.636172427635727	-1.3691632778430247	-1.2706825749694364	-2.4223967543384752	-2.0713235079447565	-3.1112678665789013	-0.8509510922901629	-0.45678209652711504	-1.9599788448556665	0.9425851319240642	-2.0624883804225917	-0.6492028816616086	0.026234191053611612	-0.7829845731210295
0.05176825396746729	-2.41971348048691	-0.3250425591284502	-0.326508941378635	-2.029474374434776	1.0010889641940677	-1.3338468246605055	-0.7819030810694625	2.2989326008428304	-1.3049144937098334	1.8491512082773467	-1.9052961628786043	-3.8125443819756257	0.022323723861629324	-0.4264212196700003	-0.07948939763862527	-0.46039933270216526	1.363814410128229	0.5487229703198521	-0.9285861313631967	-1.1559963789079097	-0.2077791526950312	-3.270436589006555	-1.345087540553028	-3.640162566832837	-0.9022336523922309	2.007818147312558	-0.727606727848029	1.3666365883884934	-3.5885007594297127	-2.288604489709885	-0.49289794219257277	1.0522703868060377	-1.9596662213067664	-1.508567275206576	-2.4959898407075967	-1.0254158691571051	-1.8448916942232798	-0.139484991581108	-0.7767921677923816	-0.2603391800934234	-1.792505628454811	0.06375539484719639	0.5680480058162491	-1.9463320414384844	0.7932521169045097	-1.4382941996430492	1.3066967360865167	-0.6481549157086448	-0.26066007300374666
0.3786746535377197	-0.705287674832197	0.20477492558004037	0.2772183572530523	-1.8223058174085325	0.20060142505663975	-1.2588128796009252	0.12650860657447693	2.6716951486230625	-0.30514125045605767	1.4153837691533895	-0.47007945052243166	-2.4406068840984174	-0.3750842407343643	-1.0076020452746148	0.13027273153656604	-0.33371188623137865	0.7554330885716521	0.8952770654373523	-0.08317841093366955	0.8650524536311947	-0.3795656581166787	-1.5136614342428036	-1.0399929907514842	-1.4445732853283475	-1.519382539444826	0.7234077469400793	-1.2360461789534303	2.0576122041722766	-1.7553419707478444	-1.1546253578424623	1.5619751871409988	0.5430669606365428	-1.9446944943436204	-0.020769389065321345	-0.5044736072511402	-0.7319369076420272	-0.9570808816409063	0.9421597342896996	0.679787614204674	0.7465353493623255	-0.07384303353053608	1.0074227673800609	0.8486369238961926	-1.1078247305722049	0.4865189636702084	-0.17808670503644103	1.9692153702615736	-0.7290557318468285	0.6211798001127603
0.7454933765266375	0.41725579655134265	0.13391546250755493	0.5816949608067633	-0.26525169338190063	0.05371141664332888	-0.5542201182677481	1.4876326381061897	1.6217399465359887	0.6749377118609691	0.4598582304896798	0.5770984451229179	-0.05102854302432331	-1.3540367846602135	-0.37945538582754773	0.4377724666834223	0.5650068522392208	0.4112653887596456	0.7676369978054554	1.1126425133689786	1.316136364917916	-0.39205509212383693	0.6865240290582411	0.2736327526393978	0.9912946424748444	-0.9069013427382174	-0.16755312674582187	-0.15193705686894146	1.6141651521904703	0.6416304222396706	0.46546395994767714	1.8213453516823903	0.26225561844972345	-0.8436857052067984	0.719235463889996	1.070589095189549	-0.024527262631635814	0.2289281603551484	1.2061305295840004	0.9530560294950833	0.4289959357293611	0.7450556978478385	1.4591447020745418	0.04191035065448742	0.012238151382888104	0.13027957293490633	0.7036842814333054	0.75608042391316	-0.09062166891006398	1.0223507149810247
0.8646780334635149	0.5757943440050849	-0.10184260080742814	0.13444870183247215	1.1539594542984262	0.3860256249205185	-0.06591649938901774	2.072790158116655	0.6829641656465688	1.5319443693387773	-0.09235430534162394	0.8946434747746465	1.3451527136184018	-2.213145727533342	0.5331537542955934	0.8342354279209073	1.7530714428084528	0.3803105068623755	0.7247343194786771	1.9556146700416879	0.8867135897034077	-0.38594088920454084	2.2622054357878083	1.1332542976362037	2.282514663885584	0.31411488936059795	-0.267191137148982	1.058855770445467	0.8031135626977496	1.9118580880099356	1.7182267979528254	0.9373822906795591	0.5284808069401667	0.40422352928246486	0.8350999258431528	1.4247006464246237	0.527478997797641	0.6024843428525335	0.9239896842848678	0.6322111453053835	-0.124736715939997	0.6004545734704435	1.5151927764661635	-0.7520129177825255	0.9581867551052523	-0.12350029684632738	0.6979652446021579	-0.699296547789613	0.8116615374139051	0.6750470116625771
0.5460978999192881	0.5574055497245354	0.24526368231578735	-0.5702541968043088	1.4124838485911821	0.6663469494204342	-0.09668908405524414	1.6146786276421974	0.867520263373481	2.065470586777075	0.2629396891114138	0.8845209133461015	1.2115546196558116	-2.0583773237308973	0.6278012554317821	1.180748454654856	2.4926436677122203	0.25252301762162316	1.1987591099072665	1.7814460118719966	0.9485067890276407	-0.34220542856764763	2.6626914940582815	0.6721612201231255	2.2843617994414718	1.2089296143522303	0.1817726281984775	0.9145223680058857	0.7115036644045152	1.8161611302066158	2.2853484917998954	0.6546399612389545	1.0785587332483229	0.8557227706780333	0.9931662103496798	1.2036208986184869	0.6274535886254938	0.06255767224568573	0.8191951733636337	0.9412407624839623	0.2988671050113792	0.4821877796045742	1.5386721546166995	-0.22302906163070343	1.631060169121044	-0.07704340718576977	0.2529827845506129	-0.464995440496856	1.4421688747756394	0.12108683951734188
-0.07592792951601882	1.156915853416008	1.1767575512335982	-0.7617107323470323	0.849144657563229	0.5730739926521479	-0.33034768392173847	0.780488604387979	1.6721727648963227	1.9820477031127144	1.1674824664013492	1.0654326247261294	0.6800373310558402	-0.7805199286263794	-0.0864093822166805	1.0983258402465867	2.3752185676194895	-0.15306657813907631	1.8091116886387348	0.6862776583507999	1.8412742526684447	-0.32167847336032007	2.1799393042814645	-0.5166562051760971	1.8664954588438485	1.3182072450302966	0.5921882368634713	-0.4556593840480842	1.4724254503619651	1.3511485337941969	2.4297050662651944	1.4777896980869862	1.365194078483568	0.4213851331546427	1.4156454674200514	1.4075153975997667	0.433974792955416	-0.586163415757546	0.9909857050360144	2.040629460431853	1.5123653135341557	1.064334491990676	1.532019593881651	1.5191649504763527	2.0503884067211406	0.3127606087509056	0.13352752149925662	1.4166011526592233	1.5328650782098052	-0.019080550595200193
-0.6579876085274484	2.1077253944708776	1.769721675268586	-0.42398877615248576	0.38443306678578665	0.1959321018861588	-0.42371132043558307	0.18250501851705825	1.8708662670050018	1.2706438859615572	1.7754943370576843	1.421022194474636	0.8478657919859762	0.8171538578766337	-0.5466611697103996	0.29081015549949624	1.5257341521074443	-0.5000739289760011	1.7290291594023337	-0.4016761179715356	2.5554018963155625	-0.4941286667083664	1.5301653416966838	-1.2411719423221135	1.7086132910850906	0.8333682007116572	0.5572924449534828	-1.6105861825589143	2.0739740452568367	1.2171239515254362	2.391430479420763	2.0210552581906183	1.0065832528211394	-0.28901491677746893	1.591115908082371	2.018728718873902	0.22721646208838048	-0.6399953944937509	0.7418304197679999	2.712526843130972	2.138629608650831	1.828800489815725	1.083344786427785	2.846988446319581	2.0708628010807337	0.7396423060329276	0.49107375522641916	2.9406457418161405	1.0346175520853473	0.17331902412823
-0.9724752322789496	2.3896069674261673	1.2011101637678738	-0.3247823897054953	0.27298703822408754	-0.2118361979005043	-0.41923372886904947	-0.2117619404738801	1.00754103375094	0.3817654898196308	1.5546598699635084	1.4586610321796138	1.4232274800383709	1.8332019902656767	0.0672583135988941	-0.998591674755116	0.3602041653714146	-0.39831770889368107	0.6937047079834453	-0.5070597529273084	2.0689650861858997	-0.8381373081933036	1.1337570419929428	-1.0704062592900272	1.6123138948996851	0.1909130110093667	0.1268429292752711	-1.5081369647607656	1.5158795895206236	1.0216325130811765	2.01884670569982	0.8452028705473623	0.06499643682877738	-0.7380044355600329	1.0181747098501377	2.0848380732810483	0.05332303132921469	-0.20961239838521292	-0.4405410587548548	1.831817719464364	1.2419658094082058	1.7346583018520916	-0.006489514591118241	2.2877966552252977	1.495037595744898	0.7133114833421081	0.7414162350943178	2.3968327879590405	0.028412545908526605	0.07426997625827284
-1.0677484543759916	1.4938380073591153	-0.20103654707247004	-0.9474790167564522	0.020395976297287774	-0.531850082650336	-0.5176858572045896	-0.6855880561906444	-0.16450647882392533	-0.1620203484151235	0.7355371608682272	0.8697278886039674	1.3202701237193595	2.027665972734652	1.348070582381795	-2.008701828241179	-0.7118795318126034	0.03860209444175674	-0.5679340165155401	0.43058222958039066	0.6532397533298274	-0.9906131759001245	0.8450091247619733	-0.5643582633774641	1.054715919113442	-0.33174700623667297	-0.3630316735769696	-0.5539367456040408	0.0056120928972183005	0.12195931183444603	1.1300850797913824	-1.541755372241271	-0.9591151853191302	-0.8540196796488143	-0.016613367554260027	1.080163947743495	-0.2175396518897737	0.08702340378590445	-1.97936403949324	-0.18495143179351603	-0.572400230805291	0.5835395115510952	-1.2258782185330805	0.13470574454628115	0.435666131591388	0.05434339100248761	0.3478450537214705	0.23638705178125335	-1.1569032719383006	-0.5833222011736002
-1.0960412155351555	0.07630261701433894	-1.1802440563516114	-1.683445262533357	-0.5912373103796309	-0.7824813522042284	-0.6576621434423516	-1.163874352017514	-0.660014701465282	-0.28929463470192124	0.012823413067303292	-0.007942269364148035	0.2560322819295891	1.74082688233634	2.114409442404059	-2.09251914400529	-1.360926743041928	0.2980082772375057	-1.0374468612871977	1.3800657390823805	-0.41066276913972083	-0.6139962652582481	0.36164637527094257	-0.3113620808858409	0.12545232180014096	-0.645757022236208	-0.6435861859792866	0.11380911418887946	-1.200175890909463	-1.1845622589609341	0.05763709113963647	-3.064671357313485	-1.406327650088224	-0.7498716047895845	-0.6684288513429402	-0.2597734641461576	-0.5818777874672122	-0.0624931522473118	-2.603410557857094	-1.7323997807432066	-1.8384486672931522	-0.6218979958894091	-1.7117800437843467	-1.8308858627019184	-0.5867398240084309	-0.8045844010990573	-0.4581947871151155	-1.5445027885527505	-1.9218764848431364	-1.2304341129098804
-1.0502923013916736	-0.7658840763590442	-0.8663258620008436	-1.403193356145531	-0.9294573528499123	-0.9195611016383867	-0.5567487903617246	-1.2914416947783245	-0.3669682547321191	-0.347626928935729	-0.1565652703705298	-0.4826829911000672	-0.7818073684088264	1.2897602153626937	1.71564603759648	-1.343427274010219	-1.334455869637437	0.09989579221508371	-0.4720121965619024	1.101805110805447	-0.30545564995352725	0.09954314453371779	-0.2470381661782594	-0.15536935216069123	-0.4282679210958021	-0.6914602082627752	-0.6680157723927476	0.03972989261878355	-1.1515703730057916	-1.8006316839704324	-0.4686090611096537	-2.4291025323068305	-0.9079518985049144	-0.38999999481517705	-0.5041484036847225	-0.7273225905850682	-0.8263756338472447	-0.37155284385028636	-1.7066099450312544	-1.7536890450761016	-1.8259571793108502	-0.7832355001822189	-1.1545366188771877	-2.1914165184037837	-1.0136541342855658	-1.1446155700678793	-0.873221855556999	-1.649171096374788	-1.7999534810201494	-1.0666821246362912
-0.7599138618152307	-0.6600045672268838	0.3183710479222259	0.1729228247985003	-0.28502964737932734	-0.783348097504666	-0.15091322675804653	-0.9990894861654672	-0.0027256837307199984	-0.5460471296724059	0.05681452897981585	-0.2318179451312253	-0.752757416671432	0.6910847090967026	0.6686817656461382	-0.5117761965597951	-0.6214581992010252	-0.2654463316813051	0.36799260848806714	-0.6691653564405124	0.44715413956437733	0.5100497601104905	-0.5735921092109584	0.42289768576466935	-0.1105419574471446	-0.4327332883639064	-0.5094151281091888	-0.18522394567709732	-0.21249724111951612	-1.1482428279226324	-0.08003516524430959	-0.5837028966271743	0.26321944274948006	0.2579353949741181	0.02656198203860057	-0.057015499846396395	-0.8071860032723356	-0.4393597222202046	-0.10337808302098672	-0.7991111700948171	-1.1857818647104401	0.06847707901668285	-0.19809860400795126	-1.2289275211054986	-0.7120842323414718	-0.6609700095893498	-0.39323721019750557	-0.6990466310710677	-0.9668948960099347	-0.04879894353859509
-0.16231937961274528	-0.16727185064821087	1.1911891737184102	1.9473613215622965	1.0273510250693887	-0.3085022612401576	0.2448991057824584	-0.6427072475281989	-0.12711527446367962	-0.6323847356194227	0.142767187280281	0.3708487248267781	0.16446655496748097	-0.05622339961659457	-0.014485259905419282	-0.25771171808421145	0.34672872220572337	-0.3218930340209934	0.556421258149775	-2.8539469454340116	0.7043977099587444	0.2589358585993531	-0.4200680759416053	1.3868325772382202	0.6512424854136561	0.01296621852735748	-0.2607929156977638	0.11344279186147316	0.4140504533509987	0.06990013785722668	0.7472831141103298	0.45979983428864635	1.2830407530198498	0.9068500551524424	0.22286099517262417	0.8137004643103115	-0.6819297234628966	-0.2685431580847343	0.7740396630609774	-0.22045302149702165	-0.9789404055833282	0.8976774855062243	0.1997348360944074	-0.3212711464951624	-0.04080437303799777	0.20524517140750775	0.6345617053756932	-0.17297441641227	-0.16026491486402392	0.9583684932293064
0.5008384149756262	0.08659460969821638	1.1106829221247574	2.4769239358913886	1.8251942910223833	0.2763671201225691	0.36205071997345817	-0.4572623708707522	-0.491618634756768	-0.2697560579653214	-0.12839977504260183	0.6913492587483029	0.8693094977743799	-0.6925058800733831	0.07703699903190886	-0.5243888712525548	0.8558447781092444	-0.01653565925361632	-0.0637276128812856	-3.869458983857792	0.07883072272271541	-0.1952848201932697	-0.12404259276487647	1.9705680637659482	0.9630225376939404	0.406556949715385	-0.08610848064010454	0.7772362990571846	0.05128042573257648	0.6855009096307872	1.135696455232156	-0.023553699196638887	1.3717159350201713	1.11559994564297	0.04373531835096214	0.9198707042473813	-0.7300498844372936	-0.11207689883140357	0.3935848436133654	-0.5631341138981727	-1.327076516927272	0.9300963305812945	-0.22365557784451767	-0.25389127008623935	0.5140825656762903	0.6944080556508445	1.356934899875767	-0.5628871590246339	0.07572374836685834	1.0938110586978025
0.8505532164803818	0.15665032138097668	0.524419334314207	1.447468216998491	1.4362436345177425	0.5726905666374301	0.42713138166284614	-0.13055004795122568	-0.46089804599627865	0.39034603160695047	-0.4439406565990786	0.5238373643561585	0.7482029449051519	-0.8936557853471627	0.4779762767728567	-0.6803697298935861	0.4885995000757867	0.2073628918182305	-0.8484543977184502	-2.949785937859235	-0.6785083640233266	0.006306847869651079	-0.17354458719617313	1.518651383372612	0.5023916083871814	0.6431839749195173	-0.2328153094037482	1.0958936554793246	-0.7794493066553733	0.4354113671968085	0.7051302028081349	-0.7833263132490672	0.46267123253486014	0.8695989634119259	0.11474943581257202	0.3602236281726148	-0.9615364521028567	0.06633748390799517	-0.3496744149262987	-1.0785195384254553	-1.2940452054060094	0.479384519190456	-0.7895016602462492	-0.46738454740640956	0.7197045408089754	0.46889014012126146	1.2222585579627732	-0.993706413262797	-0.011981497221133449	0.40999403201801515
0.7515231521858358	0.4836319786802879	0.23701285304540362	-0.055096664137435414	0.5622641524868645	0.3958741991118442	0.9288300654887258	0.7728004191726578	0.10834052710626663	0.7599065586028452	-0.34302912375957595	0.24180539049254862	0.34451915649912734	-0.6631142534204768	0.550505001477014	-0.23250024945616946	-0.4174508190908878	-0.05752587856883321	-1.136646635311464	-0.7708836626073642	-0.6629664524800823	1.1075812976211719	-0.5474898892991504	0.29058303561811133	-0.14159670418120265	0.8898283631171686	-0.7981939941124768	0.7989899954810518	-1.0819875662311416	0.1697767216782955	-0.1010396372826807	-0.286790209698103	-0.6786145417794058	0.7657793066272958	0.8299281490080062	-0.021543219614606847	-1.0425116275305726	0.6488365848846326	-0.19506481382485188	-0.808449287533784	-0.1026455598840949	0.3795342047942614	-0.6689869427330226	-0.002206495321254274	0.6499929112059911	-0.12402582959775094	0.3955672654265173	-0.571700135517106	0.2759468012909919	-0.2769683356102819
0.4745436200227993	1.0723607986634065	0.4231054207826013	-0.731552318092644	0.42187563262892314	0.01197582736931127	1.8781441266449574	1.9931797852614939	0.6375219769273375	0.4991232707637435	0.17098743166017727	0.26945525756141275	0.48780459040391005	-0.3441680606976052	0.21482964591805093	0.6722571008726763	-1.0233394815387604	-0.7053282238750413	-0.8908325449583132	1.1555233075017766	0.09105570797457381	2.2938663887173245	-0.6521598080550989	-0.7672751867783311	-0.22384299960993637	1.3318301214350152	-1.4466641821895079	0.4031714991259694	-0.5590586241435423	0.6853197641915671	-0.5885895558213428	1.366342564334607	-1.071565431073096	1.3581946737633328	1.7311460354995394	0.1702495249527723	-0.687452746492799	1.7193138727486192	1.0394983385581713	0.19574560794926843	1.7724966665264086	0.8408454793288833	0.1911468157135102	1.1548575976304174	0.4866715727679714	-0.5024699449471284	-0.531328479680421	0.3913673726862236	1.1556299947870081	-0.36817995572007994
0.43301724621629784	1.3235151772125395	0.5892129216157412	-0.33395857410699403	1.1632497581962191	-0.0701148256082117	2.522744446717405	2.511135145556607	0.4929342576187545	-0.039846119013323675	0.5201642647395296	0.5339306795849083	1.1076266286991896	-0.22345738255118067	-0.10695459401282831	1.4349574458847543	-0.8099826141969279	-1.2296238855622217	-0.5488811172155853	1.7404215011843658	0.7005022980106025	2.428272253219659	-0.03653067201132464	-0.9988886243190006	0.264296749367157	1.7949806408008304	-1.5315698304070136	0.5047547896735308	0.1471231310386766	1.6930820321911697	-0.5458474861364621	2.5978171242952253	-0.3551789884273095	2.3475637951583908	1.983181414598835	0.42038408551760265	-0.047307274273228374	2.5701180535044252	2.2481666552829833	0.9826850391240167	2.9287516379189262	1.2078587374792857	1.035419805327172	1.9842685230643593	0.3566252895010134	-0.45832287127875837	-1.089338527854439	0.8041182592008131	1.9747148893000572	-0.09448918708318868
0.7675214087109433	0.7710817123760578	0.3729281028048106	0.3420698133517227	1.582950367857172	0.4136188539960701	2.046898413902058	1.5446524830524142	-0.2784704554928043	-0.22095703898058242	0.13491237454801544	0.5659726805908794	1.3061824289688895	-0.2676523676221831	-0.10968499391971406	1.5947880218423562	-0.10902696606728002	-1.2232135225007918	-0.42857505312712324	1.111350539123168	0.5013578274876626	1.2175365649110852	0.9480756359450295	-0.6097155325985555	0.6475851692071548	1.7913331632612528	-0.6923610021740121	1.012119358227694	0.3172227241228086	2.1816396178875324	-0.29917126695844853	2.2433361202280544	0.9193922802356069	2.693049198998721	1.3354323117944675	0.11043110635674047	0.4203550538727917	2.2205299016460027	2.254875060371425	0.8849739547125074	2.4384465236817174	0.8628374730724983	1.1413648807235006	1.6290326295791475	0.3157952589591833	-0.25891760646877393	-1.17473789101233	0.21627934355644368	1.909720127837784	-0.07324130620275006
1.2263282257611645	-0.2620502853316391	0.019818304750530653	0.5399629263125655	0.6279066698853908	1.1916839640321149	0.5575681049577539	-0.46461407661474025	-0.9964045093038478	0.11115842262180368	-0.875072653852106	0.11888383122523431	0.557546860651654	-0.3150092198652104	0.03959057035015005	1.1839833522635046	0.2886591841421488	-0.6727149616020329	-0.45223284305857026	0.3152949084422052	-0.2437790965291784	-0.47773632847769926	1.418202555942469	-0.2381255259791075	0.4340343237097681	1.0731733178863978	0.6580383395396909	1.3257702583523752	-0.021842933930539127	1.6326512241248856	-0.16710797633197905	0.8164546665899692	1.7924601733661434	1.715190402776711	0.3485426835734895	-0.5763358966360556	0.47902262497092163	0.5726506549197851	1.060316630949885	0.26695936901474926	0.7906044790953792	0.03458605568346226	0.5534664220245781	0.3578356864970767	0.35908077714922265	-0.21840776048130878	-0.9093906344384713	-0.6299046844616075	0.9335502257242052	-0.4362165677165249
1.457499156668878	-0.9811373904541025	-0.07785911026219754	0.3405624976936792	-1.1242528332891455	1.665556929148471	-0.8365317313132596	-2.0865978028759162	-1.0805125555687403	0.4898799013861807	-1.7297503490780841	-0.4679640272746804	-0.5653429999887087	-0.37463540782701304	-0.017561555958450582	0.5742882907305163	0.05237730275523782	0.17522844781080224	-0.4143076388639544	0.30585890683369027	-0.7859531044113053	-1.5134056753019358	0.9361443104166477	-0.14246313710445077	-0.12085419849521435	0.07307878898100285	1.5930196342088903	1.167085576564297	-0.28753833795369266	0.5445951839649948	-0.10330981357472951	-0.27132014773873664	1.7014771961151476	-0.009246776422141497	-0.34603415160358875	-0.9075709912824254	0.3948604857890669	-1.1566833607790745	-0.238230624425731	-0.010490506170752294	-0.6307747962023006	-0.5488577366106757	-0.07026469733213786	-0.8162870843955745	0.38139335715826017	-0.30370896909040057	-0.44611573091924284	-0.7818544973203563	-0.13138998788466663	-0.6396627324068606
1.378715793669649	-1.0201466803169381	-0.062421858377844426	0.33601105415407134	-1.909848345258892	1.4371598576946156	-1.0759932218353354	-2.197879771593415	-0.6229361881014474	0.47771829920871517	-1.7202731743780322	-0.6383686537728716	-1.0730779003657824	-0.5521872432239562	-0.34705457501610465	0.09294152117865641	-0.2935096108075109	1.0563820562624466	-0.3162857335961254	1.1622729021513636	-0.8295191263795717	-1.5143270017790094	0.045494398948580046	0.01100110715336464	-0.4209252814765005	-0.39843695869091933	1.5316313972498736	0.9184275088154521	-0.1878242988272581	-0.28076574250781633	0.047392991798636916	-0.3938737149103311	0.8571550716345343	-1.075816493670747	-0.73078711606718	-0.6540066086045107	0.6026499438860523	-1.4603745427533403	-0.6716267817618438	0.35455320138851876	-0.9278893536088509	-0.6648020560728637	-0.2296737528404327	-1.2805082218730142	0.2003338100554716	-0.2187122593795579	0.06178551944312087	-0.28921418386272907	-0.540785713063718	-0.17186200246982913
1.227116149333978	-0.7808872706974287	-0.4832322623695441	0.7515583352240698	-0.7466868098722198	0.6695652895438364	-0.2162321679423588	-0.9465846200358198	-0.21135406593291886	0.2322393303031358	-0.9096710212582851	-0.301433498521001	-0.7410839514654798	-0.7197280865322322	-0.6384549346792702	-0.18516154972772383	0.0006189279938140888	1.7161309972404044	-0.3216027249697973	2.1659160610754973	-0.7908808327613546	-0.9873552087650033	-0.3362563924755252	0.5880699369901089	-0.3240431945123309	0.011679382310759394	0.7969958721556375	1.0447018193826418	-0.0797621420460472	-0.6521445147746607	0.13901030227814273	-0.21047736860927954	-0.0726101167980817	-0.6575873297307663	-1.1570831781452295	-0.46832494464483165	1.1497803245583271	-0.0798629640177402	-0.35393624049696665	0.8301346758534017	-0.4454202900904656	-0.8815895052562838	-0.06412518606185702	-1.3150914337065012	-0.2707076405556362	0.1873753068530365	0.4362175575091549	-0.10338257295755374	-0.3901950499483063	0.7429296542286331
1.254935043339999	-0.8154037193402475	-1.457956479259489	1.1458303627844337	1.3686507258178089	-0.04772062956673659	0.6820972659852016	0.5912349706608703	-0.2692693388428989	0.23064597281990634	-0.03355978652530437	0.011299872815734873	-0.2808344975820495	-0.49587389745157046	-0.5790076655973999	-0.3620258895171841	0.9508779173145592	1.8377442081942146	-0.47545045916294004	2.5320414576666397	-1.1261087217284997	-0.53770966239002	0.006038004733243988	1.401554918595737	-0.28666754020878893	0.7549855659292265	0.23023984408171955	1.4092449697621587	-0.39777535524437124	-0.9483120704724654	-0.1761398795557474	-0.5466563985007944	-0.5825715975725891	0.6140366295014589	-1.6125857595128603	-1.0058886323710752	1.6119441080961765	1.62842757597095	-0.16697725448862563	0.7919108053071313	-0.16796472257595008	-1.701958994468139	-0.07340511138050596	-1.4650177924656116	-0.8479818450236567	0.6808631626193216	0.5609525089618108	-0.8141815833428176	-0.3021676129418534	1.313857623733625
1.4067999651730667	-1.0954591579993054	-2.2624260180985183	0.9765690664705746	2.455396928956924	-0.2043463570373484	0.6988448869449908	1.529296053948905	-0.6394809082158411	0.5424736027629936	0.2827215833151422	-0.24100356116156085	-0.35444477114069395	0.2998786961072825	-0.22397324419029885	-0.5349745314917513	1.6900816462623236	1.1844957108628322	-0.6257975980142738	2.0605498073667876	-1.6289982090015855	-0.22929394501282213	0.3464831432694876	1.8040230200092122	-0.6892350623862928	0.9062065298132336	0.28142785142953	1.4077967645479725	-0.9368542216248106	-1.33388710828746	-0.9023023408670722	-1.2222420039187138	-0.6691197258286729	1.2610778341110949	-1.6137791140994893	-1.9159713093638728	1.6062378973404063	1.9947988744432403	-0.6441157854635324	0.29035637292156496	-0.5139619074595999	-2.6761474390447852	-0.4956830467373955	-1.7201395813139624	-1.1450453666733462	0.8240577219429468	0.5069964257305293	-1.8086877703143562	-0.5099594322700367	1.015028120142534
1.3159927853155684	-1.1111125027469735	-2.017676500301009	0.24900335710203553	1.5864050043766265	0.20538613176555348	-0.05995568996235123	1.7717487882070055	-0.7897400272737536	0.6726996393974682	0.12261796908657309	-0.9086063767784317	-0.7579646979054749	1.282668272457697	0.03656308741989941	-0.6890183319070358	1.3725507342212362	-0.07510415245449048	-0.626568829456623	1.1682138043901709	-1.5798045058299044	0.20827894442024783	-0.04025271320312374	1.3336356098460014	-1.223912674835683	0.13921512874510095	0.6148812250573118	0.7291193152404839	-0.9644935248292853	-1.3993575526794422	-1.4467695499676545	-1.2909748757296902	-0.6658600334935132	0.41345822493399736	-0.9316824751742357	-2.0839160891965602	1.2723381093278245	0.663225350925282	-1.3512322855818706	-0.062441061101006695	-0.8837722207060333	-2.7077663953025155	-1.0574891775332758	-1.5450304014458554	-0.8819249570518015	0.3706684984311307	0.4904898549349287	-1.8774712510802496	-0.5552670648344536	0.1000599396336328
0.6379560081248821	-0.6097164584297714	-0.7250855580150494	-0.5289484096567594	-0.32041560529497337	0.7065005572031474	-0.7545138914710143	1.6293723212446802	-0.36342250419183414	0.23788901714705674	0.05944839768309975	-1.2095360992240913	-0.7849981560132079	1.786599334249497	-0.13792058388483983	-0.7053183523381761	0.14470133993995524	-1.2808869888115155	-0.48404708566124705	0.41012093934027033	-0.5606402808510963	0.7656443959599815	-0.8760020180232119	0.20493439439909428	-1.1499670775464539	-0.9228419625187849	0.6463367008350912	-0.25945169028009485	-0.0795902529781893	-0.7283064721075003	-1.10920308629322	-0.2902212979073054	-0.8353153475452993	-1.3979099788989064	-0.11979927296039768	-0.9258135288349337	1.0981037062860795	-1.1588227791775743	-1.40825806866024	0.14442028712139937	-0.4339356414001303	-1.2920323079305405	-1.2897746274905268	-0.6347396826913307	-0.13741240062079238	-0.4956815061936151	0.6464444293109185	-0.5441836937762824	0.018375241860220666	-0.7396921673924511
-0.56628369102357	0.0445480168890211	0.6229074695680276	-0.9271526777860499	-1.66653826074932	0.7830224963111442	-0.7993057625083424	1.2181491023837896	0.46982970093609583	-0.4218879109533726	0.4257433152879762	-0.5580998799411515	-0.1995548003378022	1.5332144484009071	-0.674523129393576	-0.4571525493012378	-0.9347950621698432	-1.6997594179126656	-0.24071768107182612	0.028729498151114623	1.007734507373597	1.0362781055835422	-1.0968388075051831	-0.8268201733056265	-0.15659336706221733	-1.377693387112402	0.3012807171574356	-0.9569118910078597	1.2132649807527647	0.40249196082435185	0.14257063217863722	1.093279225290805	-1.1244384858371987	-2.8115117488660313	0.014294079277419188	0.8353840859026699	1.2645132530678542	-1.988308018509973	-0.5061192940315722	0.6594928221018361	0.821635301017962	0.7755525927851258	-0.9813077712528833	0.6040037213978736	0.7084491039417957	-1.2621721923284452	0.8593484868665408	1.3853740086934034	0.9108972893300502	-1.0858651104604387
-1.7339430217808942	0.3566018859252609	1.043867006725875	-0.9468900217779527	-1.7586243285002263	0.3313049675453327	-0.35819410344632757	0.4827784341566825	1.1363680680642256	-0.5768915340445598	0.9224343829615954	0.7155530100186841	0.4798033950267701	0.8684131056622992	-1.0714442840127998	0.05539745776552541	-0.9743771176272722	-1.1352618472878635	0.15892671883818188	-0.08458369172996369	2.171642278686017	0.7511417416011236	-0.1455860913425033	-1.0531754224230903	1.158418738258744	-0.9781509351660967	0.0437490442950905	-1.1601476662433539	1.9211520713774786	1.161048133490583	1.4727349281656066	1.7007152795735831	-1.25892948630657	-2.8428975839358124	-0.5796461140398939	1.8742808671986289	1.3161334308843822	-1.4163079735132245	0.7085265494577215	0.8874258761226216	1.8525387065705967	2.0870265506154584	-0.3041764570846036	1.4098346061687421	1.2526122688343353	-1.4391103804410055	0.8586585387102275	2.571082676474678	1.2722724912784493	-1.0431919000522925
-2.128117016498904	0.3405640890253731	0.5226283811428628	-0.8038840809093838	-1.0800709636695986	-0.28498956410330484	0.07993978553389085	-0.3503559986993599	1.0979162073618807	-0.036824591107270974	0.969155693957384	1.5621937442749212	0.6762895148818436	0.27497396370633037	-0.783627303178006	0.637263541366576	-0.14982119537545552	-0.11511131912928696	0.7273461151351384	-0.12131987229359142	2.214471761139434	0.20291203331754948	1.164687739283822	-0.3368325936691743	1.7463180523078268	-0.3076118193281761	0.18122077496723968	-1.082479212356418	1.5138099425124856	0.9926980342286245	1.828909208713892	1.0528350954331203	-1.0315085423549983	-1.5477549829657313	-1.0417871270446655	1.6033741473267984	0.6290729873417682	-0.17125187461743538	1.2568330084469794	0.5273186227605117	1.6369856230776385	1.9335001179658413	0.4057782249363683	1.378599852361115	1.277566860814826	-0.9257530946604813	0.48906807375182937	2.289826168997804	0.6536152538298846	-0.8727028145496633
-1.4142714914021872	0.42923006125011415	-0.150608728444815	-0.5754193555920473	-0.34521652808905284	-0.6235868220491797	0.3147141598816168	-0.7434306652994788	0.25268215458641385	0.517221248904769	0.3367512162446842	1.1685348221188456	0.42678929070421817	-0.1818861459630674	0.24920940718816773	1.008195184171547	0.5409428431066095	0.569185510066329	1.1940931276146123	-0.1634345125722465	1.1306517454041167	-0.06903809159879735	1.3381442956965501	0.7854391037545997	1.0305610128198133	-0.08245170352046273	0.3920867020258474	-0.8865180791312577	0.3655179510949351	0.1290784595346755	0.8349761632830949	-0.30387585054924154	-0.5120334225632923	0.2375595668111067	-0.6268156336625842	0.5932663542106648	-0.7978895725926378	0.8604300796531799	0.7626848421172554	-0.18918256746009499	0.29110852302806317	0.8011570575971337	0.8999809801867292	0.7279114758388248	0.7688225508111886	-0.12860286551950306	-0.13126162938651945	0.8768149644715536	-0.46947034291722534	-0.6108648984546173
-0.06030854999196872	0.7855231683373098	-0.36426709004457786	-0.23720261970898834	0.19626714384275845	-0.6192915246349385	0.42882450987924314	-0.46580538994371534	-0.9716442732017475	0.29033821081835287	-0.6449951212122614	-0.28070808833561095	0.1653774146869332	-0.7303587808321169	1.3810412278570854	1.0350049468339428	0.34560917909869376	0.5323576448764864	1.1238176036060767	-0.25304798994961564	-0.4951206534715705	0.03868374290072729	-0.2056767443478571	1.445473497000698	-0.6055460317170809	-0.4384447969385561	0.1321653392666656	-0.516955325549343	-0.7181743679374879	-0.767924009129008	-0.8929188768262584	-1.4534556325512866	-0.015185731113908666	1.5373747111926468	0.3297022269261573	-0.26672805324458454	-2.146540329044509	1.35073942457081	-0.25494824649674924	-0.8083425868343561	-0.9574830448371286	-0.3426466480391417	1.0810973651240312	-0.035199524407122325	-0.12353047370966971	0.3132766991051459	-0.7173990470168747	-0.717107291725361	-1.2308005083212168	-0.17928479547896112
0.8519366122586838	0.9889358055977032	-0.26523497038412863	0.03354461313983782	0.46296513811748097	-0.6522001037500696	0.34151751041766165	-0.05565676513272691	-1.882601842422381	-0.671496170799287	-1.4348727405948452	-1.763296663167275	0.039195507873122676	-1.2898619118192363	1.663202523311205	0.8356549780676155	-0.5405658500829712	0.03126946902349964	0.42079778274050195	-0.5281215916723097	-1.9045003158007803	0.051387098805074624	-2.375039545665569	1.0202977076267161	-2.1449563593302816	-0.9601274838274491	-0.5891072920292473	-0.08284096012264368	-1.2723966439737788	-1.2719221145879294	-2.229153897133438	-1.8943137853156233	0.13479833890427523	1.6818824182335523	0.7630554730362485	-0.692154340456623	-2.478454719730933	1.3224145099632465	-0.9559840173750443	-1.072349925490042	-1.0049254607447728	-0.9890616793722525	0.9363113951401346	-0.5381158078546345	-1.0729757287966555	0.052436414947176706	-1.0547682772667801	-1.6247706874605712	-1.282885188924515	0.25484459347829913
0.4168501172433039	0.582935641507918	-0.32890159091091864	-0.1425707176247657	0.08817741101797308	-1.142762739723766	-0.2594332026500264	-0.3518638544134257	-1.9713557128804364	-1.504120972740651	-1.6957970498444115	-2.289501270795374	-0.21305319119742305	-1.3097757827284058	0.6709315276744353	0.593239326716849	-1.3180040528049006	-0.4099113945691939	-0.3808417746469565	-1.1386273822067312	-2.5020647086451646	-0.44017699027004664	-3.3784216061260084	-0.39663527240984087	-2.6854653971649474	-1.2598945009093379	-1.1045603910344632	-0.10753561960056655	-1.4128640280973377	-1.363024477784315	-2.354435447985564	-1.7022190592736177	-0.14212880152874666	0.5248329373876489	0.1785336159575294	-0.9269009454828985	-1.6339557617158809	0.6781639691040529	-0.9661646867603718	-1.0336332492055615	-0.03178896099539074	-1.2179886024862632	0.4948099347630047	-0.6564648798339859	-1.636630111964216	-0.6284956002450017	-1.1233780160618834	-1.485953985858494	-0.9975655075872061	0.279045017826828
-1.2680714381892917	-0.21234320884827074	-0.6075263822928108	-0.8810944967832389	-1.1970943886012304	-2.0662387372687196	-1.377753974422562	-1.4856705101013878	-1.2361170916464477	-1.4938211834557913	-1.3636637506973326	-1.6325993350013384	-0.6705887256136257	-0.42199973205758584	-0.9817060719706755	0.2852042994142315	-1.4501818919323244	-0.5430458267026231	-0.5436427461963323	-1.973370469748344	-2.037063811361683	-1.1423225942079882	-2.428679607007139	-1.9791894973020845	-1.9874102305506545	-1.3291288808743167	-0.8685126448881406	-1.0391574138234128	-1.4355710124643233	-1.1056373586932018	-1.2842011610747164	-1.1877028507952219	-0.6030020091017941	-1.4000928502784398	-0.6985716194065472	-1.0182585592963964	-0.38779211301107736	-0.6571852193848774	-0.5884413644849873	-0.8823201601316581	0.690507572170588	-1.1488408877691434	-0.14386956472020856	-0.4249746552403919	-1.520305644288946	-1.0334726188519954	-1.0218451176681282	-0.5415539033051047	-0.8318200210847052	-0.2841698471458163
-3.015298380526825	-0.6119112061901184	-0.6605153451457498	-1.6683721782900145	-2.778732987636797	-2.8832741064976144	-2.326595877083573	-2.534595023743027	-0.13465393967044828	-0.802643133955263	-0.49872123242549987	-0.33483792832146786	-0.8707911568256027	0.879760561750096	-2.065958341310286	-0.2823212285901691	-1.0657610126265902	-0.5442553707028663	0.08706189760272802	-2.5542534977972533	-0.7017048498596663	-1.285381464485757	-0.4041920472661482	-2.713211603676376	-0.5253904778508605	-1.3233515097288857	-0.16904515316505206	-2.4957820931649946	-1.3782601546895223	-0.47989450383537785	0.18751748118342465	-0.5869035711164705	-0.8495159439086071	-2.95669557574962	-0.7428114583587386	-0.6099798877599596	0.2961945538672033	-2.1901664665682627	-0.316905088832139	-0.7480872270252849	0.20224659523615057	-0.6398942139101376	-0.7753088831528299	0.0033437185720282727	-0.8718710888376429	-0.6828510456633637	-0.8138074739867381	0.5217709675407739	-0.7596625631902305	-1.0058661702573068
-3.4403316014533245	-0.16521346521706579	-0.19769683389054024	-1.705620468034168	-3.302277681334014	-2.98029327103466	-2.2360576059154464	-2.380065004360323	0.7967225728499223	-0.11931305897245888	0.7226289829339824	0.840512237728512	-0.3488889766392042	1.5245994867600572	-1.8494496163051448	-1.0912584591246157	-0.6070024000139435	-0.6684810784151918	0.8520858650076667	-2.351849915067657	0.9094733274237282	-0.5299831744614766	1.1367746634412352	-2.1469687859906563	0.8639557414732196	-1.2251751641009292	0.16039537084248467	-3.314039624000712	-1.0551473030105352	0.37124790155510523	1.036503542834454	-0.008100712569294127	-0.6343661031829945	-3.0217483511842214	0.2758067765819759	0.4175645132885866	0.13109829214865842	-2.9038324889586664	-0.2589399557385558	-0.6333375443955719	-1.031836035258868	0.352698122617687	-1.1214026358901352	0.3795867933033481	-0.2295479119115868	0.2559513025806592	-0.4654996066936082	1.001803643554836	-0.4728363247048832	-1.1554915975096685
-2.1414567822691386	0.6383135330566765	0.4637474492754592	-0.750488703989649	-1.9995270614401144	-2.1995732087426307	-1.034578432005635	-0.8957235157761648	1.321343447016157	0.21946279966781995	1.8713355773182765	1.4221171722979697	0.5681790110727992	0.9507930532947599	-0.8153412283386682	-1.6627340837250386	-0.32497441584519454	-0.846591670240068	0.9548796931854736	-1.300320672096857	2.0799317810644693	0.5158198302338762	1.4415576144828217	-0.7241086597354975	1.4931793101099535	-0.9038853754732511	-0.2680192263850959	-2.6128251383929477	-0.42862251839834764	0.9756592377607916	0.7123912128250992	0.5185916488084429	-0.07851727644106213	-1.3914821135835251	1.4711714308706794	1.4134137546291778	-0.3596413620346141	-2.1870941339617502	-0.1099743005647319	-0.4627654104284749	-1.562069399315421	1.358971177730933	-0.9548064179485789	0.5152077397266172	-0.05251766930536956	1.1836983203595355	0.07475968752451358	0.7292126159147958	0.019995479200538055	-0.4597797203220441
-0.07300734736559997	0.8452159312802962	0.7388432617526735	0.47237665322366684	0.2706750740739504	-0.9507711824264177	0.2963895298704975	0.8590600892983773	1.5383767006186764	0.48705262329388527	2.3401664247077583	1.351906827557636	0.8855053020520576	-0.25966806473664866	-0.16321172551771884	-1.403786844091699	-0.21910104411877054	-0.7085108885403344	0.3110963992101321	0.022032801886084027	2.370024049466738	0.8481197740485793	1.008999320205983	0.612566788851361	1.225975426535734	-0.43363024042278164	-0.9119110250718886	-0.7592918608511857	0.1981661990048044	0.9001709467399609	-0.44904637092744104	0.9941432229086892	0.38960261427892967	0.8745701887611766	1.8769446992097625	1.4379439737092423	-0.4809802882077946	-0.6240744806044246	0.3366766674511129	-0.19128687312574064	-0.5422293101840273	1.646450873655992	-0.28235513076540264	0.45962027222403473	-0.2788822183347313	1.6704869349776437	0.7412221859576694	0.2307556608496182	0.27063547335794585	0.5232922747270223
1.298282581959253	0.09203979010984656	0.4648643935050549	0.8826714134504923	1.7050183358144817	0.17130903467616782	0.674462210537057	1.6720951381979194	1.5907265911931858	0.9557939353575465	1.7728977223627864	0.8251867187909646	0.05040843077149692	-1.0160620967542144	-0.527849688076676	-0.30511703590628164	-0.2846056253674647	-0.03521840842195549	-0.4147853261835181	0.8144098844218661	1.822629849001625	0.13310980683867105	0.7285244747233874	1.1788301270247015	0.5143403126233009	-0.11752762825663475	-0.9416371015803899	0.9241943837063141	0.41837145605438547	0.2834806282047197	-1.4552950174661794	1.3567547639920774	0.3645165346418472	2.2215839784262994	1.4142927688380627	0.32649051475529023	-0.04850037303450844	0.4684001826263092	0.7958707072932825	0.09722791596474063	1.2494401586720068	0.960570465538844	0.5441070575877368	0.4200523176549517	-0.41770445257210664	1.750135079814241	1.2948774894397397	0.18497012906098834	-0.05844406723760038	0.9116692143478654
1.2778819882120611	-0.9638590790765443	0.06572565428510536	0.14696235827079296	1.392791679319328	0.8503237469343609	0.08961807596190711	1.3068533394078976	1.417380882938391	1.336993079565985	0.4575444214428018	0.12807297292882325	-1.2497268739516463	-0.9178907970964238	-1.2841098152089332	0.8308221852444871	-0.5429805863454836	0.8614613230650179	-0.6082195988173745	0.7277143680663685	0.8251433054074993	-0.8909377206952975	0.8408770525930398	0.9625211181076503	-0.006303369075498311	-0.09737869309617458	-0.2464858200319441	1.4514668314919155	0.1275344907946029	-0.23175239068437758	-1.4527713795819501	1.4122287867885748	-0.17292484357395754	1.906134941680424	0.7054565763128466	-0.9738590665082778	0.5444837522571949	0.4091148338565137	0.7500122335122632	0.21423111739308018	2.132727516175923	-0.13133959806421458	0.969897752552215	0.46103587352579184	-0.1127028770441361	1.6216297809413078	1.4312244255372975	0.6427827483706315	-0.6886360287994703	0.4108847916546962
0.4349075780852443	-1.3112946372378778	0.013270144841670287	-0.9028373221118462	0.21801600673277646	1.1557621555090507	-0.37924339742133806	0.5458720205437155	0.8684051972070425	1.0841790195029837	-0.8109837471342507	-0.43400653747989654	-1.6926912619130177	-0.5928485320772527	-1.2485395164099953	1.066441010188304	-0.7900669862017402	1.3104852569094652	-0.353922242199689	0.1389873558110842	-0.17998870315805568	-1.1363813753414052	0.851493790481597	0.3868366423454091	-0.07184212938206619	-0.09637160268914303	0.4174320096897164	1.0247161838137238	-0.3354542848785887	-0.22619409548081632	-0.47609846140402595	0.9970810406761799	-0.7693493510681905	0.5794663076899657	0.1913305863496205	-1.3216179995437416	0.8127832358249654	-0.14152557339442218	0.12044692944538582	0.06612238016477298	1.2812771546080686	-0.7601674340863409	0.6489809640907398	0.40407335280263973	0.4420658694689275	1.2391601612720806	1.011177300360464	0.9352567879253625	-0.9375928871057144	-0.3513591729305745
-0.12247472386953419	-0.5900445617358412	0.2816365797784321	-1.0671301221125795	-0.26189586037972545	1.2836056920910317	0.1946319949958302	0.22821267436796472	0.051290906205026104	0.16909977127195908	-1.3479091124185558	-0.6120287601360478	-0.762498973571483	-0.787130101324262	-0.04233044569586921	0.2956420243452746	-0.573168229452169	0.9090928725944328	-0.17374796595888364	-0.24698433547190288	-0.8623411690443825	-0.2512267068130738	0.31588486354267814	-0.19108366812994318	0.01565645288298033	0.24709972681424042	0.311085439235761	0.5514672728583948	-0.46380940431574214	-0.021784223041596627	0.5532409303648863	0.31069553079703166	-0.8176943606151659	-0.44826096403088256	-0.21512915156886162	-0.5758692731914455	0.6298878293076786	-0.03705843586125512	-0.4645619825425862	-0.14853615465097036	-0.37505192394181863	-0.591978249800591	-0.1861684912743617	0.14256818303077928	0.7024902457290442	0.4049311051215178	0.23998448280272608	0.5018550371987713	-0.42392651871969167	-0.47382819031884565
0.13105442567652822	0.6187208076330599	0.44436446707528166	-0.020511955645602212	0.3638731701361938	1.292134958429697	1.471332408856919	0.42056535976161663	-0.5596098583537092	-0.731381966525195	-1.0786597023313642	-0.3423954040984788	0.6233738135312856	-1.3603070973913278	1.4095040273815305	-0.5872260316193754	0.3182772283255148	-0.03448955111483125	-0.26548927978366454	-0.05962458740958695	-1.028126567770578	1.048572211162822	-0.5267773498969559	-0.6701841686023101	-0.22585319533816686	0.8110704216942645	-0.4476015404789549	0.5215678049268367	-0.0292337888382234	-0.272323209442752	0.6593405410626599	-0.05480268385925839	-0.07012184935916968	-0.48035601556711244	-0.627103466819099	0.28129900147115355	0.2274687596138212	0.9103456174173367	-0.2552757494417383	-0.04102251995604428	-1.1090546332915143	-0.07339099778078631	-0.8224320540972562	-0.04143215807611319	0.3526698450049008	-0.7387113122944652	-0.40303326889437896	-0.2971447872813538	0.5416932639387309	0.24556111681700113
0.7688276669759062	1.3988644090929017	0.2378883178465396	1.3124079075955275	1.0133534380837719	1.1123358921419637	2.144388263319844	0.5594497519000733	-0.5021551336467421	-0.9448524825992677	-0.4597479878711722	0.1771237729847868	1.070641285436834	-1.4486582374064492	1.8286563626555583	-0.6041719416683096	1.3725276861053428	-0.7647248854152885	-0.27096425104954713	0.4722035288584129	-0.6697902459251862	1.6739223877052678	-0.9806304431621736	-0.9956164196544055	-0.8683241311736108	0.98556793685769	-1.0721481871901313	0.6076610530710423	0.6960495074903591	-1.0577606882892936	-0.2643667342729375	0.3275390185120688	1.0860614990469695	0.07712350357941787	-0.7531434725024851	0.23554043415222226	-0.12294449455850387	1.641634116740243	0.7290009289160918	0.547859274823101	-0.21216525246804596	0.13332392652811045	-0.6752269005036137	0.28340648946621555	-0.3875507236404808	-1.5537403182218665	-0.5016603996015292	-0.4658631781775244	1.2706375176807074	1.0625100566650831
1.042757635779881	1.2758245842725544	-0.11228535625829458	1.6859125044181407	0.5992190952772014	0.7358893796853492	1.3409002903578413	0.23055384082911537	0.14222531355697413	-0.5408947714032287	0.0038501167140194597	0.5862162101009765	0.1964211326132343	-0.5901849237277877	0.9348877776609988	0.2584845413834198	1.6487009456225337	-0.8227265787757181	0.13665209493116207	0.8613678468102592	-0.05147212495513528	1.1260900460810326	-0.6428256332264574	-0.9772362055870867	-1.4102492787396868	0.39330864685169975	-1.0270841601041665	0.33167538297382876	1.1524602470714507	-1.6117261266526668	-1.3247467699127122	1.0781621417915765	1.8797610107108347	0.40525634777440445	-0.28254848564586604	-0.6596846520470117	-0.3407775919694704	1.1038936438645888	1.5442526680481043	1.238703864362403	1.2674238930556851	-0.1347473151859304	0.1301498948089745	1.0526461583186124	-1.0105671935860219	-1.462695115486732	-0.0529289666384153	0.4295899395517368	1.3057587651123352	1.0692985072179875
0.6883013080925386	0.45849907652613675	-0.14759937966042166	0.8194458123691244	-0.5337551942077899	0.2968800243360988	-0.43005620882991125	-0.3737963167987264	0.6874093851686354	-0.18009004340945603	0.11324392361024056	0.599111480949296	-0.9968752408954009	0.6077253868611726	-0.29306386610976454	1.0390799516511235	0.7564820633002717	-0.4597356290886463	0.676410496621308	0.8749674049004107	0.382827131539723	-0.17044868701656726	0.19154585863518908	-0.4641046913058975	-1.235773830128368	-0.49312495374128723	-0.5309782067347679	-0.19837599576112155	0.9891681419484539	-1.1070396635299926	-1.4214867759817422	1.1684432997247156	1.774468731949973	0.23326223183823366	0.45298017514310146	-1.3303890874231121	-0.49169008356789645	-0.44748785518628276	1.2289349600574673	1.3612956520794708	1.6230252045384748	-0.41783116846676405	0.8392957152196787	1.5015159792063	-1.1616778944267296	-0.6220764423684884	0.5052854627530688	1.55622357252242	0.7090947654226265	0.2026943842885036
0.03615777340995764	-0.46608934313070993	0.3355313075821246	-0.31102165295658	-0.9982656473803567	-0.04032722356696687	-1.7843706792090581	-0.7466467621598276	0.4496526027760719	-0.2891911167580115	-0.040276208123150664	0.2017435401760101	-1.2095878950945653	1.109845666005681	-0.6821505659870898	0.8528834402650901	-0.5417638097054989	-0.22140775853477293	0.7359813066698326	0.6584601414093388	0.3556823380075564	-1.3251720647279102	0.856044044797928	0.34515403978311093	-0.22207446196601455	-0.6937853884861428	-0.10159476200350694	-0.4418047746282985	0.41704528052915435	0.3638062022927392	-0.19933047499080428	-0.02215621329851932	0.9194331697206181	-0.021025653195982923	0.6151355019886247	-0.7598247761638919	-0.6216588114929155	-1.6676054915020075	-0.12661558024696157	0.6217985285442467	0.21932501249220385	-0.15068021222493222	0.8053528488493219	0.878297435282	-0.7861332652575673	0.17533129638373546	0.6606602970919705	1.577507905171034	-0.10165210991943369	-0.6099508126328703
-0.5132867220172823	-0.954205346856092	1.0963877574818	-0.48904671492387286	-0.06428519781500429	-0.2034889487422114	-1.7969516173779756	-0.6344605519018918	-0.5256871183271454	-0.6062898259663538	-0.24780814049908195	-0.3416325051670149	-0.1370911222117093	0.6277657505484683	-0.020933602869388574	-0.16493370569979873	-0.9493279178248257	-0.16874805705099508	0.20014787401102002	0.4155666051520074	0.043329470544525225	-1.674559841749834	0.9445558189980701	0.9267801826372348	1.1279456402866126	0.22907058145881687	0.16644154820434726	-0.17517084209397665	0.05870714352361369	1.7597519342890589	1.7045628211540946	-1.8297704601623082	0.0017670450342041903	0.05064576153219276	-0.17655158211930796	1.0326474900423896	-0.6887155390115299	-1.5959796372235913	-1.3650017577595348	-0.5044924874241223	-1.9421703073115597	0.7567360770190835	0.13834061330859923	-0.6036139028614907	0.024206073901306156	0.36705532230133064	0.26801680215126183	0.14319177997801855	-0.6526474400627823	-0.3714478592082305
-0.8881632663293354	-0.7620040806086726	1.670075998479413	0.48969182396400307	1.4459189139386792	-0.18567928509434464	-0.7266778352178103	-0.21424380515677238	-1.4024315587177831	-0.6179569443974635	-0.2729325322502302	-0.6708164086173763	1.3723667348935114	-0.09588085255485738	0.9200882888979098	-1.0517056250663295	0.037642689099318886	0.28442273931426987	-0.27091855331170894	0.1094306559700105	-0.08437888711465014	-1.1374532464560578	0.5898767392804007	0.8710907685713546	2.1221172524611376	1.5958742885725157	0.6223545777666166	0.22150924032971891	0.369614908675266	2.0812141617765207	3.239147583768688	-2.735500518901236	-0.3804327868952522	0.2783852132695705	-1.2474050960557166	2.999061964970218	-0.6199584461120657	-0.6268293484425718	-1.4194171306664836	-1.1455141682950032	-3.275952277266874	1.8118461097630796	-0.4351362899511336	-1.7470475131010965	1.1152308615776754	0.2387008847518079	-0.35135284399727595	-1.595100038640749	-0.6136732905020671	0.9272713510087603
-1.1718779321022763	-0.04072723597456074	1.7033371942497617	1.6381801947874206	2.127564682609857	0.036416690055821405	0.4707457504512476	0.19505164060148658	-1.318059519971748	-0.2624392032231926	0.07412549511306392	-0.5688313550860135	2.2656335374956744	-0.19901375416728534	1.354672420429951	-1.0654804659358807	1.5328330275673898	1.5953047565567158	0.02124565008480574	-0.4199862112219313	0.21673690482692304	-0.12530254148797618	0.20651738167713252	0.2809133753495662	2.3990046342269857	2.2327913625199955	1.3911257921143139	0.3098855119093526	1.1571113162499376	1.3028687611578376	3.71360511263026	-1.828914900399166	-0.22274594098074743	0.18180474830281193	-1.5104656200083126	3.9186171050108647	-0.3816247665107902	0.1149135999207332	-0.4190116068691382	-0.8375840494174385	-3.0500292740417887	2.334525003408076	-0.353560955156937	-1.4978978061452435	2.146385476120502	0.4884769540598362	-0.7356858588590889	-2.1045424929930796	0.06166595902509373	2.219655089041074
-1.2433578012712767	0.7227842008641904	1.13794835181799	1.8235793795339164	1.5736325152831236	0.453400628809787	1.0983828075384627	0.42996358108550214	-0.25284662786476064	0.01031813860628222	0.7455924489733058	-0.10053211640852897	2.1920791459826376	0.3389484252073634	1.2314866712797106	-0.39024132091784874	2.1251354939334632	3.2338424937601835	0.9065272739718223	-1.0842111264252527	0.6586806713633861	0.7623197350331284	0.06287165392185363	-0.320573642611254	2.0518313989885404	1.6434782637293381	1.9638318022553654	0.18457635798986105	1.7041012746393371	0.2892609524268019	3.1149942644990882	0.23643256402480606	-0.006141141501639484	-0.32457980670521525	-0.6696125200219947	3.2846427303544075	-0.003987165399904024	0.1296531210841718	0.4891045663858258	0.06781242285608524	-1.775518014752343	1.9756431080832637	0.21649256329025376	-0.056657975066608766	2.570423875846925	1.2267468384248752	-0.6921302649614605	-1.0252950271427734	1.033452566822045	2.3620957705827372
-0.8344060571729336	0.9935440147866508	0.21207301591854577	0.8973541495527407	0.6486842444593475	0.8830656878806237	1.104122183262964	0.47154118289575303	0.8979042551521144	-0.1532567787741805	1.3242223215417803	0.4370380218804217	1.5266729563172534	0.8165225843618499	1.009635701945129	0.20546858342254026	1.3133621078646638	3.8749606035815414	1.4158302781946508	-1.4383522164983418	0.7219210309600856	1.0496360593290064	0.10818231227028471	-0.4767257521146682	1.3752157553972888	0.43500565282832	1.670402019476312	0.2829418955676903	1.428147191048535	-0.11477691270971274	1.8879945865329273	1.8725079833080787	-0.11638714600689637	-0.730893791639603	0.4622644202691104	1.5657466294386155	0.406308353856099	-0.034731034881116174	0.4060343656476849	0.7926131405385554	-0.4240497690854739	0.9563064745410879	0.6329539796449253	1.2784891364588935	1.9893905349115286	1.6734928799832196	-0.3935034557307188	0.53092893111689	1.6887687597827414	1.2092761809068606
0.037687944938874354	0.5987317409854573	-0.661981972923613	-0.25987384048968154	0.2667347400254541	0.9960256104176314	0.7482977517380617	0.2990239666875402	1.1662976506357738	-0.555505662727167	1.2705612274593812	0.7209446019262236	0.7760547065832877	0.7470518569146021	0.9405959282673433	0.23557739335759814	-0.0449449899581346	2.651113604959917	0.8270170852218296	-1.063532957596165	0.2493743593653444	0.6213177600927218	0.12751057575792668	-0.16408142193708675	0.6100839304561481	-0.4205389702759851	0.5052301936152223	0.685161481549117	0.4337224001388302	0.1846947828562232	0.5528961389765805	2.0878976854363	-0.4262052666676172	-0.5156032423123031	0.9103924996588046	-0.2191289989496287	0.6665559919796761	0.31015905458900994	-0.3942724897807059	0.8541169972172354	0.46647912411523357	-0.12242202259723656	0.5093216487493106	1.396398133499312	0.6112997612603016	1.0192600665136593	-0.12809921236763802	1.1834921784406323	1.5573053436848288	-0.3079122091033613
0.9006327538602712	-0.10565912303708726	-1.1214751356358514	-0.7280124737987487	0.32567444699835846	0.6073406928536836	0.21819574381034507	-0.08037661528883962	0.4320417553439463	-0.7043783550737174	0.46174977381721655	0.623147607035815	0.164108393785301	0.38331718142105503	0.8139810967688826	-0.11352612682117628	-0.7177099326263447	0.16100113847611813	-0.5064361426262327	-0.05903043136320243	-0.35834871376940874	-0.20366882100151376	-0.009297233723182497	0.29207224265422577	-0.08362715650561188	-0.5711370485843752	-0.7237980590789007	0.9030588886076936	-0.5990215901122682	0.6327669454840672	-0.5135854794121203	1.2562640894914319	-0.4826768367965263	0.20918023649109083	0.581766770818287	-1.2179170809381312	0.6012835154442061	1.0244702284159901	-0.8924654177611906	0.3791127083639995	0.9266312297264531	-0.7364986842541601	0.08177035710480184	0.3914705748922374	-0.7666945819769997	-0.5396910518004586	-0.02118093359298971	0.5996145357562636	0.7208644740023018	-1.1219087153978353
1.2606031265729494	-0.5490683307189759	-1.0887096848301026	-0.4329904449885991	0.10123719554078779	-0.0521064142553298	-0.344216445354424	-0.4625674750269141	-0.5125311214577806	-0.3974954654503161	-0.565104531345676	0.28160299190976557	-0.28762893218360813	0.2368407267585236	0.37705751996170367	-0.3640002330944422	-0.3656077272978786	-1.9620702183639145	-1.5005216892459985	0.9329614020486099	-0.5797175827098142	-0.8629530678699626	-0.23765733228001087	0.5735731864306735	-0.5509321243172424	-0.409979303599835	-1.1599288707456157	0.5082703876484225	-1.047161864205091	0.6799819532911712	-1.1184832464027357	0.4190113023722364	-0.063284271320262	0.7962961481456894	0.18160472219555504	-1.2534117868886578	0.20998824667705324	1.344953878545531	-0.5289977830454833	-0.1755263498751387	1.1256118762330691	-0.7994608492996566	-0.14262801302111802	-0.7146535047821768	-1.3705123664091563	-1.8719805138928653	-0.006549045098751189	-0.41971886221419213	-0.23085673498661102	-0.9754345859209274
1.1518860809051907	-0.4686671711463688	-0.8120062761120443	-0.017337115797000726	-0.5652224966975977	-0.4602406020801092	-0.6686228997277256	-0.4672367021156864	-0.7938103022077461	0.11273242550310181	-1.0683590584591265	-0.030912253231886684	-0.5352479884706633	0.3334788817221725	-0.24343936476866238	-0.2933121642432292	0.29091880701285155	-2.5602298222129853	-1.4464876766349182	1.269628304770495	-0.32102133934815175	-0.9403150565138606	-0.3718788569034099	0.5984588526101211	-0.6707677206649002	-0.3569621317154236	-0.7191381026397327	-0.21040655030708794	-0.8254823286260717	0.2646546674167407	-1.2390242922873782	0.1099947896917602	0.5407796080632963	0.7932281993620812	0.23903697210400848	-0.7993604156417747	-0.242576151222179	0.9176572912094335	0.24479405120211006	-0.4485677944428473	1.1094617940660245	-0.6279256520870596	0.03200355799941752	-1.0885360442204215	-1.0712065343230166	-2.0669544840958727	0.005362237447589416	-0.9376208636303335	-0.7136046669725694	-0.45076092692798686
1.0791248030412004	-0.0940041163732073	-0.6180709650521227	0.010576885403536171	-0.9410295000249381	-0.28301864138285593	-0.49085572161895075	0.12940675770184792	-0.2970784585463773	0.5006864858995799	-0.8458394781627028	-0.12312685600554418	-0.5166755419186754	0.23116121949510055	-0.6842622375294011	-0.024298389459613795	0.4468962825634705	-1.9302006022470282	-0.6328496373010073	0.8874461360311441	0.05532504055713489	-0.45836596589190853	-0.26410885635571996	0.4744578846134966	-0.4721898840509607	-0.30610355981014875	-0.05874404563857843	-0.4749091736583235	-0.2822284051903802	-0.24540330128951424	-0.9968214267660648	0.060815069662465235	0.8278139131074909	0.4249421387580767	0.5326618922727165	-0.48022174401202683	-0.38298897236947144	0.2721679484768223	0.6311492192521896	-0.32531515082957707	0.9442930575135271	-0.5619707541249487	0.352888027390197	-0.7597583319129375	-0.3717424323686664	-1.33853405309382	0.01489444513927764	-0.7328796421118526	-0.615740198603311	-0.1994305662000211
1.363844146217236	0.17937137253796112	-0.6030753872450747	-0.2030847388859878	-0.3793731856615533	0.2912527670212474	0.10335989822558371	1.0764712530972853	0.3363182152558885	0.7267378049686356	-0.41025566318105083	-0.0020733609410491455	-0.3020530031489184	-0.25826050528034983	-0.7938023319013645	0.2622642767398615	0.09556551793155843	-1.2435351491301192	0.1102665994748424	0.3230458118694203	0.19746403027368492	0.19340031112785758	0.07181631461348942	0.3450919931207074	-0.15345098008436273	0.09095244421686778	0.20169908585840407	0.08226595667193906	0.23006650706442347	-0.45034159388384937	-0.5900126586199536	-0.11780826670996579	0.6149758772778389	0.2719109474040995	0.5510637860139188	-0.5340949726294266	-0.056263271824545914	0.1447929650532609	0.4464075595199847	0.1260852591691576	0.8406849974129921	-0.6380004033961812	0.4882450972756965	-0.2877426430586099	0.17581906172831885	-0.6433828254463938	-0.01266134010211659	-0.2278459609686432	-0.2581789650324251	-0.29879943112917784
1.700409020696534	0.2098981449208997	-0.6030912519876798	-0.20440065355850792	0.7182924815606042	0.7554814416252179	0.6489528190633398	1.757189703798999	0.46764022823895585	0.9352511424578607	-0.34438033284902614	0.18612069049458113	-0.0941470149015069	-0.6772447308820135	-0.7452911093084259	0.5029417600228487	-0.15728510662979903	-1.162798145579384	0.29146458701177025	0.16004410440174918	0.11859919196174391	0.625071681404285	0.45072639046426494	0.30502750183672184	0.05955051094997933	0.782252186511315	0.07587324503409888	0.9542497261694276	0.5655177001846259	-0.2541231740306739	-0.2057669906967906	-0.35902378367576665	0.1949674429566511	0.5658645223894476	0.23552831222819562	-0.7207529074941592	0.49448718687056287	0.5710358901709743	0.19681685019064174	0.6793532632425588	0.9401219796142503	-0.657289889060427	0.3823369354993683	-0.05296760820373705	0.4361388666902155	-0.5338192638494355	-0.05702351803998348	0.11902841263585855	0.020992759762103814	-0.3786306249843878
1.5186534180445521	0.14389696170495148	-0.461337864747086	0.10195358686789144	1.2642257994311026	0.8072153109588847	0.7487273369604499	1.6968527143322705	0.10002905556113835	1.1325789645593487	-0.5936132903633992	0.2995459320437575	-0.04542666023307555	-0.4598365507180239	-0.7048648879667292	0.653900564232917	0.035001112244442335	-1.2806506189052669	0.07142806716579847	0.4797754695757968	0.0466544373629463	0.7438742673074937	0.6337308137211511	0.3728663075134427	0.06740232804809411	1.2341471161042392	0.0045276734090711765	1.3230490969353617	0.6551265473408353	0.09129826790087912	0.02275243665371561	-0.3870287483989084	-0.02468210531989053	0.9549111939008335	-0.010511873385674105	-0.7174637542976311	0.8219782784504417	0.9171910353662621	0.2972130873791465	0.968221447975283	1.065738648643544	-0.5303252495385511	0.20665720774140603	-0.024985156572165226	0.5761705753553185	-0.6440575582990667	-0.06411264558064023	0.16455587279009137	0.14097178865382842	-0.21299380180237
0.7402870537993073	0.11439426426888526	-0.23307772364500134	0.3368939543073075	0.7495082596640206	0.5897272814409948	0.4912555964116615	0.9775574437444325	-0.2604873498479884	1.142854606139352	-0.5809000810908356	0.2870428728999658	-0.13824917708911158	0.2739235198226394	-0.5834664440740713	0.6173753189946201	0.3404559449838721	-0.9266813368902375	-0.15705974024158334	0.8591393675166296	0.05619199437329987	0.7152884602183921	0.4990249459797701	0.46020881742402553	-0.08823003737776541	1.0411785447425526	0.21312384475696058	0.9666431681185639	0.4036271396646335	0.22230794912837143	0.017607869011032732	-0.26804299115124025	0.044669152188599515	0.9769422447263179	0.04329897118626427	-0.5285443179453548	0.6842909290029627	0.7483332384766781	0.5354848159032154	0.7158843582261227	0.8942866197717074	-0.43515351004337327	0.08429186276579026	-0.05101819472538196	0.6561311060346375	-0.34972421476238447	-0.03291540770383399	-0.015512822672897794	0.17415792109543718	-0.0013551474563167085
-0.02663347008559299	0.06284124131570779	-0.06623123264704991	0.17992633994344562	-0.18472024146592095	0.39753186465420526	0.3043347301668627	0.13410139787446473	-0.2632470108136732	0.8778450250329105	-0.019992290282591217	0.1773420356941279	-0.26916272919894646	0.7512939313913294	-0.24726878249674727	0.3880040907490327	0.23527665079826832	-0.19662930062815162	-0.2505906649845771	0.8616527425554715	0.004189481525773235	0.6977633816604198	0.13420803404706821	0.39737282212682223	-0.31668992896315107	0.4221788506071414	0.443681816880754	0.42155526684649247	-0.14525287323742161	-0.005002654170119226	-0.2205107380653154	-0.37428811882400564	0.14931762745070878	0.6202349718994496	0.1379531443256549	-0.4409026495694867	0.2576630627051997	0.3589261693612029	0.4640278256585349	0.07237134006398939	0.41311227757045715	-0.5688782318793263	-0.012273985181570806	-0.0911246200717426	0.5210293246627477	0.33116397128935693	-0.02113792045556493	-0.2888535388576495	0.13636471879509832	-0.053556603319322084
-0.1513645154440085	-0.09948432383791175	0.036585324352651064	-0.1896022349004104	-0.5734317031461404	0.26681574184247514	0.41323725377739595	-0.3559301558142463	-0.08728505736098684	0.49650308137691485	0.6131218632694253	0.03516208649705032	-0.387236112740346	0.45849043086824026	0.143475978163579	0.17209370559561027	-0.30365013810690067	0.14425431165256847	-0.31225014982234317	0.4744051815051426	-0.18798116704553292	0.6802446996019166	-0.23162174537199262	0.08913616433758441	-0.5401453993165732	-0.04609636626029216	0.32757495554107335	0.2660002626157628	-0.6545616214526597	-0.3675941146790991	-0.5681118998781254	-0.8059867970728739	0.05146126646042382	0.29383112919227194	-0.03949752523801872	-0.6194364828611356	-0.06860890363561994	0.304215516112008	0.10673669894563284	-0.4049606873481245	0.02861651682451281	-0.8286232107742373	-0.12416630916116639	-0.1305159369728625	0.10388939775542351	0.7593159530286695	-0.0550979441631307	-0.4779947040661759	-0.004745784698560162	-0.3564800114352699
0.2804418705347868	-0.28499188511997536	0.1928546713166669	-0.3276205315164396	-0.2773007477760859	0.007807387567814663	0.5907463519880801	-0.4622806832931791	-0.1423547583888711	0.22072537494366962	0.6059506988383493	-0.06245524678964452	-0.4952895835576414	-0.19065082450890258	0.22713193376507465	0.19170060827819066	-0.7771026934141703	-0.27501083234175966	-0.3905571080153338	0.062284591358747476	-0.3569535041265965	0.5769209997811433	-0.3982005924258807	-0.3226256357691886	-0.6845232141556146	-0.0965819618267565	-0.11573642680946777	0.45732760947784595	-0.72949651161665	-0.49056517333186406	-0.8090647668772318	-1.1580079841449025	-0.18367583146585423	0.29439631698544705	-0.34717390933469455	-0.8765963325542031	-0.09099578875345504	0.6187465062065362	-0.04156046768735285	-0.3018009095809828	0.07792920877354374	-0.8908746999095569	-0.20668484812615093	-0.08526474048370243	-0.3372843966676962	0.5394945893892336	-0.0851651642428757	-0.4186550810048174	-0.18398918365821748	-0.5879191260569442
0.5731965306471584	-0.3203798828111649	0.3756913674066896	-0.11123310495032963	-0.014720500477842622	-0.3733382454351418	0.5109422858751674	-0.503165297968646	-0.5237942425401236	0.0906779252160621	-0.07985859162859348	-0.04948510925923338	-0.5582840959010069	-0.3217002166865242	-0.08207214328251411	0.36701924301081884	-0.7723393261004	-0.8333850596160769	-0.3756806231464043	-0.044195333876291744	-0.3010591976036063	0.4070679788381502	-0.31777499120815234	-0.5259125975459858	-0.6804533421074273	0.024484773067078497	-0.46028756548023964	0.5087051157431849	-0.3696409928485815	-0.25577966383063727	-0.7781651403961163	-1.0398999174468335	-0.2873229916082236	0.46061963333501144	-0.3765791386792635	-0.907392665031961	0.04078570025235659	0.7834267690313217	0.2624959375237905	0.1315813219740865	0.33032297196594707	-0.6318677233884262	-0.2203798787757322	0.04103322653407023	-0.4316179263402276	0.06913678581051229	-0.0630391683341618	-0.16971661679683198	-0.2566796956703124	-0.5210096708484958
0.27461751104218374	-0.2094841569291437	0.35237120324264976	0.11004159947150396	-0.3077897254111955	-0.49321237729363043	0.22530327962166122	-0.7173369853421524	-0.8869447254534466	0.010700805501165655	-0.6701146963401486	0.07990174235201891	-0.5006803926659568	0.3086502394181557	-0.38928334797042874	0.3545586700917531	-0.39530951509941614	-0.6198755501513387	-0.18527480600941074	0.14142562079213858	-0.07432444021423128	0.30901142745766547	-0.08276215987174049	-0.3433339763558647	-0.5188257828430818	0.025044913463774948	-0.3317875701411972	0.19166504366956008	-0.0310916530624622	0.04518700213195968	-0.4956126249789936	-0.6400121370080534	-0.11710045182184241	0.42514874811456893	-0.07206657629139611	-0.6677127745605762	0.044103577701771195	0.45352973965148874	0.5912390139471032	0.20759016651659312	0.19650766276892662	-0.3238912159543959	-0.22680087547253272	0.027477493170918486	-0.11271340155195854	0.054753194806687576	-0.02189584144567599	-0.062411757773139176	-0.1951808595338687	-0.2779969340816423
-0.25875559362678346	-0.1591915205471662	0.02831489069107225	-0.005099762648507362	-0.7516067807989262	-0.02019942069790121	0.11567905639522144	-0.9868647916801786	-0.8433671337982591	-0.025195366536433603	-0.4404722752867269	0.23788704807263408	-0.3176564868824472	0.9380331608557634	-0.25824868806926865	-0.005077613810149584	-0.037321787046977487	0.43208239776839363	0.09441570692689942	0.3400948856962569	0.06113969886680642	0.3728419424211114	0.1712358512120158	0.053997986870670346	-0.28738312758549633	0.0033018985218396415	0.19107469358149784	-0.16106500717907898	-0.09712149460383077	0.04880626256800966	-0.1404172303752924	-0.49261415178424056	0.1678373122112233	0.10778943119648227	0.13863510984154007	-0.39998030105889026	-0.15894033833945415	-0.062197529864079205	0.3768984367705981	-0.34816654377898604	-0.5090710163331673	-0.2904295189739391	-0.2953594062089814	-0.31416711113037205	0.30118737286050246	0.6309459487571625	-0.019565111177247494	-0.33609601927433286	-0.1488145000121782	-0.14244037291668654
-0.29596752242952545	-0.2930279888361732	-0.2479681865765547	-0.32984048577893027	-0.5475864380596774	0.7580994194318179	0.37385568998549823	-0.9856234482762225	-0.3619120729763449	0.08207767618665904	0.4574172287147796	0.28814508241081516	-0.126845634884955	0.6612717353324977	0.20715017328657517	-0.38854176160951637	0.12700917239239662	1.437891107816361	0.3134071794664197	0.31190582318645904	-0.03284810799224766	0.51076084954202	0.3369883319991231	0.314466379867818	-0.11271903730366142	0.2283036968612269	0.6512743313735567	-0.09018402099719951	-0.3714789059909005	-0.2107671933280722	0.11097647954765834	-0.7169732210769587	0.2511277173885165	-0.18691658809842285	-0.06773316349616987	-0.30004300373509674	-0.3632905594567504	-0.21541446441774317	-0.277062908483356	-0.9398367083645587	-1.2081306450581042	-0.4474368885281389	-0.3578024170135463	-0.759105869150422	0.4766830428276664	1.21450158619909	-0.01980496272560918	-0.7270328294357628	-0.21992713356204324	-0.22915584909593717
0.33444100474734084	-0.45537005588060436	0.029277774828086127	-0.4564801593642478	0.4109775842227607	1.0319621295992885	0.699842030861009	-0.5595065689068482	0.27250095802296653	0.29300629864237265	1.2208834422457926	0.15061816454387805	-0.05381787381747079	-0.4559355800060933	0.42831382451439454	-0.30571690224768255	0.24278213290351647	1.6335139006655277	0.4158439232848797	0.030650903702031797	-0.22425327890580607	0.5329569047443228	0.3462759727244862	0.29244621322466374	-0.05740485104354337	0.5957317202475655	0.6552144212648867	0.41890439832419885	-0.30232091679466117	-0.3086765655950726	0.2001578498850807	-0.8059027920220679	-0.05128086176406332	-0.18053489741367462	-0.43489981692639323	-0.29449719607276026	-0.3279202732041426	0.048109943778475786	-0.6329329670368515	-0.734813606422701	-1.164102982206046	-0.3839631444596434	-0.27744126017230764	-0.7733554623381423	0.4188055893545764	1.2587284865458654	0.07569610392458155	-0.6422595710885447	-0.25885273848942275	-0.43849834450883973
0.9387489840869453	-0.41476292657990765	0.8422566962218935	-0.27658975640788425	1.3031774272339125	0.30444690594893037	0.6412524941589185	0.0794235268405339	0.7967459749022009	0.3308649936850541	1.368139487853679	-0.13297446318917727	-0.08422289831795168	-1.3494285273884534	0.07971257450399638	0.2882767799408961	0.43177205093699594	1.2491312172183324	0.42542519850365007	-0.40048406450544904	-0.34878450949791345	0.34500887809162856	0.17353148538340718	0.17799391143792148	-0.08736513345822994	0.5965624788601159	0.23683331854680326	0.9177897967794854	0.26015595142877135	0.016767315289687532	0.16137657346725018	-0.3374809342233002	-0.6165165826200288	-0.01037097262502779	-0.4792495802681877	-0.20765335548173025	-0.05603842954385804	0.2198702624698303	-0.2398843476818635	0.25469985656012584	-0.40274619968988634	0.05936843958945377	-0.0810538719455445	-0.14685216341652474	0.3801179078899821	0.9203908522917308	0.22642906880033564	0.12093478662798632	-0.021747383557962744	-0.6648825905452699
0.6796079350075923	-0.20187253955648832	1.44599003372381	-0.14278096179563085	1.286005487020037	-0.944731559203935	0.1528686886612281	0.5354759041651997	1.1390453324786742	-0.020692838688538464	1.212533808029657	-0.43339470918083817	-0.0820564227082427	-1.0949221828454057	-0.40484140739953733	0.8594087720811251	0.5598000882852114	1.0637418910085077	0.35408766699538013	-0.8971981493414795	-0.45557492908921005	0.044443684609092524	-0.13146356440071263	0.1868590953954571	-0.1332264022934229	-0.04640069416164941	-0.17638881391803932	0.9609894195255283	0.7514663991487465	0.43957609919180696	0.05561648837937645	0.3403693417085515	-1.0639661633112913	-0.10171179600228791	-0.19904003433761977	-0.030543396239681744	0.19780757123384857	-0.10814703852384966	0.4472561124088846	1.0007923978057274	0.2157807836483194	0.49343529671701897	0.004501814332344204	0.6210954151810045	0.47799424654253075	0.7917083911480395	0.16915082884369392	0.9800674563535205	0.4641501777802348	-0.8761334741548973
-0.48631748142362086	-0.08724067221342703	1.0874103769057546	-0.3484359162508346	0.40245936791205567	-1.6404458394920955	-0.3516280026338193	0.5789402001361911	1.2779899010677693	-0.5731231333231251	1.2579508922156994	-0.6211350751994009	0.033900333573375296	0.07723116311048007	-0.2577353448708871	0.862630227481434	0.44994473506668914	1.2558696071810616	0.24046189227217873	-1.3844831152567028	-0.6595543486478269	-0.18114749409174377	-0.432246133372127	0.21073172033703072	-0.1579598616126135	-0.8999399150773317	-0.1494958305158666	0.4495202400466793	0.5361596415642037	0.371525164844226	-0.02726492481428049	0.4799967283407235	-0.989694405071331	-0.6640360451301051	-0.10026185897231876	0.11588810523381178	0.18854317304827825	-0.7511887072449097	0.6068421557312791	0.5792245552347547	-0.015247829992935814	0.4589240215907071	-0.15663784209476733	0.8055007472169904	0.5210639710756161	1.0688050450542388	-0.31470471147257906	1.1324270018855638	0.830621652423016	-0.9406496676636935
-1.7172713459523166	-0.19602764195744882	-0.07772633616442816	-0.6201395933187737	-0.5816127462220081	-1.24503054614109	-0.5323201033718473	0.3060347186675868	1.1092203653502801	-0.8625991281954073	1.3617154912491778	-0.6292319669558807	0.16716854398174552	1.038358365851431	0.6824729645132641	0.33167131953149837	0.19589498937009608	1.1193742365918424	0.23515522728767396	-1.6758328922044694	-0.8093860695233968	-0.2328962356520921	-0.5807575344256337	-0.06733159163228307	-0.16647062479377708	-1.2315110731603718	0.3454757267827815	-0.44155453858792626	-0.2363402964662382	-0.27593323234566464	0.029212839331913695	-0.02540566507636996	-0.2784148151658464	-1.3993778013519569	-0.43299139289969313	0.2334877187451315	-0.0733233712892485	-1.230462216786555	0.07766483909035894	-0.6708107356816568	-0.7309624963301922	0.11954883711666647	-0.36481415978537834	0.31860672254830136	0.2343960796457971	1.245411886711434	-1.0024980636921725	0.5131711284410184	0.7420423223753914	-0.555792334933382
-2.1300600471511903	-0.3056080900486577	-1.0179221678000705	-0.38350528264550793	-1.098162177274576	-0.3829055317269261	-0.5466419415553306	-0.017810874627625144	0.5841848382196059	-0.6791999976989885	0.8413361721907789	-0.48102928120954136	0.12427543576368909	0.9729201335143569	1.6392045171802925	-0.24622334065582135	0.06994330581606406	0.09172601419121611	0.4699833119045721	-1.48735659654608	-0.5437667379636991	-0.17298847027861475	-0.543694716977278	-0.674702050579864	-0.189166283645257	-0.8928875283906897	0.8420109996444869	-1.4571108400803052	-0.7128720284362406	-0.8688095334198396	0.24219789792475793	-0.3470000674281245	0.6989356196581529	-1.7546725076100123	-0.7168519514361282	0.4638666987197878	-0.33612937329824827	-1.3855051217577197	-0.4886448484714537	-1.4206900547573043	-0.8210087502180259	0.18673411990552938	-0.29627428496966884	-0.15451164467273848	-0.4363143873836411	0.7391677952288062	-1.2341717005848447	-0.06314375300581879	0.24644578114654642	0.4288675276251451
-1.6399094926461788	-0.15901664106724184	-0.9180381226763291	0.4371279664723508	-1.261761807310194	-0.17126151732954142	-0.7993682176936724	-0.2262539033365915	-0.08308534347940527	-0.32871485535642875	-0.537321836559112	-0.30425966967539436	-0.18375578320089536	0.17427335528262253	1.6472697956739126	-0.5885750102355924	0.11114513594585942	-1.2411990618394038	0.7728985125410308	-0.69032468817745	0.19192770528031752	-0.1429900775348051	-0.45285923711404735	-1.1173678029672371	-0.2756906312845151	-0.5447283699758262	0.7496527675148801	-2.2726565403258094	-0.3840359876845818	-0.7647103623356721	0.39055716602725504	0.27812671010715434	1.2398350526893522	-1.4413325528839775	-0.3391339720768287	0.7795526499047333	-0.351031368308723	-1.4443396569324527	-0.5742902431429739	-0.8840277713478321	0.25705289555754823	1.0092832807753824	0.0234944935881762	-0.010323718048067703	-1.2942607986166237	-0.3287621133571893	-0.49992302990578136	0.12529732289292492	-0.35685403029494706	1.6036977438329678
-0.937682461837395	0.11728431143991984	-0.10674775548724288	1.1182023810991537	-1.4175859927024563	-0.9491708093254507	-1.336232263500903	-0.3448542748728199	-0.5245657718375752	-0.2394764878618605	-1.9792013988111585	-0.2905309921132193	-0.6203624388434407	-0.40630291475639735	0.5796703669177736	-0.9200019423088835	-0.012195349757591789	-1.5950905495021905	0.6797875863450598	0.4262158457115474	0.8458131425148828	-0.23584255648640876	-0.5009575176317903	-0.8257824664698236	-0.4578358776502936	-0.8409350521690315	-0.07255957019121995	-2.4908436988692984	0.18691942668044764	-0.1468993829255542	0.14142271643589444	1.4564116588497726	0.8449637218508287	-0.6964699455988088	0.49392962456693007	0.8426375738833028	-0.09579847389688115	-1.528426957665589	-0.5499240221215426	0.18147697095675752	1.6794359262647673	1.9365601379187638	0.1358990233740678	0.4854548834664101	-2.072873241828302	-1.1766412739668786	0.9228643657881783	0.7706833598423113	-0.9214668294801777	2.126984212770188
-0.7373184466703547	0.12895996048931216	0.31883317964540525	0.8495561012124315	-1.504016445485939	-1.858685080409838	-1.688405440006585	-0.4492761213978621	-0.6055222037181651	-0.38945979745034087	-2.3608826465413415	-0.5424306586342273	-0.889525551002992	-0.25882456032310225	-0.7150977651824352	-1.5017764110766212	-0.589265686019126	-0.5038071232760588	-0.057870147440404716	1.2247353841243875	0.7417203902775414	-0.44258100073653567	-0.7596637760739653	0.15062820333491495	-0.657414440992723	-1.5395365279834925	-1.0681308262592715	-1.9199079015043168	-0.01587177796099334	0.12072866623259271	-0.5436764698763268	1.9587564337004928	-0.2673339491894978	-0.07950782157706109	0.821134764607546	0.39625369177907066	0.23129061892846683	-1.3975259859970413	-1.12632730546728	0.3026680030418312	1.9894297276547726	1.8958575993145579	-0.3070265082305817	0.5464025950561123	-2.5336954775600167	-1.1982474360605762	2.043345336154242	0.8702579003404648	-1.5176624069834495	1.466304848117504
-1.1400152202090064	-0.20385143190843982	-0.22240250825521232	-0.29853883021305955	-1.1375719556788189	-1.8029142299997292	-1.4134641660468095	-0.4969791649524096	-0.596015687294433	-0.32312776891425793	-1.4835396044821176	-0.8983383391394859	-0.7376772878532293	0.1894176388561342	-1.3167172955378441	-2.0389397618154717	-1.385782687297281	0.9416232814272241	-0.9985683016761019	1.1714602982904612	-0.09103015594813599	-0.689333100732486	-1.088647296147256	1.0369045559265395	-0.6523547790967763	-1.7042531215717314	-1.4048749720215432	-0.9318538447975465	-1.13325058828812	-0.44328532928665093	-1.1694552001597531	1.2149226955680767	-1.2346556924069598	-0.0424645736125762	0.11689278239977406	-0.24252496743258378	0.42122665759094896	-0.8632256850839785	-2.15152077255956	-0.9107194125247718	0.6446620587914538	0.6470255359734476	-0.9921855642847299	-0.03569271737663583	-2.4340164008390826	-0.6210367088058635	2.021787359127243	0.022592725150920465	-2.044255702133477	0.015285982911287289
-1.6818116253366648	-0.38907646818102204	-1.1254220556615528	-1.3332025705731683	-0.26624675838460987	-0.7089718537316699	-0.668980865323055	-0.3543634862427262	-0.8280238635016531	0.21252342010679812	-0.37146585965414836	-0.9722761654147718	-0.15805606951543205	0.15275256950007016	-1.1372692673899802	-1.8503908939207945	-1.754935387900726	1.1543894222315398	-1.2876082552511998	0.30233922833964344	-0.786565245697563	-0.8943363778315176	-1.2259943789763756	1.0392798301918862	-0.24084699734567666	-0.8456099889118626	-0.7777540747085278	-0.32777237482786287	-2.0564697808214363	-1.239858458358463	-1.0671732449450722	0.13252094682705642	-1.2978708903883134	-0.6219178388553763	-0.8799554930837225	-0.35961532262749907	0.44236404066046353	-0.25159145178972697	-2.4359076170356286	-2.127606696366527	-1.318587587743739	-0.7902750603428554	-1.1615863826014905	-0.4953012964314333	-1.6065874816466132	-0.2520634998774053	0.9913872781901498	-0.9195374983931239	-2.021322484881752	-1.1681909258662968
-1.8473097717046638	0.0985797713961021	-1.3440142442147969	-1.3563467020924838	0.5613551222734634	0.3627685917216282	-0.07699587495175074	0.001357314923486076	-1.216216275807768	0.8271975613539225	-0.1906544464300785	-0.5004806155312848	0.5473262703870364	-0.596115958948795	-0.8296338959925209	-0.7100564843590641	-1.3006477731622235	-0.22918089502206343	-0.5720047360379704	-0.7549594818461999	-0.5314346071296276	-0.9891728293407784	-0.9815492539592756	0.13320203949054663	0.4889860240099137	0.3769763184512527	0.19577412914873532	-0.6045314216369417	-1.6181637533288395	-1.2056979952794806	-0.12081164496471117	0.0884407029889069	-0.5457977860505255	-1.4093138146869448	-0.9087633210060786	0.31991439492517504	0.40888441978455087	-0.12065750917845156	-1.0893695432981245	-1.6924667868233674	-2.2635510845130393	-1.1597605367475536	-0.4693043438397897	-0.03294296263032586	-0.2220694076640132	-0.6334706536989875	-0.063549882047603	-0.7619765306486294	-1.0635920666060545	-1.3185445808695768
-1.4726001904461716	1.076027918349551	-0.6269664919029215	-0.4994610791732843	0.7414602251184006	0.4013436395732152	-0.018946386150608206	0.3492694614662549	-1.2823155854828905	0.8614498500713937	-1.0077768448946094	0.305024749351767	0.9449755658302884	-1.480047227048045	-0.8995229889970865	0.683906133427145	-0.34174598646849236	-1.956955120441648	0.48010583262139167	-1.2745727113671979	0.4942084530917849	-0.9177836971640795	-0.36803231829941807	-0.9364071997261378	1.1119708472692604	0.8165190761851828	0.4980030727971468	-1.3549141883827505	-0.015853529557713877	-0.0914994100351681	0.9495520088569622	1.2183244779329367	0.16293413799059622	-1.7781657602871848	0.274338566543505	1.140837175608524	0.3703319975697345	-0.4890077366366083	1.1729082362348344	0.4560991969427599	-1.5383761404492549	-0.3112464675860756	0.5272680574787585	1.0418022651101913	1.1052763730506006	-1.5321392903675353	-0.30022314205974515	0.5625192251862894	0.4391382755937428	-0.6165338183876842
-0.7636332243501971	1.7009130022877235	0.25556506771573306	0.29316149595646873	0.30054342307115944	-0.43912531760451434	-0.22776134719095534	0.35670109090813695	-0.7348037298729728	0.1585259685044687	-1.8017586603332183	0.8504795733405945	0.8190946105839914	-1.718249355211501	-1.118574402044021	1.2986424297741623	0.3815228858989888	-2.5323219792007166	0.8076709451218174	-1.0133031667384917	1.2837119366603882	-0.6580413141529169	0.4219245524569914	-1.4224583646872178	1.2143943747409074	0.13375934779549578	-0.27257896807999543	-1.587955630403418	1.2745662550748909	1.143864427664155	1.2071187254667615	2.1226500579560086	0.10463850792471542	-1.2802987746577736	1.4870432326808276	1.1509510402038672	0.18346041293744247	-0.6610713539536051	2.500082771216356	2.550361895420511	-0.010940161046623343	0.7065474001044342	0.9165512116278326	1.4940409930346996	1.6886318279777315	-2.2283172670053117	0.16495699368616495	1.7634689043866079	1.4088171215143432	0.1345134036204558
-0.08054636990680865	1.3855666638801072	0.5034621737975066	0.34297220669714706	-0.15481714146484754	-1.061015076806283	-0.17948914547285932	-0.10605061352040863	0.08960695938000797	-0.7229886050517872	-1.6530826643217733	0.7353595244038946	0.40455263944527775	-1.0645759898480405	-0.8966141303266802	0.8166346959358487	0.43636017194042315	-1.7382020005964929	0.13593591986967454	-0.34912935961303976	1.1479144767328258	-0.2694726476389385	1.1400579426316044	-1.2317978801925076	0.8306090552761933	-0.818112362103084	-1.4346157091675087	-0.759337976662558	1.0854766573682137	1.3591858821163496	0.4541926858753593	1.4529918856238266	-0.5277296723366025	-0.02244456507893115	1.4573663382412967	0.25109421232184254	-0.3278510387661612	-0.06005447999021039	1.8185379854900896	2.7693160554916014	0.912027746766342	0.8819050031663748	0.44718670013714407	0.5892375248525737	1.3668399424913	-2.2013407830073857	0.49419527758095055	1.5662565980111713	1.0844131014200775	0.38239507962146047
0.289240483340122	0.5078441999922556	0.19409385222468145	-0.0986841027004406	-0.15090955724123248	-0.688501659821963	0.21851996189286535	-0.7708116509922822	0.5239836482086578	-1.1280991774894609	-0.6961573238768266	0.2241727994084285	0.21020049182515632	0.03458350274999653	-0.09002994506291755	-0.057230670007979406	0.049465435717279405	-0.6237350479928793	-0.6780109194077893	0.13103085130001885	0.4745736976147304	0.09068770336656466	1.5876649845862658	-0.7934956911998085	0.44295300788188297	-0.9884665729531923	-1.8680953315483393	0.6033993521432143	-0.18755043093352244	0.49000226229639815	-0.5360484443515374	-0.4753978757385293	-0.856344853203601	1.2899225828202674	0.31743467354218613	-0.5619847619759533	-1.0538475657493742	0.9260181348359701	0.00975689889929921	1.079029177918798	0.648862676702085	0.29508128396416694	-0.19438089439429027	-0.9534595906467696	0.6746908801005472	-1.5155189573417505	0.12929741859576332	0.12033223029572204	-0.1283363369993941	0.2566467698021921
0.29383804184327733	0.0031639619873145303	-0.005230285008879466	-0.30760242090576007	0.1743202440715489	0.30201836275308286	0.5154401868294025	-1.1251107187773919	0.3097330825809148	-0.9914961486237348	0.189610298013398	0.007941627545353842	0.5106641631764038	0.8860887360539292	0.7564126246620185	-0.376505299799419	-0.2534752657896995	-0.16036100853524582	-0.6275272772046231	0.17369128254510624	0.1720885632728156	0.24159999665323126	1.6441829370412404	-0.4417795173512299	0.45654371352062617	-0.3072705299120237	-1.152306837524366	1.4251665544222774	-1.1201860677940654	-0.4381213615637661	-0.8250506600576457	-1.9794680969653904	-0.33465364020464994	1.8244090327953713	-0.5924179109607138	-0.30697127357329373	-1.5195837113266863	1.278076593233281	-1.0648279116649966	-0.8433537993662166	-0.19654763086346175	-0.2157531143791146	-0.19779036534267866	-1.7018803218375596	0.3170609017922303	-0.651556085890749	-0.5925174724695256	-1.1910493699062639	-1.0257672495547148	0.1818072630709158
0.16709865938702131	0.2798331692031173	0.16694822583981347	-0.0019082459559691045	0.36493168036621043	0.8966867592063272	0.3142829342640408	-0.8259324508399352	-0.11578053247203432	-0.7749330766867386	0.43405822268190036	0.4158856003236678	1.0120845335835835	1.0851772341076755	0.9930297575349643	0.09745090979223282	-0.2344610199772543	-0.2642467135717273	0.2452220547774934	0.01118754161992884	0.4982044357102657	0.11710993388571463	1.2681581660666181	-0.135368800066738	0.71723552479844	0.34786927631319337	0.0023920667619179155	1.1982966028686073	-0.8966544385009795	-0.5064673146131895	-0.2745131061773403	-1.8571292540998356	0.6004749718000781	1.3187668808953215	-0.35931097660048017	0.7759812678810009	-1.2679276622233315	0.5888491034209987	-0.5749156181984701	-1.4007454991040023	-0.655933283231077	-0.20910491546570287	0.43349061271749134	-1.0947500651920772	0.4799942320489433	-0.07516476620380354	-0.8932709195040633	-1.277958680809015	-0.852900237007642	0.2828520549425801
0.2615335647371166	0.7677112346071353	0.24385405957357809	0.41385895254635285	0.24374772685522034	0.6232321918382904	-0.19342443875549184	-0.018085798161426036	-0.15552666758750194	-0.8139016318833245	0.28545730793478974	0.9659112928319817	1.1180707244405854	0.7122733456376257	0.5374809332445324	0.81727315147422	-0.0916126973786322	-0.22546801145373188	0.8776380461122762	0.028594974560097006	0.7597804928931464	-0.15267969350018162	0.5400916704929412	0.2212135708925989	0.6794075093949526	0.28305770854265905	0.5009395250528688	0.44239509189384185	-0.08528630989740943	0.1531131927444481	0.4035024917442757	-0.6011314342044167	0.9917980084083873	0.34808752600358855	0.4736064626695697	1.4329026298139593	-0.3883340867875473	-0.3417526926250806	0.5605720790584119	-0.5571281846346613	-0.37561173056070063	-0.08801868857724399	0.9365017852244031	0.023787691251015586	0.7351870624868616	0.05721675524691866	-0.5089906373507483	-0.4150333977796104	0.002440433709998092	0.3265565974688594
0.704424176624058	0.644931053285418	-0.2021372265187089	0.4678940622901225	0.03298919621777997	0.007636018526914748	-0.44292682516738235	0.7535798491238591	0.24195981105579842	-0.938389027681539	0.30869113936786563	0.8678646465236569	0.5777188283483679	0.16902085917220347	-0.13861943278078454	1.1788353363624167	-0.10187487565182735	0.2263999617317502	0.4384012108645354	0.34331122533540853	0.2668298873593776	-0.32470298300584977	-0.2791238863242206	0.4375051276481164	0.0871467520387679	-0.21552551165062755	-0.013128242203202392	0.04008464678648886	0.2716071521089729	0.7169322661674256	0.51249777144091	0.35478762351094273	0.40690950708462165	-0.1946976875388647	0.7197682530135595	0.8450257327251882	0.43056204933185876	-0.4201958746975538	0.9710930330852738	0.4669788872988253	0.21821068196385932	-0.36242671758638	0.7275706225715673	0.49364746716378766	0.6119987675954902	-0.0926822059365955	0.0006517352865983677	0.28390576215532537	0.639960123335574	0.15370652823666653
1.20574001112511	-0.17029469229266814	-0.7980441644787112	0.22184636592474244	-0.05126586662307019	-0.12767826454926157	-0.18373609803610624	1.0024551476630723	0.5910324327969761	-0.78326472267468	0.6569651364180693	-0.011373687727589938	-0.20638371596862462	-0.13864399389044096	-0.5937516016169956	1.0964414854753635	-0.26286476162136013	0.6399165259554053	-0.6899199442486881	0.7382041314714418	-0.6940376853398669	-0.24932820403808012	-0.7960167834392463	0.2555229100948177	-0.6361860726597987	-0.3571854258837279	-0.8512114494431462	0.2829823746055516	-0.008293961421519561	0.7300685625617973	0.09949604749775359	0.2957909552229436	-0.6200504988711819	0.051311168170558565	0.07778549760241282	-0.42226128666032586	0.5337190045516259	0.3921483178158839	0.4527145732592821	0.6714787865153948	0.523941044360149	-0.8485057880395043	0.055895528667834926	0.13788422152170188	0.1396809356964218	-0.23089092751604068	-0.05538397321500737	0.19739445484189977	0.7456213115915273	-0.06505355000499712
1.3242495549056292	-0.9713945206117035	-0.7298375374536678	0.10524558727477051	-0.07349164672016154	0.411533787286953	0.24395832351608068	0.7365525608943607	0.5661193819683384	-0.2737339565195259	1.0200762931479432	-0.8598669283317708	-0.6062589581571753	-0.08147094351798909	-0.7950133983954352	0.8312272803825689	-0.33084031260858865	0.576302685661821	-1.3672239466752374	0.96053422954027	-1.1470237336741047	-0.006461946157430428	-0.7065783446238476	-0.14670929332963842	-0.8094035666860566	0.10395449954729767	-1.0608350750395334	0.7206310186702051	-0.16775622330216147	0.5074930636117753	-0.2606153170227934	-0.21209332778258555	-1.192282347273268	0.6276714832784285	-0.5932198129762032	-1.130955883492055	0.0198892232370254	1.0363759275077447	-0.03418137868499042	0.1798241229929346	0.3644216659807089	-0.9367101222848422	-0.3814698304615173	-0.28038879972781117	-0.2503127848273265	-0.15185959349088965	-0.6587333379979975	-0.27371351442331104	0.77925682659025	-0.09017587872867854
0.9993272201460129	-1.1404599299896323	0.18222169076650155	0.29709453017668297	-0.14116225005388955	1.1182989388701456	0.3921967569297275	0.45144756424768456	0.4576453172483216	0.3700006448207117	1.1530717551173386	-0.7488142836156418	-0.4588460065651892	0.09303105090230854	-0.8791184067326645	0.5012744645906988	-0.11925859719931713	0.2529527581975247	-1.0107563725750572	0.9956778621142973	-0.6330086257513281	0.1867284281230241	-0.06112991440222494	-0.15784963028544124	-0.2705729854169738	0.619672923488019	-0.3933830625883294	0.8607204475536104	0.3342494347340037	0.5159173156662714	-0.2322811322047066	-0.3186019904070383	-0.9353018063348099	0.8624374329129945	-0.5010490102873449	-0.8339146481351842	-0.30645903601026475	0.7481953915267706	0.20656220398351946	-0.23044552011092223	0.032913693891651954	-0.513164172765177	-0.2973428179500564	-0.19346884706153966	-0.26266449302713424	0.14553004601863068	-1.1191858232271763	-0.4259804146672587	1.1245159759577377	0.023152396884044454
0.7269328289895155	-0.7922294189057342	1.1262414433787356	0.5174239880375684	-0.08706969479202896	1.491833079342314	0.3064489053058838	0.6368841332313125	0.7472736424302595	0.998175433427759	1.174576987089385	0.31066175665346235	-0.18927525800031508	-0.03880281835921431	-0.741566466531925	0.006356245917964286	0.3255374055637275	0.22011679814194057	-0.18139755252485962	0.9988673048299833	0.2152064176800084	0.21994581739231356	0.6952836805745048	0.5678959331852038	0.4200313750440981	0.6619021199980791	0.554873540315226	0.7607007846393302	1.0277675567876683	0.7075735644319904	-0.03258315771543285	0.01659895229830105	-0.18543484334415533	0.6762875789354734	0.06195406831750756	-0.2564575080245493	0.161903069992454	0.10827574057059881	0.6976337802224086	-0.1241705804127995	-0.07776226295683077	-0.17481589386353477	-0.05195780018808827	0.12609675628770206	-0.02300857054352106	0.5167612841883609	-0.9368432241781042	-0.14414823925623393	1.4449859915037853	-0.0004184293658650944
1.052312246455871	-0.4329342688427677	1.212827726514411	0.461917496332513	0.34577437500586333	1.5379131179130285	0.44234648565134943	1.2372913484607266	1.3278822509826889	1.6303071789680876	1.267274860196054	1.32254338503423	-0.21679101137913886	-0.6374711517148097	-0.11396259980150994	-0.6086574772335651	0.8030315561225028	0.5687859709803988	0.18881999928624293	1.0106737308617726	0.47831199583225403	0.2152120715256593	1.0330394489977164	1.528647512285368	0.6123595655488789	0.45350411521131084	1.0553266197201812	0.8012134645507246	1.0475909562614967	0.6908501090766189	0.012411750931328402	0.18489170794804158	0.5516958823618353	0.6224879345035653	0.24213834844150603	-0.19418096676768407	1.0404330128614978	0.31191859669507255	0.5355738777722989	0.28094384359755964	0.19098087240331904	-0.371881273395097	-0.05771484587190654	0.1674856781471009	0.1780478755909669	0.8349372986762967	-0.4123422149829575	0.1219935567131193	1.155967832849129	-0.24687766075955297
1.8733897129045156	-0.22602318363246127	0.5403169470672399	0.22897879235710283	0.9958326801276218	1.4974340958283743	0.9885772285102642	1.6221504091267522	1.4363385645049107	2.1271537650888717	1.293347090020355	1.370041810652618	-0.4087007652632291	-1.2896517726359011	0.9170829597773815	-0.9809215418465264	1.1141281075829064	0.7931722937001334	-0.10706912179805057	0.8523879089129576	0.09128898655805259	0.36313846461825267	0.773275982216157	1.7602566393416237	0.27246991984776536	0.6114738839396586	0.9487815378540206	1.0379475712912354	0.3177378911537007	0.3724714872027786	-0.04854615813179415	-0.08994310176613522	1.0738342742478606	1.0923604328521372	-0.12078784114954645	-0.45723890850103377	1.276052204757807	1.5155641334926924	-0.28574605974748657	0.6143188775849431	0.6974793499040775	-0.6839973499870204	-0.21245466318537648	0.027626928247318747	0.2574897631946143	1.0773859007301687	-0.2301566742149391	0.06526555756566903	0.34278904816658917	-0.4580990366584017
2.407640814391177	0.09112370279654398	0.03954238257165334	0.15108193083982244	1.2253487721157021	1.338153629252816	1.4937821585796802	1.1769999978164325	0.5199166383712004	2.0315449092938147	0.9292931871703923	0.5669072103372641	-0.3047406097002117	-1.2349457928861638	1.6882819970935021	-0.775669101132109	1.1409127014008082	0.5081277609914	-0.45288357274381436	0.36455963005120784	-0.17022606249516822	0.6327065526499417	0.2262537135428503	0.9034573031624766	-0.08835648936434973	1.1966892515040977	0.6354819865346529	1.0468724161396301	-0.2817938748808984	0.08891466027713434	0.04746719697160738	-0.39069233134223014	1.3785611197420078	1.6723958171137843	-0.28603291847575624	-0.27317639561149	0.37664161615838937	2.440383069656477	-0.7774465473305714	0.8080645205000493	1.1271305717007796	-0.3499914741354018	-0.09687045063201932	0.23271012566618712	0.33310758659238876	1.24683344599417	-0.5254724588715133	-0.12769155607584026	-0.2051122542868991	-0.3627297407612961
1.9926229413971641	0.6042586429348176	0.2813975982493928	0.30726303659693754	0.5905885658619177	0.8232558563570946	1.3513658035587524	-0.016748184656875695	-0.9679275733829884	1.0295041284072515	0.1575338698919915	-0.1982948531027404	0.1819606835922971	-0.07144048981596825	1.5001002678923658	-0.10373006400452764	0.8904557034383688	0.039011758733675676	-0.28273269126497114	-0.3018689320366604	0.17520309255404742	0.7107722499085725	-0.14338731410894273	-0.2851533143888721	-0.12507506390587034	1.5166819646172707	0.5299672894577121	0.4863821323505747	-0.001868360251668067	0.07478712869612905	0.2722698112961791	-0.29322712332406786	1.3628496742193312	1.5293523225277141	0.2733819821248329	0.462408375356726	-0.8390793814215075	1.912005847960528	-0.2254614866808517	0.9484505559292307	1.1870586848924003	0.5762696740692689	0.4031111897158642	0.8121896413079146	0.4376631438186505	1.2731143070333137	-0.636088984159474	-0.16847622287385827	0.025314772149811607	-0.031036743925750027
0.8694061439675685	0.9142559463161863	0.7846741058358957	0.42848186472339583	-0.5013302748540045	0.07615194292560495	0.5933148014621774	-1.126250372201278	-1.8766267775896344	-0.460129757067563	-0.5740479425075882	-0.35797105694739284	0.5620447513307539	1.7016650379445588	0.4151794101898473	0.5684833220821917	0.5417098843239223	0.05561017276057936	0.27521738864223333	-0.739351504125572	0.6010909808264904	0.3098779079046961	-0.1970745877467932	-0.69779738158033	-0.06278792042048459	1.0522557650542599	0.6652992260426918	-0.36002112729429314	0.8511996527183207	0.1282922275692655	0.27848832878636665	-0.020745032790789722	0.9146791144053428	0.45604814543581457	1.0376237649925535	0.8999435473822285	-0.9885406118608127	0.46695800590089137	0.8518940200760549	0.9244974252063449	0.8052689215397417	1.0960170816998227	0.9276625286411185	1.0561418614829086	0.4418266891382241	1.095243883760675	0.06603455029085364	-0.11795050093163725	0.5944357382766626	0.24597446144120902
0.000362684094327955	0.6700539224873465	0.7238781005863268	0.31827613422386075	-1.0472203375738969	-0.25740008748613097	-0.02324727440357433	-1.2850777371085593	-1.5161778424385992	-1.4543852318954327	-0.7782235855648022	-0.23140980366416913	0.4148394977939342	2.9335621967128946	-0.6450098973252737	0.9076011187728653	0.3810758989234971	0.6971642327430299	0.7296096740603486	-0.679316021938166	0.29351266496169204	-0.4485249747489391	-0.2147976103787194	-0.13094676322048987	-0.2702286552549606	0.3119501068382345	0.793264921596389	-0.7863023585783608	1.3575301114528062	0.02202181501374406	-0.035912288720742355	-0.0826683256706422	0.27145189474278325	-0.6912237880367423	1.1223966411486506	0.4169970661116141	0.31515629818400115	-0.13402324133779803	1.336541874381674	0.5242755978328308	0.23099237616121668	0.5470375142080868	1.1246759878651382	0.47043235476562584	0.31263552351475127	0.8537042904094883	1.2444340011203099	-0.21360761588388527	0.7196314537478695	0.37050995441670653
0.04278095643352839	0.19493306851838293	0.10408764922978654	0.15357685797178552	-0.46807993495238864	0.29565851802442766	0.15936174721036073	-0.4227249267812755	-0.3524673524456722	-1.3491142739727402	-0.4133163891400712	-0.4053281810686013	0.04209668041477596	2.7428848172599625	-0.7543565435795994	0.9668907973171698	0.5575561255162023	1.3311966253086707	0.9306694427629734	-0.28794825858224254	-0.615128336226801	-1.0170350604974192	-0.4670216697076484	0.442489057832922	-0.6097559341745049	0.36364304573608425	0.7148870079474002	-0.40038983963537134	1.2059050321927887	0.009905895702667776	-0.204982355526555	-0.4231765287983412	-0.019760180880094607	-0.8159069214798431	0.5570719184794114	-0.3456264601305094	1.879344563956846	0.8998666824352046	0.9305265135665196	-0.10877326019014166	-0.10616523422676455	-0.32931249730154266	1.0723413980619596	-0.3305218527960662	0.27276363544545656	0.8724470418737236	1.792210807619428	-0.36888260634646475	0.3915458925050614	0.5310116585900383
0.6246873183852991	0.18239712094467786	-0.17072112020106917	0.19835267080986713	0.739266704404992	1.2418131542982807	0.8953447347611515	0.6487164232014588	0.5627474969870586	-0.5667901269925443	0.15986691523850854	-0.8071533695727254	0.1523546261945241	1.2573072499492857	0.0727936493655939	0.9354555704913703	0.8734480828831507	1.2859201983509063	1.1453337243383614	0.003555946924531582	-1.0073065053670853	-0.8602919654963258	-0.7571825922522581	-0.005986492160351664	-0.512023101030383	1.4560471950590388	0.43890891757478745	0.4703027099349407	1.0818995676959153	0.5069540732533573	0.26906647715898213	-0.3689337622918341	0.29864442421349746	0.18093242223651274	0.3002655774233024	-0.18625505157567826	2.1544684084680217	2.1586828571262573	0.520109022933229	-0.37821327796683163	0.05458179716661319	-0.13373991848637864	1.0612516356117416	-0.1753323034770187	0.5185485339290983	1.3068610327209316	1.0812535861662105	-0.1539788994800367	0.4236578808281895	0.8236586634509692
0.7773313586820035	0.7076597552280671	0.5114757028639819	0.3360748866993205	1.4985936670282776	1.3538296201541433	1.2331831078521236	1.0228797410755688	0.7425755422714992	-0.05670341510862717	0.6209135158432915	-0.7374697557150132	0.8464079262380835	-0.5438856507008388	0.8903584085932162	0.8159463629244631	0.9219124933030689	0.6470684368233397	1.4844163669060213	-0.03856745150848386	-0.14771209960561285	0.05512447155225243	-0.5360857992487273	-1.2842556295618348	0.2318680017784643	2.4458717945328687	0.10997289301920779	1.1431275671596262	1.6842096499241883	1.2286080298135145	1.1170202914640968	0.4269713902278489	0.7687440650301587	1.1832036152563572	0.8302352259844534	0.949425828880371	0.9931678299963977	1.476030884137919	0.9866394093877251	0.18189874724133726	0.5476251875548684	1.339517412548792	1.0938915900880934	1.1603837476557854	0.8259595905043923	1.824274419014165	-0.14951565472037232	0.614930234577342	1.242019590757413	0.974968168185077
0.04119721556786179	0.9189022999215064	1.5374578649684232	0.15096356032853508	1.2530199392225991	-0.06709557187015468	0.5464576936111928	0.5647740051800965	0.6490126012345625	-0.19129436390991195	0.9120749848279543	0.1485536815465731	1.2465542177415985	-1.6859157807017389	0.80520808321722	0.4907811666610622	0.5163730683242994	0.13087805878480677	1.5886537610549587	-0.23492838823806905	1.2424300885061166	1.1983503825985355	0.43785300976714986	-2.053451702100586	1.0037999674236602	1.9239579692762556	-0.09504673912802963	1.2363066685153576	2.6265271475953242	1.1075095666722319	1.3886450405268886	1.3111508708421613	0.6491454196667593	0.9910336104561974	1.2418971877554736	1.572948233655132	-0.11376029970264463	-1.4612845164218173	1.956657883869983	1.2526647828073083	0.8978337720937907	2.5214644209711072	0.8533144953722399	2.413374474496091	0.6652807182156076	1.7994182748185195	-0.4211158364759216	1.4606883334317118	2.0225803206601345	0.6541450019092543
-1.0401071976518221	0.051904446019074554	1.6538851596142288	-0.46452946160296876	0.43674920601213896	-2.237339730994608	-0.7623555386486579	-0.05420937256531579	0.9232844091057082	-0.410400052376744	1.007331511979961	1.217951831946795	0.4683788978083397	-1.8730513743676025	-0.12243073943392316	-0.01277499000281251	-0.06992625963530319	0.21517548572520342	1.0670585131224128	-0.2886593001879229	1.6844991635313198	1.8860588953152513	1.6208612891416156	-1.252269642966514	0.9595138821683845	-0.1373002025729435	-0.016438386361988612	0.8798199235215768	2.683584644412302	-0.5088299101686689	0.5418621320440553	1.2582572237231642	-0.2025099987788616	-0.42584220809793955	0.3017161450362111	0.4078432033265045	0.25168474056114715	-4.42246757620517	2.0781265861993776	1.8457057406006254	0.7177441276385009	1.7791564268562494	0.18235947853024978	2.120330917707557	-0.1583777919394798	0.950395524685748	0.8835391059250761	1.6315053735863012	1.5067706576972824	0.007713701000616465
-1.5977822133228605	-1.3934852043314634	0.4319074237524869	-1.017195771652482	-0.12743709661734784	-3.4378536980149774	-1.6839218932448448	-0.16711818367771428	1.46802063362556	-0.05566880523256234	0.6868924241325187	1.4956208018290995	-1.1100541993279605	-1.4074222712914322	-1.0138832756388267	-0.5624713246201886	-0.39729479120851974	0.6159214330716081	0.06842769891611444	-0.23343938425400843	0.6827326674805549	1.7615191878332428	2.031314642475336	0.6908955742591864	0.07323657740246736	-2.164996030272641	0.4065031280150252	0.38082948100890046	1.1776199786033432	-2.7084506297284694	-0.741335014341636	0.11470937077938713	-1.1126158657320748	-1.93819082626956	-1.7282015474472772	-1.744663933159043	1.660063542352069	-4.8317901474487694	0.5230651631803462	1.1953569330592257	-0.016710855615441524	-0.4855914059650506	-0.6584532805921228	0.28185373328928953	-1.0941008031360238	-0.2730662188829116	2.6913502629963797	0.878815514919499	-0.3601474410880635	-0.3850781123637068
-1.4442226568372933	-1.952904990394699	-1.171250083021489	-0.954749343780778	-0.10190907301884006	-2.6378752451033045	-1.655490310991471	0.1519857028531599	1.516813514810552	0.6915589873462255	-0.22480014836662188	0.8163508621471127	-1.9541650474619867	-0.6643510635259794	-1.1210160216117915	-1.2307572886423703	-0.3807699884235839	0.713983443177706	-0.8381027264683185	-0.45083360915912823	-0.6470612645207502	0.9471798795267834	1.1775734276610828	2.2164628062923546	-0.6964451470296474	-2.5618106104863987	1.0234837830579187	-0.11248005931417829	-1.1341211752843419	-3.5904328434395496	-1.1555981355058322	-1.1420940199047585	-1.3980735403024838	-2.4703601656423064	-2.9876590583957245	-2.565500613476213	2.1200360725788174	-2.462579154564097	-2.051404938345275	-0.4779430016500002	-1.0484794762202834	-2.0265735089865693	-1.3635686562804685	-1.6304832860692577	-1.2850475237382593	-1.0642659887524222	3.192885904330348	-0.30344077126209085	-2.0922338928778563	-0.2242446975838842
-1.1873838987283285	-0.880243847592492	-1.8626629209266725	-0.41891492664384083	0.21209163817864934	-0.5128317538954755	-1.05411832887051	0.2524641959399487	0.5816447381074142	1.0101729824928254	-1.4150991761908571	0.005197610284016618	-1.0137137669649403	0.17011891506125215	-0.49835988704521617	-2.2641606752599794	-0.38318880277403045	0.3377503866186996	-1.3044074662177403	-1.1642454259768178	-0.9255833791715684	-0.12964662380159728	-0.39799142902451534	2.1749633149473495	-0.4692726926241514	-1.3401891313361483	1.5044926181955558	-0.5500464382775647	-2.7399006278992877	-2.277590698520629	-0.2417101523375965	-1.5301800997908928	-1.194284776310439	-2.011383469227151	-2.111977617803792	-0.886819368819105	0.26780580458798214	0.37775269130104333	-4.129791034465194	-2.1368111003319	-2.0775501636380955	-1.2766782172200732	-2.006215289484525	-2.344951884733177	-0.4808365214325609	-1.0370155256659221	1.6472507929794111	-1.2189540903515361	-2.2689741316431054	0.035135695838616435
-1.3510864595812142	0.7603933713904127	-1.4253359297501293	-0.16743456333349768	0.42823543261937874	1.2247410514602752	-0.6346041077306402	-0.24608208692231712	-0.8920260792462907	0.5353897711873503	-2.117541356957454	-0.2005740177429929	0.9069593544918022	0.9069271685732997	0.27488688962498425	-3.4972942007656487	-0.7112298279694823	-0.07980878326965037	-1.4451187658042703	-1.9813890038468795	-0.2158663374879335	-0.9731524648481298	-1.5908252741271953	0.8818102255493078	0.456489220779645	0.010554487386876426	1.577048525627131	-0.7607396798872722	-2.8489909487420784	-0.08710616400011861	1.0043008538636053	-1.1714159158657647	-1.171521525335237	-1.3492774712792253	-0.057908893195495366	1.6505855819578432	-2.945473390327849	1.3091706870745685	-4.713759867948243	-2.8414024840815686	-2.823545250406345	0.7078382071258904	-2.7625980718566896	-2.073751440859097	0.605577780787893	-0.5249691597523136	-0.8625372468764327	-1.5721421575951016	-1.2233137260500668	-0.2986470169024483
-1.6423915374694724	1.088286942011159	-0.8218754376031402	-0.6263165261010374	0.48822052899455665	1.4494534000026158	-0.6436421765147827	-0.9412627215804303	-1.940028322410485	-0.10281394712787212	-1.7841945209198855	-0.11274024839718866	1.7832663327767573	1.1923966123766685	0.8449485812282278	-3.9693061262507463	-1.1338104015603112	-0.10513707639264934	-1.363580134295729	-2.0949298032316457	0.06996715362390762	-1.1767117056629628	-1.7629773676147396	-0.37275667016500474	0.8334559829992718	0.199537054616127	1.2278530217201309	-0.5312218935532245	-2.0214048965256315	0.7446381366529603	1.1926120190684133	-0.9616181694517173	-1.4419264566137024	-1.003960316203965	0.7773944891973055	2.1664018037362904	-5.028758684407063	0.1916589127888828	-3.9167659738970575	-2.482241592318259	-2.9360013446026367	1.3261479499830482	-3.228435077117992	-1.8765083887034906	0.9560042786261029	-0.07562390279309925	-2.5091314000589304	-1.4563937409180787	-0.669921572222151	-1.1626230098618588
-1.3297732405633849	-0.49638062706418734	-0.9264531093781804	-1.24248742326045	0.4525201909224759	0.5022515996771348	-0.6480511597453271	-1.0913346481773818	-2.044986886043658	-0.06525945908485786	-0.6996812545799789	-0.6276819156269727	0.4945390017098543	0.7858634063261513	1.3411626454531986	-2.5973257252306805	-1.0991829299051359	0.1373517915049872	-0.7631125606508761	-1.0490743454080318	-0.9755424716562009	-0.5849986609814325	-1.2418262476323392	-0.691223302698376	-0.12957230069040487	-0.6032576121793789	0.6080621173933182	0.04398824632368944	-1.3720184719296211	-0.45796902386885197	0.08410778237323148	-1.246692595943248	-1.1562409449048323	-0.7100891925492558	-0.6655127894271209	-0.2407036273473504	-4.419019742675208	-1.1338607617632201	-2.413801458259274	-1.6875710490107498	-2.0961317878311663	-0.5629466111308576	-2.4487739748874056	-2.0509838291008005	0.22724006024966334	0.1946374178093614	-2.456429361261641	-0.954168406326463	-1.611300973771949	-1.5849170453239838
-0.2930059331029271	-2.553359720117152	-1.4482881011251287	-1.07078299733392	0.14875789707890108	-0.45192492109121807	-0.19961561310962705	-0.49856250453327305	-1.5356894801853596	0.5704877371370934	0.2168279960428095	-1.8525434572177641	-1.9023112224374286	-0.03263328880617226	1.8978827384842092	0.493722771600803	-0.47207577521697713	0.13282350892986808	0.5969237986488094	0.7015650418006075	-2.427745635942443	0.5187533933003303	-0.78792610480068	-0.29438434020417026	-1.7746176160623426	-1.2530920729864863	-0.22256133539381615	0.45565255363854834	-1.3737097512868561	-1.980049195312135	-1.1823548657384775	-1.280684582506612	0.4523129146800787	0.0020197322718659002	-2.7376086746055774	-3.325981198462299	-1.968197369320368	-1.0671704435143898	-0.7233014523412068	-1.14332713117079	-0.415158271723679	-3.194820765588424	-0.030844773955303408	-1.7239166002067519	-0.9899370325494259	0.5575986826902203	-1.4385019500039267	-0.052571223424483754	-3.0568904729927664	-0.7807619889683067
0.5960405094186498	-3.139324130280408	-1.3120920700451748	0.01036208981393226	-0.6502481051644129	-0.6933609933192025	0.5306452562776295	0.21704054485637908	-1.0573911695726121	0.8485333326454869	0.2817692922710861	-2.623611612186924	-3.229596934004903	-0.5769865229493935	2.176898006960331	3.5278578703127415	0.1288867193603516	-0.3907141809191087	2.122856080476391	2.0812041323137205	-2.46452262122474	1.4299058731020704	-0.6875405140920045	0.03279044072135685	-2.5908128585243846	-1.079550396692981	-1.2966102781464615	0.2093524124780324	-1.558734943118447	-1.6211867936390498	-1.4072421899359795	-0.2510445663874564	2.7422778686891056	0.9866982698746523	-2.8919028646475624	-4.026187555302956	0.1076313805369984	0.20373591453269646	0.8426707966560709	-1.049056048231838	1.3148205897926533	-3.758495508473167	2.868967616162965	-0.19308862205122723	-1.8207280538693584	1.041170813199905	-0.7152658954534236	1.0092838571473575	-3.1715848317789987	0.7182385150589027
0.35401418897203524	-1.876788418059057	0.004032823914802913	0.9821739624477457	-1.6850500302730895	-0.44135901699882674	0.916348807846572	0.2900826593966871	-0.842623748969108	0.17755413237036594	-0.33160077190724196	-1.7214927522241878	-2.422292934807907	-0.44773591013782577	1.6222523244530198	4.405322133625469	-0.06108880633810495	-1.1541187310369843	2.5410695546479314	2.3125729619636597	-0.5400626530367806	1.4468196908695525	-0.5198902483126753	-0.04838333634839062	-1.76340016093897	-0.49922065560554935	-2.397049951780423	-0.609012248457242	-1.2442287848174538	0.7819484265850528	-0.590983357598338	1.4271306837226938	3.85858918303506	1.533209955964855	-0.6162364084541514	-1.684052517604604	0.5426207979240717	1.3198956447660195	1.8806818227128799	-1.1225281228706014	2.0317819737552045	-1.4624965384606443	4.159301461086854	1.7828105345925478	-1.8604723218971277	1.131358283555626	-0.6927087772080909	1.604041596608031	-1.4885327505163046	1.3948343111859873
-0.9186639625041965	-0.1640792453843538	1.747048230910488	0.8080350521832013	-2.146542856188714	-0.25489641372047706	0.609349011980592	-0.34687410874138425	-0.6237640618920339	-0.7887822609461802	-0.8622137595879367	0.5617904987451591	-0.46746977925421074	-0.030269422472679917	0.20272443896259568	2.6759314327190618	-0.9970078273896984	-1.6610921814127257	1.1867218889755813	1.576151003323474	1.8102208057468077	0.466464371322752	0.17537187156530537	-0.14777675693138312	0.036222351883512194	-0.21419022009282515	-2.8740303848406272	-1.3046648934972396	-0.32082570969122676	3.120225788683006	0.2969951192586899	2.307253969859282	2.5616751586522817	1.2311447659116128	1.9859290019417515	1.431705866300977	0.03952605566187323	1.4172189440946121	2.0168556196850127	-0.964197976230095	1.3050380959459726	1.6634638296726447	2.764915041203377	2.555036433560611	-1.2708686883223554	0.3254121583862336	-0.7144139631211108	1.2203223238055303	0.5116625576434122	0.3897742582439687
-1.9482360951645943	0.6019705012620009	2.5665271892143084	-0.26021496317538284	-1.424714149061793	-0.2752247481501942	-0.04462450082234806	-1.0099176070284674	-0.14963515162875068	-0.8376413289617607	-0.767437106407898	2.450586332579483	0.8736560408592489	-0.10147009242591502	-1.3050276585347986	0.043228424145381854	-1.6532646221927347	-1.7091613625453426	-1.0047737006925959	0.7633195807705416	2.5611119290445563	-0.8330644452160051	1.1732815166517943	0.21741755096869878	1.421080980992987	-0.21437989631864826	-2.1093456680992393	-1.206385620810747	0.6961739727249372	3.324254007181448	0.5857720308807295	1.5182784935004183	-0.2838529953615872	0.532695272928919	2.6292206494390227	2.719483932880951	0.07062624683477613	0.8241805612098724	1.4048256743539065	-0.3673205793596551	-0.14835530017091555	3.015643301921193	-0.13149951290085554	1.4422703566361823	-0.35671338566942284	-1.1166464540404657	-0.091211409972516	0.09231129822390059	1.1470077741793125	-1.368983637016884
-1.5177548834827825	0.5554610769029651	1.796767606258863	-0.81197555283412	0.10922133577113441	-0.21788826615142748	-0.3729907032639148	-1.0202421081488942	0.4283073311194249	0.3024206010718346	-0.18424212804618684	2.438027025758419	0.9492503901696776	-0.8829239431642	-1.951114746358158	-1.2748905184835053	-0.9718273010758971	-1.4930762733672653	-2.202601207209059	0.5904324777201044	1.3600983283625192	-1.5186380824176278	1.6775286728218752	0.9337078720298059	1.6563964431553926	0.08962464607823105	-0.3133640450090879	-0.33188187775928646	1.2099562554834928	1.5436757942278672	0.5533861448999129	-0.13740005438738326	-2.3787865859482062	0.2690867495613767	1.353238606962129	1.8495481225507753	1.0625320752141225	0.3100855367924428	0.7902149637073997	0.6065559499759937	-0.993474961219731	2.03644380062827	-2.0918357080995995	-0.4051561939138809	0.6881406999500942	-2.2612201007877326	0.9387775071763702	-0.9007617938561913	0.4503954095188135	-1.9746679674987684
0.2745215906891604	0.8429101209140121	0.012683925885339623	0.17194541608478012	1.2973795264942127	0.06088938198912317	-0.06757642482352776	-0.37342387711827224	0.7467727744946067	1.489114413705541	0.3504086554142104	0.8117234942848631	0.5708318088058169	-1.6434584513620747	-1.5169582447137713	-0.634117681397053	1.004389520686148	-1.2884177792060976	-1.5318102954093449	0.9621438149055168	-0.2298279850421904	-1.2004872553992239	1.161593446367793	1.352280066074466	1.1221284806928213	0.8720691331586469	1.30822753714903	0.6114546287608541	1.0173726429559546	-0.23296055363254817	0.7531184990218898	-0.9907203321660911	-2.226019471241896	0.6915310427976011	0.17903508737819745	0.5631746927070632	2.0502733549353858	0.1450594344890499	0.8078031485956482	1.691278798669773	-0.46179718081189214	0.35543142377362386	-1.7487617524593215	-1.2397855299907878	1.610660427199534	-2.463722417915754	1.4215881323075739	-1.082563672057137	-0.04726724359290714	-0.5367770821109424
2.0812668018041705	1.8762774415165662	-1.5590386776600984	2.084763088628713	1.2969306357380408	0.2868519707026641	0.5694698228170137	0.3894288056600098	0.6694334412867382	1.3728332456792516	0.4852954696277284	-0.7784198178653247	0.6805423860848047	-1.4163745064532312	-0.6794855737390019	0.7072813611025962	3.01410173746625	-1.1643996556851746	0.004438485603796438	1.1745902448625	-0.5997930886103792	-0.318675558140401	-0.034842604766039766	0.9621608583518515	0.5686432033577239	1.460414644376941	1.487063588882061	0.8874456583983501	0.3572156611376239	-0.49096864578431687	1.073100325880146	-0.3233443106580979	-0.5037416675766861	1.1970787304982844	0.5245698187609253	0.32401305363557287	1.972155024537693	0.09595871463224528	1.2822783554596324	2.5077930422240104	0.9569846438185772	-0.334500790387942	0.015276574585004102	-0.5877748993065839	1.9598925280989667	-2.068834596740922	0.75834967538327	-0.621243228780061	0.7038442838647433	1.8117346536980707
2.605427848613311	2.665323695697096	-2.0493300366491995	3.219497712605621	0.4001684808488159	0.1440485652958572	1.0078352082091522	0.8289388768820917	0.40078756166183493	-0.0991331310814528	0.3045855470598257	-1.1505418530523475	1.1440199342282764	-0.09155743727003629	-0.26467330717760124	1.2169457756680413	3.6254264647017047	-1.0114271907543133	0.6652246162225469	0.6826857393579522	0.17740370454619603	0.3568924227405392	-1.031294181946008	-0.10381764022733422	0.24103839235110136	1.1163740879353896	0.12498181356925078	0.37292850494751895	-0.32798632926629706	0.3298773381304222	0.8551966689671383	0.9227984701685285	0.8804139928137007	1.0513840961869148	1.6170025290230567	0.8094360908771279	0.9016263951280562	0.02664641355854614	1.4508153070896501	2.697880204658529	2.0142477420300513	0.019220457043079477	1.237174489862942	0.43467951544478	1.401878080884392	-1.9377694833208565	-0.6154038385583046	-0.21241188345608056	2.015541376713039	3.0206372318297166
1.7459849638514255	2.0762784921642545	-1.4635685312189657	2.503441764313922	-0.35866014184461	-0.24960028483071306	0.9852213144632427	0.9488787631619197	0.20299286308303785	-1.6294941459013326	0.11032394860725922	-0.6739352552744168	1.1057735530996877	1.371578532279496	-0.4480202165205884	0.7044984571489254	2.4179260823669377	-0.7299329798265639	-0.10693364655797641	-0.3684651009603221	0.7050108925045391	0.45283073556752135	-1.2641508331673594	-1.213006517255617	-0.11848004348645619	0.03141216251991825	-1.5181510503251723	-0.4279632179675298	-0.6657257687126987	0.7310608712159675	-0.10830786246721055	1.320968899426696	0.8586403148451631	0.22075979260996842	1.7097637226047524	0.801631872327348	-0.17158439575231452	0.08814510554156266	0.8998028504642585	2.120943079377389	1.8770433739555696	0.3178858276205363	0.9598776449099647	0.5925612467771192	0.19160444279655955	-2.331864178239555	-1.6645541670554294	-0.21946506504787183	2.392491817076382	2.1338535101635387
0.47242810375663397	0.3789322207152443	-0.4579236578327302	0.5410249204339542	-0.35502564130891573	-0.43846380606874524	0.6044289613593021	0.9236395779252267	0.14198018083631572	-1.9923739075365834	0.10487493069457408	-0.4696465334833473	0.27647542670448316	1.8988920087415309	-0.7509318370563706	0.16991869696952983	0.2263262717628398	-0.31298268326408174	-1.2054254958400075	-1.3346719698718787	0.0884412214966207	0.18625299503386472	-0.921248196622712	-1.7803805757295457	-0.6220319781243834	-0.7988567086899367	-2.0177363863961815	-0.9235499070608388	-0.5546815870817159	0.08405916632655806	-1.1063480482620016	0.5699635110876975	0.03767704755690474	-0.6498861248432348	0.38572789147303765	-0.028055523445225848	-0.5268482123881996	0.31038662481376667	0.06802423599948006	1.0041488561858476	0.8039945424256562	-0.04233204436699165	-0.07913072380524043	-0.09014959350277885	-0.867574274067358	-2.5398305712586313	-1.7622044965445542	-0.3315902835733369	1.3770198052125822	0.0719314135522321
-0.26520501912513245	-0.9098093977410444	0.24778475396367092	-1.0928674791803246	0.03345783307295414	-0.18534126568426185	0.08549478286656434	0.7291823177386496	0.1551527878736654	-1.2628059058772583	0.2895560326924973	-0.88724311427409	-0.5809136362629141	1.36495022409256	-0.7048972106895789	0.34624912255578133	-1.6189675992341608	0.19535166428763437	-1.2990292128596517	-1.7126961044699487	-1.0339799592040613	-0.07059494684425603	-0.5537023086817667	-1.662580923671967	-0.934778988691866	-0.725843587230701	-1.1530109379251747	-0.934029430562578	-0.2154171652145486	-0.7690488956517508	-1.2801731882765575	-0.3179470439022882	-0.42273821606322987	-1.0008177955300999	-0.9614490716510381	-0.7810206122492731	-0.3463799684417613	0.3634476256507923	-0.3042356900046862	-0.12312861087039068	-0.26079348575634576	-0.5465178550091913	-0.6600796121635825	-0.614076730494708	-1.0927312737823769	-1.7618507726934516	-1.185826003348292	-0.10003590219158136	0.03043610163497754	-1.4810354748393109
-0.35027889984512217	-0.715559562406009	0.34932401229921534	-1.4101625809436498	0.020268041906175538	0.23439689441414643	-0.4191511587844908	0.23990498982483063	0.24528715168807633	-0.5266011983986806	0.5412960195919523	-1.1658387991630852	-0.5612796508407545	0.5839335497792694	-0.3356784084709803	0.8504728695872334	-2.2472015675003334	0.7157391197496453	-0.37932041526357224	-1.5492717985651343	-1.3759554205007087	-0.2381701261095199	-0.41679268507010225	-1.1376229142051981	-0.7137599770311723	-0.18639443181914306	0.016541437253136372	-0.7007106896984	0.006308699050415929	-0.7473867670330204	-0.6706087744531791	-0.3159153369953487	-0.2802610081247958	-0.8993305114352202	-0.9233695411229103	-0.6424492558724648	-0.19278544405965475	-0.03910518942441861	-0.06200526067823418	-0.7365781321523066	-0.6281244676181127	-0.49620858057255657	-0.4996882037772066	-0.3623045355430313	-0.5331287962571573	-0.19134594614824063	-0.6813857919339671	0.4043970947646283	-0.3946029159430899	-1.700245207036226
-0.296407156356505	0.43709969821514016	0.07597292673498242	-0.7372477788759921	-0.5808407792022687	0.37060795408892805	-0.7779921519550059	-0.3857943423245942	0.4685824947204728	-0.5657520759549737	0.6954117526910315	-0.5739561709245542	0.27898683941112484	0.3076298081218843	0.019824577272756168	0.8660769906534636	-1.6645608325532582	1.10195652897425	0.41516236486918595	-1.2524746143699559	-0.5686522962383235	-0.45964742292446525	-0.30943719088087557	-0.6219331031689881	-0.13026604461911376	-0.09128345379025471	0.407317257330955	-0.5137777542340285	-0.017874765026449555	0.11694227821459265	-0.1667973220219664	0.4752444794190457	-0.23260417624666263	-0.7748253221006592	0.22327358117852164	0.06135626089399193	-0.21462941945489444	-0.6532472004086978	0.2607927362151915	-0.6661389701400712	-0.36214150000295886	-0.01386708676609617	-0.22977418922299492	0.24670290642859752	0.15542658073309149	1.0586140918572795	-0.6694927406862112	0.6657103321608119	0.1624018257694816	-1.0606588556947107
-0.4823791405768679	1.1474198399751994	-0.08103983350305019	-0.06463984481867721	-1.1330743849646314	0.12057128607856082	-0.8283807414876599	-0.6809756607039944	0.7430002452402752	-1.0782670024559073	0.6112401844866774	0.5331228383079587	1.0034948789470282	0.44208334649100917	0.17570143212596212	0.27502741251585183	-0.5562680914560445	1.1873389400151562	0.3195070313450326	-1.0823547622719585	0.4984143467374212	-0.710391039982522	0.006039706506261689	-0.38869557055243215	0.27560162270423955	-0.6442614598145826	0.040628039661763586	-0.4126717630220618	-0.070238913715664	0.8219393363507861	-0.3946652790960675	1.103386534867141	-0.7005774414078373	-0.7980027641377218	0.9813662772664244	0.4006381942807345	-0.1260702812876761	-0.9028142011505341	0.1901844442785021	-0.20920224953131963	0.013853810946357717	0.2186312140161381	-0.2862029307553388	0.4698073468054565	0.41196387875416773	1.1420682321298083	-0.9110783862475121	0.38808119286713616	0.7377429028559559	-0.45421521350467275
-0.7724521894125421	0.7586302658294933	0.16375901353012476	0.008061737414776546	-0.9524686815339102	-0.21687513108745246	-0.5180344503510149	-0.3805207607380582	0.8033903499539643	-1.1768291926546215	0.274542800631545	1.0932805712775677	0.89558800130055	0.35330794685421835	0.20172963371018765	-0.28172095351623133	0.19491862170691746	0.9262336447709073	-0.1859055822514523	-0.8933141804518286	0.8152733373870257	-0.6981199393994142	0.4102647537364965	-0.4346765725415442	0.235497875996012	-1.0981311701138905	-0.2133812826000576	-0.24295249349500175	0.11385803284750226	0.648119950627421	-0.9633750646352345	0.9259957222650569	-1.128021075669572	-0.7221963241911686	0.5083799715471	0.0960572939609057	0.17779231609855847	-0.582612837084605	-0.11435615043567322	0.10436607022950133	0.10632127054688528	-0.02595262468850868	-0.3446907485689506	0.2021966047727959	0.2480772862746105	0.37318086517889143	-0.8475778979922823	-0.13449403842892657	0.612855802434903	-0.24483562825934607
-0.8375991480048868	-0.08843283251870777	0.6126437819130434	-0.4048278137627347	-0.12252867119875303	-0.3657730087039082	-0.06823345159282924	0.1601262279707463	0.439983860028342	-0.4131903330976355	-0.1429526306997723	0.6226462824631618	0.19012644195594947	-0.2201681659770134	0.14179007245364372	-0.38352464255041213	0.0061041226017496016	0.4569467528923784	-0.1824435590983361	-0.38333350144631495	0.354030562852454	-0.24100499270453485	0.5467081189133917	-0.5380403023266138	0.044589619300582965	-0.7494041147368298	0.13907868580237526	0.06820977750135251	0.4373245829093712	-0.11432786732536579	-1.0214716202384357	0.20217730961611555	-0.7384294901262545	-0.3224576206682344	-0.5016169268344788	-0.23667640873802306	0.35065070099294054	-0.1252823028974031	-0.19389542734178752	-0.07455702809358933	-0.10073207156071547	-0.22339547022430137	0.01893822923008001	-0.04901782102508084	0.03814373783553737	-0.21630760606659924	-0.16832594199068954	-0.38934504786315655	0.01148192447053309	-0.23913609929645685
-0.6355957424501631	-0.458474510120418	0.7891487675604019	-0.9217973051430807	0.5925603211410106	-0.37627962030634715	0.14497652430219105	0.2703405894424781	-0.24658324038594423	0.8172240315080781	-0.4076177811521199	-0.23707335563322388	-0.3635674449788505	-0.819330590080028	-0.12880755835229957	-0.4255545045443804	-1.0432036952272261	-0.023177077667862197	0.37413324272258286	0.4535796689495854	-0.13520564383906292	0.37655676640007213	0.2582458368130591	-0.4755306738717906	0.12617117103073697	0.11696911758115133	0.5741761720357603	0.36498211880410414	0.47664086552175033	-0.7009530565585299	-0.3786192691518496	-0.41726149691094905	0.30328410976089415	0.20864160917705274	-0.8713054606811806	-0.07235155177075041	0.07795152505410383	-0.03490836906239709	-0.012492052973426643	-0.6530311661316988	-0.42354996011786006	0.1084539267221573	0.513974591389126	0.03536734776895502	-0.002091498810663036	-0.06839439857776011	0.9225855166025858	-0.23006831273703915	-0.45049999761655496	-0.24876390922731068
-0.43503795581276095	-0.25269976240907593	0.44919931393852264	-1.322514322845045	0.582318467534702	-0.4262409416888215	-0.05171096473097339	-0.2655000749672273	-0.8917022357635064	1.727819238392037	-0.457880085474414	-0.540854554968526	-0.41286553146588495	-0.8723585796838306	-0.6444831467486984	-0.9967604710098141	-2.2007430362747247	-0.416471340071007	0.5937936960166513	1.1885946770193976	-0.17212098885737645	0.6002185237808206	-0.2179640395057697	-0.2390524816407994	0.45241724839715386	0.5535607394166204	0.2776160634493949	0.41098828323648756	0.006903097011875579	-0.7818451737765533	0.2585634768833648	-0.65477225620991	0.9159043492367441	0.4377520581028975	-0.40032306577806864	0.2623069127246467	-0.38599127224568014	-0.22851702157478201	-0.04044564145414174	-1.2022707059514224	-0.7056763722719794	0.6704536071935502	0.40056616367207853	0.1968265087348212	0.013812755987042772	0.40646739360311596	1.8802795226584004	0.05958968551063775	-0.5866946940131905	-0.3405779468112971
-0.43078994389161046	-0.08258939108804043	-0.15379002801788494	-1.510234313719337	-0.002553891007708307	-0.4582602707140404	-0.44044115100504816	-0.898929165845335	-1.166563804692207	1.7967267107297826	-0.45928231634839295	-0.12792647025412493	-0.23234711362613025	-0.43194737850274384	-1.0908229660417204	-1.9110257704376794	-2.541080481392827	-0.7010153252567342	-0.1068704070618531	1.3124221035396162	-0.02853296834327222	0.1912294683896903	-0.5027888148109965	-0.02736278412963038	0.5863363259559902	0.13252748194468245	-0.6967528228230091	0.1602420183127408	-0.6221668714496977	-0.6049876065947576	0.2090639024781151	-0.6816676538611592	0.3477876188370148	0.19412264133979018	0.10317081521508127	0.10354739084700029	-0.4297697084940195	-0.18198911034297552	-0.571736406562129	-1.3322094265087638	-0.8399359584610028	0.7258665620445417	-0.48252194353400757	0.08148789374307586	-0.06396246680026782	0.5363184238049713	2.2194003289653255	0.2081312904713341	-0.640581983743843	-0.5525927724276835
-0.4953058162652307	-0.26198422972335544	-0.5570187016481281	-1.341531947614916	-0.49287659552763324	-0.21486893150315278	-0.6477886135088884	-0.9140933553188126	-0.9970985039045716	1.0451799610599508	-0.5583478037422684	0.3641630327155733	-0.1477141264061143	-0.09649001677313059	-1.0270526254164345	-2.26218974665506	-1.7046812214199172	-0.7810854673395573	-1.1279979131626512	0.7354611108819723	-0.14619097294006192	-0.48829314359883447	-0.4328118722996146	0.014570201318651166	0.2851577034772349	-0.5281170593404515	-1.3276930491082615	-0.15827815345768462	-0.8060842096645796	-0.4323778214526014	-0.3241347225814633	-0.6393164686584901	-0.9059692506875371	-0.24360740621304922	0.038177388978086105	-0.5230082689009277	0.16993669448933	0.304819699433291	-1.2181236497070227	-0.9937362730106536	-0.7158337720570768	0.05975718392533997	-1.347464994888338	-0.19251607060956294	-0.1519821676207808	0.30149502199292905	1.8475045482788175	0.2581339662704892	-0.696003500038944	-0.6623883199168191
-0.3669822106402639	-0.37611711181857144	-0.5736988767798802	-0.7440903668588708	-0.42745149090522183	0.3422701938381582	-0.5404851125113806	-0.2683730045228296	-0.5175544412386553	-0.05783785560416768	-0.6240853381068724	0.4394127870788127	-0.06628803345361664	-0.24946390535138221	-0.40277854892882264	-1.5063691608786283	-0.22049638954464262	-0.4910571681174759	-1.340568035127825	-0.08309915341440237	-0.4127371061321084	-0.8479679866994986	-0.12407997601102085	0.012286762622920179	-0.13408806736321732	-0.5573657792563825	-0.7761625030493396	-0.25215258704105864	-0.3757957269633542	-0.2007743698059629	-0.5532596859260027	-0.4225385926594582	-1.6443918178309953	-0.47430760479620876	-0.25584485046250044	-0.8322571984653302	0.9297536028785011	0.7703092300191732	-1.3050635147478942	-0.44340492163749456	-0.2961694198385749	-0.7217419119395136	-1.3133496116901253	-0.20373920755808345	-0.061425715005555145	0.2873177717402186	1.1278249461373702	0.37847368666142794	-0.5073392222601874	-0.42825467893789887
0.012057468228838636	0.037870497912508176	-0.37744827687627774	0.046806722473085226	0.053635494330513026	0.8304629729122697	-0.30829638338551757	0.33816844535629764	0.08917026440344346	-0.8463898591465119	-0.35565240538811	0.3352988245521076	0.26217480386931624	-0.6159733356948874	0.30750450137430807	-0.18228423599985225	0.9688602545665099	0.1688164363307992	-0.44067206792239333	-0.5280474321372886	-0.30188659319293176	-0.6707141232759402	0.23734586815637124	0.22342279632390702	-0.1576140738592654	0.0868505404251029	0.5867018682985479	-0.05806404382574148	0.20802291450891708	0.18732050193353963	-0.12605437864959967	0.0045134656068111225	-1.2707353468466194	-0.370821466063782	-0.1318280128414292	-0.29960881589654254	1.197052341370828	0.6724019591966558	-0.6860224143137398	0.05356204911889729	0.2540887036569269	-0.9167990322444871	-0.42083266503099015	0.15651682179621548	0.1969639981072239	0.808241817200883	0.613852512857932	0.5519617940069587	0.015091302078298438	0.04796914557389521
0.45757745511844095	0.724706750084692	-0.13638966205102107	0.5880998790459127	0.475958164368726	0.8278394393438777	-0.16053134293419147	0.2812130053816558	0.6503571209398081	-0.8225760249789352	0.3095192538960669	0.5465188150150881	0.7236269505979706	-0.6869072813377323	0.6000249094337209	0.6756168861879948	1.3485093814008375	0.8752631632539996	0.7037744667108454	-0.36469169860856265	0.3529523160161004	-0.2586676540328585	0.5565255973234962	0.6626115297041466	0.2878973989033939	0.6304174148900958	1.5389710628000834	0.20333581220373284	0.4364408709292881	0.5260251845233235	0.46899895008994325	0.34604353264447935	-0.31098780411310956	-0.09295506640029921	0.3837204615533133	0.6037709756554471	0.8782781681818425	0.13001067041024642	0.07639361299272501	0.4463559721389654	0.6298122626369416	-0.5096852215039889	0.477310214296753	0.5264868951370556	0.3874038032498829	1.4018589542960624	0.6144559322775087	0.610154646715157	0.48960687305032424	0.3958292889798729
0.8216410231771013	0.966534678208879	0.22335841005967288	0.6489299981610537	0.5510853534832774	0.4129183593000918	-0.060023981989098085	-0.24945677451694584	0.9862293566502158	-0.05869967621165889	0.9988369491731101	1.0283953804812453	0.8749151882702214	-0.41365348188537243	0.48392858938509226	0.6868855941834132	1.174943671195013	1.2117619798712735	1.0975338616723693	0.10434960366461227	1.033454998886938	-0.016380431093459023	0.7876501859107039	0.9819918947666524	0.7338636257143489	0.5405071460703891	1.3631638471353709	0.28185160478520066	0.3683624077044549	0.5119481418967633	0.5837468744018546	0.2650241837526326	0.33326394502276935	0.18644653617716772	0.6449116119532495	0.9648042203068478	0.4701604551627271	-0.18557769923369838	0.3822237688938841	0.8236433974231038	0.6581891632230483	-0.05392442662427417	0.7559983099120966	0.5759831618985759	0.34651481116768545	1.3818133824165806	0.9439633744344359	0.510130510311164	0.4980230910123576	0.41549231791064534
1.1769345515455232	0.5290209901225369	0.7412196188470033	0.41837832029207667	0.38684778509290235	0.1403465960437976	0.15189007823053494	-0.4874307550843345	0.9800717682440231	0.7428739908609365	1.2441392619041887	1.2065406834014103	0.5232299160989166	-0.2351262137285794	0.3831633284644221	0.393169905927865	1.0003387640521249	1.1043997357658504	0.6971007542030405	0.39339718314208716	1.120037243186332	-0.023411111800333683	0.8574941433219434	0.8514228018811206	0.7311565148211221	0.2210670369156563	0.6058595064206191	0.18490845435909853	0.45702500457377565	0.19359232944342872	0.22589417003285894	-0.1393145596237051	0.3406092443011525	0.42300874101316416	0.33378328056386963	0.5493715205422799	0.4119877312751772	0.10143991618314183	0.23321859370647327	1.1793362274458223	0.4890404755472149	0.06466386077002054	0.6220306458094549	0.4222273840220674	0.18856043603500833	0.7530863467619267	1.1270341426159685	0.39152956844871917	0.18333888797470851	0.2768492255609177
1.6317707067386142	-0.001498822902887761	1.0615687789463613	0.21059576250829734	0.2688323602340026	0.39213914322160714	0.44160419297341735	-0.02639414860951776	0.7215888686494191	0.8197876844604619	1.013711967155407	0.7673402217099874	0.03015616482832559	-0.40428483262176595	0.5340607800551256	0.39046069187127164	0.9941619917740182	0.9274841440641077	0.23978469474576825	0.3105397909906491	0.6346193308467946	-0.07427360062979545	0.7320780477197257	0.4181292805804727	0.3664578989395592	0.42289329167966044	0.359614354668355	0.16515417220000664	0.8121227688449839	-0.050431252570947514	-0.045565516412917485	-0.38959431645436204	0.03464025702702041	0.5835244620044376	-0.07443235082215421	0.024323690886501454	0.6032774138847666	0.5998368990464282	0.051224975982580974	1.3425210977300823	0.4545734549566687	-0.02893484475381523	0.5907462466536603	0.3845450247755517	0.13260819845326935	0.30878505926789057	0.8995550090195799	0.3338374943939863	0.09248253051783785	0.21834971261529917
2.0190023006508624	0.018057970975153246	0.6800101518497439	0.07370335684173512	0.3319298397964385	0.8675974526966554	0.5671617438369915	0.6744867837675517	0.5005697961686661	0.12958884511311475	0.7758881341878654	0.12497290555561376	-0.12508290506820588	-0.5421235994695457	0.6885136945015471	0.5457439413468814	0.8774979283672195	1.0681188350621758	0.21005113995827948	0.070267002815697	0.19116383691540872	-0.019482224707503593	0.5268346506001804	0.21112919462581706	0.10018090299551448	1.1439967344750097	0.9413789579479235	0.4088807771529585	0.9354159543085578	-0.03411867607321728	0.07968075839488474	-0.23633784633854574	-0.24157600255811623	0.5599205435617169	0.012553130911674424	0.03222962762415316	0.6378546936695042	0.690448483208449	0.022291919080683936	1.1705584554985404	0.723022139627056	-0.08573558980596029	0.6892993841484653	0.49152561772011394	0.1890899728579701	0.7334943704170663	0.4809146311942112	0.233973805794113	0.40640506024703293	0.2061639274634898
1.9240631660662386	0.41595498318207025	-0.3209176986187448	-0.14504476842604555	0.4475538904936357	0.8862483157952388	0.43588199689818186	0.8354595121308912	0.5469464101778149	-0.5481900934336954	0.9379773334567012	-0.09360553205353775	0.03935028595901792	-0.08776896582728198	0.5237665448218798	0.32748465247245395	0.48262693272508483	1.4194751904262115	0.3557786599169374	-0.025980800276041348	0.23161125146709324	0.09540839484450828	0.44084835120565513	0.5014499491876206	0.15996781485475112	1.4988662665904466	1.53666166307274	0.7863297351421786	0.38399862658523015	-0.04109763023742421	0.294493057949863	-0.01662187583072622	-0.44289893631469807	0.3226636685065022	0.43277042670788735	0.38609186013251656	0.35547714711665085	0.3563264352267358	-0.079398223264971	0.7489285741344865	1.1096339458265185	-0.14811405838284003	0.5346155185178005	0.48965999000392757	0.13685544060625593	1.757335042730225	0.28365217092138567	0.039021796595535306	0.6444147771314984	0.06489540182178337
1.1253358782769072	0.3923983069827734	-1.0261329240144195	-0.387854441958142	0.37121330282425763	0.21108989423653562	0.33501075780947565	0.3054644575371756	0.749936449315684	-0.4521096055861412	1.272700454338076	0.1392231268234712	0.05466470727118258	0.8646789138678136	0.1818602537697876	-0.2782824603847722	0.14503862439914142	1.437331610721789	0.284681687431584	0.05795395158738887	0.5209618435992982	0.2205963784302817	0.5350635434530845	0.8970460381368865	0.27081311510460676	0.8035084982956393	1.2083563574552452	0.974938047644555	-0.4743828936071948	-0.40712161304141964	0.2082378310757692	-0.2261143070512248	-0.5099138400125851	0.08258824745664518	0.425527805342507	0.4384686296596229	-0.02555036348009107	0.17280200561132997	-0.3731204172165137	0.31806210074278407	1.2286766057578167	-0.355143811990234	0.11162528912106476	0.3064399436233102	-0.17136658857506482	2.3551059402712933	0.3680488061260155	-0.043914429807195524	0.32991672612057266	-0.11901022514007219
-0.031173705721196217	-0.4422778934782647	-0.5176695132701985	-0.28992123127491376	-0.018322457628195676	-0.5799904760654757	0.6170542190383485	-0.22148900473656188	0.6900082339314487	0.2774617831080873	1.0346219442745828	0.2445942893275357	-0.32780667421647297	1.4370597385607438	0.1485295291215173	-0.600084535583816	0.35540711493636484	0.7551330834163341	0.17910916308081018	0.10642795827726136	0.5099155686298555	0.4443868486286837	0.6360332811282805	0.779967918645116	0.05201882483171044	-0.4757242196497237	0.058672047825041464	0.8270428480506387	-0.7044410996012548	-0.9544913022808205	-0.010916294987629504	-0.8080940951608107	-0.1337561196081165	0.1234368591004839	-0.36296914150877513	0.06393322149955151	-0.285958038375192	0.44812972669373874	-0.4850700264582361	0.004813125597343314	0.8131584137657166	-0.49648925924331255	0.019202408043513572	0.2015083207246526	-0.5777838197827824	1.7813876888892275	0.3065562642885845	0.2017530117457039	-0.2787411062616777	0.028154869363339146
-0.8201483511216309	-1.4990993606461327	1.0077137703315402	0.3401346549860047	-0.5761446806974806	-0.6687188189317311	1.1513127475549758	0.008548866665757812	0.010388998157424223	0.7692843116036402	-0.2739059419534113	-0.13854602012110068	-0.738777336531106	0.8404303948196213	0.5786150102807813	-0.15983268614551768	1.0795887862067068	-0.34394659734835725	0.5753200834666972	-0.02059975200487658	0.06750461404967052	0.8057754671064613	0.5323094316955501	0.14066580347041371	-0.4414802111414505	-1.154984273978783	-0.8201169517976851	0.5392124108168717	0.10792894501588561	-1.0997468072575405	0.1790129746152419	-1.1013939520780236	0.8445304442889646	0.42106755557251163	-1.34895424560796	-0.12797053548640933	-0.4996655509937506	0.6906000201531745	0.020011395990900478	-0.28735082524041	-0.08674478277964796	-0.11360177612428163	0.680611686531702	0.30997093140895743	-0.7666245714758817	0.3277515641529337	-0.3140434473973163	0.5561405084102087	-0.4777365239526217	0.6660405402680322
-0.7860796595204712	-1.842905735586453	2.220046655833185	1.0737772384244904	-0.9477372815501173	0.09440686028296198	1.2902629616961132	0.9363030545396073	-1.2065519267358742	0.5188267450174107	-2.259822613830747	-0.6013581103739074	-0.6317592617802095	-0.6868431264450334	0.9922857505173581	0.5800828868958574	1.642454654892914	-1.1675968832149293	1.502817055543564	-0.16701011942762947	-0.3425562599461836	1.0516949196669885	0.25454597332003587	-0.2692510133523891	-0.7301726123695319	-0.6758656850482495	-0.5420915734280386	0.4019733058769794	1.2516882459925964	-0.5609710433781189	0.9020247579833409	-0.5840125298115466	1.9273987675711226	0.5651125741738007	-1.646087779436181	0.3355965336582393	-0.8402628961604641	0.21008583403046563	0.8887981798104428	-0.6659531977515081	-1.1277215504523872	0.8442175516235413	1.5595040664472202	0.2794551988074089	-0.6023556219193658	-0.94373473894367	-1.3121616420007194	0.4420683933556871	-0.11580973294191231	1.3659455847673414
-0.19371394222738253	-1.24478305579663	1.967417324957864	1.1746963446116825	-0.806407146628098	0.9757824405777011	0.5615190793184042	1.7375728742247982	-2.395193551757633	0.06643782825710916	-3.7873715960399466	-0.45670155970063675	-0.020092465486026632	-1.9624118039511493	0.8359443334544001	0.6848713590559841	1.4134737370336692	-1.2979556450155496	2.1937659528186098	-0.04866460545448543	-0.2328734615059233	0.7981015379196322	0.08880098485468098	0.19015054324846367	-0.46790216326266804	0.27375798872137475	0.591800071113315	0.4304371659995878	1.6063500894754	0.2664470647042905	1.5512921645484525	0.48737180827640453	2.2473081815677087	0.2101766117906895	-1.0369393434934946	1.0210319053815757	-1.2255744944385467	-0.8508082169801485	1.212939132074618	-0.9868444178577268	-1.829824310474528	1.7100244761420011	1.5954496385159862	-0.3075692612338795	-0.24217226033771203	-1.1450068165194314	-1.9831029023880997	-0.3610223279450016	0.10341267865993505	1.4693867592010934
0.22880116991534408	-0.37895734101485656	0.5073099232822961	0.4540975679371314	-0.11247900510034399	1.092455434695733	-0.6575427543303788	1.7253049105895641	-2.8200319004394143	0.3315254861295227	-3.797689857571724	0.3272054664237271	0.45525655404084686	-1.920857961104353	0.21979463263442647	-0.07695655537772363	0.5260563545561767	-0.9266201098361094	1.8349410900618222	0.38062865789506445	0.3149550153668428	0.024610577126374173	0.2756233052578078	1.1381174570212782	0.13879600552392418	0.6144223039281134	1.397483071311435	0.34962724226597647	0.8777842684561431	0.7958676244205874	1.4360215842336865	1.3470366624419634	1.5276436400708888	-0.4195046146046148	-0.08284065487010255	1.0131539176110598	-1.3483701667534944	-1.4466838777944147	0.433064051187143	-0.9169954950768004	-1.7821138179079055	1.7124658559389017	0.4933238222146418	-1.183896466992472	0.08415868838421667	-0.25628966003433334	-1.8152894898517555	-1.2371404324788977	-0.42222807018596525	0.8470816728853908
0.018146280609143837	0.00946095231563965	-0.7854122066441019	-0.3691410546927727	0.8223515209438377	0.2868396014843737	-1.3731100822312472	1.069459574412205	-2.0203798095117893	1.3576176412192051	-2.08571051698541	0.9643710722373694	0.2568096947898675	-0.5438350724306383	-0.18811183496059883	-0.852035671165248	-0.23170925433719627	-0.49561002696952117	0.4685003400808364	0.8005001386413869	0.7342004358705067	-0.7247565043755669	0.7250297700547922	1.4424431632906998	0.5533664102764206	0.13725564402608229	1.0123994368317417	-0.024316821913413788	-0.12959525487745333	0.9607969538550678	0.6017208564543345	1.5659236849445035	0.5326402572005846	-0.6474258110253422	0.628844090520435	0.0506635986519532	-1.0675444196822088	-0.7875529340994079	-0.8321963273474692	-0.2987861328075586	-0.8766371832752363	0.8669402188713476	-0.7663749931772148	-1.4454523722108965	0.3192702935670393	0.9662965874066081	-1.04111354138751	-1.2744451333990567	-1.1899145978851922	0.11571256998204531
-0.5886374601248371	-0.10333185855911252	-0.9132994942019418	-0.3797337167204951	1.5368906446596513	-0.785698014798495	-1.0101990293280443	0.5432751820008266	-0.14905195473850746	2.0607199256022914	0.5447883256890306	0.7127533203312495	-0.41113911693070676	1.2353080158859884	-0.05677837592769983	-0.6658629203074197	-0.26040499805248807	-0.1535049814714442	-1.0378879780934924	0.8020463435403102	0.5809163349305205	-0.818305456177783	1.0592163728608521	0.5234763553996221	0.48766015750912883	-0.3705705597271668	-0.30218176887351683	-0.4906000908401565	-0.49656226313959206	1.1764054465395057	-0.20603868584537469	1.4146559635117266	0.2813871894426609	-0.0838511796274298	1.0199447033826141	-1.0810720638546674	-0.6031958289337154	0.5957322735119995	-1.2536550979783596	0.6131735266493764	0.5245795602725927	0.019221045470467688	-0.9854315323026643	-0.5834512309066866	0.5529465863775934	1.643681125502103	-0.3569045480570425	-0.3436289761709423	-1.0176535373848192	-0.03272594152849969
-0.9756956741063111	-0.17922006411158142	-0.20280962649456824	0.4794037473933145	1.709809498043092	-1.3752341913300268	-0.11578242151997431	0.6268925468846996	1.962748390872206	1.4037647350818865	2.765285711244137	-0.2830088883073858	-0.8409752192724333	2.4044489802673294	0.09784915317062685	0.41906086609583304	0.22171600346566425	0.2745431740057287	-1.8563595565739186	0.28654842682096093	-0.061881648158651346	-0.2301161001183259	0.9200549113697484	-0.8242113960833314	0.14213743455728667	-0.23080969701654905	-1.5170594557228743	-0.6710315364671586	-0.1696182921015783	1.5837965286429931	-0.3780117753027405	1.3155873173058301	0.8550588210160407	0.8162202867214847	1.2177700049255558	-1.4300918571790118	-0.2515311508362257	1.2327643091632436	-0.18438147475648387	1.3423959557596912	1.6881278969534994	-0.09275627335682479	-0.1679296984790737	0.7337196265657048	0.8085314290330817	1.3921644350109692	-0.12873761144435253	0.6240196924590389	0.4278629204459109	0.37913372212879315
-0.8630561875973711	0.10351870345522496	0.33205893664938574	1.2650675748580749	1.290960616690069	-1.3293968796427682	0.16130098508717475	0.9918964465325695	3.145133433982656	-0.36880039839842527	3.47336692936479	-1.1818351931839561	-0.6320695133919536	2.572494360640592	-0.4365024629975272	1.3640911311900934	0.4499243618274296	0.8087636900810732	-1.8516434297141495	-0.42330324777746686	-0.7713013258378915	0.3833456986424422	0.22243971073345967	-1.2038588532616281	-0.1336940446789217	0.23004160420372446	-1.8503029189001536	-0.4976214991825247	0.22548659791140505	1.6355480319871283	-0.045475088723057215	1.1406355680758637	1.2625508354097965	1.0959042633407765	1.0474685444850766	-0.9477995620115637	-0.023152735491739063	0.24082229486244702	1.5625602378590324	1.589435779152221	1.9386703946382355	0.34469433528795385	0.46705698441133425	1.2592930848626351	0.9461283164561708	0.48528716481156986	-0.04112000406622635	0.6450801542769227	1.9193484158345806	0.6706749629214974
-0.6081677132055856	0.48154629226058426	0.27012422098486877	1.0535858924659829	0.44512593701839953	-1.0660645809101121	-0.6602494266336029	0.9118720398732124	2.5982747332520875	-1.937262017145314	2.4000968668895433	-1.3912937704631516	-0.09006198483155829	1.9635841830644007	-1.509818564424176	1.3354789145721369	-0.05928366275687008	1.024853071251861	-1.4011113667809343	-0.8500681565646944	-1.228236391959584	0.39116488147616313	-0.8274240899714943	-0.21649657802698521	-0.2847640142077391	0.13080583602916138	-1.3815471806054724	-0.34819491470507585	0.32229823258168094	0.6988957144014611	0.21112889879529137	0.3247639504352447	0.604800397998653	0.2844293769483206	0.20961110870756403	-0.44518116520979845	0.2735471191148626	-1.6777729933058558	2.4656034913681273	1.3817773182353308	1.1424707581908422	0.507447275993978	-0.0474600984964743	0.5659446062214307	0.7998619491930098	-0.47000534419685636	0.3789174928058287	-0.1767753205196147	1.8582150522147374	0.3485971156025702
-0.7468826430092528	0.5285870103155657	0.06233050395227385	-0.01702409503143856	-0.5136477032125679	-0.990799088429115	-1.779960104381267	0.10203184093108933	0.5576486654891532	-2.30848405014316	0.269506555649424	-1.0995440505426117	0.2104821785784042	1.0109242799121427	-2.0638274888193484	0.5589227135304836	-1.0376589127460356	0.43133549457668485	-0.8432145267007376	-0.7300892519392388	-1.3858824557748126	-0.10362004750560087	-1.8513611430830872	0.9864231271064252	-0.5315812818526116	-0.753975553320359	-0.7817388894125259	-0.5844043435611725	0.3597995648812914	-1.0061281374744266	0.06873062511104365	-1.2854562700634515	-0.8332232334772681	-1.0072711982341345	-1.053029275036177	-0.5497261247904737	0.6208433833683692	-2.8846008655401594	1.7771392221022277	0.8689508242609922	-0.1873187786765716	-0.04905984771811059	-1.260704878752511	-0.4701591903777722	0.3652667793043058	-1.0473228525832177	1.0179269553515806	-0.8217575992457744	0.08458142173262047	-0.294688112729543
-1.2950958964132944	0.2209241948911101	0.11058119306938884	-0.893352208783435	-1.1290030401482158	-1.0655294838731828	-1.9030032658891272	-0.9409993709987647	-1.7098737080008382	-1.7263634617313164	-1.6340019668612717	-0.8314548118285402	0.09492780620383955	0.08485389729370875	-1.319016936982563	-0.10236279663824904	-1.781003683579244	-0.8743291484157354	-0.287967375808123	-0.17494123368677406	-1.2916307796572144	-0.38803185854474426	-2.4207155039122186	0.9442378106092684	-0.9439037309963833	-1.56827397745157	-0.5888444341513366	-1.0149863796421346	0.5455786431314779	-2.3659641819480233	-0.2986825440138031	-2.918512410148363	-1.8755656468835877	-1.580178359436231	-1.845494786959037	-0.9861467969581426	0.6709526406897832	-2.3883209291996885	0.16118951605020937	0.12155020555034818	-1.2927765644735574	-0.8823755240059241	-1.8585968452540562	-0.7468463739136695	-0.17219367510269265	-1.2842840610216817	1.177218071143711	-0.6623828062607763	-1.8620105476243196	-0.5569817458788924
-1.630239510459417	-0.08117279803728016	0.08693873942836126	-0.7747656903874499	-0.9437137355626942	-0.9341336423358843	-0.6130465914328079	-1.4377365268538906	-2.7818199014560197	-1.0864809528146337	-2.3024282044883835	-0.7185424291125901	-0.11791866483916875	-0.551896988083883	0.21498276532394572	-0.1774303827993164	-1.810060695142107	-2.087333607866675	0.19336359068724698	0.43699389105970354	-0.9252917769567844	0.03708971933361339	-2.2130061265816394	-0.4577610736787738	-1.1990708299523727	-1.2967786461742739	-0.7611579626137951	-0.9905930478343962	0.5194749207717404	-2.4142941915659475	-0.5797497700504596	-3.4347543271456282	-1.758254889774091	-0.7910175844433627	-1.4560807860764216	-1.007905451531407	0.16431054817329888	-0.6837792061899328	-1.0774943399613035	-0.767095894318221	-1.7193562876904993	-1.2190137397833487	-1.2193495491764093	-0.22565149456169414	-0.559177353292886	-1.4971635613928362	0.3886111589050817	-0.2224447644816568	-2.3762603847150494	-0.19321155858153044
-1.1354908121854885	-0.11946457127499956	-0.46433805501474684	0.047977473068774375	0.0994285652777828	-0.35568649102939875	1.1641039013819248	-1.102371764268426	-2.1757527406983006	-0.7519336432095867	-1.6640882926399079	-0.44997153480226537	-0.10680005684955378	-0.8009557466109224	1.2256703090653727	0.07880627673835255	-1.1860957575722209	-2.3572046320190765	0.5057637811199784	0.7045954649227933	-0.2943889491995166	0.8886875719696645	-1.2535147619345839	-1.8503195613193588	-0.8964096222906117	0.0609051259856558	-0.8214457402262343	-0.12541939085484025	-0.12428031068918674	-1.2880033265235147	-0.6558153234676061	-2.415072378257816	-0.8729315371455991	0.7947756234140156	-0.19647028169633796	-0.3424587761051497	-0.6352876185791432	0.9088470284031422	-1.212924349669782	-1.4793863473117512	-1.5196995973184009	-0.8143770557456871	-0.05183207632072375	0.209925949522312	-0.6083173299060336	-1.8344169309421958	-0.9185260056261484	-0.3484583615391801	-1.3685226102080341	0.3005838475086482
0.0835574198450432	-0.0023334793833298087	-1.1184457090484932	0.6139368238461247	1.3330567948173755	0.5407754154256628	2.097190957721184	-0.3937191521994238	-0.6455861961838381	-0.32716401803816597	-0.49633651369779236	0.11281574393849911	0.07397058843066032	-0.8268970584192746	1.0683795768131044	0.2868664767386332	-0.3046530198461202	-1.5631388292326633	0.707836055229952	0.4456692279639818	0.39530149578560186	1.423978694168223	-0.05823498609520543	-1.9232049032021832	-0.08972497078632947	1.4439584903640317	-0.35439136582501457	1.1536240378154032	-0.9301781120729425	-0.004751266309103708	-0.51185073106291	-0.5821232727669471	-0.15681694087529854	1.8971554391987546	0.8558183626783055	0.5277913880603202	-1.111307985995405	1.536871372066247	-0.518792917756193	-1.597470869364556	-1.0109190389321283	-0.08911504125082417	0.5716648698426604	0.07955782870957437	-0.2822606983193085	-2.086390979210514	-1.7493375914702194	-0.8734451957634818	0.0083169288250843	0.30775963997577765
1.215338743040698	0.04380365923935024	-0.7994977435512991	0.41050479979215715	1.6788703733816794	1.3555796097538053	1.7425307539724124	-0.03217475997312017	0.628787813781071	0.44014451477316563	0.3472807611440018	0.5725793489646901	0.17248231659486882	-0.9416886873377688	0.42753416156083535	0.4787259081636882	0.4638453646122488	-0.37546055438984405	0.9856611801038461	-0.16103955484822302	0.7978070990736881	1.2360139102323602	0.613494923240207	-0.8275156631715208	0.6248676414733013	1.8216981999719186	0.5845797468219289	1.915655693931747	-0.7874420119128414	0.6210486847470946	-0.08187073944815014	0.900660931402285	-0.020740398244163988	1.674135309487034	0.9888287500538065	0.9753793916653208	-0.9304057184940715	1.3854783161019997	0.2788100403483832	-1.0500145697818617	-0.4362513919371017	0.467706758784334	0.45421384745070625	-0.03868351936891639	0.255448709884562	-2.0025981800635506	-1.5574807862195819	-0.6681910119997617	0.9163818518548138	-0.18265669708021273
1.5024921632566455	0.009792889876488388	0.7254054201549869	-0.1373958155651722	0.6059289330682331	1.6891424290679111	0.8290577835783332	-0.31769728144292214	1.1180908479633094	1.002069428168463	0.6369084152839173	0.4360730856699433	0.1361334866759999	-1.2293786984792194	0.35493345089838474	0.8114902355256398	0.9287888289491285	0.44329628917575065	1.2638794827150281	-0.6525277971388861	0.7057943325581828	0.6071974145675075	0.3508120887275743	0.1699517089185105	0.6503321477219991	1.1481803645801767	1.4523388932910843	1.6231102663147032	0.6230679580539616	0.6390934640757816	0.5576044030852216	1.462193785426869	-0.13624279357076838	0.4263909575629054	0.522205625943489	0.8652399778888517	-0.37081065738220137	1.1621505413408293	0.6836433480968178	-0.3440265552201947	0.11234979382527654	0.7461280126802478	0.23823983051625125	0.5230204542710823	0.669778108244487	-1.7127147447362632	-0.7937735083899607	0.7730200709185969	1.5771280351422137	-0.6289264173214446
0.9399412508429988	0.05152438109725154	2.0153743305347356	-0.3058887207813412	-1.1449538244138355	1.371081435336813	0.3636315693541783	-0.9192621705020834	1.1700155501485097	0.603704880421194	0.7077984236778108	-0.19930163640538928	0.14912879125158046	-1.3310273938416899	0.9347364955881637	0.9994855921344874	1.0378498588734157	0.7257200959354833	1.0444538019314407	-0.6333547131499684	0.23977502733175976	0.11384586223111227	-0.5022304499935598	0.24319170918693117	0.003553011482989266	0.20965175866827443	1.618864878003622	0.6576761617572928	1.9218489219334833	0.5587022508765712	0.9424644636128646	1.4101618272473668	-0.1336255739495545	-0.7658413997977174	0.24254170627635785	0.4967006612637852	0.06522768325451515	1.2773819648285238	0.5763885990040372	-0.17924484306544175	0.5447549159750918	0.7965904553450992	0.32766814558638424	1.2720375078220836	0.6475614885368515	-1.6182330801873162	-0.3616367288760318	2.2496807323862926	2.3613326925455933	-0.6481420704139744
0.18937376909311357	0.18061515597766212	1.2354598946490531	0.01621142575885767	-2.020479674696759	0.5780068021103355	0.648609828233889	-1.2728408159506075	1.263212732635925	-0.6344401220127307	0.8262125833223344	-0.6468007023342238	0.29028312536198614	-0.7811197443993557	1.303820201929401	0.4852574003389481	0.8264468477283433	0.8658993831043583	-0.007095652611475251	-0.18899713407782584	-0.26968194681995267	0.05565230509325989	-1.1281516870439106	-0.18002479598133897	-0.685602759215404	-0.2528446729071217	0.9146538190136184	-0.08483209061959535	1.185881820211201	0.5808020581843621	0.5343263142814715	1.3170062566831187	-0.08430151030249335	-1.0554424315469118	0.3814455287720407	0.12959704179373444	0.25054641760956836	1.5728914836237327	-0.0012701873947449493	-0.7760133992589839	0.6984232711418242	0.4415028151861372	0.35435367073629587	0.9306249509869755	0.1670671955566652	-1.767880592226648	-0.6152629745953796	1.9672409698840716	2.6977354747811875	-0.46805273967332073
-0.1360406448328864	0.18693166423396973	-1.6365469207426837	0.24820632260907596	-1.105382656838639	-0.20509326300454434	1.220881330730311	-1.1264899435607525	1.295897903098029	-1.6603960931357964	0.8277801010039624	-0.3993235126006968	0.33322915348129184	0.37086065104044225	0.9607262268074935	-0.6973305433527189	0.4095898953359189	1.1856813476719246	-1.2953510287198677	0.07839619499882154	-0.5777341430896029	0.3474586503009999	-1.023846418195235	-0.2570101745797003	-0.8217620716515897	-0.08583838580603917	-0.13358497587530008	-0.06406346985088814	-1.7987033486051602	0.4826017557753459	-0.5458769693837624	1.3320226291004733	-0.11932514958179058	-0.5133468952293144	0.42803735165429235	-0.18862334651264168	0.47587898800849565	1.647739565044643	-0.9191761227550077	-1.660360581164685	0.4761888045191057	-0.5644153919278468	-0.08313671021626269	-0.7883446776446561	-0.4386140470767601	-1.5415790059615309	-1.0461131885478971	-0.2077199444897624	1.5341478597525637	-0.5815901715725993
-0.007496746022485753	-0.07945149402619847	-4.351151370296953	-0.09516819661295181	0.8535201344125524	-0.45735925834611185	1.5433415126150365	-0.6996269048849116	0.8050581373085512	-1.6485848332859274	0.4816726896854012	0.2493566198584759	0.005919083589730456	1.3976677005703788	0.5366636443579172	-1.5733750852255115	-0.05829583373804489	1.4644446412495085	-1.5384788223814714	-0.40215665867962064	-0.693997828286686	0.7994780813974504	-0.4848927603993501	0.011633417827571857	-0.44274783061341594	0.46123918056894925	-0.6815763025758877	0.49249666015103094	-4.834382960425115	0.16238743876649883	-1.3379376924051123	1.1738001021476652	0.08597750015982317	0.09788594522446789	-0.06740237135415596	-0.38866379384240046	0.9107210884477386	1.2550592237493536	-1.8374931373575343	-2.1546649081101314	0.0029001215420623857	-1.9652404004222606	-0.5403903174209777	-2.3421709345417283	-0.773089547228755	-0.2850415804453339	-0.9688625929892385	-2.1546920496724145	-1.082966125749952	-1.0809510169751582
0.1830824865083604	-0.4579359307071222	-4.542497686308762	-0.7532009128883735	2.0481911085397257	-0.041353268483481455	1.4969357526318658	-0.3803059682446669	-0.22124639517971234	-0.901026277189244	0.031180051496101462	0.5175857753628553	-0.6110397876985795	1.5096031743649347	0.8638045208428362	-1.1441465109180764	-0.4518548432602695	1.1672209119367325	-0.17343182726166434	-1.46896201537143	-0.7786454201561972	1.2532669081208236	-0.21106191315671538	-0.1711259570215732	-0.10485388163422439	1.101771400136722	-0.32434525756839505	0.9590432376651832	-5.305440106490503	-0.046382908392131016	-0.9528379813263295	0.6534845536181453	0.9621969092702269	0.1514407699635662	-0.8072831341349429	-0.2786440420631493	1.230664949073964	0.4179742973305015	-2.266267803446465	-1.9931271881367074	-0.4335134715017935	-2.8806942449212625	-0.12705910156435432	-1.9060290704804015	-0.7560959662705832	1.664345862742432	-0.3488976995563928	-1.6648833965370637	-3.4509085224415195	-1.5099096000406467
0.17097166806453276	-0.5922698593535742	-2.219717025439191	-0.9928153927911034	1.3615366425450806	0.5963352702441793	1.1894416424204846	-0.3458363878265661	-1.080843297511976	-0.29955710788428475	0.05662503264874486	0.0669844263730409	-1.0640295411489877	0.6479270439522752	1.519085173321191	0.3270238601278034	-0.6847018045173253	0.11001894761380092	1.5923606343348915	-2.153579412663332	-0.8950755459287478	1.4197131518446426	-0.4203166416458931	-1.1035710514451658	-0.1728432430354978	1.5346333878246103	0.47582033740216084	0.9195601280490325	-2.852258377481672	0.2142396673930189	0.30697732225140173	-0.006746365473923813	2.1333499714654707	-0.2566320340851997	-1.0525284954817486	0.16092132728047776	0.9436732417787217	-0.6402101363878026	-1.9283169875306594	-1.370404788219302	-0.6099474628630268	-2.509157935301873	1.1539710959048681	0.2971170584552945	-0.6453969309409691	2.8895277082064283	0.21063732104280383	0.9130141566852854	-3.70152119258231	-1.3929618602496447
0.06221630714059751	-0.2426208165028503	0.28276920669930505	-0.46501897302247736	-0.5334767170557657	0.76307689636842	0.5674862359193455	-0.49075524039262886	-1.099506037246634	-0.04001820588601312	0.6894115141856108	-0.5095098266474183	-0.9212549716956042	-0.42958934444667984	0.9608885017727932	1.2822614884962908	-0.6785615619459603	-1.180768359013802	1.6348952083575132	-1.506713083722527	-0.8654052762270928	0.8564505550715473	-0.4878769936323537	-1.8371892801146898	-0.3183810812495702	1.3480708043968765	0.8004386341147868	0.3605943098846031	0.27523219405160065	0.7715013715787027	1.0546044024632255	-0.4304740522310199	2.3134259045877625	-0.5059645145579046	-0.4593445549500301	0.5592788097181968	0.024259929478059543	-1.5661249861610622	-1.0327423881128828	-0.4922686311457258	-0.5112160804087184	-0.9507524632352407	1.9424081215214166	1.8320989562008119	-0.6434372745199635	2.1967973818306987	0.2708438465392123	2.7271357872273474	-1.7588334806338854	-0.7866678380451096
0.0616286095926254	0.5760643952322819	0.8921544979725086	0.3630250306976205	-1.9125330676016656	0.1932408741245628	-0.49923957935226154	-0.6470514760409724	-0.48848061961593503	0.6059915670580404	1.1908933187476445	-0.23033778888207201	-0.13200307235780245	-0.8905143714342261	-1.5392430482640442	0.3976887328411124	-0.4243674244227972	-1.8388617520222996	-0.8571246904517147	0.3913182755179126	-0.38164154574464393	-0.6022676978267613	0.3779680508650678	-1.159597458180745	0.15630572134724324	0.2872326300527963	0.19943543543758527	-0.5507406332951449	1.6184115409251139	1.0428048522060323	0.29038288042382615	-0.5328579918176088	0.5667381738448782	-0.1803775562185894	0.6356637750913998	0.5028305153844164	-0.9555265447725534	-1.9768515150235078	-0.08878003118083844	0.6657497814845343	-0.2659583644117553	0.8152122579247648	0.8449605015396787	0.6255896538630122	-0.576296166564728	0.033030677818109595	0.15237448070756895	1.4111760464101453	0.5609758793534556	-0.22917934035286996
0.13774766396444074	1.663834401711343	-0.061466342598793015	0.6821435101207753	-1.771521101355257	-0.6214883838268711	-1.7676386107866457	-0.7705277835342111	-0.16824473365722606	2.092143754005287	0.6321888999660187	1.229242836835534	0.9825094296751132	-0.5835723550466534	-4.462058902080536	-1.9121358288840207	-0.1284312811476995	-1.4267720611564862	-4.1811945499442755	2.314871215806789	0.6746620013446882	-2.3861058634056285	2.084755140167408	0.77308138808812	1.4533895627217073	-1.2742465592169534	-0.8195633383282878	-1.6184052611029427	0.9405798509092925	0.7285488571128413	-1.366111274398948	-0.5728385481947387	-2.3592735502573015	0.4508278964024659	1.7120402996397612	0.10625056033802135	-1.3832081402126328	-1.6755955785786578	0.5408345571553386	2.0298392372961263	-0.011343423319047193	1.8105024529237974	-1.8288521532194113	-2.5457643279566176	-0.10987629201399761	-1.7069349640165743	0.5773937875642989	-2.227310373150763	1.4701572162897578	-0.1986842142648154
0.0867994825629794	2.6566159972568184	-0.5768015959610141	0.17599830569517672	-0.7111113743948796	-0.8862208831274204	-2.5392600357957784	-0.8849518990934793	-0.6597244779087852	3.5548264096986344	-0.9495332709279213	3.0405953790932783	1.9623006686360231	-0.01646911236735627	-5.172526346788802	-3.7457611071263273	-0.19086535431805027	-0.3544040229626659	-5.5364933034357815	2.9235956272803496	1.9483811867091254	-3.416692319560679	3.4270154241722826	2.2604957874920286	2.8131884663539095	-2.379839041257056	-1.307668150666768	-2.504224649176534	0.006777021815722321	0.16278537263540382	-2.2261260904156925	-0.7672781532458771	-4.365168202342402	0.7029413004178854	2.514396248353277	-0.019352100494215815	-1.1847848070565297	-0.8499943681091379	0.8237057430799929	3.0456266955719773	0.15176832918194172	1.8275345861172838	-4.053952627844527	-4.647824308145314	0.6983334832631825	-1.5297024612868828	1.7420381774906832	-4.883283735549401	0.9145418239163448	-0.6881015512799759
-0.13890895132440853	2.977083569475802	0.4353405906093915	-0.6784356656385031	-0.06956538449302302	-0.3481239666857218	-2.269846461683308	-0.9309293695755395	-1.3743857238333852	3.494635051825746	-2.3152281992183883	3.77805794232439	2.3679764924378777	0.3060991530205514	-2.6992240093139666	-3.5527560476477835	-0.8469767693740446	0.47567054268371384	-3.7646903162445495	1.9618833947123266	2.674585356730026	-3.0284626886219885	3.0929332586620233	1.7996969390527042	3.051752471874611	-2.2952043400491102	-0.8838798952286561	-2.7154664303101415	0.2155436367611994	-0.15896524675675827	-1.379745631220161	-0.9732300492721082	-3.940130208696657	0.20340937243024268	2.8454191187701627	0.4643661503341507	-0.7667910505235601	-0.004279739935457007	0.8372181298543162	2.9567310263357767	0.15199870178956873	1.3236075256482849	-4.032748590645235	-3.5577940358875586	1.225645052481477	0.10489709772454109	2.897883469652456	-4.1165857026087975	0.17607737070435137	-1.2582435461949093
-0.34082398357001337	2.0514316382187316	1.890210920832412	-1.1069419992617417	-0.4221308716060959	0.37353546646726177	-1.2396682555090723	-0.7843611677460051	-1.2411904349209621	1.5615750419386416	-2.179557190190242	2.559365819211183	1.867712182288466	0.3553832443435337	0.9630277174119788	-1.608380458876774	-1.7605016021755515	0.4775772214957654	-0.48486480914777524	0.4032564791354507	2.195263683612777	-1.663757696624766	0.9872896778637698	-0.17743205918496643	1.670833189789769	-1.2910465655179186	-0.1355732047685162	-2.004153227220012	1.0359340762592872	-0.24535879219658197	0.2604333391081742	-0.8409698647802425	-1.6725462021472948	-0.7094148509608628	2.223924247633979	1.0392128451954648	-0.47025974241989893	0.3901857036814597	0.5573849817685035	1.6155686104457228	0.014085225913772328	0.7492199390931956	-1.9861724387015585	-0.2616138345170537	0.8386325690969404	1.3304783673522456	2.989337324674443	-0.7302635869523194	0.09182556470996593	-1.3915887410499581
-0.36664658764109154	-0.10663676407335512	2.0314168847304774	-0.7635161712722236	-1.1550262957845219	0.39201926507166585	-0.415829206890069	-0.4372086875394825	0.008802958775108588	-0.7643157355958844	-0.5783395304216691	-0.1794191641589135	0.44415734860451994	0.38266221644757736	2.7093535485908213	0.41680377258909534	-2.114003871356812	-0.1177485503499654	1.636528797628467	-0.5835445720965752	0.5936762224911369	-0.5050570476787072	-1.4911578659225855	-1.6477330267866066	-0.5567375346636319	-0.4385400891261327	0.046557797516627364	-0.8175516182598139	1.0120627699328792	-0.5579667150124701	0.9733362128568851	-0.2543481748387587	0.3946524439909478	-1.3410350599677316	0.25858852746987876	0.7988752365142925	-0.22990554007988984	0.2262641444228543	0.014479524529914219	-0.12985032326241744	-0.05386536168209912	0.18855888010421165	0.2183041988645908	2.358244790816147	-0.3704341473229577	0.9696533647146631	1.733127730185925	2.302679745805665	0.18144458281255502	-0.7964233255412294
-0.35288013237285176	-2.519644174993788	0.721891247990566	0.030010886640404976	-1.409275722671721	-0.5099602702808405	-0.5129841009922133	-0.05437958103441025	1.4325023034529323	-1.6316263429698339	1.1046016515393478	-2.9049642797774253	-1.3680515280580183	0.44344368910731935	1.433307795302847	1.2255682239356647	-1.3083281382767433	-0.5500341077597983	1.5691476112295113	-0.7124096901288504	-1.170576702994837	-0.3400953243334849	-2.597954323258743	-1.1290358905796951	-2.174894244833341	-0.5159561861122758	-0.5412269066050563	-0.1069208619326008	-0.13497610697347756	-1.2891158035258523	0.14968791739860554	0.4668870887984945	0.8924920719874047	-1.3320808349664581	-2.4921792527822824	-0.4422764374877923	0.22444968677391577	-0.21673882891633917	-0.42793203134118174	-1.0865214180449085	0.24013025633258192	-0.3816526254128376	1.1298963621912526	2.6314937748212017	-1.5436771107869407	-0.2107981825083358	0.007837597276502264	2.940540790670312	-0.36669992702719173	0.4609205935999526
-0.518432785736581	-3.768903502550678	-0.3452273592468424	0.6713139594472723	-1.0774733274574393	-1.6119600544387989	-1.2370269781870513	0.24040124372334373	1.8596402154688556	-0.8290390037213513	1.5371931804591041	-4.066979422419512	-2.623223333187755	0.30460358841959495	-1.0212481516673013	1.044708446393811	0.36474051939381497	-0.32148711970734295	0.642069670562905	-0.5810941162087419	-1.9297335930293935	-0.8458669047139104	-1.7682882338330868	0.7808117228820767	-2.2952986672278515	-1.2038320934090303	-1.2086935875058147	-0.44015015297608734	-1.0269063376757135	-1.9457774309796836	-1.1050860544069703	0.8432834879893853	0.38215521470874475	-0.902605691590638	-4.424398704910555	-1.736683105009516	0.9815643379042488	-0.5357448036700735	-0.20481363457337518	-0.8080015533256829	0.9578933629078002	-0.7629476258072144	1.0834274623896891	1.5324296105328166	-1.859698813446291	-0.5283997012396752	-0.9010844417600751	1.7452802096253048	-1.3199161544391351	1.9458318808480741
-0.7568334916210216	-3.194696022494143	0.26264817740396107	0.8225182640534402	-0.6705561854357266	-1.9419615498748475	-1.5778292945121783	0.5807566632162013	1.1262661274696726	0.04238067759037118	0.7246587353659641	-3.239199937567724	-2.6231071335469958	-0.19590979869017497	-2.0368167645078903	1.029368156794438	1.8471876602403519	0.29691685185100813	0.7046556540369793	-0.7395444321442277	-1.2994200041308352	-1.0432270922219198	-0.0634823496726349	2.150490703785106	-1.3114520530665634	-1.4760957476326066	-1.1490951331351045	-1.3093385776470785	-0.32928842083563015	-1.857643503621867	-1.3265942470094085	0.6878346858866522	0.4150145714292383	-0.4279869781039424	-4.153469652359584	-1.9118948206375794	1.854292880368202	-0.49238039549352786	0.8653747207343903	0.0638918451315986	1.7175064795871913	-0.6845841720389979	1.3997461887295901	1.0510854574616937	-1.3284960176434704	0.5540120332434334	-0.49237221113152846	0.636328261166701	-1.5106467175776321	2.9929757355198134
-0.6458660666140228	-1.573935977134451	1.941654143866991	0.5883863760924993	-0.44101999602160996	-1.1754937405484789	-0.8834679663897553	1.204837409331664	0.13560466307353342	-0.49485840087403654	-0.20713576834636485	-1.4060706118069228	-1.5487267199530068	-0.8762478994571113	-0.9672043283737355	1.7684901903823858	2.2193817838797987	0.563745456680943	1.9967016799251474	-1.00185706213999	-0.04136445132375858	-0.3909414217025815	0.8799886021780472	1.8112532232555247	-0.39189432502875254	-0.7411506340780335	-0.28315789349959664	-1.5288116763470367	1.5502273264631687	-1.01078098898067	-0.3309243282426539	0.25715328613152943	1.5938009102642745	0.04081118371687244	-1.9805639493536165	-0.8341893457883918	2.5639097423418775	-0.1325612532443716	2.1800677454329254	0.5757051750205856	1.9110542905143042	-0.2135818979982553	2.52690645941493	1.7436420176060496	-0.6791770835655566	1.802043526865384	0.4930102279599392	0.5995632677181515	-0.2983556465400093	3.0515088127947188
0.007581696914003127	-0.38693441462374445	2.7588061368973342	0.2526969851614431	-0.06608584128041527	0.16668736462244593	0.4192084221123491	2.0243185800983725	-0.2362213024916776	-2.010786141932696	-0.3642658261567483	-0.08461301046762129	-0.32942303663155736	-1.3938372672466244	0.5922297770511956	2.612541676080535	1.4925590230454802	0.07470972993108509	3.113015222794062	-0.7864905336322014	0.6595220480181586	0.6690495625933831	0.3772727386857374	0.42028970080860334	-0.28695612840084594	0.5418728552881333	0.76247185411159	-0.46482572078351625	2.871049891818599	-0.125982098778797	0.7773664993250434	-0.023947722597617543	2.8793913572278806	0.6459073411330777	0.20210092959351975	0.4441101156334848	2.8668576792772105	0.27378733222944085	2.7202135995352776	0.443319498937506	1.240428825927402	0.21652485453931783	3.3947061275412547	2.3893706173304357	-0.4603298894430631	1.7313581899527979	0.8141699468334207	1.0266029562810917	1.5058304941136467	2.078291273622832
0.7592361401820987	-0.3036627675263051	1.7376334317188653	-0.06139026116556084	0.6895225507113516	1.305765792135275	1.2193978741850597	2.488410979956762	-0.01987822205928528	-2.6453987077770225	0.04559536418903855	0.026297378201210895	0.24737858513983038	-1.5996097069993287	1.0227034895807057	2.479322742021974	0.4854922944986533	-0.75560685413997	2.8460354259165173	0.026423030690978077	0.35311447201047935	1.2285736803998337	-0.7482976087041894	-0.54186538835793	-0.6567863408298109	1.3896997312387658	1.406353275293239	1.2068379838734606	2.520577689608783	0.17582719445093292	1.080432936403517	0.05408837181597204	2.82675971882457	1.1700533543997251	0.7348304424196048	0.8484212701878924	2.5438805862769795	0.41359472936219405	1.9469897534226954	0.14422591353156317	0.04647191303655833	0.2869181241039143	2.7084234621287098	1.852480297740369	-0.3926107808190868	0.39526557434691045	-0.034397621225433356	1.021677031538902	2.43728381271493	0.6245628956408003
0.9092032417868631	-0.5344526923177275	-0.04697102488724308	-0.4274361800571049	1.3476362942167062	1.8404210568802832	0.8157324554453743	2.093504839593507	0.16759727600855268	-1.2849959753076776	0.23589799321096805	-0.3760253726753272	0.2768603737171775	-1.5668635491625889	0.5604621947214888	1.1367649072725214	-0.0215080877491683	-1.0548073410290115	1.576182170137151	0.8407530896022721	-0.27566411516641814	0.8473496733506349	-1.0550782455713834	-0.47073749004908005	-0.5635404366988841	1.2839276526155083	1.6313210351933127	2.134190441715614	1.1338420346279	0.10322922950514743	0.8872291599442425	0.36980217073566307	1.2168601230691678	0.9418071297242216	-0.15036539558079903	0.40475235444540403	1.5002367187906906	0.16954863611866833	0.34241630829441005	0.15485134300435285	-0.9344347648741783	0.17730255321566393	0.5955062697169297	0.5934413020570045	0.26338340548285083	-0.715408280851762	-1.3032002066138344	0.6771335854846318	1.9212502840096755	-0.5343275404095369
0.3628480195828924	0.1537146249509771	-0.7923123710683653	-0.8492740956418806	1.1588374080343895	1.808666394658547	-0.40161422642168604	1.071212905805018	0.06986193660419306	1.107051908515333	-0.05780930379938295	-0.030123817577234573	0.48998168909888706	-1.3036304811732353	0.671102930255183	-0.46142076173588886	0.08443558366486538	-0.34153715024786546	0.656759682558857	1.0184833572371845	-0.22022433245558623	-0.07534432844106878	0.08524184932094345	-0.05761580809170703	0.436774887473788	0.5426347157251834	1.7094976674829294	1.7090773000572412	0.15338335402530565	0.3870288418707673	1.097052268965587	0.6655483934016789	-0.7474558347960444	-0.4056305350783501	-0.7123820533618276	0.03894942938276772	0.02892903997901979	-0.22617743048890773	-0.9809478744190251	0.3744763262319805	-1.1571690069250582	0.31559165798166244	-1.3387769953619932	-0.015685650756258513	1.7335112838265978	-0.4703265060161117	-1.7151543551667385	0.7337631847786564	0.7337283848348297	-0.921261434359831
-0.08843643354754277	1.8509246978071712	-0.020634693087425167	-1.0602909284940683	0.16603214281998685	1.3414106626863382	-1.3177422223457027	0.3726730704182053	0.06775372283701396	2.5093439097780936	-0.3171546717132474	1.4153189169144273	1.2778302411072562	-0.6430131053369681	1.9192900568854663	-1.0996383376047636	0.41429464522451875	0.999397007841462	0.7391673671481945	0.6276153609612021	0.6819340256165286	-0.7478781921702907	1.8830243067789367	-0.16593450703873908	1.7593193060503993	-0.16441833255361474	1.6303561162902207	0.719799412941985	0.15008620410681106	1.2814939911044922	1.8248254083799746	0.784272475182769	-1.738089482510895	-2.127574488699105	0.257477342631263	0.3693989373600585	-1.1563965382416186	-0.32183967910067424	-1.236713276776323	0.42254158778943074	-0.6271721921014569	0.7774344997190219	-1.6054794747230006	0.4882808359100574	3.2722370348945695	0.631006947286228	-0.7445399050566774	1.3285570889735652	-0.026054102628928322	-0.5736404608662108
0.41179958857953375	3.1929306222971054	1.055380555192607	-0.7125109765326061	-0.5567387222335196	0.4978046813098294	-1.0969065206929947	0.7463666069716229	0.47417296793466446	1.9741531993532602	-0.059910968549262325	2.8472506682288	2.1215680318036325	0.44147893032941193	3.0779125882556433	-0.4762394459851645	0.6467133330740655	2.073542283146943	1.1202688663415974	0.3175796740251376	1.5257642053583769	-0.6786088421788	2.8784524868693993	-0.7063824458819121	2.3507498930787714	-0.4572483810094546	1.0756660892106884	0.47145534973308434	0.43792700577252136	2.1056661002285906	2.130952159246305	0.7133003067960798	-1.5249558897728193	-2.695620603191632	2.036419138157184	0.9839979560563231	-1.4205832976331754	0.14299429452481696	-0.5801289051823796	0.295182487019217	0.23697304796802537	1.1116262779974402	-0.2955376842234753	1.0986022240349917	3.77510181577241	1.1969795917256112	0.8242986537950835	1.6428100400861418	-0.08663143781498221	0.14710047664502263
1.681491277054533	2.7812343829980546	1.1036813847931928	0.172560861981169	-0.020801379250148824	-0.5374191733851986	0.1285263405942222	1.8339673534826217	0.8874626087967379	0.4555836867950491	0.4179444867228378	2.7678693075314977	2.1298458411821586	1.5130925068137697	2.5543449562979554	0.5509261106093836	0.7489795200667511	2.2584624971531224	0.7706379055114948	0.4744810783248776	1.3362790876564639	0.027872773176264333	2.277389420582497	-0.8435944001650431	1.7342353778639703	-0.3841328968029388	-0.00562861560471775	1.3195048796260258	0.213380094924786	1.9389252329469953	1.2320920493100134	0.47661032073658416	-0.8835443694388087	-1.2654834699969082	2.7990580180138456	1.034848980857356	-0.8430169940351632	0.9067806332954771	0.13910505571930606	0.40888333504926583	0.9652183563156559	0.858570296451969	1.1179038519425368	0.6722886993862196	2.830133920827317	0.6584597928701439	1.6389019802936653	0.9345770473015313	0.02327704535081704	0.841371698602286
2.4565900493209676	0.7886747401023151	0.16809346438940367	1.0129000275597204	1.4429970281304636	-1.3166181739674505	1.442020337426328	2.392164997191992	0.5748666275446525	-0.441721679065529	0.3832531615628582	0.9471765064349693	1.0908520454139925	1.8982312782488397	0.3433195964618342	0.8324232164947047	0.7144527590863458	1.6257149153345156	-0.3471078524745623	0.7169981287871092	0.18677402506958132	0.8710789319521967	0.6094942831890088	-0.12725727244993948	0.4565849615339153	-0.1456953520389814	-1.0406778075717913	2.2541904287198347	-0.40750975883931695	0.7020747735944293	-0.3594894481180024	0.07977990563575409	-0.5651052844686434	1.2149881561149554	1.7047583602706884	0.3509694780587605	-0.21661591705159003	1.3477027306959388	0.17413841397525937	0.9348668440074842	1.232670275012276	0.1463501861306425	1.3000854154412247	-0.6270031332102913	1.1091496564727854	-0.1799272484570487	1.0836948046197472	-0.42638210691378853	-0.12062903230495377	1.1854751177602092
1.6590185478189399	-1.0801065241815773	-0.608099583635146	1.0901594709881668	2.399560720197479	-1.4176437165919942	1.9438090022665788	1.5655496741950838	-0.5358347855635547	-0.20023907456055187	-0.34840525498864294	-1.1676284707664775	-0.19103154940853986	1.353376598442321	-1.848364934581292	0.018479854053308726	0.3754719007677844	0.6933090742424501	-1.261023346913312	0.3785070559687511	-0.8315612811648663	1.3418745927753317	-0.8431258769370764	0.905101922710072	-0.4829823825881803	0.1089367992217493	-1.2937193953479718	2.0204023412090213	-0.7106295405019492	-0.6303477396900039	-1.2642136577825576	-0.4134638425897844	-0.6095136230599133	2.6805597019249063	-0.14545920770768894	-0.3267030383546625	-0.2595254632378302	1.0720245573400853	-0.5147357255385295	1.3584320288437126	0.869800286747929	-0.38342514574945963	0.2496673935505663	-1.576680499538309	-0.2721533984635173	-0.307753488007184	-0.18619956815664937	-1.2911566469457234	-0.34265078191900095	0.9664386479538878
-0.33052281732621847	-1.2879918029257227	-0.4685135348776022	0.2777028610486227	1.868081264932547	-0.889066519322404	1.4475778450186905	-0.14153739831454998	-1.559829970114945	0.32720101616513775	-1.075830612108231	-1.8369480343671503	-0.7005211838051201	0.416772867289605	-2.3968915986343853	-1.158619524283112	-0.3276046355691508	-0.0805084522012681	-1.176508455235913	-0.6011434155074205	-0.7782648599879747	1.222964768520895	-1.2132949299536444	1.3208160523203258	-0.5864325994944418	0.259861280412437	-0.6799110264308567	0.5393193374814889	-0.43831535103628483	-0.9640587378546543	-0.7744907516812424	-0.8145005997068814	-0.6014496817073088	1.9566850224508994	-0.9302539580150804	-0.2588779433442189	-0.8705749344840231	0.3299230505581919	-1.310900002153624	0.977894494610735	-0.06966704860327166	-0.2676452601439105	-0.9343543221364191	-1.4082252517873939	-0.7286946756018718	0.21229820681459716	-1.0138563194859556	-1.0383232897299315	-0.3038558561550669	0.2275286718890361
-1.8683429114089898	0.014519591144743367	0.14961470534766358	-0.704220735312018	0.443551753648665	-0.26093536465473277	0.533336888251711	-1.3370427984584015	-1.5424898720340838	0.17901237259529304	-0.9990137719579069	-0.765858029392467	-0.2635674018805388	-0.05367447367977815	-1.3493848690143153	-1.6265559702660348	-1.0095914294602764	-0.5100203568412428	-0.37481411508912277	-1.4696950964206585	0.13285164114679865	0.702926583961673	-0.6797373377850057	0.7907949863928887	-0.215267294125981	0.2178709130527573	0.07153970803843358	-0.9426317285432942	-0.09538741672436431	-0.16436474402353515	0.34513201555642775	-0.9089298994520564	-0.30111050854089483	0.014170911421278092	-0.06845795812883264	0.3767268554230149	-1.3125363777770238	-0.2350550407759716	-1.510580550688351	-0.18118262283717534	-1.1658987974637012	0.2697993771696481	-1.2538518454045013	-0.6382561582481768	-0.5574873611972004	0.4710660945121209	-0.9471482204236784	-0.25585789244652224	-0.09428845661657434	-0.6056317302851895
-1.6310696401558455	1.2684794727325632	0.3244160643467876	-0.9114762179535623	-0.3594191625276287	-0.013844312080117684	-0.016543212836969818	-1.1946916288322365	-0.5212349369586106	-0.5343305152601637	-0.1739847842354865	0.6964853165126651	0.338482431700557	0.27388399708269867	-0.09500832244366314	-0.9967998386797972	-1.0586743936988001	-0.5479937519837671	0.1817194584851261	-1.4228440748460873	0.8187485512871541	0.24605242684827436	-0.05394466989476705	-0.1419574891949303	-0.05655198491274616	0.062143570124177344	0.17843756027125093	-1.135392600444363	-0.17545997834754942	0.8508449045536255	0.7607973443733773	-0.6574148911328654	0.15180310370699288	-0.9908604324234769	1.2735541542001865	0.6968017651680786	-1.1247588359844352	-0.2616392860945348	-0.9010289141071972	-1.2083929266082039	-1.7378783556955713	0.5819882718874881	-0.680992388078541	-0.28087696132297235	-0.4344065258779235	0.02747367881139754	-0.5549901273268043	-0.012086872212805862	-0.11118331485555005	-0.9496958188643155
0.05858060165057026	1.2006634883631115	-0.18384365024392033	-0.1328452591379152	0.20825589504968284	-0.09736398978131726	0.11527011330860687	-0.262520343309783	0.5136297839875587	-0.8431327512881469	0.5419618357885424	1.0894235228276978	0.2979412182836245	0.8912376374152631	0.27084977828203044	0.10548165187966319	-0.31609339117313834	-0.18178390163654404	-0.03855360583812826	-0.4653367402861625	0.5633842145738835	0.22847869928262582	0.12233875375368132	-0.6825283947744861	-0.33560201402407014	0.059707412442942025	-0.3633374434096824	-0.009784306849066062	-0.4493970107282353	1.0485702929121212	0.09105876828637541	-0.2632383040459799	0.5268416535469069	0.038573037293528664	1.577409702167852	0.19351506375411265	-0.6528272093612373	-0.007964090960005927	0.09838150521798807	-1.2250092080090935	-1.3535188457319025	0.3225565401321067	0.03692831278262972	-0.5737505536353649	-0.6786566385740558	-0.4862456832987435	-0.5586173428726132	-0.6394311169650221	-0.44323634232828185	-0.6052673066502502
1.5725204313117105	0.05691726465688219	-0.7539472648353794	0.8496718508688866	1.3724008935571388	-0.07659414696714169	0.5869256175751842	0.2791155491242298	0.7120454161708827	-0.12359859707293804	0.4822555352118307	0.36304352156132436	-0.3241279634690636	1.011530769143029	-0.06847773448056206	0.6985284165898077	0.6145302745823641	0.4358833689399306	-0.6180437879766372	0.5952928869098523	-0.20499845746160136	0.5979977967427577	0.003425629327228727	-0.49894505298094294	-0.6237594651394227	0.39292262249904164	-0.8458499983689379	1.2545808364707902	-0.30049257018888	0.24924996220751655	-0.7418014113584891	0.006623411936898301	0.7607767736568868	2.0283767674652067	0.6007823638094201	-0.619310196700653	-0.5444262731560211	0.04004751640389554	0.8108631869086943	-0.3509393456640803	-0.31625821938870036	-0.19594216156298794	0.23287750755934916	-0.8211099201698681	-1.0241142801107432	-0.25239680992823277	-0.8696391743709881	-1.4454025425810817	-0.6729465493843322	-0.04578515117726011
1.5915480369798554	-0.8633647540811539	-0.7841403956515743	1.0688174237060708	1.8188165088264336	0.2705883700471979	0.8335440844561962	-0.004615096142793584	0.2059163829736691	1.137076199989583	-0.10964542119510048	-0.2869860392423886	-0.7374543671170519	0.3836993975400304	-0.23719493359439836	0.41804909656516176	0.943593536866439	0.8829772455715853	-0.7576313220193474	0.9722889591288932	-0.46541521175407047	0.9384729337706674	0.03645799470081282	0.142390404192824	-0.40246547559998863	0.8941113828797511	-0.712537983263605	1.528385905873589	0.37095976436036704	-0.7983218836464889	-0.6817656012149582	0.06674577502895113	0.8865797337029875	2.9628193986855935	-0.5349308419132789	-0.772747223653031	-0.8748870074489551	-0.19435623269666255	0.8661815802387058	0.4323015142041035	0.5043291844124496	-0.38700754135457405	-0.08658158004186409	-0.4070143109749955	-1.021842564077663	0.5664824950551308	-0.7335104219477929	-1.5723538154473318	-0.39847011610457583	0.01208160283381404
0.268152287632886	-0.6936157097898976	-0.43638410162865365	0.42570276767779536	1.1600220782775468	0.6423655348952123	0.6936852284578195	-0.4437134527467146	-0.2430398808079358	1.79343518182981	-0.4673318670696168	0.03497890994836439	-0.38940095518242396	-0.4992729476377897	0.15063231004437283	-0.17921327430337916	0.5734782665619118	0.7134017502269551	-0.19322612787481377	0.5992903863555541	0.16842040830958657	0.9559291656330614	0.299362304783542	0.7241371530701322	0.27188151535577115	1.1980465315149396	-0.18176428403926406	0.7792449439826754	0.9072324867675903	-1.1937778741625753	0.20592973239294116	0.04410765057907267	0.8701925957178392	2.05731698954965	-0.7178860976230127	0.03018396200874695	-1.0523111438728179	-0.2874730512989537	0.4646675184665008	0.3786628609997265	0.49332188132215593	-0.05605312490569882	-0.40282246648560704	0.4091990785880826	-0.5704306613567058	0.9521402954686035	0.1842658061541599	-0.9208399584159351	0.22362846172303508	-0.5930598131706755
-1.1825400130293735	0.16933134460295565	-0.37245756223743326	-0.19977018093579513	0.1597515046350677	0.5690703782047978	0.5606035519735991	-0.304092617501016	-0.24520729194172664	1.1336389445644983	-0.25683243125381927	0.8672139402856279	0.3706041973916486	-0.9397208702969927	0.6466740130283831	-0.2869505696974039	0.20381272339052228	-0.0990743540538172	0.5291888138311437	0.009134761636694915	0.9571089757894881	0.844556245736269	0.37683385054486496	0.8397289493380892	0.7452169844782761	1.1805145250694502	0.07229070909911599	-0.1451349773963704	0.6446480467975453	-0.6944394411296294	0.84881708901653	0.061563104821684214	0.6508462213444397	0.45299410067135615	-0.030045155774048288	1.0207109912091852	-0.6397421466172898	0.11014769317165217	0.10335761681595598	-0.258427264884943	-0.07060186314323741	0.38958045429033605	-0.31526676742992843	0.8648241005420213	-0.029945761847234714	0.3007992917997616	1.1583576695162112	-0.13917490210054675	0.6311591815055386	-1.2169750573656128
-1.8221606066521137	0.6631029188764213	-0.9116854719203983	0.033093592429812684	-0.3819044421682698	-0.01254504575256767	0.8570771241048237	0.1398015364502635	-0.1581708734043123	-0.5046966717417541	0.08421836185686235	1.0183978866830254	0.6682064672322122	-0.6779149434556001	0.650580833642582	0.23172840283141302	0.4495416129342551	-1.0408120225398736	0.6126118324394951	-0.32439175510120877	0.8405795134081496	1.0127162771941114	-0.10801811275048086	0.37273056265345567	0.42470968537385406	1.0832016950244014	-0.27231508061297466	-0.5711713560423238	-0.3090266351463188	0.15742896459892633	0.4375170076672178	0.05358656721106971	0.2890203448328232	-0.2434763389790599	0.5034309386742574	1.1500665560574341	-0.006167012104490781	0.7516859330152234	0.03969921756821213	-0.6696592514995532	-0.33351864599611736	0.3847974709053569	0.029279495582991484	0.6283910177922302	0.14270003574565893	-0.8097564906875085	1.136388990107963	0.1456558703210477	0.4900645267285847	-1.106640031619211
-1.7352769391555514	0.24987567714952616	-1.6516864466349122	0.9078852996440063	-0.5555528126890701	-0.6726140096249217	1.4064705606418153	-0.08307299769701049	-0.4445985819564736	-2.0789575591317258	-0.018230310025135175	0.04156268785411253	0.06738465671195458	-0.009039391256593097	0.11316946087841082	0.6932073754163373	0.9983631971468777	-1.4986810632929675	-0.2277256965394373	-0.38430425282359687	-0.3698783867113166	1.4307423395624022	-0.9678659800065785	-0.42564586246812036	-0.5750651615677156	1.0978873379890957	-0.8719733609852188	-0.6108050925469162	-1.2222081448321793	0.5932348330285272	-0.6688061804402906	-0.13134263065543256	-0.057755099318257765	0.21822453213167192	0.14296582482274797	0.18733426898051508	0.09630193031089061	0.9982447224301877	0.058152515562866866	-0.5443725707253939	0.13201851095466066	-0.19546844685535816	0.11410054326008096	0.09026050493479144	-0.1712200002061599	-1.345351432910284	0.06435761030758555	-0.08528349136464948	0.006091013391882981	-0.3147543570990514
-1.543345585703755	-0.6307799098405128	-1.9214922867450144	1.3388796407013512	-0.9418437579901662	-0.9640234680604413	1.496003682403112	-1.287411241890921	-0.9350116826833629	-2.7081181967024093	-0.5120444939400816	-1.2298097071494873	-0.9576792075551183	0.5896342498553137	-0.521629141835871	0.39548854880326484	0.8915761570362445	-1.3418192154132	-1.4934860536571524	-0.40958585358185423	-1.7410122048992427	1.4862225313813846	-1.577045404471403	-0.9993462507105514	-1.4888474629192627	0.9924308837322153	-1.1810829303822232	-0.7229335614544892	-1.5506773704691197	0.2937473206461143	-1.398569928073494	-0.4559659004077652	-0.3206025589102435	0.656786737224424	-0.8002821439554849	-1.0453780479734394	-0.4773040346069201	0.5311915560532349	-0.19846056098610168	-0.4235370697265643	0.7783765830341449	-0.9051221354103965	-0.3616186134011854	-0.2232781279343248	-0.679543469134876	-1.0861181341776214	-0.8589822094942033	-0.3810252513030884	-0.3977592906521628	0.2697629603615074
-1.5022401675664272	-1.1851690010249216	-1.4686353971805395	0.6186532628025513	-1.5506082861261352	-0.8393062092054857	0.7007518649849138	-2.47453442899467	-0.9864888018287639	-2.29083716469969	-0.7711939153639961	-1.6609215752815474	-1.5243917719350435	0.8259106470785658	-0.8523841407597206	-0.5237814490613447	-0.29880749861172096	-1.010114283469539	-2.291796809454208	-0.495814172916491	-2.1708002245084113	0.7330298920760949	-1.5207827505348217	-0.8484306553013476	-1.6215226197120367	0.431249795311947	-1.0075490623498922	-0.9206237176536874	-1.3820574436997854	-0.38961610841941574	-1.1741787148290512	-0.623409885217532	-0.5690725062342018	0.09039706772225804	-1.4079753305338814	-1.511342074417682	-1.0133112569522977	-0.2788020453159697	-0.7119433341859819	-0.9369564100582157	0.6885884753016271	-1.1702124068813822	-1.0905157376538146	-0.2343501628337229	-1.0087742583180745	-0.8069319649570068	-0.5031554248927882	-0.35905506187399033	-0.5302736106329191	-0.08549726454957417
-1.3050000505827881	-1.1194562190330055	-0.6467800672872207	-0.6861713159561411	-1.6288725428132462	-0.5161789343660456	-0.4351938666598886	-2.340095907821381	-0.32563761214415216	-1.442330081827122	-0.3537016541251683	-1.0746802353934053	-1.229571295473155	0.65313068767039	-0.8002303849263135	-1.1722593487186868	-1.7701617918625068	-1.003576926332284	-2.0282915400814283	-0.5114476346899464	-1.4898212430290059	-0.2936509488057096	-1.0210025076280749	-0.03249278681075427	-1.0035240763304978	-0.3158434497892513	-0.48427364063024453	-0.6919996263458906	-1.0843434855990028	-0.7976893206910449	-0.47636128563520125	-0.3739485053925444	-0.8119743203602912	-0.9821844202974432	-1.1679682080546099	-0.9637749336724957	-0.8181814492447083	-0.783948219766236	-1.0181813546066847	-1.8929531767981846	-0.30189658143666676	-0.8445842072231264	-1.3911256480963081	-0.1949346104884931	-1.0697995651691594	-1.1592322800412138	0.7436613274209752	-0.025738286534764832	-0.45799315682908703	-1.041046856545681
-0.6747655253856991	-0.7979844665724999	-0.022976794490227388	-1.2707525708268526	-0.6860054261604639	-0.06016166518557443	-0.7946408123875321	-0.8515064088320874	0.5298211539409351	-0.8792670272609564	0.4836252722501088	-0.3186790375522167	-0.48256270377991173	0.1641256458252444	-0.4537197470891146	-0.8728066989117248	-2.188275754407231	-1.3334375794236453	-0.8752215687468233	-0.3324370729942712	-0.5422695303717486	-0.3972729424479859	-0.6512153652269016	0.72759125227243	-0.3159192199095199	-0.3424517081276825	0.3296793298981811	0.24264427442560085	-0.776831792030522	-0.5604764884075296	-0.20865723642085388	0.1617506877594817	-0.8388011567457104	-1.2121526922527928	-0.4268880469142965	-0.10796450448555621	-0.12288329124621025	-0.7499810406464458	-0.7173854232030906	-2.3633057597543483	-1.2865292435960538	-0.33440812137166026	-0.8784056606390658	-0.2073540197308284	-1.0708877466811704	-1.722374078860148	1.2023877247984578	0.3282425782439647	-0.2397345482166462	-1.4551186816078014
0.14343924885915516	-0.6918851474576656	0.11877296710722582	-0.5201313129200081	0.5912026335177428	0.6759479775821566	0.06342108118298431	0.5221689153814805	0.8330676129787175	-0.775437230577545	1.0961881675009646	-0.1796440698969878	-0.00873754554216984	-0.4501339582395817	0.099407051364151	0.07298038058028751	-1.1062392026887071	-1.5207472268249367	0.34632900875008155	-0.012084132458060377	-0.2295876132073815	0.856001451716965	-0.6783332109014297	0.6494946433117417	-0.1728611093432159	0.848880300488212	1.4951837001543749	1.2991321673534013	-0.3362489810081691	0.09115655341787644	-0.6618183156022961	0.5095587429692512	-0.40028810411208643	-0.15456021357322697	0.08085596038818733	0.16765740962319325	0.19999964222672362	-0.5189132788302642	0.01543013951482043	-1.6927741925948254	-1.2272990175969214	-0.18114146722906416	0.10630465029499049	-0.1377655554611303	-1.176204981565569	-1.4684141586839268	-0.23446600498630477	0.41689601254409536	0.12835936008671028	-0.6177244706330068
0.6350316160646122	-0.8499617559932849	-0.04811525042080868	0.7647330063764703	0.8431828327852948	1.6381310164682548	1.1555704125584265	0.3349280800690381	0.46510133264412207	-0.6400556535013441	1.1477015828040387	-0.5215596493862843	-0.1201236162406223	-0.9061183151382347	0.6884608715176951	0.7085080000651186	0.46651049811640927	-1.1059982425205461	0.8195002954413999	0.30851626223488415	-0.5948142154960303	2.1876861736706545	-0.7909473366027929	-0.310863071905556	-0.5081151863739104	2.326509571170264	2.7473683325291915	1.3999564913439604	0.2050308170285334	0.5625082209199248	-1.223467938404801	0.3280157707482303	0.429550489395532	1.0058998316401027	-0.00908618306403237	-0.3374510260305905	-0.1872925947704073	-0.5143166099036962	0.556112001745502	-0.2582738708068394	-0.1380432232086202	-0.5099700223877252	0.7891711476957669	0.016362603534574575	-1.2137869615954426	-0.07749441374751852	-2.6458488047851914	0.16367228986261204	0.49027467560273885	0.9132104394954667
0.6331112405885173	-0.9416179670933027	-0.08980448768512828	1.1823218519460756	-0.47078202693487314	2.288419089675631	0.8615545955963856	-1.2349993022262298	0.03596038925400113	0.13269897474386705	0.8595688050555248	-0.6159877912072911	-0.49978317535862243	-0.9594503581328176	0.986763012916427	0.46902515211270535	1.0242839544199307	-0.10572499206632771	0.4126627273752908	0.5507467845276909	-0.8949504297847694	1.5485680014274819	-0.5089766063181456	-1.3438631615511871	-0.6924226206542994	2.2171442339916196	3.2799785998739575	0.06319439476631696	0.5510550459707622	0.45549828592608205	-1.069934525453518	-0.19175100629015598	1.177931320461285	0.6853416467607689	-0.4398711449932571	-1.0089795177342498	-0.529423911680422	-0.7401024242584024	0.49465585879031254	0.8870805264108914	0.8514423003591701	-0.8840237906697945	0.7155429697891222	-0.04360922300310748	-0.8114676823902588	1.5346945343665663	-3.7952292326969204	-0.2524729394634431	0.4895562678307318	1.8297817987443448
0.47961228839192876	-0.6976924661821502	0.3166896303586346	0.20538832183289008	-2.325712478447349	1.9855276955861787	-1.3605335897034978	-2.5372785723257345	0.1304761476036548	1.521762173012054	0.6163804368041337	-0.12399750870916557	-0.6237826118499421	-0.61590672043898	0.7448226621994488	-0.24242515503884468	0.05823586507662563	1.014611517530542	-0.2332039289059726	0.683598291422794	-0.4889277491617784	-1.6853262408531344	0.22049174169880234	-1.571027488644309	-0.23779151873906745	-0.3927467272543992	2.3517200862389296	-1.9579840209663135	0.5153476551322769	-0.07683445375689978	-0.03777673830069965	-0.4863781131819075	1.3552490921504496	-1.2962282007001	-0.7137960363127068	-1.0838943901705804	0.14738991189471362	-0.8555304558782664	0.07264100006427941	1.0568035201642652	0.6775836236908305	-0.7292992610012449	0.17401935883587488	-0.5362208461381839	0.13769587091064708	2.1350019937715827	-2.391380415644394	-0.5012563880486097	-0.05080668094748376	1.3931195778075702
0.5500875961715131	-0.19663906605666817	1.0842802315449742	-1.288489598818684	-3.0740836022195603	0.7122979472427503	-4.132395541283318	-2.192567027658217	0.635114586782647	2.7121559340513484	0.5057651201457491	0.5167678083976724	-0.2996877407367251	-0.16375427906785414	0.11507902354347734	-0.5783175509529522	-1.4805747907121416	1.7329891625531118	-0.34486513318136464	0.6305872352742996	0.4665795104893462	-5.596351902720563	0.9289926244547405	-0.9125788714707709	0.6637717323423103	-4.101941935254478	0.2140855528123671	-3.2328882984651384	0.314805552542368	-0.5169976792401645	1.2120520159852046	-0.2105971332653099	0.90478204406233	-3.392175543962673	-0.5925234403779974	-0.399136489975584	1.7280955344767535	-0.6491647499698062	-0.12710942734001762	0.50793953343857	-0.5189814787078967	0.06293076913796862	-0.1620873062218753	-1.1697140687405378	1.2035223233239132	1.4406914605905297	0.5262666468520794	-0.33852927710961583	-0.7742898943757937	0.1276120529107919
0.7855420843494156	0.26582069850909595	1.7138396049949507	-1.9587775806344538	-2.0782160778575145	-0.7199480414848284	-5.248424896880199	-0.47675034386961507	0.9309852228197402	2.7844622756284556	0.34017290971301956	0.6883842094576731	0.2160545482141523	0.07802127416581366	-0.4052466469262279	-0.21551806661452233	-2.1721311527876006	1.8072751466716677	0.2170474193313776	0.32333469533362247	1.2184497448012654	-7.180147680023194	1.1208769803692495	-0.08467393265450486	1.326491416146792	-6.124273478233126	-1.7896169181409554	-2.894676959092587	0.31161988762018356	-0.5056991998801763	1.821263015634148	0.3850343723891271	0.22382110798925578	-3.8455746611879973	-0.22519431062292583	0.49593215485341297	2.913260825180494	-0.2790600921613402	0.13013666714696856	0.016410564930882145	-1.5492691162760437	0.9615064611404293	0.029825365962127953	-1.3310179821053978	1.7174586882503395	0.2886732980350062	2.598848321045155	0.15830556508313884	-1.031660985959641	-0.797691441693017
[truncated: 72 more columns]
