# Supplementary material for: Diagnosis of autism spectrum disorder based on functional brain networks and machine learning
Source: Sci Rep. 2023 May 18;13:8072. doi: 10.1038/s41598-023-34650-6 (PMC10195805; doi:10.1038/s41598-023-34650-6)
Supplement: Supplementary file 1 — Supplementary Information. [file 41598_2023_34650_MOESM1_ESM.zip › matrices-bold-time-series/ASD/ASD101.csv]

-0.162891816700203	0.3105357580972271	0.34924803074617156	-0.13534083986432807	0.9593441073951738	0.6159194632971213	-0.09649211599085912	-0.018081358205147568	0.2700579893935334	0.6568709406303669	0.9438771402786663	-0.3433727171469113	0.41346585686444365	-0.4756057812721838	0.15956940981296078	0.7466581686737033	0.11617871113844012	-0.19871917271080175	0.7135682641362524	0.12820883455220744	0.11613538206364203	0.26487784586609986	1.3081320463722352	0.2554812532457208	0.31505279722149554	0.627078596747289	0.6555452463926886	1.0747615067528506	0.034317967335319485	-0.3867668216168515	1.134529772700626	0.4174513238264366	-0.1660187411399286	-0.19566227075641562	-0.03285233869123957	0.06704029400479525	0.07130564361898144	0.46132574175106594	-0.21537717925941927	0.5416501847024279	0.160156627050238	-0.9853881538801192	-0.021876247047469804	0.6351356378276293	0.6477938511400653	0.4640479576734394	0.40083294073454173	1.2693801334273807	-0.06808078760142316	0.19097003270966778
0.19007876727879824	-0.33061007417683114	0.33555305554301	-0.09548023386946326	0.8510071183867931	0.06192734685898792	0.07216320156082467	0.01848450614056482	1.0603180665998013	0.6034287171964523	1.6442605742540939	-0.7764837523805987	-0.7861763809049751	-0.5192907187062008	0.22855587546105785	1.1488617007362532	0.14064067943236758	0.14599023308564696	0.7647831591151082	0.16818306859931706	-0.2365701555448797	0.41523793438256673	0.9065582125549343	0.4115148780035466	-0.22664021693769268	0.600554810859594	0.6042182085896037	1.032365064548924	0.11083014708308601	-0.2608448812505323	0.586785328975724	0.7947981384618087	-0.35494894503767277	-0.06630891303631266	0.283523556882749	-0.3633797006035208	-0.3978430498096279	0.36078947181584886	-0.23451417441982733	0.8959292528137229	0.37221077732049734	-1.4799943352064138	0.37729365939502835	0.970470272204868	0.22665079437999325	0.3107595856602875	0.34331124809106034	1.6864481005423555	0.12033162325312204	0.3712324813011285
0.4008450386871539	-0.9962128193600214	-0.048993674002360085	0.11182501683077678	0.21254902889811994	-0.3463631059251504	0.1529806800294091	-0.19484819927516417	1.725978506578329	0.14750515395520117	1.7320777656815791	-0.6860342790457759	-1.5996900125611901	0.06905929587593608	0.2585222478519392	0.9171546879196015	0.0759751634361829	0.8168624441201788	0.2970535298911575	0.23399981047191742	-0.6156486782737212	0.20040644875877842	-0.12554008507935605	0.2796469550471536	-0.5452556456561861	0.3657067593888691	0.07558563551363812	0.18304936345723255	0.025505475946762887	-0.04429684159370187	-0.373149409686577	0.8185551906929142	-0.41304013258340116	0.033101659548222716	0.34729396763430126	-0.8055486709080995	-0.6007411532415079	0.16987122615829442	-0.39889575834393826	0.5933049023574141	0.42937037699645636	-1.239751327365449	0.44125097801147634	0.5130857818332634	-0.3157671536386685	0.2849709920616987	-0.01910908461504539	0.9761808172336374	0.08443777384418542	0.34954558542066055
0.2866038434818932	-0.6709596890482651	-0.5202196249453347	0.434655164599952	-0.5935128398594868	-0.3035298036402769	0.07075418852010273	-0.5465552493973774	1.5584432978681644	-0.35570540833190156	1.0733969313754304	-0.20532487556986306	-1.1019126743413565	0.8235798978162682	0.38033410476954416	0.2617436320966043	0.06374927490821229	1.3268238210055026	-0.2977984767580383	0.4431509691835936	-0.7582032216333917	-0.27380029105681536	-0.9038563643029772	0.04944264283122363	-0.3605889141027841	-0.013375967898496577	-0.5264887174955072	-1.022215217277537	-0.24685143057650374	-0.1424570170933949	-0.8357797800542949	0.30273486613250294	-0.0032983946212415895	-0.0320008205668863	0.11530858499814475	-0.8998788593777532	-0.2812060641274273	0.2130158286191317	-0.5854099224922772	-0.17899381609300388	0.36232372495241	-0.36189841583477483	0.0032739247768942756	-0.463247080565744	-0.40576651506270334	0.4751318498399052	-0.21247629735646292	-0.3363260975975226	-0.2588745059016508	0.2523903299054972
0.06741438393026261	0.6895078625511004	-0.5526547004166067	0.7122746109228628	-1.073122420212391	-0.04009434147348296	-0.07326402517618999	-0.6263768383126501	0.5142589176811119	-0.5741577882930717	0.036654364710555006	0.19755154335263755	0.36922049003283025	1.0483818119472788	0.6661997781865526	-0.1572774479444294	0.2447135814360018	1.2525861168977952	-0.4558424929340218	0.7780487803715049	-0.4831012941078431	-0.61145020844823	-0.8578765028951914	0.034866023840895585	0.030218970759186226	-0.3986381764002518	-0.6291009202143425	-1.7486065347042958	-0.3504186745108031	-0.5075646811848092	-0.4255205838932724	-0.32205633073761925	0.8128416498946256	-0.16898494362981445	-0.15172463731561603	-0.46884698199661623	0.34016148801229185	0.5048683190374993	-0.5562055119577628	-0.6041388046554573	0.43539139374085384	0.6798520614876029	-0.6160388060350789	-1.0204527712375975	-0.013425372006855169	0.6189346630016694	0.144556066876654	-1.1854585095885533	-0.6163746554667047	0.226289133221084
0.027164877030884785	1.8977224821477066	0.07732203325056039	0.6782173427675691	-1.0041902795512172	0.09936496863049421	-0.12055306450747433	-0.2561200996260961	-0.681833958737318	-0.5733060510140884	-0.7565386108173358	0.2301202571209413	1.4477832223206797	0.6303463743145277	0.7831653772854371	0.07206509252587709	0.5183270317160159	0.587833739287395	-0.01801927740116815	1.0436078054825517	0.129504121923932	-0.5782132152163094	-0.31183533593127305	0.30377911336930985	0.03938871796742446	-0.6318651974591393	-0.06165806134636582	-1.5346504385893724	0.09410751709770625	-0.6563998736568425	0.3056062857106638	-0.4701711630390726	1.2929616952105571	-0.18382457632093552	-0.24409928802023215	0.2873185350203011	0.7267420724860331	0.6468202066838076	-0.33960025972344865	-0.10685309291289932	0.6969334131150512	1.4243394599304138	-0.926409583568541	-0.5664009831467743	0.3125071809681249	0.44616659323209046	0.8158419930740497	-1.0316152088501724	-0.6784293772965624	0.2133479168592873
0.09302414912975712	1.7867488924853192	0.9398078602381174	0.11218588142372299	-0.590919376248195	0.10893705983331892	-0.03998811788212352	0.15240402630793795	-1.2299650224056466	-0.7209566969029874	-0.8904709663230056	-0.016100303050789418	1.1095260163392997	0.21852394027969732	0.1381233338232031	0.6544555731748108	0.5471974784697204	-0.2595667471490189	0.5759880501232143	1.0114699251708865	0.7334589476973185	-0.38903722112176764	-0.08327160823117104	0.5658830980682402	-0.5709399575264977	-0.661891794037843	0.7298943638994934	-0.7385835351736725	0.934225765572014	-0.3121195261143952	0.5154828796584742	-0.13702150737513305	0.5971995352940198	-0.06365003423002571	-0.25861228155442084	0.8522017802060338	0.5190821309024685	0.2670427730543421	-0.2987957982634267	0.9340963854846766	0.750383246806215	1.6011054902350117	-0.7455322515789289	0.427409132292822	0.11012754562247384	0.07866442973292953	1.085193305739423	-0.3334026095793168	-0.5106528338015607	0.008927778009121963
-0.10362043611521368	0.5314652365305352	1.260143002446567	-0.8952866157457304	-0.25021361524630154	0.13668230780135268	0.02731272626337919	-0.024476981861775125	-1.0120632598393893	-1.199173432753392	-0.4611976886501541	-0.334619287952234	-0.3069115229475769	0.4801955988140209	-1.4062455404881589	0.8683093918010493	0.07184792623583229	-0.8121805618915149	0.6866558725145008	0.6116954123140949	0.9260598982960404	-0.4622501921002811	-0.5844750840118135	0.4525005272818679	-1.3883494301237584	-0.6359578345686362	1.0539347813128772	-0.19053490056774344	1.4457421705457563	0.16138962962474998	-0.02046850538347569	0.034564506013213585	-1.1981045637075718	-0.03680015935263992	-0.4201621700438292	0.7351773541831662	-0.12570688896010024	-0.5423628812952384	-0.6987969939625599	1.4879883503226883	0.15514407261426202	1.0993919228836295	-0.3377200710468405	0.8823839595422978	-0.4515673985294618	-0.0678656611691377	0.4749292236316566	0.04274864489903643	-0.44015127125402354	-0.4772135951651871
-0.7278228231187593	-0.5915086903717932	0.6583223155734507	-1.8250570513877316	-0.23856788033735996	0.008378043384329216	-0.07402143361620452	-0.8432982939922552	-0.6058818561843282	-1.686111363454935	0.03577219555224291	-0.6845045711240106	-1.5193352194520349	1.2658080081135274	-3.023306495195178	0.2737229240704556	-0.7641070211700975	-0.890421195097969	0.0656156401755573	-0.0029951666079783704	0.5369978499489364	-0.8973691868789366	-1.4270493065090126	-0.10059926700613535	-1.720096239149496	-0.7866634721159523	0.5772779097586731	-0.37124231113348083	0.9957610905779927	0.15638471445483765	-0.7558276355877818	-0.4604862379112175	-2.8397607897967925	-0.2869824247563762	-0.7158285487697671	-0.10350804814046863	-0.6857281415533659	-1.3390954290135189	-1.26742766224243	0.9022160967745028	-0.9606089594125226	0.028196904330762922	-0.11521655131401558	0.2684682832652776	-0.8150258693522038	0.19460296359235418	-0.711694248298364	-0.24958769890157023	-0.569917099688169	-1.0708492500468094
-1.4167363768418328	-0.7262429566029369	-0.4393652195926445	-2.0052776179396696	-0.4416857145871986	-0.662558560857239	-0.30872051405185646	-1.5541750807223265	-0.5827565749185347	-1.6144211600809506	0.15223522591011765	-1.0664385642541365	-1.6304228068397972	1.6889927222693553	-3.4322323029213777	-0.8926412806081263	-1.440779421757252	-0.6840650269327417	-0.9250879795727269	-0.558079604560079	-0.21463860518328623	-1.282102458776951	-1.8850629032032487	-0.7484162623817664	-1.2412279286650254	-1.1399206082789302	-0.38704149313278513	-0.9346385302130836	-0.2543566514489328	-0.4015308887142641	-1.045399616659232	-1.2709119150918091	-2.933040948970774	-0.6585768739044379	-0.8456276115625982	-1.101725606120235	-0.757326853744855	-1.8133855596902089	-1.356898715351172	-0.45965730108402086	-1.8697798516763877	-1.117517690430248	-0.2516780590285278	-0.8486708227672511	-0.7255968503647684	0.5384773071409317	-1.612058824573541	-0.7894235933356909	-0.5910407602892225	-1.4488623065604733
-1.5633590795397758	-0.34347301201573144	-1.1770846301578664	-1.1657877052179328	-0.49212821766029835	-1.739759645362711	-0.428493023278668	-1.3081372450423203	-0.9017108627431263	-0.7618364814840954	-0.13304958112472806	-1.2360393215449437	-0.8860487263337937	1.0808881330640705	-2.1408499020488967	-1.972471423383847	-1.4651880736945195	-0.5032377448304236	-1.6244695018052104	-0.8261032475827002	-0.8274490845043445	-1.0784117809285676	-1.6090376406996847	-0.9975825499689458	-0.2597525902523492	-1.350242762765939	-1.131558724635109	-1.0555089629731464	-1.4018340028672893	-0.8959809643028401	-0.7688860874880435	-1.4797975251210411	-1.3339730754531216	-0.7616658620717157	-0.5787141658671089	-1.4577271183306502	-0.38910087022316137	-1.989706185772306	-0.6210851114760013	-1.6243042039500113	-1.9466890896097886	-1.5696920748414875	-0.5704734285401027	-1.4619450247337151	-0.4758694100386377	0.4675006787496333	-1.560549958104867	-0.9701971641681151	-0.19654294052133534	-1.37163639489353
-0.9266612939352324	-0.41888354818321294	-1.059138082033566	0.22017343122854252	-0.11464327674136203	-2.270751894939222	-0.19971512634025743	-0.09688182132158447	-1.059113566960854	0.4657089600789687	-0.46343914998985786	-0.8118225402975993	-0.16046463941962713	-0.25905723786721613	-0.11210503640002381	-2.4346521561075396	-0.788376847491385	-0.484310952626321	-1.587773240489723	-0.75304106702693	-0.8443220959369093	-0.18947479790006286	-0.8294891659272354	-0.59044558709933	0.614178957310582	-0.949563510677978	-1.1018058763853966	-0.2644811889520943	-1.6095492047209914	-0.7344433024849472	-0.23491273109467528	-0.6572708325408394	0.6218832481103247	-0.4202786710725881	-0.05988064371289456	-0.8085302409432581	0.034746636224838916	-1.935108626782081	0.5468611677247471	-1.933225510848635	-1.3233360181334908	-0.8655885468399196	-0.7325186118101273	-1.1765208476311269	-0.41697397140698544	-0.1057301679623446	-0.6174235619615688	-0.6405706642905369	0.43336304613702376	-0.8167662928832119
0.09991316606879395	-1.0065853327237486	-0.3443512351625684	1.2147609933348016	0.5799243238730185	-1.3782535839450347	0.3125529026172027	1.1435416828622258	-0.7627483242066941	1.3701192228139358	-0.5256056544926853	0.20345971584604267	0.05931665322965083	-1.3664944180977938	1.0395853196115468	-2.175540924741242	0.14981866637793945	-0.539588156422738	-0.8829170747369788	-0.4864289612823491	-0.1919090587002094	0.8863109468134018	0.00921753344471846	0.2907916835394436	0.9917847758791458	0.13082629417937944	-0.3050186320400923	1.0390194759164653	-0.8480501115104621	-0.06054669246154853	0.32069085790219	0.5541694524174319	1.4056402071085048	0.055472559023046895	0.3356053965435781	0.3731041635006894	0.19890730888659572	-1.4895679797678285	1.3536103064961176	-1.4823212180255232	-0.7129448948439766	0.5949718400892404	-0.5004956396003957	-0.46925165032146154	-0.42919416398765053	-0.7712863309337279	0.5844910999064132	-0.11826434624820444	0.7725738480351518	0.023326467205071224
0.8430926882484311	-1.1200649658512145	0.3063738061390721	1.1540101549065345	1.1121053375083523	0.5217945148061371	0.7041095529749481	1.4344309260669426	-0.31102819455121866	1.5557650112956152	-0.3898178630832646	1.1684450420939854	0.004932903930901213	-1.5984964857936108	0.6170223518790334	-1.4364674003006543	0.7769733441139399	-0.5572393671205877	-0.008631692140318755	-0.2844221960331385	0.7175635099961644	1.4586277140536834	0.6435504460866689	1.1252355027141558	0.909108029017276	1.3079488696497925	0.7010885011142448	1.8861342239757068	0.1531930862221614	0.446885497533017	0.8871861613516572	1.0671458602414292	0.7595533180902985	0.15509114447670158	0.41465235949255147	1.1289053670033344	0.12818382562906053	-0.5053264192363305	1.3677455242225576	-0.7739943178105458	-0.5938371422253611	1.7296438627885007	0.09902410305798452	0.013299043996712003	-0.09399633121637108	-1.1288956888984307	1.4051505528575243	0.26947421377524583	0.6083521874736714	0.7977925632624646
0.9321464946999859	-0.10857546723719193	0.4806522016956487	0.1901908410043594	0.9991864232693831	1.808429968801899	0.5440518692921799	0.7056926577973827	-0.23219940038815634	1.177438738583101	-0.3909112986666682	1.3277246110880034	0.08518236147558744	-1.1812702456175093	-0.5005997371981412	-0.5964763123823692	0.8123527877614094	-0.5797560860492014	0.4530247709616137	-0.32305451553241005	1.2405034216042634	1.196037621499669	1.0364352690819527	1.3817939391845648	0.6266964079112517	1.7484854828595788	1.2191692709832922	1.5768293223140006	0.6185224764219914	0.4480611978553642	1.3499473977463619	0.5075444035595665	-0.2293551155139183	-0.24505000005418381	0.32153120212407704	0.8831974998589635	0.08957547256100865	0.702342619083777	0.8643748399378659	-0.18209654997860533	-0.7282720759859135	1.7036958456567783	0.7594994560321858	0.16405628111921824	0.6481141517223762	-1.2314726408506307	1.5878517872572226	0.47311523149381274	0.3580928329583339	1.1036791045443592
0.5244251218904157	1.2974144795224671	0.2803061998605574	-0.8741547721503691	0.20037780202554123	1.3097999138248388	-0.2005460122870947	-0.19806422414436525	-0.6148315096782048	0.6651876744680184	-0.6842846566216918	0.6564241754246851	0.32474787366537444	-0.7823524620583875	-0.8655219615942341	-0.0322947489169124	0.409193218963475	-0.7265880854079381	0.2365393329395513	-0.5162139665358054	0.9670832956225386	0.34075435785740177	1.2291002149535217	0.8803130581308033	0.3482740396497495	1.1349166132846518	0.938850793918026	0.3036818346122142	0.3542787407395127	0.3690957681041037	1.3070806305495357	-0.4272762945719669	-0.4539038357341986	-0.6535848941966481	0.26808114575784736	-0.00037062083355813625	0.27991299846257467	1.420746975350854	0.4233488613107753	0.16244558357465222	-0.5765979069562832	0.7151935984647046	1.0452678642918625	0.31381073936614595	1.2633563647103563	-1.3941890220931719	1.2272699962874511	0.5650931505325321	0.5477731426342562	0.7041723422169484
0.03598197302508786	1.7325385963389297	0.04283863467248196	-1.292500117405282	-0.7639450983271664	-0.2632240145762256	-1.0408901456082849	-0.39163499933946844	-0.9244490163789489	0.30952448477423466	-1.0024319391657068	0.005697097487562761	0.4679010092056723	-0.7217019695277489	-0.03229766287246333	0.02781803422348532	-0.042881211624080574	-0.9530663036384178	-0.38233792600274963	-0.5373353318300335	0.043641616175615225	-0.5145680539094116	1.2915403347948737	-0.04756573606693432	0.1381216130261808	0.02856158198653958	0.18459148365889366	-0.9843952793449868	-0.23361342177581226	0.8064597341177792	0.4698598927898293	-0.8052147205596545	0.04335969316407144	-0.4143270873156726	0.24028364633081326	-0.5829212577155103	0.633194820746572	1.2285595102289948	0.319528994292195	0.18027080720135666	-0.05301663635665438	-0.22924061426227646	0.7082026829084468	0.6059494023129127	1.2000442844580528	-1.643789863670896	0.5463237692950116	0.49449479496706245	1.0595623993210002	-0.22322103541528548
-0.2548454130500849	0.8604199590306404	-0.047987626336301784	-0.9448943473243295	-1.1972169839153004	-0.9424638871856054	-1.327833135781297	0.2607806564921728	-0.5506678075102697	0.1412837540500919	-0.9279254844165505	0.22277734303505262	0.44206249750317467	-0.756866420619902	1.057553810001062	-0.29358136779007676	-0.23519014192057924	-0.9787694242897046	-0.735762401250939	-0.11430673143873869	-0.9346008216424468	-0.8365610405508028	1.3422102384866075	-0.7590709393572647	-0.003780156866247521	-0.6133939346865956	-0.35801223237814794	-1.3570914990344618	-0.5881036343661018	1.6438090662797005	-0.8043824597558972	-0.4918017492244055	0.3430507436455086	0.5911083104312039	0.08882575423459202	-0.3084265988371103	0.9060885302683973	0.5091387954523885	0.40264308040552393	-0.16304398076410928	0.34704895450244794	-0.3497000095941563	-0.014364166949940143	0.7483302271921998	0.5750602612061366	-1.5792716676501364	-0.22089043513265133	0.14912106480799972	1.159315970274435	-1.075034063198196
-0.34183600274931464	-0.18539838956575302	-0.03805059942209341	-0.2905128827735995	-0.8233315189750344	0.3032824377806327	-0.8144779992586327	1.1703699114942903	0.49764551401306895	0.10575027434688329	-0.39028241186906615	1.1526233340806769	0.44562776355336664	-0.5694502847695704	1.2539376251517687	-0.48826239156947016	-0.12844688650209574	-0.5554924094285577	-0.28574966420443676	0.623891527829948	-1.3926291774758528	-0.46633209321105096	1.4382991356354489	-0.7844508624953382	-0.09634588678088196	-0.3388063230586503	-0.2668356961003962	-0.6556506345411471	-0.42918181373939673	2.024793123377407	-1.637574558233389	-0.19863571979178798	-0.09072533747754442	1.729902668874966	-0.15113937841980937	0.4444114062085966	0.9060377215604672	0.07484905024868285	0.47570828631384876	-0.6292085518926338	0.20660483848970052	0.1654070179511804	-0.46502438832429055	0.44563297452598744	0.06835833522424682	-0.8848690882255581	-0.8318901454054801	-0.3801430029013704	0.38716000576047094	-1.2017274222893106
-0.34596330046576396	-0.20517034827471328	-0.014834892513767331	0.1338957659409929	-0.03653648450530657	2.2959905101346667	0.11101733220272038	1.6474637492247275	1.5115627088735661	0.20046320552143873	0.2034930010782601	1.695977229506187	0.5607696128444791	-0.22997393548706224	0.5196987316093912	-0.028213978109728467	0.07356222468660117	0.18122176084204986	0.8468907720277851	1.1305391017764275	-1.1987713992823585	0.29663763728535636	1.415772470215136	-0.22978449337346657	-0.19738878080531105	0.3892497249805557	0.19151404009996514	0.41081536558475895	0.12370810516782753	1.2896851751979324	-1.4428240098744414	-0.5718050106587839	-0.7388171179588621	2.1497507533243843	-0.2122015876751827	0.8179644977843812	0.6268131035844681	0.2795924690346332	0.5738111145186292	-0.7142291908522984	-0.2190158621409111	0.48858154205131465	-0.11113157564795902	-0.11820591664626223	0.11716816517602323	0.15042317638336514	-1.0917176508376172	-0.7438729925958644	-0.7535300272599691	-0.43480845697196835
-0.34255505507251155	0.585323081146519	0.01632690279525032	0.1262670445330842	0.4684106022402095	2.879161232736473	0.7745972631404694	1.403829803713769	1.728325123121398	0.39850778690646843	0.39344525317544216	0.9632776533737794	0.5281051124590436	-0.0596606320032316	-0.1281749951445992	1.0835249258343709	0.09743880627412167	0.7201413268578433	1.8766946706567154	0.8827684868059523	-0.6721593811308677	0.8857226372941929	0.9983723181759997	0.2902176595753343	-0.37269644891656006	0.6963348123560751	0.2956815620768182	0.9022898460088088	0.6938528499218072	-0.21335729047475077	-0.5323837297763732	-1.4379324627809005	-0.7141515832809849	1.5405985481561104	0.05523011078117041	0.4375490978026435	0.20381441932819255	0.697359768187913	0.784777211593054	-0.11432228031090685	-0.2514647472513666	0.12994709892321857	0.8670805006434411	-0.4143187616736523	0.4216320177375601	0.8237660318438166	-0.9841177877600653	-0.6147412767873283	-1.2327479286421574	0.726453601119992
-0.327991068405168	0.9023599330960407	0.07032600621367388	-0.1681220488263284	0.33878815539632007	1.3157253599874275	0.822212430399602	0.5848525297119793	1.0555732539988338	0.5385535618582661	0.17656001669052065	-0.707981161511994	0.09921285495676271	-0.15163211603231044	0.09730713196183251	2.171074770604994	-0.19775039500788336	0.6409928436106895	2.0098322991623085	-0.08986593579840225	-0.22120807527453404	0.8862510514065697	0.1922136048256665	0.19088467416096208	-0.5897458717465596	0.17980920953549015	-0.3946404391512326	0.4656644783531133	0.9115758205042191	-1.403580677175921	0.21559632187276268	-2.0341566822297303	0.10608344454108873	0.3802946889811977	0.4097926879485373	-0.19632276070510954	-0.21292095774156553	0.7622635296415798	0.9543674730755989	0.8414111789088304	0.4065817699107451	-0.5462579762246668	1.6194029032058197	-0.1467322885462151	0.3941905164080812	0.7574038933825343	-0.7096210773214076	0.01159356739186074	-0.6237265085150495	1.4920105815610045
-0.2729250248141462	0.13067282159151772	0.11777215499802929	-0.4847397008465236	-0.16763121220782606	-0.9130964710119845	0.4778764717869431	-0.4342741908400486	0.15247826096215467	0.4208062694317677	0.00412079277135519	-2.0081735885262746	-0.4873619973354144	-0.22525896938792592	0.8223032884789007	2.4442567787745535	-0.7032288862909633	0.09038048208549838	1.203212371908623	-1.1543900843852366	-0.018865685760427717	0.42505345396916805	-0.5242577085791245	-0.5513465004073081	-0.6873242753868077	-0.7421632418410653	-1.528579717962642	-0.3825305177705184	0.6792618753262528	-1.512739262622004	0.27054552112733427	-1.8395945752586158	0.9105865229842465	-0.5449748571961478	0.46749412544979296	-0.3141696374846666	-0.5382407003858911	0.5199302311691293	0.792662871928923	1.4175040766971378	1.3017139428912978	-0.7844591769978972	1.423231820137422	0.45902539748292887	-0.035157400549061156	0.3068308040569581	-0.5337708757310596	0.8195057704978331	0.4078704176348448	1.4006006685092385
-0.15099417066077928	-0.8098865755916581	0.15437064607084586	-0.6071703016018821	-0.5378346127112364	-1.8100679124576027	0.2060654863384399	-1.1969455162478178	-0.1947169134387472	0.043687868520747714	0.2533789590413164	-1.9271057006752244	-0.6385338246612613	0.01091681894266357	1.0098637378789292	1.7691427037778646	-1.1140819473377654	-0.28957692121322137	0.23328204025474814	-1.6316909786505802	-0.016211699952001658	0.1325220423715603	-0.6133416734317371	-1.3947353564618712	-0.5232707798483834	-1.3157689021273484	-2.2517107487354298	-0.7540871956765527	0.26914320968166305	-0.7310284623568315	-0.09564684346215664	-1.0138066322162362	0.9186578923207396	-0.834987937977459	0.22303121469175502	0.2369937002399447	-0.7521476102836542	0.480877915212981	0.2994170519008573	1.2173133565027028	1.7370192318755253	-0.2827522010997939	0.4771336815039651	0.9640202248828894	-0.3183767413590408	0.1396826515736137	-0.5829013298597462	1.424575319191197	0.8576929946185156	0.6257303898590184
0.06449986766921116	-0.6289828703879292	0.26346255241604666	-0.40911515351520666	-0.5473462477230797	-1.0223347031659376	0.1748773211246897	-1.3018000987170064	0.2187145215937822	-0.31782369982650605	0.779975496661357	-0.6892042953538075	-0.10527293335168858	0.4898543058977178	0.2232992200744561	0.8188082454369102	-1.1477005208300652	0.008123586037269719	-0.07464461189684427	-1.4218219729067072	-0.15858599782632427	0.5546592982021037	-0.1322747122216663	-1.7545020833773701	-0.15155796805929808	-1.17688340517859	-2.037911422339522	-0.2056439859182004	0.09975132256368784	0.1621756940458347	-0.26174495180594826	-0.06970644908161318	0.27319231978193964	-0.7088142793166294	0.14864767451825944	0.8568609591933186	-0.8661106408861319	0.7734413246556475	-0.10650958122076229	0.5950943876148185	1.515227980856263	0.5232076479236343	-0.23199055720806927	1.156704707601098	-0.03623119995685712	0.49588565967597703	-0.7862916224458931	1.5876514634822028	0.4814643514616313	-0.25557265533932383
0.3835228559836045	0.6087064803056058	0.4926097944997845	0.10390974530926587	-0.3762549344112842	0.03771287437290538	0.13367037987898947	-0.6558877834291531	0.8796349889215376	-0.33200306097987564	1.0693731673478666	0.5779639463034651	0.6194325985554499	0.8748519483436173	-0.8541550105465728	0.3814908367414845	-0.7726662834563831	0.7966036279894929	0.3171106381385903	-1.016915509069135	-0.4466534670640647	1.4933600738459256	0.20332788068696694	-1.5033681202923794	0.21418137451239017	-0.5549913734708303	-1.192210414730867	0.8762715405228991	0.3088575085348086	0.6152213800642273	0.021032157746436554	0.658191850374023	-0.1863024133499397	-0.6139407552854488	0.6398407384894635	0.9303122946339889	-0.8916111965042323	0.7964506673117657	-0.04596214206938394	0.2191338786152525	1.0290034240975348	0.9537904255388748	0.0247787190501393	1.0835981891861932	0.49151794874212756	1.0009777711708998	-0.9742488433285297	1.2665387650033504	-0.060998303438358	-0.7366469568897198
0.766278428537254	1.4346766998681288	0.6645332806600206	0.7423028660921422	-0.23336431093425394	0.06678649507801807	-0.16892003149923437	0.3336810728010308	1.0611422808291067	0.07798994822059134	0.8063739062407688	0.9775301448388362	0.7915286287161246	0.9364216518700395	-1.1772729507634725	0.5466985833787483	-0.23454884399995402	1.3318123563487902	0.6689427327336365	-0.866359366876041	-0.7655519423978974	2.0140006753859114	-0.21515006065703726	-0.9511944598494506	0.44317329740796585	0.12246803735401411	-0.48406362902112693	1.6476027119630086	0.5520638521079314	0.635426783274424	0.49314754969283675	1.1157254912291168	0.08794238925256656	-0.6787701627064352	1.4324825873452525	0.5314462692697985	-0.8195639692564067	-0.030900202147811456	0.2914246708131287	0.3014636829101087	0.6736795042639214	0.7191996602276811	0.8582936069846587	0.7675827913379238	0.5611077871269435	1.1810532944496654	-0.9802509584380413	0.598228984930009	-0.11687963990886803	-0.6577207419679558
1.125728601027878	0.7254037304668466	0.43638810870788036	1.2203720220833765	-0.03965202452048244	-0.6632445023798048	-0.557456273351354	0.960031057329825	0.45052237262871886	0.6369634247408079	0.20339192981818371	0.5517217169456425	0.2729830973057675	0.7096674749868469	-0.4141663868887903	0.6651382808077474	0.17363251568837482	1.046888534798291	0.3275557978941642	-0.8194139543004676	-0.8070648489682857	1.2881304693456712	-1.1220005016197472	-0.411091150158566	0.633189135345701	0.6392911765192248	-0.33439097413011026	1.5388789841723474	0.3288058934068264	0.4542798494414514	0.8402081079992764	1.2844438294158944	0.8211004743833377	-0.5967901063223479	1.7531403925248883	0.2565920950241948	-0.6296043907768296	-1.331920542132695	0.27110373468276167	0.42538163577181126	0.3920658755897639	0.04023080960235973	1.112306452668962	0.12431153214572421	-0.031195773922323155	0.9740758999300764	-0.6768939828124362	-0.1433282708195674	0.17689951877218382	-0.1554204012093268
1.3686252766475178	-0.9271289517980007	-0.3409127833555093	1.4037122261942139	0.38411153290824995	-0.9552759378665912	-0.5634636896481704	0.7692750812306338	-0.6500857953607583	0.9062968514494918	-0.26681428862142725	-0.036494908971167445	-0.2934579630260575	0.3045688486917315	0.8404117870278581	0.12748908216755056	0.37943307127277365	0.12221417513971392	-0.5231978998520408	-0.3355401785323977	-0.34339129832616255	-0.5000415754085124	-1.591955489009822	0.08625558336405093	0.9410219056672632	0.9615338642810664	-0.4711639905683648	0.6572695647082101	-0.44462588716200996	0.1392694570308496	1.0107785391941513	1.113293723009019	1.3751349066073673	-0.054479247626793015	1.1242995827753666	0.43235748073990526	-0.3462703732385171	-1.9646644658159431	-0.4511192163468194	0.14455500658541046	-0.0894253251406166	-0.7071276236528321	0.14045254741030871	-0.7857948553705136	-0.7326639322544902	0.6333098560646734	-0.035266853896890736	-0.7008186033058114	0.18567218723542164	0.510073300725731
1.4247219514993068	-1.9307972020281938	-1.3383733213485713	1.4488695015229491	0.8971584023251652	-0.4128226767472675	-0.01404533445842657	-0.044084960064826546	-1.6357760910456711	0.579029955444076	-0.38336958841907653	-0.2956521016973311	-0.24500130796384292	-0.25374260191598585	1.7553703884199876	-0.9139294030451113	0.5489577090745815	-0.7140667494337578	-1.080861794219964	0.7342173325253044	0.40857734982155886	-2.17839476643542	-1.0976212449709228	0.6121698377489018	1.2937905867073465	0.9920442178883039	-0.39366164632079564	-0.42150735603720607	-1.2659578854291684	-0.357331123640369	1.0139593513382688	0.7529123841608285	1.4824150454101264	0.7667598908806154	-0.07504357139276549	0.7046497089015846	-0.09159917358531758	-1.2901769552742106	-1.4368102761568944	-0.4379640988420782	-0.7261936730739521	-1.3018891286990482	-1.3868275846017752	-1.6007748019914139	-0.9585500829145458	0.27892758456631234	0.7533070470726931	-1.0584065964783347	-0.31655728685994694	1.0560035733181405
1.2531117905743778	-1.5758418698339185	-1.918577885183628	1.59468669570748	1.04594087027484	0.07364117082421201	0.6442406469637785	-0.8187181796304477	-2.057495691977545	-0.3090897970433285	-0.32911013164105457	-0.2640998189423362	0.31398138081232724	-0.8811344703202624	1.9402628550765768	-1.6809582513442716	0.8298742175625067	-0.926601290870064	-0.8546453534493211	1.740861130531651	0.8695707795737434	-2.6265680416645485	-0.16980942546161856	1.0117890893344939	1.388542888297872	0.6122877887912173	-0.020530472435532524	-1.132866744026583	-1.5330564536693043	-0.9242681084858009	0.6616938589263582	0.6426957220178905	1.329200984861238	1.194276565899732	-0.9590258438003417	0.5203203537273199	-0.029260597570904812	0.0021804566741700938	-1.85875526830813	-0.8320505030562274	-1.094117357215338	-1.6464178198090038	-2.1057363555270245	-1.9297526172313149	-0.8440998792000578	-0.2073101016789417	1.2653986665578987	-1.4487461527761716	-0.8352336389663945	1.2411988509549692
0.8715396112629962	-0.7389530006327588	-1.6442171862112227	1.7929293447377774	0.6335264482317562	-0.3448129729769981	0.7682428349343873	-0.9997412198091372	-1.835108251290383	-1.3292417088079798	-0.3515169155974108	-0.2091907776070121	0.6640472624981794	-1.2559598673047672	1.490579289804984	-1.5834803839993115	1.1268436585564128	-0.6451387210101418	-0.21883521761655883	1.8139054906530372	0.7023684130677774	-1.790451466634787	0.2050151211767093	0.9615527593569212	1.0572067485472647	0.025495969055428967	0.2889002306214081	-1.1929236595275654	-1.1533172074711493	-1.2729717247793775	-0.18072096360881776	1.1309202769895301	1.050994736981825	0.6634438960467349	-1.0161291115424302	-0.11452056830911089	-0.18546567540663672	0.6292859955887166	-1.37625684362232	-0.7937697625763028	-0.9019715996394785	-1.6048398002688071	-1.3859569932081592	-1.7475644099697665	-0.9934835570123921	-0.8051022896514471	1.12368569095966	-1.9767863841603042	-0.8093526511915111	0.996030176346365
0.40345803545494174	-0.6148701946502801	-0.6119744512806942	1.6613722480684987	0.15337440393246668	-1.1769487299440329	0.2754706896746699	-0.5343203907821669	-1.1599756525229152	-1.8183761830048002	-0.39984137335627584	-0.20810140476142558	0.37362299074773614	-1.0249247254733072	0.6918403896781345	-0.7905851360279026	1.2052038041521682	-0.389504015219819	0.05384718476117746	0.8764791734316265	0.28549446499435427	-0.6089270152459766	-0.21263111131308135	0.4313650303628033	0.5645519328190833	-0.16166048587373066	0.32682935208020325	-0.5798556966004259	-0.5548785358868967	-1.2138578960727346	-1.106207613441929	1.999380800180315	0.4855053132490979	-0.6367542439396041	-0.5416331193333697	-0.5705988950458571	-0.32328948090135995	0.21515680809297866	-0.482725213361354	-0.5666285333924648	-0.3824376092357777	-1.0379916059773833	0.006548940263060212	-1.361101563688548	-1.5121557749239725	-1.1107384144176036	0.4084156476376417	-2.2291440227012083	-0.3260048254449035	0.5364672653067136
0.04058058344230086	-1.170902311742702	0.6973818473128418	0.9200012780384529	0.3797597558776176	-1.1236380953745644	-0.1772056690627012	0.20111098551005382	-0.3034849682702116	-1.2830016344293111	-0.20173867412570812	-0.1315119746461188	-0.16958497162606448	-0.272697472849424	-0.09554046602227419	0.031129778416046888	1.02213950433469	-0.42299291791589205	-0.2841814839371573	-0.09142112595517392	0.3824194163703514	0.019045196886586575	-0.5955040779503018	-0.044949688869501146	0.39418789536972487	0.5201337832567992	0.4234519048059675	0.4947384263019101	-0.09906083104716722	-0.8306543414446375	-1.2700985660398858	2.5359052673753824	-0.4293913664743952	-1.7676856898201272	-0.19531149705151465	-0.33577155850017715	-0.08965377894235631	-0.2772093637214766	0.0690156850690878	-0.4433959481812902	-0.020175716102305057	-0.018711590832719744	0.7463776746174456	-0.9625514696685447	-1.6311595619835118	-0.7123985288376782	-0.2543586021360256	-1.4859597491096421	0.045347106091439625	0.25606973941013783
-0.12854713121500377	-1.2786928285456034	1.811573455149073	-0.16406780740330235	1.4042925942797915	0.17909888176502922	0.07958698179825847	0.7169736868681947	0.47773763651096784	0.12159931922593055	0.32520932358668997	0.06168203541289689	-0.26060069324396623	0.3727536189242598	-0.42928535166534276	0.43728671202971825	0.8593962769006173	-0.499857944779035	-0.6728534101771984	-0.0027084278569989117	1.2323524968467041	0.043131577373512885	-0.08762057223633948	0.22162192217689428	0.6749008425304887	1.7194622480763722	1.0514700484367265	1.507649689180236	0.3400396576231761	-0.33982822348341213	-0.26501823406878744	2.1962372188480006	-1.2412928457818737	-1.8173929481649596	-0.27086775255487977	0.3371951442403107	0.6061224940766655	0.21934711046900016	0.06112584766513806	-0.30375341390919175	0.03171503653697433	1.071504655341519	0.3395560146846791	-0.39481231352691865	-0.5671632857504086	0.20800339453168099	-0.17291935045645224	0.43937257348657277	0.028972092616144973	0.38343600336165495
-0.2650696318747258	-0.2702271997796591	2.458808836117393	-0.9208649231389403	2.2502033553102874	1.4712564729892716	0.8587580170498323	0.6514850854921426	0.9599058677360937	1.4790575212697137	0.8500446635984478	0.1808504089535738	0.21078439546270436	0.31107007966116723	-0.04986016378561697	0.5484990998627358	1.0196100322546877	-0.26268477388900574	-0.43286068870132427	1.1119885865155459	2.1029151113805233	-0.005864394400265871	1.020276086084481	1.3009979650534205	0.9161570386437058	2.322840653315661	2.0934652325095886	1.7153209501207132	1.0605452638915565	0.11206527951435445	1.1881853966543598	1.1517615967183052	-1.3045330698995312	-0.7691977070794777	-0.5163417372307387	0.6724419619030674	1.357511745557827	1.447282735012861	-0.10578761964980407	0.19176543423055195	0.06930718616617157	1.7325749089270592	-0.4721190677772404	0.49494058411810055	1.3342153429197285	0.8767829477326321	0.7305053750078978	2.6037975381474316	-0.05143921310579598	0.7134415290299053
-0.6636133634162437	1.1179082971986798	2.4794126758285127	-0.948099978494545	1.7205613311617334	1.2294939916715697	1.170418883371794	-0.08040873587502147	1.0106550566305765	1.6908531376703637	0.8899530582624634	0.012092604212779951	0.5713514698305213	-0.3309704048786002	0.6966049656646788	0.703201367314766	1.3918975608810322	0.23862900769648282	0.3900723118690544	2.00249274351079	1.9711568133100552	0.1130782368932726	1.4722274493330751	2.373958316915301	0.46128413625712444	1.4389817648096153	2.7349384038438926	0.6524440277280609	1.885904567515772	0.428600134649202	1.7354226448341392	0.10340323916536599	-0.5847651461853212	0.4241929635634784	-0.6016427167851263	0.21953877562696641	1.5182021826321888	1.9903588742546887	-0.05887533628459489	0.996270588720713	0.3368900026478099	1.6634187526945383	-0.6692180157170172	1.3800094736488007	2.632146470345859	0.6843513690346721	1.73967444056052	3.4708872459698976	0.1552493697659615	0.7386864335852268
-1.3954817113591216	1.5845502740751558	1.7710220789333926	-0.5544973410993206	-0.2808683428552039	-0.5089806414804314	0.28950983447164685	-1.1393086279990097	0.6892559620229235	0.4237965713607168	0.28360677399181883	-0.3893286289821057	0.14312204414215665	-0.7237731767658252	0.9430885007751115	0.9245055223820361	1.4395548895727952	0.5593702008847662	1.0070395675698096	1.475333769128895	0.6958852735816551	0.04632955221096229	0.48811798203154083	2.4011602477421907	-0.7601975581504106	-0.6186465214786705	2.254136240170672	-1.289628157264741	2.095097149230223	0.4548379432174888	0.7418442228643626	-0.4172503521059196	0.0986168073396315	0.7299179707667799	-0.5632866508311762	-0.6965352866123901	0.8135820205448665	0.9160062904165037	0.049477432693438184	1.5153685733609374	0.6018221834116793	0.9360192789647497	-0.10995376927841655	1.598143060112358	2.1501056833741004	-0.13923310861752003	1.9363958166298434	2.302608377290026	0.4046644082243276	0.11852087645494858
-2.088848897011738	0.7798621087624397	0.4585179245328683	-0.4119822922697372	-2.4277432736164393	-2.0737880913611075	-1.295237310285131	-1.7928154395628195	0.2541392834014398	-1.4564817641505794	-0.628828409184358	-0.6821548913265699	-0.9412526484982092	-0.17957600042058502	0.12931256824159992	0.8578447499852463	0.7365220900097738	0.392803643172234	0.7050596215496561	-0.2622582660208697	-0.6758829460538136	-0.5173558067974985	-1.208416366741971	1.1374620155137334	-2.0296774965967614	-2.456091338508277	0.8687349859206509	-2.902880592916826	1.1616229467007413	0.09359698150427079	-0.975092032758083	-0.4750881973620958	-0.12909839674231788	0.05242772113897385	-0.6822699397567266	-1.4161131629136656	-0.2957364058701696	-1.0456361185461744	-0.1693657274058296	1.1933810287579274	0.42101806827421817	-0.07292390478852814	0.4166192954338985	0.8868870725378339	0.2173654948150498	-0.7598120443012241	1.0374141169888	0.006164974519622272	0.11335992242973403	-0.9641631391138081
-2.187594109725569	-0.3693834803393282	-0.9625696649020893	-0.7833670514519722	-3.1434206982439044	-1.9497244804879146	-2.2012057603465554	-1.3912729235933452	0.0012346140149555288	-2.5367941266855416	-1.284773844613958	-0.5308462877450424	-1.8404579204674616	1.0698754597335183	-1.2423359830698473	0.22394296205180397	-0.49069515991976165	-0.02722209449407004	-0.41743900709456583	-1.695914658379682	-0.9613758390787976	-1.16963946149216	-2.0486587875513633	-0.5643117008706058	-2.48598294918124	-2.825259547810963	-0.36739248127017915	-3.044995843273674	-0.5271037096414792	-0.4272128132544127	-1.9460299730781827	-0.483489396407502	-1.1884868654652063	-0.6763473883560408	-1.0199766388728344	-1.6821055402219975	-0.9539942551164783	-2.210293421593352	-0.6790551178891374	0.15632749335862378	-0.21602645882282517	-0.8984598401871162	0.1883190739385523	-0.17432779117317426	-1.5889541029521277	-0.6508320942654188	-0.3467296473002273	-1.599263186870374	-0.7778154113885587	-1.930597440118421
-1.516956748098566	-0.7949891865322256	-1.853335858248568	-1.2384451659301885	-2.0985450327388793	-0.33035752223328096	-1.5382681837526904	-0.04956787557501293	0.05381664556979049	-2.089908526716754	-1.3293265675100185	0.08012541815927023	-1.8688658844535182	2.0507523324040036	-1.9466173491387415	-0.7655630006279054	-1.4654333086411062	-0.1510208858575742	-1.5576221311042961	-1.5289011992551258	-0.16149087336555729	-1.0768255956180532	-1.2738411968819026	-1.5238450135119515	-1.962170354571626	-1.7337626067056675	-0.5822727082387817	-1.6428793387458238	-1.8807192583391397	-0.5888577239010027	-1.5515335476235481	-0.6799594254379774	-2.037479558805008	-0.4772153992179657	-1.2459108132336336	-1.7708120384614998	-0.6965581133477396	-1.7220199715806885	-0.9064070932983078	-0.8835188991938623	-0.7373778306179738	-1.220305065284364	-0.6328012562583046	-0.6598941957298529	-1.9216821888835547	-0.12071187855136664	-1.280033353144245	-1.4715832407270208	-1.5071351674166034	-2.296369033526088
-0.5484714140067131	-0.38428081425796956	-1.9190906153748313	-1.2048215585415258	-0.4406005002514802	1.287317989086458	0.10139838183065726	1.2314446487813986	0.3064729343617315	-0.6821349830783164	-0.8043847425150549	0.7929003535186261	-1.1150912306758936	2.014309901402665	-1.3101227880273714	-1.5000604051202175	-1.5853647465891243	0.2870517080244204	-1.9503271711453214	-0.03629005826015287	0.4817784098687049	-0.002408660826688807	0.2894927468776254	-1.309757535161867	-1.100477383737672	-0.3075688416210073	0.06931806540249606	0.21051707769400282	-2.0918201934148635	-0.07679349702755456	-0.5453362884583053	-0.9543659629228269	-1.7554395922080086	0.6345662484446909	-0.9802730745726934	-1.9301826095146504	0.10397194302553299	-0.35528478583906176	-0.4036157587735893	-1.3292407277323497	-0.6084790061044753	-1.0165542465381592	-1.2560575440290227	-0.2411853293902839	-0.786776797995609	0.14477321301784532	-1.3088912461320883	-0.24843396719544406	-1.2755362283037472	-2.0283520486857713
0.009615950905410457	0.19477849477231254	-1.437070699833272	-0.6746819813875267	0.4575714443299094	1.8178805045553497	1.1909799992468948	1.4059238429609278	0.5687782365619752	0.4786672867703807	-0.01960309219645152	1.125514975413852	-0.19909636557897312	1.1376849844532568	-0.020615223985597717	-1.4630982662289624	-1.017909668395121	0.9857248510973331	-1.437490670635839	1.2222692729143425	-0.14072443445066202	1.2263079262562633	1.186288524156403	-0.5287749635421501	-0.6268601066449119	0.38512225456177623	0.6453631187430647	1.2492157586418373	-1.320460192455526	0.7783210543326285	-0.05310990533532438	-1.1210356783834434	-0.5107870418686322	1.6705315710291218	-0.23080359483210788	-1.9222205352051558	0.6162318867104785	0.4981001983822164	0.5141216397908756	-1.1496462884956355	0.010515606925896944	-0.5530991926798414	-1.1598554605678868	0.5163245977281755	0.7344882914566442	-0.06447562388614228	-0.7268059451095975	0.5795694098357232	-0.20659343169866515	-1.4373494230523784
-0.07412053351706047	0.4455060623308389	-0.9383457995712055	-0.1888664080606621	0.31606287649803666	1.5444349590669577	0.8398749749842221	0.4689177199587354	0.7370226983116	0.7477769792868044	0.6798963479259229	0.8344399889771292	0.3980589785245459	0.22469205828325572	0.5604450159721714	-0.64174541652807	-0.4998821186453023	1.4188351681749258	-0.41406848075644836	1.0325716907729796	-1.6994795317862348	1.5236982667213312	0.8733513309553693	-0.08363849318775443	-0.6132003582544518	0.25611552962120304	0.44432558654755894	1.1440675940833551	-0.3669832878694687	1.2281273642622816	-0.28625541918837993	-1.1842480775211657	0.6740973828177252	1.7420174074356505	0.5754540434721469	-1.305343153097274	0.3698530244942443	0.3613780826382785	0.994455416425813	-0.6368423080102389	0.40992870529442027	-0.18043425829230403	-0.5399474395109433	0.8464727810731815	1.6185181418108978	-0.27419409130791417	-0.13653769543832986	0.2748809117052745	0.7325270106485195	-0.7927576030713759
-0.3196238133167907	0.4453832439987164	-0.6955041642578506	-0.12947037834514957	-0.07117449255821796	1.380668002234351	-0.2928448698655756	-0.45814503447122135	0.8096720744603114	0.49755588340323753	1.0529288098360987	0.11892684627834077	0.6160834996282175	-0.18137685972874312	-0.11168825055721912	0.47273850397742506	-0.5401725284238081	1.381855801828499	0.5777186103902483	-0.2562554428626729	-2.694862060148591	0.7715000027881339	0.1008097749413624	-0.2415753629224282	-0.5488097285830719	-0.04033451034963995	-0.3162617679654246	0.607112606740203	0.1884157620535762	0.8603798684897865	-0.48523405956960314	-1.2631781704667668	1.033535317208751	1.001113325434544	0.9637467008816523	-0.11509786419829963	-0.3420037311374948	-0.0421186648879086	0.5480036207807238	0.032131621520908864	0.14170473962246122	-0.07214839317771785	0.08346802602667032	0.6143966361181835	1.5990990569425354	0.02611441480028854	0.13512179471245875	-0.5331992373606754	0.8018529007169665	-0.12814974543667462
-0.08783124145717686	0.3732374600828809	-0.5933016081886279	-0.23736108676641465	0.0072314427033275605	1.5874401976962962	-0.7440388695895525	-0.3156866528863764	0.7692316945516137	0.40802877279399863	1.0051430584262644	-0.512725674919292	0.5469274094631018	-0.24482958278476946	-1.1857363283300166	1.2182364481548542	-0.902215517478102	1.120173819883097	1.1300691427865242	-1.2015404005549744	-2.055777747027475	-0.008578862350301107	-0.15558496837846142	-0.49312180652138815	-0.08286343186269177	-0.05259458068073353	-0.8486830921526876	0.4569090782028655	0.3659958242715444	0.034810620565143544	-0.05233106846236118	-1.3569153795944398	0.7354149391860445	0.4009842132612807	0.7732011351015609	0.9451989879702224	-0.8612609089668589	0.10553427036961197	-0.4051377477012667	0.7747494672628664	-0.47878357799757887	-0.14318612476934864	0.44571184566442823	0.30169554865816606	0.9472237213184368	0.7168962563341506	0.17626472280419214	-0.79573634400706	0.256371288372006	0.5638823918829617
0.6614655738174111	0.0909281395273925	-0.4605446809998402	0.010661450303076334	0.3567205581864104	1.5570485721201663	0.16090374886931186	0.683478193053963	0.5204710837998067	0.5464307994797915	0.6090677903858467	-0.647164532331591	0.18082501827696998	-0.4147297900245404	-1.4350627476812159	1.155045915167523	-0.9342821283149266	0.9482844086022122	1.0337674234665573	-0.8410952146225993	-0.30243489390722694	0.17886796193442073	0.17655023770984055	-0.2636802330940909	0.48381251567935163	-0.005204350323521431	-0.6833390799953164	0.7298480881916737	0.39648642795990746	-0.5257463591510765	0.616120061706211	-1.3137193294443936	0.4314650712719176	0.5660929230754329	0.20713925382570936	1.1209496177844134	-0.8598609114662669	0.6993313658260413	-0.9804643185103993	1.2681791604586192	-0.7819152639820173	-0.2271081701474576	0.5836750196879463	0.2548970913614026	-0.02212251867322151	1.1810671509770658	0.17611548094385077	-0.32382692623697457	-0.10370938545967148	1.0520277755829033
1.2669904725535106	-0.5268757366150639	-0.35933971862561853	0.6434503304505025	0.31283833756092494	0.7656482175762857	1.6018102140905908	1.261738878745683	-0.006204020797713464	0.3889570210849186	0.09020958354298586	-0.30603176327223813	-0.42132556050452263	-0.7467573513519874	-0.666893257949277	0.3094329229718891	-0.35497093210546	0.8634528452645593	0.3316031775721264	0.35964759889805353	1.013975558044826	1.1284663200997311	0.3795114220176201	0.37866113581670535	0.5587556950966264	-0.31842063020676287	-0.0896772799546303	0.7994004802233073	0.2515279392573189	-0.5022722710807317	0.648736733359673	-1.0323841078628146	0.3806116620394243	1.0833285912249717	-0.36215812432231914	0.36941420453166635	-0.5520555044407407	0.962248691989173	-0.7498014107719618	1.0073137325891584	-0.5406924263287387	-0.2905969028430604	0.4863435005842931	0.22229539700655365	-1.0177425853327782	1.0337929228446403	0.1334302105177141	0.10676072046119311	0.023022317027078035	0.93961825077706
1.0715785705931107	-1.0816930379502385	-0.4325127535793207	1.0514048288575104	-0.2478672589378019	-0.43426994969175964	2.1696206124609754	0.5539469652957664	-0.7018757374484891	-0.2872036809277945	-0.2838464688374615	0.1202792744532606	-0.8573644521321087	-0.8269996995732871	0.14314941303962087	-0.8317638669820341	0.40338183605404965	0.6086312202565105	-0.6047588970545729	1.124461575568839	0.946793908802071	1.643404607249401	-0.0013945429151175752	0.7965872448778154	0.03238148375380252	-0.8894403594045456	0.33530428230199777	0.26713704371856883	-0.23680181886318272	-0.19178923239384216	-0.12216905495761898	-0.5983562140461889	0.27119517293175865	1.025740380681892	-0.6221803548158273	-0.5800782233051017	-0.2801233158808833	0.48827230005739874	-0.09240849222198065	-0.08955032070795847	-0.17434786727909266	-0.4068266152574903	0.024408297121718877	-0.2262727542892316	-1.5834196372142935	0.5323735728553298	-0.0770869403372382	-0.16622299627420722	0.15070262199450132	0.10664803581456779
0.17074273872974055	-0.9031863426525394	-0.5622345750530673	0.6829190197969721	-0.6694489993695419	-1.1501405025027613	1.3300142535478732	-0.8511168734482499	-1.275922244749888	-0.8569142178229426	-0.3775393370306295	0.31166625311690666	-0.5858477885103666	-0.3625724157441445	0.08558546521218127	-1.6041605800622536	0.6594875464077564	0.05539294602178125	-1.2021594282967807	0.7383463466588452	0.05413540487266778	0.9011793837016162	-0.5523363548281532	0.49665211611540366	-0.484235024156507	-1.0894921022159616	0.3201097624218093	-0.47354700296897634	-0.9085637303757944	0.01752345185214682	-0.8532108958704602	-0.18721619694891617	-0.1364991522343824	0.07154221634338037	-0.4831442895628187	-0.9168555782910733	-0.07429968057285273	-0.2777872716758631	0.36211370557574507	-1.3046651694456317	-0.15269420848066334	-0.5299096229079533	-0.6744292738159745	-0.9905917683039075	-1.2677860814707504	0.1966429315434617	-0.442346604665542	-0.8340026691895303	-0.18943874519821668	-0.969758519701062
-0.6312616698242446	0.09176023933084561	-0.3984294696317363	-0.276168830507854	-0.33967112263231514	-0.9099892814145435	-0.14717980618765922	-1.5672260670716525	-1.4402878825348417	-0.4643604921767563	-0.27441513482401036	0.36340431983715377	0.4676363982606417	0.32567500218908946	-0.631998971756954	-1.612205592970806	0.19479126693031462	-0.5975624193837411	-1.085370122613023	-0.34331737823701847	-0.34397496227892194	-0.6126982627987643	-0.5308193842995452	-0.34767797587059124	-0.28318689164511845	-0.4856839537103981	0.06274061347990133	-0.6500313581283933	-1.222192347249342	0.15146126661881656	-0.6743559519201762	0.09192542611606	-0.5092860931814791	-1.1047667781983832	-0.14364118412531354	-0.4310758827992305	0.2652156803451431	-0.6187201833740681	0.47620707889502906	-1.6712836826572628	-0.3990236813915177	-0.41906934899419646	-1.0262914586444285	-1.4203486556785359	-0.16631852588579182	0.16303481213381113	-0.7344267009544364	-1.0211219445472675	-0.6518516028657423	-1.476544258787395
-0.6183330511503323	1.0979004880532153	0.1810815916415971	-1.0896295636124167	0.5192145549925137	-0.07954455416696045	-1.1322886276053206	-0.998411350592574	-1.111882069399931	0.8709872246186287	-0.17370750065396748	0.6161156103110427	1.6384558178935666	0.5532501112601045	-1.0607097851642275	-1.0247016068976542	-0.582425209828041	-1.041426074256297	-0.3989965230845387	-1.1579440982725497	0.3888912522914064	-1.6533139098173402	0.21645063602923595	-1.111367709457273	0.65227691018151	0.6126244896150006	-0.17387547340270426	0.02279206691228645	-0.8025744082000303	0.47180253692910057	0.2593300953707567	0.206984427954147	-0.3088392589824365	-1.5996647333255958	0.032065636505643834	0.4669577652297398	0.7525682424474046	-0.3412363950338024	0.6578359862303794	-0.9826257682817299	-0.44587440841063997	0.0986286097385661	-0.4776627561155795	-1.0502634369692743	0.8984172197945837	0.08265219763940854	-0.7231315659438512	-0.3869714197670655	-0.38921403944350064	-0.9603040806274726
0.1522091741337268	1.2428222676550424	0.7757152308014188	-1.2697748324822984	1.1257370225590948	0.6239756370597279	-1.2646608826872576	0.059813823001152476	-0.4529959040126872	2.0607001660118787	-0.1809174452118421	1.1381430677775355	2.062114244993164	0.01546325454207467	-0.7281416377300712	-0.4173688488373079	-1.1211030036439595	-1.1839201117217983	0.3397199524111968	-1.253780682843774	1.6568234741213808	-1.536492062009256	1.1085430785143566	-1.3613759074353098	1.6002436843582024	1.4479166510810548	-0.40767780614988874	1.0342909154541173	0.09008520564141209	0.9405567737737581	0.9709996562460952	0.1459585501995721	0.4521517979902586	-1.2519688160864193	-0.15146525705583436	1.2544891175616046	1.0952968995781613	0.1703479941939817	1.2323211112953179	-0.04730724430274799	-0.0931882896327826	0.8210703813806434	0.7713512992292577	-0.1554357663346714	1.0349000563918709	-0.35068756946301366	-0.4058968091381276	0.4702851859045236	0.8613617383681917	0.22718581370686916
0.9859657797327098	0.5948245936029455	0.823337309373779	-0.9696338691953745	1.11546376016743	0.8139496038648965	-1.0247651338425792	0.5114741803644456	0.2562037521099471	2.039597273238001	-0.19855889575591573	1.5072770767016952	1.5357743909289339	-0.8258111742784658	-0.1078089043371922	-0.23762152644327356	-1.219361569774552	-1.1675255588643856	0.7439979267812987	-0.9323531449710771	2.4179689135695805	-0.6827617630353057	1.5447320019680293	-1.1861877267369247	1.8514282238355573	1.582832162516698	-0.7849638490669014	1.6308089821856635	0.8139657970274723	1.1681336228244612	0.8703662551469397	-0.011905809523238485	1.1136554300917614	-0.6691176608954256	-0.4333595122435965	1.7039230807031993	1.0640386336579	0.5353745586822165	1.9480196800973102	0.22537494310197836	0.32940081491201334	1.2727563904957842	1.766479041679963	0.5835166741816138	0.20587016121937166	-0.9394764987154371	0.01786915751650232	0.7747082337741461	2.2866450483161396	1.2387414279810685
1.294866495527802	0.06329119344067709	0.28158886030936403	-0.5331398168593567	0.9376387848719017	0.581747677159971	-0.8743314035875819	0.3328147769043306	0.7802128803644205	0.9334465281585212	-0.03526324869905857	1.2486792501049795	0.7359377545192087	-1.1808235639231095	0.18788861987167435	-0.38968419516379554	-0.9846767697474789	-1.0912619293041417	0.8632933374064296	-0.6524440509856024	2.25347954103211	0.11508328335226842	1.5083732341745788	-0.9085514767617681	1.4166253147050445	1.2467528891343471	-1.182719557934093	1.540912973802318	1.0427290847776327	0.9841235386495727	0.454857145571162	0.027970162503196474	1.1363237385221077	-0.36837257690504305	-0.24138569996428877	1.8578859078388514	0.8326434684896425	0.7369327509864655	2.2168581394169586	-0.12844766348250397	0.44880639436783	1.1991702347276219	1.7226301648205817	0.8687157745454691	-0.6462677764469092	-1.1679775824968837	0.3685871758162846	0.5028046871755916	2.7688873190782926	1.5256137193622943
1.1108050797314888	0.26365643814275014	-0.20854451261229526	0.07678436192369366	1.151077686780137	0.18334860603999478	-0.6604515717712526	0.4658995799827263	1.0208938993911159	-0.08483038726764928	0.3643856608501832	0.4651289897040161	0.4959052360616269	-0.7486966131549052	0.3168389112019012	-0.38519682371054764	-0.4704884566261224	-0.8417727950141994	0.965919837485735	-0.4752236014023133	1.5535250917046124	0.6431042143896543	1.3552615287883176	-0.6157120575974598	0.9281780553014647	0.9375737016222186	-1.1506782739339037	1.0826008645096694	1.0417883698413506	0.7986732231352461	0.6262461959199159	0.6425708875919335	0.7692286944828699	-0.18165795682459035	0.7199698253409886	1.8076709191740872	0.7616090398313197	0.878617853569771	1.776986499395825	-0.23233311822187364	0.4213094517903566	0.8807027299345149	0.8887997607434506	1.0230692109555533	-0.5313158921977998	-0.7977550473828905	0.6229229733735105	0.32325841146743856	2.040791353738363	1.3003399526078863
0.8789339675209338	0.766572195857974	0.029075890118824357	1.0944334221945518	1.5549012909878381	-0.2022163123612385	-0.004613128073350764	1.3825700514398576	1.0329810150211383	-0.1177340112142687	0.7982480993060567	-0.15327086085889977	0.9198141526270837	-0.03682535407432315	0.9362294158629005	0.07568960798364416	0.4042223948136603	-0.2825801226361159	1.114584953063022	-0.18101542975676607	0.8494394360852987	1.2448822375018058	1.2027045978425777	-0.10658273369481318	0.9022813144518619	0.8459068421676297	-0.36101501300624783	0.664320118203626	1.1982407738142062	1.0964801466138914	1.4819044740461822	1.8530983910411003	0.7108991707348189	0.32334992559615183	1.9998214447957452	1.6216257383648351	0.8624785248041976	0.8548563984822893	0.9797909101690443	0.47837266873093776	0.785291829371339	0.8183008651392711	0.294229084497109	1.4147086625536602	0.5502621548855068	-0.15196076573439807	0.8312634502811359	0.6740112753444703	0.8860481315652972	1.1840941258212816
0.8790759851123169	0.689897347617898	0.9435851766134207	2.235025074429602	1.3446583115487312	-0.4538169719727596	0.9319218756823648	2.231162316091722	0.9785881717522674	0.4932058684055305	0.9378708144391021	-0.07907919646678686	1.3141541342504153	0.1755479051790331	2.091785916978225	0.7257709747638627	1.5077700775763092	0.44619354545165657	1.086567088811187	0.2604438634939213	0.2566542979583791	1.9993815828555583	0.7986771319017864	0.7029991321608164	1.210822267634277	0.7753154428639271	0.9095375560131874	0.3539154892860883	1.43991326720754	1.619333044824831	2.10579190659972	3.0388094990203314	1.1354590850521478	1.0159416536967998	2.6485359109233833	1.410783954176913	0.7005772359877429	0.5023523842643983	0.3885542263091101	1.482112155831801	1.7222963071486446	1.104838597126472	0.5809078714556188	1.864624026260744	1.5848584468651352	0.23494307624308497	0.9738560688142208	1.1834882977199253	0.21685466541644377	1.4422365925394418
0.9670948074877095	-0.11824433292305514	1.7815855780630323	2.553752012497031	0.1695957586155345	-0.4885517366784362	1.3959598564542919	1.790737938283331	1.0111384910046695	0.6729908062673645	0.621528329918504	0.3770431087127231	0.995207820534018	-0.3131409801576146	2.8156565862176968	0.9965320730860722	2.2639915531437973	0.9432805692454405	0.7137133619289363	0.5681743734789653	-0.3708172715362533	2.318079614404818	0.009475892894531632	1.4593497340712343	1.301644187869165	0.5239152198580814	1.846107562402398	-0.03397729671234759	1.3050978324831413	1.4161990207055501	1.6481700029290425	3.2824963652785706	1.337155461975251	1.1460290397262098	2.069354998956677	1.2901306775369719	-0.011433574646273308	0.0017803080055261672	0.19066818452407866	1.7537985427054907	2.665691528484685	1.2628245415912795	1.2540678437546495	1.8295752957157714	1.5643056595631402	0.1794952102100017	0.9642307991948609	1.1676586186116198	0.16551464451287756	1.6716669837713076
0.8522386668310408	-0.8136721374906146	1.8979690176649415	1.3587907094852474	-1.2473442102173775	-0.3830365402286371	0.8486881340775311	0.11424184081349602	1.1253772737694647	-0.05781986653902591	0.03833113933687912	0.3377734261683207	0.05332318198600829	-0.8512968019836139	2.137309136663196	0.6517922384607346	2.033609319732597	0.9126059214497917	0.16169483640873036	0.5053540014333474	-0.9818494501244887	1.57986015367567	-0.8154943659883453	1.5893849063654082	0.8378190592547993	0.14985579326806606	1.7355207411574878	-0.5788790335886908	0.5647051026162894	-0.04233999736945984	0.38009998786335086	2.167960720776379	0.5451670901629875	0.24271212146431412	0.6345152003207155	1.213847479887223	-0.8411729514521883	-0.1567198993919763	0.09391736424682716	0.9917109913117121	2.8126535006366664	0.8249076665846988	1.2503560067941997	1.1130206502058568	0.4600414960298115	-0.006841341407996713	0.7783167394157813	0.5452897287575886	0.18863354845256572	1.289182262804654
0.48168119362121387	-0.5501221401510868	1.413866900524465	-0.7966464393327228	-1.7898404535678336	-0.3959989994230627	-0.3603553840573521	-1.2707840911780712	1.1097326170369444	-1.031096287997023	-0.40464579354762403	-0.6309788491507061	-0.759707158469169	-0.556598920494156	0.34712317272873866	0.08092823471882238	0.8128850156627428	0.4520673427634685	-0.23063569035407044	0.17794964327515603	-1.2853808279761816	0.0009921745607775882	-1.1690702545891043	0.8696281061618975	0.020529617330673457	-0.17891799033373842	0.5949477190473184	-1.1234749844669352	-0.4113258457350549	-1.9625278924263534	-0.5774555007623589	0.24089217703336163	-1.020311539551939	-1.151656324476731	-0.619006788645662	0.9523878529684334	-0.9342613410249985	0.24423757224134648	-0.23796836387781561	-0.0301167711509757	1.972329639947708	-0.008039218480989568	0.18347622991212015	0.1616065154601347	-0.8250615303042467	0.08614742341199033	0.5051047202769555	-0.017875887010953048	-0.11554312398707564	0.2487190353539989
0.05802945077084793	0.5024253531429811	0.9641976604128867	-2.3760782306903447	-1.1758810983928203	-0.7061446897594876	-1.3146209972842435	-1.0246635753584723	0.7126391426059547	-1.2694358425704888	-0.4470387494021622	-1.9301211186656284	-0.8458911513178404	0.7487515845161	-1.1156639369751822	-0.08435673355117808	-0.5831214499161259	-0.09172022656813601	-0.32279977667774157	-0.12745665670714706	-1.166221342597115	-1.4258116465934647	-1.0017726097060011	-0.27942857253062614	-0.6906108565951361	-0.4323582256387661	-0.8168271733782968	-1.4587283269952762	-1.0024926424761325	-2.8113714592828165	-0.5392586789438787	-1.4066059287752373	-2.184913102176235	-1.932937653605539	-0.9401826042476603	0.3512048339323134	-0.007519037857707533	0.7396976579843194	-0.7684297262235107	-0.3959310219260349	0.7407569345002147	-0.48815579909207657	-1.1800136328890194	-0.4441003691048624	-1.3781273143704336	0.4967087847920974	0.22954574004561382	0.060823476769604035	-0.5595721497063891	-0.8449154159120886
-0.2594455351306184	1.3452440392118987	0.8780535011008744	-2.3145849965987493	-0.25515719953836535	-1.1366201579542425	-1.480554119531844	0.42285590072820256	-0.0797105159993042	-0.6405247729841861	-0.22206166012178755	-2.5098980688710344	-0.3547184886260427	2.2272158015183012	-1.1584586408680342	0.39240536628798217	-1.200800943719223	-0.5195181290603392	-0.24788644575076596	-0.30106575185843243	-0.9342764790472751	-1.916701551572675	-0.791386061753714	-1.1192654539965474	-1.0545493247595934	-0.6675794711782949	-1.6322746326180024	-1.4942258208364434	-0.9472602284515629	-1.939484975379223	-0.014661777984563275	-2.0499952610865617	-2.026097769815018	-1.6298091340227212	-0.48365556264906634	-0.40178694221581446	1.1221443810884895	0.5767066050931807	-1.1543626937318865	-0.07551825665288146	-0.1922462575217949	-0.17436082773268363	-1.749923472245159	-0.6404469506143635	-1.0670229971213157	0.8431405025290055	-0.08813537392733564	0.5208759536585575	-0.7500004413752612	-1.3437636994769653
-0.5318162224449468	1.2641838005197716	0.81172877064544	-1.0835776228645477	-0.009576330451988567	-1.2757884384940688	-1.1480392073491827	1.3327061041457584	-0.9394279418523429	0.06650015147992197	-0.10496223473350072	-2.0017547024687246	0.04880373555207824	2.7039799799763737	-0.1927257928100016	1.149620959078301	-0.8344918043239415	-0.9210333614490785	-0.11786854577468751	-0.44785264370263855	-1.0095091737085384	-1.61832429126978	-0.9298069253124791	-1.2153075701168006	-1.1860710371692849	-0.8035541002617252	-1.5765896417038205	-1.215141596298762	-0.48207887781901676	-0.3927044470374275	-0.04041095899545699	-1.8262144811248062	-0.8864264955166292	-0.8959651155630765	0.009087394242607268	-0.8793624160857689	1.256612227829481	-0.43653090091676405	-1.1502740879919287	0.21044475555513178	-0.741664463566455	0.4794344853567872	-1.250413765145559	-0.8357681795713422	-0.4687567811452938	0.7174244410764096	-0.536432590811075	0.5483075815002627	-0.663546660091165	-1.1626718175285589
-0.8723314792692769	0.5231087782148067	0.27392164788353196	-0.098409898350455	-0.4713536178580049	-0.9237826418379499	-0.8818018394697252	0.6664429823616985	-1.4315326003321114	0.15152418829216774	-0.288580366023222	-1.0806820221637188	-0.09667335585516847	1.731380716601509	0.4217537107147636	1.6322775248752288	-0.1533494161296426	-1.385820915840678	0.17594128557883862	-0.5868103545212399	-1.4158180727921679	-1.2210966288815108	-1.206598141600793	-0.7306112244709019	-1.2974643431592656	-0.6576426901806411	-1.1081348591349058	-0.6250751136518558	0.05619757924964801	0.1637546382455809	-0.9055216126644309	-1.3696678125202895	0.00814278799174999	-0.6498476996290617	0.0478394427278875	-0.8493057480109868	0.11474958043558933	-1.610269702023866	-0.8457403373081043	0.019606112554617947	-1.2971018122221452	0.5767743182353409	-0.3656066336660937	-1.2543749253488525	-0.16246974682300225	0.1018054102122368	-1.0397490982994027	-0.20632731915446917	-0.6295116986019814	-0.7053277025404213
-1.1984951267945052	-0.07663387626566782	-0.638366062353247	-0.12023186456476308	-0.8501707172142351	-0.3297093974659405	-0.7473086977321785	-0.761790356626205	-1.3930643961923106	-0.21336954660819124	-0.5493685882702163	-0.6316695108366426	-0.6515415462606006	0.021870453386025685	-0.02230563851958829	1.6079748259023652	0.07371041121720613	-1.6894584028865514	0.7314328150803387	-0.5023706639316131	-1.7299592403014121	-1.0343462278706737	-1.0807060303728024	-0.1505159937793335	-1.4334394078125046	-0.28813940821845546	-0.8986137101447412	0.11487502920936542	0.5597446580653167	-0.7153284760469748	-1.7992660166062047	-1.0910949312594413	-0.09811150372924808	-0.8967666941754713	-0.18110647477249217	-0.5585767410500473	-1.2730014295379242	-2.010553579088292	-0.5050666919670063	-0.2723042234196064	-2.0009963291899737	-0.18300496068142957	0.16111252376696314	-1.5552709962400828	-0.18640497571143086	-0.5971826690364744	-1.300133462262478	-1.1283876406234608	-0.8151135359183432	-0.29636783464365507
-1.2800885785609313	-0.10186986685426405	-1.2483657554068384	-0.5225365100684038	-0.6409710356489526	0.08066098885439225	-0.31909706965794854	-1.37134202521793	-1.0668948273536345	-0.37266205283195425	-0.5075544981127932	-0.737704792437747	-1.152023092021093	-1.1859206699978289	-0.8418366513687094	1.2516502412228767	-0.22170444944099202	-1.4377156126955741	1.2868366565599925	-0.023710883881522517	-1.5653004730205327	-0.737992459131133	-0.42606816630791217	0.2011028482807621	-1.4984165940772884	-0.1383072071297913	-1.1664459984336673	0.553488331080122	1.0084424692165455	-1.7743922938595933	-1.788589216970306	-0.9055491144971766	-0.7404388131105779	-0.7312419085391503	-0.18974603351177663	-0.509156078887984	-1.635028970629571	-1.384321118723513	-0.2767196263745681	-0.0927205764764761	-2.4225554528584556	-1.1055762991726108	0.2987923242360693	-1.2508686779804181	-0.15237719600725538	-0.9175267892971408	-1.0554696356768978	-1.3054659349800104	-0.9778140877919471	0.10269351768093563
-1.0537168709681148	0.19942284835462465	-1.0869461336010706	-0.25965771596256987	-0.27679040360772356	0.13396352686737686	0.5755917917643066	-0.7818088782987873	-0.8364886216822299	-0.1589333721376664	-0.12164262406570384	-0.7222727553661217	-1.345461094692042	-1.2241520855369896	-0.9189497953104845	0.8229036684956457	-0.463714664703122	-0.5739527065564022	1.326196362734514	0.6399161573602304	-1.0137810245266268	-0.07332787853442578	0.19651057710202696	0.34712755851616184	-1.4578758255352786	-0.621453401775923	-1.499611243402142	0.20228991942594626	1.1841151275645845	-1.5392140552665405	-0.9450548049674378	-0.5907222020036872	-0.9354701283594954	0.41197180788905746	0.1647867694992339	-0.9440598992735895	-0.860697982271942	-0.3781683667895406	-0.14024245010085118	0.4378614170730865	-2.0863264416622447	-1.2720950614316344	0.47755254947550313	-0.40459934979926043	0.21198670150552848	-0.7601521856068183	-0.4256662117833441	-0.6025209328304446	-0.8353050766174875	0.5540698231929293
-0.7881662684025993	0.3437422513617264	-0.5052656301372426	0.7029472330503493	-0.5030488694930917	-0.03343860987510349	1.412097590303733	-0.23272579176652528	-0.8414551668974879	-0.13016646770379017	0.17759113130606086	-0.16010080609252436	-1.3661178256435051	-0.49852436613864576	-0.12645801988415478	0.4074510513152235	-0.20822218116139904	0.3759049618617653	0.6448597468688836	1.029797803006159	-0.5395734248836203	0.5455541020229538	0.12504150259795116	0.4507693247663428	-1.4050804889566193	-1.5419713470009986	-1.3174627719531389	-0.9051609035409965	0.7783639335530215	-0.05639919886048421	-0.27972613517823763	-0.2132001698364178	-0.4386864238397991	1.8033937443327215	0.5207938643269028	-1.5971925524386785	-0.12925033936355382	0.1358164789998317	-0.09113475281562451	0.586839783288558	-1.1786996549771311	-0.6111768153900673	0.7837576998467435	0.2959262432694088	0.7050813606237398	-0.4606416873793369	0.07246362694788715	0.12602583812085547	-0.5263354861268891	0.7401305684426603
-0.8309372346901857	0.12291405191307804	-0.3263307729285545	1.3002079345348123	-1.2929241639896165	-0.27284479745846235	1.4878837664511113	-0.9488031912772565	-0.8855406341643322	-0.7413976846842552	-0.056181534238805175	0.46475369650279214	-1.4338512650085158	0.045495287418280184	0.5186589235229728	0.004708530287697416	0.32163752265028694	0.722199817684938	-0.30413270094585443	0.945125588838403	-0.4761357193728887	0.4244881508630297	-0.6367192480473576	0.5616391470079556	-1.4103800330865455	-2.1099796135803075	-0.4873955794317443	-1.9854979010137903	-0.16473227869118076	1.1490869652406523	-0.5619061411899988	-0.0759475197035173	-0.007788230411269984	2.059717071908466	0.46236171763934525	-1.9543177751237175	-0.5591848746610255	-0.13824050213330666	-0.2427404523953403	-0.011274105550897437	-0.4729471014405175	0.009687451566655476	0.7537510550794497	0.23028398918010212	0.8406356525942108	-0.4372039202502158	-0.03466901963402203	-0.03491167308301393	-0.4958327085356964	0.20259583446037485
-1.1859711935373562	-0.3354339197864411	-0.8942191655315297	0.7428873006539123	-1.7217531381054516	-0.5719493910660993	0.7999285404761047	-2.4809654750747727	-0.714477508501911	-1.5399271079823527	-0.7266771471764953	0.35361982903354644	-1.5108561661019118	-0.11702943756002558	0.11627450266788322	-0.26792351387437785	0.5570171997494262	0.31385965469121896	-0.804655728264493	0.6797204014123404	-0.6948936177143796	-0.4567531024786926	-1.3787376379516791	0.6193298128624006	-1.3702883407675894	-1.6817468370888127	0.5373247318753454	-2.070099807474286	-1.0876854609326396	0.8476210645325841	-1.4001483115433735	-0.3067092272847567	-0.3602218032500647	0.7604196129414151	0.005787002264864902	-1.714283548554861	-1.8780606786704803	-0.7837377440486573	-0.6609043288902846	-0.7767250848290209	-0.4791396765205912	-0.18086417034749416	0.06896482573918601	-0.49689071520093725	0.3830176679648982	-0.7509895413748582	-0.6731281436257528	-1.0388888517148376	-0.913011630756115	-0.9474785753270639
-1.4268766765627743	-0.7767575524315106	-1.632348549973644	-0.3796781720335527	-1.023444637575017	-0.8322598491821336	0.13837464199744856	-3.0895933942614833	-0.328650744815292	-1.5062169039679938	-1.2284576632677933	-0.46280223089376993	-1.3417330931412752	-0.6915714803068596	-1.0119122394964928	-0.2231552788147542	0.31524407374677565	-0.26622133973855605	-0.6339844054359123	0.6405707768923199	-0.7523176008474424	-1.2130844499807751	-1.408780257289284	0.6239419660769494	-1.0699748808629408	-0.44741416864365163	1.187177876754999	-0.9400072818568562	-1.3689958806892943	-0.48134447898339655	-1.6501211951475003	-0.6505088300761104	-1.139710400079554	-0.8709510730145218	-0.42786314747174775	-0.990554519694915	-2.636324372658512	-1.1917658180778357	-1.1452546909957513	-0.8218356443830331	-0.8419590929436734	-0.9170204841394243	-0.7988056266985195	-1.185799690333437	-0.3260227281173521	-1.0318217856759007	-1.2013593799753306	-1.917950428961937	-1.3788294844422926	-1.808732372524952
-1.1035081945482879	-0.9490803756371398	-1.665158495910628	-0.7089972954538674	0.43510460944404017	-0.6963082733826133	0.19071103738426257	-1.7505457619830207	0.01646270086830605	-0.24236171306414792	-1.1078818415840788	-0.9231226459020203	-0.8131231194854003	-1.0379342631604083	-1.6992398201734151	0.12134176690616279	0.019255977414844562	-0.2928833853127944	-0.28507165832733244	0.8174746658424659	-0.29720084069481184	-0.9835378202826199	-0.7005759693120103	0.6725341511086401	-0.40875610125707296	0.7334794510254974	1.3354967868347807	0.5568892587009953	-0.9253492913680831	-1.2430318443673942	-0.693298694130328	-0.7369539983901741	-1.2276571208284468	-1.152028358720385	-0.4807214683111823	-0.1556488739675625	-1.764138075329662	-1.0949977794666406	-1.2985953930314573	-0.04377698060904855	-0.7705845684961047	-1.2005746367137042	-0.9527050254345182	-1.2810680751346806	-0.6316164692683011	-0.8733471470537754	-0.9801862163439053	-1.8277537211628883	-1.3396072283972391	-1.4777770675479787
-0.23492870174450792	-0.6959317048005057	-0.8240167354115884	0.24662682110101997	1.4560422406248639	0.12928605667653212	0.71454333945677	0.5929531524624628	0.08894288153608602	1.3988001833481045	-0.594155265255644	-0.0864885228532087	-0.192744191685515	-0.884768320079862	-1.2920042018409559	0.4381745198213208	0.15036273337667805	0.3318344349399869	-0.35146294410348117	0.8134840961062524	0.6506772203912733	0.043381693210499644	0.2115101522138405	0.7926389368079428	0.4466859915404895	1.1753574544604886	1.3408687819547775	1.2503725846039968	-0.2666094358493739	-0.5902880122864788	0.8383676162327564	-0.4914921854818869	-0.09667979031592613	0.2520919310478611	-0.22859328747993907	0.4116428997692325	0.23880023334280728	-0.6381263992230737	-0.8954906057718627	0.7037182222114956	-0.03089651502990671	-0.5247008797171367	-0.11901242368726418	-0.8754712016283703	-0.22742794713458778	-0.2902682258552339	-0.011498388196836238	-0.9213556664811735	-0.7327875941647187	-0.09229532641122833
0.6476715665835501	-0.17039956082584132	0.11450863016262768	1.4579102303892357	1.2594795936534067	1.3403816857205424	0.8196825062108877	1.998020278871276	-0.09846742846121193	2.061192501041951	-0.3226455535225931	1.6480307605812643	0.057423953717493	-0.4977696002372898	-0.34313816620223936	0.37540129474193584	0.6377088716569033	0.9744892613093289	-0.797919251021133	0.4286674567290111	1.7021214253940817	0.7936674497623978	0.842849853854487	0.8349914761928103	1.1346537873171465	0.9302586121298232	1.5522284894619527	0.7514740603652856	0.05721963161962792	0.6538846979910379	1.6794295103759431	-0.20127749264635772	1.4160131227131643	1.943429307173937	-0.07863911429040654	0.4699336468470547	1.7738567538202272	-0.09972816881539359	-0.16695510599516086	0.5937802138463293	0.7046098930514765	0.4477331181134735	0.9026398191070582	-0.47806223667131653	0.4474901717617213	0.27974788436690695	1.0105927982075873	-0.10685600299853881	-0.08534514419735592	1.1429268791107445
0.9771038228768211	0.07879049634468609	0.2604913672110589	1.5541473477793861	0.24883007930234277	2.0601061671913063	0.06707638484063551	1.5654464708318672	-0.34678631388119746	1.2354111079717605	-0.5319208291105058	2.757772970463544	-0.2650283891544527	-0.2471412476981057	0.1315509917622254	-0.06364148352198712	0.9456061298051519	0.9508835869185628	-1.0122171908112754	0.023710923612615994	2.298652176024158	0.5307892123666088	1.1137135099860123	0.638523611789319	1.3380168865830404	0.49962553561362916	1.8657759158160578	-0.22733474898146527	-0.031195705272307875	1.0551467949993405	1.2100659698858163	-0.1747627731058728	1.9120098504266956	2.2898322663567217	-0.3408745986016417	-0.0009187284980678241	1.7349364052403737	0.34062230906138247	0.34588374080532414	-0.2353743119554976	0.623982651978623	0.6116343583839522	1.028553121390479	-0.4035937052723355	0.5764039011996726	0.45772612484091274	1.331526756037997	-0.012058254558351482	0.05942511575197802	1.1595688706406435
0.6645854657080122	-0.4632775944060753	-0.39758247805206187	0.4434485048501168	-0.5183649792838394	1.6273047407044892	-0.9307574239333997	0.24321349964639266	-0.48449299725026945	-0.2579757993341717	-0.7161867886562397	2.1437409899092392	-0.835651227541179	-0.20215739619553877	-0.131598239354076	-0.5145370840773323	0.729405201265022	0.24569031311823186	-0.5909388382020777	0.1195196700001103	2.0151971802000888	-0.3069193939787491	1.1501394628932906	0.28761129716867	1.0127569847180344	0.18033958235541575	1.8492580600432384	-0.6533686969439435	-0.20859820779013521	0.2870884726938178	0.04793677020526791	-0.39247224120092433	0.9495809675752821	1.1335310856537681	-0.9206618907206654	-0.7104271756040865	0.5145062305178225	0.6179597437251164	0.26139783954224627	-0.900566887947383	-0.21932928872269478	-0.26330629857328136	0.064278224035652	-0.4853793997843356	-0.17027800692877282	0.338574802859725	0.8368890197342402	-0.3299532256405265	-0.2807566060828613	0.17501164289537835
0.14002418254104076	-1.591791105356669	-0.954429385647675	-0.5861844969708747	-0.45396135203982163	0.34822126099766987	-1.156153209510755	-0.38343540364930195	-0.47361870386427757	-1.130257848891527	-0.22263143356056556	0.3325040326855902	-1.0155376121090525	-0.21234398295688153	-0.41384477790418805	-0.660000699057	0.22353112914800322	-0.49631377136102034	0.10041120238030975	0.6819347886843966	0.8770407254971381	-0.6555614013958483	0.96858079199314	0.08018372286826599	0.45199615824536676	-0.09713504650360044	1.2687532051714372	-0.19409593945506265	-0.2185778009709831	-0.5389604473440597	-0.6139358033891975	-0.5195064460209909	-0.45988600319286466	-0.17304549046785586	-1.4125476930902447	-1.1140156305918287	-0.5482199669236466	0.7086326405069361	-0.3166814852080765	-0.8163364460408604	-0.8807250616004386	-1.196127014606485	-1.1022419487014463	-0.3509581310145841	-1.1709644820016634	0.3335206953748981	0.10920159597641103	-0.23908581746877486	-0.5901775361365577	-0.5757382927340535
-0.08893225451127235	-2.3261064687557114	-0.5748810279996401	-0.4120801250902494	0.11597549236879386	-0.7108696247703843	-0.33934965747105966	0.1985867373076502	-0.3421687828247708	-0.8422626822965602	0.8844707171802938	-1.0126882614435029	-0.38868253533534003	-0.22926643923225137	0.03464739945450796	-0.5801315683467313	-0.11323314485806779	-0.6490800974634738	0.29552425433061696	1.018443498220575	-0.5175859327009182	-0.0869925050658167	0.5292018630642371	0.15281406351106075	0.12715869920295478	-0.34289948665831815	0.376623501537694	0.5898593531219254	-0.13065866652582975	-0.26959193287785455	-0.181520749484178	-0.23903096767002657	-0.9427031832473429	-0.34998505412609004	-1.4777024077447676	-0.7743317431440105	-0.5543082357653736	0.6145522628656255	-0.9324940298380694	-0.273364812965791	-0.5661235026820521	-1.0933723600708414	-1.5110735128869837	0.12647527517030105	-1.3951732089485276	0.6186527101512705	-0.2113800167759005	0.6169358976567335	-0.4421058979799449	-0.2899402546412784
0.1163413092142495	-1.853933883051119	0.5579095073915272	0.6032290942366578	0.5277207216789555	-0.7598524430280809	0.7282029701654767	1.1068395484818931	-0.10454987010639245	0.07916784205670906	1.7708802043437477	-0.7510410757823301	0.8458245531449816	-0.34945341184314427	1.0672583253536736	-0.6289352972771394	-0.2083413835323817	-0.18652713522485254	-0.29729648705419215	0.5020680204142827	-1.297687734783725	0.7359840437662767	0.01866403063136358	0.2046570544258939	0.3723365113757114	-0.23846310730946674	-0.3713818488927129	0.9783718285046028	-0.15013450320766944	0.8846928891711165	0.8441162495276081	0.4411969193346827	-0.17753792196969465	0.4628199492608849	-1.139417612928898	0.19023929903801182	0.21185829021783353	0.39161172085546686	-1.1947312285732368	0.052007944449292395	0.446893338262933	-0.03114900167587265	-1.1458546950832025	0.6887061741503006	-0.4871516636229265	0.8823133888859215	-0.07327355863317557	1.6884551006609316	0.07392635890461419	0.4526061771565426
0.5045642308366669	-0.5433653875491321	1.3785509526209199	1.1078835521178332	0.5457320400470097	-0.030641211666745532	1.067014865012977	1.2589102130608363	0.20669597144729454	0.7753092020294499	1.7239405642353334	0.6792439888468277	1.9918229145036954	-0.5469568309920152	1.8259470685244013	-0.9944572771576217	-0.4221001916684547	0.41376998090717243	-1.1461276858696445	-0.7043998188312894	-0.9465669491401164	0.9153381873765879	-0.16265853271795572	-0.24203092913653892	1.1127667926958111	0.4704380147905916	-0.7897506257445174	0.8548876164627579	-0.31722915990287576	1.6042858085115055	1.4600704216112232	1.1853651490214807	0.9494871795044897	1.057058712076506	-0.7210946959791764	1.0807495281795718	0.7993511541852595	0.14910357341214397	-1.0294148973165407	-0.07956884242093581	1.0942832095858888	0.7991598820035725	-0.7807104866136967	0.9518220031643901	0.7789578752047038	0.7190615669684418	0.033539399487420886	2.0794273186518164	0.5228045715862256	0.4121396170609537
0.7887414345531215	0.29004333762925877	1.0473298962507767	0.4479281513647077	0.4542578169517836	0.5720530416575352	0.5359990111799248	0.5657003090304266	0.4824323416047827	0.8898452411417164	0.9460847675339923	1.8376444737834932	2.405936435661001	-0.5768824826979863	1.7432387176964643	-1.4823578416268637	-0.9463251488220478	0.7303685537930523	-1.4713627437295564	-1.7916040637630584	0.2549034933203411	0.39617215668878947	0.16633987105962497	-1.2235493891183886	1.8748364034811316	1.4203817818355353	-1.0321308237534559	0.6834782121387667	-0.4844740172209082	1.0331838219002243	1.1538355192054641	1.6073406664435128	1.497321097981849	0.6485701986216591	-0.488336131177879	1.2087148995786363	0.6325403774038292	0.017291340658386372	-0.5634549967416124	-0.33916805265706906	0.7163255780372617	0.46153623217923767	-0.9175404090048597	0.7683376292240626	1.2570871201162523	0.1873565282042115	-0.248723685788075	1.4755989084676004	0.6373420209379226	-0.7191764055859347
0.9462745443220564	-0.1753088937884291	-0.1345129485547774	-0.5214667964482058	0.5645749564953234	0.46258688440029594	-0.13671680473651868	-0.13926101500305177	0.5937947583875413	0.6551183754520505	0.28797349111520265	1.7314644695828532	2.00514746564805	-0.296286686276198	1.1343452180910274	-1.7748621164788299	-1.3549686804923098	0.7557810528266443	-1.0601851553354933	-2.140376639514793	1.4325671712696995	-0.035791038444366104	0.635806782983231	-2.0729677296110007	2.1287459327697134	1.7893296030750145	-1.2202273667387267	0.8515098957287826	-0.5246231334796766	-0.21750301184410956	0.3008924236048974	1.581391526061984	1.4640070809401282	-0.2852471892538869	-0.35865663816877713	0.585810258737066	-0.022649259465354905	0.1125651747264903	0.11876216211917129	-0.4073642237425938	-0.2011268269783269	-0.6224866765348127	-1.1588321825156747	0.36488894940628713	0.6270654536422008	-0.2065688998324393	-0.630736100641485	0.45126231235953346	0.5864410352290281	-1.7724265320020811
1.1493999010538012	-1.2416380112276215	-0.9835229328972508	-0.4920267603391829	0.8627312280463235	-0.11705072244584275	-0.2510368219575279	-0.12177185231468102	0.5297761869960126	0.36810512353639446	0.2514686685456562	0.5896783924946648	1.2801639583596525	0.03193392491559017	0.7285876659094622	-1.8167731920490413	-0.9907546235703628	0.7326114386794825	-0.406747236658749	-1.8581099272603512	1.8329304271160467	0.2300021518894539	0.607288300951615	-1.9599346134895752	1.701183009330612	1.1713687868778515	-1.1994323055033198	1.2090123892065703	-0.4523331430381528	-0.800031319896331	-0.3292292555800685	1.3272433092562286	1.472983005374431	-0.7093360249755266	-0.012477791321837592	-0.05202808264606348	-0.47064806175587987	0.48427690184778777	0.9907174992458263	-0.39239130087772295	-0.5793438886053732	-1.1508890176368494	-0.7841424933765181	0.15220180986677917	-0.3132263453145392	-0.12174286612869414	-0.45497116868267423	-0.12902788861886563	0.7377275852408784	-1.3576932207113337
1.4508048170665968	-1.4189958810617136	-0.6179714862768307	0.6532200164975085	1.1477527872122604	-0.5240414537041216	0.14101384717865112	0.525071917817407	0.43151457985180974	0.016416068136133527	0.4926347860578427	-0.6423992202007759	0.8130531835719714	-0.00028372758043707086	0.7793904741004595	-1.82346499070623	0.1686873752019497	0.7790526747251693	-0.10446450604158558	-1.4469785544137879	1.3792267583844857	0.8868828665864384	-0.13913205181158153	-0.7820136422251328	0.8816153797994871	0.1429607804553238	-0.8106120858920851	1.3010850932386953	-0.34904083540447817	-0.19667495590676126	-0.3563254062811497	1.18988839143237	1.6998233821557291	-0.3110196105333423	0.6657387449771702	-0.0003595262067139717	-0.280808281971433	1.036481974997821	1.8649870230573453	-0.565083318151981	0.04136883246863058	-0.4686032008871485	0.21490067430566817	0.35539937855540005	-0.6100058262997785	0.18803468263954226	0.4967101386217015	0.054822886568091055	1.2060294856318101	0.4692022409709467
1.6180983379809224	-0.17625886793859008	0.6584029925221844	1.5989557991245353	1.3069594153974065	-0.4284937919439781	0.4477402994513772	1.109022790410802	0.44711902072563214	-0.5445290040746321	0.40349902582327063	-1.2822957662808152	0.7675251373730723	-0.32361206333751136	0.8341339076987705	-1.8981935777476393	1.224982972855603	0.769033677573098	-0.24924571683547228	-1.134589006922817	0.576186525283488	1.1232204535006378	-1.0714211214074834	0.5628001237318664	0.125363913389932	-0.27595360646283834	-0.3075971449908198	0.9415279385807911	-0.26935611530258075	0.7224748734976106	-0.05853206603731905	1.2924137760173948	1.5300172338635512	0.18648769991330677	1.3008879879277029	0.656893262144452	0.41308536089300935	1.5111357761030528	2.3016023466900997	-0.8726140506551725	1.001491529202821	0.6450569765875263	0.970910445920013	0.7671808019623946	-0.2393834238720956	0.21764301470113998	1.588214548345443	0.5623086151635865	1.6714941956611282	2.0946376287364243
1.3297623888891692	1.3677001026638427	1.6842526548206271	1.071832229257396	1.3157349433342624	0.006323854116680065	0.27921942635776376	1.062370799187336	0.5660930025653562	-1.2037964807704535	-0.03562964046141028	-1.292628466899655	0.8386010030731774	-0.2557141878872289	0.3881804180028341	-1.773500970696834	1.149466865769046	0.5302631088605335	-0.47813162118522096	-0.7488802662435569	-0.0349996714343454	0.6208066832024257	-1.3501909853677743	0.9417368891436979	-0.3288009133972242	0.258591323583086	-0.23841580407590737	0.4327789715594429	-0.2521786474653342	0.765882137430191	0.061899748826282505	1.3908414863954837	0.44994884192554613	-0.044987529006982774	1.3031314343101372	1.138876309129554	1.1180180825583386	1.6269447271357476	1.9056860903760784	-0.9507010160384602	1.2731257894936872	0.8856890933299962	0.7157308019454993	0.8899458477497945	-0.016307823493139594	-0.09356394009244802	1.857894896113768	0.7413558542956208	1.6564369997437736	2.0104722914617494
0.5342982496095449	1.7174889925098729	1.6153645238189984	-0.6896447586754779	1.0812810058873321	0.48051849477879327	-0.21760046253425633	0.36543972223549587	0.6374973108929766	-1.5461540839091743	-0.2672763192668766	-0.9350042503694617	0.6717840695836915	0.7625887934262491	-0.41635340907058727	-1.0749798954598313	-0.10883285432603465	0.0550906119929088	-0.4574290212623131	-0.20871802517172744	-0.2642988564140013	-0.09901125246884442	-0.6222210718435951	0.08989615635832224	-0.5372400718596942	1.016386581078805	-0.7668621044160703	0.21614343295544985	-0.3275067960996045	-0.1741742295451692	-0.1324103394239225	1.1160833715192444	-0.995078425760925	-0.9636710361600814	0.5090441209657843	0.8332927280383562	1.3587597591928522	1.2977088534239967	0.7855623444795529	-0.6073521046577594	0.5893595873429018	-0.01122322183325434	-0.2538964432719142	0.42751206782778584	-0.45698694352253755	-0.24826166788195567	0.9947521683171305	0.39995113305709346	1.0028043331305545	0.4124787566714465
-0.4150744029949325	0.7510714064343444	0.7017932723204198	-2.1632939362145684	0.5057137971187968	0.8295229943040059	-0.7070615849294035	-0.5673286243369057	0.5575276067487119	-1.2273330541783534	0.011958267982072467	-0.38716608749538783	0.2751658259188652	2.327885015920254	-0.9041230553469114	0.1462601974645118	-1.437176715084703	-0.49092609603015896	-0.1926687729597438	0.15503138228513424	-0.20859066245461894	-0.3492036055767452	0.6476726657820283	-1.102773209226666	-0.6150955080933473	1.0105493643158066	-1.2607955940340425	0.3910865636819287	-0.4314222333639885	-1.011815930433659	-0.32208784368410526	0.3986515880907674	-1.5494436816814212	-1.7787067966706969	-0.5117805899628081	-0.027467110598705748	0.9419559848489343	0.7049040829618581	-0.35761143630862063	-0.09419597044866895	-0.30164651804733494	-0.9077671214400224	-0.8122352007949556	-0.3169455784123385	-1.0452050294666326	0.13865699377572938	-0.2949664626915483	-0.08794572544924056	0.09523403948389372	-1.0605325458230879
-1.0122517348042686	-0.17336728139788116	-0.11603867846435695	-2.1713191920179327	-0.2522781290079875	0.9236979496247126	-1.0920951972811037	-1.2222373780001843	0.4030797022087833	-0.3556001451832419	0.3724257871801717	0.21401178128747778	-0.019850168049491232	3.2461410543599416	-0.6578433573144552	1.2642311786237366	-1.6046091603520602	-0.8742503536257735	0.10220035324149075	-0.019360413579046814	-0.0018340994179221982	-0.08792545110356235	1.6101017057765115	-1.4723512009230093	-0.5457699600057331	0.08191002434965933	-0.8359606055339281	0.6309779576279796	-0.38424408452609327	-0.7397543299759931	-0.19384679049730405	-0.3806376536359383	-0.6727411833717617	-1.9079724328371783	-0.9199029853737541	-0.6413234481179284	0.05665523067376603	0.11952065092310038	-0.7323396146122185	0.19603985344964361	-0.4856389979883893	-0.5847793935757981	-0.2369122788607151	-0.6279124464406498	-0.878304483979494	0.7602463031409654	-0.9801961560837193	-0.2631046961338191	-0.41681748224462106	-1.1276967849692365
-1.007806476202229	0.12503184084275015	-0.2770418373377922	-1.0410783651795685	-0.7514124641219035	0.5744482112469799	-1.4416991210311358	-1.2452402286108457	0.3501413187500958	0.531768521840228	0.23598634406198155	0.6021876103123047	0.03147195769114846	2.724262642037623	-0.046006428844959465	1.5875357661340712	-0.4942583323944425	-0.8720643267296379	0.27447469916381056	-0.5261164879308916	0.26057990758908317	0.10918025972054014	1.751594717143769	-0.7400402181562562	-0.2877937841886242	-0.9927135162227918	0.5924737850992731	0.5429007505925736	-0.0876349423408292	0.42395513209222424	0.11358953385140462	-0.7314112229697587	0.6513994273581524	-1.5508748627627367	-0.41919682117710055	-0.5344154754281567	-0.7835566605676023	-0.3381937471584539	-0.140654119792975	0.17205445652792262	0.15135515021150434	0.7745163131979866	0.9521291979216584	-0.094913280845724	0.09221452767182617	0.9543171398051437	-0.748773211083496	-0.06362738775136464	-0.19151960057510534	-0.16645695682774517
-0.5961929102714877	1.2754521971320507	-0.11552201706323575	-0.06986987237285168	-0.6600603961654469	-0.207877092564647	-1.6272608457303042	-0.5994866875814667	0.4689145543598656	0.8896094625304278	-0.2531598886211141	0.5556895967372198	0.30982291368758746	1.269342104585194	0.15209123259713161	1.0478552785986248	0.7793332384255516	-0.37410745086734426	0.3019112212933277	-0.652664463357615	0.4535848096620771	-0.1919321259298427	1.2219993950928687	0.2600408034018409	0.01871619680372516	-1.4041626156004627	1.9832657501600295	0.07145678947403163	0.2596757633166985	1.327424419591823	0.1294616244989808	-0.5501492234438072	0.8494983398960134	-1.2437070929052585	0.46944071290929834	-0.043098057620981255	-1.0017693302529351	-0.7225391085252936	0.8300267761922934	0.04757768510938733	0.8758637176875383	1.7175026302645486	1.51414624971137	0.8585011438301062	0.8548550839382931	0.5714632457644537	-0.27566050129622904	0.19006805022624348	0.4652020084581851	0.3868819302225494
-0.22425884549917224	1.9220481341978153	-0.2828361746383394	-0.04491016654237071	-0.13520683132946762	-0.9314963439858186	-1.3011015633991634	0.37140101346339066	0.627517261297389	0.6135479988518387	-0.34147508788437003	0.2747536768544065	0.5118411650187797	0.1681651453090396	-0.3784777685526998	0.3230947280748808	1.0056470213520063	0.42994828520848416	0.21515275455417227	0.03966445782482946	0.4752850448218475	-0.7561833786435619	0.5781240478694484	0.5064166416528467	0.11737431612470448	-1.0864138841744295	2.1272930931612355	-0.4335799077759319	0.30755324760951075	1.2275974778998757	-0.3690388511314162	-0.20753458028174313	-0.48738088324230544	-1.0734830478566884	1.0007019941757636	0.15369250109776914	-0.3584382812607726	-1.057817985395424	1.3336896272720378	-0.012600439494532139	0.9418356546076146	1.1885738277821274	0.8055818859157491	1.3081535702779998	0.5582647169452005	0.19865173085433174	-0.41716463026413	0.2062179267250544	0.8674452490016193	-0.25719763889634684
-0.21585941510476941	1.4368492083959856	-0.8255257064858462	-0.5394455037552016	0.32546585220054464	-0.8936915634662438	-0.34353747999596684	1.093527131293387	0.616589135562371	0.13296639703711763	0.2606784279855642	0.3471162255162375	0.5382113690759238	0.06659568630211389	-1.1051854038397444	0.2130740912196739	0.07895538981492484	0.9911281043991269	0.10268992414886277	1.139143538033801	0.41772171691754856	-0.976028065049609	0.2977102484304827	-0.13751535430331333	-0.035850295769968135	-0.5237356899189437	0.9526290917146302	-0.5125493051534677	0.02452736623904991	0.5931983811440097	-0.9848427686967733	-0.10697506387660528	-2.0453718957888785	-0.6015428595448048	0.9820774600904175	-0.13341373823638844	0.7958395863922106	-1.1913307468393042	1.0203415180202395	-0.03837765925704688	0.3433545460792262	-0.1941325681354013	-0.5429853391635959	0.7987801657112366	-0.3133472077415159	0.3564122942810823	-1.2166917066547362	0.02092314368686344	0.6235954655102165	-1.3996212055088921
-0.5411467607499201	0.59178573338166	-1.0758758851460843	-0.6475836895637479	0.4213795187832174	0.0944034586467992	0.8160137348165959	1.1461437119928692	0.3814802732919482	0.051423418827454374	0.798626837610122	1.1101211831300857	0.5736965998407172	0.31913984727183214	-1.2206118743809335	0.8779465434811584	-0.9684530706476134	0.7768381419033288	0.17048284877970404	1.773000466172079	0.5329141800836297	-0.5599750562601061	0.48036826343784256	-0.8347083120280534	-0.13141715001190052	-0.04069369041619277	-0.3082361142013657	0.009934089945929231	-0.09845738012021012	0.44459822877014266	-1.020052487239729	-0.23755119391169957	-2.170948668813101	0.42267435003646747	0.8279522753706032	-0.4000440734466949	1.7031431545622002	-0.9197611322076789	0.2971438532845269	-0.005081363938080807	-0.27474035385862056	-0.7924976950647676	-1.285061626145058	-0.09028544826689182	-0.3830891369085861	0.7231625848709656	-1.8218508209659203	-0.11662642970013265	0.04595485715560401	-1.7274594719757816
-0.8856164424186513	0.4199431037197329	-0.5241030695494274	-0.12417814107870145	0.30686037428255947	1.3641946541377064	1.52137817728556	0.5944097052644687	0.14501732769462744	0.6051527891105603	0.37073310680934807	2.0679301044932847	0.7383052126928192	-0.08217122916189878	-0.5640975707433058	1.7092215495395986	-1.0722727330637645	-0.07550378680640257	0.6220216164555249	1.558758955600333	0.8797482256652562	0.2107630724968574	0.8520185105329088	-0.7011490370636652	0.14850751719304384	0.41467229323286714	-0.38162152883948924	0.8313690526344051	0.46193634435451597	1.0375177802455748	-0.20009966339256105	-0.27516624090650504	-0.7008512280085919	1.5243286439590953	0.8806747580793187	-0.09481105536799085	1.7499373088869994	-0.24343485230766307	-0.12220477274410918	0.3406327334600826	-0.3303311643197402	0.16272530295671558	-0.7866977461314099	-0.3056205608275877	0.9272596428166765	0.5479505790509579	-1.4009075580976758	-0.06802483621937767	-0.17611197471798898	-0.7717765189634411
-0.9077006971258953	0.8487623574118955	0.39697239590518096	0.43573494639020527	0.2470162074622305	1.960493744111936	1.5548720962420057	-0.07412179183567577	0.28342939699824804	1.4076152348085431	-0.6933985157065587	2.166077772809476	0.7765173078573492	-1.1263127417604855	0.14474725794823476	1.9565829005899458	-0.1750417400208425	-0.5595566209240737	1.3702786394548472	1.0042913585729525	1.0662226069318215	0.8643606278335344	0.9678148887744181	0.3007902728092369	0.6458538836210383	0.824473589226098	0.7038528827166561	1.32772587189372	1.5279183764742008	1.4717977657317136	0.9821156475969615	-0.09887016176435724	0.8378314535901382	1.907008310157121	0.9211828561513346	0.6713125901185003	0.9429039995858948	0.5738160040466452	0.10358339349011193	1.179173721946509	0.17795414417194402	1.6374879646558245	0.47296247743875247	0.5180839042873616	2.4835580474939243	-0.15510184373521685	-0.03914107340049374	0.0625792207608481	0.2617773573662355	0.7166623513365352
-0.4685794834942687	0.9175753570569847	0.6647834847439046	0.46101465212109677	0.15984419904100694	1.5640110050177403	1.3466172158297036	-0.386047002962614	0.9962304418536129	1.7660711936262201	-0.8966597356188836	0.828512864392457	0.26867867577140486	-1.7015979354463324	0.08283738418098607	1.4685713169714596	0.8528073995801059	0.4048909182297974	1.9562670572671077	0.8950402055661126	0.5539444469700018	1.2125077365284174	0.5032609939627953	1.4310423351663295	0.7559587514988431	0.8209598650461807	1.6967733450949993	0.9857351667577927	2.191636199758957	0.7296914989771185	1.7137495978317208	-0.026339586054137065	0.9135627277471186	1.3680306761246928	0.5410709906556491	1.1971110561807654	-0.11042007505465741	1.2143919868077881	0.694052304093423	2.186984793660311	0.8133206551129123	1.9488401887392008	1.5341176870872795	1.5880768366105584	2.5541764981393786	-0.29555696389932185	1.3611013497587345	0.09435647401956114	0.9145653513188565	1.737789758220778
0.2899825892996284	0.23469362748420708	-0.13579409561916375	0.14363112924619856	-0.2925028117478744	0.7067813977978743	1.4308946885637948	-0.27416454326374373	1.9926542693405436	1.3357664737802228	0.6141072086956954	-1.2949954073942287	-0.7992181938716305	-1.002548353390149	-0.6940884855462428	0.8111473230457938	1.2103849911007871	2.708240555841421	1.9181957823150593	1.4082502216152069	-0.6807583195936004	1.380389526794526	-0.47849600147567706	2.0097060559587225	0.07442767314307654	0.1374312455538337	1.533908151504828	-0.17905231730194568	1.7311615541734293	-1.0341078475470042	1.6405114978945778	-0.4024175393617248	-0.33215913879948944	0.6020795674410238	-0.123741202185583	0.9546740386134676	-0.7002555959703469	1.522641640481277	1.0958592487551508	2.6596523553917817	1.2015936668399363	0.7079436366658022	1.90845409658939	1.7677753731583483	0.7887644629645303	0.9703614702215375	2.0201838263963974	-0.02987526701330386	1.0662628217394974	2.0726087284577748
1.013768794600939	-0.3507512178475406	-1.1701867219402178	0.13496880269764197	-1.1464282814489497	0.04700319338855755	1.7625822233110116	-0.06526780771526058	2.502059852307633	0.4675902221116964	2.55699214993577	-2.764285624724949	-1.811427316591585	0.28773193089928073	-1.1792202819348068	0.6720617665034602	0.940300735520282	4.660551767536372	1.281169812823851	1.963817104494861	-1.9254040903067793	1.4791981366992621	-1.4833504186296511	2.018660640228094	-1.047452294047106	-0.8075781434098147	0.4729815354787931	-1.569348510436653	0.5037717785273785	-2.4681367230742377	1.1298014224717698	-1.0421804290508596	-1.301867634021585	0.45730360371152856	-0.3669016290915003	0.15892258802656287	-0.5604295465287102	1.488598005931139	1.0041027325187541	2.212137144881701	1.300936880120791	-0.7103897840215249	1.8361546636840673	0.8101018599745853	-1.2539891970354502	2.7329213576190385	1.982076309644854	-0.2550037329083274	0.5368398919809093	2.1911487442151736
1.3018254716407043	0.1448374213531538	-1.1417029472192963	0.6255301256002205	-1.8847762684510965	-0.37399544398042983	1.703644447885982	-0.1301880663206005	1.7621088744395936	-0.16956650024516026	2.4515187875057576	-2.6418987551331146	-2.0432622753136944	0.6013046423797458	-0.4503489221424099	1.1634058855618141	0.6894242348229774	4.219754912365166	0.5762636810337955	1.888277552773452	-2.3675400725954696	1.3965832825648354	-1.9126377032321296	1.8492516184739447	-1.7671703499185305	-1.164465760944994	-0.31848013831836613	-2.426201332531681	-0.3110546719354477	-2.367495941560188	0.7482393018793683	-1.3089901257667536	-0.7807643720459994	0.9669301580579436	0.2139853900500978	-0.4819777149544127	-0.01881892042036489	1.1031268112901667	0.541144385768344	1.2458331689459499	1.2491729436752104	-0.7422440920945351	1.7361600140369084	-0.3722874779215241	-1.7378566456499918	2.7472625058221722	1.8279143057562643	-0.55073383658739	-0.12238028686821079	2.3342992509720264
0.925639403181436	1.3682868153286327	0.2687846024790569	0.9985975874677406	-1.9237122804772704	-0.9681604367390448	0.7260064216316234	-0.5514178382730822	-0.27580853353179113	-0.3306762552352232	-0.648509790490685	-1.3514016873922392	-1.4378709843128012	-0.6993133246266127	1.2212392210367466	1.7078175017497186	0.840757562481825	0.9175237391808063	0.2981147532423369	1.0527645229468956	-1.9622019017504597	0.9345193742467258	-1.5683842104833554	1.6376213218876896	-1.6297045791776086	-0.638957437453502	-0.1744368212362372	-2.401530763334222	0.03768585857868317	-0.9222947991790788	0.5866172280497133	-0.8462159559064609	0.697339353139385	1.293691667858152	1.0215214501330154	-0.5039182382331522	0.32998888127619574	0.3559230224054077	0.011716277057256284	0.5466191377773104	1.0973281610258645	0.5713171666109529	1.624865296052452	-0.7044256626096094	-0.5209052623635679	-0.20129856083902503	1.824805167073295	-0.9165308077486948	-0.29865391745001046	2.050665577292047
0.012779898017748396	1.8078432260341475	1.944197181526139	0.5374276698016677	-1.2924132645380966	-1.794234685141007	-0.9350424458447454	-1.056915027751658	-2.645690776119204	-0.4383407534351353	-4.648540744167298	-0.202087132916684	-0.7331238855966059	-2.4262555269541752	2.4274227432414857	1.6039983680067245	1.0607513415286351	-3.411541589663519	0.4099979853562012	-0.1615573097423233	-1.484959581198721	0.07840563876280453	-0.8525168936310722	1.082248962385186	-1.0525239087038984	0.031813031566589184	0.3427054279997539	-1.7683760009079548	1.0397755153153168	0.5101727463380985	0.23980090046610664	-0.08910731145604489	1.4716058586987981	0.694050216858174	0.9762916370168542	-0.07184436530996963	0.13017789301796145	-0.5998752399209656	-0.41313993271992916	0.4430587675049451	0.7709728228209265	1.6644983301108485	1.1859073343886664	-0.08098182551123674	0.7827198301038442	-4.510881359909137	1.5709028912354561	-1.2235287650577913	-0.062047307979326276	0.8182914199733236
-0.9559038195100624	0.5699351108996482	2.450231951679001	-0.629716417088798	-0.6320721215154199	-2.2310779520792274	-2.3727855787476	-1.2058856543475114	-3.922889323780723	-0.9574336033569949	-6.127853829040299	-0.06761332920918957	-0.6886096878203303	-2.744284396494942	1.9333306725755468	0.7140133841924855	0.760589598604339	-6.007824033114484	0.48682853621520233	-1.3108308604731056	-1.5997966399084982	-0.9054072809759859	-0.3845299391716143	-0.022596536110844292	-0.7957132319940691	-0.10475146311077468	0.22217209368199223	-1.079117538453605	1.5245008154836261	0.8420799424722043	-0.540872825532177	0.15113374388716808	0.6189045197115665	-0.5731429977034641	-0.19630089232142267	0.3437715592246741	-0.4591767994174986	-1.3974850955231868	-0.7434313202615455	0.5419149317292186	0.24388612598610884	1.2930938182170608	0.32907454473860936	0.6156063994219948	0.6924385933326276	-6.852178642489135	0.5718248427466203	-1.1679940830021156	-0.06293517937101685	-1.0288141739947978
-1.4215034052377467	-1.4055676227126939	1.5249186981554512	-1.490904844257309	-0.462234268089252	-1.6510167675084912	-2.733570725122389	-0.6926068838586301	-3.3345483361047643	-1.6006188352597204	-3.7061927956678846	-0.6007727763322466	-1.2205532861848363	-1.1566793551721646	-0.03143790815001332	-0.38677775268564035	-0.10652304641067985	-5.486598656140971	0.3041185424418778	-2.1070630476594783	-1.9926025019981284	-1.5975165154634545	-0.3841670789448357	-1.2435224566383563	-1.0106968674241732	-0.9815484431052851	-0.6957929469279067	-0.6451541851956398	1.0151178350383117	0.2932965867147207	-1.344688307131487	-0.382203214507074	-1.028808732925281	-1.4297439287793514	-1.4607539514826484	0.523527084329541	-0.9227161646693952	-1.6989504378771674	-0.9797625902326833	0.3448352832265732	-0.34266689577518755	-0.03946625366238002	-0.4965139416645592	0.544189089576095	-0.49639763821889954	-5.3196803366355585	-0.9547408585776387	-0.5350591731851012	-0.6751600768507688	-2.285538759331899
-1.1519544994466162	-2.2659008180982267	0.26968629699968183	-1.1428724959466054	-0.6089307408077711	-0.2943871667559933	-1.8627814942534968	0.3759092438418566	-1.4547269801641336	-1.4323776750163453	0.5285409638112019	-0.785633261079768	-1.4583280056470742	0.942349305900324	-1.8651697650080632	-0.938069292305883	-0.8680585135729422	-2.8788267975026787	0.10864096024191094	-2.3027081950402954	-1.6632428383198783	-1.6516153628222456	-0.4984546820126259	-1.7253728546464655	-1.0367994077572522	-1.4464076189615642	-1.4846310382676602	-0.38584172528570687	0.21452923975362218	-0.08053037005668881	-1.4367747876737902	-1.0580184879013286	-1.7873762163801987	-1.075263955155313	-1.510699606140112	0.6222157051761196	-0.8453669846891468	-1.5007521400536112	-0.989911164664467	-0.08202726988042036	-0.768643895900018	-0.7469753633714935	-0.6596664060723232	-0.24722208150860675	-1.162545970232444	-1.342981740033025	-2.0564167978260293	0.4521495886496995	-1.4373217374242457	-1.9462094564918917
-0.4425231494155209	-1.278406651125807	-0.15310620670737937	0.24272577924472244	-0.5120100639895836	0.7928287253365204	-0.3533929196436207	1.4221209281920775	0.254118808617594	0.03198079813481021	3.117699829401173	-0.18162552538483576	-0.7434183599475324	1.7524571809178173	-2.0644385155906066	-0.7020091727203462	-0.8110365491876564	-0.4732118894659092	0.21103432736663652	-1.6976335004205974	-0.14523102319288875	-1.0179868391226585	-0.30305350798136305	-1.037378166041485	-0.2614746670147912	-0.6248453903607598	-1.2425000685191034	-0.14613788254773263	0.03872263111918081	0.26300569917371386	-0.6192198915304263	-1.0669837942692861	-0.892166065233704	0.1828577999471499	-0.2497643953098225	0.7933420816202952	-0.2882392465267786	-1.125208304719284	-0.6443541403046686	-0.27465927329664563	-0.9227901171567735	-0.09291789325101964	-0.018933043467340434	-1.0531971661912083	-0.2859611117249579	1.7623729430500938	-1.926965795136917	1.154717002723838	-1.5375522131040622	-0.25796254006999136
0.11758497530932038	0.410528833714383	0.20481779192184787	1.5333435007654066	-0.013073459177539536	0.7836575491151292	0.9067387794429349	1.7290408331953109	0.7081939239446126	1.9412300374898785	2.5955894954274497	0.5339343040784599	0.5220708314934951	0.8902648941108419	-0.6312814219805503	-0.1791102569982872	0.026106146346658712	0.2868043817026819	0.4418019067734952	-0.4640515775071426	1.744451843998345	-0.07796999921945566	0.0900252242958346	0.2805931822080523	0.9631895826584644	0.8749759315360631	-0.2166991953318873	-0.02321326764539431	0.41079155030409387	0.7313349982423374	0.39271623639644493	-0.3520274933654253	0.7599439545885605	1.2289881242232834	1.036822901348795	0.8580478860578664	0.2455800035145234	-0.881038742290079	-0.0640980676267917	-0.13587389575883246	-0.8914881767800499	0.9256217055807019	0.8186451758724252	-1.395661523509107	1.3968158144901235	2.0625978233727746	-0.7556983693876153	1.0332908244986263	-0.8185638899034574	1.3900165765847552
0.15523495993300618	1.1242150835144533	0.29060499935294004	1.715911817853025	0.3990982768958931	-0.10615868457725092	1.2615333970045481	1.025656065871759	0.07254477333805001	2.6444435325004827	0.5581028712143765	0.34190018800026406	1.184885734830537	-0.42499596393853184	0.9867371129444156	-0.11848334055067607	0.8301961649110091	-0.22090900352076934	0.24201622915552282	0.6857165500754417	2.5801732131361517	0.477323721840963	0.07666205008986754	1.132692565035275	1.5180700985211717	1.4806664832269327	0.40209876243711457	-0.25657410114962	0.3446439537187992	0.3969510793404871	0.6106370195346265	0.3518708832165548	1.5733363471838293	1.2041739705726004	1.0857599413557184	0.45963526536471666	0.24298027503230193	-0.7945477757130559	0.33709564570476325	-0.21826111291703118	-0.8784719912519817	0.7795680250547627	0.9694231360420572	-1.4536673269808829	2.2365720565777005	0.591688690147695	0.3967404365065014	0.1935359653817024	-0.08386937752479671	1.6751740815848888
-0.16535219377188093	0.446928069689993	-0.5586436846867023	0.8102241333224025	0.2141111223796178	-0.9366187138243511	0.5959686883371239	-0.18869338979846167	-0.6099638221839695	1.309809215899124	-0.4564879283868765	-0.8784508761529025	0.5420475177886744	-0.838352725342877	1.3274137014116354	-0.7782539101739944	0.8014146212208826	-0.6781422861059596	-0.632070875911595	0.9692269277694104	1.7633993511274686	0.1088292501206688	-0.7169218749121926	0.858976394747614	0.7134012055302994	0.4278999324039692	-0.20992828538074457	-0.8211505333429856	-0.7555773544046149	-0.7817785513253737	-0.20217219280115753	0.3955571781589056	0.8068879332997068	0.22030231483593893	0.01746667396169628	-0.48157866864727966	-0.3692755020169129	-0.7198892670376218	0.1434393493640474	-1.0431926919844932	-1.0360466111904965	-0.760360773161923	0.05911765909347206	-1.6300800833571432	1.4238840199105915	-0.25485334778290464	0.5901445072369815	-0.6417490833847936	-0.2634051007843784	0.46426611269685925
-0.342867949127134	-0.5890937617646292	-1.7378266095918653	-0.28728198215460304	-0.40767827875326546	-1.0894570083746469	-0.6295372434347218	-1.0115549865949274	-0.5890635409519666	-1.095550548154504	0.31155756386471356	-2.0525831493973055	-0.8722145054832223	-0.19830807261754335	0.2458830514434326	-1.6480113744279385	-0.07586233323880105	-0.3631776931357925	-1.6501720645241842	0.3005941557713641	0.1432032728918757	-1.0537892563442712	-1.8493861581528717	-0.21040006980579964	-0.8649759723569624	-1.2861314829843267	-1.5928057151978865	-1.2849716615222149	-2.2011425055575593	-1.7999293661008835	-1.2550488612793458	-0.07879583164734572	-0.835147409296964	-0.9064510343795514	-0.9234555046303732	-1.5650678719363498	-1.1705609134206318	-0.6341857693637029	-0.6726445564321777	-2.281410765967107	-1.3351857618181793	-2.3327532122198242	-1.4106004509670425	-1.9412001741639497	-0.31519271838350815	0.5376187109609208	-0.16268311496181717	-0.7895280519053256	-1.3582511974375435	-1.193953595413565
-0.08650959363201159	-0.9119590249045638	-2.0585145393570046	-0.7638005675025941	-0.7808600539555643	-0.8093113753302743	-1.6167993061950268	-0.9500002561092435	-0.11379063576676181	-2.6587455028252767	1.4563285583213017	-1.9584285673380595	-1.8038984743684396	0.6152264070075024	-1.1297332676460419	-1.9195272322760284	-1.0661027794285016	0.301674018308377	-1.9435088903445012	-0.5488510950369733	-0.8654190524741638	-2.1833262495643093	-2.353748468627611	-1.1677899569999746	-1.874289992514765	-1.9580785685106052	-2.4909593238272216	-1.1912474641075357	-2.6920327080129796	-1.7069679316777973	-1.5492541338225678	-0.4403362037176284	-1.977807998762607	-1.4670377253629234	-0.8793172573847594	-2.2083167774533705	-1.627289719990316	-0.681551536441153	-1.6511028621542687	-2.917500184194353	-1.5722844001024425	-2.5345977188240427	-2.4645021867094044	-2.032179212871334	-1.6485377744543306	1.8020015326104524	-1.0396627860145968	-0.26638411693921527	-2.3880079701630494	-2.0924549644124704
0.34485825872091874	-0.5738267423234198	-1.1659974125889812	-0.5950261905361917	-0.5089330268665062	-0.6911813635987931	-1.6989371035704126	-0.3595317958222273	0.01788656018232126	-2.3886054518933646	1.3831756174285583	-0.524566996969211	-1.5472351298385618	0.8734355562932966	-1.6161812061228147	-1.264228237255398	-1.4362853412702739	0.5196743928054353	-1.21997266495725	-0.7152602241279917	-0.6813564609872336	-2.409114727298407	-1.6604627803614898	-1.4094888698472383	-1.5552976525819135	-1.0478924213348673	-2.1522137065436517	-0.5489892992253652	-1.7968240420798522	-0.6736711729193278	-0.9186756082323635	-0.4235949745016684	-1.7975277215948344	-1.3420344648466105	-0.2961665181073861	-2.128109315329292	-1.5267939042195955	-0.8911991886702879	-2.190643118459283	-2.3373691747840293	-1.5387585945993472	-1.4491643179626463	-2.474593214966944	-1.721547074663548	-1.9465697516355727	1.9058496954231452	-1.2921392060669687	0.2288753765643948	-2.418941592110373	-1.8644620938792122
0.3906518239264147	-0.39022759131846624	0.008156612636474802	-0.33473481746873324	0.06596762483933005	-0.8472657149675914	-0.8052668704048781	-0.002130021911835699	-0.5465390260598872	-1.081121504031435	0.10571613551835939	1.044939877464045	-0.5769158694079567	0.6734001875347935	-1.0316008595829336	-0.15626704145705414	-1.1211618302239446	0.10616001377850252	-0.12137682917036335	-0.1356057106671843	0.03342094887435139	-1.605886799562176	-0.16349927656936283	-1.0696269758888517	-0.40929678970220956	0.31901121657867676	-1.0003926269272598	0.17336197693118272	-0.46813504461775746	0.2126284636827446	-0.15633608123772072	-0.4040668231972264	-0.5771595788712934	-0.8286694268228653	-0.20302338858265484	-1.5168288298847106	-1.0631555663327876	-0.9816928677663876	-2.0614013812035736	-1.0727281276871194	-1.2479891844661448	-0.4123016786256836	-1.673413585527945	-1.29187863910983	-1.5767574826018251	0.6916126701690526	-0.9124045934883016	0.016520349688995108	-1.5110026286361944	-1.0867195393401585
-0.2000075762402777	-0.7742854539509868	0.2932685628658867	-0.38148977203679074	0.3409210166749007	-0.7917973304023653	0.46062749896854843	-0.19339023192070212	-1.3302251852876856	-0.26669274993262104	-1.0684777484883505	1.49523348174156	0.10511222652387196	0.48546917527349764	-0.11408542980559981	0.5823007244000247	-0.6616855235516197	-0.40674123360658404	0.4083761492807449	0.454266800857916	0.2865450532539502	-0.49492541413611013	1.1813970587372526	-0.6766968307720336	0.48155203350332276	0.7574225384584329	-0.05020586908910098	0.5784771584600518	0.02332244717608483	0.1544535891763007	-0.10184240544373933	-0.7639675411919151	0.696569100263951	-0.23532909522030454	-0.8532842305994198	-0.7935293771708982	-0.5685078189235637	-0.5971868296743583	-1.59285168389613	-0.2671668348489406	-0.9925160362472187	-0.42546163600003345	-0.9076775428502954	-1.126924261928599	-1.1814462810850255	-0.5710279919989818	-0.47292230714847844	-0.87375307397272	-0.548776108710262	-0.5682560325330531
-1.0268042271957498	-1.3161627301626155	-0.41293692196183784	-0.6065453986833076	0.2281929957774121	-0.12051046210494132	1.277879889059616	-0.5131487379598506	-1.607945695231392	-0.5021356047696078	-1.2103440942633161	0.7894683536079714	0.10399162215820039	0.40865910451816795	0.3814157743828451	0.5543847215381047	-0.5823489316509192	-0.4682216329681011	0.049016479481676055	0.4063504535567462	-0.13780574959622335	0.09962973029503115	1.758077111217357	-0.5477768666114048	0.622394187879718	0.20757932152426464	0.15864923054822574	0.7688873841048401	-0.5355685853006006	-0.5557545545912302	-0.7127845454235965	-1.231722651757839	1.1660485916209602	0.2550230668703112	-1.4491054861885029	-0.24317173299533085	-0.23046515386516975	0.25113737470387354	-1.3157393747807398	-0.4437187815952524	-1.0844574895166639	-1.1432170780170856	-0.8565288402754592	-1.180922566651487	-0.9997351534394194	-0.833532431965991	-0.44281625757194065	-1.7080646406512892	-0.22610514176931837	-0.6172518077136536
-1.3555002305266208	-1.4638638198304874	-1.0922459237862214	-0.6731463990725545	0.2292827540137505	0.9101871656051818	1.2438707382074106	-0.40256469592758065	-1.179363623649521	-0.9633702371081261	-0.6565078903181909	0.05391406393760692	-0.05045296966072321	0.14413868684538694	0.3481147210629663	0.09446968290349783	-0.9028697763619092	-0.07940079001985441	-0.6792324207766243	-0.12966421334474498	-0.5885184444262965	0.05630714728128227	1.7111873918973886	-0.5904385536295595	0.42725250999405645	-0.16433480747357052	-0.06159813500197635	1.1469929997891923	-1.204322974214312	-0.9978415147476516	-1.1390579243118049	-1.1181386093224677	0.6925210634054209	0.4775009333061568	-1.2207102954111997	0.10951706132435302	-0.05465138645481149	1.094090015973956	-1.3832257592188772	-0.9973485715145564	-1.4607206438977978	-1.503718505941061	-1.422600191501607	-0.984821504337377	-0.8997007160013804	-0.35134510602864183	-0.7513015935032736	-1.7312294708268678	-0.3704032155032028	-0.9309595977828625
-0.8052392638852923	-1.2216914883468655	-0.8218209539747343	-0.522354230996316	0.7296863783990744	1.6140021288039685	0.6137125623112673	0.10242060937424337	-0.44759033724229735	-0.6797896201583702	-0.28006421362341777	0.2893301571091127	0.30817839636235095	-0.42070626684213014	0.1834847908651887	-0.18019889516495394	-1.2231450929839511	0.3476937450611658	-1.0658641400433189	-0.4888643220421107	-0.4225403374572041	-0.0529272914245843	1.5359372199972745	-0.5886051723803022	0.47745898164221234	0.488567014513676	-0.10473280147822082	1.8215970129568262	-1.082613847357772	-0.6990499052006445	-0.6876933305105256	-0.1840120654886561	-0.12443901733801525	0.29839018621093194	-0.41507607063270535	0.3629965063306304	0.01525733683830543	1.4348303877579387	-1.375748812321839	-0.9685164270601989	-1.595516340586774	-1.0467955391429347	-1.854356593778964	-0.20092035677654702	-0.756131841003085	-0.05779513164402497	-0.9706354760164718	-0.8502752152903128	-0.29562943911135725	-1.047407063737939
0.28388075741136515	-0.9646672860303132	0.18811741026759102	-0.37962938758407433	1.4446839893217784	1.6070028212707523	-0.04526288018370894	0.4154441338613082	0.15039340899437098	0.2071606462916198	-0.35595845599583537	1.297741988750684	1.096220213585253	-0.9310339977429057	0.22755540312334224	-0.05905359369984122	-1.1683172553160128	0.5165583377261151	-0.9288555856578081	-0.3485590021766213	0.26069431540540505	0.27053065291832407	1.4505642202325324	-0.5001334461363075	0.7678854201709115	1.6538067535282803	0.22677439407857305	2.3552912417590353	-0.31018076231758085	-0.04331364235863762	0.40670508565004804	0.9824549391885361	-0.4363810608094042	-0.16771955011893822	0.05941180573488812	0.5680862543630816	0.04673447874362826	1.231760482899982	-0.7510430183261296	-0.1470242506080047	-0.9543382087526362	-0.294077786734345	-1.4859544581780628	0.9449979957766065	-0.5531005818248952	-0.30363617742008153	-0.7974976425673991	0.3199785287055509	0.34522779942484205	-0.8028569062395063
1.1745470543509602	-0.8084200159657827	0.8987316195910544	-0.3354570119708183	1.7364501209881777	1.169011500123395	-0.3800095251606488	0.15473738286196626	0.5658468189142052	0.7070638451992164	-0.4530857731361566	1.997151047643815	1.5651983778050949	-0.988385988619896	0.47672589283268274	0.08834044712215758	-0.684424375704053	0.49770220323602443	-0.6384173284411268	-0.07574133316609648	0.8200524206773869	0.859925312867402	1.3030841539705982	-0.41169872517817185	0.8677560784677962	2.139166364654541	0.6521823105452729	2.197463021045059	0.24719808309187613	0.3431132876644052	1.2360905336905517	1.592601522258267	0.18323514885031372	-0.49229387997435614	-0.19301560697166587	0.701797032340454	0.15451066448714523	0.8852152607053457	0.4877698581224957	0.7663749113194566	0.37437291887334834	0.08602264258686045	-0.39341853832681967	1.852163312729935	-0.22961725157872034	-0.6032387442723717	-0.2962273626162631	1.0395647602379687	1.2124222467567414	-0.3763465474091493
1.406623795922618	-0.5266074851128902	0.6510532784485625	-0.14154333538479924	1.3885865876318966	0.8673495333385475	-0.4292506983823541	-0.3586198001626135	0.9474675073598527	0.3460972868507254	-0.22790137180731124	1.7001068801346935	1.2283886658668948	-0.6702547697009272	0.7430527962862148	-0.18322938452634127	0.02885026233466741	0.5248746701082998	-0.5645026660933963	-0.18513331061575647	0.8459953682469635	1.1501426679011455	0.9865457803719597	-0.31779050685558835	0.6606218064516962	1.527583454331938	0.8856634284378673	1.3269821458820292	0.10098089179237958	0.34640807763435394	1.179375547667238	1.5144461885534926	1.3587303291631017	-0.2834423562110669	-0.6121899725690406	0.7472149549223588	0.4482146153468377	0.7694934881486986	1.6424217920326267	1.0273946420145883	1.5721838265456778	0.09829316501049849	0.6649072937477362	2.1045380030471206	0.282763539285056	-0.4887205051203592	0.2541268859614008	1.0642134100650091	1.7256894073932683	-0.005441307172448638
1.136011609173235	-0.08394962223075064	-0.14946890121769324	0.42921867951392995	0.8477915125217477	0.9396195681527657	-0.38121034303366774	-0.49259464025953625	1.2411031543314335	-0.16840334744323568	0.11105440765936211	0.8541389229112647	0.4913891229666258	-0.4224327627780717	0.8893298902185697	-0.8210282154240536	0.7316680065539993	0.6988099574312886	-0.6815755149988061	-0.6582426005124987	0.5558443358257081	0.9182694184602118	0.6938617761464271	-0.0971116011587639	0.5875058886202948	0.5946774323051314	0.9694028222691993	0.3617512913715513	-0.3521033934136289	0.33966759490927095	0.5082646423266304	1.2958109309169843	2.1721900390626683	0.35251129145654353	-0.4966328920651435	0.7370508401943747	0.8638090278501892	0.8700768850329591	1.9380427181365607	0.6430517982872973	1.772315012266587	0.2084131123751072	0.9642839332278561	1.779632928690554	0.7905238691972396	-0.15162470619288781	0.6336118021695312	0.7458310870919456	1.6728496642108805	0.2447387125297174
0.8393834766219144	0.12276060084521662	-0.5851895526002262	1.1152370818553514	0.6504603157338817	1.1199729972689505	-0.3012690160631043	-0.07674320426996414	1.206639446673956	0.1333784615393703	0.22184534389861238	0.42293931886299363	0.22212877074595616	-0.4777034179356853	0.8506955427998873	-1.3105320564363196	1.2359832387367338	0.9324258292068185	-0.7401949267237167	-0.9850979273501587	0.42662623373082126	0.5494529805884191	0.6448089031234272	0.2760738757032547	1.0278052401133615	0.2739754647362051	1.0980428290492539	-0.007757378128641232	-0.4334685321338837	0.5516667311646368	0.02156146113102905	1.3740705161291442	1.9256367655674125	0.8252383841773148	0.06311244334634464	0.7052740273673173	1.1224193428082043	0.9008260882446989	1.3182900478228377	0.2051762232565714	0.9270349579860202	0.5558178360563204	0.4790174462996058	1.2639925077237915	0.8383910601024076	-0.044125082646066904	0.7813044412863452	0.5985677325724016	1.3048431173157808	0.44034318766137354
0.7695861866155262	-0.19604278003170073	-0.2684671918043672	1.295180872172038	0.793925815212424	1.0018465164967587	-0.1423821009161932	0.4272057396169234	0.8131412294820863	1.1465442092300873	0.1808432095422044	0.706232301955251	0.764916852814883	-0.5843578998874827	0.5738291126101583	-1.2801665569805891	1.3916158278106578	1.0834794791514628	-0.6700813910937979	-0.8083462341547273	0.5960589799871664	0.516995485748693	0.7044387706617377	0.6176200946011083	1.6528815317934376	0.5500829605245275	1.2614203175980008	0.3452188863842295	-0.03655124520144656	0.7560608366283573	0.1636827693488533	1.5317585269280394	0.7552710558375674	0.6565543296167611	0.37880694756628175	0.6206291250630014	0.9874355849117091	0.6701943325244295	0.5527297924821315	0.10283790329498264	-0.06542222883920878	0.7564848758069734	-0.1520589325164231	0.8895518045279116	0.2154772665980668	-0.13694144072106468	0.7196902616025681	0.8053925346398881	0.9620912111468428	0.6042334117699701
0.7706554465107223	-0.6401953708963554	0.3395214724009672	0.704570046123608	0.838152990649929	0.45773067163172615	0.08626094828169073	0.5368916892675333	0.3924242462927496	1.6770863055855934	0.32411998903124006	1.029112669517498	1.544546574807296	-0.3810740259779193	0.0993482597395607	-0.9513387797408506	1.1450872935905927	1.0568313620988614	-0.6581942703045066	-0.3015440252883801	0.7429491457339964	0.7772101578047841	0.4926049480366637	0.7268919267932124	1.6892912221007361	0.6235799664399045	1.2155859725781992	0.9258077055685893	0.31693588328555755	0.6795998001916832	0.5936160102561806	1.29478555038354	-0.49783112280069275	0.03560977332077364	0.17937872102410138	0.39941581717592683	0.5760938260723276	0.2290374761160154	0.47565027348187744	0.1342620559829468	-0.19575658843822644	0.5342171715637409	-0.29107489862082664	0.7663704346738387	-0.5962768671643637	0.053069353000549456	0.48683926114876397	1.126370859748384	0.7725734756894505	0.66935985577297
0.6009136707143696	-0.46019382444673	0.588017595788658	-0.09708023709136114	0.5453445663150729	-0.2973013192221357	0.3015014839272666	0.31388630847184623	0.2617215214798973	0.8549992933366394	0.6565224852970388	0.6402604147345146	1.695447134902481	0.1124574856092354	-0.31148882205893613	-0.8717548492489571	0.671575246846401	0.8314853562672085	-0.834077179054813	0.1553238815141034	0.5161184942240883	0.870703249385008	-0.09956663521696431	0.6528688648197019	0.8676965467624771	0.01635754030538501	0.812530456915608	1.1318538218978578	0.1860789767585476	0.4958736553722108	0.62615977963927	0.6965756381756453	-1.0478891823906773	-0.3408466582971246	0.025640313860848	0.011077063876112724	0.29662782108980645	-0.28702234886321787	1.1306690749870916	-0.07866054112681833	0.6793702728474617	0.2202035363876066	0.10726413759598333	0.8289312292375369	-0.7497708595386857	0.7131747895468754	0.15981063712903162	1.2265646319573964	0.701637098230638	0.607383935200194
0.31825182185133133	0.442874132087107	0.39532521135043713	-0.19042237241074284	0.18978485203573373	-0.9390007814211415	0.5039182512050755	0.16565000128556423	0.3080657874841373	-0.7250795035668217	0.7608961652058429	-0.31859567015466855	0.9796794779433846	0.5305926418603558	-0.2975972188624257	-1.2104979739272543	0.3548883850951342	0.4948136766783394	-1.0005762245563994	0.4788668984891122	-0.03560713512039462	0.5869904300876776	-0.6853748256190022	0.6530632441990747	-0.11189987434994593	-0.8270639038664936	0.24771562805635652	0.7708413056004267	-0.24526851874887146	0.6451406304736056	0.02920491109304689	0.3362239335894944	-0.7925316104549167	-0.029987819258193833	0.5249588985545619	-0.4105971160828209	0.3930588382497869	-0.7908703718793331	1.747493966153714	-0.493331762975437	1.7381374225883859	0.3540250550059365	0.5668233186593902	0.9071084529330097	0.047208286873635354	1.349138016669436	-0.118732310652385	1.0345631181214388	0.718826976369724	0.5332179873360184
0.2391438884834187	1.1811560239752446	0.23567697418837397	0.703556265290103	0.15400694906042403	-1.2505184988673745	0.8273969318942698	0.22454139892523342	0.1464183784567966	-1.5487520559239871	0.3954335932589866	-0.9734850980892734	-0.002510772426116904	0.6246475069223789	0.23647816947473968	-1.4426952046563812	0.49790113699371175	0.24902102587042974	-0.7593295088935897	0.8581698069550704	-0.49802927499239896	0.30585415453421866	-0.8160965359587161	0.8533978584215505	-0.2580626247202261	-1.1210343414972546	-0.09836514143229566	0.11640894370314114	-0.3983242065914947	1.1720793676203694	-0.6704921934376021	0.6044378513064199	-0.21201716898473053	0.6387242963621506	1.4007232358597612	-0.5761334493648061	0.6309215355155352	-1.14572381743431	1.592217924097755	-0.6354355221184972	2.065083876068621	0.9138724343582474	0.6828118469906435	0.7874111988612549	1.0816236292985175	1.337574069871079	-0.19712231285781065	0.7605094060617471	0.79643167453525	0.6203621209762016
0.521365324623581	0.857052076594147	0.4829632215068648	1.8164745902839705	0.38146750610316005	-1.1715780830650357	1.331262609882844	0.19702856462723128	-0.2995080859331328	-0.8012713256308236	-0.07940367469961514	-0.7955722624235566	-0.44242906043384767	0.5125523539908934	0.917830729760814	-0.8503572218938935	1.0042142986995652	0.27110108735986554	0.10956747464562054	1.2943722866940122	-0.4956019750047765	0.5427047990396324	-0.5479918978373061	1.0410362670861977	0.6110857384906833	-0.670235996329729	-0.03985811811485308	-0.42485196919048734	0.06346196870516721	1.5111588780957164	-0.6735020253300156	1.0930565262185614	0.23560979197433768	0.9044545790873967	1.727023202685196	-0.2291425123836435	0.5735232721218179	-1.0699055879356563	0.766485646756411	-0.14464368017962284	1.5456083002134964	1.2819771347217974	0.5549887637920145	0.3709635837068485	1.3300678789945883	0.6901538868061683	-0.008639065851235257	0.5965013904959076	0.8269906670535611	0.916862023702399
0.8898898534406686	-0.2055437490295088	0.9597151999517609	2.0693237998561678	0.4159954283934292	-0.7697281617171443	1.788351596428976	-0.12042531331382568	-0.5706780561302257	0.8122981689730778	-0.11738866811992629	-0.24113824012279117	-0.03669809579162776	0.43339233372580316	1.185976158928668	0.6549329864484276	1.4080803924020902	0.5024146099870241	1.4126770906336878	1.431086220056899	-0.01926538613640046	1.2618534266001662	-0.37218178009147734	0.8965339417147201	1.6176909685111909	-0.005896790083297486	0.250873556030519	-0.6466610686638752	0.9376163375557971	1.1323968145674013	0.30665207806207917	1.0192322911880747	0.4863274484462496	0.4162610117998913	1.1083143394709258	0.5841377403923869	0.16452458857085953	-0.35183237395300226	0.08479349118633261	0.8147168148722806	0.8561460334852179	1.0705199665789424	0.6090701637323208	-0.13850013898453178	0.6259269972519861	0.026305550764638766	0.3958166130203373	0.4715286654790678	0.709119151622722	1.2867867093517
0.867877687148802	-0.5752218359700692	1.1893253110346895	1.197404532490991	-0.037806020922980854	-0.22636034096371427	1.8107173285572356	-0.43342256324626355	-0.1728397610744324	1.913920245034402	0.2789294429612252	-0.15131001027583402	0.8935274082548588	0.4201640624472048	0.8272835919114441	2.280697393743985	1.297523798733548	0.6534895507526609	2.641845618688722	0.9888557221599903	0.5997933657101334	1.8390927095522829	-0.5429254012048587	0.41395823600030734	1.7312121212216065	0.29392430481169735	0.45486399712134507	-0.6257157526347551	1.742719985949368	0.3021576920583792	1.7072655145367857	0.18959973875988517	0.6656813991513841	-0.37267127230117775	0.27407303021501506	1.408323505733299	-0.13586260985447224	0.7777347640257302	0.1911429538743972	1.7217472869650214	0.6592500212413732	0.7056690655107419	1.0621564727760229	-0.2952014812904474	-0.06053232206881182	-0.1635195496609768	0.8892150318902381	0.16551851215742375	0.5462771019203176	1.5421967436488835
0.2792996404944043	0.7224567978925288	0.9731253355410516	0.008672083536542068	-0.7587938560438107	0.2059220735457984	1.2493258587866132	-0.29682475222784777	0.7783164294100482	1.8699612334269533	0.5463546441681899	-0.6686084542618093	1.7797698285955623	0.3517293861148142	0.1900850503184214	2.9836160502333655	0.7198493892469732	0.5193680604291372	3.2676108727666078	0.22980759481337998	0.9677337563689532	1.7409063133441331	-0.6849179637393574	-0.022956346641093778	0.8106591853921463	0.15110698930015634	0.4216731895700454	-0.5907240710980581	2.1258140848050933	-0.06685909829881172	2.5299032807722317	-0.7092326043883839	0.7279254403798132	-0.7003724755272115	0.23918739784692963	1.6277664727214871	0.0861811018073639	1.6303958924012454	0.9100128822271107	2.1657765446708406	0.9528260068959091	0.9054008060943746	1.661470521790191	0.18689172572333354	0.3356125178985916	0.029978478492406268	1.3196913201997484	-0.33501327661466057	0.6197122171150599	1.5929748601388378
-0.5385695146148888	2.901115216091094	0.5875284836291972	-0.5214775924529438	-1.265414110081569	0.3304831556684569	0.4116321798486632	0.22163603987657626	1.5899304170525652	1.1639038156620316	0.3493854432317426	-1.046821569333035	2.143594192470963	0.23371388153995895	-0.17115740238788657	2.368609729791318	0.1306525872415304	0.25426623689814737	3.0129955210859447	-0.235305822528449	0.8845258569197402	1.0876385970338946	-0.2765721895787851	-0.04891522115981933	-0.35304952999122297	-0.17179431529103675	0.24341557007050177	-0.7210438417654189	2.0169821537387365	0.5537407175076743	2.134381648603585	-0.8980631089255922	0.4987276319475066	-0.3097405958940508	1.026017631842548	0.9606109957329606	0.6109028871049429	1.5988261790296883	1.5124366591346408	2.0728381018347863	1.231837814508916	1.6559982487258469	1.9661105658510922	1.0561369726630758	1.7117553262377	0.2715438167072215	1.5446228051805024	-0.6758969822086334	1.0351079800579412	1.4443158743466482
-1.0528067065121929	3.9666361645804353	0.4177434449770898	-0.2858180843236512	-1.2940509254711592	0.14413453596093476	-0.19962099668071828	0.5293203903660225	1.6970279357510176	0.5285672411316036	0.08993082622857236	-0.6186507597109561	1.684201858270633	0.2197582126795001	-0.04773251788120165	0.9863111590357171	-0.07532905381002258	0.19071781690541526	2.0061502675595686	-0.12864680612717475	0.4192659260137589	0.42887262134555953	0.5427050368065413	0.25475934430151836	-0.9466324925574742	-0.491820559548097	0.063794185629393	-0.9814482166796336	1.552008253722093	1.5650166998529547	0.7423849820152709	-0.42440644117649023	0.04335597832879018	0.3270466936967219	1.566611363360884	-0.22493408273741125	0.7824670831705864	0.7606194138499214	1.5130067252885393	1.5727795048736735	1.1304074650524143	2.049347179458296	1.8057403393575608	1.6434036163578953	2.7517619835069413	0.4849311209932387	1.481969158746566	-0.43653860553881435	1.4420919838748996	1.100792988600588
-1.033774244825745	2.6868108386961924	0.5036211824995315	-0.04465505555982297	-0.9183988055128899	-0.15185333264287434	-0.36898885613314264	0.27369522284480413	1.1972535516719478	0.1000869508070382	0.36116437739453205	0.28353470319486135	0.3615745392009091	0.3228453192897385	0.24937378000429597	-0.19763351118156744	0.04484910818603545	0.3435386597013956	0.7571405696175023	0.17730130458390142	-0.17778444845137156	0.05636108175332923	0.9318787291312098	0.4314424124490585	-0.9145423794668154	-0.7361577001706943	-0.10373969839570907	-1.0987784779827539	0.9666629719916162	1.7343987169403248	-0.7548885345339147	-0.08817277172015288	-0.24057837124651985	0.5700335524947128	0.958041541213329	-1.142673294859517	0.3390359003915768	-0.13080306764625002	1.0621460130707805	0.8273275010955725	0.735936438328254	1.3068915717708143	1.3865396335413944	1.4499223100148526	2.2152921679894364	0.7614747414519581	1.1739377546741419	0.3606216639279258	1.2691294083835132	0.561550447491717
-0.7107980823149748	-0.09160160045995838	0.5111408796506567	-0.448288171500197	-0.31550176785154466	-0.2959696561213973	-0.34473508806893893	-0.11605356160427999	0.6161506121598729	-0.41693583366271925	1.0223962272508036	0.6389276887082378	-1.4022744893832775	0.3126405385941242	0.23407610797922326	-0.5823769721179154	0.08118625329070206	0.25385890405769773	-0.1069486250595973	0.12572461960151118	-0.6303233692026985	-0.27013577848454706	0.2841548610527452	0.15092062227417766	-0.8116382540329651	-0.6996825279740407	-0.33277998203738146	-0.7727743907495055	0.4961488002846024	0.48151103798470946	-1.5139204487162536	-0.467695439571654	-0.06274361789431374	0.2681215201919609	-0.45071914649749245	-1.2508587970374043	-0.16663293166955112	-0.3286610401626471	0.5720109210722042	0.042689608315724936	0.30153546380471447	-0.2324306587911681	0.9781643377773693	0.6055044548221712	0.2042725829613021	0.9142347138826826	0.776054382459091	1.0971819835790055	0.328941659358114	-0.07315692536345152
-0.4716272279748221	-2.1860760220819064	0.11459290316519784	-1.265755717307914	0.356139163408762	-0.1526061121731722	-0.5310966361886784	0.07023500308060932	0.2886314851023876	-1.0343577212815993	1.208636687830734	-0.04876259348865355	-2.7421372300593365	0.0738264461881516	-0.2847793652707257	-0.2500992956424012	-0.2641114856767262	-0.4800226576046471	-0.27259727028741126	-0.3583073393247028	-0.7694461643455939	-0.8820903331470106	-0.9372690936094756	-0.44274079134054933	-1.0630910954856467	-0.13946617482626908	-0.6008382922069918	-0.023584280330692434	0.22236343280570225	-1.4334488168207746	-1.3790798502182557	-1.2294673944146135	0.3119175836913175	-0.20796536366599414	-1.453840704744884	-0.7436639061819481	0.009374744600606968	0.22845569678772504	0.15799102653705455	-0.4921550536994484	-0.13689745345640564	-1.4172266725207812	0.6138209380314004	-0.3030349525466087	-1.9145442348090578	0.5366844001910858	0.4260165031609543	1.0288084924723426	-0.8749921544096165	-0.579788720804669
-0.4833964418576388	-2.1011105693295664	-0.653545531456492	-1.69897724276581	0.8148828988188476	0.19302039493677237	-1.0567006279852684	0.8364142038249702	0.15577337807930278	-1.321929851323995	0.41871371771216287	-1.1094484324345226	-2.9000565188286793	-0.04623190002864562	-1.056637446221618	0.3210289419993198	-0.8537744062954395	-1.5390100480227815	-0.005481607827847264	-0.831781067039189	-0.5890476740313947	-1.6655784035716985	-1.5674340333545076	-0.9249827861987518	-1.5471988176683935	0.7475051226784207	-0.7231824401618779	0.6676271413253365	-0.014557192950700829	-2.58783178212568	-0.901535404716592	-1.5297044028325884	0.26589617758233175	-0.480766234103216	-1.3455762224382564	-0.35125608661066554	0.822198851572346	0.9165137293046393	-0.37391940226588305	-0.5638884558715828	-0.6987488951240901	-1.5498778901881778	0.16947476396886504	-0.8313501081888368	-2.7858566725601586	-0.33450712053088144	0.10909054675886048	-0.009163829293305685	-1.5609040782687886	-0.792203342428346
-0.6272856973337307	-0.27896137269536714	-1.4234771433614684	-1.3392736524327369	0.6503198603692344	0.4835017153988473	-1.667766114398045	1.323471336430452	0.1074359677634384	-0.9979012530220754	-0.6934895788665968	-1.4452303997355465	-1.9403652098477555	0.4658100324382626	-1.6277717575562523	0.7253406887107763	-1.264780337651822	-1.990622342847322	0.07532560070350477	-0.9234843339215614	-0.2151522937614178	-2.1318495285758248	-1.0074655647964053	-1.0553370919986333	-1.8655919502330258	1.1950040626064105	-0.5170369476105987	0.692894472401918	-0.4473370750565419	-2.2352618192894544	-0.7249172159094667	-0.9892546402735791	-0.44756927024784754	-0.5421284859023184	-0.5873158378571529	-0.5928984573327315	1.356934057705506	1.0523097731461306	-1.0442121712033599	-0.2735873682866102	-1.2900144056298206	-1.0783029686780337	-0.3276527656854697	-1.0284684834402238	-2.1797513201523526	-0.931409275196288	-0.3021199505953499	-1.3631120292157057	-1.4164007283861597	-0.7948936809993805
-0.7243608883090942	1.5381577138020115	-1.8001305563680474	-0.6010650439038222	-0.2729757410692393	0.4574891018456038	-1.9835614310178706	0.8204888014558758	0.2288765267112816	-0.3592009890998004	-0.9815643804798561	-0.7839199869343333	-0.8073956933158198	1.5373931445511222	-1.6892818475950322	0.8437255297037413	-1.223741282371876	-1.2490781118010952	-0.40033983897750947	-0.7424327052878431	0.1679692444526878	-1.983141747418914	0.07728016132715299	-0.9453957841529756	-1.8133328930951707	0.5483438315334033	-0.03078540262019258	-0.08967489680821412	-1.0551009531884867	-0.93340531049656	-0.9142831795255479	-0.09162464008780262	-1.3250039377447833	-0.5803155379303904	-0.08242683227471201	-1.2205975440084966	0.8650289316591278	0.48463857293460566	-1.4493003654029337	-0.01790731441929069	-1.5121564838649486	-0.9049418176127595	-0.6139557024575469	-1.1922833020489025	-0.9044759508592153	-0.5293227214165352	-0.8380387016476332	-2.0802267503525096	-0.8814306933126306	-0.8387743860541729
-0.7229907956223373	1.9932180393087278	-1.6433365658685153	-0.1767602328661317	-1.4355290583325533	0.05794474699464119	-1.7867964221657195	-0.27353093369672976	0.5352285210967179	0.10786796869786044	-0.23123086847728677	0.04970371598536393	-0.4631880620101062	2.2711871529288126	-1.2658421506154576	0.7603337956535476	-0.8638307314807658	0.15092703390972595	-1.1530582565438674	-0.5896376748719179	0.387160229016078	-1.4380235002559771	0.5097509495706964	-0.7820897588612794	-1.4697211241670889	-0.8999438510020513	0.4260873109268907	-1.1128895516515689	-1.4821137376067124	0.09252153073710355	-0.9000940306634747	0.384376479503544	-1.613522548148437	-0.5879394681482341	-0.09834805792332107	-1.4437354238753384	-0.30138627118060524	-0.3688062813944583	-1.1703422193686355	-0.13423689337332587	-1.060095293028242	-1.2365968152421236	-0.48863201673385276	-1.4024281396340323	0.1642485820339694	0.5191834656370727	-1.2935713326341491	-1.7235785922389737	-0.6587969677417248	-1.0152233743920258
-0.6570402011247628	1.1399271941807003	-1.1071467168612132	-0.25711341114038355	-1.9636815025297152	-0.46260221016176545	-1.1049039974171728	-0.822566822216221	0.6619985513414876	0.38078888499630387	0.4719565409178665	0.15336736170875517	-0.9281482919080002	1.7493893101554692	-0.6729058176286532	0.6076186353223182	-0.5657304904064812	0.9802356772620503	-1.5158447245347324	-0.43144453386519044	0.3402742376530443	-0.933878890245114	-0.04200545182913592	-0.5335922740257463	-0.9616356362361734	-2.011229592440918	0.5251388453182599	-1.5584865097333949	-1.394099979938796	0.09774761672815072	-0.13885474889251068	0.15872766463378815	-1.1603462154182784	-0.3260108035943253	-0.18562974808363936	-0.7339070564493027	-1.059898022304584	-0.9398075422042562	-0.3768152804295977	-0.5615718524442737	-0.14464001750289823	-1.4255223778381858	-0.1397283543683376	-1.4275013789660456	0.795745026100808	0.9482132058410938	-1.3685988070447956	-0.7127465013494176	-0.991782873664064	-1.0921563004330124
-0.5224518563656232	0.020704238306028567	-0.48458154760918487	-0.4638069106963471	-1.495162726617474	-0.6797585753775369	-0.15046905462831855	-0.30701333738835956	0.17956871106488914	0.8297457474524698	0.05270641966708791	-0.38690306752070214	-1.3185037093291196	0.11340427815858857	-0.3004796927131164	0.4855193464764845	-0.5846161641764699	0.6155196562677685	-1.1332992810284992	0.07953473793873424	0.05381706702547766	-0.6375371214555144	-0.7203649856629873	-0.05263473511958168	-0.36280204046560605	-1.9138295378446304	0.21799658158254046	-1.12283665086533	-0.8978283692960622	-0.659396402351896	1.1565031478826104	-0.404051350774613	-0.5970214335937436	0.29864650363588124	-0.03141562163530513	0.6020045328638329	-0.8915864488644147	-0.9244938255748655	0.17107172464661907	-0.9022230283369751	0.6035018451427856	-0.9322181705823189	-0.051745242325155184	-1.0878397908226927	1.2208398621672352	0.047076358858693095	-0.9758221553799611	0.10983025852581277	-1.4799429372114283	-0.7896209589074638
-0.29590482824473585	-0.5017853693191675	-0.028857737133840527	-0.46868115592315546	-0.6416470301075328	-0.3422159650412818	0.7276735607504482	0.5025060233392582	-0.7102302271698048	1.4536030185369075	-1.1069967387584252	-0.6574597897604074	-0.9188192674462891	-1.3823421420340387	-0.33404004586665287	0.4229112750610349	-0.8443353394900193	-0.2417662026727714	-0.35963134204812836	1.017558668227383	-0.3076836279996096	-0.38794113432107635	-0.5689805384678678	0.5746276476580342	0.13646551015867076	-0.9123901861410404	-0.21059045033477108	-0.2980875439426639	-0.48161488358244775	-1.366862768062087	2.0192129837726807	-0.8029918164800064	-0.6048734105529353	0.9584639799168114	0.024890046604217734	1.6589628336641156	-0.46386308759447675	-0.41289816278838515	-0.16427185106413955	-0.835356410298018	0.6723928213699439	-0.10582843375181489	-0.5256545118586168	-0.5766286106453348	1.5028558168556192	-1.2766800797798663	-0.3731477152371135	0.2274169971855414	-1.5794684251688573	-0.21668527766792955
-0.06397845722915443	-0.4356225204837931	0.13405207651340098	-0.419863233854961	-0.3780183976042982	0.3597689540532967	1.120340673454948	0.44742356041260145	-1.1193343310590593	1.5418316765686746	-1.482974009087015	-0.07389508364501399	-0.0826850468342725	-1.5751678174331651	-0.5915191724540094	0.3495537896387275	-1.0624310025223525	-0.3467982235159056	0.08875580984334762	1.8366381993667975	-0.5448895597851086	-0.06328535159958544	0.26890072104721546	0.9468240118510125	0.17004394203112835	-0.10886257057455334	-0.41614920471173034	0.14651958928890618	-0.48808651497537703	-1.4592098584323512	1.5739842868907739	-0.8676200984025827	-1.114489782771699	1.1372161474237812	-0.4670667857291637	1.72853963324563	-0.7522351905805449	0.21529930726232135	-1.2253857094437144	-0.4462501636815849	0.06262216156157635	0.2344209026216419	-1.321822693707139	-0.3157471681629425	1.3231791823328474	-1.3596523074501832	0.04904815605625307	-0.20797473482295367	-1.1933309781692512	0.10118095779805772
-0.028339835615913564	-0.3657254472397104	0.0016172752912634106	-0.6299019747940574	-0.950002075204394	0.90445010389808	0.7787820651884793	-0.5994045608051906	-0.45832686218852375	0.4485071261895116	-0.29607231102765563	0.8824271354101147	0.1435858791262926	-0.5899019903172817	-0.6550602032905161	0.14603981276019393	-1.0352121806684405	0.610336527075849	-0.142863628483222	1.8173560556616437	-0.5919030106381641	0.19632653084145393	0.7259484318316537	0.7130671994868744	-0.4679779355426676	-0.15613334689731823	-0.3399700931319806	-0.0652474828053147	-0.7445999490714392	-0.9832531591786859	-0.06360705832026482	-0.7324068712158686	-1.3804870269926868	0.6393436678370527	-1.2527142403086067	0.8625794228049571	-1.7173645667087116	0.4943116557623231	-2.176421124933154	-0.13890986928348886	-0.8280575666464117	-0.15214481449817288	-1.8393466062930515	-0.5131375365576631	0.42730516294619264	0.19548450249057728	0.09778731659096163	-0.6865951468293773	-0.718259725383532	-0.25385902867257926
-0.301511434508831	-0.6750454044677016	-0.33783714730249276	-1.0051098724648029	-1.570980482758018	0.8885434759185324	-0.12590887320822688	-1.5407750973639291	0.5902984134922337	-1.3585785317573653	1.2751605386682447	1.2191349957341153	-0.6869343444186932	0.3277328108808178	-0.25475564052627775	-0.20585891789514116	-0.7968897740107969	1.5354607385448442	-0.7242659115787358	0.8383096867651194	-0.5699672010699155	0.22098962660109583	0.1644190485948919	-0.029427874922115863	-1.42454704146431	-0.6041831769960848	-0.26482505285484215	-0.504677521613634	-0.815552355140881	-0.34547597786636347	-1.7677048266608122	-0.5517906219113399	-0.8278006482752854	-0.1991866837585209	-1.475697428535263	-0.2823804289682643	-2.2312679821960355	0.13055040860789482	-2.2769653502965825	-0.24467600659660477	-1.579557132533226	-0.619407797086776	-1.6676876592086833	-0.9374587572951647	-0.8500232855792093	1.7455690303403186	-0.1351277778401214	-0.889872336725338	-0.5563975402794089	-1.073078357027672
-0.7167071692004845	-1.1148089269829216	-0.720044104038426	-1.0398898051256122	-1.3152755815902415	0.39348760626152335	-1.018236725597232	-1.3381724570126607	0.49969954044327786	-2.4104183836575688	1.1963414430551123	0.5880388216607626	-1.7256345542011582	0.16462756663311648	0.44277103435794474	-0.525532149706276	-0.5298568182431574	1.098208996122289	-1.0284745744867756	-0.44868129522752853	-0.6188870843521618	0.12670728102892304	-0.7581737046490793	-0.7951434265791029	-1.9185171785238997	-0.5606080671163353	-0.489508021936605	-0.5526904535182543	-0.5532812104076053	0.14540844749926127	-2.3553784186284665	-0.38097932421936104	0.32768059033078584	-0.8201103145638619	-0.6687484990432666	-1.0567872103843763	-1.4358272297211172	-0.7626660774975129	-1.4833814934175442	-0.7186883639905937	-1.9344625431032971	-0.44674425455033073	-0.9450768395092832	-1.1379547978971956	-1.667915065545244	1.2452886220279753	-0.4767623005169465	-0.8976705621781222	-0.6624976782253716	-1.6467385219567579
-0.9170168955445406	-1.0945655994959878	-0.9185057543542156	-0.42665797216713824	-0.18222354142365332	-0.11902597642669119	-1.3236100522480396	-0.20425249653717623	-1.4128326066551413	-1.662782905982165	-1.0836326161334366	-0.32545017924960756	-1.6413631044009642	-0.8460381349057703	0.9789719434059357	-0.5641753950735969	-0.3438813021325674	-0.7226544899267653	-0.7571127932216928	-1.2435145079503211	-0.6709438647117709	0.2085840630493257	-0.8145045427562837	-1.160976223744479	-1.431540710359868	0.20476285970486327	-0.9437685569730772	-0.0288898450361759	-0.23108168129700213	0.4798042008599653	-1.6090786460665283	-0.2471828808216274	1.3521966935219258	-0.9103000123899996	0.6199085202779977	-1.246884361436767	0.11502928128750985	-1.665811461076093	-0.32177050546380537	-1.1797436924515856	-1.7388845335510263	0.29360804490612225	-0.17911927749788975	-0.829818731779089	-1.3839297534443171	-1.3984682578786634	-0.8580670546735563	-0.9191113933034489	-0.6010660848314682	-1.453583777681767
-0.675331010157243	-0.3597767213423046	-0.7177641371787219	0.5152805990378396	0.9197951064766718	-0.2825150986121939	-0.9264343981727908	0.7192372100421903	-3.881285166401899	0.29617707594682313	-3.741747229679299	-0.5812363266689784	-0.10990995934481082	-1.6349685818328825	1.0764676274955358	-0.2871954629933025	-0.14596716592562128	-2.471963106531623	-0.13248778115632326	-1.2768246956020066	-0.47340588560316654	0.5143734757447767	0.3130598640836852	-1.0754008282804772	-0.24726147328028153	1.0443449974755492	-1.1819339970262763	0.707642549750019	-0.09601947462216882	0.7992803551508831	-0.3735102980294436	-0.1505935063721109	1.7440923027156292	-0.5559197012448819	1.401552487487116	-1.0066325647663947	0.9938325822090996	-2.0150946462894623	0.6809217088628856	-1.2171968735327958	-0.9449084697670981	0.9011964120591315	0.2393531076966301	-0.06103921201081066	-0.2007410659627981	-3.9866935066168026	-1.2390271710327583	-0.9322189899940739	-0.019405046159090812	-0.6511382766844063
-0.10771865672087094	0.6154072570342242	-0.06316672288656477	1.1757450530896214	1.218878243467252	-0.16138235037474738	-0.210329120590651	0.7254094988139238	-4.663756465527093	1.7178487245484493	-4.302117219302988	0.03168475205555551	1.7149794898300263	-1.537423077710534	0.9217180061491275	0.009180777025304952	0.26828890163128677	-2.6645695472578392	0.447682745441707	-0.8239918523615261	0.08714564648569836	0.7029172449558748	1.5854029002071603	-0.7176808905617671	0.8176753133080503	1.2622995968862656	-0.8279589140733493	1.1660951102824297	0.02660750422204241	1.1375500309188014	0.3297193690909294	0.034514870389489936	1.5665357910754936	-0.032949037647472486	1.3353310030354348	-0.537770169645811	0.5255121983836908	-1.6828340351991615	1.3328361991088473	-0.7023180678054183	0.21095463340543313	0.9585483965020773	0.31320949055596403	0.8893407780081253	0.9181347219781271	-4.230327813361791	-1.4399560540170369	-0.6656996783277229	0.9591827256414713	0.1765701481075322
0.4541643802553742	0.9375853275368378	0.8160139028140196	1.3381139527221082	0.8803819524908626	-0.09005739405370951	0.3646160960700421	0.23823214553893024	-2.7966782303879305	1.4233005137523387	-2.169739320483037	0.9095752940681856	2.349716141705163	-0.8940240519921647	0.9065771909399116	-0.05941012482521912	0.9695816125674339	-1.276584970747887	0.7965309631020993	-0.22887705206785147	0.7175144638769777	0.4544351517671652	1.7595302110963973	-0.19700657666619129	1.2553767437505745	0.8865072164951169	-0.0319580267804009	1.1203721850298465	0.487477605997586	1.3300391747004556	0.24167064903834606	0.4941194884095661	1.1146641475483177	0.4421050995507173	0.9882159978128892	0.07458931710519161	-0.4748438511676024	-1.0994302075840834	1.639435645871075	0.10828147499307399	1.1589782815272813	0.770150832608743	0.2762749489003184	1.6637906402655078	1.0487294255649793	-2.0923072297830663	-1.221277095306186	0.06209540799515005	1.7909451460442234	0.6694406877729361
0.7877846874331108	0.0865054612293122	1.4734627601368373	1.329857550334552	0.656123183295462	-0.22119761598135043	0.6779699990542649	0.074158639784457	0.2849317694714719	-0.09845480273159997	0.783344016504519	1.4064814139740376	1.5126498313941676	-0.4505044815970434	1.1148760985358361	-0.5768041837673838	1.7205180377626028	0.31349821005653117	0.936367394657357	0.3542729597090401	0.8982430326909181	-0.0627700521807931	0.7899485472041159	0.45782693346372844	1.3488510743092934	0.49721070916021753	0.5919177147954867	0.6650347352061683	1.2086106415087041	1.1763063057040428	-0.06423450217291868	1.1761656756605514	0.5129384638300869	0.7655842153054893	0.9845339596176255	0.7707302355938415	-0.7572161721719213	-0.8277096994522075	1.557231648773791	0.7336689758202452	1.347328994738114	0.8059723291306549	0.25160577727135114	1.9178280856093552	0.11031418284857214	0.3112183849546289	-0.6064194035466084	1.0333661024956249	1.9406331097714924	0.9391263322557015
0.9535458230805793	-1.5218136305741095	1.5369676733486148	1.4557033604094132	0.9279079561703536	-0.3131773800635186	0.9140489598572963	0.3410921239355871	2.0849416593675985	-1.3813420965072865	2.1776744292582633	1.460751399329235	0.3507489361041994	-0.4611524169699905	1.1861820996317973	-1.2121412089280084	2.0766249201519638	0.7884686636017312	0.8487469706589391	0.7747814449679697	0.4076619173743774	-0.31429278088656326	-0.1690189721937192	1.0550756816864524	1.7322603055079253	0.4948095334655181	0.566429089671734	0.07671758839194151	1.5603777843298963	0.6916956216715313	0.04714050139137472	1.6378353607974918	-0.21121416399544654	0.8875296344011416	1.1624082968422302	1.3892969009025586	-0.16119551146643357	-0.9812936830951529	1.0264942570020061	0.8003251036786299	0.7349737823387893	0.9704216777931097	0.139211777700239	1.450956142164581	-1.0784265336495706	1.0375030126369826	-0.008824000806376202	1.70969975476799	1.2986576365223572	1.1716094332725997
1.1620062711963999	-2.7791774159437055	1.0168634681368676	1.4891297285912697	1.367950412259925	-0.0036803928352980727	1.1798484868367127	0.4088644941339084	1.4756910893148873	-1.56311045882261	1.4496192451055165	1.3974306863698625	0.14132405208622684	-0.6030005125734075	0.7603221966466727	-1.5202739529910587	1.7438451131675332	0.1281102087039632	0.42111886723616987	0.7540513457906548	-0.38512355824380395	-0.029812749322490284	-0.13545472432293815	1.220042299992214	2.52511051424197	0.7898954935579983	0.09585448142519692	-0.2879819542135244	1.0113864398599994	0.17415048582165832	0.5477158802164228	1.3866217477901583	-0.8114881188517331	0.8082598521152357	0.8077053425323205	1.7000561956448044	0.29786177067363157	-1.093763445676887	0.18889620623353026	0.33472421620093473	-0.13355434406159636	0.7190208030285142	-0.1711378602339351	0.4106284014697634	-1.559436422537057	0.2006905626008325	0.1478473658133385	1.662123594408739	0.25565033320310954	1.2006750633714085
1.512319579372075	-2.7851312670627277	0.3371706397129939	0.9466400045370368	1.531585619454155	0.7352723814206216	1.2847855272017166	-0.11033374327108321	-0.35290431992423976	-1.0427877219133297	0.09871716329128478	1.3132425691016831	0.9483481655172489	-0.625998942873799	-0.0216699218194833	-1.335202109793926	0.9038635049410957	-0.6216324677743422	-0.2946152997787552	0.1969591686812172	-0.847946266762558	0.4275501460267034	0.590879904799259	0.801128764440041	3.0579231632063397	1.1493063795094691	-0.06637098153152199	-0.11867920651632136	-0.16613594789556416	-0.03692359806480261	0.8238101037502062	0.4454349470905101	-0.877735532620662	0.6071161910059494	-0.3594537240068281	1.553659437390476	-0.1382256137100582	-0.5986800555224507	-0.5844057257136721	-0.21465700409421162	-0.615890832794819	-0.12526420434985708	-0.5486921081853348	-0.6513960977419979	-1.0990207667209075	-0.5558676173222528	-0.02180761556572171	0.9597084767939834	-0.5936736670235577	0.7011439928382662
1.872216140669055	-1.5901017194565679	0.01619954062143062	-0.16145933434109308	1.46648580041403	1.458065957455192	0.9643778426390968	-0.7595119087258185	-1.3229454959624714	-0.6483271060372504	-0.16748275681450472	0.9090708621245965	1.700539975026084	-0.7229564922538315	-0.5987844065324791	-0.8441893065815703	0.16867242167657695	-0.5985432775649403	-0.8932901027703212	-0.45320775867110596	-0.7150282465631667	0.453845206964506	0.8599556473538712	0.22999024438998822	2.559754603973987	1.5071496524148382	0.6263796902608217	0.5713780878533753	-1.021338098704206	0.0961177392747249	0.4087403940664176	-0.5435537489946084	-0.3184950542266761	0.37818608235648676	-1.7109725987064628	0.9912915686110303	-0.8825878491726962	0.5613363424981279	-0.9564673291292293	-0.2956970654807007	-0.5053302839207974	-0.9635061105263851	-0.6516551834050005	-1.0886339709457273	-0.32446927255665803	-0.10357644959637313	0.14864734116751904	0.147887459556326	-0.8630539446173923	-0.21330215378317788
1.9756048739991514	-0.0830899889344665	0.2625058866881877	-1.0963358751521817	1.4965883144899097	1.5738527671921096	0.2666949135572274	-0.8317172873398315	-0.5798816092665711	-0.5363622387077444	0.8099221801974059	-0.027544011959149572	1.4986224025749653	-1.100651686696835	-0.5993801880244553	-0.31914266711235134	0.11537946145747635	0.05926607725465674	-0.8657518730272238	-0.4876245739916477	-0.3087986207205543	-0.07221902107576797	0.0780001454483027	0.23737241479043963	1.0773918371527156	1.7563468054702425	1.880040020757924	1.2508286558183723	-0.8244616269268821	0.24555568858135765	-0.4506566889724135	-0.9150209600255257	0.3771910324681653	0.11459118452992098	-2.3368906042761686	0.24552234561253644	-0.703708549097281	1.8121114776198812	-0.8768526300255538	0.3036230798993027	-0.046167656533769114	-1.0129615394737927	-0.23930528263759582	-0.6678123266454865	-0.014098656540217904	1.0716108523503607	1.1614854563843553	-0.18337118902847657	-0.5862944104150419	-0.8359507360330777
1.6126502149675765	0.8374040436492547	0.8430780620967004	-1.084914289959332	1.559892443835226	0.8311979602431561	-0.3835271468403632	-0.3361863009181955	0.9633007508739891	-0.19914434166741546	1.8005948015354563	-1.1578720380050227	0.6007688517098234	-1.4187959992933628	-0.25927185457041635	0.13208684001679846	0.7625667849341915	0.5948607596515884	-0.11478296596552981	0.2705850361048573	-0.10289298716891111	-0.5995063957653828	-1.079380033288992	1.059640505917089	-0.41003385044080704	1.4851990026760573	2.730625804010755	1.1867680548008688	0.22806071624223692	0.06612947434183095	-0.9850633591441725	-0.6601776486285683	0.5703616469247614	-0.2676331905342868	-1.9837993273209116	-0.3443051659656251	0.6325051225787552	2.4250209856779437	-0.5402543594048301	1.2534796660049332	0.47937721032568203	-0.20196744154961097	0.5419437100809318	0.21232910845300615	-0.28718865615150296	1.7668576907475382	2.6204737551473847	0.13024901056510962	-0.09436649449349799	-0.520368321162943
0.778457077675507	0.9707747657273137	1.3102829924333892	-0.1960582278215151	1.1432406097548131	-0.45950968737040115	-0.5445290358670555	-0.005255884760483877	1.9408457329213973	0.5808309656192515	1.7797615196034615	-1.7985800315029494	0.004916775873597225	-0.9992154236851578	-0.13685353113430992	0.5181221386242821	1.4735676065407772	0.5768325388643962	0.8331616512624194	1.0893185167255701	-0.1670951949295059	-0.49252477009276857	-1.4312176181877145	2.010843437649593	-0.8711032695982126	0.3295161889713574	2.3955241260469835	0.19844202071828812	1.2459894375675566	-0.3957882763141973	-0.6355071331238006	-0.39494935065157866	0.168280978621196	-0.7400626118580338	-1.1951664694686583	-0.492536653255912	1.8869912754630835	2.1270967385430435	-0.15610560823919772	1.913290338652336	0.9971963990776466	0.7143437336983034	1.1957900353940503	0.8640262478953903	-0.5521084481878517	1.582345397586547	3.3876859043647087	0.728035520256582	0.2939394746986072	0.5462055700048054
-0.2683189362862314	0.7525804274363526	1.337659290565581	0.6402066140144016	0.02665661643444785	-1.6153562174625278	-0.15874609114450616	-0.3068121085797217	1.9700857378576866	1.195480443001812	1.006833964743507	-1.6136920515163362	0.21218786395428	0.3372610398760996	-0.4625111054456579	0.7646691804867626	1.4305994589224074	0.2897116467556908	1.2294203880766224	0.9909548961599454	-0.17359195880050735	0.2732356408681444	-0.5889553694666053	2.0334683905992237	-0.2131944947191474	-1.3345313546463478	0.9725111950325817	-0.9385525326109572	1.495840964782316	-0.7268575830147864	0.40559724600720065	-0.6262663238172104	-0.2730353515236117	-1.0668307674227946	-0.6001400572714981	-0.17955913060049358	1.737395655786298	1.2994441400045293	0.16189700406496202	1.8117816880430906	1.4356874224733942	0.9256383094212212	1.2342807155148967	0.905985944642006	-0.25548702375224325	1.1905527181778601	2.6406021027510764	1.0697730048083436	0.4775582367955941	1.4068276416011145
-1.0728323467107368	0.6272290796383125	0.873960510518697	0.544030508262728	-1.1578891815832852	-2.016857553203591	0.4081521318263043	-0.7778074179200756	1.658096358864592	0.8595151118902813	0.4982795584474388	-0.9958852117191943	0.6532933401837423	1.8712903337365427	-0.8990842518663987	0.7022313518719916	0.3046031815181589	0.26296388095710516	0.7696898393468004	-0.1708004584072183	0.07795286489429734	1.079975024037603	0.6813785093414313	0.7519407942076952	0.6366809537738684	-2.3842881113560055	-0.6891980134765107	-1.1022509784685108	0.9447480507554756	-0.6358137518251842	1.3440538396288781	-1.1657958343348178	-0.22196406475950697	-1.0166325330171122	-0.3129275380387119	0.2407772656368067	0.3815947460102468	0.6378165926693492	0.31178653986273025	0.9797216689093695	1.4791558871503154	0.29845174756898	0.5603686925977174	0.5170457282318158	0.4194348106433956	1.259069770628033	0.7741545451406878	0.895522174063056	0.5173041614167612	1.2610176562780206
-1.2227316991263013	0.6056238506403239	0.07850315530674164	-0.46128665761666404	-1.4437606897743462	-1.503967569805698	0.6882640088387536	-0.5946358608562566	1.5208746685582004	-0.3549188033157513	0.7336798317426756	-0.6789100400035911	0.41242670963543737	2.6223093865661364	-0.9722215736980118	0.2960451050480194	-1.4494167997051535	0.6195955619839509	-0.13414699294576166	-1.4651087220752437	0.33977007047353724	1.2817677166398191	1.3306324156687883	-1.0959079355047803	0.6480800304697285	-1.9745557999295158	-1.7656118579432174	-0.008978550261656268	0.06370282624048933	-0.3446220294622685	1.4590297903661467	-1.3688573515772384	0.175966373485889	-0.6833679497961648	-0.11514199835533422	0.24917324675674307	-0.6340672155172437	0.5979429369687507	0.1547951929053152	-0.11069947625614227	0.790952500129223	-0.6791850980924097	-0.44982603440757846	0.12261968953245618	0.7219928222836706	1.5706689170009056	-0.8706451859832246	0.3778087068179004	0.44406584125626236	0.24694897030054397
-0.6767490885736405	0.43040895021818354	-0.7897691064026543	-1.5427688129214392	-0.6334303917945124	-0.49450340951524446	0.46340552719148864	0.3295742154937641	1.328843349128082	-1.4156112100180709	1.1525331733289323	-0.9830741750618154	-0.6407662960008188	2.3263659333236135	-0.6110996778852487	-0.2007517698806211	-2.912766236987973	0.9817229446939973	-0.7478031169447099	-1.8215573920323955	0.2631456948562918	0.7583792411001179	1.0520958004046397	-2.342789671690024	-0.3223020525227652	-0.5359703132036608	-2.0741424851952783	1.3193344789668793	-0.6851789149064225	-0.35661016597827777	0.699093515427691	-0.8882485883593276	0.28002300469631797	-0.47882735429608925	0.01153244828277774	-0.36139969845382947	-0.20950033417765743	1.05952157292944	-0.33882594595857424	-0.9034906467727173	-0.4662270647999565	-1.4652825201848592	-1.2347958607428537	-0.09686925259081278	0.21106951215909106	1.4197951812293994	-1.2544598839272616	-0.13682360768180163	0.19194585936025368	-0.7768748734715428
0.0948153762296388	0.031670249946346214	-1.4231895569308195	-1.8964792519509306	0.36564626146001356	0.27478736993216946	-0.11806073696045537	1.1400879038066793	0.588719596961156	-1.3453047432618772	0.894608080028037	-1.4914841234772558	-1.6306046621576036	1.6016752402732064	-0.14733499500117808	-0.43564783016861636	-3.3459818482738237	0.922381262863768	-0.6756945976775294	-1.1169157595635206	-0.0309315103191067	-0.10732995760565561	0.364789734625117	-2.4531893228448385	-1.4369868594789306	0.5315267663945072	-1.9759311653946916	1.4909051762232717	-1.0791290215915599	-0.8074924047152006	-0.2907816706370108	-0.04113584562941004	-0.2299551957255278	-0.6997126664251043	-0.15036736994305877	-1.1698961992457677	1.0300952004913189	1.4341212449552145	-0.9280775903116578	-1.1119622474183026	-1.5323733734570752	-1.7869611140353552	-1.4578281908738555	-0.3264186821683098	-0.6531517165368398	0.6221299642157083	-0.5865455100448708	-0.48693028252584614	-0.25275721957910186	-1.1420081052422768
0.4006707969911857	-0.3135881313130825	-1.5345737330716107	-1.3807128497361105	0.47465649823151573	0.26221373531793835	-0.6652798523540502	1.0137841440355224	-0.6427086719200225	-0.20514751389586383	-0.19596363554320093	-1.486554378647581	-1.6030320942869924	1.1384577205042696	0.15978607341641832	-0.3127909995791648	-2.6277033940528263	0.38491478126876044	-0.14840108961103796	-0.19671361878464225	0.024251206648104054	-0.8361288764588659	-0.15484991704126955	-1.8321674710860483	-1.7311601470444264	0.28753099203333576	-1.8137594380653221	0.19186330272625637	-1.0374677198924755	-1.1844408477425188	-0.7134855027795662	0.6004819573973182	-0.9004696710495876	-1.133298956505303	-0.534766695613779	-1.4075456581625851	1.4916099997592573	1.1314220567931412	-1.2043208685787081	-0.8342686695700933	-1.6820399788368063	-1.5270127783884402	-1.1887379099815154	-0.7759622675590336	-0.9094545883787061	-0.23527060007179168	0.012162208105932685	-0.7696783486040651	-0.6853741828376172	-0.9065772249214205
-0.09004889816477245	-0.27110762856166143	-1.0258551255138055	-0.39394297813714263	-0.40393656216822854	-0.4649795970132375	-0.7853040559175078	0.1046484987518215	-1.7038730188357354	1.0265504065561806	-1.4192957382483116	-0.6939926001641402	-0.5507940718144445	0.9353491831508839	0.41543438711144387	-0.08721249505357999	-1.208674558968006	-0.33064012303291096	0.294869380240863	0.12037414710157163	0.7264796385358099	-1.1391721136660622	-0.4984453696663072	-1.1590239598266314	-1.0368306977265953	-0.7896416523093703	-1.573542389796239	-1.4527674863723232	-0.5657168301855066	-0.8460335092878177	-0.2877757751732955	0.8410799654477232	-0.9820894273539812	-1.2124708132194182	-0.5392799454181412	-0.7018083443370497	0.47999478580670357	0.0564598040293324	-0.9288168782286127	-0.4084959229495013	-0.9592542205444853	-0.646944275652485	-0.722316924642302	-1.3198927865266858	-0.08540920554612319	-0.5689303820756614	-0.26377267879704513	-1.0865019114407966	-0.7620013203956983	-0.5013828159055611
-0.9940898552113596	0.18812908602636363	-0.1417707288320448	0.6296139526778972	-1.3491628477195494	-1.2800340208667433	-0.3375676533405135	-0.6759362827501133	-2.020695161595801	1.4553871610930882	-1.9487526502691037	0.4054929925837361	0.5697779226457996	0.49204367540901867	0.829369497212271	-0.05597437606654564	0.2675406432014347	-0.8761461774251578	0.3538119142501985	-0.149309616108956	1.560630949208344	-0.929524345003188	-1.046518945503632	-0.6318733425801241	-0.08247310611350331	-1.4229993088230073	-1.089824141816104	-2.0565455814510396	0.12644425754238103	0.18369431585943058	0.5072953548559942	0.9554656548126855	-0.27669513396409956	-0.6136948797025098	0.40236095595325927	0.4404196371971697	-1.034955549455418	-1.2479665897406003	-0.25474028356311884	-0.14785439442123913	-0.14491321075536245	0.5801051389701698	-0.248963927465069	-1.5581058219417712	1.2894527597850418	-0.5157456304432491	-1.112460849496813	-1.3003348884937442	-0.3206812525566697	-0.08544224984191573
-1.4945421917498125	0.7417567019930468	0.6057313002523836	1.4485004009307711	-1.4810934611805546	-1.5177612703129415	0.4119673983924109	-0.698585092769074	-1.6178035426512023	1.0182875323582872	-1.5546415517875616	0.9959792244089932	0.7956145201806903	-0.36906836990005204	1.2883274405259402	-0.19935175569765776	1.3215951079810018	-1.0914315993877457	0.1855582982081995	-0.40281981173361125	1.6143414396560214	-0.2952556691228941	-1.923161480730677	-0.001651344077780675	0.27239985343100803	-0.9771696307019649	-0.43732922019583564	-1.3787830128413086	0.6159912853379834	1.0921582723675043	0.8390656968678173	1.2143758206685797	0.6438376560902057	0.36545771932378635	1.984804667897155	1.0033556331496065	-1.572560255663115	-1.9809281855018832	0.4096438567869669	-0.14232307965974106	0.06036541974374648	1.4436880485910137	0.2671959765693206	-1.239219498948809	2.1730941298898987	-0.6565365407871623	-1.5617806232678217	-1.1257264433201462	0.3706720084359527	0.5187099451630378
-1.0652059325696388	0.9760817664662693	0.7676382903870215	1.8744051950745355	-0.8221512868173807	-1.0231528187112533	0.9007979752804666	-0.1779620039796792	-0.904585565317106	0.3022787135004118	-0.6420682407670822	0.6806829684329339	0.04697005310460546	-1.1493618718064311	1.366747949041853	-0.2027865149155531	1.7606951942229059	-1.0116107198351032	0.12271716580125884	-0.29343870376335646	0.6066976350177441	0.4416028591385459	-2.6870011848697923	0.7824123059166561	-0.13438241118365823	-0.01843448802648667	0.032039692178657486	-0.385373492554216	0.5631295100596342	1.0631083065055078	0.2699652085085835	1.5025983768582822	1.0737686656790721	1.0907603468089904	3.018553937828273	0.42015708569271054	-0.763974072904872	-1.7260605222388008	0.7383361779972961	-0.25425420325260195	-0.28415825051484883	1.253738180367575	0.8872990519668411	-0.5684116501150613	1.9367796281973357	-1.1562123487794949	-1.0727460040779768	-0.4713004325910242	0.748209786170238	1.301455079734396
0.0326129981972538	0.6772301442184976	0.28367091842783493	1.709808109872515	-0.03829728761108553	-0.22119123989801032	0.6831218530093864	0.3026512646452326	-0.1808091231556668	-0.1440497969869358	0.2227734508631458	-0.13372108386789247	-0.9137384617353911	-1.2376067113661235	0.7976039887504381	0.16243880762544866	1.6166188978644216	-0.7545973926174363	0.2479466932846726	-0.06722126973851596	-0.6600705080607209	0.7978097749769731	-2.68897989782525	1.2574667189446274	-0.6868588372505461	0.5471207976679294	0.06435532663577993	0.008388431741527754	0.0400181308035366	0.14730052600822383	-0.8006615915538284	1.4964393231037014	0.8884700454722884	1.2134325095948981	2.4882599391988993	-0.8351243001189301	0.4198158453842369	-0.8069913194658697	0.6827598674977446	-0.29457541222879596	-0.5751841166446006	0.07278854715127038	1.4443060014622429	-0.04324791561220478	0.7819482873105281	-1.475924739753883	-0.09058082001510533	0.3631034839125235	0.42029215269635983	1.771044966758721
0.9677652458267093	-0.02903380835654127	-0.48674922904492435	0.9948244061347198	0.4173828336194385	0.3374265548581723	-0.13542596875044638	0.5216759520221532	0.46750850402547295	-0.1902622392616984	0.6925080199984325	-0.5933596104949591	-1.2856857872260765	-0.6521689427183772	-0.1796596713050734	0.7511817558939756	1.0602671827556533	-0.4261258733536741	0.30659882804588945	-0.0648034130471219	-1.054686425608246	0.4929232482531021	-1.6908486836406567	0.9382112002312617	-0.6801595033393304	0.5427618491183128	-0.1781397063338504	-0.06710480028598541	-0.522521177934441	-0.7514485479922146	-1.4401874768045075	1.1132587985877422	0.5414115800361626	0.9329810666684261	0.6543943848771634	-1.661888519399798	0.9082962007729849	-0.0007264600530362984	0.41138657691702785	-0.21395120513471216	-0.44408734414741685	-1.147348524136747	1.597030723150528	0.031132152540679883	-0.6097866861875224	-1.044042445721709	0.4755043469064144	0.8884130583397034	-0.43274795618733625	1.4058590270492353
1.06498613640505	-0.702388982523084	-1.0439631634296906	0.2049219948754609	0.6213721158035015	0.48086997877969834	-0.8832634552644633	0.6520405161386003	0.9144355415966642	0.033488135138137205	0.6602926565434517	-0.18540835142146586	-0.9110148749310546	-0.02344783106126126	-1.0156759043773202	1.1788619397395739	0.36564710755318514	-0.0746571574978675	0.04569799488403707	-0.15389936589420358	-0.3097168541211522	-0.19870415729295593	-0.12799770499299248	0.013984617881107619	-0.037353634531123905	0.46947769187668953	-0.25931004106170197	0.12546944318234812	-0.7420382171166031	-0.771044303916094	-1.0037003678786476	0.6315866702708326	0.4565233591092834	0.676914893817308	-1.022052792565658	-1.3527566324438975	0.638419210690043	0.15549384443609454	0.1678090738181225	-0.12232278571341243	-0.11271736784534062	-1.3484840061841359	1.1930798062536039	-0.1492158737546079	-1.6233526700698269	-0.03920076659447642	0.19101693342647869	0.8413182758806285	-1.118837312399951	0.34770901188525827
0.3516006634958264	-0.7885089144377692	-1.0811536301671831	-0.03183705133948374	0.7304428254524026	0.4857089387357033	-0.8524056373189483	0.7439018020942557	0.9376756168173747	0.40485730407630827	0.16103831477110792	0.7785597156789177	-0.22446828633846574	0.12633576738256552	-1.3282884578155292	1.1981028413179173	-0.13208184617879865	0.3075908009538306	-0.42088348757055066	0.12986702063332642	0.691070656868807	-0.593123931455697	1.2042787222116116	-0.6679676576021769	0.66691999756691	0.5945532747299693	0.07993926262564048	0.7402562040102869	-0.5825563133133927	0.10422605893649922	0.2790616304504488	0.3608146862016869	0.6015837519842706	0.6694008238834888	-1.168264193709337	-0.18862226197136095	0.32826008784475996	-0.18669149908668506	0.19121815187461733	-0.12767272987554756	0.057701289839308396	-0.32080408471695754	0.5219760866891459	-0.08165183527111644	-1.8961973737611761	0.6988973643930427	-0.5392427477320204	0.39783704746138104	-0.9601267055074577	-0.5734981507489844
-0.5467483371697905	-0.0015189934265254141	-0.6247344012320043	0.47734322064397394	0.6164474936103935	0.7137960959499263	0.06385726638167183	0.5644436393941034	0.5263165962137957	0.8211043375181581	-0.5944733284583051	1.4734828223023897	0.31234173491606476	-0.11749675151139585	-1.1003624469157953	0.8767041000956732	-0.1572892141430138	0.725806019757516	-0.6725598214076122	0.9439632458941306	0.8864361393031156	-0.22736115912744967	1.7495974223935797	-0.41053713649668094	0.844179371180885	0.5627551623892579	0.6757267905757417	1.040652751272238	-0.2501498951632325	1.145577478424678	1.5116408289145746	0.3242815104830779	0.6877840571684586	0.8914569177046268	0.24169616649108835	0.9332709284525028	0.4584750027192149	-0.40656585934445116	0.6279014606923583	-0.195219932137144	0.1431543006116006	1.1669833628065538	0.0918594630699105	0.5226567804533423	-1.2535740839039773	0.5467865398534016	-0.9418255352356952	-0.0027914692035003823	0.12777003083687388	-0.6237117281049513
-0.9922387168071128	1.3206734850224888	0.04462329314493588	1.25535395133482	0.18186337212127104	1.235932321689679	1.2381167780712423	0.07752461630150317	0.06484393121269857	1.0835012022678456	-1.166871805133557	1.3893005220212375	0.6196674438191146	-0.3486315647649331	-0.4820317733011099	0.4252693312144497	0.3319078537367149	1.105705449086504	-0.44833181844227715	1.849365971615756	0.18678657120227826	0.6646100928955075	1.5781589300743737	0.6165641667387355	0.4774237683153836	0.07428228458132699	1.1576623211915764	0.42611663505077774	0.08358105872978917	1.6621147789462754	1.91587916005351	0.3450178239240862	0.619982988782317	1.3158469281487384	1.8916208259399754	1.3461606853922847	0.8141751387105621	-0.06537644554892301	1.3648381265129526	-0.2080752607640269	0.5381675647440727	2.139739697791389	0.10746323895635258	1.4089524255012442	0.18512699465108673	-0.24228425085212246	-0.5852161017442926	-0.02041184390570499	1.4975539856398148	0.09416136129513246
-0.8369744198387478	2.2901323482014813	0.567417405364443	1.599537310436438	-0.20025598291907382	1.7778580994324564	1.8229055611555112	-0.21579447832448745	0.0026713726215861237	0.9554566941866914	-1.0876795702826931	0.8323380617037829	0.8784736871964582	-0.426653184053749	0.39231079589682843	-0.039892803016005306	1.045682502975083	1.305766001449397	-0.0008407671529432289	2.217645501758679	-0.4943784225578271	1.3838549766554205	1.2451408783814166	1.5424824289627022	0.04084110217489868	-0.4299082957016872	1.3398648873103014	-0.5695961345164939	0.3518524169197952	1.5579519120016125	1.4099359806758764	0.3487089658379674	0.5815233712888963	1.9210350969862346	2.3584328930686107	1.03819209780759	0.9751410567704164	0.6571279988647394	1.963865093485447	-0.14701521563093248	1.2888007832243509	2.207246718351377	0.24629816568920243	1.9908581138466643	1.770602918996672	-0.8106468981134317	0.34075758641343973	0.36285184873205906	2.2292528197917547	0.7715360240102277
-0.4468844575647599	2.1114521871223864	0.6811643410569773	1.2454636246566908	0.0033665727582318857	1.938749932325592	1.4172319133643114	0.22949968134941237	0.3625457385951478	0.3798007451485566	-0.2717179531065035	0.5337123439606437	1.127719479156172	-0.5409089921887784	1.2867756834183783	-0.4909914082430077	1.471043761244483	1.251897308576717	0.12258522596168105	1.7924918673549892	-0.33988761974108966	1.466009746116867	1.219914507047321	1.629238363511987	-0.10463345348781078	-0.23122907362074177	1.3242052077286999	-0.7439028425339491	0.47017096325806057	1.1659055780753265	0.466331765486906	0.429143113175624	0.6989659508696132	2.3972056355339375	1.361993168747549	0.3695133813285517	0.8756567890751639	1.13140891018258	1.9324608666003038	-0.1272443748624499	1.817898451335918	1.6236377452506021	0.05615526495213673	1.9243321440893049	2.4901447110311903	-0.5606692555960734	1.2651728093406753	0.8751664008360391	1.8437931862077006	0.7259521251839209
-0.314413890603976	0.8092607600689805	0.35711894318118786	0.5273233247641067	0.6399207194842061	1.4396823813196074	0.285434072634435	1.1815936681884225	0.7441902700761834	-0.4243860738850463	0.7725304525595271	0.752249601418842	1.097156188271365	-0.7157265943067679	1.7270483013587268	-0.819198477798544	1.183414618402454	1.050041684478761	-0.2962480961327576	0.76798994792231	0.4096894208269655	1.056638940795315	1.3866543657463848	0.8632048163093565	-0.1233098862190802	0.5385678831791032	1.2395118013505875	0.2724035091470611	0.33959947469449275	0.7417156608192308	-0.4591259882525786	0.6001187359345089	0.7904367410156344	2.073336775870758	-0.12061679309131292	-0.38920389306395636	0.6581823698156117	0.8413338301040675	1.1964191682606948	-0.207359607463152	1.5218222509705965	0.8017264011302839	-0.44018712481847905	1.4698615657883376	1.7286526429947098	0.3059441671226176	1.632762369485432	1.134399167891162	0.6778774572343562	0.003430084134106922
-0.6196351268035636	-0.7069360208459471	-0.17126024979163762	-0.09081919693128403	0.7014854653762796	0.28602337040590353	-0.9657295646100174	1.6360364437531685	0.8434671219984818	-1.1029374782056258	1.2640805548837748	0.8955652601227742	0.4893178096376224	-0.5394378632679139	1.2692031585116064	-0.8283769970582275	0.17126873879589544	0.9026192624017199	-0.8183108416032437	-0.5318452418053693	0.7170826041724071	0.5711386235787023	1.1462436439340586	-0.22343283194401814	-0.4473433541685385	0.7287957433191701	0.9968238842009051	1.3596646042421698	0.037207564977961016	0.27467042077266784	-1.2299620496915913	0.6305410253845048	0.5459293083546932	0.4669749936793918	-0.8747882267024694	-1.123654771129989	0.20096123989636075	-0.1827169534144273	0.2634086349389666	-0.2286193542467497	0.5568038587398216	-0.019942710314434828	-0.679502994032572	1.2298942211006696	-0.043539116750662625	1.0505862510761081	1.1736891003893544	0.8506480743273301	-0.42511952399566416	-0.8286129950054921
-1.0667963247206695	-1.4132282720010079	-0.5652203029274725	-0.5147524695359907	-0.6091201691723456	-1.1466469154977417	-1.8392050353719187	0.8614676725125646	0.7872390716714217	-1.364939191939569	0.8035217220675357	0.1963680367360373	-0.5864613106590394	0.3772566914648683	0.031041980556955763	-0.47993234573109267	-1.0938938067216788	0.8792348156165168	-0.7830106383279933	-1.8185775319734137	-0.08372611496986615	0.1243280153805768	0.12504689161139323	-1.1304902943985538	-1.1565780897564075	-0.49918733924893044	0.40778937013329314	1.0858048519310113	-0.15646054180701782	-0.2732182132823176	-1.8112237590312743	0.2604194587650219	-0.10479576434756832	-1.9905861887551117	-0.5559267878079192	-1.6369465435979742	-0.8049341707447972	-1.379368708835138	-0.22119636014870686	0.026658090137592415	-0.21354893598509592	-0.6998651717799295	-0.21289408056786718	1.4710538176637062	-1.522846454232739	1.1071237115703512	0.029810116990318374	0.00615896441000353	-0.8584747338308919	-1.3297704554848941
-1.1071385586598408	-1.0581740362609706	-0.6537145293102394	-0.9783212784147073	-2.6886185008226087	-2.177362826092699	-2.1423758686090264	-0.6940396969814746	0.8211477551793009	-1.066994308298004	-0.24098338507611422	-1.2271721212588353	-1.5200301347946468	1.7335983091550742	-1.1865137621463926	-0.07173860153343292	-1.9578123719106797	0.810316497323181	-0.12045698672885091	-2.699600127871893	-1.5207222141063312	-0.5291673087242954	-1.2009817580945115	-1.682571949931217	-1.7403582341121355	-2.3647865927351024	-0.4618060825744384	-0.561515951734664	-0.09907992399344108	-0.7438167695707107	-1.9849404197794984	-0.44461663403440127	-0.9032675143066364	-3.974209932070059	0.1332462613072138	-1.6217956457775404	-2.2144455610479374	-2.0380586713594746	-0.13084554356227882	0.47558918757493884	-0.1530539758796438	-1.0719872859757653	0.6274018071922419	1.730030590939361	-1.6971234175973926	0.5454239897950877	-1.2563162046873766	-1.0590481066489181	-0.7496354702664745	-1.5150947162596748
-0.4093608394617882	-0.2749213609363501	-0.5750346487452729	-1.592059792988954	-3.801890786179213	-2.164653327428285	-1.9317506344013953	-1.799451638424036	0.8104143328909235	-0.2469155990865729	-1.0183950628805463	-2.180772634281982	-1.628689414625935	2.584533188729642	-1.5310444335013267	-0.03350509391482174	-2.058469370514391	0.46686322851917317	0.3933466666156929	-2.6826373851037704	-2.428690190937449	-1.4899971581485216	-1.7433375585571462	-1.876938891113337	-1.5675471590695715	-2.989549380684238	-1.162098379898796	-1.9819081996147458	-0.10229371999591359	-0.9045613308060082	-1.5035687062894265	-1.0819469572592282	-1.5251971466320182	-4.271530507194314	0.24894667410063986	-0.9967231229570468	-3.1749499984047875	-1.757304395745716	0.015291342036689665	0.6481896969578563	0.4076175807176624	-1.0743282991080427	0.8997215017606885	1.2012373022723832	-0.7271444432338797	-0.06122735688480762	-1.994593981659019	-1.7853103569437856	-0.7231206402479707	-1.6199017900260908
0.7664658669981278	0.14852841990574553	-0.6040102609326944	-2.1021101431191576	-2.7935011129439884	-1.0095836731443912	-1.4213085647081487	-1.754519092364825	0.3365817897493752	0.8007686311524285	-0.91590998992508	-1.4816815205732992	-0.7665309121943255	2.2091056230219093	-0.9178911110395931	-0.478767107880244	-1.5809956729834997	-0.15574001078729857	-0.11714160336475592	-1.6092894756746408	-2.074108507384428	-2.3423956689504357	-0.8393872292234671	-1.6944402437045787	-0.5772104014831062	-1.4211775961237352	-1.184273518761816	-1.6578175259301184	-0.6612380020420018	-0.7247402888718443	-0.5183578513429254	-1.3162372733821563	-1.8346757626574643	-2.8572533071107786	-0.46789671769875163	-0.14328682003065416	-2.8461169992648494	-0.7139628016570106	-0.33767862124618453	0.12069052559753926	0.5356673452933085	-0.887427661429006	0.022213661839260098	-0.38451399540633174	0.35807260621502757	-0.16721002564298582	-1.8124582932420676	-1.7552904991225868	-1.1544652196040812	-1.7277460171292758
1.6549179339153217	0.007748058831938622	-0.8110483785652235	-2.169344522978417	-0.3908313786358454	0.6356734963121455	-0.9073591983923168	-1.0732783820568663	-0.6347578776531971	1.5467931867624287	-0.051958692038779834	0.7258732108032591	0.4619689029554975	0.8680123172949796	-0.11690933869397925	-1.0069343177932701	-1.047838210346736	-0.7852406076352269	-1.5584200087714617	-0.05148431200845743	-0.7678911762947422	-2.4631518432230743	0.9436894229347059	-1.175852295132998	0.5798873668660164	1.1530215883428685	-0.4423072750413739	0.16966796418906052	-1.7358042318891935	-0.4273569832122518	0.36259794692098285	-1.232622944031205	-1.8567120019791723	-0.8903580205924357	-1.4337512208174428	0.39146120787061095	-1.3723047711889764	0.4237772939718807	-1.0963840315378488	-0.9255294443028207	-0.22676902098037885	-0.7465642133777008	-1.4722037547720808	-2.279841877644946	0.7855381472160945	0.2877033368236584	-0.9679709246432358	-1.0128098670656396	-1.6946620556937413	-1.7118121591602684
1.5748389856564788	-0.3320813343843103	-0.9346657398889551	-1.8006450909771057	1.464750739803454	1.7896381626062678	-0.6058810650625762	-0.7344612885536349	-1.4302584606199178	1.5338002144614011	0.8980658837123648	2.887408867829516	1.146926600469686	-0.4298972525149943	0.06234010864882463	-1.0265437784498552	-0.8196079566352806	-1.1259238146523864	-2.6781793960592006	1.0062164782225675	0.5654755347852015	-1.6914332167882575	2.206088509076513	-0.5552349923824655	1.1335941796764444	2.549747625065351	0.5997425628977167	1.770747557213172	-2.468604089395294	-0.2694052794919136	0.6196549387052502	-1.2078644783518735	-1.6139769717007364	0.4026995625220081	-1.8997148912683905	0.46614179976858766	0.11113126775645929	0.9515365045689869	-1.5703986680771873	-1.6926845096205576	-1.3206470870278526	-0.6210129020842674	-2.295491496475389	-3.237850589653094	0.6986998154566476	0.8551620636606204	-0.12645041518426006	-0.022905194318327087	-1.6097827617990528	-1.4421805820258564
0.5618963704282123	-0.5361208951360927	-0.6580936616149708	-1.3754257734673196	1.5838960008242313	1.9132702693844035	-0.45213806845997173	-0.9597816884003524	-1.2947812692286804	0.792085000057058	1.327794367136398	3.40829653958539	0.8259363196269168	-0.9097831599598668	-0.38271923286106496	-0.3049796717548393	-0.7792372602744603	-1.1269391168730472	-2.15595994139394	1.069688352079512	1.2693944598519948	-0.5570120847306933	2.032244561833573	-0.11588712679027177	0.9030167733415001	1.874188116321726	1.3064846326310848	1.7986823580766815	-1.9141462991254605	-0.3364441388963063	0.37082564054946227	-1.4494865406308646	-1.1156137743147598	0.7779080681626185	-1.7091527333257484	0.4814011582836574	0.5783241666246202	0.689001410904847	-1.2384296909365688	-1.452393888498337	-1.7788621280244337	-0.27560762032749375	-1.6099348067435642	-2.633761926304789	0.6724198406565578	0.9952584915370992	0.2683525868275975	0.7043217810180669	-0.6184053726902193	-0.9197958385517373
-0.5899332519189758	-0.6806299582541129	-0.019199155238218333	-1.220750274251161	0.5944908014750843	1.302750711303867	-0.1279616936284989	-1.045163740660813	-0.3333572111701597	-0.12018348115638076	1.150557723260214	2.1087599421203067	-0.136129215990152	-0.6808189068688263	-0.7130965342000458	0.7996156071112327	-0.5155789244167421	-0.9653656497780843	0.014088415974502395	0.6398211398120152	1.3545559681247739	0.22179682187225888	0.8510096981344575	0.12384604343851148	0.38610910585692676	0.32716116033156434	1.3791719618059586	0.5985357443768083	-0.1460341406217523	-0.5436408753651664	0.19540134035756376	-1.752960694249551	-0.4903241032325614	0.8795711442425066	-1.3622424661727506	0.8401064134723027	0.10803258716943583	0.1681234738479949	-0.3583675863410018	-0.27886156134878437	-1.2582592958175822	0.2589368984297177	0.1394663384618523	-1.1060482861567036	0.803013173915682	0.5690988738950482	0.3822599354840018	0.9373985348642105	0.6799726186174838	-0.21771725481438528
-1.0139946281074133	-0.9995071753551086	0.521529009711587	-1.2427073799432524	-0.013934682077159007	0.7057107267254182	0.5791424848587726	-0.41249065419446496	0.43389830386566264	-0.6278944644263862	0.6920551903654617	0.2592117056635619	-0.9010575785876436	-0.4101052123165523	-0.3404490597619704	1.6242390655149301	0.17457322166268427	-0.7999292603443235	2.303760387458992	0.6404723350587513	1.165439879425148	0.3970393378344447	-0.11997234237602902	0.443179597200317	0.18352436722410415	-0.3372221729376461	1.0054542871795964	-0.43153090783105597	1.5477558464636822	-0.7394651447647179	0.37043403003284464	-1.753285680711421	0.005497330563926344	1.2434022612696918	-1.3823177720673	1.3542142977002893	-0.34394257558067654	0.17440296734450925	0.28593565538253474	0.954202907258817	-0.32590040578118423	0.4651212785823458	1.6245473252776104	-0.02538768500947713	0.5732239640240946	-0.05637730200402722	0.6818034081189769	0.6977749579625875	1.3114411413317313	0.5849824952882556
-0.5502504425991483	-1.4316218544545987	0.4980902264364213	-1.0478028462040425	0.39150920390231253	0.5782252362593172	1.4301129479089274	0.5112944710621505	0.1402064699901522	-0.6914819633073302	0.25404108523992364	-0.7828188419429987	-0.9033374955659116	-0.5137810212340977	0.48139352948629566	1.690238635729424	0.9895770870708912	-0.6139889528489075	2.9632306277548954	1.3398408315033576	0.875434022641973	0.288899076913508	-0.2204979707912436	1.0312426024748411	0.41732518552558845	0.2167013767279803	0.5701820609608402	-0.4756823666558999	1.805706660688308	-0.7636727467002213	0.479604157844411	-1.3515662240395627	0.20273540798367498	1.6238862631759456	-1.713565951272387	1.3761639419177096	-0.061880360540447356	0.9787040718536774	0.2047613304711328	1.3513248015709292	0.2378877013813875	-0.14827407035944937	1.834394012103438	-0.2486361516930227	-0.34028484099167455	-0.4117832314560994	1.2683360542960858	0.05854168692090741	0.8901572935394845	1.352262919499085
0.19056135376102454	-1.6099323042471347	-0.04932660820355663	-0.4062207007884181	1.1373316210168474	0.7589821490519886	1.8709421016768428	0.7619419295877518	-0.9026246292003653	-0.7290754157593997	-0.12002183176488739	-0.8274256922217792	-0.2664247181900224	-0.8195382771014988	0.9448808248555233	0.969071493176519	1.3665117695208036	-0.313996240076351	1.6503384514247363	2.0121381010118844	0.421695952640533	0.31213189532911656	0.06130355919492795	1.6416538162604173	0.7460767742594343	0.8353322853673323	0.29312542236953665	0.03785413735232992	0.5707354203118159	-0.5035227411932331	-0.007205422112433742	-0.8108866838906749	0.1993857652758404	1.3942844384477353	-1.8028838952889503	0.5951626134516901	0.757417052271165	2.0153487213120207	-0.34693134514861934	0.7792693462964994	0.2374420436819503	-1.2912418780932051	0.8593180067903728	-1.3473772903696588	-1.3932658371629043	-0.4212914787136555	1.6675270857322788	-0.8421407107322947	0.023785912790383144	1.8649523782050352
0.5489094757407834	-1.28721617255101	-0.5048807188844321	0.4696831288533344	1.3849566170732484	0.8130711488961049	1.6128259043898596	0.10022859639116155	-1.4599504320279704	-0.9600394535290128	-0.4690478873963696	-0.7151331037839455	0.47262816549743447	-0.9683169115009237	0.6020203203506442	-0.17967465287874435	1.0459217878484985	0.08805104020804148	-0.2354708687764269	1.7738077291755663	-0.15145111622677507	0.5587897755817721	-0.10371953999858356	1.7968749819709995	0.8624309887748338	0.5987795816084894	0.15983891832306954	0.3115738021254307	-0.780074475984846	-0.020973274981267886	-0.8253782093965724	-0.43801346770351346	0.23775740799232045	0.4518741041669902	-1.2352031921681674	-0.4193874988619933	1.4538627706271166	2.4012003443427474	-0.7463758582465457	-0.08391012133342161	0.08763066021335388	-1.8989964575834422	-0.4113261602247973	-2.0416736082769646	-1.5906351465584516	-0.4295461383848805	1.3874320770585413	-1.5708518760720498	-0.28581622708524734	1.9688064143674875
0.5095125580124165	-0.604529318662518	-0.17271550231365915	1.116501945660511	1.220775502807449	0.5413994130743954	1.0187246774101886	-0.5363551039837817	-0.7018378192210414	-1.0050327230703746	-0.6582412372277868	-1.1264707674195191	0.9574064108739043	-0.9239493719471988	-0.1439127015326687	-1.2103380023112116	0.38239523927438207	0.45171209124059636	-0.8625736167180921	0.6418367831628263	-0.48582750610639974	0.8698904330776499	-0.7334125717191504	1.3783414037137391	0.8345444462519405	0.02958979550861491	0.11765431629484893	0.23947792234272178	-0.7451975082317455	0.39894772809244805	-0.9052289871290744	-0.25582477875339604	0.39957252195864434	-0.5069049719307052	-0.1885526620727196	-0.6482976158154807	1.7424538073814961	1.8071377424060997	-0.686143956481434	-0.39282194965699707	0.1972138721389931	-1.121121061616659	-1.170724254127714	-1.3909130205447688	-0.5945159252872095	-0.7103050674112175	0.6104517814991137	-1.4344807395993426	0.374199416185139	1.757170111210227
0.5762819435574966	0.13983677559690216	1.0862954073556566	1.2369377308030012	1.298966718148791	0.0768635322880562	0.7712848968489989	-0.041437646791636966	0.8676715456425889	-0.34960284110417955	-0.4639190318000305	-1.7946874327487878	1.2469015635544574	-0.9414861918353273	-0.4951089157589978	-1.5927177019855066	0.05227935432510403	0.6358320532705771	0.36310448107973486	-0.4217321934969615	-0.19259753608608596	1.14673666645261	-1.003713905338808	0.8739721140551142	0.9044616041360727	0.2574503607847935	0.21076279653050256	0.2885013924575676	0.8959702744948066	0.4829374407502325	0.4729005172074164	-0.04490747580030747	0.5028411482359431	-0.6759947358614518	0.7733519918437577	0.3435201639031973	1.849175043464144	0.7638751079452282	-0.36186411389285095	0.20138083548724067	0.5382374904191846	0.7142511865689777	-1.1925730493146842	0.39389692824971934	0.7847582408680076	-1.0548370263258984	0.14153877110039664	-0.0710385127231276	1.4727551708093558	1.514499343051001
1.0193566964347516	0.8520232070644672	2.6400977281235454	0.9028896127077459	1.6711388890007082	-0.3934277014362761	1.1103968822980792	1.5348901648510858	1.9070894214200844	0.8195376883396743	0.058450653821026106	-1.954120202786852	1.483940014279344	-1.1198533003836775	-0.11568587293262564	-1.0445114141817526	0.41001864801738086	0.5758261658568883	2.362153668846499	-0.5344898513020334	0.6522042549590878	1.412651831644059	-0.38233225862224196	0.8815723105453707	1.0476700507439698	1.3140825480595313	0.46263406203571955	0.5646123783947274	2.969415429964799	0.3283768170959305	2.5844733512398017	0.3334475516878891	0.34615821097220845	0.016221024193840798	1.2699434340504403	1.872362243628231	1.9134573218128694	0.07631197695542632	-0.06128051305782031	1.397222566708352	0.8425171574230275	2.285500816097737	-0.6379885925185454	2.1991202117224065	1.3447567330850552	-0.9995499677038878	0.5687151566132591	1.9103125282841942	2.1154262119520992	1.424941404566388
1.4619635304062724	1.596013796609831	3.490914581119117	0.40414571638055435	1.5369398391289208	-0.7973710524137952	1.5027410627536082	2.911222469937766	1.5765466347425137	1.5095961956227866	0.43094406295573806	-1.341956762620906	1.493935021920146	-1.1859422373960893	0.5549463237486025	0.22812069852178654	1.1170174638220718	0.24132782509885312	3.4892027462105033	0.1864502301197357	1.401216077352312	1.598143994992848	0.542755012176419	1.371308620197839	0.8938904890014207	1.8780216692149545	0.6832023623658272	0.5210491695934649	4.047162967240995	0.3986106052240187	3.6340966874060583	0.7420494981316765	0.0025534362470409242	0.8537196954362389	1.3587260580283655	2.7082847872982945	1.6288681978543649	0.010491190735431167	0.21318142160876108	2.541197768018153	1.0185612602986494	2.4857323710307253	0.30285274783253047	2.961971389936545	0.6742810804700154	-0.46596653837710317	1.5562111057502641	3.119073991709999	1.8836080673927116	1.3845505754226228
1.3557881507438667	2.2150982069999623	2.9941672754836444	-0.013078365607430113	0.3694364988939173	-1.0476912457501197	1.1823414202960487	2.8716248023684576	0.2628436821375826	0.8790545048109524	0.15181212845408393	-0.5005739565055413	0.9022269922997713	-0.8035698532067068	0.8128501503294105	1.5164768727863307	1.4270229524729274	-0.3707056905410222	2.99752194390479	0.814055850997908	1.3501960719948591	1.474762182188276	0.6762217954767472	1.591611737835967	0.16356211181728142	0.9061798535033336	0.5135928949932117	-0.20755079558346876	3.585898882217453	0.9801498792337469	2.449699300211123	0.9256290881892578	-0.20550512778603258	1.0721068077096352	1.2583739385943125	2.1869872654225317	0.7047593724068877	0.14847973770048314	0.6037971844217415	3.0141870554205927	1.1867651288518146	1.3795498494795564	1.4113789513567712	2.4190561730494653	-0.5294972430374489	0.011519294193896556	2.1107207126774172	2.5264890482687914	1.0795232602253966	1.1582309817458583
0.7429757630824703	2.239796059764865	1.3533154016027957	-0.23890679916922633	-1.085940913921738	-0.9541206668853646	0.0053699357046815	1.486250952179378	-0.9592744252081808	-0.7480938871047156	-0.7185079194817711	-0.09193247274225554	-0.30385476559471464	-0.003736342394929119	0.41291555405427693	2.016537229769975	0.882241861824406	-1.109730589975547	1.4777796063988902	0.6144919428635709	0.42069810933879304	0.9391650123120464	-0.22112787071527543	0.826126904128505	-0.8789685368800396	-0.9065081793009557	-0.2506454652445807	-1.0320049279690184	2.0660423710270814	1.665749398878005	-0.24056733125328295	0.8167731472352276	-0.028267309552261633	0.5465119129224973	1.0006252333611032	0.747213231206887	-0.4872893155864769	-0.004366582628878667	1.017739138580389	2.505441366751711	1.348553523795255	-0.03535679521275843	2.2469827555966733	1.1085257615767687	-1.2722346970419136	-0.13370177086960225	1.5743228520619663	0.5084962578134172	0.2654736862205627	0.6839736254862042
0.2727369740356918	1.371593731211958	-0.4805373875840642	-0.22270858017021264	-1.4320295169685924	-0.4683767491302403	-1.3338018477211804	-0.054861482434838627	-1.3692275989978464	-2.0490091599841143	-1.4793384060983676	-0.15218101803270134	-1.4754257070837051	0.7992856786814788	-0.2502406550901991	1.4384292900116935	-0.23340805132043851	-1.5943900433073914	0.05288819050248044	-0.2854204647837175	-0.6990737613102994	0.2670657335814391	-1.1408831277521785	-0.7807026556920346	-1.5359559703142975	-1.7850628086610782	-1.3751335707249688	-0.9335874855057464	0.3325267726714994	1.611939066411957	-2.399886938550754	0.6242899140781678	0.4586542792996032	-0.23652837656978545	0.5014950376754288	-0.5740250405489281	-1.082896593674524	-0.4471569474798212	1.115802049892807	1.1722526063836884	1.2371918332739191	-0.8413678543073292	2.2749945851764237	-0.1674125060734494	-1.2132902925496114	-0.7495321087828624	0.2607425969803363	-1.4004279431921165	-0.2775528290997035	0.13269776726103855
0.3594065191703833	0.009968866018719484	-1.458805223370679	0.0729397184323232	-0.2832470578195409	0.037489417434225195	-1.9727033645423997	-0.7126971446722521	-1.0267645036267983	-1.9923977102518655	-1.4274130110704277	-0.19335955321092382	-1.7651407016425786	1.1982311799145464	-0.6050602643975047	0.26350931276746475	-1.1209600202041108	-1.4246205717179277	-0.6833712492884516	-1.19430998706985	-1.1675061753644884	-0.11266833718175577	-0.9931107458017691	-2.247335464129779	-1.3192151522553726	-0.9579129647066442	-2.2741325622928557	0.2051175627783837	-1.001506320397298	0.4854707822901615	-2.610968177127338	0.6058275499531771	0.9237176511035622	-0.7402811978717369	-0.09063533521354374	-1.088848220499822	-0.6688784445160436	-0.8130417589891491	0.7424596406775751	-0.38174713496270535	0.6323538267578543	-0.8406050899348174	1.3575246659915947	-0.8638849707850318	-0.7573375741933702	-1.020714758000028	-0.944159761083522	-1.9324204922731718	-0.618226111698215	-0.33868626960110937
0.5401661590573296	-0.919502615360943	-1.1836228520577905	0.5907366028277801	1.0915966987039947	-0.010780190756544988	-1.691035664010419	-0.5384647838713307	-0.3798617862885006	-0.8548076230432983	-0.5909431087153796	0.07280359112572213	-0.968562948646141	1.1096945905154716	-0.4566395238679129	-0.6633290120732582	-1.168286504060111	-0.5781009838229597	-0.9482376226927183	-1.6103846760078175	-0.7819939610094447	-0.13939237285291034	0.04217445433167299	-2.637999221432946	-0.46911713521960524	0.3787486616177433	-2.439708780842948	1.1935566045145731	-1.6646328890245046	-0.952484031490307	-1.3301173365605665	0.7878754715564491	1.0497558321380804	-0.812039401149533	-0.34370668764797657	-0.9096573786085657	0.1437619096351375	-0.9435869028228447	0.21459720343382907	-1.439530211331685	-0.2535218676956897	-0.3444340409867542	0.02155205920195484	-0.8751986331231689	-0.395048991435459	-0.3969759081879884	-1.5214994154758825	-1.2290693757048226	-0.872172833214328	-0.7858451298039102
-0.02734961663057367	-0.8041576030758533	-0.1802682676018386	1.1065422388786503	1.1028793825343548	-0.7450655270664929	-0.9974698270005907	-0.35933814514055684	0.2406534044187105	0.17306426723935014	0.25316757183321353	0.3708440343176288	0.17957046425542622	0.7094318797851329	-0.08488537002529797	-0.8556044222637129	-0.4696687845366507	0.4460833415605269	-1.2097252741856648	-1.55564217296184	-0.13263414762606293	-0.24941185548259276	0.6674991133051172	-1.8908386532535677	0.23054428578529265	0.45982419451795675	-1.8326525415201738	0.7805810981125635	-1.628216742988872	-1.4698100284638131	-0.18741893094338657	0.9469079261222012	0.7354584530052825	-0.6449739656018424	0.019050759260129016	-0.6006091788637762	0.32975179082912504	-1.1099160627765574	0.01840792444848173	-1.6815690358156723	-0.8679736070550653	0.31229181956413843	-0.9428120481491661	-0.43592527672455056	-0.20143237039673945	0.6653183616744857	-1.7299533351856098	-0.4760261022094748	-1.0114357901753808	-1.3390712759893213
-1.3937809073067446	0.02792578844985876	0.5578602081132753	1.3405906523767008	-0.3238666560417392	-1.5492414267899537	-0.49336019348750876	-0.7226298466129559	0.6793035569422209	0.30970998237282915	0.35282010570515554	0.29966045987468776	0.6686033745104013	0.1853493690678717	0.1230797385440452	-0.5186494455486194	0.3165407736221557	0.9916673930436635	-1.5653175563459938	-1.2892573880098785	0.0680132102334054	-0.8248711445878406	0.011783449755228092	-0.7711840262060355	0.19617151828185864	-0.9278572542899396	-0.8903518504917776	-0.8141225614139073	-1.116021378431621	-0.6750862876786478	-0.1902771467764476	0.8722566729884931	0.13677683226456522	-0.48188814869270086	0.7096536956566477	-0.5390077226898169	-0.3876038389439237	-1.5916071175609818	0.2374261425124887	-1.4086805180434183	-0.8576010991234247	0.8726668930342439	-1.1956792308046116	0.07463987740749375	-0.004892079422083841	1.105127159152626	-2.091466422299449	-0.4774140387587161	-0.9857595658379983	-1.9122876902746246
-2.4319895350033187	0.6146109230539656	0.40153795529234615	1.2030756327278416	-1.6060360788810597	-1.6156652751284262	-0.3025452072458673	-1.3081944695433356	0.7750482068342813	-0.09603205224874156	-0.2584451567889054	-0.05772463691350225	0.19464656925780377	-0.34291730964523953	0.07537264829951883	-0.19534024197874275	0.6082375203708732	0.8073408011168426	-1.721697454991014	-0.9396309995509666	-0.23489700725651766	-1.5799209042021525	-1.2825798046454446	-0.0888695896435748	-0.40211692566645524	-2.154911217635046	-0.17341660167325865	-1.9810279971054734	-0.5900567647500903	0.4582645647773035	-0.8171937339032984	0.6249271120501025	-0.3825282005758876	-0.4159444607488366	1.088001753488267	-0.6474577510386753	-1.2003120113092165	-2.190479894710163	0.43024809480466353	-1.1725264493242704	-0.4423421376121615	1.007194837125517	-1.073672270714638	0.3338330199080537	0.18786730177191388	0.4304662961811499	-2.6388610072744463	-0.8152677434042136	-0.8881158712266162	-2.1772236530511777
-1.916654685019743	0.3010160874843804	-0.4276017201093121	0.913676193059732	-1.2891117703186592	-0.8431728779514435	-0.16220227559217978	-1.3567499039015387	0.4143243471854585	-0.20182510030535525	-0.8243439646376057	-0.18883625180921468	-0.5804334008201367	-0.7289800498102069	0.026748135209133217	-0.1580119237220815	0.39600872111499763	0.22753025213098502	-1.453218191143179	-0.5141294158625689	-0.433903343170284	-1.7295278941132668	-1.7741612749235127	-0.03791508570043133	-0.8474259081080272	-1.6493470947663944	0.019358953804573604	-1.4642862331912758	-0.4650637930564392	0.5826497981101244	-0.8765861156176236	0.5062978296561287	-0.3924746166021586	-0.38101020757720316	0.8458076054051026	-0.6413791532711413	-1.1487149884524697	-2.3463275212441497	0.14480330596104946	-1.1559772702802966	-0.18074331251803397	0.4554174896445009	-1.0755049228442026	0.24315646684765385	0.1629150653005816	-0.6870088973168224	-2.8310597074979307	-0.5222690806234932	-0.8781872361029269	-1.885056007242235
0.019049539578894586	-0.6751755756439405	-1.1548542309653314	0.815129291778033	0.3049498196706902	-0.009318420074392117	0.08434388955986924	-0.5466954575556477	-0.21480239040441165	0.2206631600751459	-0.6688189042619521	0.1878410756450655	-0.7772138812489752	-0.8041370958128252	0.2759970793167817	-0.2104102318470163	0.12490978780673824	-0.20776770783366322	-0.9114630113191353	-0.12088292067344089	-0.07465835950830195	-0.9001449597078709	-0.9112643717110567	-0.2515381984603569	-0.6259641483531786	0.26866947718730166	-0.2262481385395546	0.2114799086870221	-0.7296888770215442	-0.532027831106226	0.005001357601747994	0.7491019630828457	0.30737892082108587	-0.22749384352324506	0.3694076466482307	-0.4108587432745722	-0.24639935622019676	-1.7371149899938636	-0.5445414212132953	-1.010947409953383	-0.3896447374950781	-0.55571517123202	-1.24238497658336	-0.028655949685177016	-0.13270034069216458	-1.1254094859472341	-2.1958665497213907	0.6053722927232328	-0.9677588956552894	-1.150792426370391
1.769865481517387	-1.5098525912178	-1.2236028570644988	1.0249146072527204	1.4677496549197653	0.08166577332835862	0.28148172025887497	0.6134574966730058	-0.6370122379926305	0.5946233165164396	0.13572135350362555	0.7213069932257532	-0.23400227550005318	-0.5672944224227425	0.8243015338510851	-0.04355078179267272	0.1416040889932116	-0.2573708468242597	-0.4327662549101652	0.026463904788832898	0.44830482134730004	0.2578257000378881	0.3214970795810442	-0.33154245241049063	0.0646351350812986	1.7564543645770523	-0.5934448064117867	1.3098879032374056	-0.9423791367029299	-1.7036588539467337	1.002087908658781	1.236717652808455	1.3851858832576578	0.16600311547780636	0.3093923183338288	-0.1268327401981684	0.5252285353762092	-0.6274969768319417	-1.133707535014291	-0.3754690785703902	-0.8654845973408518	-1.272409147168547	-1.1829072377605256	-0.19934086258812478	-0.3998127021882945	-0.5276138814236816	-0.9048259588825667	1.6604471447057962	-0.9899756567547459	-0.3455717121472506
1.7965372838709244	-1.622438620963061	-0.7637177899719853	1.286538221366666	1.023696237453984	-0.47163808410662206	0.2619823168611112	1.2166381396503014	-0.5265435285470622	0.42817189241462567	0.9160826670396128	0.8213045248593819	0.3890098791167768	-0.2816090735838701	1.3146343832107206	0.3450145816952606	0.33532209423257414	-0.07667980924105716	-0.13198608792164787	-0.13462912034377603	0.22001162178784886	0.60895344553852	0.5612068878858872	-0.19320786138211207	0.5696554723877031	1.5211141885479003	-0.7695484440340802	0.799726964706738	-0.7014664078069752	-1.6375429542892537	1.1525857116445957	1.5490903485809493	2.048998587256496	0.7440512257631405	0.828248457438419	-0.027232449558710896	0.3368637586603235	0.42947980288420673	-1.2936642171806794	0.5477106903509609	-1.1756610426338214	-1.0709139215635535	-0.6726194467478268	-0.12932712380441844	-0.28540635907143336	0.384019766756056	0.38231908949573784	1.6445455152629906	-0.8218837905152968	0.26393878011848476
0.21195843816248788	-1.0639198276025545	-0.3275964971270914	1.2167159244419905	-0.46813495063728666	-0.7761574939083202	0.17938495109363206	0.752424432730965	-0.08603097648707929	0.06460837147581397	1.1235658046066508	0.3565083935983863	0.4098859251649057	-0.23330288676777397	1.3104323454289777	0.6656296100480348	0.3569281046269633	0.10132793566778689	0.18805819385915107	-0.37225773749360186	-1.0859686356151568	-0.2319800886837008	-0.36941387849257956	0.056097383110920065	0.49417379275923995	0.14767569679444836	-0.5950515440521322	-0.590925162392484	-0.0934684842781572	-0.3759253803258024	0.5161503957677139	1.3202068379820187	1.650558975431543	1.2056905310258939	1.4033060980419794	-0.15937288215504417	-0.5732542034426051	1.1143352946804832	-1.2332538977894207	1.099725964379411	-1.136338079962678	-0.16086933191053016	-0.036375163497569946	0.05077333681117046	0.20103050177632678	0.7142327682695079	1.1731065458039844	0.6039571305309768	-0.5714186532628152	0.6843601349755326
-1.3453101034156547	-0.2622926740153924	-0.26181248706352356	0.7250426603979833	-1.5143165636744782	-0.20353339331858608	0.3739476666262501	-0.4541488661200209	0.14506417664002647	0.2633862243993214	0.8169349718136354	-0.22427984678952867	-0.11121389411580937	-0.3608135785426369	0.672964183960218	0.7050537975005473	0.12259552291919763	0.24260772469824182	0.6899888437837725	-0.36844587670470447	-2.574405361666114	-1.3505976753305537	-1.3327737798746904	0.3853530440189905	0.08698501546604115	-0.7589601207165005	-0.10363259635475638	-1.3338633699827929	0.391542225778261	0.7522565940922357	0.057525259830374806	0.5748880064402814	0.3516161037867348	1.1832388897082566	1.410792327448603	-0.3538998989055383	-1.225249995105106	1.4503334807993085	-1.3835472664675847	0.8819708957900521	-0.9371066154803146	0.5587529054468675	0.18818267638527297	0.0778863211607726	0.6829103536315736	0.4024816825627151	1.516524351447673	-0.46324993112124335	-0.47233338496100363	1.0058009265951229
-1.4435568237420473	0.43496750916086113	-0.429539670860197	0.15311915911801482	-1.3924145287385055	0.8324746959773266	0.9114873944687253	-1.5089951239380168	-0.11642040364371857	1.1044804345382275	0.4501118797669321	-0.4861735903302301	-0.5084030751161096	-0.22762405291343538	-0.29696235615702093	0.5500114637775599	-0.03463335355898352	0.4309991129199448	1.1511311591831228	-0.045670278506055324	-2.847701969041355	-1.4059856777455302	-1.2593191915373125	0.8447013147365933	-0.12303276083732326	-0.4563579148066003	0.502681821738304	-0.8565542153297606	0.36803872820288147	0.6160380079091232	0.44345570719026234	-0.2832422187360617	-0.8938555377054218	0.5896988535317123	0.8006480050783931	-0.44777633040679315	-1.0222477923448203	1.487114414086586	-1.811424871693558	0.2125153489726952	-0.8381323386201648	0.43253601824037663	-0.11904433480553644	-0.16597628862862962	0.8068849773191459	0.15671373894543258	1.7209572921109852	-0.7485972166983844	-0.6066884646906293	1.1614597117010617
-0.30852908240718613	0.9067059443167064	-0.5125202619557023	-0.06268919679981846	-0.7511429702025594	1.2932621255932297	1.3850949957980332	-1.677263740782867	-0.5924308686765409	1.6426603369139532	0.3192941856369968	-0.5382838189239126	-0.34505649742385003	0.5307639920704982	-1.0854893779532295	0.4021657818978802	0.212084884413249	0.6249299988074133	1.0851900664109808	0.3747908436664151	-1.455252844521747	-0.0715165102544482	-0.3444783242172023	1.3365955346569558	-0.00031401351356453685	0.24988415847820925	0.9363186871519716	-0.042972147508646995	-0.09407739277403968	-0.49850514988494443	1.2016316932901323	-0.8220214633622991	-1.186924985406173	-0.23480740870608546	0.10284477040985741	-0.5111948621157575	-0.34756877002193803	1.1142524025866876	-2.0888994091649353	-0.2602880865750491	-0.853631156696337	-0.27776664797526	-0.5358940188920883	-0.5123747181260726	0.5326551895508351	0.48815841614258343	1.8454532674288726	-0.41739544429312647	-0.7930679813365018	0.9823253348136914
0.5526672531350065	1.1105991185957218	-0.42317093806337097	0.12132820337532273	-0.5951790300868691	0.6359614765692836	1.2657983690972132	-0.9701472994920376	-0.7848711332740927	0.8858037813110834	0.32275698118374724	-0.8096607278009351	0.06120535073438903	1.7361531449367733	-1.358011158530162	0.26708205801876245	0.6810914921143095	0.6334422060003934	0.273167761630713	0.624781120866555	0.499033305027529	1.5297614067240195	0.3082143844260109	1.5352109466063286	0.022120621421840406	0.15154380861633054	0.9737659351524347	-0.027202142822645197	-0.6108603217763499	-1.2842881920957374	1.2254052774195736	-0.9257741853358473	-0.5613675077483764	-0.8163025480289663	-0.17507927811313717	-0.799755010525994	-0.016553945886493865	0.30150865463964494	-1.7687541666832982	-0.31883235721214265	-0.7923460351115391	-0.7494952015422262	-0.6258830178495765	-0.6503340618974903	0.03837582375062297	1.079721943306776	1.6154560967572207	-0.17829261129061735	-0.768346287770134	0.4651038488833367
0.05047903266031769	1.0018195918402155	-0.31160433604000254	0.2628517809342889	-1.0646511526898959	-0.6387051160886429	0.43246879859037246	-0.09951966490301821	-0.5453292549119125	-0.9560786556391269	0.21661799197637385	-1.3632983431009005	0.04403279923210149	2.7156052969169377	-1.1644506051087238	-0.05469301948295338	0.7567981417539135	0.3473075495224521	-0.8801652772907261	0.636874942954696	1.3665093305779714	1.9206562673525724	0.04738927231496166	1.153518873736913	-0.4903270539543135	-0.9035551761018987	0.6075956016746858	-0.8336033331699105	-0.8680229541045936	-0.8964375558987665	0.0423640752846489	-0.8157565419265825	0.06482531480085324	-1.0041213613278281	-0.030744191053711692	-1.4161869840947925	-0.32466217217044097	-0.6219753096274062	-0.8902269891441615	-0.3602306114082176	-0.5647419228128695	-0.5240000804225367	-0.4354152322502095	-0.4293477383952926	-0.50104534393925	1.220887983957888	0.8407071860775566	-0.32228252031204874	-0.4447712960333392	-0.1270288499162516
-1.3691351016357245	0.64255243294743	-0.2652760356987206	-0.10890377688736391	-1.4514063820515413	-1.5506897914718631	-0.6877930386476407	0.16548702753242206	-0.20702128280284773	-2.4288419243317265	-0.038505865164164106	-1.658858533593637	-0.5688348390066538	2.859157771472929	-0.803014033500677	-0.6658135442983039	0.04744387702782523	-0.1028528865873528	-1.629030684901886	0.5418069311006202	0.5882613201105933	0.7444715124733716	-0.6303281992800913	0.29136468445367336	-1.3126491272411296	-1.929972809799911	0.07224715821235407	-1.4490141601129005	-0.8216280320460898	0.18599036662524165	-1.5792534059075765	-0.777883676866883	-0.13841472776973376	-1.053623486040052	0.14639809763232237	-2.023656083068498	-0.8086624823824995	-1.1504917822439273	0.05877998319653132	-0.7884735402211754	-0.35668909530186726	0.08922229598592436	-0.339599192234873	-0.04101649073691152	-0.917552575637162	0.6929191957859996	-0.2123639139499236	-0.4811129762576767	0.02748679757543144	-0.4853831732472667
-2.319769560708962	0.25679360414478875	-0.21279382181937467	-0.9506190501698923	-1.2180261047424787	-1.574958005224655	-1.483604885694689	-0.3355404541512603	-0.16942787059370146	-2.1613002889165145	-0.2604899993216629	-1.1300760305589013	-1.1891132163506788	2.121301386229213	-0.5312490742315035	-1.3684197391794566	-1.1013346862292812	-0.4732540162709463	-1.5865847185081325	0.49723363996660624	-0.7857160774049984	-0.9441652176188581	-0.7727588714587075	-0.5598236496882404	-1.636657767132324	-2.006511094966055	-0.31454878777786605	-1.092927747295881	-0.6321415192946925	0.8052496032942341	-2.344456357132176	-0.9141409993202714	-1.062424334093761	-1.210520275872932	0.013761993369541096	-2.0153720227664205	-0.8859726860841892	-1.100562944363567	0.6307451829287234	-1.4290446061098656	-0.44379312188709474	0.4864078212641513	-0.4775628149167744	0.10181484293272626	-0.9372248356575411	-0.0027191792942828784	-0.9739837213791592	-0.3074053551782256	0.4100700284527027	-0.5289170274491526
-1.977505400001659	0.04420578059554915	-0.18493622913738036	-1.6966105697521554	-0.6196700022206737	-0.9288744412223787	-1.6233372090703675	-1.0839595290549668	-0.4609818156074513	-0.19658847128689885	-0.30369830377270335	0.09239445782646385	-1.1079620588839263	0.9832042298540373	-0.424164155519913	-1.8381462633574799	-1.8789342258537842	-0.6300899566172632	-1.1068738569023473	0.5624323198701323	-1.2406350320202746	-1.817356185819161	-0.0808882268980763	-0.9254034213228979	-0.9090031121474802	-1.2258823660826177	-0.3834150028258403	-0.08287968019963078	-0.535687284873543	0.42110639030501995	-1.6907500445325436	-1.144518394776774	-1.8545277380535667	-1.3146985815913992	-0.5004355626660819	-1.1161581568943286	-0.5096368161483387	-0.7778597871856335	0.7882088939258408	-1.7514497656886234	-0.8442401323194468	0.4051338496626544	-0.5459782545535596	-0.28663971858692333	-0.3168170553350478	-0.27861889574450416	-1.0960343942995463	-0.0569996074268236	0.555402210901093	-0.411746624215219
-0.8141414286929188	-0.04558407584374979	-0.4705153965890595	-1.8463632868151427	-0.22975213904530778	-0.1106130671094997	-1.206227211777474	-1.4469720777151305	-0.7577751624620188	2.0349287298475915	-0.22024571990493907	1.2092588902649601	-0.3002077927811488	-0.012542704513877893	-0.4507355732502577	-1.9587899011430825	-1.829598894721887	-0.5785010947024442	-0.8943197011911262	0.6805845521638586	-0.3302712315007891	-1.5459432236172717	0.8924534335252033	-0.7765253132805718	0.46933844440173794	-0.37974586264384125	-0.21912495479483218	0.6577690149815753	-0.7401859333067963	-0.4091191816838866	-0.2975110273468168	-1.3656816081265553	-1.8879834787020613	-0.9689732663186778	-1.291959556480274	0.17202768656066875	-0.08932748503041253	-0.555035285236477	0.8168351503317881	-1.6050313595661767	-1.2020655586474611	-0.02099034138988149	-0.22408248193392968	-1.0687132121807843	0.781280037968423	-0.09964912216923107	-0.7675690630234672	-0.24800211521802118	0.4848635185558107	-0.30831039419220263
0.08438021737501815	-0.24787837786832237	-1.263811923519876	-1.5191791258265028	-0.14828569774943498	0.583280156682258	-0.582759653783666	-1.2653645366206245	-0.7506004916642404	3.0035429977512327	-0.14805369557100845	1.5489154050943383	0.5408368531917203	-0.6437222539822527	-0.578798106848388	-1.890498047092045	-1.3126931256854724	-0.32959554025542226	-1.2221714613436852	0.7017430439437334	1.0485035606597908	-0.8717692405279597	1.521240855813468	-0.5399153468074677	1.4265509440190673	0.027420895693255967	-0.04845968323470218	0.7068234285793538	-1.2559769622090744	-0.7557541700673078	0.6042826883368501	-1.529128432567438	-1.3703498462772106	-0.11226664931838343	-2.173088373799244	0.8832626935150337	0.08837684806674474	-0.3999781845600172	0.9964528128087359	-1.4543538105290137	-1.0615609009289886	-0.6127309287917257	0.35558454160631964	-1.7091521715347535	1.686984428887052	0.12932078534574515	-0.4908188376428187	-0.867053223805989	0.3737911315719874	-0.27274697330131875
0.1802442329015148	-0.6526520510129465	-2.1602779283390463	-1.3308284161192014	0.020782342288470215	1.066549989007291	-0.0988442829182562	-0.8526774919522391	-0.3979437377817746	2.296749955200705	-0.12760709986562177	1.230683268719639	0.7652922974826427	-0.9965846614455748	-0.7546719632099523	-1.7930381800742448	-1.0672753445082188	0.11610021234861821	-1.6167574632126998	0.4489140144712199	1.8028455554061689	-0.5721870807213618	1.7670707458542538	-0.6685628089052978	1.268970189699143	0.18650946887896536	-0.01979308443910409	0.49939718877883715	-1.73148983940312	-0.2898810664839722	0.36853550121776013	-1.5855607333462416	-0.9460005658673241	0.7380761730928785	-2.8128907068785125	0.5144651398662288	0.1449576914689582	0.004438712794248222	1.4147747385875744	-1.7323242530387444	-0.2886892442223646	-1.2305216960354661	0.7515788564462158	-1.654244549908997	1.7270475484261667	0.15465164274450882	-0.5800315080714407	-1.2405695387709041	0.4651879599297639	-0.29288086375132777
-0.14593729296324678	-1.0130983434581764	-2.2796166451133746	-1.6886848832550017	0.4766453563027902	1.2768271130401367	0.061844921762674254	-0.4877278891380214	0.14991031504453847	0.6949687922588522	-0.10296516529041128	0.9488416133138963	0.4328706174949892	-1.217062957117233	-0.8512569280595248	-1.5758903007818363	-1.3685671345933603	0.6085791754775846	-1.3895071845806384	-0.11818684627121763	1.7880995463036478	-0.607355104571335	1.961567324497989	-1.192990165247173	0.3798234609436396	0.48135282442940347	-0.0748982335948933	0.6338205703857067	-1.604276176405746	0.5372030624037143	-0.569511686125916	-1.459706874453227	-0.8760809928255415	0.9655474452548061	-2.7861511010088282	-0.3691783032896088	0.30430626346341616	0.6984778190189053	1.9994935767171675	-2.131718697853312	0.7723884799377198	-1.5224293733971266	0.8056874623740939	-0.7854979264885467	0.9054123560559516	0.11606224964893104	-0.9021629565852043	-0.8224472536326121	0.8996526418715566	-0.36063314445891764
-0.22035497154730868	-0.9700852614809765	-1.1382372900106241	-2.2855556844489735	0.844478334548423	1.2363038813417886	-0.06172479036547723	-0.06754932851273433	0.7419787264087094	-0.698932272718348	-0.06922438089590499	1.1600875337781418	0.1400998497747968	-1.3481308075209713	-0.7506742931861333	-1.0130335454537545	-1.73976771233187	0.811438934801769	-0.4453772632944388	-0.7456838564194512	1.6732109620378937	-0.37783512290322124	2.173318213607559	-1.6836773554938351	-0.2151030295345161	0.8903189256317118	-0.010660076451114449	1.1105217106839527	-0.6411260629972821	1.100358749357419	-1.1999048305748778	-1.1472305174636512	-0.8255692554563132	0.54215389072884	-1.9230734840792463	-0.6228006631995412	0.516853177407628	1.2300306031224975	2.575778695210415	-1.8341635968698922	1.5793437871868559	-0.9757137300448692	0.875677016884563	0.4444458127447007	-0.03516059507515345	0.1898563082824831	-1.0706306803572472	0.08502891286780787	1.5398744190602358	-0.4135463516599264
0.17459062605302494	-0.4645314516722455	0.6510996849184719	-2.384675519124702	0.673327918490799	1.2197262122716392	-0.2357070956079322	0.6550260961621969	1.2693458356655372	-1.285581903806412	-0.12063791346469555	1.6204447606517824	0.27622187637645573	-1.352033822368895	-0.49518627013121586	-0.08713790740031284	-1.5270530790833818	0.4989889389581784	0.5537239819509644	-0.9832186335140429	1.8710880778676795	0.36533615309230677	2.0834675104985867	-1.6452212657761947	0.0513441398060982	1.0649948876185726	0.34633525044663743	1.4226044571351573	0.6498612559919547	1.181111902061289	-0.8754403241645057	-0.7769060271132825	-0.4389974665889899	0.0854512107809779	-0.6296685735044677	0.2710101695909993	0.5775682959155283	1.1557165507036198	2.872254773522954	-0.5112494138942871	1.8540242145497456	0.44959786361887616	1.333215903597416	1.347122604984165	-0.33587895617872515	0.2289014006151874	-0.8326926409614509	0.6286968984398639	1.991495413554529	-0.28791036590287356
0.7227566212248216	0.14224639061354288	1.8077791632192177	-1.6001468116143598	0.13540408870333825	1.5572721040533908	-0.19047434587478598	1.6023093263307329	1.5943023977254247	-1.1165905142224328	-0.30686394834453623	1.754580919192255	0.6202968897570615	-1.1913020942681525	-0.2532761788614242	0.8746129019038715	-0.6327729310439577	-0.10330633313225664	0.8835026041193447	-0.5771632034130434	1.9632452970344105	1.139468993170657	1.4905614471708344	-0.953956820629736	0.7392192300378584	0.8672165410589848	1.0013408708163523	1.2549193053792624	1.352819233043045	0.9770295482502009	0.1724774656559048	-0.46425212777971453	0.1323920352811901	0.17140768296182277	0.33017391291554854	1.5694854411340493	0.5546387374147591	0.6523695795182296	2.6201966654559086	1.1218033495477107	1.7782181798788756	1.8579003054878205	1.9395175784646645	1.533174161674832	0.03847305307361811	-0.048248753149427656	-0.2596169639579104	0.394217029507939	1.9061432136840069	0.12547777491562326
1.067705979489171	0.39517114817494137	1.6514002097707465	-0.3038763060039387	-0.06392427010287369	2.1261150068087455	0.1508930797537154	2.3378375597152576	1.5715025333573722	-0.5586017258073609	-0.49064515664577923	1.3528039560148057	0.7177277561316786	-0.8805909196853552	-0.054254187119513804	1.458699244045363	0.4480396886805603	-0.43155371129813874	0.5309004367190134	0.2146569275996067	1.3207911088142457	1.321711070930692	0.6800341923522869	0.06330603548994246	0.9934407353368875	0.5828409509085922	1.7703100709879054	0.8435817339069175	1.0562821153662036	0.7590914381767957	1.1108551292265456	-0.09467808013793041	0.4681283357298735	0.7050502061947617	0.5203589128208128	2.014034150620704	0.845928486458839	0.40351972301528133	1.7969667203710618	1.965492350930988	1.7309696435279573	2.015059099929828	1.961577857751128	1.1717372473906151	0.47139743388103944	-0.5885552417408949	0.3820732074778255	-0.11976273295485393	1.3165933019476368	0.6568515282567237
1.2089763661960842	0.16547373009167102	0.8213303021490207	0.7851815283252622	0.47312517054971437	2.2333577751324216	0.5983645499272412	2.5523795798479867	1.1941017533602756	0.018128657809977206	-0.42447619182184515	0.7626741088873651	0.5008915751522952	-0.5391697003044288	0.3704756284493632	1.5242904144640501	1.2593826483511723	-0.1484368763756184	0.1588844222595483	0.8072677216968551	0.0642294336129557	0.9338878949709277	0.11747182655782647	0.9430167626248475	0.5579178341809194	0.5520322774836729	2.358330064362984	0.6052408413377743	0.3529560404691535	0.6605444755070621	1.2504252616135338	0.6147089787028212	0.5257216791928514	1.099051066277671	0.2533023518479696	1.2278116665503074	1.6442391238502283	0.8156496092525726	0.7614272970553775	1.7038356903678742	1.8551492039739885	0.6460611318339035	1.0065120676453618	0.7582915592442979	0.4560292091771605	-0.956180108984608	0.8799397009024671	-0.10981945878999866	0.6221234414217851	0.9201768600239123
1.4126279743176782	-0.27484987903561736	0.5550031465174202	1.3351582506532935	1.3024495031739767	1.2920195181600898	0.9065561634460692	2.425866240904276	0.6751137879295409	0.3453610434697661	0.005654918914393933	0.4084447581881811	0.3544806712335372	-0.4150152492612093	1.312705951434091	1.2674112110019011	1.8439163059087877	0.4720845486621561	0.3165346079752272	0.8597977321035867	-0.9159537295042561	0.6318981654142731	-0.1108547367792321	1.4532595044779346	0.031673750233780454	0.7568783834711199	2.4874260483549038	0.6121590537423341	0.23497944266332385	0.7074833901175094	0.6047514382079713	1.7119027716460327	0.7585266921712951	1.0211192702630911	0.20949158458645425	0.19572079215821878	2.453333085267165	1.5078378629066298	0.018423302849667315	1.1134074895058519	1.9375542850118868	-1.0459648988173162	-0.39770666022625406	0.6555363703933267	0.11684532718974489	-0.8380669873422514	1.1917055194146142	0.6065033072186319	0.19323091739638043	0.7158766799320742
1.8429104990693312	-0.5532700875279971	1.2893703980496085	1.6152168936363418	1.6273094709975822	-0.35603705123084173	1.059922103676058	2.3402331391845763	0.3286539617225416	0.30602888107219334	0.635143515851902	0.2775715402197138	0.5719734088701024	-0.7377549576471036	2.5877626689985216	0.9712015938000176	2.46142499020634	0.8548740077898541	0.8416178905860251	0.6002622993662001	-0.9410465341359622	0.9206251479950578	-0.3303272944409489	1.666804403508938	0.1058574493213862	0.9139354014490425	2.035914523745865	0.6028075631223276	0.9711204362438397	0.8668874347598472	-0.17431005465465618	2.7162210455961167	1.4675777413252464	0.7711051590422346	0.6566695229252331	0.19863545432381607	2.3989685421777573	1.726099792994409	-0.22914527628954	1.1482040250127754	1.7416943502765447	-1.4664283456599119	-1.2340327988053132	0.8629733922892354	-0.09154582754350675	-0.4499286926341933	1.3661753607456002	1.4506943393335487	0.03960759558639771	0.3228508630493507
2.3292149721652033	-0.5081743566957618	2.20207341805022	1.9916716421773568	1.2434980186717453	-1.5291644312305996	1.2606235970437767	2.2878504615046613	0.352145603320077	0.0005984100753005552	1.135924971159314	0.0009260684373402238	0.9390034781886781	-1.4014909068804053	3.4417806209206017	0.7759445875883568	2.993565298922391	0.8012771244150626	1.1591767443590233	0.48510702942219047	-0.30585655939943296	1.5657959244515745	-0.7353582942225061	1.725502034635912	0.7230785984822226	0.8978015661358447	1.1366816022470265	0.43519595563645985	1.7841632963551923	1.0142500696365624	-0.38793057169844475	2.918142536802073	2.2303961633261684	0.8260909180233802	1.1898438806916163	1.3496522059057023	1.1682318230697195	1.1936958338999561	-0.24471366632346236	1.8839777196455545	1.3872324413628794	-0.2723350315008964	-1.015794206574958	1.169806663111356	-0.03737554501634517	-0.27385291680423085	1.406149306635706	1.807107113460907	-0.05260168607967173	0.24607004721570208
2.448264987007088	-0.2125463127969476	2.236632934727965	2.364692450919487	0.7782654723558996	-1.313456228257418	1.5774974008213274	1.7987461731122458	0.7016268326529597	-0.30115339909956895	1.273491852775276	-0.6043031204905169	1.0038148755233118	-1.812737015536409	3.1560924537185464	0.6986773221654651	2.8965067530673663	0.687013727976276	1.0712472289805153	0.5748528485961649	0.12981107292994962	1.9068259506043876	-1.034006510796036	1.6045050742222302	1.1585087702287047	0.8882119959555387	0.1497747258883542	0.3144686263151728	1.782290726274415	0.9711225692401264	0.11893013106584428	2.102800806989779	2.250742321964785	1.1517182313075665	1.2947662149658372	2.4209892235090225	-0.45790088453776623	0.37409741771224553	-0.40450755774740227	2.5292468505271977	1.266382315524978	1.2834405181161768	-0.2401858481554681	1.417783721441489	-0.034632711601596415	-0.43190855242811804	1.2373844783575831	1.6562777659892762	-0.1022049165082389	0.6293169467695253
1.8311559272651192	0.21074701830801376	1.3789640963101375	2.2436941414714555	0.9174290025074129	-0.028719682779065062	1.6894517859677736	0.5884882049683394	1.122834705688627	-0.3775419667580056	1.06148032609056	-1.216656938348335	0.6831832214391119	-1.263698712651887	1.800866162066325	0.7624985243600896	1.8542423150639413	0.8875964063865937	1.0179379812111153	0.41529147387755283	-0.002854676473254885	1.6544388431484705	-0.813938097669441	1.1534116985809124	0.891398745541459	1.049252304083192	-0.5329235663123693	0.4860714037502674	1.0620733029961689	0.6758970773244476	0.8803437569263652	0.906289387208663	1.3138311852896012	1.178469122387745	1.0090830548582217	2.2156836219908134	-1.2129004703637318	-0.12063920039803304	-0.7134834850619093	2.3974869482555334	1.5234610188466737	1.7426177358507078	0.23983078556269463	1.5512468530650245	-0.30483939618939704	-0.5044425440919831	0.8173316440261045	1.4003514843993434	0.16571390317961537	1.0312037628440818
0.5042611811370672	0.6971654551853597	0.6373009886380707	1.3591905350268494	1.5553394308830801	1.0720707767334188	1.134907498628002	-0.8587128493502653	1.278266296980283	-0.2348216325879488	0.7039643047389188	-1.31520325499474	0.38789194399231214	0.34014337833043135	0.2729009878648384	0.9834566141438497	0.32707892156055035	1.1511931374929556	1.457304423966295	-0.36456470642321825	-0.20538301651822527	1.1813977998429073	-0.1806036636072264	0.3530401613343492	0.19877815581224487	1.2126668038716086	-0.7495353931809392	0.833249906867174	0.6100396634483786	0.2770990605718898	1.2915290426924297	0.2792101536198494	0.1767016837093441	0.49780606956327905	0.8313260873149656	0.9312218524810487	-0.5779538056954621	-0.18307110264186616	-0.7851472530123086	1.6358626125192293	1.7179970385961751	0.9753089011485794	0.1817170921179585	1.4825942312486353	-0.5587852778953658	-0.05197034044476291	0.266350423271355	1.2534120853685393	0.8770685955112013	0.8972735190325861
-0.9658256473423598	1.1649762818372436	0.7585474554566565	0.06001911185938072	1.892137399680927	1.0771070789117594	-0.12090506540237216	-1.6013498209069308	0.926829703443503	-0.02975549351543133	0.41625723754744354	-0.757689579979474	0.4628869798362347	2.133799408119642	-0.5254789235440381	1.240928156380598	-0.7647048737051788	0.7963882256081422	2.1548232049924163	-1.4464189988495917	0.13277699039850635	0.9765871307882036	0.20883628056047954	-0.5334431273968417	-0.2198890809400477	1.0393214140107585	-0.68013044743985	0.9421214530763588	1.0672093796833473	-0.03331389572664951	1.1722695198913695	0.5280146662372446	-0.1738171979927559	-0.5853314178141367	1.001352713143581	-0.07214776825480267	0.6629897885127786	-0.13382202085222628	-0.3482437068807737	0.9243693885700061	1.1843851132512533	0.11537063318196318	0.138676632479223	1.0656501844406372	-0.3332249355686024	0.8004449587351321	-0.1370092964906315	1.0495692604035238	1.5738042006867885	0.21221062326737164
-1.7383854802337384	1.4295063331719147	1.275896876716934	-0.9749438720351072	1.3522697560136152	0.2460566332931591	-1.463279909530513	-1.209741177988312	0.1201243910000403	0.16409675802785365	0.27692568755803215	0.027403125053532956	0.6612227609259214	2.8745960590291624	-0.5087905584764745	1.2954570151606317	-0.9342265698140401	-0.3973063600840943	2.3421762779369946	-2.009878812466881	0.8354313144851756	0.9849970276674056	-0.1403204506556139	-1.1190528843380863	-0.08507782104559639	0.47639766674918543	-0.6730427185464554	0.5694262563468414	1.8682141290310297	-0.2666336241665487	0.8595978666006466	0.988044509489646	0.41388874313543356	-1.3359009853355457	1.1108419924721968	0.1581414597499535	1.1954643019803681	-0.14002075734513575	0.3172595880105894	0.6603934599918301	-0.19813103679158228	0.09468474668181479	0.687528869378655	0.28900634710692996	0.3151146270799282	1.4424631010794262	-0.14350844663384857	0.6380644694578268	1.4745775049520289	-0.452395336927372
-1.3313605077765076	1.294136477174091	1.0842118225648165	-1.3506737881978144	0.23165773530385883	-0.4768917226763698	-2.1050188388360986	-0.2752639148600238	-0.7329060810192592	0.4211899975376143	0.1939981784075317	0.43988722107298706	0.39370728937602906	2.0537687325794436	-0.3195359295854851	1.0355120236671613	-0.562087820552392	-1.6992295449068828	1.6292906362789006	-1.5798903572368288	1.0683547397195974	0.6852106827522236	-0.9336977882329014	-1.2047838882729607	0.19005163226680713	-0.10086416372089568	-0.9092563880180119	-0.07544830323948179	1.8705848576399011	-0.6145652292926452	0.7624401584989956	0.758725796274396	1.1156230152821747	-1.3627593332718866	0.6015926279497589	1.085765609588274	0.48664443513791256	-0.003212871189046791	0.5740715354836387	0.6623532704468296	-1.6991944223003335	0.6115542997173452	1.6397418195815179	-0.5700657431200682	0.7067581900598577	1.4178629650852472	0.2341886203712321	0.2013182278656359	0.30836250104086216	-0.5718785332526767
-0.13428633808311477	0.7527974896324147	-0.15359667565310314	-1.1866294751323978	-0.6533832970630807	-0.5905726251922994	-1.8109418691221395	0.1929120250322334	-1.112497481564822	0.7532882499468403	-0.011338044510232322	0.25151576949887805	-0.4802744014162981	0.43871323876623985	-0.4619684980506084	0.6605293238493911	-0.35711044200117004	-2.0631970162980515	0.5535128483523388	-0.5576349420935279	0.3651380201701826	-0.18793007139139659	-1.3464207240936334	-0.908148025845372	0.08484239362062215	-0.2921424265525108	-1.2202915528220541	-0.5714770553344705	0.7552505051809546	-1.141786000349759	0.8782973848188284	-0.27501137367990536	1.0789516111264519	-0.9518474673022917	-0.44345365161759615	1.3450448325425546	-0.7575608407123459	0.3877156606135807	0.07608764759653125	0.6162481582864847	-2.3599236934799275	0.7058261840734438	2.1569665615607736	-1.1158600554714313	0.2685779875928613	0.8508584544732021	0.6701840030917613	-0.0077874820107531745	-1.2227771251333943	-0.22802899246426622
0.7903792019392901	0.0581827628314284	-1.5139477692058443	-0.7813988386451846	-0.8474579431229108	-0.45871425164438595	-1.0779266023969616	-0.1762225988206804	-0.8525497946389692	0.9189785769126889	-0.44952760493362964	-0.2631124075267809	-1.3174470928672701	-0.5986411026206678	-0.7171012808658365	0.4973178007614668	-0.5064544263407923	-1.2575365883487555	0.024374653846775732	0.21279912880879112	-0.7265882236215804	-1.1974365510671827	-0.9173296513061923	-0.48823923396376206	-0.3604499802680573	-0.14222601474392443	-1.2623260241979644	-0.7281588637376637	-0.5252599163434677	-1.5963195154411611	0.8101465070755489	-1.2874312402819088	0.3334290012289465	-0.6154250501239485	-1.2376228867676513	0.34119709910638313	-1.4449486048508542	0.6393332823500097	-0.8598419838834681	0.5222715977470134	-1.9580776952865697	0.061751297652075564	1.6176154620117018	-1.2068881977578796	-0.7584162582734149	0.20568007957157566	0.7536460967340346	-0.12639263133998427	-2.0205909693093465	0.06517995889126958
0.6110673122617681	-0.462957817129297	-1.8649014539357467	-0.2261140187088733	-0.6363817910050888	-0.6444728278889672	-0.5718878034748562	-0.8212968383669402	-0.3763718899611256	0.5818451520236932	-1.0343248745315872	-0.673419382223256	-1.3305505788233323	-0.35934874039678805	-0.5451623650518114	0.6007906224271392	-0.546782716508184	-0.1660306218161101	0.2764392043818266	0.340799907549546	-1.2079502148328891	-1.6312627962299786	-0.05408100885552843	-0.09938066006639723	-0.6265700915609981	-0.08715178256584116	-0.8949843448012782	-0.6995409947241159	-0.8418863041845887	-1.6347111506844176	0.26333052379114286	-1.4128412604485021	-0.374892222044408	-0.4950641408773354	-1.1024808625137639	-1.0926974894394101	-1.267336916704123	0.19315092205882173	-1.5847809373198345	0.5336605282320065	-1.245154339545572	-0.6602620011709032	0.2520393416400821	-1.0941055951932992	-1.5343609641704306	-0.23391328949239468	0.33112715826218186	-0.6110023296039259	-1.6909863752640968	0.011383794468309505
-0.48370028146919813	-0.6776591197137051	-1.1866198442392324	0.5278712443110295	-0.5748121216364874	-1.1053085506182714	-0.4740005172956302	-1.018776356212603	-0.343324770081848	-0.28795224597652946	-1.502215629727038	-0.7919275051793446	-0.5172985330909378	0.591433006116516	0.059966103687342	0.6385564630463934	-0.07909870159591503	0.15808733323352084	0.6019124191115325	0.19017288496392473	-0.7478463009678451	-1.31556975696247	0.42719838148957834	0.23858437397696838	-0.40772274243086465	-0.4256501247622008	-0.3720706888689245	-0.703426750708136	-0.21167182681396682	-1.2164126955226662	-0.5475160043215213	-0.6800293650385603	-0.5323086572608161	-0.3703500805381333	-0.2125601914426967	-1.7066646391730356	-0.8866036031279493	-0.8956153942436716	-1.7678318852823676	0.5255238747715074	-1.1267623330954186	-0.7869646433546693	-1.1015794611982865	-1.120959427622995	-1.5415019012902609	-0.512361691902931	-0.34638890296945385	-1.6146540712640682	-0.9509035867883405	-0.1747978539070952
-1.4714731406160795	-0.7189048733265195	-0.5465866248133792	1.3032908470862066	-0.8241709418996944	-1.2572075871340882	-0.464079164851456	-0.7496167811648515	-0.9584675366807127	-1.2392422609938247	-1.6043815747624612	-0.7319634583520034	0.25106805720036324	1.1043875670981793	0.39793742852856245	0.277382329984724	0.604943567944466	-0.3719299133247106	0.22334627839577711	0.27167130037239795	-0.02629359596135198	-0.8288745233780327	0.1799580955636022	0.4739584720809328	-0.020039177412937488	-0.9572413158720992	-0.11272096281686843	-0.7628033055348414	0.26967882996609965	-0.6642412844232988	-1.0648842385058512	0.07164819753496007	-0.3901301202971947	-0.1634394859457062	0.6004731553873004	-1.2570437745244953	-1.0067332832067422	-1.7711661289052054	-1.6353892626822142	0.13201793714335636	-1.655744926140004	-0.5177703411386073	-1.766987032561131	-1.315050101078906	-1.1030884519007076	-0.7069326359282707	-0.8250249692176407	-2.603390031897734	-0.8362646414811332	-0.1634365135236266
-1.5350090757385235	-0.7866185430131546	-0.7694079180564264	1.620520183718817	-1.0867135918092115	-0.7478827974917592	-0.26902528187462793	-0.6217483616613528	-1.6788375422021196	-1.663398805971405	-1.316908290453163	-0.6627982384984662	0.1676504660843951	0.6293055361127625	-0.13020343457061911	-0.3522283745848818	0.7979287885188477	-0.8590407437717171	-0.7364881030553639	0.5442403722717027	0.08403025458932731	-0.8405987360434078	-0.3760578511709708	0.456425812547339	-0.021137946817125036	-1.2257686114735524	-0.2621595692529727	-0.7792748984756392	-0.20135050517263473	-0.29760198652489644	-0.9656987604428761	0.14997783729811054	-0.4918446386727525	-0.1547471931896363	0.7268365634900965	-0.6611684662313696	-1.4897544301678551	-1.5792846116927586	-1.5809571969731522	-0.704021094133896	-1.971786113402703	-0.5494998488006532	-1.695234098935212	-1.3587257703216098	-0.8787769877418226	-0.7068270425312906	-0.8218272869820988	-2.7905312346360907	-1.56838031068258	-0.01548049855348517
-0.8510960011882182	-0.8953635205243975	-1.4356815920823613	1.1320197129823908	-1.1005632802724852	0.07833441010096417	-0.021754091809072798	-0.9986160461453164	-1.722312354576722	-1.3216333114551944	-0.854545275760703	-0.6015470019865355	-0.6001840521999485	-0.3511322151870579	-1.2035412012061772	-0.7242022371485488	0.22580383891865077	-0.5197772007903485	-1.3802835091565173	0.5337600088421726	-0.5011868619753662	-1.3494434693911126	-0.6155656392012927	0.1327747825934899	-0.5327075769243651	-1.062047948435139	-0.512310056007939	-0.7581532632882135	-1.1486770541330067	-0.1025396566259816	-0.507845620579833	-0.2987540469328421	-0.9001541777320904	-0.541849072022616	0.3092031386242787	-0.7854709133392468	-1.5742361898694517	-0.4115331318125076	-1.6585514329345488	-1.4340157483905416	-1.283221438453656	-1.0054991476320103	-1.2788545387853116	-0.977900683914752	-0.98728017023327	-0.4005379888621325	-0.42795873799867845	-1.9521338481815445	-2.3421799389513973	-0.09392598481621396
-0.25918903018336803	-0.8456106659204146	-1.4211040397962134	0.09309124381086346	-0.9827304249126425	0.5662682609990324	0.02997560299137052	-1.4492707785712922	-0.8941765183198482	-0.5282433135758211	-0.45812331092890346	-0.4565033269817961	-1.1004450584483907	-0.9862554413855921	-1.8236682648773892	-0.5307855087523384	-0.5828220774353262	0.41176990180208173	-1.1207168612312324	0.10386635029911362	-1.0737675866411336	-1.7112652113101123	-0.41026579975412863	-0.22755809268997168	-1.0986601907895381	-0.7601330354879245	-0.41579388570753206	-0.8199806860061883	-1.4119047748013047	0.14329273474739052	-0.24840591802162795	-0.6248187656118733	-1.1510683471760281	-0.9354107322437523	-0.10175848948490863	-1.3939035613385247	-0.8977469165092323	0.7182768918403216	-1.555934441486621	-1.392621449615654	0.19513817886209248	-1.1751613961910414	-0.8987506297925805	-0.2818314354816282	-0.8631219430700471	0.03413021295595563	0.021933738720225315	-0.6755167897720445	-2.243359078486832	-0.49545819796754437
-0.2323214962465467	-0.4520728460604131	-0.2981208710504266	-0.738794594320573	-0.9894731024551977	0.44502218613050837	0.029289157065255502	-1.207997659554914	0.17718330012319997	0.18223624051225587	-0.18301969968490284	-0.20983837512154857	-0.6835399766759948	-0.9570385887690561	-1.4260399156741699	-0.13942676692990694	-0.8714831425235714	1.0076397670538364	-0.40345996593761885	-0.16801580394195045	-1.0285042976690015	-1.3984901587334415	-0.16437767924993524	-0.14856631799695932	-1.216954820749057	-0.6896997154985155	0.10156297644424121	-0.9802637361780947	-0.5740124439046632	0.47789949401772874	-0.4414080179940868	-0.5402259527452946	-0.9494039082579244	-0.5924950926980787	-0.21862735073373973	-1.5100300870135508	-0.033890815462111264	0.8717665334706084	-1.028952314366739	-0.5833309494932004	1.393443377536306	-0.4612177942625469	-0.7136504416401653	0.34054127574081333	-0.01983992874709656	0.2171596840722987	0.24436699403555842	0.2406043092261761	-1.2260566566593607	-0.7954357140127037
-0.4103952464943319	0.21880329959396197	1.095241264831982	-0.760370111742318	-1.0737431617578719	-0.0031775187170705313	0.46099885870464136	-0.09005806110699115	0.6781977475843246	0.5132407249331856	0.07022961511731984	0.004325935379792286	0.2654648415060616	-0.612715062336102	-0.561818350105184	-0.27337814828914714	-0.48334230987855864	0.7419873453947667	-0.1847588039027752	0.4003489703141361	-0.5371335944793423	-0.5873211183053302	-0.22375613173240008	0.5856406087007612	-0.8776385889704044	-0.8505222290989637	0.5829589795599398	-1.0483647498154787	0.5158740597740266	0.638717046831337	-0.7912761235462248	-0.4262012643407392	-0.6295359376444556	0.713908218207345	-0.1860722808420705	-0.691596442301865	0.1667955891999678	0.041238511137607195	-0.24269771470843549	0.20002430551326525	1.448952010430156	0.7205267353143885	-0.7452892114090915	0.6087750323544024	1.2458919409816869	-0.02152583710670855	0.17134763130358566	0.5115689070941583	-0.08132122331795816	-0.517650222251071
-0.25753173705474386	0.8594694012106509	1.5594235391456808	-0.07629099823320896	-0.8910567647635641	-0.38353987360839653	1.4842446812193892	1.2102541929876456	0.407847368746963	0.5112242562193223	0.32797545546629686	0.007830133671581424	0.7669399410654384	-0.3526946615745268	-0.295788939550823	-1.182971361957997	0.03306041391618276	0.026643992368067027	-0.8055006756294322	1.6736394674993211	-0.24294367657009497	0.07242344853369674	-0.4328499031016832	1.5796061058172541	-0.5091383029021581	-0.9322421690244114	0.45883729177117843	-0.8575510418513951	0.7117161469846285	0.3894794775464253	-0.8417904418648892	-0.7514071291602242	-0.7295403757238844	2.195884460139603	-0.18858442493252472	0.3502238485497986	-0.3333717244829402	-1.027086694031425	0.37089659681221393	0.13617577079666018	0.5059524529976961	1.3196409577712098	-0.9689613188960625	0.5429505512481538	2.0854590405026494	-0.4407587285620004	-0.11196503318847019	0.41076146462898017	0.45827463011222286	0.22313990122870045
0.04169245530079586	1.1633362934635438	0.7899537782067934	0.6168994478875677	-0.29844664653004804	-0.5973993835713546	2.466869951805675	1.7469067699830796	-0.15176676057109895	0.30334829174574646	0.42006453207845623	-0.259447118385217	0.2999386239039706	-0.1324655475605698	-0.9776533663313601	-2.2442658114354828	0.10809500830641476	-0.3846469146590573	-1.628145435284289	2.62268602156995	-0.44767585445071695	0.15827184500028685	-0.37918193575512577	2.046047978699166	-0.49452497630743875	-0.782947729995548	-0.34963027607959074	-0.5612510955050297	-0.17844149715192373	-0.1491137497148601	-0.5558201658992132	-1.3886950587264586	-1.2253267117329933	2.64270715738142	-0.16283629984737796	0.505540772767708	-0.596796356109248	-1.687812899836514	0.5292902567197878	-0.8061207713448549	-0.5635983643831215	0.8612605742241946	-1.2725814085473217	0.2838868810258639	1.9693783872585238	-0.6796223915094763	-0.49344160010152194	0.219260755095436	0.39014107957683647	0.741071835800589
-0.2892088713732525	1.0351217104573203	-0.446811773050443	0.6812501357174261	0.3029787732372407	-0.768567753526317	2.43779241925625	1.1437758118285055	-0.4980710002265246	-0.11535498687195188	0.15589457341502388	-0.6799547645872176	-0.7409943644607134	0.3109766237329784	-1.8099935071098052	-2.5181758703155763	-0.23932629533322633	-0.300010828427108	-1.838150464991548	2.3072005315178687	-0.8122192137645637	-0.19203585702722173	0.006097343808777663	1.481782490409522	-0.8569600830273063	-0.6479871472781326	-1.2719703729701035	-0.5634629978797774	-1.3065513240788724	-0.6139374954776726	-0.4053813392514908	-1.7095393195223059	-1.4610951589967776	1.5912364735450857	-0.018729269125040374	-0.5243390374228973	0.22228733598094702	-1.87889818929348	0.2970154060190959	-1.8841399482266104	-1.1001181174069368	-0.057928523815396066	-1.4486141988686492	-0.1353687155180145	1.151470232743045	-0.666744347773245	-0.8521553965409133	-0.13057971579407363	0.2011436306649052	0.500041401517193
-1.4808502864906357	0.5722575361018845	-1.2553657299195355	0.07243503765930293	0.3042035356134302	-0.9393170189791878	1.1029392924036092	-0.2081245996878202	-0.6465574854810476	-0.7510072539124133	-0.3798830482153996	-1.0252925152316414	-1.5889709962066603	0.9049353054163527	-1.7201479790045837	-1.7180993828687376	-0.5553748274206428	-0.18157200939443324	-1.381853336025409	0.8579695993970888	-0.860574935528075	-0.604054140522996	0.26924969517175046	0.15852622412165723	-1.3574533312897183	-0.8210980393478085	-1.5799036110542015	-1.0639573162133598	-1.8152975268676175	-0.8050062367236802	-0.8268008337650279	-1.3283985958258422	-0.9338453973729588	-0.1729776872526676	0.03450723843320799	-1.9299402059084498	1.771237945236091	-1.8152322475803662	-0.09742446174680701	-2.342357677365838	-1.1763215079819174	-0.5942435364261273	-1.348754937602562	-0.7237915345980906	0.2603425945358116	-0.6155537690463146	-1.01550110714761	-0.78089284866779	0.1656945758906806	-0.3036568179819786
-2.506284861630665	-0.08722110985322937	-1.4310430557333909	-0.7032135418296125	-0.4059602735585048	-1.0088439095509403	-0.7034350147843335	-1.5914842156536273	-0.9056308332272553	-1.3436068849161185	-0.7837916239360145	-1.0749987185127983	-1.8637216828316552	1.1580935386427869	-0.5354516644735392	-0.5222644533321402	-0.5713641854042764	-0.4025698172708595	-0.9024236785182465	-0.6571631903962715	-0.570752988550467	-0.9138715963526813	-0.049821134670435335	-1.0850515976502293	-1.7078993689829698	-1.1327685643475165	-1.0647214897121955	-1.711420197862349	-1.6590476382149157	-0.837669173425419	-1.6257613633959118	-0.5560821491730914	0.032210935982732274	-1.3591682551669169	-0.34730643504260256	-2.6318462055748384	2.683061681052613	-1.5106491283485741	-0.5171654920209652	-2.040472547874515	-1.2252265677989005	-0.6802726777630328	-1.0384571378493028	-1.295456997262491	-0.3545673953641067	-0.6431506220104306	-0.8302146246468082	-1.4873757133684182	0.08905811164338796	-0.9801092798569225
-1.9301267477547464	-0.8094739477461018	-1.2893346708541407	-1.0770659143937997	-1.1966052330681227	-0.9303800408917525	-1.7355641687229735	-2.446302860580657	-1.2574842958246826	-1.4086917688677152	-0.6610384588839552	-0.7280312859622621	-1.6659742851394517	0.6999564053217068	0.8513752350956838	0.13003269002442366	-0.47595190473686494	-0.6954403189473772	-0.8402613218066379	-1.342042217739748	-0.31609446186153756	-1.159902233447538	-0.7890175683580154	-1.57469189079987	-1.6266355635722487	-0.9965743974907207	-0.2299444534798065	-1.8224782007678468	-1.3429536840972662	-0.8613704682125433	-2.0302049622333844	-0.007728255578039109	0.5927413199661382	-1.391574522097559	-1.1010954651456326	-2.2323516173281903	1.9427356591945741	-0.8359207519739299	-0.9149767221615132	-1.366106338353952	-1.3674005174190875	-0.9044051388603965	-0.715294797416462	-1.474328116248235	-0.7155351126168874	-0.570457057352452	-0.3620176414797045	-1.664940490532125	-0.2801454151620533	-1.097727996207519
0.4038453294425396	-1.3635657090518545	-1.0009060102713618	-0.8669260905374135	-1.2771607877819444	-0.7997668281045228	-1.5253165597159875	-2.5203571258505866	-1.2243017578924775	-0.6824789581437305	-0.014600372276442971	-0.08238016422387998	-1.12643109543377	-0.235731400824195	1.4353674486454384	-0.01942983412080467	-0.5682303914848436	-0.5122761249625372	-0.8988645878899105	-1.3150451144160578	-0.31960305645090964	-1.2486782809323338	-1.2045474236184333	-1.352622099327924	-0.8893059907360059	-0.09875282702719927	0.18665014978971634	-1.0270251232464709	-1.1390103058103376	-0.782664803808237	-1.4244380814964583	0.12269020526850297	0.330551718489745	-0.841632446771489	-1.580762291410929	-1.1386048507819142	-0.038082666358556214	0.045121966446101634	-1.1435490105411736	-0.734326632038237	-1.2807157983962778	-1.4747732455199873	-0.45516742353637685	-1.043237973251134	-0.8236245891650865	-0.20665904232630694	0.012828020676909292	-0.9644219553843277	-0.7970709836484642	-0.8560065989370348
2.798771625834625	-1.4182791070094962	-0.45123276632911063	-0.3495586065786983	-0.5189095292618677	-0.6951615548225187	-0.7699075295745419	-1.8395439759560503	-0.45539950021769937	0.47769606781417867	0.7185803772831253	0.5670358520840074	-0.22338926900550726	-1.0024857732319734	1.0386060629096046	-0.4002708069925216	-0.8341179958052548	0.19057353530851176	-0.5418407322668002	-1.379674815642776	-0.388942851607465	-0.8883280623433162	-0.7352129672910513	-1.036899889942331	0.4107085594300636	1.0417683476620354	-0.11885003760071323	0.3028001341864016	-0.8616849496624279	-0.428766598281948	-0.039017853094107956	0.21243480249270452	-0.29745272473021056	-0.6869175813624403	-1.1333907671428252	0.007100893480735546	-1.8069483356049587	0.5975134264329867	-0.9182200204612855	-0.31621589628730995	-0.6978861576829763	-1.7477692064114259	-0.11281207971395232	-0.2357701921468578	-0.5262059478714342	0.2772515784251319	-0.15706123059831875	0.2896148785322108	-1.0190152569014324	-0.7040287097178877
3.1631425102386053	-0.8147132422621931	0.26600827665671894	0.013257053099459057	0.3962231765590564	-0.5486497675155771	-0.4993858426543133	-0.7140273916283904	0.6999692932352691	1.2574152720812597	1.0439483043927567	0.8749389437551875	0.8461241739658795	-1.1793884896778497	0.26063644626892085	-0.3660735748068652	-1.0080739931679663	0.7810956711570309	0.18584422860257083	-1.9659940505866973	-0.257970801868296	0.024957984448965853	0.31661862535399654	-1.1665470695591542	1.6489805491723337	1.4191752882638735	-0.7929910143882761	1.3149701936266094	-0.3640520510888281	0.06283500280418389	1.1599232230555887	0.6226466175625164	-0.5298031361613307	-1.2476407955817599	0.14080561148499704	0.8092164976626399	-2.2627748989074057	0.4371679795881597	-0.06733706034351836	-0.1479495841575676	0.15241061518419768	-1.0408001230756454	0.46821458552499823	0.42834821612983964	0.08824600099051058	0.4581700840338489	-0.9603616725787798	1.3229073178061381	-0.6827286354170595	-0.7484287919477621
1.130547692068679	0.1233247287531167	0.6067711121821588	-0.055679652615867055	0.6895008636936882	-0.27275971361792606	-0.9495772270709881	0.33903040042685556	1.4118866718998329	1.0805265494226814	0.833283497076016	0.6959231781306101	1.421295671079554	-0.8939247307677424	-0.2972195803010621	0.06882779424594099	-0.9612910771775057	0.6461648416570223	0.6358341292496018	-2.5776898612932966	-0.013282979615653428	1.0888773663957825	1.0002154913630048	-1.6835085366232134	2.0036409750645316	0.5819342029764065	-1.1969092170384246	1.4206673592326768	0.08528879612903903	0.24339452020857905	1.3538610751272988	1.1418485154755278	-0.154768023095631	-1.9024682600414957	1.3442369384683792	1.1496620422352997	-1.5421014808531728	-0.1740267612152996	1.1959494818210736	-0.24917530688859027	0.7206412432577166	0.3283946855501254	1.1900521841596772	0.6195094789079125	0.42816879484316145	0.1934413805585384	-1.9074420271251367	1.564104673509921	0.05805324963301117	-0.6708705894726247
-1.4446129156742125	0.7055786407160681	0.1420748564235179	-0.4361575186235318	0.2831053165091781	0.06740133055364532	-1.3741459195717294	0.924369914634292	1.1963689090033474	0.19121670053804285	0.3962021549830825	0.24358052484300885	0.9096397440106548	-0.5070650805325144	-0.5185796703934559	0.34907543399603097	-0.8232204649979902	-0.08737564734953598	0.3872081116844913	-2.346995872074906	0.024736233066758907	1.6730524979957306	0.7012550545208104	-2.0125670176291885	1.2631574840829813	-0.7394066173241773	-0.9515566115638707	0.8129702336063919	0.12866758737059528	-0.1127687789366714	0.6773904605789393	1.182880237627103	0.37969630985604114	-1.7834683835487617	1.5929178327720832	1.0779219595373575	-0.5727514787683005	-0.5328163209001636	2.326918602465819	-0.5193047254408524	0.7104618727484596	1.2371110099713634	1.7326022451598508	0.4539837517173221	-0.08828571655950826	-0.10665381060143274	-2.2313400629948705	1.0652602012110322	0.8692552272874625	-0.17356872937573
-2.2555734463133903	0.49175366753649974	-0.7262664591262099	-0.6962927142301409	-0.19684645469450213	0.3437684474180756	-0.9577377477591255	1.1052395415664946	0.40329506583332714	-0.5037816642316859	0.16605189342932133	-0.03392027747598215	-0.36262744404241587	-0.1457531945667859	-0.5166652337572186	0.14353035511598855	-0.6738078096518146	-0.6730782652957823	-0.16385888092448594	-1.0334920548047228	-0.1723272799400487	1.5590132935812357	-0.1361449199851934	-1.6057835689661042	0.24899467936682626	-1.2260567233547681	-0.15779369702578194	0.2603922654479352	-0.1296237966826603	-0.56863487909071	0.10701387306483967	0.5124348053273164	0.639065685466057	-0.6584522733691319	0.8574292840913786	0.8501472735739038	-0.0021685398181348872	-0.21189999053749045	2.829056128568108	-0.6575811249454987	0.38129792237295607	1.0698171385611608	1.8688894919971661	0.2743792247513424	-1.1909314394461574	0.10426493534218591	-1.5081709107812908	0.3591410661932855	1.5682138684767366	0.6528529258516083
-0.7671074419207328	-0.18319163958207033	-0.9609281136016797	-0.44353975490879216	-0.18548097430066574	0.5898369036182375	0.23004575296771965	1.287343343502737	-0.18614122803249272	-0.25989646946093664	0.32564153301923954	0.18355909881255014	-1.1449378694824466	0.3063823131805553	-0.20492494337734762	-0.21152323694313258	-0.303518660705847	-0.5458220230476775	-0.2639162841449077	0.6492929718539983	-0.1590370876285331	1.1714697573507133	-0.41142964332083143	-0.42843685883483906	0.15270896987326707	-0.29333576714083565	0.7954792481569667	0.3742732211925081	-0.17872004415290837	-0.3355387513559924	0.48936504787595075	-0.37264746705369267	0.7216733551792307	0.8609881832756555	-0.03080600982792162	0.9012806716346743	0.23850999802394457	0.538526795431716	2.6050905620133706	-0.3879977801252504	0.26420848377993306	0.5011013040448007	1.6833163176182968	0.2751914163575311	-1.735347731738446	0.8408774503465118	-0.04457399965388899	0.00305754157574456	2.139413496461945	1.4439200504688592
1.4159851507755103	-0.45615654832885744	0.014440995726955804	0.3061827775429358	0.19408415273242557	0.9435086368577377	1.298436080893132	1.666142154366032	-0.15523765841199857	0.7833648970619118	0.7006375547667059	0.7945860587956921	-0.43418825828514973	0.8263017387336272	0.5998752709140928	-0.13026779008809342	0.5236649006057191	0.1377704954060123	0.24464387409942284	1.6978904478517254	0.46629560453335583	1.074770272380751	0.42826758258625974	1.0069588514228658	1.2879771912805829	1.243646505477302	1.5390902225801744	1.0555177862842668	0.24790166853179232	0.8785532557020184	1.6630760703225893	-0.6950419018860146	0.9681545590960712	1.880193873379126	-0.17959418849679706	1.4736545207878031	0.44228790873809126	1.133870320287778	1.9616019654139427	0.2096345105359841	0.6355181547524101	0.6732812459280513	1.4297920715606638	0.41787910957154195	-0.8358081945980768	1.4833242402802715	1.342385864355007	0.22837934380235012	2.5202398524235545	1.912269756127968
2.324812464648765	0.14981640188902728	1.5546971183223395	1.0753684203868004	0.376735435389592	1.2922424948442905	1.4959878282528547	1.8928143602241057	0.26205975891473754	1.709451734371112	0.9569588781932251	1.3416790228173892	1.350440399779788	1.088391094757573	1.6827355784361577	0.47018852504142555	1.5971401254337554	0.7722893585517716	0.7053943318799318	1.7177649648706201	1.4287076167945167	1.318848446484796	1.667229231293769	2.0201693577695403	2.627845936319962	1.9497926151383673	1.8760789160817914	1.6479539066513351	0.7940277720816885	2.4187581657842143	2.5812368146221063	-0.178425850894599	1.3271651090849972	1.9374412123883846	0.5705931062463541	2.2045103919876405	0.5800689531460158	1.2735628364759901	1.310473014158318	0.7241433261191697	1.2890653452183798	1.7148618797944313	1.2216464787571537	0.6297231056292931	1.0093992911276113	1.4149184517627698	1.9662907486006318	0.8614803465141161	2.5331730357925677	1.9766949303390708
1.5611977047725645	1.1073303722475931	2.3539968696705276	1.2966001650476167	0.16254221728028556	1.180922545277613	0.9589723784099004	1.4727725223428798	0.6199490803858874	1.6910594174693088	0.8807551021959765	1.398452999411224	2.6227225567513903	0.8136502073124297	2.3243457761085304	1.0127868935542805	2.2568064133250965	0.955237628840136	0.476765560058465	1.1314017772650145	1.8810187237054101	1.4296167164813094	1.9733368009435848	2.2101474938893046	2.799212909107826	1.2443155863764852	1.7835190924727744	1.6329974522621569	0.9148125925633199	3.2009995723689526	2.339505843989281	0.699170905512471	1.3069359932015299	1.2570065493562106	1.557982271131467	2.3051930309375526	0.47459253848481886	1.1167518771946272	0.8772721661777874	0.8435067045939537	1.760567662067157	2.4526718053217498	0.9479987558863335	0.9091715393985886	2.216301989964662	0.6800338620940374	1.7586781702093421	1.4570441803410838	2.068700065683159	1.6281345131264673
0.38668326670548175	1.3600202513150077	1.7804402239771404	0.80274197114569	0.07229465125072658	0.34647210435923537	0.44012886527772427	0.49455375286749903	0.7780040256267978	0.7748532390362846	0.5079043495294031	0.9265670029408604	2.2191512309384533	0.1818495611576556	1.9122094667139589	0.8982002859545799	1.997972533553586	0.7386711069776811	-0.22860030757058972	0.588785121810062	1.2728302477245796	1.0446987019453002	0.8406231035580842	1.6478319643877202	1.5497586726090375	0.008324401803597095	1.394058411717157	1.1620063600659813	0.5726643562517534	2.6977506500481336	1.0690093851819984	1.2186227262364289	0.6324335390400468	0.44546927303810024	1.8853111946563945	1.3658380837445063	0.3378633718965203	0.9401924759268231	0.644117587319037	0.6790155385797878	1.7162924338058878	1.7552151130898874	0.5019590559160089	1.179184876538338	1.7132635791160706	-0.09619975389275	1.196086647088331	1.5760255582985165	1.2464118929732921	0.8655924507519394
0.10114777816692741	0.49825286135257424	0.48522744194871037	-0.03990365409880447	0.7418939095899468	-0.6671459725948307	0.3982807769502749	-0.262133398698185	0.8787214881151104	-0.19846029477232152	0.041694634495018326	0.285157253731034	0.6264870071411566	-0.28807687898604656	0.6288645458597144	0.17814139789966002	1.0144409485904975	0.33050945090618217	-0.574608174383684	0.3030628627482812	0.046187647250009595	0.38715452754372354	-0.7389831151375601	0.7396467559445709	0.035825829832820226	-0.35697866152433966	0.9629008656471125	0.876326927076539	0.2680064260332182	1.377375308297094	-0.22451333932887008	1.102777436814245	-0.2734662344283855	-0.006996215410918592	1.1296454510595497	-0.06769668064623777	0.7273191245407603	0.8278158866703105	0.48151731625181887	0.5623298621805114	1.1674015013267691	-0.06543737769734292	-0.00497985047695996	1.1904363321355098	0.11286847571451789	-0.4069711685995259	0.8016411026246638	1.1164292787214356	0.3434320423895234	-0.15914418365806676
0.6554723636621689	-0.666134272919989	-0.3807501608843264	-0.6946343622463584	2.0152430275574256	-0.7575707890185175	0.523029230443757	-0.13145207057409808	0.9532502829066748	-0.4517973794360126	-0.3322638551136171	-0.07876327532049449	-0.5459608156350084	-0.30371568759732936	-0.6307041743167535	-0.5200248574234846	0.013966588624611547	-0.2082448792840526	-0.13754032085202056	0.004123632022838895	-0.688609177433112	-0.01654205993200838	-1.2224991391184872	-0.07705088648875243	-0.4544553478231424	0.5665792823367027	0.7294645613433972	1.1868926037293324	0.3508292636031318	0.20807282614477457	-0.6923334056545517	0.6663992815479091	-0.6993439616853603	-0.014172984955435905	-0.3288350497020778	-0.9329739387791388	1.7679736282716065	0.7574424516321727	0.2816786147494236	0.5811558971984357	0.4165721368153916	-1.4758223577474416	-0.3409511572449694	0.7619275548649758	-0.9236546774194518	-0.345493734933138	0.7244329133923763	0.4532300529742393	-0.3707209700334251	-1.064889421238273
0.9587237986161121	-0.8842232321676998	-0.3843619101197165	-0.9290231433531578	2.8562469981859135	0.5849620992608205	0.2103932764621145	0.6035945734871899	0.789536358372125	-0.01649359669434814	-0.5692484437828738	0.05125132286095397	-0.2753246927740151	-0.10970551342520128	-1.089296406069837	-0.6884351580844025	-0.49449394195001645	-0.84652709358224	0.5551738119048008	-0.5462822576832838	-0.2299770156887041	0.0032393890300058984	-0.15827481352670805	-0.5688588168835558	0.09109999378616217	1.7698833333248905	0.720260835626226	1.7658617836519446	0.5354301967106891	-0.1780085071481292	-0.4425394648020934	0.38058610330266923	-0.4915124714339147	0.17856479886240653	-1.535663215465396	-0.7468565748957688	2.633072877960921	0.8142189186765899	-0.004073863337042946	0.49006534217515607	-0.15809594500308874	-1.3263183088694535	-0.43638142704528826	0.11811287009542668	-0.4748630138448344	-0.34134733000051976	0.7546492743214079	0.15549263588170964	-0.677908892275374	-1.4787715830673798
0.30380372152799023	0.1528921395381905	-0.05671645694048502	-0.9054834005891065	2.334420499554902	2.452957556072689	-0.6136759955418507	0.9221715915031765	0.26559710861924185	0.40551393661404156	-0.7302261507175273	0.5800733050386753	0.8975809548644917	-0.1335972395763982	-0.7539483118574274	-0.4030964822826131	-0.6017111648322437	-1.3066802801391346	0.6853298580083911	-1.1304687063602807	1.0198152960361027	0.07999843431751935	1.277881707057808	-0.7331800176380434	0.5007259365082082	1.9137571764741044	0.7150574981077982	1.8221741430399399	0.305819497292013	0.1499357232321318	-0.2741563419547065	0.4007314847009666	-0.23798590282904117	0.2913456019328543	-1.6262977867566635	-0.11759100099796206	2.180877800425631	1.105559613895719	-0.3749162739455498	0.1464460439409289	-0.3417965455340932	-0.0007611914317259877	-0.4627999498980288	-0.2025319224817831	0.7139380337415069	-0.5443543944710985	0.6654640108759544	0.4363351315849277	-0.4119339729616677	-1.365902704766697
-0.8353162605882934	1.3816445652445657	-0.006705879821769613	-0.8469707786934895	0.6730495280242849	3.181545607423712	-1.309868622226453	0.217573826177435	-0.34101757607731586	0.2824628021246052	-0.8350471999129624	1.2213413438985463	1.6470806047343656	-0.4135191560158649	-0.2048424412009132	-0.04381861638187894	-0.6576739505094168	-1.1569106194276508	0.2026188113825778	-1.2332170679067398	1.9820517014042078	-0.1615669053895267	1.5294522110461457	-0.6646814871889641	-0.10520113149123056	0.7728898421736224	0.48768893983023676	0.9245177426270005	-0.27882287814535534	0.6786848894937845	-0.6894064665682661	0.5290951958393438	-0.4780309612061893	0.25966114965687764	-0.5421755623596953	-0.012416888353894324	0.2539451464893251	1.4709263170211713	-0.7710173544663909	-0.11490414622712214	-0.21485235458107776	1.1131495803328644	-0.575851651459697	0.08007676902846542	1.199196592122104	-0.6398037689192803	0.47636629413799264	0.8844332934597418	0.3674449307925618	-1.0151677881037307
-1.4573161361252258	1.437684736009929	-0.10816503574258664	-0.7262607063220862	-0.8403177900352604	2.024916745611558	-1.2099751464217587	-0.9089747795963729	-0.5563071499368745	-0.1512579505376137	-0.7696569893467762	1.6354247299793432	1.3716529458023878	-0.5574258442086905	0.16405413086718296	0.29543450181913256	-0.7004153676946834	-0.28541300241490375	-0.04515179005400421	-0.6031189715274273	1.9731492839482148	-0.5754439777179762	0.37253000333019975	-0.43356752161338286	-1.2184511655888461	-0.5354620590263233	0.09116730323994325	-0.4759400920362137	-0.46138098252543364	0.8677946835143786	-1.3129185201898406	0.5339008896803413	-0.9028539257820817	0.2284627018585504	0.7665289874720592	-0.5879275396241831	-1.8545377338519249	1.4831541988315462	-1.06703109307119	0.2534329403670689	-0.06862417326216537	1.085885910383551	-0.6427438970624229	0.5752378687772294	0.5322208243883915	-0.29527488269362573	0.38043129729535335	0.8407487887217211	1.1417103724726632	-0.6608126966387387
-1.2046537989846104	0.09816641128902115	0.2137119179725574	-0.3587092401630934	-1.0849370655014674	0.036199352589833415	-0.3910294233186934	-1.2075348344271497	-0.2280013772859432	-0.2186198771471638	-0.38257520996208494	1.5199120028929398	0.6524902885547188	-0.3028032507361044	0.5115887431951238	0.8992047501911479	-0.42632650545545364	0.8239767468686751	0.6806685455441774	0.4002674387752855	1.2758240985969318	-0.6750263944547497	-0.8239663162320421	-0.09830625776956628	-1.5481678995895243	-0.7566179569820004	-0.17205775821721844	-1.4021863280697833	0.37407707448449107	0.36528202749560645	-1.3583485923853569	0.4006636094690314	-0.6261149859173156	0.3131988830195311	1.002286573056373	-0.9767545774940958	-2.503712074206456	0.8922702152224834	-1.1296710334666131	1.3338290375186064	-0.13064502865747807	0.17162905429533273	-0.3365000224976021	0.5600352853675923	-0.30955379354221596	0.35393578901699696	0.46857313293264335	0.0833256300934065	1.0889327891862752	-0.23063111443773873
-0.63190138506914	-1.4914897103607891	1.0224795566367166	0.2552959478068842	-0.19945657929187402	-0.9597560670224718	0.3454351853027785	-0.14322916721372247	0.2842914138514535	0.32745864084643733	0.2931306504868874	0.7375715590979806	0.27273296925065815	0.060837633758172555	1.1268868488602417	1.8830130277940664	0.27461984561749087	1.442961111784887	2.0457553400291517	1.0596610540735285	0.673832788014851	-0.30153946348818683	-0.6301159806687447	0.20489317391734885	-0.6078980131943793	0.19645018130949787	-0.11667729929109999	-1.254856007233204	1.848482398617594	-0.883492046801523	-0.5783342895292922	0.2705580420217946	0.6918184765812826	0.3884634296759309	-0.3330280736649126	-0.3363075974423159	-1.3319142135431103	0.005952732938459702	-0.9252678364049521	2.467620714473667	-0.3368241510947962	-0.7959454478638551	0.4518925120604727	-0.21153032481911416	-0.20088928093820993	0.7987801324152802	0.5883707329331528	-0.9256783512060843	-0.23177543982394316	0.4208471710723597
-0.37496715800671193	-2.0355921416262333	1.5428944653288084	0.8142219085465828	0.6414162688911582	-0.2780857259428054	0.28358304289392944	1.4546442044318717	0.4979875203087514	0.907077088727252	0.9397852040142967	-0.5096193864948803	0.17406487732145556	0.008527972770795134	1.8210244906867914	2.728915433823266	0.9729396486621201	1.2612962978393265	2.8729571200503483	0.9166797120801926	0.5616813173538147	0.10746372204372136	0.8222861465346462	0.26821846232662183	0.6267227498270219	1.22585116147718	0.04812823935012917	-0.3448337517546207	2.7789545289247	-2.4804423570383056	0.40740885227732015	0.21909484461732764	2.218111820965742	0.16906838480072994	-2.3317687595676495	1.049193680611124	0.3571004735937334	-0.5353009164016239	-0.5743617669426002	2.7840069693394645	-0.41254667089539465	-1.3633457604090229	1.3438349417173012	-1.157171169198025	0.7290797205433515	0.7161555814221687	0.49810474186282816	-1.5185407818801706	-2.261454091990102	1.100174986386222
-0.3595038600860017	-1.3683514671176498	0.9842192384620222	1.0048896058236607	0.516177827498279	0.9433737191206266	-0.4793800246841799	2.194566671072448	0.30895911964543304	0.7059829264343143	1.1531056084715259	-1.6563304065099975	-0.3080299068605178	-0.5161210869983923	1.9578761019934579	2.601879060875063	1.080137839894591	0.6403527480074942	2.3258630627777155	0.15214574164573239	0.627904458410831	0.040995418540793874	1.9676646647400942	-0.016152604346874714	0.799988002183553	1.257996732537046	-0.07500655737046048	0.46765470183706115	2.2993468297491586	-3.582189616495524	0.7743538340771041	0.17123793697286663	2.68333724854648	-0.45048653385608695	-3.3472160663684964	1.935999845689186	0.9271975820978856	-0.4121633566674986	-0.2743454762642737	2.000954977011549	-0.21651540823869425	-1.6348497263023072	1.6976809822882892	-1.441941866538546	1.253590333785439	0.3192077495084555	0.1390350487173005	-1.4751254987561202	-3.6789712254981635	1.2998143153766306
-0.02962968116758017	-0.414147452601102	-0.4344211068378439	0.8457653540322941	-0.30455820317474586	1.0685207173286704	-1.1494338212261552	1.4849314239443487	0.021481126614721024	-0.3672266464130228	0.7995471553392777	-2.0816759020629525	-1.3104554141724318	-0.9209664367150284	1.143009940108627	1.2175086837671145	0.5449898276496647	0.18847667428017054	0.7347166069618172	-0.616227589302804	0.37037581551837445	-0.41745959551907724	1.5439505924546209	-0.47516328895839927	-0.2676092360683947	0.31938056584532004	-0.5531774991369811	0.6008647520268174	0.7239381729861637	-3.369256846354409	0.36966507044655517	0.03448776994579041	1.7306625196042345	-1.1568089280649838	-2.457287841850664	1.4196059912200896	0.05304537186726096	0.03764727237973558	-0.14013676887001947	0.6481769938687554	0.04061054869665326	-1.728760646115446	1.1598029396963567	-0.8598457145054786	0.5380326594333245	0.09507228700998464	-0.27668025732539453	-1.1074964235162577	-3.475450558997153	0.7492358081600741
0.7718587493183173	-0.015855934641469643	-1.5323495257410946	0.6513677504243908	-0.7709082287794004	-0.20543072978497065	-1.0312017093877406	-0.0026851170144056944	-0.06938518190589066	-1.4556542160973232	0.16882809010980088	-1.5932975235231002	-1.9808279713832253	-0.622171573313819	-0.24011555613422755	-0.6951910894501218	-0.005254076686101018	0.1524857574025233	-0.7788258179164069	-0.8784526894819751	-0.24633578271996592	-0.6507090206985686	-0.039140470171200516	-0.7007949669768687	-1.3748606374654817	-0.6263459039425927	-0.9128400211726819	0.17241659112341448	-0.7545443916090149	-1.7575622949616987	-0.19160251880086937	-0.14144043959365776	0.329532718953189	-1.3986949961093371	-0.32930890311829075	-0.08860111806217102	-1.0715045818584876	0.20698746681917204	-0.11093920428844696	-0.46764987493759125	0.009506025858817308	-1.4497235880262136	0.017192177621951722	-0.008752042398729514	-0.8444661554067455	0.25619829483531326	-0.4589598853231644	-0.7490052684851229	-1.8548881516182392	-0.1506091178934454
1.4573699622462823	-0.072825196192795	-1.3366562148773666	0.6575293046608711	-0.29605059822002217	-1.5697983879517807	-0.1473248244014823	-1.1375266409620544	0.010200192511185016	-1.5777580498761496	-0.2762070431350424	-0.6337819282595811	-1.405326047672926	0.2091853877926575	-1.3060701937985064	-1.9260457407362759	0.08661924123748108	0.28566447181918986	-1.36859712852444	-0.5724333439954706	-0.7608171731775343	-0.25833070639305356	-1.2274364106320115	-0.35867321876266217	-1.3067457328421457	-0.7709554690195931	-0.5831354255522307	-0.33020957748335483	-1.1814838256843088	0.3665303386074445	-0.2700553668757348	-0.19429607675086819	-0.26661602097945514	-0.8772832795456723	1.4111320441872215	-1.2886466426601186	-1.1061156954637013	-0.12357186833204772	-0.024432305302486957	-0.9209990233642871	-0.34598897796738093	-0.6324348804542388	-0.9953298242928186	0.425023386031609	-1.5592568167246321	0.5331372058580887	-0.31353451740339167	-0.3513730737200886	-0.010930088174162796	-0.6149236514144161
1.3597777383392144	0.0760224314219563	-0.10365757320137378	0.7653565420540236	0.5923955312586529	-1.6299636340121264	0.9040786910044092	-1.3853443810139505	0.054899393516524966	-0.6369454811282915	-0.32332879638695444	0.07167970497828394	0.16900550335873635	0.7469996536500078	-1.480888047882983	-1.828488227975468	0.787876497061636	0.2604107498683578	-1.076777705135078	0.05041537916303752	-0.785685493223391	0.43980265440640576	-1.0665097815841382	0.493698099928682	-0.16558030977674668	-0.23687607011848646	0.42176655571182115	-0.6239994845300149	-0.6232840639145093	1.7894311895288377	0.11323263009358403	-0.05918871813294147	0.14128318857355346	0.13930229539934344	1.6790226627097133	-1.3151559377520037	0.03842455651042753	-0.6204760698166311	0.20002687603988203	-0.8098357072701374	-0.596911454376854	0.4064613575440333	-1.2719018096363177	0.3992024941944344	-1.0056329993416835	0.5035384670254072	-0.02655544415078801	0.2930158814414983	0.9964922217518996	-0.2520756852995088
0.5761231953936797	0.6454667843707216	0.930037019321419	0.6974933495926553	0.885551107828035	-0.4445648093675569	1.5839271241178852	-1.0185325981154023	0.010372232536581915	0.4812718496034799	-0.17005045264264013	0.14662513097844673	1.3806630009747238	0.4179883971789536	-0.97788181186542	-0.829758779432572	1.3967710446344463	0.081662058886468	-0.5231711114492096	0.7720612690789975	-0.4680352320321277	0.7947583642207621	-0.12918831235979442	1.3865118269435546	0.8301696524783161	0.20914017252713316	1.3557610812269536	-0.7747845463947424	0.06931102193356262	1.9570698623185707	0.4110018806623883	0.07154139421894137	0.5696157077636983	1.0250916206502119	0.771011684533437	-0.5063177998671958	1.2437950761482672	-0.8669050982156004	0.4476767066013713	-0.4369776880665734	-0.250206157143554	1.017946470265854	-0.8005102310224197	0.4056301573345551	0.09802489671404367	0.05084991267747016	0.10271309279406554	1.0425080656077752	1.0752535656873219	0.5272932912645196
-0.10142986721875083	1.0804808863300985	0.7796722895531406	0.3420459288173185	0.22846115697004996	0.6257868484290374	1.8096157514414692	-0.5222738839771528	0.023368332496733434	0.8232832914584522	-0.15969928321331892	-0.15063175213884286	1.132459411088641	-0.40697070590005224	-0.4707753356922199	0.07020831595318884	1.2536866002197853	0.027432515370219186	-0.2231372765587709	1.5200300432221947	-0.32063885977045486	0.6260743922334988	0.34569751176390917	1.7609673849981184	0.7406574101865729	0.02401070990200116	1.3744193125369215	-0.8800443379728257	0.13203532899853773	1.3124536285068873	0.25295649620260985	-0.14818633841918863	0.04043828725136083	1.3364356127513874	-0.2131067988961347	0.1102971553316727	1.4591418700976453	-0.8537025887674387	0.4937627424226557	-0.044331908516109485	0.6881913018241899	0.8417234030820452	-0.135427077788005	0.7172918249646613	0.6287265006714271	-0.5374040246398741	-0.09628979624857216	1.35177637803485	0.8423743451276617	0.942293659955071
-0.1299093348901772	0.7756385815789415	-0.3918669934202403	-0.14280798298004554	-0.7450535558771518	0.4625559504873784	1.7767939300814286	-0.09585904456273095	0.1753478475926101	0.2856262686631831	-0.40453381337730737	-0.28932952350393015	-0.26225589525196585	-0.7557135922285093	-0.39362811175713186	0.24029040769295382	0.3378715945061706	0.2441040414482262	-0.2753408821652334	2.1589250853238	-0.6662263047457039	0.40290651150294926	-0.0634225167187447	1.3696383136490482	-0.16800618073355156	-0.6594593449830154	0.3293667172808553	-0.8471916424235204	-0.4979715979994762	0.6567405024410484	-0.1652718661857729	-0.8917824879207463	-1.300104921966671	1.1377891674696208	-0.573279404590615	-0.08715126479249863	0.7072211898932874	-0.9087256009892121	0.22644310919605948	0.1635334849210729	1.6205641082501678	0.1393087059916002	0.08595520161793835	0.971531452747326	0.28745456417282556	-0.875540749736677	-0.5566566588646308	0.8230587303048592	0.7421377558890982	0.6368134835580714
0.1234687060505771	-0.12049010512959109	-1.5731343902646637	-0.5440975017705928	-1.195358950951077	-0.6803797838021839	1.5665960275593773	0.23554078964632416	0.3051837281597946	-0.428800321867326	-0.7157349601282111	-0.08520698879010903	-1.4811507957747783	-0.07420443829522928	-0.6345004333103912	-0.14772893536838136	-0.8303850542390336	0.512404970243724	-0.5243895942324255	2.333752303502578	-1.3368896113534352	0.5624346230189762	-0.6509033280096016	0.43579769078579916	-0.9281102141413075	-1.3497620017705896	-1.1012159460315167	-0.6081409248704058	-1.2843306392088174	0.28651584266876573	-0.4177076045316705	-1.905660604532462	-2.375675564091468	0.8091116965330148	-0.47972898400590525	-0.8265801097852463	-0.19210366494040085	-1.2083258119713913	-0.21057451528859625	-0.028752397852419932	1.8772873984766179	-0.5243485391348608	-0.31994953823824124	0.6132126920084024	-0.2844341535376896	-0.8241418698203711	-1.0422289139941332	-0.29918688764902523	0.640623073692292	-0.02496159349481027
-0.13645749616832087	-0.8279834031394632	-1.9364802480685797	-0.8012972280289168	-1.0074230262740873	-1.6190688326655034	1.0733475054392734	0.31405093556367447	0.18613950685326516	-0.6720242032430188	-0.8791366311393144	0.11141504703016586	-1.6363026940975356	1.1955993352763001	-0.8492448443807645	-0.5094309624618162	-1.7263017385325747	0.4589254419407751	-0.7905145530408472	1.7068048649583794	-1.8969864457302745	0.8391646522012494	-0.6814565523525344	-0.5172426095626067	-1.029793860964106	-1.7404656175273823	-2.057387682939123	-0.41734272402590566	-1.6459502457809383	-0.12117193121099477	-0.39536256304292916	-2.610106696653261	-2.377987455205376	0.5956054588854673	-0.3699479053559536	-1.398706042860723	-0.653332433148658	-1.5028001549355063	-0.5226653409874932	-0.6656277908620708	1.3158786685136807	-0.7953864731081979	-0.9409842413511691	-0.36847435955075086	-0.4700568214294536	-0.5504146280130238	-1.2911146850668165	-1.3197004194356965	0.2733142223712692	-0.41836292315127227
-1.0491885222496895	-0.8037923710668087	-1.4781240879874762	-0.9437364172150453	-0.7997670369136212	-1.5622558989578583	0.29436546542857506	-0.050757937866094574	-0.1780579455127224	-0.5039744828684091	-0.9071499722607045	-0.12935079525519957	-1.0765550143294462	2.0730253039965114	-0.9088350366345218	-0.5154023580392355	-2.1429901512392844	-0.03799121466447131	-0.9186791554544773	0.4066050711064963	-2.0456184991158435	0.5071423973819934	-0.38575846084198046	-1.0016779613161548	-0.8110478249552039	-1.8394392863587654	-2.2086602634598673	-0.6833177711390601	-1.4105427421492445	-0.8265562028100185	-0.34807255215416	-2.5245545677597137	-1.5595277946684474	0.4075311033602593	-0.22210325223610655	-1.3692169563139125	-0.8298346581448355	-1.3742782049118334	-0.5430873620894698	-1.4146204030499043	0.38860149702063423	-0.6465921639854126	-1.161370134154706	-1.3290447166540253	-0.41671380214596354	-0.32408225713732003	-1.1379443524740291	-1.7534871622202264	-0.1841343797285741	-0.2982503286483363
-1.760538033388285	-0.27919711969724087	-0.7483575845936637	-0.9112575006457724	-1.0770361202790206	-0.7868915861080367	-0.4721071733082241	-0.6929088195145449	-0.5387027643022976	-0.44687208961452046	-0.9584156539752214	-0.7448601565070477	-0.7170044582096279	1.9737044389468175	-0.9371680878695587	-0.322242123318397	-2.0762490870767927	-0.6949347209728424	-0.7935583765142856	-0.8713009377824631	-1.7512021780149476	-0.6978504947786495	-0.5748999646986462	-0.8364975425684327	-0.7623880694660969	-1.6996500767263878	-1.8259647840164521	-1.4082998106551319	-0.8547428955852693	-1.4618950841504	-0.4262411296993178	-1.6524552532287629	-0.7932854647023746	0.04613133673459	0.3368816556423136	-0.8042180823579201	-1.108643603577213	-0.6926726828629726	-0.41066933360525787	-1.7265305384856078	-0.3344485434570183	-0.1352715677544134	-0.765070125294566	-1.612684911003467	-0.6684138526820385	-0.290995128148385	-0.5945778922652595	-1.6765533228011542	-0.24474842634407423	0.05253727595693197
-1.3491408953020418	0.13113307339278116	-0.18133477594649933	-0.5800509295148842	-1.576617323970696	-0.10541284489064981	-0.8503482951974614	-1.0664324037940478	-0.6878106467847769	-0.7413590539004724	-1.0584368253010052	-1.1713009143481574	-0.8401240539806801	1.12696703147024	-0.98239010325412	-0.24485083257884546	-1.532366548729949	-1.0694681050142374	-0.4591896318840223	-1.3747928089131352	-1.1112168505840532	-2.0972199427526483	-1.4322046882731436	-0.22364182553620243	-0.793853211313043	-1.2536820742251524	-1.2855927482716871	-1.9534541421912819	-0.4002419545709107	-1.3403704293395964	-0.40172839550885026	-0.46425376811694613	-0.5451188121823637	-0.46622480076045114	1.314612971193905	-0.010948647101321202	-1.3781397336549652	0.24375483602756767	-0.43664942481925567	-1.3257525515937296	-0.6397272218244208	0.6941381322351471	-0.18487946957844545	-1.1734903914035022	-1.2757622204212749	-0.4018937130128962	0.12117532484401823	-1.4205559608823641	0.22185286846623406	0.2010156493085144
0.0011088371044511403	0.18403120426378602	0.19308783881455135	0.0011025049305338703	-1.5708185365831013	0.03892371658177144	-0.794264294083723	-0.7937984568731317	-0.6673849910136468	-1.0394147577294885	-1.011494026614377	-0.9449001279272704	-0.8501718839419472	0.16967602102220478	-0.8305042235341168	-0.3472820494335993	-0.5962628123281919	-0.9427289037894779	-0.16692439548609472	-0.9760701065228492	-0.2681311658410754	-2.6653586711880477	-2.1139530116799867	0.387415378969531	-0.4398676181130974	-0.49762690672460785	-0.6800562855401918	-1.5876894658307952	-0.24801097698008778	-0.30720641913800467	0.00865031281588325	0.5015350333018195	-0.49642321602549255	-0.8590896709157337	2.07240232232525	0.7160606509086328	-1.0612666902294383	0.9691432126359305	-0.7592791324251121	-0.5074818619582999	-0.6932581631605033	1.5997647575305145	-0.0949864003696341	-0.4877058613858712	-1.5944851072057922	-0.49422580937650284	0.6630537772985867	-1.1008854858631072	0.6950076316478989	-0.030885662973203828
1.0077270891282668	0.1925187527883715	0.49747051955952537	0.5130715095514687	-0.7392073723587066	-0.17656038359979997	-0.6623490411372843	-0.15452210697180732	-0.6479749549402393	-0.8659294521748231	-0.6397712867748034	-0.24484620799402346	-0.19240650621383468	-0.4836384860220682	-0.2590523787924696	-0.40701239084079366	0.40101276235300637	-0.48237446149986835	-0.1481913227328383	-0.2966026562207131	0.49217251433300446	-2.056500968793645	-1.7405301003169487	0.5827626031484942	0.32993276300771496	0.28892379826926207	0.04408776049771149	-0.32291725992281156	-0.23477550316629192	0.9048429248524695	0.6336286273316203	1.0215649676244263	-0.1557560805458121	-0.9066196608538991	1.947889559077378	1.1175860650108862	0.10059027053028367	1.1727310469726226	-1.1346415298295958	0.1350947240731573	-0.7234445101123197	2.052142780470174	-0.6776804830193899	0.02937544316782151	-1.0493286985701638	-0.4316248028763671	0.759267920641025	-0.6052789931774342	0.5393465904310117	-0.5036254922471181
0.6075326968213404	0.5045396107909612	0.7005324620574134	0.6255591088964696	0.407077061732086	-0.3980701232213328	-0.8218831624674648	0.16693266381980706	-0.6745875416782288	-0.23297135775334654	-0.048559546417138784	0.2571213241769886	0.793284616641766	-0.8131786064668669	0.5673623654394125	-0.2129808941540223	0.9915710167199733	-0.075583623724948	-0.30544459364873805	-0.09025200948264252	0.7381257702825619	-0.9035098735632328	-0.5435232319561266	0.2648936268558717	0.8430810232079471	0.6809291242015787	0.7296136086347242	0.9387028072177939	-0.02997828200604511	1.3187405084444643	0.8786700337529446	1.2024014957497942	0.4072712631148192	-0.6790983393665562	1.048620076020331	0.9893196826826254	1.4837219349960027	0.8054899047426973	-1.116887734673692	0.2766317159880471	-0.7935553566039035	1.6224964637356325	-1.309460899702022	0.3516208712734861	0.10472846116060325	-0.20955257109666928	0.4192827596069768	0.028624935990495114	-0.2403180299253236	-0.9433569751526587
-0.8297771299528445	1.0096498937963707	0.6701671888302242	0.3522917190400208	1.0080707142123495	-0.5048527345146558	-1.2209027792887341	-0.14083024153870266	-0.6350684018415879	0.3523350039387144	0.43750704257218576	0.1083877906974683	1.1776404727504273	-0.9133889003526894	1.0924114112937011	0.18629373700833765	0.9530755333482002	-0.010142124559628448	-0.25491144500559243	-0.5068633553951273	0.22873660929773101	-0.09399737967742851	0.31925948456243824	-0.27329056924568884	0.4488661458621667	0.512432710229909	1.0061497948945775	1.2312133437189543	0.48772102436199005	0.7017592538682182	0.36715164394143984	1.1998223164113522	0.6343901501688437	-0.4626988190767639	0.20908061137857362	0.37466217255079604	1.9888247164904949	0.027099541908046428	-0.4954101049119757	0.09547572986984525	-0.8570352601438419	0.5111252383736645	-1.0915595047074478	0.6088868763040315	0.9839870996634008	0.03880506761636108	-0.05489828852140133	0.4715206955060967	-0.9490925768153119	-1.1046948226230044
-1.791275004536158	1.2742406211757917	0.4395485217428528	0.054414055684569106	0.6841560336734828	-0.5402908140659866	-1.4302853404882994	-0.6373241349874075	-0.46903678068298127	0.468717430928406	0.61482971900064	-0.42500953156824706	0.5345807656671763	-0.7752521248931752	0.8609003156029477	0.5332197445826492	0.5263779338370291	-0.2665416391178074	0.21774895401305489	-1.0089305545685103	-0.6817685855394632	0.10170603322252157	0.11796316169730285	-0.5832067370472863	-0.6153570058850374	0.0702403441037628	0.7056428416194626	0.48949614028413246	1.0382611438556217	-0.18512776370883643	-0.5472561803748394	1.0284436680802431	0.2245087315444433	-0.4543771810790102	0.1060448766514152	-0.308901675683144	1.0684229542626462	-0.8419458483527721	0.4356455018693308	-0.038975210772704806	-0.8965748980451267	-0.47913040384529887	0.20859689875260634	0.7411004889311734	1.005886198390871	0.154885926763273	-0.3099740187441815	0.4698347531472505	-0.940007727127447	-0.8546877706415033
-1.1762320797361294	1.0546862346028971	0.2604926618629865	0.04230687146835988	-0.15770769669644846	-0.46034144263125654	-1.1182118327169324	-0.643597999412309	-0.2898868670793668	0.2292211953216131	0.6103296156645733	-0.6291349168882204	-0.5072226795851937	-0.4072049782559435	0.01925377032732739	0.6015720593025502	0.1684884063946014	-0.5613361220348534	0.8059095785650535	-1.00425312908957	-1.1399265027811063	0.09660869194033554	-0.5713201534239967	-0.4439816253521923	-1.3161868275847897	-0.1738521769137081	0.1574538315186513	-0.401735463301858	1.1691757402722363	-0.37142690380702315	-1.0547119911000165	0.6757049005975372	-0.40851142818055364	-0.5799709514514605	0.5493008913148528	-0.52830720742755	-0.6832478387593274	-1.3834369190335105	1.072556611855322	-0.0014439420335965731	-0.9170618288126675	-0.6540650023072838	1.7661403942909464	0.557201098821463	0.4497405072973039	0.10692923437964731	-0.23306514251093896	0.23356865943631328	-0.2868036939772456	-0.2653408513940642
0.5467559223307662	0.5163224419556944	0.3328464051911864	0.23092091250558028	-0.7654575487748706	-0.15222356357006397	-0.4195912566340213	-0.05592363141866049	-0.22429685082086043	0.08352558194788587	0.7026040900046001	-0.10246777712913865	-0.9094330015878831	-0.020363582911664794	-0.7364732145527564	0.365498952105441	0.09999810612924333	-0.5888197407539537	0.9332683991498063	-0.4815519338813925	-0.5148820813131587	0.31570341325620693	-0.5563763007836376	-0.05245545040696487	-0.858037811828837	0.0009434308477676584	-0.07936038386709683	-0.5336509917584052	0.7158150487534162	0.3259519544338735	-0.6979907421911221	0.30204381205885705	-0.5438676650696141	-0.6137319226683433	0.7507905899536435	-0.13051398875938372	-1.9927031106866642	-1.2775810882964809	1.0098573417436132	0.043290624176097865	-0.8546874242771435	-0.10765300983344547	2.3578572461738765	0.08287015169860415	0.04355957115528099	0.03340012523241544	-0.010573215165462826	0.25507529607609425	0.3522976439378237	0.3404329361802721
1.8309155021255128	-0.037329751803750005	0.5487987000534239	0.26330386574719084	-0.6910240683326848	0.3289679810061696	0.2043959328005491	0.5194054701719942	-0.1959740583509099	0.2639350331192576	0.9694727941119473	0.8058603709533964	-0.30740347769500304	0.08455447851234607	-0.7664567771260269	-0.019546454125658527	0.15947850632109115	-0.27086733712711764	0.40121815457514853	0.029001101837037694	0.9045666002278318	0.6799981954441178	0.5312819238150293	0.1773525685719858	0.47705695856163	0.42821359757840566	0.20206645323003078	0.14004618449905537	0.009771455264952775	1.1273027940640021	0.17496253946725587	0.17975680498184865	0.055607503624321195	-0.43455451754139063	0.22076079805791424	0.4698693939103517	-1.9743394600208966	-0.5553102044389242	0.3882463430232577	-0.041240074749045987	-0.6120979039846943	0.3948163867969012	1.4973121532128044	-0.3446341742444485	0.13907607802209168	0.10726962146649122	0.10068705161059724	0.7109834371126095	0.455571585310182	0.5628283153385076
1.6388274462525136	-0.4789530321977498	0.5914312413686028	-0.04375917065774856	-0.03949209269438645	0.7122717957571932	0.43011308343983606	0.4768165710540355	0.007690175983930482	0.5559553667824632	1.1847184348838384	1.337051473453062	0.680146886639391	-0.15939773989468473	-0.0629670914183847	-0.34453686513368537	0.09416409675291772	0.18122383767502415	-0.3190585281352819	0.06716791432494319	2.039438959260336	0.8144289641969629	1.7703436654083162	0.019343210149534527	1.6079575829147092	0.803439615558229	0.6304850300630802	0.882151139791385	-0.41942812718869327	1.091055363253024	0.8007782529065932	0.38262242995815665	0.8891085741897136	-0.1365592481626853	-0.7397984904341198	0.6864060038737952	-0.8028877183105418	0.3650045134847221	-0.24527330822289295	-0.1481621272690382	-0.22106321035953325	0.2240066294899921	-0.08521020763100062	-0.42097677707743597	0.44093806161977084	0.34264396874814684	0.0387910927884286	1.2002049819398515	0.09879851862624697	0.2744027664911315
0.4104744681177774	-0.8157205351160974	0.29292862544894394	-0.4677080582354839	0.7553403506537495	0.7743534465242825	0.33109920472099313	-0.0845915181905463	0.4265088137642454	0.6200666516367764	1.0798099324915242	1.0686825982488977	1.1734197038950274	-0.47623305300044527	0.7674466343839474	-0.46492980733776385	-0.10743910434362397	0.44633551482194433	-0.547266772607242	-0.2895263299986839	1.9794231867614676	0.5959200760122593	1.9921304461161453	-0.36150206892023395	1.719273648967374	0.9739294022298893	0.6681129612823684	1.0311382658670336	-0.34993828729416754	0.05288767581871223	0.7664598337402426	0.6251724423105773	1.2591065545892175	0.09014550594923149	-1.4287500570657865	0.3456708435083644	0.5570307668274483	0.973686057052317	-0.422795516327697	-0.08837431378253907	0.10533787131048575	-0.4917065460630116	-1.1245857416537275	-0.22153035752460268	0.4967469200574521	0.5559525740475229	-0.04453420927097957	1.1929822719287118	-0.2758410347108674	-0.21197228003268007
-0.5532386650279326	-0.9668457757417137	-0.16120698172036377	-0.631735461622361	1.2776688288637275	0.5748210222650264	0.19193639779475488	-0.493966623152959	0.7819666467918613	0.41375011707243603	0.6521507710406375	0.29269163752138866	0.9020969798607592	-0.5307475931454434	1.0794462322185212	-0.36285931367885293	-0.23981042099067493	0.36362193135402193	-0.11972568318130627	-0.5854087362656977	0.8454728924692927	0.3026036377349708	1.0725567408765937	-0.605363377793194	0.962072043350164	0.9634881443487544	0.20109041584707057	0.6352100097123539	-0.036011966032640945	-1.2203369157032404	0.3153546739173881	0.5269354448017428	0.9619548162445829	0.14602614236881692	-1.4679064701382476	-0.1759019627486296	1.211624922361379	1.047422762297376	-0.12448588062318913	0.12391417117992176	0.16260789346086946	-1.0709562804448447	-0.9807193260997485	-0.08582186255912617	0.25537526388388104	0.5433725857238949	-0.00545857686950684	0.6627139469781799	-0.3822927627013753	-0.41786395008973326
-0.4981670518350337	-0.781078622983084	-0.4172117798811277	-0.42469700273967737	1.3190279252987454	0.35457752649570984	0.16148037477193516	-0.2919024928879042	0.7365558234434995	0.19862549878279046	0.16679289513821288	-0.3191181735704562	0.31218242973319354	-0.28360437390296034	0.7438457801198411	-0.14773105246017354	-0.1765778286381931	0.053452050241288254	0.44909076928652775	-0.5154551017575986	-0.34400685034278483	0.22814876190491165	-0.012600988650395216	-0.5254061008085362	0.1368468062765993	0.812885730206958	-0.3526680294158942	0.23159888491070008	0.12486164288636296	-1.7563085721951683	-0.047775509646343736	0.04859150556552664	0.3878201052133459	0.08481724733187566	-1.050256958258212	-0.3924769041851598	0.983019674185728	0.745931420026422	0.2879829658184776	0.2628973739639212	-0.013785725045548827	-1.0181724675944681	-0.11523567251642106	-0.18212518662347799	0.037797776142103744	0.29227179179235563	0.10983447587044956	0.11889400566684488	-0.27959262376493205	-0.17814306721597495
[truncated: 72 more columns]
