# Supplementary material for: Diagnosis of autism spectrum disorder based on functional brain networks and machine learning
Source: Sci Rep. 2023 May 18;13:8072. doi: 10.1038/s41598-023-34650-6 (PMC10195805; doi:10.1038/s41598-023-34650-6)
Supplement: Supplementary file 1 — Supplementary Information. [file 41598_2023_34650_MOESM1_ESM.zip › matrices-bold-time-series/ASD/ASD102.csv]

0.7971773132844933	0.9532611834680114	0.5984925172569422	0.21118535412166417	0.687082274946075	0.63618168775996	-0.27493505641231	0.061927912638876585	0.3380820636538482	0.7289314253625637	0.010015411424419971	0.44072245007850686	0.8607414706184691	0.0216786454309026	0.9889092448196609	0.7966866860230816	0.5260914621190721	-0.21593735275108814	0.7013341416133155	0.15453167862240688	0.8035586472679226	-0.42386621440721883	0.2807083867742691	0.09707659130013804	0.5787883968265269	0.12833190043489162	0.3357497195249744	0.22817431972360763	0.9275320338910762	0.4751987580558887	0.8650093847950476	1.011452287696922	0.3708538577469949	-0.03770020922856538	0.6508819221475481	0.8455361453925444	-0.6858249791546701	-0.2543785884644613	1.1182429235906188	0.5558184527979161	0.7899370036813635	0.6004605494639653	0.8382688192647678	0.9382860826536892	0.29166743495908476	-0.0920496263887461	0.494838161832616	0.44662314486562815	0.86849251430767	0.24571710110587852
0.6766399638302759	1.4019906215462175	1.1617337022982277	0.6502005985974881	0.6283960815908368	0.8601915580437633	0.016161428508208085	-0.011579954273380478	0.7123024925277128	0.7902197213062278	0.6826602876600009	1.335251409261214	1.5973848844811538	-0.04401574122352592	0.7367358723117772	0.09641149726895051	0.8537961603253851	0.275148656720559	0.3007249959909197	0.19885420263565406	1.3208150866742283	0.07871249335821802	0.7134509625368534	0.44872507967662045	1.2869476242626765	0.2368604038449393	0.5452360057367723	0.40784892701219183	0.8286805436900255	1.316794876714767	1.2124202712213383	1.2374165558343482	0.3089877584776843	0.5819033252423859	1.0497697594789983	1.3956958822901577	-0.31208031226084026	-0.5898824128024862	1.1915290550216402	0.48475100783660463	0.8529885821694934	1.2479226166898414	0.9934988429234081	1.1334556483535554	0.7501517278660024	0.7096689563239134	0.25317943736288456	0.8790488613796464	1.0164817612974226	0.19316637565615424
0.45474282114174003	1.2764292741573213	1.747219197110464	0.7843346490976915	0.4770552973908471	0.8198253416967592	0.5101975591936895	0.06660230262275169	1.1587625043747383	0.6207790566848167	1.49506954775598	2.051220909099231	1.8402451081691158	-0.17993810584935696	0.4369110168966759	-0.6136738632586707	0.8524162233213773	0.8723667456293701	-0.0052820159886609415	0.24419110551563647	1.5728138033532628	0.8821374578386071	0.8747879270602273	0.7175658825661861	1.5724567851499054	0.4153148223421047	0.3772315764636045	0.5736414422321028	0.711889917767985	1.9528250757963497	1.425910699998454	1.0608991506576677	0.1410322558175742	1.1065062222496993	1.091332720542843	1.8921002955278743	0.4519764425132759	-0.3640557099156712	0.9044960077008607	0.34085514286926594	0.6294404777885827	2.0123728749007412	0.81644555024604	1.1985946195070114	1.168512726118954	1.313581428480601	0.08386859799214948	1.485217778319293	1.0310681880922858	0.16403977244479587
0.4515126817577548	0.8978714799893832	1.8651372095332788	0.661168590874767	0.30571108467507385	0.5732513213500502	0.8221038645951126	0.2950150814761987	1.0635051610800494	0.40480474257687893	1.6797343626975696	2.004847173857348	1.5829581124937895	-0.358883987264743	0.4113283519131199	-0.5623613350679111	0.7574954072188438	0.9302329515439575	0.20276179027233332	0.20517953432692002	1.4289627987988647	1.3637672213146332	0.6024009332285637	0.8812713980603568	1.3318033692402964	0.3028794042410775	0.05966161015290059	0.5708085920316948	0.6277733516524607	2.024673358366249	1.4842504700273969	0.791393641102283	0.04392674554881357	1.1770148761700623	0.990690393477303	1.939934307223512	0.9042862940660807	0.11744721188643671	0.6644859606606224	0.4311033712755874	0.5486901395723074	2.284618584280297	0.5987807593407022	0.9429996853174037	1.3379093557139679	1.2370983872421493	0.11904837583973751	1.6283782424405178	1.1065349885176008	0.1370208861200197
0.5925655456296176	0.8278336567920079	1.2761668810075124	0.6264826228549008	-0.024034547511277957	0.20099828872398795	0.6965939455167834	0.3622726210612949	0.2675846709631158	0.26587726239949167	1.0139732739727663	1.1317804273272667	1.2129194027021555	-0.30124865852605864	0.5662301141011679	0.2108156933337367	0.8043093944498176	0.34752030086087815	0.7707851073222474	0.04005212079015763	0.9943111937419432	0.9573199480195851	0.07900086937598051	0.9563633763158461	0.8196880416475325	-0.3006622155217082	-0.09442490266791294	0.18686857545631408	0.4094746424459869	1.6491111523025173	1.3258139051748334	0.823085604643532	0.10431416109858135	0.7834516451342415	1.1403044314262747	1.3480908806133478	0.5716758639977094	0.13436693693856175	0.7192461693044468	0.8016354787955832	0.8555759647462348	1.772370431326686	0.6152694529564711	0.2949762324762712	1.152360128627095	0.7472080447069631	0.15293176795152882	1.014309294939155	1.2435893180831976	0.0969573150471704
0.5156209232829833	1.080661076372707	0.3864230845100793	0.8177532824819216	-0.5402192394350448	-0.2727864296452555	0.2688355936964235	0.03537726483226616	-0.5191629698267686	0.12194818524871631	0.19278819755521343	-0.052388549021192825	0.9678376308448451	0.16226921041352557	0.5102213487208231	0.8112077867096896	0.9104245922170964	-0.27662002208373526	1.1479174452268068	-0.1739172976382191	0.49081206463816746	-0.17928694652437827	-0.4032435943124682	0.8827157817154814	0.3451641002269818	-1.049944275454913	-0.07820188116384003	-0.5159222442856894	-0.011903624170930858	1.1675232774744517	0.9334057725563291	1.14435542992551	0.2037966939354385	0.25408142693164204	1.5407554526923344	0.4529449373622979	-0.18998604242774875	-0.5891049557006378	0.8429635425845189	1.1832020540561898	1.2153587685306322	0.9288020780739704	0.7699593522027284	-0.42349355052139165	0.688909366478402	0.46221299228468893	-0.09436588360730412	0.16618859273613193	1.2175299226190528	0.08280115076749603
0.11449936172389007	1.0448401109300687	-0.10233428010235557	0.9402988968066693	-0.8805577151222279	-0.7442898741585176	-0.034886980205753905	-0.41786345181908324	-0.47250490233575765	-0.13310221672850314	0.05438006087436918	-0.8895438683991209	0.6880788329542454	0.6985922561897672	0.07888909642355847	0.5061218334213494	0.8450369673950077	-0.36775308738984125	1.0199253942558113	-0.2461861190616605	0.08629369225572366	-1.0979647908299417	-0.649084338443035	0.6376935306843935	0.05782457517768254	-1.266407876954726	-0.10190546052228233	-1.0624366289875247	-0.4077739239855633	0.7092497746426789	0.4833233997367687	1.2856054967562727	0.20075499415488685	0.008115902204869681	1.7137164608488467	-0.12048249474372222	-0.4763978191298357	-1.430271310200983	0.6851516688138611	1.2860047934106278	1.0971950169763678	0.4758647107009852	0.7579710820034822	-0.7095119331423344	0.2247320204303612	0.5208610005222349	-0.5225603778935507	-0.1436917533431335	0.8799681713628592	0.17198992187140733
-0.22430786370993872	0.36070976522902914	0.00030424392225969184	0.6398514929533576	-0.5971980708934451	-0.9111113493587646	0.09822103193413405	-0.39915441744382946	0.25634220702979765	-0.34944777161507035	0.5587795305691414	-1.0726389623409327	0.22726286528036654	0.7343575601915444	-0.3698229071002919	-0.3499932426305096	0.6306267519354983	-0.07104024502352767	0.6615852190442478	-0.01816818887969701	-0.14198465357859788	-0.8866271406913839	-0.513795144648652	0.40443156781564493	-0.001641104755883622	-0.6398244326926846	-0.17522514430867464	-0.9388519722356633	-0.5050142170597425	0.20765910693069128	0.3076091344214632	0.9134094800043892	0.16081573776901312	0.2678087236466764	1.3202099213593328	-0.061013411012778955	0.1918933228554291	-1.4522244858350426	0.35434513428578457	1.1122592719146929	0.5520988806138906	0.5692679618750238	0.5692154817509657	-0.43333536475153744	0.1272297581179991	0.476781905832153	-0.6405563695405759	0.17289287844762888	0.4772061062228145	0.388603243483351
-0.07093233964850136	-0.3433814986512781	0.09285204883304547	0.0021141409551609673	0.20495937676816206	-0.47702113779243244	0.5427150716717065	0.3229005102086762	0.6025811410774858	-0.17228440356326855	0.8462055709423342	-0.7760883211064358	-0.07594054141170571	0.22153284948575427	-0.2928526356491458	-0.6273930967687873	0.5737642736186356	0.007936205723303847	0.6045999227840996	0.45017372282072204	-0.1335105624613455	0.3486441215141352	0.14892011812396885	0.4497540521397423	0.18758841279233396	0.34485807063943147	-0.0012581250579870936	-0.15900634463547397	-0.3706493286478112	-0.17171737634998469	0.5898849819471231	0.42412311310630185	0.28790393785990864	0.8884674160628762	0.7431423358870134	0.34401118335243486	1.2580334424790698	-0.4356975144691727	0.41782101849339215	0.9419867175074954	0.35134286254249747	0.6778040887207268	0.6390881629263218	-0.0217734579449549	0.5870595340509022	0.10411895143823638	-0.12729252837405827	0.46652166556038377	0.5527947807193391	0.6297610016438394
0.4589153293726933	0.0020755592359518694	-0.5090646468342382	-0.4761470684083888	0.7607743407158791	0.43112704928072343	0.8354688940429271	1.19797854078547	-0.0841760308467116	0.5212388865625524	0.36063100283961236	-0.41207540272464555	0.33047442651447995	-0.09497829181131372	0.41153351436462315	0.2982583283846666	0.8196934542898351	-0.3122859167685476	1.0061221065200259	0.8573956832905563	0.14148540220237601	1.4507227376151808	1.2542869092578783	0.7586428736318144	0.5305053586439358	0.8178105255016418	0.5888719705678478	0.64995218178506	-0.3583996394889903	0.07208603746359608	1.0729778874746994	0.6823199762660144	0.6041498021879006	1.4073002840983104	0.7762564391142478	0.5687093808439069	1.6321083427723324	0.8257498292801267	1.1810258974553214	1.007494916032045	1.112081760573602	0.34117719177419326	1.320142888778537	0.06182670527009969	1.34826991708711	-0.042378042585536874	0.6826633855087554	0.2816021414117918	1.3930187012743651	0.7171920592551683
0.7666973523324827	1.4946106934560532	-1.6428704622882164	-0.4421020316120465	0.40534346379692304	1.1519235922674316	0.6219668326569069	1.3584592877915866	-1.0921753899970656	1.2878279461105187	-0.4103376303594386	-0.3027218407603251	1.360517102386906	0.5271376890986056	1.2036739905341145	1.734642186837085	1.0222532315061095	-0.497936387820835	1.4258634991901533	0.8778135759778023	0.5184866473374238	1.3165987285053298	2.2045169782047274	0.9083011525389698	0.6960020913277173	0.4062954509020138	1.2219112099113738	0.8351837237151745	-0.6163882109885448	1.161346466268222	1.1547899900172809	1.9711056138359082	0.8033194405418471	1.3399083773801521	1.6043595503614654	0.40760029220793287	0.827785868362319	1.3330443592676358	2.082008416704117	1.2060130604846493	2.347802316630279	-0.20972100382242198	2.240287702178909	-0.06930286098188486	1.7396801375253892	0.7146089249493587	1.048234189024181	-0.0001709210631072572	2.532822087117525	0.5478591094975304
0.45742408645229765	2.7058863280785808	-2.3153024168785046	-0.10423799232260425	-0.6040716794887593	0.985860803264658	-0.012092682439377894	0.5333272613814765	-1.1490226688845544	1.381139210290071	-0.6028449071407064	-0.5042982441772483	1.9748471055195154	1.7891037050251282	1.3816496767559414	2.2858748557791353	0.648797563216584	-0.08326421278472772	1.2458201384805312	0.4276078412475321	0.5658269479664996	0.029838666970153017	2.121323095664105	0.46363110162920934	0.29765613091345233	-0.3741626688855177	1.2298616959714606	0.3656476384035618	-0.8100219794394281	2.3861036293103597	0.3906392709072033	3.313261002831751	0.524877649541996	0.5706460336882101	2.2682189298564186	0.07706943881505897	-0.5131724600113018	0.8762702601363389	2.045798037170193	1.1616288787638593	2.694530700961739	-0.4196653749604465	2.4079272954801216	0.13361408118701384	1.1431935860248421	1.9889109478887792	0.5962460171196389	0.23949163584986746	2.9383489743240316	0.18273568296556056
-0.21051817060358854	1.959380306288502	-1.766724849627528	-0.015301061355967753	-1.2719316683179607	-0.10313567901242349	-0.6762051252333686	-0.6236165469556781	-0.12460166265484633	0.4618256230079933	-0.21921645020130348	-0.8157432817846666	1.0802397126922427	2.4313954032470977	0.7315965725436581	1.2494838747248098	-0.3742364307585396	0.4819025201457044	0.27851945192893235	-0.2939018124847072	-0.13421742504862874	-1.2326740816111834	0.6473604553255019	-0.5036280428470565	-0.67760401141285	-0.6910872314136981	0.3789505200277402	-0.1967679635609962	-0.5157756367076487	2.4380598342434943	-1.0435803522387002	3.1580608233400524	-0.24282279978571789	-0.4992812260773062	1.4476024188565753	-0.1841646157043793	-1.305556770506815	0.10867749562965759	0.5627990990970796	0.5900917551343778	1.2968620372371795	-0.2562948580709007	1.1405689729529547	0.8381558361640957	-0.41431537625299053	2.2839822394864058	-0.2828697158501306	0.7751913500250537	1.8769737736965324	-0.23759904525197215
-0.6859693557180785	-0.7557296828314723	-0.38124275116284484	-0.4843893479044886	-0.9792289563233896	-1.345956090390895	-1.109399078558438	-1.2018032093900357	0.5682302057812335	-0.9772029964316324	-0.24767807114401308	-0.9178456972604542	-1.1728738757974042	1.5643837668173286	-0.32987740019874556	-0.7014905812242437	-1.475839603836752	0.17499840566090555	-1.0421241315529024	-1.0165575040434733	-1.4967527334973822	-1.4516813942499402	-1.4696601990463845	-1.4278835722450294	-1.69237887328154	-0.3202515920442567	-0.7857118344195478	-0.36011090205722746	0.14340355381448378	0.6926264486436666	-2.405450547619401	0.942277878800023	-1.1174433413434344	-1.2623056828468093	-1.091847307043967	-0.4311208908819712	-1.149986227016133	-0.28719718800942856	-1.6646546919826046	-0.38972174736432663	-1.117563267525036	-0.3166862853555429	-1.1192955868594348	1.3816574313714851	-2.123194851422915	0.5309070362329976	-0.9118430770504506	0.5561379249890881	-0.29395926982333975	-0.6544361901515954
-0.8038694181363757	-3.4340273006098037	0.659862372257457	-1.278960345456936	-0.23223059672640595	-1.8315025908784908	-1.3963198616106023	-0.9518587172022668	-0.3842850594408266	-1.9856425371124873	-1.3521743910566326	-0.5966291510550437	-3.233783249324161	-0.23997166403609238	-1.2088303885556784	-2.2192415477197214	-2.0017345104709388	-1.2938109090323973	-2.027424680891103	-1.6002445710012185	-2.7750522917415306	-0.7857950110712748	-2.817313070792828	-1.8435500167327212	-2.0669087970676694	0.11692397852169044	-1.4563103967057394	-0.20415923524614968	0.4684234956630752	-1.9088283576874163	-2.9474454594822124	-2.1284163331969586	-1.6936289074055326	-1.4360542697741405	-3.9592203634342016	-0.8321882842081675	-0.6467538972414758	-0.2832091930866769	-3.276211256727669	-1.3115453124678618	-2.7803880875536686	-0.9555895866828199	-3.047603432674441	0.9006076983582167	-2.958591170359857	-2.4363654605650384	-1.1007905460691234	-0.9579706219013653	-2.2773343138623954	-1.120171339242459
-0.8686471756051302	-3.8952784242758236	0.6175071487006484	-1.8760491565389334	-0.06198749859211978	-1.3288582557854327	-1.708384376377072	-0.4209548013007417	-2.4062213366982768	-1.9985231146725908	-2.7697471275257963	0.05755802724134614	-3.5410955506446213	-1.4784591068883606	-1.6377457674830442	-2.533502068084453	-1.8792342436924632	-2.818296222975215	-2.275040339369713	-1.9974689491690871	-3.0654761440649705	-0.23220111786398612	-2.5314171877296734	-1.8511408929225475	-1.6160012710555935	-0.10581479103260354	-1.3758013113726797	-0.14360881039692214	-0.08042349003888441	-3.5445554877791037	-2.471912829919386	-4.0635826367783325	-1.877696207959507	-1.2652496355685119	-5.239935179460016	-1.2924359492566195	-0.5923644316241424	-0.2752871592702236	-3.4702008603506336	-1.746527280557567	-2.5871648144876516	-1.6168059251345235	-3.586436124628119	-0.602645306671815	-2.508582919005806	-4.372121903937977	-1.2581988473961034	-2.7964196125965146	-2.9280621332051298	-1.6405678770418384
-1.0567507109910927	-1.9576402091325762	-0.10077879723898492	-1.9025241003103446	-0.7162451395171971	-0.40321029892789095	-1.910964549713825	-0.21857101125194583	-3.406356358330609	-1.2836899648890236	-2.9631886056679098	0.6637153436588971	-2.0625232638238002	-1.349540989479707	-1.7266869771163784	-1.9584763157289553	-1.5869275766568394	-2.878291421460592	-1.9178495729225185	-2.0898741466864523	-2.1000930309564136	-0.38552035143636687	-1.0644918762622397	-1.8588217682630572	-0.8009043546996834	-0.9202117603563275	-0.9999294325487443	-0.3054263300951397	-1.2126941758514098	-3.2301261256713305	-1.3887594050908254	-3.9073633542471766	-1.8093879178152348	-1.1442114481208197	-4.209431066197549	-1.4577849976157728	-1.04009536418117	-0.3749069601631469	-2.62199278809037	-1.6561206994497861	-1.1509773758494835	-1.416721733655652	-2.84377543998779	-2.0695628632953467	-1.284336838981366	-3.7972258893625717	-1.7091848333057458	-3.287690481173858	-2.280657240708761	-2.033999278879534
-1.0315525522934605	0.41039617355130903	-0.5412939603081306	-1.3249432112718633	-1.248702650288576	0.26762217902156527	-1.5877576074490007	-0.34227715103766254	-2.0786056222211764	-0.5525692023566617	-1.4015208953278397	0.844724705159825	-0.2894229910496466	-0.5663047082589998	-1.6437803625356915	-1.3126871859500857	-1.484618179351718	-1.1812754573375737	-1.432805512057834	-1.7015322019410275	-0.5241738661844261	-0.791590399239269	0.3285418562285781	-1.92650542641807	-0.19709336559568236	-1.431213538677972	-0.8456977442444236	-0.3445060249851261	-2.036265539504604	-1.747362003965358	-0.29835550374468606	-2.4830297838768676	-1.5513608461624468	-1.0905055219060418	-1.9221304517182605	-1.1415066401412444	-1.3077198482728367	-0.21822829149260345	-1.728887474749801	-1.3755317490557646	-0.07062573100497978	-0.364729005742686	-1.8428573171554359	-2.412563132820104	-0.2023092107453861	-1.4956478641545714	-2.1177630545545	-1.9221799690944417	-1.4553546040771448	-2.034413512930765
-0.4125796639402771	1.1290655988190323	-0.3131748246730537	-0.37029303407293823	-0.6086352166453134	0.5706777810764031	-0.5466695260215189	-0.34062066296246446	0.5534549027100106	-0.20949789514622175	0.692386859001145	0.5655088889008034	0.3246363580176239	-0.3643828368580705	-1.3911840552010961	-1.0576012678306452	-1.35908704511279	0.9407314230285425	-1.2170423614785952	-0.8469148578047946	0.6867522589158349	-0.6319432089459948	0.8218469880885437	-1.6023985680570216	0.09847235359869569	-0.8312829194197029	-0.8546305806016684	0.06652954016930179	-1.957281253768315	-0.7358437626652881	0.44160913528331286	-1.3287401419982243	-1.0161489261252117	-0.7404189712816405	-0.11890192024651744	-0.603365973263943	-0.854231571523671	0.4645042926712213	-1.380041775816297	-1.2507369176651377	-0.2604622596483103	0.40913245327221615	-1.4424522318591002	-1.609647377277265	0.2365622642694938	0.3911711537260743	-1.807270492583111	-0.021721239178648495	-1.482031411278743	-1.5731062845876453
0.48452145343977937	0.012980245793714106	0.12354719142302531	0.5799542197108865	1.0133370027046342	0.8631090422941456	0.7664434418208643	-0.004609976157843781	2.229870643160497	-0.07884963426108081	1.6262286892948232	0.1492168639480658	-0.2539109582446773	-0.9350305969247809	-0.915800219641229	-1.0457847501731843	-0.7659743177080159	1.8931778497116523	-1.2735800449564527	0.10764406431709941	1.089353436176319	0.15871582399842385	0.6147419748930064	-0.5467836734464396	0.4052765133085227	0.7025198893263921	-0.5528530978708343	0.7276801275828552	-1.2057469864041666	-0.952072380626276	0.7910077765622644	-1.1047290541194092	-0.2323651491929368	0.06566440355142866	0.34775852576415894	-0.27765811248848343	0.059519029531680416	1.3161995799767063	-1.3556119145146992	-1.3008395386899336	-1.1806257657828563	-0.08723597157558584	-1.579903289733446	-0.5937459780724135	0.2460295460215423	0.6395974421053128	-0.6296624987618662	0.7127178807956139	-2.236039768477784	-0.9088928741915197
0.7519320051865432	-1.350030203556205	0.206891833917133	1.0720534185358663	2.23589803799913	1.2861098430556657	1.5100529758559977	0.34591221400171335	1.904357874340898	0.1515193956976716	1.0614487903008112	-0.08908065378315315	-0.9116831251116837	-1.2407675710611272	-0.3291590340758975	-0.9221781216203219	0.2657951916770971	1.3950814301630743	-1.2478844565305398	0.6661428129288253	1.0003920890279325	0.7466769824298005	0.3391766755954554	0.8186425615649146	0.8427039756558249	2.0804973050689983	0.22578606285498307	1.0721043349509707	-0.41824654549405293	-1.638692181963741	0.8114885792748242	-1.2426206097614725	0.46340360827557875	0.8282928041164097	-0.01640430625941671	-0.28533606102378894	0.6831230982389271	1.6161630360694779	-1.1319647772832266	-1.2516746904636706	-1.6863373149562408	-1.4319909272864757	-1.5493262017078735	-0.12453528584803504	0.2918595127357058	-0.009050593514597197	0.7056532338571697	0.08958634742526028	-2.6151658072628177	-0.4056331063831119
-0.07238542012803856	-1.5047699707563778	-0.012808824178397038	0.7969961732232242	1.9574221957773887	1.3933808452931469	1.187915365902224	0.3172879180346487	0.6591891057475102	0.3813596648621796	0.20257444002576505	-0.19810367023839545	-0.8435944099065087	-0.4385226465155933	0.08967535685666374	-0.5659810999119446	1.073752365747236	0.5156574547555286	-0.8002167890870113	0.6384124670754883	0.889843427133825	0.401375367431755	0.14617382043765567	1.5360229227326467	0.9873486351133837	2.2658257834921507	0.9870361724211825	0.8137425730711	0.11488586211231709	-1.6272377126075153	0.4988556395252707	-1.0259773185245353	0.6590684807417585	0.7395858924912273	-0.25004666323516356	-0.3714733026722206	0.6205135230735176	1.052486691716255	-0.571524024875652	-0.8924483265017249	-1.3618019511141695	-2.1647451733791767	-0.8889407365837916	-0.054607130511767646	0.4532730222652813	-0.0960677273720461	1.298175802446158	-0.5313977915493645	-1.7850237735019987	-0.1785819938271648
-1.2792411681981881	-0.595216158119694	-0.09278298974638201	-0.1034358888853254	0.5439825768527031	0.6177365025392992	0.12043771651714576	-0.019655216388937524	0.14283525011626785	0.1529298096545617	0.2080698237936584	-0.5055521448086494	-0.41329009439355385	0.90802344752857	0.11067700585529243	-0.14135283975251584	0.9887332993087945	0.2915989300545833	-0.010528817742198182	0.2928450691239327	0.7109918124297138	-0.6040093997690379	-0.3643075605986068	1.064561862461905	0.3205306734084926	1.1580423855128166	1.048581521110915	0.2537012834788267	0.5687867052154065	-0.7813540572775439	-0.1553888726255812	-0.597300331220995	0.2910791733743538	-0.433181648209204	-0.0316484715555352	-0.3405032980362681	0.1791268769107412	0.04439872585036226	-0.031076815647406216	-0.35440027397751966	-0.7998272721783942	-1.4824604723513661	0.1096376686460089	0.16851766028752416	0.34021134827951804	0.686700739700995	0.9421849155558055	-0.05257804453826797	-0.1573839296720716	-0.03149109834131504
-1.63126124807751	0.09423727500169475	0.06873216074385725	-1.0140060924575878	-0.6519713967010866	-0.944204952636607	-0.8699889784338048	-0.24711876889309928	0.6149328800438245	-0.7358275122923708	0.8526250460217436	-1.1626477206847623	-0.4942047541472641	1.399869256839462	-0.2768437114036152	0.11751604348731783	0.028534300495055342	0.6598654976692732	0.585865975227381	0.022760210557201507	0.0067216022481196985	-1.2997034989580434	-1.3681877968764207	-0.13469213703922778	-1.0320836131890165	-0.4196942586931932	0.26999019366026605	-0.1444419383496095	1.0144072638555395	-0.07515969886851284	-1.0148693921448588	-0.6377130040893145	-0.28025695739570183	-1.9423854539519982	0.19908939950967455	-0.37258703501687895	-0.11584527631201111	-0.7678341520639169	0.08535879679413713	0.005005944370842291	-0.6891826174539081	-0.19966592625938986	0.7282358398082764	0.5472739779475915	-0.37737083535599136	1.2801284722215807	0.1944250839339016	0.9954069530678399	0.9622748857587187	0.21803397198300903
-0.7625959035533589	-0.27539265594810586	0.07386959200482339	-1.3169862273406234	-0.8266408400733913	-2.3940395487514365	-1.216385791677064	-0.20079217450946402	0.9799496443173517	-1.8067401028306354	1.0424157110873167	-1.8577278443591625	-1.2483357030551137	0.4786627265733262	-0.8904939293574263	0.07682165610137656	-1.1302351837831144	0.8581700321490778	0.45416512127143377	-0.07815168305381073	-1.3278656452147135	-1.133301936152551	-2.308650040348874	-1.0930427567774468	-2.214027157257337	-1.4910541028300264	-0.809609384034705	-0.3386987123531894	1.07011747431895	-0.31790289913997566	-1.7884307455586934	-1.263315973640584	-0.6618665284447376	-2.693827244390466	-0.00801245585459276	-0.7507891338127473	-0.150692362165006	-1.1891867968059333	-0.27817962589202305	-0.017986297512298268	-0.9735367017324704	0.2502653201655457	0.5367005768959882	0.46881420408659186	-1.4731273205724644	0.7791524246196874	-0.37169745203406845	1.2275076944274388	0.6821165056354677	0.4270233410747495
0.3472279292969159	-1.2796211987346835	-0.3309228980682904	-0.9601928986947693	-0.4656015780176861	-2.793663383008179	-0.9964761729930136	-0.21227298359852287	0.5051036716089179	-2.2262854644586403	0.36223969142424634	-2.0784325465559492	-1.894913257003107	-0.8806520256195836	-1.4607833663876462	-0.23811563757054002	-1.8168077994538423	0.5433480890568541	-0.37288305865700416	-0.20226587998416143	-2.5961549780572013	-0.5170019251327158	-2.4023778393949438	-1.326533908714377	-2.415844439679441	-1.642277885152152	-1.5243236836607494	-0.6656585964306633	0.38274759106410966	-1.152424571363259	-2.186049241914725	-1.697549825556004	-0.7906340441476281	-2.28476850366841	-0.5273368857443743	-1.351768990138499	-0.21541997426949702	-1.462440718557677	-0.857854584239934	-0.2661787609606391	-1.0805457060110955	-0.4462520029559094	-0.24602449502124438	-0.36701622559452496	-2.2797976827017767	-0.3657758907196214	-0.7216145219183063	0.25028439457720303	-0.6136469956515258	0.2690587409248284
0.49029191459901744	-1.9082321102756536	-0.7585601811481297	-0.46843933558719986	-0.48955843653949344	-2.0392593914310178	-0.6141853074498806	-0.6319349247364356	-0.1898544645973608	-1.58461064759879	-0.4216989760470972	-1.6558556408167773	-1.691011343026444	-1.3205120735926072	-1.6824859704248742	-0.605052002109316	-1.8789302911743184	0.12187961036562893	-1.2113448288853268	-0.40815401819990926	-2.8177892331377303	-0.18968812456872633	-1.5548980764304858	-1.1601533800312724	-1.6750943167834025	-1.1078799536743307	-1.6369214229739315	-1.2276161107836199	-0.6601220460728606	-1.5271782797387652	-2.0776550418290745	-1.2208119867618437	-0.8100524170921989	-1.3027915866499342	-0.8723744333567652	-1.6395343741554738	-0.4682926486453076	-1.6911296773097493	-1.319656051710282	-0.42218465594203075	-0.7714424316448872	-1.1760747627170864	-0.9986342062828869	-1.318617366488714	-2.2834734925468982	-0.9682534790512793	-1.0579505370247801	-0.8390174297046238	-1.726854571754579	-0.2777369198089812
-0.3579797191016683	-1.6907392661770775	-0.6241008301377261	-0.3197695217614871	-0.9936925162894163	-0.9103947815730818	-0.2610144032687644	-1.2616259218595407	-0.12611626886607244	-0.30250982275112953	-0.4845822983232332	-0.9609926012477377	-0.8340418930409274	-0.6550074519986565	-1.2861714498657668	-0.6411525345449333	-1.551276733163187	0.018945223091593997	-1.3023950911843514	-0.3908761370062456	-1.7176884217634705	-0.2654946687357353	-0.5063629606543448	-1.081249811828465	-0.7856025425356205	-0.3768608712646246	-1.3362391515266232	-1.571607509246156	-1.0619764116150379	-0.980302686950479	-1.5294402631490016	-0.16300804877527025	-0.6751628434346925	-0.5840166717770979	-0.7907631864586047	-1.270673024620371	-0.6559238787223625	-1.5648159838093212	-1.3926635693896574	-0.36661760614953687	-0.42839882836267096	-0.8841914806951743	-1.2044545226000474	-1.4297814400637683	-1.5510379216179035	-0.6309139715437121	-1.2049151993013747	-0.913775116297764	-1.8568088593244287	-0.7033200010788431
-1.057795222464716	-0.9589899854022843	0.005811291656566989	-0.394665648955632	-1.1986618005646827	-0.266963596505744	0.17351268261102867	-1.4908867608851937	0.5569359521843467	0.7641620267338862	-0.07440917534368739	-0.5060830205739117	-0.16965009629746963	0.06681224386425523	-0.24824400376369987	-0.052058685514299305	-1.0157871813410093	0.05867538330490251	-0.5190753712685381	0.16595928048087766	-0.07485127822225189	-0.17921805991620518	0.007520390839480786	-1.0307591329874868	-0.42739432941416744	0.1684264295506409	-0.8691510338966999	-1.1881170559088043	-0.26287942071129405	-0.11866981972876858	-0.7438239003656656	0.4226393468697864	-0.10270525004370683	-0.3325398012218704	-0.45227328272288847	-0.5604716716210819	-0.47409822452837797	-0.8285258744538342	-0.8893437254019875	-0.2558989619278329	-0.44191255027189136	0.07988379056831271	-0.7586393924923126	-0.5951760187368036	-0.5832831155189977	-0.14674721351311282	-0.6702441429626754	-0.2637191197887689	-1.2379074691097751	-0.3895009996587407
-0.7370793607220556	-0.21700528874288508	0.35930673200018926	-0.1734049454946752	-0.6001693728743684	-0.27128477430480624	0.7218475145238893	-1.0152274534386165	0.7583572932224891	1.0978887310962764	-0.07558604227739535	-0.3938120806622742	-0.13167803534389003	-0.04007056670433633	1.0082881330456746	1.0278242012431695	-0.2710492555088589	-0.14905016311307537	0.5346364112922747	1.0506967350681016	0.9993704105644927	0.45890255140369535	0.04189229254557372	-0.5532200017482679	-0.513672574874587	0.34258873627120395	-0.34900039911442254	-0.2558693964450304	1.1015524258357754	0.2431646251556342	0.025253004448093627	0.07420305017625445	0.977474455001236	-0.10540875428689427	-0.09613259885773207	-0.1458526758507798	-0.05023042418789859	0.12919946228242443	0.18306331621178148	-0.23647102530262953	-0.5908179526920001	0.49106554974173133	0.07074845658313263	0.25373070418350097	0.17081184306927216	-0.3100230290709893	0.5823202661759916	-0.09039754897262699	-0.626083267134895	0.6942007994940097
0.15478195674781625	0.38790559347196607	-0.09096686780128532	0.5537042159698965	0.2626525044408883	-0.40415973034987707	1.0940675719014372	-0.21847283176783544	0.008808752912450164	0.887629825955186	-0.6278084971632085	-0.23509966004042887	-0.26379979701822615	-0.6675740024852744	1.7619918945297501	2.00257792992051	0.6163520206853201	-0.4427987306093679	1.1569694395894758	1.5512922937817466	1.0863075888855183	1.2556178653979515	0.22140715042396397	0.45044427622208544	-0.44293217390760636	0.14221867670290714	0.13533408836906055	0.3771866965270741	1.7611274943447874	0.12885609365552028	0.5737636484381622	-0.44221448004625497	2.06562502450966	0.4387952942327337	0.2854867540092415	-0.1926240654503691	0.16398185595966344	0.4654688854567989	1.465650819085653	-0.18345508294466215	-0.3011126911489544	-0.06771943539634384	0.8813415206719274	0.25653615588194784	0.6100616126349763	-0.7828466326835398	1.7229004215480106	-0.7479307623950653	-0.36445879245308066	1.8248748898393854
0.49372040178718435	0.910235322822635	-0.8706860420973591	1.3660565270272091	0.4787523078550763	-0.12729652888954957	0.9717579006398132	0.2976390487829106	-0.7528478933909899	0.6944224177678299	-0.7825894761850944	0.3840503521431792	0.12794326629400748	-0.8947759400134838	1.5486277464710345	2.272582208228929	1.3618577273563983	-0.1863736850529677	1.2310503979638663	1.1794326146205325	0.7043892859899115	1.4842047937089857	0.8559555352080943	1.432755705134598	0.13771108779961005	-0.21126677515835984	0.46181331209798954	0.10373448112429491	1.1780396711458094	0.30188847816585634	0.8595262778996607	-0.0460429726409245	2.426552283207122	1.0476039035894458	0.7943872686033265	-0.15118082330955485	0.010356103844387584	-0.20712081128883011	2.353520526474982	0.15984287303157121	0.5269739453068844	-0.6204008607387785	1.3818530260366282	-0.3491139301781777	0.8721305918489586	-0.548652725801217	1.7770692446505234	-1.1516117002800985	-0.12197654797150909	2.1821525912554423
-0.017757016140969025	1.2307755442055235	-1.0138978814422401	1.7099712957224589	0.009296591732296975	0.5891408210761869	0.48221767843262364	0.44547061505988456	-0.40690910948932013	0.8504646144475297	0.2006440489919466	1.4164421653973103	1.0674164619520006	-0.48389132757572556	0.6508336094556733	1.783744781120372	1.7098814504498854	0.7904941883928651	1.2109283891971665	0.30345937201603757	0.5973316649615589	1.0157388940037808	1.555852964822119	1.8096841726073463	0.9775931218852847	-0.30293725114049547	0.6537179899449883	-0.67472698341164	0.1536733767703265	1.1907670479298662	1.0269091783812077	1.2914079705485544	1.8544519064007985	1.250125890855108	1.2844150834030532	0.5496223611872832	-0.06488134042909667	-1.2414949024946234	2.442815476572615	0.7794747984659144	1.2268395507862835	-0.1320759269052451	1.525769816750783	-0.5947265480662046	1.0660645856178446	0.659930754468791	0.7847127863192783	-0.24790148011808807	0.5068931227786362	1.6780250779027344
-0.4497332435863793	1.1283819992600703	-0.2862096938416039	1.578166362212291	-0.17504231557543723	1.3585473950662974	0.1821353432795028	0.6925218044403532	0.7281264538725173	1.2132716965554617	1.6305581381646315	2.3607786950874776	1.8723461865124562	-0.13078878130373336	-0.05520143929634634	1.0563184033461746	1.7480814577210386	1.7027764343597094	1.4662037592980954	-0.13185624987867814	0.9334115439711648	0.5247007090799373	1.7969676955555414	1.6757692068192709	1.595050689699515	0.18433421420715543	0.9757987790124945	-0.9018980282533406	-0.07126652131934097	2.238774090339924	1.2516678579398515	2.4546346352970554	0.9612166981565882	1.0442988676531066	1.3914505804415715	1.6730597210190117	0.4936399938235426	-1.493366301894288	1.9048336735194928	1.2507360862322707	1.0604477326881292	0.9885552807642541	1.4726543111293788	-0.057255116735641653	1.1713521219474703	1.8841224146120994	-0.053621580883945835	1.3818454253826882	1.374583696173406	1.0389687198507764
0.11058828983078157	0.6848108033162614	0.4680856043597848	1.4661660073513885	0.6588002900030508	1.8281158986085912	0.4624783465935467	1.3503919204818737	1.1858255050522912	1.4261240742361312	2.021131892452109	2.7058175071947774	1.972775234126641	-0.3844484243499562	0.12592566454057522	0.6212243847082806	1.8045668833143942	1.6252254900740921	1.7900607876677301	0.3951019014597584	1.273691191716832	0.6820204015786352	1.617694987926985	1.6448646718615867	1.80866204351518	1.0891723024211508	1.6308216730888527	-0.025603142045376302	0.8002171942223151	2.5142417346255965	1.5147552657090955	2.5216785864477886	0.5534202755532729	0.9425737328099258	0.9743820927911697	2.2779459134473843	1.5771809369596093	-0.48016446369778293	1.3235844730438993	1.1247023452261833	0.0989393481466344	1.294190308013112	1.4003568776147493	0.6414074272360308	1.1402254737145683	2.0844856286952544	0.3791187023686548	2.0432280605520794	1.9041452176648344	1.005150085608256
1.2762670087298766	0.3560257515134789	0.4096436670271641	1.6337186221701487	1.9360730034388214	1.9347578725767152	1.0535440879557882	2.0506405868571553	0.33410706937649054	1.3098618263972526	0.9554664937846171	2.327225398684204	1.5404610388618716	-0.7617089083122233	1.0440043923977524	0.4975203450232162	2.0038575440164337	0.6935734026694776	1.6717513240232849	1.361348326206213	1.2117336840485498	1.3320229229592866	1.4944729951419826	1.985052648584491	1.7878291490297218	1.7612066931780446	2.345767931324377	1.3526330031146285	1.8495253096649094	1.8184338980221963	1.5808522398407756	1.868896783562096	0.7614411622970413	1.3005732071792224	0.40160167604756164	1.746019546544928	2.3312297936109685	1.0982500233921666	1.1145969574665404	0.4602921783300535	-0.769928060871299	0.2330599210889768	1.3282587933418424	0.7755847844812153	1.0095297265087755	1.421081445629038	1.816716587111457	1.0861613086006403	1.7740729863391242	1.5115264348503423
1.7513208000963887	0.5095183255696469	-0.12008709303347712	1.6575656279434294	2.3154535355000667	1.796973169763931	1.2678347664337952	2.1299680620843966	-0.5985603081177087	0.9797985559130881	-0.2380663815437491	1.5003863004355655	1.213768571978824	-0.32592326225249346	1.853858874140468	0.3204346195464822	2.0687604976526393	0.07131692883648054	0.9991587992990453	1.710545129192295	0.8639211134692413	1.6677741016304566	1.5988137812907022	2.1956976376480033	1.7015206903687943	1.598619563983155	2.4773099580871873	2.1006124079635415	2.037472244690905	0.9198411705558155	1.2880786893282339	1.6345186624025727	0.9465090525203032	1.830930232057976	0.25151607700891365	0.5693819385566813	1.9768797788858818	2.0540342100228863	1.1674327230801205	-0.1306970262251116	-0.7236876473835484	-0.8738830957542231	1.1431307034772393	0.6073671442396439	0.8934313313878525	0.9726247384052191	2.807418220755042	-0.091471302548261	1.3074405943847929	1.76924287923404
0.9670236706581752	1.0104339505353837	0.060833180328268156	0.9495287682484082	1.2674251619665795	1.5248182883304955	0.7606902105283033	1.4611044996361482	-0.048270906164226295	0.6627600975980571	-0.06450053948128245	0.6349139588879809	1.345503845327077	0.9763857048476583	1.862719934534724	-0.061190043736906403	1.6820183438941148	0.5296339404199968	0.311376436190892	0.9807444833696906	0.6829451014615755	1.1743665742571876	1.5069295671566822	1.6498699847356553	1.5302165674475308	0.6687998688425476	1.7082160822105636	1.738475191278617	1.3133614797321453	0.6455420726948525	0.8534349435034184	2.1885136123954076	0.5172839560597645	1.9721809845935687	0.7136207595311619	-0.07047909598131646	0.6624059675923131	1.862147425406737	1.114496092242744	-0.06042805335776998	0.22670460562021819	-0.2527138858780985	0.8145320194994567	1.0583217252890025	0.9043222503600686	1.238211521039766	2.2803492041280653	0.2999244926042813	1.105648593277445	1.166182751754389
-0.12026892758077166	1.4048494471258857	1.3846383728538454	-0.3507812835574904	-0.24570233330081662	1.1977127718429346	-0.05746110171346483	0.6508546293024818	1.5995847624601427	0.4831300006228914	1.1520709401021487	0.03248322988785971	1.6866345340665336	2.00179889814296	1.2046261433861376	-0.29900989330879885	0.976725332851638	1.3452857192981835	0.24230664069002444	-0.196691052133236	0.9042897313988985	0.1875426131478826	0.8175180723382014	0.5188626465786098	1.2562877386888083	-0.2803466797503952	0.5619088701388268	0.8358471266871806	0.4639502174241382	0.951436798539534	0.765882357545831	2.5433873631409902	-0.31581738016215166	1.6338475462105837	1.3670588961542824	0.4687226665785625	-0.6232721665958586	1.0591523469231716	0.8666522169823143	0.6123636016996241	1.3637091472948861	2.0787784376200156	0.530851098491703	2.270446616685185	1.08318852882514	1.392395256870624	0.7215710948459627	2.0328401691557048	1.3766648160247805	-0.023331720615385187
-0.15251662141560632	1.4414749614617663	2.6829781103217014	-1.2937611374241493	-0.8638703115574163	0.9175887491511676	-0.45020038621503594	0.31779482425444605	2.0491527219363057	0.41379317846594094	1.4508257402776306	-0.19902977167998634	1.7608144209565106	1.641921280772338	0.6432853620513217	0.019728922421718614	0.4927501465064562	1.0079249998496251	0.7759145882678306	-0.7794774977818486	1.2907758665365985	-0.5564471232947314	-0.15113511992626627	-0.2594164119692027	1.0401163518459984	-0.5270937758669785	-0.0013509470069010682	0.23994742898070676	0.036285905034024186	1.0643132940953173	1.2580960048132048	1.515032138086946	-0.768438675136915	1.3057846258733634	1.5876643223682672	1.5986822812191113	-1.0032957935412024	0.5681417796714089	0.7231038729008582	1.1903162626775978	1.9891391766193445	4.007021568539356	0.5302724857854433	2.996074359558411	1.3470078257269207	0.3350526259933122	-0.39082581814277073	2.798226275997896	1.7282018123884217	-0.9148981904727225
0.9423309975726254	1.2339376444974985	2.3387213883719156	-1.0987571323102665	-0.37639007632217925	0.7426285313690271	-0.14706049650764716	0.3621276016066375	-0.21181077219383104	0.3475857137889494	-0.4176135202957853	-0.13942286102637297	1.358717160827901	0.1437356593530143	0.7330683271684477	0.7311034661422716	0.5753640286553707	-0.9562768724517468	1.1945526933156994	-0.4031777882310317	1.3997800340397335	-0.749058356925148	-0.6065657086486983	-0.04357350367938295	1.021015233616357	-0.09208363011294468	0.4091977892579526	0.12649715641842343	-0.2363948068076225	0.45423334642266433	1.9090283357091442	-0.7286845021144794	-0.43061524773134424	1.3499356327602172	1.1267505693546878	2.1044102158336155	-0.495376800442428	0.7657637192187583	0.9092948353867966	1.000547302476326	1.8956732903543174	3.4985883763491805	0.7732711921509485	1.8871342717652344	1.467189982032798	-1.7418777751259156	-0.23093853256349134	0.8431162939281767	1.615210356187476	-0.9514776110243406
1.8202182631758868	0.9101918201397028	0.24600713473869357	-0.07893794674125679	0.1693079138617133	0.5665241946768207	0.3984689793199992	0.17800999212695875	-3.7216829210774574	0.16617755835466141	-3.246209959480163	-0.00469979461564694	0.6095418013298258	-1.0979502500249825	1.2404341211143208	1.0899549579311445	0.9232432702454044	-3.2121948877090447	0.8186555822390391	0.3245470154845191	1.0069741408715718	-0.6938301406759599	-0.2601021193392859	0.6914857167696028	1.0035151945596734	0.328916623304192	1.1458736570315935	-0.006754351748914403	-0.831158772455749	-0.5556491586117235	1.9194028233562581	-2.6242871750159016	0.21127783610365364	1.4191410687787283	0.2640849052866893	1.3757854213790324	0.18447747052306068	1.2462622870822924	1.152633083398285	0.0497947051685011	1.2543170962892154	0.8162530135485088	0.871106411247131	-0.6914481727987836	1.167415433869015	-3.2813669289851304	0.5477351267951733	-2.727956300965314	0.9045545070119984	-0.43987931017514714
1.341344894513476	0.34392638457353997	-1.7883919561890471	0.6534486665821662	-0.10994992757993446	0.18885627194369853	0.556889753770668	-0.45710901530777714	-5.230121381302669	-0.20487257609431475	-4.44392253215241	-0.013403485320338039	-0.25263113927424835	-1.036607215067616	1.4222711039271725	0.5208152949007974	0.8728386593428485	-3.9119859808113486	-0.2698939649095348	0.5842186940652706	0.26041274052027485	-0.7227158256964116	0.2237827595751228	0.8447513532273412	0.5745669601735818	0.16921974418184277	1.2113251729540004	-0.5056816032758366	-1.5539594892844109	-1.199794987945416	0.9004169655861142	-2.7901182999867635	0.32818395989907734	0.8525554939141985	-0.5283560646595999	-0.03599618519934434	0.4831091181643511	1.3769661766519117	0.9005391000720663	-0.9688285223183037	0.34131370581624837	-1.7537948069258005	0.4535274759608901	-2.623914623312745	0.3686328555468618	-2.97971206474619	0.6992432759638552	-4.824740475168384	-0.02594257774685659	-0.11056498609421796
-0.06297819859286569	-0.5641220169042906	-1.8647705612881822	0.43701094375856686	-0.8007911927226409	-0.40585007329933176	0.2302524006928764	-0.9916750222777354	-3.160357173596353	-0.7024581814252379	-2.8161673890900394	-0.2079065166155484	-1.0014141657197706	0.0015416235216783097	0.8343292353571291	-0.6886864734876254	0.14070243788872186	-2.6303980489311436	-1.3011790361071423	0.24079717029582395	-0.4721789845721131	-0.6955429863948992	-0.013255401831586808	-0.023458581141502163	-0.3449118475574716	-0.3625921522016212	0.37521319475575915	-1.0120828895098768	-1.6319918320395508	-1.1105263182461695	-0.6281722431093346	-1.4231258568573955	-0.2614134162957353	-0.3717635756600245	-0.9638978164132406	-1.0339581653597962	0.5252389639608566	0.9500369492506014	-0.010586514980529604	-1.2847681267903495	-0.4866608477226609	-2.2928930384801998	-0.3706692712403803	-2.124402124043767	-0.6096842009163547	-1.2076675239066328	-0.1271269334582025	-3.5681384455222416	-0.6606449846202241	-0.2514530209587065
-0.9519224361203671	-1.436044806111847	-0.04859268645579548	-0.18989543458613067	-0.7819709434849897	-0.8903866332389998	-0.07093933816997883	-0.7716721716578381	0.6010243415909003	-1.049196274704101	0.1290101930989213	-0.4032712208833937	-1.3544017918939135	0.8636043226495129	-0.19030276197849594	-1.5709364269235884	-0.8180290513707157	-0.7378585086740959	-1.568651611896767	-0.11003477041443668	-0.8289748535186043	-0.2499218535738447	-0.9219605789762245	-1.1289169112032806	-1.190940128384847	-0.5374717641257191	-0.5664098178418834	-0.905070070054293	-0.7242500682446512	-0.5860688259657078	-1.6193319017427799	0.04150150289893924	-0.8328870881569614	-1.3629817828066175	-1.0005437991831811	-1.0109740505169094	0.7637937002889584	0.30704625248337974	-1.0320434336820472	-0.665836236332542	-0.7557771269263918	-1.020732507517183	-1.000260027414337	0.30891419811984305	-1.1672189350718207	0.4214340415020982	-1.0396465432101862	-0.21563156378806858	-0.7390712639253841	-0.42314930873697154
-0.6067244224112853	-1.5423129027665283	1.700236548056632	-0.1502639924021481	0.24169304975835695	-0.8319706307611724	0.17936291568719076	0.055314985525118716	2.695339119770902	-0.8524469358300444	1.8269316748272493	-0.36341820840018657	-1.0470814413579927	0.8819260266219214	-0.8636134524584878	-1.3954091707985061	-1.2486802316323178	0.1533893286416561	-1.0321944492638522	0.10389289592101114	-0.6082635710238882	0.571508374978853	-1.4884873179339497	-1.3146769651281849	-1.2046746849071126	0.027075368281138018	-0.7003668609448297	-0.13746827404560782	0.46524290354031334	-0.09728150271649118	-1.4256370196505475	0.5154484345905397	-0.5430718280251697	-1.1983720197912047	-0.6872708359596112	-0.24446026177225438	1.281976042248444	-0.03819364557046392	-1.3646764153173458	0.4837078222897019	-0.15221967524786056	0.3726826794777704	-0.8737675448363694	2.3401651615957553	-0.8632936249669049	0.7759202170276827	-1.0103316013842907	2.293916129357363	-0.33463936367294034	-0.04980864064334037
0.25725531204520846	-0.5385339696860799	1.6759701695129676	0.8613193442159247	1.2576963195368784	-0.1325773218868526	0.9536372553583762	0.607605665031128	1.7951275508654068	0.0836193477593378	1.3198018033328969	-0.03937412417154843	-0.12517430326801957	0.390347091266935	-0.6985608556733593	-0.35821016652745	-0.8439195698912054	-0.17010173186299768	-0.2038514960227415	0.7973070808438422	0.1314754019259223	1.2018537543542451	-0.8681791942378169	-0.33170959754984114	-0.23989432501718455	0.8995168461743493	-0.01670400954452738	0.6396200209381827	0.8519319384682373	0.24394528288543335	-0.33191162496696786	0.23524058086637775	0.6264587650333662	0.014620824719713694	-0.1045775224438535	0.5848618033884941	1.6167192268800186	0.1731522685210511	-0.7373730196505451	1.515080552723717	1.0505495985456723	0.748392340381624	-0.030132511687786533	2.2221729304023494	0.19852837086242298	0.2133139160970244	-0.0503716556158018	2.398474867707235	0.3041117653033122	0.8366449336967936
0.6104202264721708	1.0300784226788209	0.22018259428103748	1.9560660217818493	1.1804672465422206	0.8121596691332732	1.715858515921126	0.3158579007538068	-0.31064738931915586	1.4656857347387706	-0.0432837989789552	0.4007529100169808	0.9258723848886741	0.04985363152115829	0.06382862944961659	0.6587965817605288	0.000307565641502652	-0.5967142277140178	0.4203418453444813	1.3792397347084815	1.0463329171692513	1.1535441713701944	0.6185926361402037	0.9156198931046177	0.9924326176907927	1.3148454686124431	0.6291136668536302	0.8547483017426977	0.18731050857256293	0.6234859491437431	0.8181696890961583	0.14998120755695357	1.8089284374194485	1.1756674925301653	0.54949101624951	1.0737539423811489	1.2921558786214293	0.7978005321145943	0.33603364973146954	1.9903686202931972	2.026284568265133	0.4704069393509234	0.8912596741856608	0.5209249389750837	1.4302794441535684	-0.14076610755272134	0.8890682272761701	1.1434408647303906	0.9035885623078254	1.5603821019114479
0.49727679953559484	2.134393522992255	-0.8153775677577261	1.996263837475618	0.2502281720551984	1.429522480079666	1.9411597964391312	-0.3361123865022653	-1.0337684670459073	2.562785990009397	-0.42405898046805623	0.7722640750956149	1.5172964703592997	0.03101675268367289	0.7225633802966535	0.9522256319425185	0.6158157089711248	-0.17944291918737473	0.7086241215231491	1.397539704769069	1.6599976309144462	0.5951936163072509	1.8053354631933092	1.3657470541342505	1.5708615798794205	1.0235982113597943	0.5058565367573777	0.7097067058585026	-0.6433873237130189	1.0796525636799115	1.4264348231860406	0.6419381354587801	2.090363501917229	1.327048052485825	0.9570679591473756	1.268941876266078	0.3992469863124204	1.421299485474902	1.0639842723496498	1.8557802250184203	2.081317553418724	0.47299254433158405	1.217593789067577	-0.7052829904919616	2.205497267388357	0.21403670317615003	1.0341498159255174	0.5098105454090499	1.228579766082869	1.4846034317708288
0.8332562220692854	2.1796969593829605	-0.20719767842889866	0.7901065281546914	-0.22715595160272445	1.4149047032870603	1.505015880118195	-0.36998544972399117	0.1904733992418273	2.659751827920426	0.4691745748056387	1.025734657773668	1.4567733802211182	0.03821263044790394	0.7458637508760682	0.5689118206517592	0.6298056115863465	0.8105995227109027	0.7488342755964463	0.8984509962487991	1.663369620023921	0.1491648197220498	1.899389320607719	0.8207452015166407	1.1974074551199503	0.488596361307074	-0.2592597306548994	0.8712452924958501	-0.6365485649519642	1.333526311756968	1.4935928544831478	1.136362096838531	1.3040649963929716	0.5723507202994751	0.8841123168915218	1.3236637491444745	-0.4695937071950071	1.6117318693020533	1.0614757296286854	1.3233186943739013	1.325490205083554	0.9266603165103565	0.7954208907705372	-0.2124105657336499	2.2341627474942043	0.7486213349108163	0.5211530364076914	1.0947869674296284	1.1455466297961316	0.618736824893205
1.8996977983146415	1.4178978988793784	1.3665817165454872	-0.8072222176819055	0.4484109444868317	0.8425777945246009	0.6093396583467096	0.4321599320556363	1.7118251685058747	1.5768336834434311	1.383033906071338	1.143282377044114	1.0196164795248492	-0.08880147499926642	0.14373799242510615	0.07961544633946355	0.0911935470389368	1.3784953337460832	0.5546645793110916	0.19182739346098976	1.1005073131837262	0.12817105211927501	1.1546316908448973	-0.11853606361786188	0.3147601229857048	0.21138923219390313	-1.015540853377637	1.5062749037711767	0.18567252529740075	1.1088194823408466	1.2582894419258612	0.9182824743543591	0.00491829272150847	-0.2547451789141458	0.3873955865422957	1.1699638073503733	-0.8464715061247878	1.1629873732534783	0.5205586358747227	0.6566631211659997	0.532355313833568	1.167269217426356	0.006193128917763571	1.2417301286326545	1.5495418945396289	0.7567149623936243	-0.03271810398570121	1.7870237054707876	0.7035646833914935	-0.48887795523399646
2.6061354190539947	0.4720331251641899	2.218825611887192	-1.880629619681092	1.3693748262760583	-0.07598824421356139	-0.510850057355135	1.119038649096468	1.890920074029815	-0.1867411885628859	1.220216241249636	0.9560528734230512	0.5068675499931631	-0.13701285360885782	-0.6901883336600372	-0.07783997553899095	-0.8036492439825684	1.0423719363986035	0.047338595055897104	-0.5548392128853683	0.23507172147132374	0.14794618493721126	0.3186203200244743	-0.9244384617921865	-0.5200364042170852	0.055780703483520905	-1.4602597701956734	1.8897967831565554	0.8292165701852385	0.4875152742266107	0.7195701328152335	0.026445171649948727	-1.179710465717468	-0.6780365824683963	-0.23935773079325373	0.5879789879027026	-0.8508290845654705	0.2122170762097135	-0.1666521316927482	0.02367237438669927	0.2878905326120855	0.7133389058805234	-0.6781198094239258	1.9526556624970604	0.2887168912366099	0.2402778209701805	-0.41465537275162495	1.4230854047884767	0.11986753607006972	-1.3522197254173918
1.6493604966343691	-0.34118582887785426	1.4953408535948172	-2.2940463813448106	1.022022650368211	-1.1883375109787622	-1.6909443511607227	0.6035743794541742	0.8554085509426501	-1.8089317898626704	0.24582839674734755	0.22557360641997914	-0.12150124023372716	0.08661638694478892	-1.400139014431819	0.03527424138989923	-1.9063442037777945	0.28912501962737447	-0.71619863122588	-1.3698410920087352	-0.74298173977058	-0.3869548588902051	-0.30161464922837966	-1.6461980545809853	-1.1812532603485524	-0.5452658097565262	-1.9060030469045293	1.1744505285894329	0.4676726948147472	-0.16764631907418198	-0.30267510427587463	-0.8389640947750032	-2.026065274568108	-1.052403964975218	-0.7347482093645633	-0.4682895973460515	-0.9813589338824482	-0.8619361935804014	-0.7945804310398287	-0.5353006001751792	0.39050312318925695	-0.11797631533408301	-1.0807231187624076	1.1273620845958248	-1.3469161009230213	-0.21177662632566946	-0.9844262829154159	0.17275061227672686	-0.3816945990669487	-1.9113004832723823
-0.7854865049259413	-1.0755686279130552	-0.13313036366838024	-2.478680094101974	-0.8411802652015673	-2.3065089807328802	-2.705085438111253	-1.0124523799931835	-0.07600261728773708	-2.688874313011975	-0.47044266799893397	-1.0078938853145638	-1.0423114373261542	0.3958358831423846	-1.8987455040850127	0.06247142836946948	-2.9983969976201053	-0.1252662352604397	-1.437956842486622	-2.201690580089988	-1.798342133475594	-1.489766303723051	-0.9712904004886449	-2.5005059527122184	-1.831189522954958	-1.7257597599267989	-2.651104930338416	-0.5244186317124644	-0.6865347770612112	-0.6046816941516006	-1.6871547704895933	-1.1499082840189332	-2.595034178886314	-1.889568048973481	-1.0419064022186455	-1.6914446773122382	-1.5042342201811094	-1.7096941993319283	-1.3478490513708334	-1.0403484874506297	0.18845000345310495	-0.7214378870185104	-1.3004470670050883	-0.5332260806509285	-2.9244123155494077	-0.21353414426030898	-1.9842685697317184	-0.8829547553408907	-0.7386169723020072	-2.318846137044373
-2.9581334068018794	-1.7015909439054622	-1.4566234324810958	-2.6305118287366813	-2.734322331546331	-3.062930301517436	-3.210995406157951	-2.4004401502020607	-0.15287254685759694	-2.7411369722595187	-0.4062662893536967	-2.241596105233334	-2.0828002509179924	0.45319515826313617	-2.244144560789335	-0.21826728202473444	-3.64938851086641	-0.014694765657423612	-1.7801344155589074	-2.768566698026337	-2.826647342330106	-2.4462332150176067	-1.8432552074389799	-3.2414558866568743	-2.422001953000865	-2.774357997985609	-3.3439994124637127	-2.050666918854257	-1.7159084765334829	-0.8853865260641366	-2.822454091255101	-1.044641785322088	-2.859169857721849	-2.9688845322281794	-1.2100194951589616	-2.5845866462398175	-2.13745540069667	-2.2202876529910505	-1.7847077764627495	-1.465769977225924	-0.5781871520904847	-0.9876845554340101	-1.4418710704061724	-1.8582397514079627	-3.794616104825874	0.026344052358519502	-2.9806935236438266	-1.1325540999775932	-1.0428071734884188	-2.5464717106101458
-3.3613677567238454	-1.913728836573743	-1.9944683351411225	-2.429106139781603	-3.014665955159875	-3.0793447563841325	-2.971767750418617	-2.3713185777430987	0.1580686753511291	-2.280056709188935	-0.021722033544051715	-2.832067760466522	-2.672927318969314	0.2423196369055059	-2.4062638249732653	-0.7096182483960892	-3.4191266825176263	0.23233767143005132	-1.6450512498263956	-2.7809042689851236	-3.4793627587326896	-2.523487486835587	-2.510825642928091	-3.2469249548687453	-2.601194629424155	-2.7926760166720284	-3.2430052831673075	-2.335537799362353	-2.01015207083872	-1.182711834048022	-3.0738525896292006	-0.969461628732551	-2.6341328408544937	-3.4211069444457376	-1.2106638595085437	-2.805802247910761	-2.3643889826602376	-2.4822990779907443	-1.9821771815114069	-1.6962949418576396	-1.4515902687910773	-1.2660399810339371	-1.4715778927481769	-2.37671032070826	-3.5217145863743538	0.09313368263631928	-3.228244506817664	-0.9588161656125319	-1.3724708306415991	-2.368588746275829
-2.2836598363792944	-1.5276334166564864	-2.125247825995605	-1.596667256943053	-1.6849677210233087	-2.3613906388127917	-2.1461213009023794	-1.1248577873031287	0.13458391545043746	-1.6992506301977923	0.03986687448300136	-2.5681657453472257	-2.4110822575364517	0.08637754135704738	-2.2483278155661854	-1.1520541532438404	-2.2961365269669423	0.2784092395574102	-1.2168344252215546	-2.270245339622545	-3.380217343431801	-1.7459908006868934	-2.443853712754676	-2.2652757291032275	-2.168547863523836	-1.7197394198864429	-2.1117253742809217	-1.5011942950647088	-1.740013087656806	-1.4812820383508907	-2.419383045979661	-1.0515110827959162	-1.8831147003883257	-2.7246159521548785	-0.9502266968930003	-2.3904333834523945	-1.9999866103943496	-2.581268864564997	-1.9015041277741516	-1.6161352846101533	-1.8055883817298657	-1.6714103614942069	-1.3264309535141283	-2.383589647750922	-2.358946999368721	-0.0981669833527	-2.529535031733189	-0.9717793925539078	-1.662979349639968	-1.725489591792283
-1.3145356394280692	-0.8784701038100104	-2.254453623550132	-0.482283031786732	-0.3159045774858937	-1.4150542795458183	-1.2716302732413793	0.017145007193944583	-0.198508182267259	-1.2466983707204524	-0.22313791777600503	-1.8656820865897554	-1.577133854505035	0.18260213882372722	-1.749353334925896	-1.3658688466676243	-0.8626931394613677	0.19393631709491163	-0.7572399190468141	-1.6073595069961346	-2.554763271450036	-0.8721478909731766	-1.7021126997523808	-0.8645757197854962	-1.4422095371596948	-0.48780712123493436	-0.6373366223946592	-0.6815813953624784	-1.3904346476569862	-1.5730107863943212	-1.499886289990072	-1.0143661127301982	-0.9491742829406571	-1.3879871575413163	-0.46544120650519205	-1.6929031496193236	-1.3788305148804838	-2.5037095079566623	-1.684341204968736	-1.2627220255017584	-1.5622433324348488	-1.8163778899217842	-1.061345058223678	-2.2299688538167683	-1.1613647871608601	-0.29406616296817206	-1.51033146352547	-1.1769221505431213	-1.7582862805976094	-0.9442797921592818
-1.451159244581649	-0.5573282083523227	-2.2690629011468304	0.16441587015369544	-0.21828566562024732	-0.8245201900606726	-0.8665350809665562	0.059293517157489435	-0.3258866478225212	-0.996329113990474	-0.3310557974720025	-1.326831681119703	-0.9147076297593334	0.3244416355345887	-1.1658799046575103	-1.3370885138994912	0.10440114563011657	0.18700936692619477	-0.41971035485612573	-1.1674171284115555	-1.5300051070253002	-0.6046173801674498	-0.9345913945052039	0.035839254463758186	-0.9883018845682081	-0.056284008492155486	0.20254242106678141	-0.7544101675289325	-1.1163950694831815	-1.326957684141974	-0.9942789283953293	-0.6520010868933753	-0.3522537560366117	-0.4585015060356058	-0.007220969418048527	-1.125828468517872	-0.9810492429211249	-2.2462805476150587	-1.4994353520233894	-0.8661026358537539	-1.214741844449458	-1.3853662964087	-0.8168437642563949	-1.9548219182704347	-0.6747854313971644	-0.30051115560927194	-0.946107853857736	-1.1484089909349857	-1.5683561097096697	-0.47461393411838915
-2.0958193839353094	-0.7305602731468257	-1.8823411560986674	0.0015964634814645082	-1.043901557037026	-0.6992065380458282	-1.0015867283243702	-0.6796930212299915	-0.15652152746528908	-0.9041874438519549	-0.07996366089789952	-1.134208774221295	-0.8833316637275073	0.21278761775316254	-0.8650721560314854	-1.147774042815314	0.26857260997071747	0.22329099774860603	-0.24860544650693844	-1.0091010012876038	-0.8898649524025689	-0.8996832795485948	-0.6394189588201431	0.05115864547417307	-1.0138840008989938	-0.41831984161180025	0.12929551859228117	-1.4257587585118283	-0.7417576292911726	-0.8726269025642872	-1.013904193683705	-0.17168102144879258	-0.317326116436773	-0.41625829505382794	0.15938085476354213	-0.9030715545273493	-0.9307110747595153	-1.9218806349394886	-1.3381671002669226	-0.6790767279412363	-1.192162753021229	-0.7178779508816789	-0.6600592378660117	-1.5767342105627236	-0.8886217935559453	-0.19528234087056354	-0.9403742674736448	-0.7823383993131336	-1.1592582523585138	-0.4296452465623549
-2.034546896777729	-0.9309548958219838	-1.1959166357419027	-0.5024993835772431	-1.4041281184626833	-0.6297738931437468	-1.257664159031767	-1.0783023581802842	-0.17696229676658548	-0.8388802941763882	0.18134132674350784	-0.9476611333474938	-1.2355862741453976	-0.08917554350823244	-0.945494078454632	-0.8870436576864587	-0.021927128857248936	0.09281279667155125	-0.25170410284200595	-0.8964896813844243	-0.7364980367864473	-1.092166860211949	-0.6420229022248107	-0.36220384935914934	-1.1790210215159722	-0.7307348953233305	-0.22456259704407813	-1.6857345865889	-0.24118431542061824	-0.4764863889692915	-1.1518935623326365	0.03902835426813086	-0.532897014302867	-0.7330407403730707	0.03162985237367457	-0.9522719019826477	-0.9124953846979088	-1.6479909432742552	-1.0526348758262885	-0.7327268525616909	-1.3824229851833447	-0.4983808609835908	-0.520286570175925	-1.3350763105199381	-1.146330812014001	-0.1427734862260645	-0.9172100803637506	-0.4873773396966013	-0.7105915069151355	-0.4929885964078993
-1.036835462048038	-0.6541027147901097	-0.6200871131827624	-0.5718821190003351	-0.6386108496508559	-0.21899917462110602	-1.1135210689041912	-0.5256193777263362	-0.6536542785187562	-0.6169578743169086	0.060604699850047974	-0.38128850667675507	-1.368058953154257	-0.2186702148712891	-1.0657775244423495	-0.6163850811625943	-0.11964664711618699	-0.22500080929415225	-0.3749433189133227	-0.5973555843658848	-0.6596180999559337	-0.6438385820635125	-0.43436232965258564	-0.4744467674848457	-1.0410646799126053	-0.3715947345902242	-0.09323999343255984	-1.049943280797668	0.0946722597120258	-0.2787427261320847	-1.0261280270052737	-0.10854904274086365	-0.41454693858875813	-0.5543081104495788	-0.1213093083976003	-1.0139147018066785	-0.5667431323289561	-1.3366497242924458	-0.6007875844827664	-0.7695754375272519	-1.3530425839328952	-0.8703472768678763	-0.3020984173623419	-1.3656810694588761	-0.882842308457461	-0.16182433814867378	-0.3850812078301553	-0.5726879989809802	-0.41072270721939974	-0.3124830872779456
-0.06998952677311658	-0.027076472232654355	-0.29662759025600943	0.0599858879953975	0.45504382732165344	0.452566745418109	-0.3954376844418851	0.48682515195129883	-1.1009131635948055	-0.11687000518305711	-0.32928218690225053	0.5297487167959885	-0.9655460874954847	-0.03074847019062452	-0.7366199892852271	-0.36351985732574715	0.31296376408943277	-0.4537707641891949	-0.42544416057759	-0.11802680884735757	-0.22706421603944377	0.3151460930209617	0.13266291850324857	-0.0255597587881111	-0.5336109395935634	0.38313498463218293	0.5937345014303147	-0.10079711487936377	0.09122138199091244	-0.19499187213951572	-0.6226166700915013	-0.2927339344875012	0.36067623802657556	0.34586967645986927	-0.053958462053561626	-0.8159436297824352	0.09937515203428093	-0.7148479683543274	-0.1629506932317984	-0.4527773699309794	-0.9129629195538814	-1.139350392679982	-0.02341768716648097	-1.3038936622460764	-0.1598359589019143	-0.16518906147643553	0.4806791676144633	-0.7427244483812898	-0.3632140851659429	0.09653976264233746
0.03006008668068492	0.32781777500700776	0.10994740348367486	0.9436662974428031	0.7525988392243205	0.9937204753685998	0.6163519906398669	1.0631189859609138	-0.8493760310979579	0.5814100279360388	-0.5015109156661492	1.3981695484364702	-0.19276852435479863	0.14263437445702995	0.17463114130371452	-0.11510553082564907	1.076761864667882	-0.3297563906947526	-0.1399724663063783	0.34521062511462086	0.5902452601005054	1.1901866848135378	0.73103086407272	0.6616344290234437	0.11248395901923877	0.8642989006384119	1.276045197470017	0.29431935529529757	0.08971038242278079	-0.05794345041564798	-0.1045176079178053	-0.1537572556673479	1.5429772997216227	1.4125217864382589	0.18988918023871487	-0.2078538563634906	0.7342353500560149	0.35521596175485515	0.05555701594508937	0.3233694735680142	-0.30471274794905223	-0.5373523878877486	0.2004803749337877	-0.568573154148275	0.5545068479079146	-0.13273301041116786	1.1127929292677896	-0.43874623798800955	-0.5174537557224024	0.42280055771140956
-0.3372528920745689	0.08776272939789427	0.9154110457697648	1.4734405892524516	0.30209502551879736	1.2627859090023572	1.476872301813728	0.949342026449579	0.020468858780164054	1.1928426303059116	-0.1936264506018824	1.9290573490073202	0.6424340660651573	-0.12669846227126794	1.261782420879386	0.17532496659530886	1.7522302775480392	0.08773199110786459	0.5674175891438364	0.6375352116456433	1.5012343147965506	1.5725047808981292	1.0932785613513278	1.1919668699440047	0.8010937781710472	0.9829556996308038	1.5568855751681026	0.10701119588669303	0.653897373877599	0.19001202755215568	0.5212466155391441	0.31664123212316586	2.497206418227905	2.005909989654105	0.34846132349416487	0.7688175067137017	1.0385050040385295	1.6128183544133858	0.10371677827898204	1.2968527327592678	0.12718185076949337	0.8313092652989688	0.3066145959851111	0.8561335745794054	0.9991170787066649	-0.12176943055142538	1.2887429295814246	0.4084628656178632	-0.6525069134569995	0.49709393826741344
-0.05386946268479731	-0.33539742079352375	1.8764580889811162	1.4943818404544107	0.27727216237357044	1.5536917928555383	1.9414861768519014	0.691016649594601	0.6681105360507633	1.423487988907836	0.3374079122459971	2.1500643710573137	1.3803693659614493	-0.8197462260171904	1.9447246165951764	0.5458312189108775	2.142788541509776	0.4938118195471387	1.42423718730341	0.7964691592021237	2.254930924524371	1.5897100182238237	1.3744710001698333	1.5358027665212113	1.662933997929882	1.346567772518583	1.7018827314777458	0.2014180595696168	1.83991481754058	0.4456274488416382	1.3507594482780565	0.7970013825873332	2.7084346858345376	2.032379290788763	0.25689021210858254	1.8460221160161132	1.0597500806871536	2.5495916128437854	0.2767172970915275	1.9878364218058988	0.2902583435875025	2.006565729618585	0.3806498566070686	2.1545258555984415	1.3353575378462366	-0.13130723188982193	1.3921030350864416	1.2069624559986463	-0.49021923816456475	0.5330578331896162
1.2640869137981157	-0.29561223629022415	2.3611560101370976	1.294241846938058	1.4219759117888036	2.1109550825852472	2.059025010129808	0.8174942717635441	0.479024503391532	1.2060853930160202	0.6408963892888577	2.181769188251538	1.8986137076009546	-1.4566634041437623	2.00439305335503	0.9720352099505529	2.3497620198910174	0.6686187765958819	1.938051860816849	0.9792084300871161	2.750857859301808	1.6063442200095417	1.7932770219964442	1.9037363337445117	2.6267542989756816	2.297088537096342	2.218175064776324	1.1883738256813874	2.938273821186358	0.5426844707339327	2.2158990516502155	0.9781831491596729	2.1557479643662543	1.8209221061101029	0.03059019720839714	2.5692396086314666	1.0541225961167278	2.8421198289233023	0.7858771834174437	2.0097145069831845	0.3011393444908551	2.1434143980737552	0.5733218558986284	2.4225507426156105	1.7422413288253322	-0.07694345182767336	1.874121048030781	1.3407794887788882	0.0692836865570737	0.8532643334218908
2.692855620932117	0.2782574990549622	2.046979806463144	1.126722197313293	2.9201960072773248	2.5943097020588866	1.9647950064265411	1.119438399124974	-0.20350926522842924	0.7404885424376286	0.5674029517034356	1.9335269076555854	1.9317590827955178	-1.608499266567068	1.7082726727438524	1.3409208438899969	2.4579410025598865	0.6458229580071968	1.7834834318369512	1.2598547280077685	2.827115208569154	1.6822895851829984	2.086848810740663	2.3074487576272396	3.1154514029283495	3.117642576213021	3.039088698608445	2.449089788545124	3.092829217705249	0.38567406910401203	2.5840824250519923	0.8132347887319	1.2464269093632285	1.5575619160623209	-0.08580601276352516	2.5042992911464403	1.1141671974655365	2.5715843518022297	1.4688540513400414	1.3192935119887175	0.2255310067792516	1.3179207924643062	0.9131339690084779	1.6269748691951067	1.9941878019295773	0.07001067832822146	2.578330386826113	0.8213694088052927	0.7828938715039298	1.4282921391294796
2.9819854630144222	0.7915872120465768	1.2683220296446909	0.9244910183784347	3.1499853094854395	2.286528065458585	1.6664968029152438	0.9007393002753207	-0.5193784376376672	0.3007737734165779	0.3597425569419841	1.1924157096834325	1.2773395267097891	-1.2855220580376754	1.4142148607868572	1.4781296871407241	2.280871355110992	0.5802493690076997	1.0764100848228502	1.5131544078631576	2.1912230193848403	1.4641627700196371	1.6614846172605775	2.405320869662353	2.479999804858405	2.5885371675954554	3.3551968244970376	2.602357761748835	2.142486528601926	0.028383614330380256	2.011729955234393	0.4617904704011018	0.4150222629192641	1.0757404881897321	-0.005565038029467447	1.5693493426861713	1.0460678472757359	2.002348741270953	1.87619714491139	0.2520587176751236	0.026261012462014562	0.315934516357096	1.2093209016549549	0.6241746951677195	1.6459883429999744	0.21621584896445695	2.7681268025636077	0.19448789871286876	1.1927826406549722	1.8081012708375068
1.8894645467773905	0.7132825791241701	0.5938276644643277	0.5114416600869776	1.512197451837167	0.9485192078936244	1.0954483834436832	-0.12155250099155783	-0.11681989470292302	0.024125714584520633	0.3168092681191102	0.0132643312558044	0.20377924853655421	-0.7956359769085586	1.1505583796863574	1.2335304693821352	1.5399293817900104	0.5544907025822424	0.26520784166447636	1.5190492560743794	0.779957693924641	0.6663383834198768	0.3913311378778974	1.8417289719490955	0.8235260714903326	0.4341595847175251	2.4034963390773796	1.0317951674180708	0.7446848841522309	-0.3382468239436292	0.693507695370961	0.08991093880903898	-0.2051105024034777	0.24009060094641194	0.11791373675443943	0.21383405197293973	0.6683713482468872	1.2605836107114874	1.6597486503908048	-0.6818002995739635	-0.2528157582116942	-0.23344711725496303	1.1614691302541966	0.19260548656072	0.6434081043300037	0.281640433105915	1.883162679544854	-0.10124791999327881	1.00214441968474	1.572239360514871
0.3582572747067518	0.18644111935049756	0.19942168222646262	-0.043417624469068	-0.7940197228084541	-0.6739631793986693	0.3530972374505162	-1.3570483701644986	0.5161205134152853	-0.0991508508557556	0.4687040533192347	-1.1295323342582078	-0.5825406387490878	-0.38087820511246256	0.6866630148691617	0.5995895072279934	0.31027512676916275	0.5499185254343841	-0.24930523979981573	1.209623309060439	-0.8598957341334015	-0.42210107497848015	-0.9612839643275894	0.696070069521534	-0.8002982538770531	-2.0362859058652565	0.39717458694007424	-1.2325354497636285	-0.31631276277001485	-0.4991153145047501	-0.5751534613391998	-0.2275507805317988	-0.7284700060127118	-0.6488231331383262	0.08907241807947021	-0.8324961828213374	0.15933448361415226	0.36061699631501226	0.8783131033627125	-1.1311593084592775	-0.4347815717561998	-0.3689999194633557	0.6067884618830783	0.24067528070884836	-0.4209520008015087	0.32277618583820333	0.21365552312707956	-0.12482488954637641	0.34818167609571393	0.8094124059409984
-0.5175705213114388	-0.22716246441372304	-0.17908155564580056	-0.41921105571169887	-1.9741290372117566	-1.4209312660468354	-0.1946037137012006	-1.8723702247712066	0.7335093886074479	-0.07294385705339644	0.588547460305266	-1.6995133782866632	-0.577127365656532	-0.12033304724195631	-0.01163311301127288	-0.2163433580679097	-0.8170646392105108	0.5246586919274823	-0.3964517436813815	0.8147523457416456	-1.802136925354367	-1.0586816943581263	-1.382427387461672	-0.4590255234485766	-1.2445715241996533	-3.0207897238297026	-1.457937210091874	-2.3795739341000184	-0.808626191691119	-0.3829726522368191	-1.071100690194101	-0.4654057561379164	-1.188441774808292	-1.0261035011564934	-0.10531036964290681	-1.1254168146659165	-0.025462804287306844	-0.4977498640501193	-0.048646099122019115	-1.1416219382961375	-0.4448675542404014	-0.5165859178726615	-0.2933474528336346	0.1163376479446607	-0.8004661658818368	0.419268715762888	-1.238427692862877	-0.20222489713269562	-0.32315373155161264	0.08799677540231256
-0.46716622709765265	-0.27397471567441467	-0.7255216652000667	-0.378866999357188	-1.4639351794903117	-0.8636063681175139	-0.18542619607031402	-1.3180605992162384	0.4770573961269165	0.17920496855072662	0.45345632280193715	-1.5883695233624586	-0.03516854623621941	-0.07326995000884039	-0.54963696823171	-0.8652612822952462	-1.1562924101188385	0.44080705632135536	-0.37954522404733826	0.7155885462406805	-1.537073189731865	-0.760951116682411	-0.6618661825470328	-0.9706073781549123	-0.37255510228004135	-1.9890012996954625	-1.9781916606902048	-1.601743480064889	-1.0008427358691188	-0.14815012788418427	-0.7563646011661554	-0.5979850220815273	-1.3465728960745458	-0.6590952484541646	-0.3008412116469727	-0.8584570705429764	0.3623014869842611	-0.8808473088703115	-0.6511613514150257	-1.074514752251251	-0.48431450241084506	-0.910449542746234	-1.0987963142106267	-0.4373086629802556	-0.3246028899304622	0.4829859834103656	-1.5819545890831643	-0.4827103073779431	-0.6587232502051733	-0.05522150398878022
0.0007764141259877603	-0.23418619828341217	-1.196327139967129	-0.011793707592898668	-0.3465891994466757	0.23372692341201318	0.34036964903943545	-0.23683262564269691	0.18229804718462234	0.6838030071600828	0.06240473678860764	-1.168814760150981	0.28779248919265976	-0.272272652956902	-0.44577508934101745	-1.077164553852596	-0.5733936339811552	0.24808357279666915	-0.3895639469579089	1.0903133682100041	-0.5019245204807401	0.14605159004405419	0.37083080344377417	-0.6121638283539825	0.7967427898408003	-0.19092036602084853	-1.069325075065884	0.11179675673828587	-1.0998156982295593	-0.059137530418420355	-0.18830509804733653	-0.6115293888645652	-0.9024365557543258	0.04250061774143684	-0.35124946221634407	-0.5914429788909269	1.0343783815353027	-0.5422139531081127	-0.6973768287541784	-1.2178663945330974	-0.7856355977571718	-1.381351480824887	-1.368224620130707	-0.9100165293746539	0.45120211429407686	0.3307679537012378	-0.7390093434835525	-0.8218523769204373	-0.6458712406074182	0.43269443094366533
0.3214429486046422	-0.3956902408315653	-1.2089659768630787	0.3967372869358284	0.007821335059701387	0.7055088518151151	0.881872257351813	0.5364562267441261	0.11065786204715308	1.2502060179438734	-0.36390253227562275	-0.8536786265773865	-0.004219010414447406	-0.5165712744318655	0.3239593972133988	-0.8611433983662997	0.3294078984893714	-0.07135763705027141	-0.40117172617254354	1.690839863152048	0.31952235302236454	0.8050969610453026	0.7329605037181652	0.25251966089926803	1.1058117514142185	0.6772148257299883	0.219998725189585	1.0466291404291665	-0.9645917483245182	-0.2190218280343065	0.1231734841715617	-0.5213951910774048	0.10692069500898625	0.40338555659200337	-0.26350651393279073	-0.6000656128466548	1.4271441326301944	0.17020292815587315	-0.2758601881073895	-1.4341774369134166	-1.1809268203650902	-1.5906820845511525	-0.9712647766357205	-0.676765806325975	0.8308652852943891	-0.009883972098742609	0.5914705213653376	-1.0019916154150947	-0.4661424167631251	1.1584943921722324
0.3382821316081719	-0.5518740510756667	-0.7568462387505157	0.6707548078372584	-0.5513346745027312	0.19627399836099557	0.9200017426683773	0.6832686081557057	0.05693077501401565	1.5279883315254563	-0.5680420832120754	-0.6824567621683799	-0.48622249617943464	-0.38923376291343054	1.237930154480277	-0.47557545877176577	0.7516642448969826	-0.42782412876417647	-0.24456240172755656	2.0183329585037018	0.3649114884508099	0.6929172096801502	0.27772575324066334	0.9656402654543115	0.37391101548502503	0.192660992654959	0.7137744051948718	0.5393405066046327	-0.41804420320869023	-0.4209165791157879	0.17360852355137754	-0.3410220428948386	1.1909620685059268	0.15686801518533058	-0.13020369446272326	-0.5712388838199369	1.2988889240633987	0.5409187820976694	0.313220088502587	-1.2507727244498368	-1.098955429861971	-1.3246899582649339	-0.17950662046912916	0.19038483439533468	0.6348297633273965	-0.21173498783466765	1.5714300368573269	-0.9173833302662068	-0.1919226261857761	1.685285416112741
0.1797144168855145	-0.2500625140899486	-0.2503427611724456	0.8469844271511063	-0.973959006598321	-0.5364209869746916	0.4427658473092937	0.5664173826222768	-0.2369230513650954	1.2969609690038177	-0.46906858553739694	-0.39102237509711957	-0.4195377676056105	0.30066673911966546	1.7232314927189532	-0.16536037656680738	0.44100321477228804	-0.6600766352178734	0.1434292055660274	1.7682911859603474	-0.011018312583101344	0.14419336596527627	-0.30545110546804766	1.0749512542706918	-0.5350587310854765	-0.5415473813374023	0.18729411839795226	-0.4551927177409519	0.3437913376932103	-0.3172341348264957	0.2835642268695839	-0.05178610149668244	1.761798775964196	-0.30984509491895434	0.016845473843123602	-0.032575144649758817	0.9677987526862188	0.2310613590194702	0.751091053900109	-0.388817270663113	-0.16061157865694023	-0.5978515609990205	0.5510074501183534	0.9758789928953134	0.2501153167809407	-0.005311640616647725	1.8185073354455459	-0.5531277986933272	0.2615667639156415	1.8352824831659924
-0.011546063206620208	0.525456906942289	-0.0335116070115693	1.0002289914769706	-0.37919760531119673	-0.5379544847504061	-0.0362730504657571	0.6751916030692333	-0.6079125387233452	0.6945239795739258	-0.22570546916345774	0.17662403436847685	0.36369092302901884	1.144890583845415	1.6573451450580388	0.0682913905967622	-0.12958544558916943	-0.6805295029384827	0.5623578699152265	1.0970478117388835	-0.03257264823417063	-0.0659300453991993	-0.34917169246495666	0.6378567329651353	-0.6695104977294717	-0.2820690703271954	-0.5370370102651839	-0.5509753932109529	0.8484438211475565	0.217706566662323	0.5913953780529502	0.35407961838452373	1.6176904189961696	-0.38856199532669505	0.2235847598508504	0.9557499023870851	0.8858762768238874	-0.3090690573229043	0.8781639751434711	0.7990433571444134	1.2545293745643784	0.3584555454003816	0.9186311153364757	1.131830165474358	0.12697483853217675	0.4366507486324568	1.4924841671695839	0.05726096656288517	0.8720511084856719	1.6466233754735085
-0.11457037276390217	1.1771665018724866	-0.0234107793646436	1.0638027674713826	0.8993120905613589	0.2650040084588261	-0.03909878107292175	1.0491105632012752	-0.6125099509791292	0.11709534433495637	-0.07423799985515848	0.8341023332018724	1.2452133319746017	1.4380373411715894	1.316831952097618	0.40244203031038484	-0.3371629519296262	-0.5415983599921428	0.6722047076367208	0.4215867741556988	0.6053356720983639	0.37687469251548356	0.15272028962921796	0.09988484998667514	0.10246475955787918	0.9570138690051689	-0.5219686468588974	0.5158257996376048	0.8491601309108212	0.8971839365992995	0.8568909795007738	0.7857682751230392	1.05050555060023	0.11419370021864686	0.4815355093116133	1.6943959139879647	1.049734053226646	-0.3293009561341041	0.7683226513697681	1.5267040690019928	2.202802977257053	1.140430414658022	0.9361842544683203	0.8093697212292931	0.3414904256652519	0.6531759655794395	0.9624432846829332	0.7526667129145469	1.3195247207065752	1.1771886712597313
0.0027850010544981964	1.1259010179082007	0.06603711300680011	0.8870599186768788	1.7462866350048427	1.0251235406031882	0.33816637185964965	1.3121019417358961	-0.09360127358272397	-0.11614487233049947	-0.08809069364021774	1.2484783794672647	1.5044660975938677	0.9472732737776912	0.9243169086849118	0.899123580249139	-0.09386274308351791	-0.33513669759768855	0.3170686094444288	-0.019370160151591216	1.4394881930421504	0.9746828531442112	0.758703334111442	-0.1313067220948915	1.1121523355885115	2.0080963680988058	0.2987678372231425	1.6819569973517257	0.5777079973297051	1.2306355467994037	0.773209784316272	1.0361726862083716	0.4937106327236022	0.7980718291135315	0.6395780658354016	1.5363506253609582	0.9870505912240315	0.32694896111069377	0.6404596363016164	1.3109304467908713	2.039144836271374	1.348225821304666	0.8007698900844296	0.5094826024540172	0.6384076462097708	0.46423032700291667	0.4714203503922726	1.2085181861122414	1.2070319369110711	0.4635319646437886
0.32721962793070536	0.48812155936565554	0.25637098958573556	0.4489306887875597	1.5428423776104736	0.95911344953358	0.5403059395734223	1.1942013546552552	0.5646514576315677	0.006049906130611993	-0.13969958353363562	1.2924034478922601	1.0706454006920867	0.228371222199172	0.4309897493610596	1.3443159755306278	0.1215166585052189	-0.10281509694147987	-0.2521748325563888	-0.33402952708696293	1.7793349560595024	1.0283850989667584	1.1575703459803197	-0.03143199413145583	1.6342195940779265	1.8976630954306823	1.0748832111042539	1.823444060336754	0.4163281897186741	0.960591982707374	0.3696911898402882	0.901053975505212	0.13229912828067666	1.099518010600381	0.5184513284455021	0.6307178720832524	0.3776579698419332	0.9843144573336482	0.659728631812271	0.5029856613074354	1.0527277861810085	0.9098186178424059	0.6642006169490772	0.4138752655415589	0.7676551816639827	0.19791355422750623	0.0719365155200112	1.1419272171435162	0.5179662731654662	-0.34866392583697403
0.5501250317203987	-0.046662740264529864	0.26719997096128084	-0.04522709007757785	0.7578724488253985	0.19592744462489617	0.22455412576593076	0.8715620210911094	0.803210760279161	0.2613032965647876	-0.13992408330124878	1.141367842193648	0.5023603788409212	0.021404848966838152	-0.2033179449602806	1.448975842306545	-0.10582055639479047	0.07534365042847918	-0.5175074323491591	-0.6933635229802422	1.39801833204543	0.48821707110198914	1.3142843617576392	0.0882131275711039	1.4825396189016917	0.8502694809034871	0.9455199362412221	0.9753335789595435	0.41882892419292306	0.3196483936417885	0.02281888564877149	0.3632817434763553	-0.11656531387333482	0.860663631837726	0.13571507327468413	-0.15537233213392884	-0.44268463324508817	0.8919740643971519	0.8024827713610069	0.0012552335045231578	0.18859130655023967	0.25929283046470364	0.5674612565306267	0.30216077849329925	0.6872991108553056	0.204127557592102	-0.24159504639547616	0.6137813869873077	-0.22001774861520423	-0.9592237317887674
0.3017522453098777	0.01762553874835988	-0.010640719163478368	-0.31022138991045545	0.26283356930799534	-0.44706168933162815	-0.28641473821471697	0.7167674915817549	0.4288743556696727	0.4218082257797626	-0.23622735977995588	1.055212545583839	0.3264510518808621	0.4239670254545181	-0.7021825963454701	1.197265769483706	-0.5973903757326707	-0.015517025478027998	-0.14415420390656128	-0.9844446818784933	0.6424215904277112	0.01724951489049117	1.1690027743431104	-0.04889729991008233	0.9531235517253255	-0.09024190849574329	-0.06484165086151042	0.15086586653136635	0.30391352506473135	-0.13483858767171514	0.0801114770520471	-0.3198765436907281	-0.33306789389113056	0.4550651984945265	-0.2235662737880425	-0.0988037497975458	-0.7694105052378898	0.11436005046294312	0.9179835438485406	0.3824094825510267	0.1623696280483878	0.06070345746577941	0.5561358041660672	0.08636337782993815	0.4973340994613258	0.28846945375433286	-0.4359151636499471	0.06341949051393621	-0.3312285296261743	-1.1054548755464024
-0.3642188438012948	0.5063705595031096	-0.18982016930051704	-0.22610037823065587	0.30829697537769607	-0.4285505817751356	-0.34237559153398206	0.779784390130263	-0.24050167009065604	0.3659222905325028	-0.6098199228034165	1.1304649329521959	0.5589268071988698	0.8822223672471522	-0.686643745755369	0.9042884904656321	-0.7937390916447647	-0.5274872939368117	0.6460007038428208	-0.8938810646189448	-0.00774911270960104	0.172876967306624	0.5414817566303508	-0.3926760800437819	0.39321721944855986	-0.23901239260617477	-1.0873347793319832	0.09057545143792761	-0.0847196496934433	0.03364447238490119	0.519760601393234	-0.7412280291997557	-0.44857755240771957	0.3619989684237966	-0.2283763167586179	0.6702296965764128	-0.3379869041646976	-0.5160587895491544	0.9076450825854824	1.338405891327076	0.8892330241150881	0.6303570856945513	0.7380991723887066	0.1164983926390167	0.29761554728819906	-0.06878543601383169	-0.4787876976116556	-0.031628100982975776	0.391882973562928	-0.813131990024444
-0.8708772183531149	0.893952679938718	0.2514018757806269	0.05190138158857819	0.38537742235301803	-0.05076878276310778	0.24677238152014253	0.6592032358375022	-0.6736057201394522	0.03224282225687984	-1.0397919117831913	1.2609461310225825	0.8545144119352344	1.0043416616547363	-0.22743877421060293	0.8629012668031245	-0.45485813926789004	-1.1731069055882495	1.1769577063564143	-0.36897185780525477	-0.3448423163736969	0.6874685175985564	-0.5034633380760014	-0.6618133465897417	-0.06650606184013608	0.11402666775003152	-1.3145874316148363	0.46245524975531377	-0.48255549587174246	0.7848922736923899	0.9743194161032831	-0.6313366026021368	-0.4036667134512527	0.6391245056875784	0.16324724073915373	1.3649883089401043	0.2994733882026347	-0.3612832964861515	0.8006903794508693	1.9965062692681268	1.7131296783746546	1.6178647278679132	1.1263697280895053	0.727718025891524	0.13187023141431453	-0.8711378476685779	-0.4174261542186317	0.4472170949668345	1.4569093819318362	-0.40947648555854615
-0.6921649316302917	0.9142264826538814	1.2619876351198456	0.20807469417791033	0.01600363723085646	-0.02949046023584017	0.8876745477702168	-0.023876630307304313	-0.5064384351630712	-0.5928726925580171	-0.8857224251396677	1.2594001235832228	0.9160706879458622	1.0903937897688813	0.02959963250822012	0.9729040438334517	0.007328175878117423	-1.2400131355675639	0.8855726344039442	0.133103825112187	-0.44635616242257564	0.7371418499505841	-1.410767748151635	-0.6937577521332177	-0.4656158884857541	0.2016228565391005	-0.7940442878403181	0.39096223689615667	-0.5002566479323922	1.6099414684358275	1.0406415977132129	-0.09392250836133124	-0.3318618789775408	0.8408944504308772	0.603545880424336	1.3602490121181292	0.33001871546105793	0.27502397100053294	0.6379510644663128	1.758833675321637	2.040296182180297	2.291660064266574	1.4501031393168693	1.5932195066524566	-0.025796998301457277	-1.3012928278337041	-0.3666317921652117	1.177363831188191	2.057963280095882	-0.2527600438098625
-0.009714705228060526	0.6883879744649544	2.046427103603267	0.004859005839379759	-0.6019566197750698	-0.636064151788721	0.7759222777224404	-1.0662719250752386	0.24820004820843344	-1.361846637000704	0.21319931986906024	0.9730363832445685	0.6281346961761626	1.610737556847135	-0.4982642789612651	0.8193460091496736	-0.010198884359536307	-0.27405038917564806	-0.14298000056170618	0.01399318499690924	-0.48326285841805233	-0.0947075339553154	-1.578563518821941	-0.6260824999981766	-0.883696651234576	-0.3356198480326578	-0.28350228941949907	-0.4212389473648368	-0.15538736937812195	1.8920072006099753	0.5672663788047909	0.44262876451963173	-0.44513783403535423	0.48112267247680607	0.6447431567516075	0.7011717495366631	-0.4343902898892982	0.5114280828848773	0.341412559130838	0.7868166288974869	1.6976220234039716	2.142911434453766	1.2622977419022299	1.8357690484268019	-0.2935636732142547	-0.6029932264951461	-0.41415421780616735	1.6478431991476705	1.7228668395599362	-0.4473614396219192
0.3835332298035486	0.34882682226998346	1.7712144100812983	-0.5318349435025309	-0.890360122551622	-1.4070162060891787	-0.23022050771170283	-1.7223775719909646	1.1712852658981872	-1.913811733513205	1.6058380758640898	0.3486457781704487	-0.06018582782228104	2.302056426481813	-1.5851649487247752	0.15910059671950394	-0.5863554234459939	1.1950761169858446	-1.2079861531482736	-0.8201623804051619	-0.6201423302692735	-1.3014071697968899	-1.0965056793858006	-0.700900478997765	-1.3901891940887308	-1.1677366522367918	-0.380482742920574	-1.3490697396614446	0.06585841915051367	1.3623578108793193	-0.27611995956104063	0.5741823074349647	-0.7336455203845111	-0.41939978231559316	0.17892273236754846	-0.1539308826755309	-1.3660021744095387	-0.06106890124959871	-0.207726768273505	-0.28201678575744576	0.8422732351693188	1.2246697606830443	0.36443235709928323	0.9444057438187484	-0.8167487377775693	0.7816656054999417	-0.5598176747672987	1.4795974769595908	0.6582322912098264	-0.8159797346487485
-0.06983170349964377	-0.18187839278831627	0.45910369133891815	-1.1118814752261037	-0.6858537323194612	-1.6852654934363092	-1.4094652082286132	-1.4011318629689282	1.600715065161065	-1.8921667057834235	1.913369434545408	-0.5040560939694307	-1.106075581388918	2.188971053044649	-2.2816214290886556	-0.7325721316963102	-1.1723081314776589	1.8676022132865704	-1.6045155020864672	-1.780509578753744	-0.9835462536060892	-1.9974992542943688	-0.7915178480916998	-0.9517566258284763	-1.99306457750112	-1.7352783002301568	-0.9138854532179095	-1.620126048889348	-0.24053294417389104	0.31907119528470357	-1.1214190081248288	0.2802934820699547	-0.9045281485140383	-1.2721298766888371	-0.41147399449227756	-0.8829966885270392	-1.7434111239324361	-0.888255982199852	-0.9357099048314125	-0.956751390539475	-0.23198388849073998	-0.0006915412834201771	-0.8714956689528395	-0.5441585209307371	-1.558920729967985	1.3588383491222598	-0.753108568730351	0.6130862938960485	-0.45051808748695077	-1.109163458023385
-1.0362599347347792	-0.9113642592598609	-0.9245485512332826	-1.3817589911199888	-0.47388125778652507	-1.3069143054786485	-1.8923192827046946	-0.32196760453346607	1.04616744674151	-1.2952609199461949	0.37663063713813183	-1.2935216098094433	-2.1576642358179314	0.7148384686984581	-1.8634986686184656	-1.2831389383447762	-1.2355935240689315	0.8971678605989669	-1.2291714705382861	-2.142456503239972	-1.5333249848502577	-1.8665005939839865	-1.321516241816945	-1.1716757844033252	-2.528430997008284	-1.7778675599242728	-1.2446152839614073	-1.191473698712446	-0.8795075527673856	-0.5835013751293677	-1.6039285787386857	-0.07273837918958219	-0.7084249771110451	-1.448773534460005	-0.5885893076613321	-1.4442516156367928	-1.521796509127696	-1.098604317860088	-1.500901140031998	-1.1810813283052113	-1.1450838929547658	-1.0238417130498445	-1.708119367051556	-1.487187068247943	-2.1598330366713494	0.1544021212484272	-0.9615083422635446	-0.6453370222116893	-0.9650372324786683	-1.2042539631733056
-1.602781163485772	-1.466499396193711	-1.3607700872972692	-1.2025434673019197	-0.7435543506470509	-0.6716430298347903	-1.515743206939815	0.6008833921456799	-0.33602136196569443	-0.5511290039115148	-2.085852386377177	-1.6906508481414693	-2.5956049304182156	-1.3593952807737653	-0.6230709839130538	-1.1971918622815592	-0.8764034506910813	-1.0914778519552315	-0.5820561313824019	-1.739393901464208	-1.9406130086630162	-1.3966072733513317	-2.3002138002150034	-1.1916647925720196	-2.657991095528588	-1.382189838051585	-1.0644056110702045	-0.6718567671064035	-1.2314633866441653	-0.8544775474889791	-1.5522452449384747	-0.12885779250734755	-0.2723883650271594	-0.8937870597841036	-0.18799052846150394	-1.7864874596760307	-1.2484302109856225	-0.5131374752495579	-1.5600088826623042	-1.1376657968538622	-1.5015112899670588	-1.5204441238726911	-1.6706695112194432	-1.296087448156935	-2.143832487749343	-2.0033810707872384	-1.1688307004608292	-1.7172266971533454	-0.7314206385052836	-1.1232668134292076
-1.2132453787906687	-1.3437845644860924	-0.7492498558560753	-0.7869287857784892	-1.2850223775650234	-0.21665627382469765	-0.9049208908472436	0.5963307324889828	-1.694551435744324	-0.13916723774927792	-3.4697268093424527	-1.599317515333431	-2.050230602098138	-2.5281429910227478	0.4060594132326927	-0.7538738865517288	-0.666720337147619	-2.4313387048869006	-0.19457117202387722	-1.0467168061654621	-1.7654443481929598	-1.1895372411615321	-2.568280063569045	-1.0935003582099383	-2.1276344714482427	-0.7005301340642085	-0.7299223903148205	-0.47856333344801977	-0.955544124500215	-0.5815835465453588	-1.0809188083983234	0.06367263415224822	0.00546116605619227	-0.1984635853638614	0.38829043010115727	-1.6952452026919946	-1.2818702762031366	0.16778761973584286	-1.1399614378913698	-0.9713522472422851	-1.1658923748494656	-1.4237745627140883	-0.9935177956569299	-0.5259356552539408	-1.3884061127821454	-3.1263135474141293	-1.3143385034813655	-2.0480976858926696	-0.14535291526558033	-0.9361136522503907
-0.17886754476565606	-0.527503064439996	0.040948274330238524	-0.5454819374861708	-1.3520661585612768	0.03236868983141058	-0.7481879037580227	-0.22976164581298483	-2.105404706041459	-0.11860244810374942	-2.5707348551045723	-1.2855627546925055	-0.8900044114004582	-2.0781070043165877	0.4887246478181346	-0.50472566266696	-0.910472755349931	-2.0092927735095523	-0.11789646546217758	-0.6088765564309256	-0.906113800642978	-1.248993181061885	-1.4348763259247808	-1.0692745828098251	-1.093454453700827	0.18380323418550143	-0.7558161822800156	-0.34819134984360656	-0.39827745793147196	-0.3443298867015706	-0.507884732210586	0.11376940920578722	-0.09224160811758927	-0.04001281568700613	0.5433649657408777	-1.0767374546807724	-1.324261608122971	0.19541157911145418	-0.6805073917982172	-0.7602853495287906	-0.5067804040682014	-0.9536184836038516	-0.40948063118421774	-0.2248710438248891	-0.3473774239377232	-2.1102274935601804	-1.2862874369572392	-1.5141288617976094	0.17108825710850104	-0.7055536942649034
0.7394966992607325	0.33297111666558876	0.08538739416745647	-0.7336402248511885	-0.5451707920955698	0.35317115370877533	-1.0977102772431475	-1.0148332168053287	-1.3834701125493716	-0.10126243203130798	-0.2236620387644585	-1.153857819108185	0.0010142240434983054	-0.8318316844774725	-0.17201582405982535	-0.7203737578368639	-1.2356316514281735	-0.3598416326702322	-0.009912477853272785	-0.5034779359506736	0.17083304550842	-1.1085213647526946	0.48455850585280813	-1.113719094863295	-0.10673699858373345	1.119588553483591	-1.1117838080727778	0.19805660433236463	-0.2060223730201766	-0.6506168016044115	-0.12482808932842042	-0.23434021724141224	-0.354378938482284	-0.5381388288060681	0.0753277971476366	-0.2669899586425955	-0.8577400411833573	-0.373804712005618	-0.6317250091485656	-0.605803992266369	-0.18836881206329475	-0.5447574791022419	-0.4699042323951176	-0.78668544566202	0.3182469444405746	0.07217019477059285	-1.0231487444309113	-0.5844021183657548	-0.14409896020919818	-0.5031210614739076
1.0984236494344155	0.5316211363605639	-0.6705281510674239	-1.205935452604132	0.6449531598350035	0.884451147083188	-1.4192606954414848	-0.9913327882619023	-0.25194541374580987	0.2692322207415615	1.5171492339329955	-1.3362566822492143	0.062849519389074	-0.21183245656348562	-0.8359209716380278	-1.1835542401918995	-1.026413884757144	0.9499334680882178	0.3404683839503773	-0.42302750595972766	0.7981198093118264	-0.5480708690331477	1.817358024188306	-0.9713759384631246	0.34255753508806425	1.7904843419369145	-1.2033733353644784	1.0866579964226604	-0.5788903827905189	-1.4116970059987128	0.0019678037393419602	-0.7563731798957415	-0.41169012747432077	-1.168841257669232	-0.613055558875414	0.17449900345047453	0.08736289041425614	-0.7831047095045468	-0.9998182292936338	-0.5710813415330486	-0.5543943116569128	-0.5506563570298748	-1.0654871919295004	-1.5924978720413574	0.3762303140378339	1.4089874860218214	-0.6135728080774799	0.03387332739095402	-0.8958432488735777	-0.39940702408506296
1.0209047387164047	0.04320876673935865	-1.4109715990160951	-1.5238399384662389	1.3178028256044985	1.414140187283565	-1.2320886328143554	-0.20309196690801182	0.3606521114878072	0.8747506153823699	1.435747145660769	-1.530159852665361	-0.39194240386825113	-0.7168122510116034	-1.0664636697514036	-1.489102570531692	-0.1741546715657586	0.9570121185513548	0.7094350684528219	-0.16772582832766803	0.7569732711322698	0.08457036570370483	1.7882630817399507	-0.4373294688776048	0.28819386979942546	1.8955978491459269	-0.5802754379247909	1.6527674490052686	-1.0360244390415791	-1.9959097105782948	0.022624929498813406	-0.9730669833158653	-0.18575481923668682	-1.29801577269207	-0.9111532083366265	0.04606656078882729	0.8436449850859148	-0.47219768177014626	-1.3329295527323877	-0.5336633630207782	-1.235381992236871	-0.8943189469195594	-1.5922479853549807	-1.784025934636753	0.21603247812546827	0.958155642017288	-0.24460516164912818	0.016180755342537642	-1.4881443699684511	-0.38996469850253046
0.8124876660913269	-0.4920414254268596	-1.3293735745654272	-1.3352527974845676	1.1263163512523136	1.6111190510846083	-0.5782136877059898	0.6096254676277888	0.17547957860437627	1.2432976428979565	0.23674507412668006	-1.303865474170992	-0.5779764285534439	-1.5603540659578283	-0.9891353012284213	-1.4436301737606423	0.7666656514858545	0.14928048389553802	0.7245321898835496	0.11735754955772633	0.473121392282796	0.3624608478456172	0.9053326584906147	0.35777367617335215	0.2322013207727896	1.4250798281211916	0.4831740838944745	1.4058729772034613	-0.9642673162006513	-1.8435598133050024	0.10855445902133612	-0.7055080894173351	0.05022460249955961	-0.7716110073803973	-0.5993631841655523	-0.25722734792383023	0.8540749822785269	0.29582368884664645	-1.1777957721214798	-0.2589396205052972	-1.4918269025362565	-1.0875757412634324	-1.5396479338124287	-1.2208761704307505	0.3503866035283818	-0.3293128559203722	-0.019561418463734805	-0.324177101959663	-1.4527544015672311	-0.3590927837388362
0.5750181955604725	-0.5230402231286155	-0.4490497208845172	-0.6679360105930332	0.5917132054048607	1.376254779619474	0.13152264444678177	0.7759405563621301	-0.3113481469814237	1.0962178919468462	-0.44633997330837544	-0.5778658263276156	-0.1376823322404939	-1.7741674570805108	-0.8082225601748565	-1.1283748234738509	1.2046755476868398	-0.31278751351767775	0.37820335130752486	0.21688370865410422	0.4991283752499736	0.3911178377010221	0.30226853296699	1.0445769785584114	0.5917227810205649	0.6837402510021227	1.2566114586383674	0.6273713128771594	-0.30610224509357875	-1.0261996415807846	0.279331135071861	-0.2850567752366159	0.06147431698397742	0.012919474745872652	-0.03231071565984108	-0.2082048476351347	0.334389046173483	0.7673923985667808	-0.5277485180748376	0.2828970149087274	-0.9927323923232805	-0.7295904752657631	-0.9003153560892285	-0.5371867301924393	0.7966830294806694	-0.8736553222993494	0.14360173520300218	-0.44621586078250913	-0.8954735907028515	-0.17891768673950942
0.2780966504050071	-0.1691324132208143	0.4485189296205658	0.1381161799566523	0.40817933561138176	0.9091538989956767	0.5977170606229014	0.3016798840922278	-0.47064519687467454	0.6647960541968082	0.12492909449749418	0.23329002587225053	0.5081134431874409	-1.3456867134487613	-0.39610120621533335	-0.6685707746828193	1.1585640117408718	0.047205797191405434	0.11023920030597847	0.19067848185130862	0.8745163727317604	0.6748220083614056	0.5554719370286384	1.3824787346917682	1.2395124691382635	0.018418772433997404	1.3726765100033345	0.02890601658260371	0.40335844178349384	-0.16481820851280105	0.41155088506965426	-0.1343698258125024	-0.029748540186386143	0.5518650684564573	0.2644943672363423	0.21111275844485664	0.0022472316955242833	0.5524475589867002	0.19793033839451613	0.7653612003497502	-0.17235997555278187	0.01996650665705571	-0.06995197709803685	-0.3226924635374159	1.0765297745622624	-0.22077698408147384	0.38166113417078834	-0.201972178144844	-0.4025847788288357	0.1337684612513865
0.02913965843829794	0.04715240766185387	0.6625848741708413	0.7641936666078072	0.585026766153435	0.47632017701069507	0.8523362602601463	-0.24094126509067657	-0.16289103325402507	0.3953631221269112	1.1962834840425625	0.589996123302036	0.7381084854851323	-1.0528443115555006	0.4201610379889265	-0.09611354951454508	1.152215731045157	0.6678101376915028	0.3121008610155828	0.2876723580379568	1.1178540268758852	1.3601121419782625	1.2497419754531889	1.4534289454922047	1.64369618650173	-0.44199723588751294	1.2201725583092202	-0.10628365204547789	0.657022991767117	0.2041456262675496	0.37631717931961844	-0.2256111146603767	0.07997745692397716	0.6864903426085872	0.13347323344268014	0.48641108075462325	0.18606980526899786	0.010855130613458741	0.5853123157719653	0.8212101546069438	0.258994466437245	0.5838435546367777	0.5503751708946779	-0.45626530913785446	0.8325052892254037	0.7015566011384194	0.6551045300890576	0.05047123597717015	-0.4433086955937196	0.3935507195579938
0.04408459791912103	-0.07294793768537229	0.26339472788499574	1.1538482178146166	0.46719126138554573	0.1927468730120472	1.0484740603914915	-0.32250907200034806	0.2842835471988775	0.4126384253691325	1.6257444875715987	0.34072017464516213	0.49292553270822076	-1.3480050347620245	1.3101156958705331	0.5184494240350277	1.5106241701372647	0.8293863961835022	0.8206619212202216	0.5527746953946618	0.8408100050178948	1.8548701383083157	1.595008967270849	1.4743478428363452	1.4486216465621706	-0.7695676907481221	1.429136275439545	-0.21305642846231734	0.49599340157930477	0.13602632194423986	0.14189998882973887	-0.11353742766681062	0.43553908708704553	0.6323399632035165	-0.10636786000932467	0.21651441821757753	0.423615127179712	-0.21778703043738085	0.5878831567442193	0.5086571288925257	0.10489877751500859	0.6125842948005864	0.8214356326327941	-0.3628814938311167	0.3027933002519433	0.8835136438005765	0.7161615347330811	-0.04586452255200357	-0.8537535293808911	0.41742535571251554
0.33121701011098403	-0.14948395971179868	-0.0841116096494921	1.4295062719143206	-0.3853819639322622	0.029179209203806258	1.1753727273472498	0.0915962077259833	0.5360965850422429	0.40665891893764433	1.1951712900391869	-0.13034307730984168	0.2973769197838971	-1.7571019564031096	1.5301977803603886	0.9260375905445423	1.9267579944001982	0.5304761286059838	1.0201580759983246	0.6994531056951965	0.22486819748432504	1.415516706489213	1.260940757441941	1.5024065040912633	0.856562512558926	-1.0299316982438755	2.050220698209281	-0.7943332726749441	0.332735181555677	0.13406841792593538	-0.22307247351176474	0.4644477282967873	0.6999874823290959	0.6574725860681012	-0.04873646539007373	-0.3626860299476662	0.0706622048768534	0.04785192631207514	0.46766888204451723	0.30375379274425207	-0.13264815199341212	0.3545287574134795	0.8285859490852417	0.17861671765548207	0.06493694632059986	0.36725987166408847	0.3747643153540937	-0.3631607535520591	-0.9716531007406398	0.21567452188004566
0.5753920845128042	0.25801974568354674	0.07805777243947003	1.622044127418061	-1.523714169571003	-0.06192249424971024	1.0657889936354543	0.610613065322716	0.529168820950612	0.07280340547980012	0.6164851593244082	-0.24756598071990402	0.5677560169784994	-1.4870454845140058	0.7360315667703906	0.8598055130203114	1.8169202000567317	0.3169279830204929	0.4776498008486265	0.47043329456403643	-0.20146357854986066	0.07614569837226641	0.5561878892179732	1.4047027688371931	0.4081411132854516	-1.1700038960653856	2.408530865359928	-1.656121220725581	0.350993673060718	0.5495746153544431	-0.5833643557177728	1.1734522137593983	0.5184182125215514	0.8020578101172047	0.3721313242648951	-0.6309537054495219	-0.8231644663999779	0.35462103874372425	0.4500261870501773	0.5216367413474716	0.1181334670397332	0.26872984675017914	0.7062623883296593	0.6953240583144589	0.3581184354990934	-0.05145911709850804	-0.21295469861553948	-0.43012245518673836	-0.3356507683107836	-0.01920638062631729
0.45930832842395997	1.0261063104496797	0.49583599348948876	1.5526145536397493	-1.9813407897302109	-0.11397121435210152	0.6423428917997236	0.7993168171234873	0.36745934451260537	-0.4635677205494949	0.4761978817504805	0.26473958019768357	1.0876323874356613	-0.38946629866946525	-0.4567337217768529	0.37827659824282334	1.020476254536235	0.45860752984898856	-0.584801659910993	0.022741606766771203	-0.1756563978661612	-1.2073911346944042	-0.040928449371808395	1.0803694518934586	0.421157212880899	-1.1164108949905538	1.8298887775283628	-2.01849222710234	0.26874952185064027	1.1901429797229515	-0.7697098500906708	1.4106963972121422	-0.08300745344368614	0.8849202185773088	0.851389642308087	-0.3127648396467461	-1.4721066430650855	0.14792821169920925	0.5031977793089117	0.8459059442019734	0.7941856978536569	0.3703550967440481	0.5421561130223801	0.5760681131378004	0.8023886062200039	0.06589114830147114	-0.5979489170467687	-0.009463865527480119	0.7653909305409237	-0.12068740242036366
0.0397540721486959	1.5057031242353254	0.565679302134094	1.0247613711384347	-1.3007879249076546	-0.21856151909411922	0.06836232544197178	0.45984826737697587	0.16024167535457876	-0.7824986015939092	0.577820327000302	1.1754875414520243	1.2614445402510048	0.9149707056440308	-0.9826324679287627	-0.057454691891051055	0.00825597608803647	0.6281395208817926	-1.4920749657130514	-0.2098819259933917	0.043902090095737395	-1.4486687644196046	-0.3474495301613282	0.6008714907382985	0.6875100812706717	-0.9199308276074003	0.4230522278430943	-1.4114155674850506	-0.21792561088777337	1.5207609904918282	-0.6592744174364402	1.0011929596871543	-0.737920760310215	0.7023589832547225	1.0332334967586447	0.20087908968958568	-1.2316250896546483	-0.6072897918289791	0.45012136820865484	0.6292210958827852	1.2370490130963103	0.1924791655088623	0.39030864842232993	-0.14051992042349437	0.8309498227126775	0.3645678285736408	-0.43998536560758394	0.6101716242971708	1.4957618109193411	-0.11103072974921187
-0.3159749087925667	1.1705636692592036	0.12618934872390247	0.12545808509915332	-0.04621149765491329	-0.5233650811951334	-0.36992829157863344	-0.32949283147937525	0.035690098893112546	-0.6909980466078116	0.40491582724918956	1.9465571817121257	0.778872323667111	1.787971585872992	-0.4402397213625428	0.028007667294875235	-0.6176746264399633	0.43194522849429784	-1.7385296052487198	-0.05043947524248627	0.029486798845512554	-0.5982344543944756	-0.49712000125237416	0.09688228042995424	0.7153460072674348	-0.7423946331142471	-0.9594953239906784	-0.2787400150970423	-0.8698729281924945	1.1872671794343646	-0.30340969374777915	0.3878188273305178	-1.117484502248615	0.1964622481081417	0.7892544693914992	0.31514987786577064	-0.34255413455865463	-1.371512214106398	0.22763188531513626	-0.2914479797008542	0.9295807685269059	-0.5281395149851069	0.2928211433171548	-0.7075246660633452	0.2911369796499324	0.3443499990586858	0.1522711217363365	0.9421384907387185	1.254650340072169	-0.12463804181511995
-0.3672180305010269	0.13744534046043066	-0.2870853001221984	-0.7130893702166058	0.7773239880160189	-1.0703844163142044	-0.49265946220040524	-1.2839196187416064	0.14139625802117384	-0.4603617509816284	-0.09483740079214831	2.1212644518581274	-0.10078308975282657	2.1734631617814326	0.4792728371812479	0.6395116241314953	-0.715575693261331	-0.020553760272465256	-1.3454520996148043	0.17714836121083447	-0.346663110707225	0.4635350110261115	-0.6655582986755637	-0.39751152979420434	0.2344446756125418	-0.6958066824125434	-1.5255886700058428	0.4530595892894525	-0.9850610089802394	0.31104120019212156	0.044257900600877656	0.06714196160863026	-1.1519646421892424	-0.5032049232040298	0.22049323483008684	-0.09046023336900735	0.3585732924345099	-1.5528361435013884	-0.019878060543111253	-1.2433294658260543	0.08646541399077531	-1.3286666169134937	0.26462334649398267	-0.462299988285114	-0.47470134317559887	0.07280021682195538	0.7215941468493464	0.8085855765744081	0.24914922692711627	-0.18895129047533157
-0.2654149224279887	-0.9558135431956815	-0.08264222537891955	-1.0130561349215215	0.7274263721613008	-1.6420634022199596	-0.3247727235484194	-1.9966188676266499	0.45133530989897136	-0.47306705064721566	-0.48269217674193365	1.6038831391412267	-0.8693041786940415	2.364734299145553	0.7901291966225018	1.2779527675400806	-0.6208255313319843	-0.2848977253762622	-0.6503926696218668	0.05268113818381234	-0.8591977457558972	0.8518320351332516	-0.8621428650321168	-0.8895380499854532	-0.5386175531916563	-0.7222179426690624	-1.2328743930722519	0.34694189957482924	-0.1402548154635785	-0.6639838116067216	0.1237608628924605	-0.006547119039279934	-0.8973689946926565	-1.1342468855548558	-0.4830347561648078	-0.5576707138871845	0.404188286269031	-1.0450537965841045	-0.09686637791048819	-1.3526792861325527	-0.5625419368518232	-1.4238940086142982	0.28501065927560093	0.4099463361021502	-1.0626095514032767	0.016624657588391514	0.9034709733631667	0.4248627023143158	-0.7107249983631054	-0.14465772006390873
-0.3365410620714025	-1.4941570372345505	0.5845269013018679	-0.6610736500648662	0.2365353003998706	-1.8476711799716983	-0.017770035640172578	-2.1099725285399806	0.6430231553115632	-0.7321147031697546	-0.4693247216587891	0.681641020644533	-1.2053717649228677	2.409714946337735	0.3162937502222838	1.4279336525209898	-0.6528271099913622	-0.18249849359694426	0.09200558162391458	-0.3641676934358836	-1.228345488145232	0.4860011201126935	-0.9270682279978443	-1.2579502279554733	-1.0946064611767068	-0.6490728202288912	-0.6838223646437961	-0.15374079089496168	1.2241138735429389	-1.3188307111823958	-0.05350325847508156	-0.27445058342527673	-0.3670305267955949	-1.4257062145230364	-1.1054220468865752	-0.5828623963442731	0.16614697589716748	-0.2733140404261546	0.03136752827251228	-0.5097745628403898	-0.5389484862437672	-0.6233586571394795	0.31929299607322376	1.027198260287987	-1.3521859205339666	0.33611016003455296	0.7312095087173595	0.06303009197600672	-0.961570855268323	0.17122215469849
-0.6806277900702696	-1.2942962858968166	0.8660083417224334	-0.0329802349351432	-0.03451478865681375	-1.4417706743523215	0.2713402236168346	-1.5804493135564035	0.3968506646667449	-0.8600927015177467	-0.2411509298069483	-0.17602752869893404	-1.066779954250687	2.0205074197899413	-0.19194769053038982	1.0420142642379597	-0.7547683451236403	0.03821309182483728	0.7834127599572662	-0.534184606039596	-1.324996260067927	-0.015392621597713863	-0.6581284574966151	-1.28010502931136	-1.0689200078874146	-0.3632467887797807	-0.45187090683264486	-0.31904862610039775	2.101399503895621	-1.4648692302963937	-0.17441271677757292	-0.8808629923343548	0.36186791722440564	-1.2684147950781297	-1.409391239151288	-0.12371531407176445	0.2935187757257366	0.23186039407490777	0.19678167583520648	0.46090412557241944	-0.08067235577269691	0.3799609668324787	0.3302460228946095	0.7512130530160622	-1.3982679520894126	0.6698527539608246	0.4989174226432072	-0.19367343495288364	-0.5275342343619532	0.6819009361679005
-1.0722466909531934	-0.6237959603094787	0.18198136042431115	0.3209715037927082	0.031433626632603656	-0.5846263165081396	0.4390627150727683	-0.8014124452517895	-0.1207828474216009	-0.5785393485889033	-0.06191978452512919	-0.6014089782325804	-0.5500167870059116	1.0685104484245693	-0.024900252519759462	0.5002308349525082	-0.6662702791961044	0.15797870878449286	1.2472654443997322	-0.07340769688207573	-1.1182962506015086	-0.09036200851596778	0.0074503947823825354	-0.8983949213915917	-0.5311990275589558	0.06472519974065756	-0.602804403892923	0.03756530139649429	1.8594380295805537	-1.1432769683488726	0.05016651027794988	-1.3733783825609762	0.9676865986112855	-0.81755540700767	-1.2462594115887153	0.4566003978872734	0.8539178989685452	0.28218193855375173	0.18626617041491894	0.6667830608424304	0.17345683543496077	0.7644493551278959	0.26247716164529084	-0.10469394957972747	-1.1699908071406548	0.6644514904730435	0.3911216862433029	-0.336808524027756	0.022972820566439338	1.0718730361040327
-1.2199423536368095	0.028704910980136764	-1.000898437411063	0.1681636769973369	0.00782222694063018	0.23574619932431087	0.44900678900041235	-0.34083751961181735	-0.2880612775718477	-0.03999330962261923	0.15278200612182022	-0.5302379607812437	0.1425397365126973	-0.06818033620307508	0.6399680998151912	0.13311218142780765	-0.3406157220417821	0.3246560666487168	1.1644060454375713	0.732994420507715	-0.6225163782912059	0.23780435397185096	0.8314292101708908	-0.3771595971072813	0.09198994855846931	0.4197708214607783	-0.8181391629068755	0.44419073120745395	0.8390183089804968	-0.5568810867753622	0.5362040115304425	-1.2417774198116038	1.0560064106717164	-0.38341146854650515	-0.7390355625345273	0.8190620927876102	1.2537890450742968	0.100404736135299	-0.057836400925123994	0.07331907890794946	-0.10943106757532468	0.477239024409473	0.0571529430456916	-0.5951125339287523	-0.5941512498643338	0.450585762771964	0.32813291779332193	-0.2685576539805667	0.1697296551775528	1.0740859828710152
-1.0272768499178722	0.24085412088987054	-1.5796488516998168	-0.1965051670732485	-0.39135520644685867	0.5839976837945438	0.34236132024939214	-0.43500282425095904	0.25021128893047834	0.40411118336887736	0.5810755492271987	-0.2026549561638935	0.6503202701362136	-0.8056946107956475	1.0181992918376468	-0.1097367130086641	-0.05481639780662557	0.7303051210426814	0.41436577459998836	1.1925897279549016	-0.007489664795497422	0.5253665742310147	1.3130193164251693	-0.07617357863961598	0.3699634519868264	0.5166100137997988	-0.8207246967221238	0.40909395460993364	-0.030615554940235677	3.3191985495894574e-05	0.8841786534491759	-0.6196112373258381	0.6313656697044865	-0.15297575300843955	-0.27007844755842847	0.8927707725644926	1.0182517387314567	0.017003124754938453	-0.3682381116902424	-0.559688398664739	-0.6364709279915793	0.16691244961002155	-0.26747730715294304	-0.16406120777607072	0.17027414902034582	0.39530957599314465	0.16888145966185084	0.05626072696134183	-0.1305253344892135	0.7473763487706173
-0.6052526762286896	-0.08118483078826129	-1.0525481316783878	-0.24456382739021026	-0.8450901252292708	0.4233267920599983	0.22654187868161815	-0.7358561711287076	0.9865729130043372	0.6551067421738652	0.9443825755436565	0.03337293638831128	0.6226786472876562	-0.9208870175876656	0.7127515942810588	-0.4705921122518124	-0.0933170131151504	1.1064541139746844	-0.5793024956793746	0.9702263285009394	0.37364226881095414	0.4371356076866508	1.0493470388766537	-0.07039386591020635	0.202129997387131	0.3701387474010333	-0.588470791276057	-0.006989011770431619	-0.17081024971515918	0.27007407088223145	0.8184456531729807	-0.19894908381808946	0.2562534274862715	-0.01993598212051771	-0.15391262486837712	0.7419977400613028	0.43670393267507784	0.1450946796652247	-0.4701706087183172	-0.6039486457438489	-0.8616702811214474	0.264729538440114	-0.5564461153054314	0.7412358186937854	0.7144514660505535	0.5211146827277209	-0.03857329267560414	0.3738434627733937	-0.5214374199915597	0.4321813707349306
-0.15131911883585697	-0.5983627017427785	-0.14468408151110584	0.24930423324369208	-0.7649273315704794	0.11268226521278552	0.21313080191031372	-0.632065678090419	0.9708942237606837	0.9009179307063866	0.6104859551647444	-0.022440839460925215	0.09280997213371421	-0.6824787093042619	0.15809523469490686	-0.9475899702228587	-0.4194835024000714	0.8755216571443448	-1.0593504497119026	0.45962927555362576	0.28645469890752945	0.04776189907345498	0.17617770602266378	-0.100460004137112	-0.13115837698305743	0.21234271925864853	-0.24059362659382894	-0.31453350576025324	0.17147175344491225	0.20321482136572075	0.4930993407549329	-0.3988403940877131	0.5140952468062664	0.25891965740164036	-0.30211495742602146	0.38435450467033055	0.25507773822592456	0.35491789332893253	-0.2019040416717043	-0.22239686638052214	-0.5945381217637331	0.4263694393721779	-0.602374053872673	1.1490080837245646	0.7726789284956213	0.45162675340129493	-0.09859277941719513	0.23646489002985133	-0.64097609634122	0.415419825553517
0.12448633531032162	-0.7804053771055212	0.019863982865253222	0.9556787909787319	-0.017119452703608012	0.0659625958140787	0.343233969524262	0.14203979647692225	-0.0667588629664437	1.1850022183195432	-0.5768138672398978	-0.2862880445568392	-0.41973396941359636	-0.45585247210454805	0.0036172610431111202	-1.1860613757819203	-0.7286385573134113	-0.09439571487718484	-0.6378775269398466	0.3241189858412625	-0.02810227585879393	-0.2880241372655904	-0.615345897308165	0.057663046178547804	-0.23294920577100112	0.3149346833983507	0.12105675646717513	-0.15818186409445764	0.37794838523881874	0.005835610600361026	0.27681511349653637	-0.8265193106994668	1.2762208136330666	0.7320829629687068	-0.3097633701878712	-0.13598681288245282	0.7835545006607101	0.5249007403504555	0.3283973366006597	-0.020297516295222966	-0.17339580137089924	0.07845815183101025	-0.3407989955692021	0.6294201280016134	0.5459219659826716	-0.02042997222124614	0.06585922173958475	-0.459852169782502	-0.41195506201031035	0.6600055248303008
0.08142834790793936	-0.4087662340169822	-0.681313686401425	1.301277688381196	0.8616279310875948	0.3923713796112533	0.568431647240262	1.2448463737982185	-1.2392460539662031	1.159239146743012	-1.8165171889464486	-0.4594054669445692	-0.36977117634813933	-0.34177070534295173	0.28534670978294735	-0.8630622080404305	-0.7848264275796871	-1.121388634645256	0.25038732818732645	0.7538590606040498	0.009139334532213396	-0.25871901011347553	-0.6573740950047842	0.2804291720779664	0.06599430522193139	0.7495519848365424	0.41082642537286695	0.3831994545447197	0.2508498375217756	-0.037357114135031136	0.2794657722756338	-0.7485575846710183	1.6890308350904555	1.1410531956234364	0.059817424074381974	-0.5742021851107671	1.5119409702996869	0.7424535953643302	0.79384497234354	-0.21197129467822673	-0.051429223826935676	-0.6518527264250249	0.05135142063622498	-0.2135000289874648	0.47153719054237136	-0.5475295033757123	0.2933937151987896	-1.1783336398778268	-0.017745560206742998	0.8902814184043084
-0.16848956194891612	0.14980214762176014	-1.09182321452999	1.0522993368783933	1.2244109638912684	0.8376922626672525	0.7920511647653613	2.0904638012967407	-1.4028405893158549	0.4918439206299877	-2.0293711600611095	-0.25246141782469994	0.22493970260713156	-0.2552867472926847	0.46192519716066915	-0.11238273544024582	-0.6219565140746964	-1.338765722200143	0.7299647963779781	1.3028279761653585	0.6693374306889573	0.17945487170969335	0.04544605528713721	0.27767221929555636	0.5884567700994746	1.3068769032106562	0.5200514853581868	1.0101739322596062	0.20022037659089478	0.17748223864945994	0.24010267758410403	-0.009478484583521558	1.065299416285814	1.1859631046852668	0.542120297035442	-0.5698359758545039	1.7035758913496895	1.1870817198702919	0.9036879690154768	-0.390895504061619	-0.29026581304403504	-0.9073714825573412	0.3002465375639404	-0.3784007742712467	0.6705013374518481	-0.5959589562704969	0.3873210772068886	-1.1782566486340538	0.3160910577422188	0.9313147202165636
-0.18108823022011222	0.3005626595039021	-0.10760530589207129	0.5655553991937727	0.9937350594592175	1.0513045924270268	0.9134284237898828	2.4250301553933666	-0.4715508913496931	-0.5046426875518711	-1.0311043023503406	0.36962707323843264	0.7866072808699927	-0.2002508428159682	0.22703967395215846	0.5388132316831435	-0.404586869635159	-0.6439515156779962	0.37433824845816	1.4496275722771217	1.4907417853736502	0.7803821448845261	0.8208198533421099	0.05041214430914358	1.0044952481304716	1.6736921091415573	0.417563764244325	1.5292955516221391	0.6309262701019531	0.4980884730465632	-0.053199455393300545	0.7601187296993103	-0.2517590510281443	0.8612251598387215	0.6354445030227676	-0.007967492974976896	1.2505137614320645	1.8091322733421802	0.6616327890992958	-0.1681428671998293	-0.5254360404991336	-0.12997909306847738	0.29602131498944356	0.4428736306167889	0.7890212870155178	-0.10204490755669546	0.3833887145806248	-0.3080069222980606	0.49329873019314546	0.9106532091669601
0.48229147223657665	-0.09006273107838544	1.8473981746507135	0.4112417907395129	0.6814508233311474	0.9042131206424407	0.8477235049838117	2.480738790054664	0.4559113407849483	-0.9185950012125733	0.2169999242419834	1.0763661219312908	0.8242945736654831	-0.2798184597893175	-0.018195530938261224	0.685820579036462	-0.175998457984667	0.19488495999871888	-0.3492160639533041	1.1695052520084503	1.694987956753994	1.164470736335943	1.0272670032783984	-0.009326265259469576	1.1146293876711995	1.7073666847652902	0.2868130141766105	1.8760663943252853	1.2979698212905384	0.6918568260121187	-0.368125389465038	0.915441875966747	-1.09686798906777	0.45095491827218237	0.20499205537098775	0.7479291909894055	0.765197393898712	2.207889384076766	0.3731557941032891	0.20203967459456648	-0.4122155224574732	1.1030609257036619	0.18469048957889697	1.502433742291582	0.48482409787242203	0.45073678481992935	0.5188618686067186	0.7544691677967462	0.5546999791868558	1.0755138739672927
1.6610610445198257	-0.48017837657616486	3.0121769746452602	0.7324815574771184	0.7610595565556089	0.5624825164897107	0.5535814193058581	2.5750640138920553	0.3787713565850426	-0.14431094142659853	0.6345788097779204	1.3135757676964372	0.45196641401086235	-0.44422600217964275	0.29345635575654466	0.44225467980954203	0.171394707324975	0.4123630675574921	-0.5902498902621474	0.8445330539331064	1.062331025807072	1.0789993759400949	0.663384601819305	0.40880648518150037	0.9317744378190842	1.5236742385130013	0.43047864699574834	1.9395053191230285	1.4509895109739686	0.6622148614597304	-0.2507268930617824	0.5673877601451455	-0.6541668304153487	0.1972841462825962	-0.29169768067057456	1.0810247073803334	0.8070759958143541	1.943803929560967	0.35211391058675384	0.0944821996853079	-0.01412955042257349	1.5570488210151816	0.1815317151771485	1.7612971256331231	-0.057914323687337683	0.6149755270237983	0.9094293710758781	1.153457929854546	0.5805403209719424	1.4126356508056708
2.4465165971379497	-0.258725736719225	2.1220657755619947	1.0266203241991614	1.139044711549576	0.28254628318105196	0.07890792628719483	2.658437054080878	-0.4498925803389952	1.2828109077473688	0.11508550581194009	0.6887287238467851	0.13937951148711208	-0.4019154467285379	1.0149730711454652	0.2689842226624559	0.6792539237314115	0.01602331505087199	-0.038256730429166115	0.6855925321092877	0.22274386564470425	0.5942995573949746	0.19486880594749856	1.045062385382072	0.5330567587136856	1.303971534408892	0.9297001980532262	1.5647761423830278	0.6589667900839838	0.48544750467125203	0.3315335524279668	0.3730369349447807	0.6467560628524258	0.06983924060509851	-0.2749850815447726	0.6391411751667586	1.1683224892604773	1.016640071462053	0.5873604391475751	-0.594484867043422	0.3230364569670136	0.6802304877004532	0.3152264686476656	0.9595378135233644	-0.3000485908969643	0.42976356722029996	1.319290766874836	0.7066474959699942	0.6093855126670132	1.5106312622074995
1.9101774445839237	0.49420601689056953	-0.11200798565770502	0.6269203832037352	1.303895942211216	0.16659699721840393	-0.4362777159880627	2.3432470297183974	-0.9069579824504446	1.9765943521952445	-0.5658730943333364	-0.6360621690175977	0.049037532988295975	0.09619270708993398	1.2518473081197858	0.4290394582736801	1.152234462232796	-0.44171509091782774	0.7487128761224177	0.4317882249463759	-0.04995884935574334	0.03433111821729629	-0.1286219745903679	1.2333479640385745	-0.06566538544004495	1.051670791197618	1.42478047633777	0.7802317711846591	-0.6257735153008325	0.291873411171343	0.7628535195797302	0.6376999382035171	1.5052018328727552	-0.0820556197236857	0.3075882224668896	-0.3396732332935634	1.062764200961353	-0.03185727930007452	0.714308498707511	-1.0822084091346216	0.4470997016213866	-0.7287254246780986	0.38923586868033766	-0.15258559114190695	-0.04142143354695541	0.1825446852382824	1.32038484154718	0.03014535666384386	0.6365654367896711	0.883116201435259
0.12655332858665633	1.0481832660064834	-1.6168587089858764	-0.5775354678700451	0.9219999126783487	0.12442748007257196	-0.8429965862240327	1.3660582493750677	-0.41019120561288785	1.0021774312802008	-0.7562905286631757	-1.9145183497315652	-0.1333774333388094	0.9202590433915911	0.3460359155857748	0.6763572970527112	1.2715285817898558	-0.6525544767415006	0.9526197758116285	-0.27951287541271547	0.2781730604483754	-0.3424750529614911	-0.5522889216771374	0.6199427033677228	-0.8180359074910918	0.6029322742161117	1.3541432224643277	-0.1060933805774148	-1.4545750613854445	0.17237693964477774	0.39453128633064655	0.9119196198768594	1.0141826264492217	-0.237617364717053	0.9154435971538908	-1.182371783073814	0.010555095887530003	-0.5895361751978387	0.3534122510258645	-0.45693318425454493	0.6148415498638947	-1.310329259753729	0.19019862984668026	-0.6370698792108117	0.26476230597634237	-0.0867777616152102	0.6907122398608277	-0.13999607266015604	0.6586981988773563	-0.5150979109535325
-1.6583707311946647	0.8852064951099384	-1.0824584562965593	-1.9292301813962185	0.18035628226166964	0.041690925495571615	-1.0775852416485316	-0.05225420964410505	0.4410444398591021	-1.1123259219920043	-0.5091054579524011	-2.3126961971622517	-0.6351560159808944	1.5964887451713272	-1.2483689318873594	0.5163725144629242	0.8998202208452711	-0.7886881054748455	0.3543116221809698	-1.3299792388162208	0.523623804481305	-0.5813372780163965	-1.317456905055777	-0.37865073805533017	-1.4808811944507192	-0.10169243304688044	0.49963265077003977	-0.7531729494981704	-1.338457937926284	0.17959072869217177	-0.628297711945884	0.6187034505780363	-0.5036426721388871	-0.2075839079829225	1.0153125136258236	-1.262405906869958	-1.567830270977127	-0.5700193424703646	-0.5042191410055495	1.2109371673242102	1.1226827705161948	-0.5060197304889904	-0.29809001663634144	-0.31563543493187685	0.053787275506739424	-0.5750467027287893	-0.3596901732638151	0.36947082462243774	0.6885961989317978	-2.0927971498279043
-2.087685737718615	0.3394883484363117	0.7191081159162069	-2.539859398545546	-0.4542868472320289	-0.06649074783554344	-1.1490455229354837	-1.332016116703506	0.7596566030812412	-2.7575920218062717	-0.14615433657009871	-1.596285334775887	-1.097040523111708	1.6928467778539555	-2.275094805433822	-0.2493512842462582	0.26443152489278887	-0.9464088926754628	-0.4743341203674559	-2.0664395042483243	0.18281374027381822	-0.8833803857466989	-2.078628014534701	-0.9441864722106953	-1.6823719563799522	-0.8151273120900089	-0.7094078702241767	-1.0917074918137537	-0.7226056199714246	0.3269350042608044	-1.3499794102641898	-0.10739498083178471	-1.8814848414244483	0.05734177315645458	0.6381553649161125	-0.4287420164653479	-2.686092768445915	-0.47258060371131677	-1.446232834167438	2.7036648316573744	1.7647492096035646	0.9785671869526412	-0.8834574542005063	0.1760812695605592	-0.5898074983614374	-1.2215306922389846	-1.3382783405204204	1.1577146147615258	0.7154320653454921	-2.994160140251392
-0.9702518275435008	0.17507318674374414	1.8501478434353027	-2.055820370577762	-0.7022835727620736	-0.09153675603611018	-1.0383732664940855	-1.9767885043529179	0.5473024811992913	-2.683551608735504	0.3428791191038696	-0.3698702615230403	-0.9183756092106462	1.1501783616100552	-1.8890258616635114	-1.265139585181295	-0.17927466752547636	-0.7395166250975909	-0.7833609645597602	-1.902267015844806	-0.4381155150334775	-1.2276252039752444	-2.114361106273885	-0.6648155347913355	-1.2603474414187301	-1.1369633609445355	-1.4894324564955623	-1.277752192495173	-0.4492168449238154	0.5333415489561305	-0.9509723991017561	-0.4872439431835183	-2.1959571428000344	0.3086570578398734	0.25470012206033377	0.8864763235867722	-2.682135541556221	-0.7918664258166019	-1.9653604089428234	2.7482879337627684	1.8429637169116468	1.9727321402505686	-1.3105311997686493	0.20904792876346773	-0.9486118472243413	-1.5275714733652748	-1.8111636358382068	1.731636402226438	0.6744794424384433	-2.74854932625942
0.5880102226484274	0.5886832387502597	1.276804693693473	-0.9141435366383995	-0.6281960240524149	0.011226089483286779	-0.6766728954438066	-1.8759236646144513	0.5602544419106408	-1.0667477067349727	1.0964554846069914	0.4392067093720409	-0.09058696227831516	0.2779176100130718	-0.45592289256478286	-1.8933556923120707	-0.0989351592257278	0.2079006513147136	-0.35283912506806214	-0.9318360481642675	-0.6617687831375376	-1.27123396929398	-1.1939384319540853	0.10691655957860696	-0.5052177680669921	-0.9012330997602749	-1.3475052146122977	-1.3606134308072073	-0.8145716229049739	0.6238464731873922	0.34626463774488236	-0.03510496431366947	-1.4360112410038564	0.281922702876582	0.17533342565685836	1.9213164073620594	-1.7582473563470804	-1.4089386492463645	-1.8339692495691389	1.2660600003700713	0.8765478073586499	1.894691904488589	-1.3851942406385467	-0.13309950137848633	-0.5240243658254736	-1.099655104617377	-1.6350191411480377	1.8380989531038059	0.5012557694916955	-1.632807985771605
1.3318627488883832	0.9118175827174906	-0.21619835739239499	0.10525715883559897	-0.41458588411485686	0.15388026028956167	-0.08538854952024186	-1.2580988232331196	1.0757413765469415	0.7892902774119737	1.735050979341808	0.4081274239039887	0.6024137803079556	-0.4931645888949957	0.8755723682949081	-1.7299406239228214	0.44412658545809414	1.4705945297441536	0.39987861776251454	0.11149123747376091	-0.3563728585597005	-0.7445046341530307	-0.02139624003040757	0.690974174053457	0.041601939974239006	-0.38137326415256834	-0.4736740098418339	-1.1602019605813318	-1.2844714071192238	0.47313664595111704	1.4470806510781644	0.7926314463877554	-0.27176804047247594	0.08125811768113457	0.2366344779155131	2.055228084414598	-0.708496295822638	-1.6707186463350394	-1.1982737672355743	-0.5437362441973067	-0.7230538023774993	0.9997162519441033	-1.024345160424782	-0.26256690692184126	0.3082889510088038	-0.2591267014814282	-0.9789256452867569	1.407378082780606	0.2310836230096691	-0.4358751868006119
0.9992965912475164	0.45190722357369506	-1.138775863185428	0.5331035261089341	-0.13888838397033093	0.21834795038309882	0.49154753558356923	-0.4775272753948611	1.3140119682172091	1.6824857023975126	1.4528733996899617	-0.06591098933434607	0.4226393564618332	-0.8719174376981144	1.2631526516493004	-0.8974089552001298	1.0270613503047108	1.949955958846291	0.8754076565640628	0.5067912440237892	-0.10658092556034117	0.10486478041522422	0.4101613049925328	0.7517785637403546	0.08715023497714564	-0.07162227268176743	0.4600843433740155	-0.5895909343944278	-1.1794130277310662	0.15320061497227383	1.466908229533003	1.056718587825494	0.5941473461185587	0.1042950943811958	0.12082001855083185	1.2207338545226274	-0.20014126963686385	-1.1178046410749898	-0.3935551076915753	-1.3788084323167957	-1.8631466708574118	-0.13823030031165875	-0.3122135496604976	0.08838001634207727	0.6923348882843886	0.17724961226424088	-0.2236220131481082	0.44473239282558	-0.00073324951582692	0.14875675597527302
0.26016634363604574	-0.5548758688331392	-0.9800326747341377	0.45505564516854935	0.15949090982677483	0.18589780259286623	0.7043753120556069	0.12623129707117894	0.43254530594635326	1.397161092189169	0.036138594728385556	-0.2876540941930329	-0.40521430954350424	-0.8703567552188645	0.7438102467415084	0.08184571560693926	1.1781444745007363	1.0296049191987953	0.7462680315365163	0.13116158309815426	-0.39588700083496264	0.6307403001947005	-0.11704208128609817	0.46846949436175267	-0.15751623788909075	-0.25916732055980174	0.8597028791588668	0.00010503624125772022	-0.5279166023189752	-0.1336633378397762	0.5361440975407328	0.36141463087598047	0.8149698547939648	0.5107302368399892	-0.17252712443591148	-0.05090621605655126	-0.3114708131283541	-0.06585335824158109	0.2702860817593625	-1.0379703172329575	-1.7898659908096237	-1.1055489739823736	0.441902448867408	0.44734957037671075	0.299128932401518	-0.18696034340696485	0.1997387540163077	-0.8545388466065041	-0.11785091950030592	-0.023476816566042585
-0.27404186029428623	-1.1159890493663347	-0.5223522420516064	0.23619582932475955	0.295242570563609	0.1207577148420956	0.42097450400195974	0.2936571132242664	-1.1664892786277392	0.5380808772043756	-1.5032111569182731	-0.04754219824290993	-0.8824421124771326	-0.8123907809267277	-0.1222076416837208	0.6690659506591353	0.7301106427623951	-0.5880338328552217	0.05567752535190655	-0.5655084863149913	-0.892966761849666	0.4324949395850613	-0.8216035108127712	0.1515656082830366	-0.27118433454637425	-0.8120234868899677	0.610061306520229	0.023755849526650132	-0.08710323624425624	-0.2925175875752255	-0.500190343461674	-0.749291614836706	0.4042530615186402	0.901009917905952	-0.3434145770188844	-1.035395606614826	-0.6503940347524519	0.6346022781482242	0.5954946905928942	-0.43760165206816254	-0.8535520267241223	-1.661650674678099	0.811020507221635	0.11779714575265078	-0.28205423859456363	-0.8267897860636159	0.03891702287008415	-2.000658858863018	-0.24752094127502217	-0.5791817197240784
-0.6552171427689786	-0.6242121493945677	-0.6383788414015065	0.1278536728714169	-0.004856227406603863	0.042772283263555144	-0.0995422753483403	-0.0398984076435462	-2.0599025826681867	-0.2292757096029115	-1.790374849442305	0.20206784246706447	-0.39050051860100343	-1.0906572765370024	-0.8765560217515294	0.6597609352642757	-0.05807343014178152	-1.5149075785584338	-0.8897424092951204	-1.066886815539816	-0.8406697213647292	-0.21367865404458075	-0.8314621159667801	-0.11474460325002737	-0.13001391859881722	-1.3518747210028461	0.03627602480116832	-0.6799310980300127	-0.48129369898839836	-0.4232131951022611	-1.0250011330438231	-1.406725278873434	-0.34546426064077	0.7058944691541245	-0.24261524579976698	-1.3564181473893153	-0.8027460489546507	0.43649340075154436	0.5294272329665737	-0.5094790077160335	-0.11982320557390705	-1.624204042225117	0.5931647296171215	-0.9545602924333576	-0.2628431300256277	-0.8935240044402293	-0.5694667203320714	-2.468032351069313	-0.6036363615886394	-1.0139165050677792
-1.1531688738565664	0.4373661773610543	-1.211579833107926	0.15220212796874408	-0.7750526208050106	-0.11169165471543277	-0.4357166509911764	-0.6239613115955143	-1.4783850841485235	-0.6388786186779568	-0.6598742987966053	-0.043326219673875024	0.5733763388443608	-1.7385434746871644	-1.3130395509882145	0.3035678051487774	-0.7044933640899272	-1.165841237171406	-1.5944328309730655	-1.1998147671601396	-0.08999989116131785	-0.6768827331917955	-0.1476265038675034	-0.396118897952672	-0.01884936558899423	-1.5827245642289571	-0.4278684305438754	-1.5082651330559995	-1.4304789812939014	-0.5947428843144422	-1.1138419628350633	-1.2416435384407756	-0.9151840573323917	-0.10090885969258101	-0.09714853384684811	-1.1708998804480146	-0.6537518470144769	-0.36226963596513395	0.2351248136179721	-1.1959696702502827	-0.19329120577294867	-1.0144208895898161	0.11404278659592455	-1.9914870039882524	0.39293178356496866	-0.2300695008440189	-1.1280918210032151	-2.1624487023965937	-1.1452696293705729	-1.0435460333331126
-1.532499507299227	1.1053369422331303	-1.467987609057195	0.253275810839523	-1.5987485247986815	-0.35831874866621566	-0.41599331478615786	-0.9798435091514074	-0.3555919504688767	-0.6930592582175714	0.5012208150788676	-0.6708806066355103	1.0003688435294678	-2.2297747410050905	-1.2382450791383213	0.13058365634999497	-0.866152144707922	-0.3562165444053447	-1.5012980035237635	-1.082528132298877	0.5973758094684625	-0.6631504068071258	0.4771062910466243	-0.6301934092473078	-0.2031799079369991	-1.4524771220079862	-0.537965424389282	-1.5951023648254732	-1.9608568883393445	-0.6110216949838233	-1.1119657034941441	-0.5295547392861383	-0.7833786804178432	-0.8515108828470258	-0.16301621315374704	-0.8526352466827314	-0.3615800041282596	-0.9471544281628357	0.09177050899022532	-1.5807158044971088	-0.5746231492526119	-0.24659209168182308	0.07206069648601418	-2.141515256426653	0.9519015413216636	0.4336355928827883	-1.1355077373090605	-1.5375105516534209	-1.4177839999116442	-0.6701686821925072
-1.1665837507144787	1.0674647957720473	-1.1128628148574675	0.4259171607336087	-1.843752450810745	-0.5408943132457249	-0.23571209999728687	-0.7520341102063438	-0.2943280201188174	-0.3890064207007864	0.2648520189071934	-1.0103897694680724	0.5795225815989802	-1.8987081955667429	-0.4617823033110574	0.5531973882329302	-0.5662947953337147	-0.2757803210724931	-0.3643996272053688	-0.8019650026640724	0.46483053934528	-0.41630072732715256	0.5437722314103012	-0.6104237706900121	-0.4910649890861757	-1.0757982829340729	-0.3253653138363431	-0.6934159115211115	-1.3916434092896648	-0.19454422724411488	-1.0280846246799664	0.2701365125876844	0.13983889266909488	-0.8684761380317257	-0.28146013811184845	-0.577399774624938	-0.10896085692996309	-0.8086942514272656	0.45705213248656884	-0.9525821007348477	-0.32295458520305065	0.09895419559562342	0.8992938401535677	-1.3753731562015912	0.8267414516173127	0.34558300625523497	-0.5059243518938188	-1.1450409077574935	-0.9168233695563177	-0.04043236057915016
0.08145615614299052	0.8624575673754895	-0.6907739654691976	0.6626566201889236	-1.1946873826867561	-0.4363173247594885	-0.13800524082009014	-0.040724714896324524	-1.5895842210774467	0.2493830456567483	-1.1556141276185592	-0.5565669739106301	0.010769695735363552	-0.7144681982500145	0.8204203848985114	1.4823172582852833	-0.12179533325159998	-1.0658571389433682	1.3415614714330284	-0.2715798722245071	-0.22954089262430255	-0.21084585276798434	0.41695658729587265	-0.2661021743697706	-0.3632195530188446	-0.5922885010155466	-0.011307564906287025	0.5481590999265336	-0.02204480600803322	0.511151419051341	-0.5711096472054329	0.8569902530586542	1.2760772867014225	-0.22834725535554148	-0.017727653322243166	-0.29906365418410674	0.09034241873790391	-0.17716642548957345	1.2951768340654093	0.36348598564347323	0.7218864000391404	-0.16677769093812153	2.207076453275454	-0.5244131009575985	0.26833727291642745	-0.39889426800406985	0.3649865138221926	-1.1031462963607406	0.27433787579478475	0.6756938730329745
1.4084457418499965	0.9343750408837151	-0.7133152191989973	0.8476590670218817	0.023374741442853862	-0.03171157045668954	-0.0758893683144412	0.6414532361200928	-2.7395915354487332	0.9623646852240305	-2.096587291197523	0.47516462612866883	0.045231220039909106	0.47550734290769503	1.8334524260892315	2.295121504374467	0.12649673000007083	-1.6952313594601398	2.533034761893854	0.5558011629576307	-0.456256580233247	0.11858810103412677	0.7825293995239518	0.16882787940332628	0.42238335898514767	-0.11217505666050652	0.1435781345631978	1.2612257657067252	1.2146472566597075	0.7849788131027887	0.28431863667406115	1.015473379845099	1.752163245761398	0.30868807706538465	0.6979374845011757	-0.06974081288330904	0.357183725121567	0.33017704847568363	2.0655767028794316	1.2892120035165806	1.6217348543320196	-0.6055848574325655	2.964056125396067	-0.4013402035105625	-0.015345850844076808	-1.0021766965586283	0.9765393831224782	-1.085146794569882	1.3018652573437253	1.2922677744184123
1.7884519819001754	0.8689475556243664	-0.7931012083405323	0.7917003448998275	1.0580159192929575	0.35173667858356766	0.17699782302761824	0.791166685464828	-2.1321098127513767	1.2985614888252404	-1.3536844396403707	1.3666717405752782	0.49098339004993347	0.7308249242685152	1.7362505669954469	2.2944546155584433	0.029615491513758297	-1.2276895483654942	2.3341293196527397	1.4046957475531525	0.2909959176598755	0.8888167479862694	1.6566754878383119	0.3551656706141727	1.444695809562884	0.2719122449211906	-0.010212907683711737	1.2311130427262311	1.7070726595501218	-0.05458486691218084	1.0418551653978614	0.5498222714043094	1.1685812565982876	0.1414585566997004	1.2609477077787516	-0.1657045021992114	0.7418276994389758	0.3780765229733242	2.118801854667891	1.0853516337820543	1.38007934737819	-0.6031565281445399	2.3780153915440145	-0.9429660802981151	0.20123648108429185	-0.8682136028432209	1.1456315510510267	-0.7865964170836942	1.2131285939192324	1.6034289844977918
1.0903690720420536	-0.06997223913841419	-0.055843167867444116	0.39902751703678824	1.294407257721285	0.2990424472085409	0.5843872066169271	0.31761450563314425	0.0706393878860445	0.9897128758562117	0.4421964961348057	1.5945676304794896	0.46909195916058116	0.11444390218335203	0.46126530363106766	1.3387070115258153	-0.3519726804440057	0.0858985291436464	0.9308514417268078	1.7280581548084903	1.2439417347506503	1.856429543131122	2.215234021172692	0.1723469363616371	1.936860325859169	0.49277288937492053	-0.41168710033363143	0.9805902850776448	1.6609966598016812	-1.774210568627202	1.147436085583797	-0.4344493721528046	0.005350410272475702	-0.5460819289961829	0.9439431125733966	-0.72955570416419	1.0758920574159982	0.15583204346672883	1.3020616107169978	0.11019596478169492	0.1674879034553364	-0.03156764802400499	0.6723499606955121	-1.284024935849158	0.36828841061225853	-0.14668841852271497	1.0323586623298118	-0.2595108740185098	-0.06242680538802423	1.475010951602627
0.22953817579330232	-1.7384039681998602	1.5888756953978904	-0.22262265428871025	0.6806888520147066	-0.2959165629489771	0.6877410832361719	-0.4458761003084102	2.083938933162696	0.23992557219741828	1.5971921729252767	1.2227348470446455	-0.3941637379488298	-0.22270125096528864	-1.0711175201563785	0.04012399591993434	-0.8581645974243104	1.1488464927618818	-0.4862127845255359	1.1455058687571495	1.1643176760405958	2.128554414253893	1.694486026541029	-0.2260730027935326	1.498103559772105	0.5376297805014788	-0.8153238809135379	1.018887942853919	1.6420786926921092	-3.134641866113211	0.6039989025881105	-1.2988730171795075	-0.8090847289172998	-1.0883108112117832	-0.23951836507010849	-1.369987453316276	1.0712161589765934	0.020235541861066037	0.1504849279859627	-0.5465393630168044	-0.7420233765047946	0.6431839184173379	-1.0469838635357183	-0.669778950464117	-0.12174564311975895	0.6226669519898608	0.8090956691609035	0.25252825585333405	-1.4807358069789187	0.9692629129569896
0.12147102909547597	-2.8916393118883983	2.9702895612783617	-0.8341121512615977	-0.3047622085805688	-1.0907786053372688	0.05727337612240145	-1.0765966583517201	2.461226603900071	-0.44421208641424687	1.2914389460761992	0.6558753780318425	-1.369737456742644	0.7065221357285415	-1.740710308164468	-0.7502045989065508	-1.3185033458075863	1.263165902813625	-0.8070686451410256	-0.13075908994005708	-0.1865760595664418	1.053647034936786	0.29755963426816767	-0.63855807420326	0.44384077583979076	0.44475110194963546	-0.9664948467237079	1.197835528136898	1.7833804043421768	-2.92225328230921	-0.05408503793445437	-1.2769410554913077	-0.7662682802429666	-1.1447199099408072	-1.4070228916710605	-1.3799101208650226	0.607720475617366	0.048815719261390625	-0.5985613735009788	-0.18170606631674344	-0.34011514075758836	0.902643497176397	-1.75896288938519	0.7515055059900907	-1.1247246776126831	1.1513581010101062	0.4392820729563014	0.656639875876481	-1.7965493196956237	0.33911972143849584
0.6746927038759432	-2.4461499113136598	2.756741237634244	-1.2417951200828696	-1.0447385699388978	-1.5814657201907083	-1.1063245493798484	-1.373111022296522	1.5212939668191485	-0.7233172916316278	0.35790091669870244	0.17650611423747806	-1.4293464675130092	2.4471745156696465	-1.2678462557511505	-0.7324684160712582	-1.5834386423192384	0.7549242273109033	-0.08404758239449657	-1.3467187559210634	-1.671390248130972	-0.8704686217580646	-0.9590529807758745	-0.9843204653583428	-0.5479544789397195	0.2738683425095771	-0.8109178726322348	0.9516845585806434	1.6231696892975351	-1.1574830085216807	-0.39268257473092144	-0.29600679305648936	-0.20616103617425297	-1.0052504040399808	-1.6682209671747652	-0.511247375350613	-0.08353492962802904	0.02876655768517585	-0.7023833172336263	0.8002399506716918	0.9703208523951228	0.6839021567544941	-1.3980990430323172	2.044575425687456	-1.8629122239369769	1.49864682108867	-0.14793926274566738	1.0260076365557598	-0.7772597835755928	-0.1538880837797411
1.0076173788378529	-0.7934741827785181	0.9609103050132679	-1.4079791907463317	-1.1849586745847565	-1.5173998491410052	-1.9818964168206248	-1.3816265671586245	0.6886072536437307	-0.6841437362754442	0.09986800204397024	-0.18071020812638014	-0.4920034419569632	3.364149107314691	-0.41363075470847965	-0.42477939089320665	-1.5661306507662105	0.3823487573886792	0.5399115706381666	-1.769689395501396	-1.975104237017676	-2.2625710204388354	-1.257376705780278	-1.2281208490145927	-1.0619171988918175	0.10502968376073352	-0.5454608845207003	0.09323180322900462	0.7469406061198637	0.8230147684882443	-0.5041865988263716	0.7562640714993967	0.0992815162152604	-1.075531946174111	-1.0420000717314906	0.5801075760128874	-0.578385183095001	-0.18085275942829354	-0.5855242714824579	1.3040030891589882	1.7738626839765943	0.28350933335420136	-0.7891894354984951	2.3412135730191803	-1.8120128669684692	1.6700794847606002	-0.7631559029336029	1.320964010573897	0.5561325023135546	-0.4375835534991148
0.56457652345496	0.49104741877325275	-0.9342822078445371	-1.4161571691406598	-0.7781234868365164	-1.0277223027251896	-1.8646644004313868	-1.2276478434652762	0.7601145590808507	-0.6339039022133203	0.730689783034919	-0.4126593978892604	0.4259935083517243	2.339382368499016	-0.1402826586257262	-0.5942456280157672	-1.3096886843893807	0.43496461947165643	0.02946627719545404	-1.279754245663308	-0.9915050554484036	-2.175027431075758	-0.6898928568574699	-1.267258879714178	-1.1738786170805509	0.052978368101297975	-0.4359773838425775	-0.8425832747961957	-0.567458836615718	1.5899188728762168	-0.7101478597006621	0.8276768602194836	-0.2684272935777464	-1.27056547702338	-0.3799845900389059	0.8917960433425441	-0.638884397188605	-0.41423732867244617	-0.8041708759715424	0.6652440834369931	1.152044482499567	-0.10152539094865635	-0.763008835678234	1.5608892379734782	-1.2536022468284933	1.4421220391909806	-1.015979309498468	1.3055473700230442	0.9538599540810664	-0.6389299654502532
-0.2605221653747746	0.3201948614598296	-1.4605830442640209	-1.3532963378401504	-0.1477485130965318	-0.3936573685102933	-0.8680200709263439	-0.9945004475721023	1.2259150790886446	-0.7094382701142901	1.3083887581778149	-0.41695890736789026	0.36344897412610633	0.05666832864254001	-0.6512686012680957	-1.4271055048580954	-0.9811106323685019	0.6155561926457959	-1.4637476879536453	-0.42958390716299666	0.1775410701476203	-1.0247963878481166	0.034082175215074235	-1.024072061297351	-1.1385380404963217	0.2137285236401749	-0.5556178639366676	-1.1478803456564481	-1.5073880267145154	0.9182205859766767	-0.9892804560781395	-0.20557618823301704	-1.0139175628204211	-1.1169753887312235	-0.38853830456583865	0.14616312531562403	-0.4128628612314605	-0.3831965745199983	-1.4016048006021522	-0.6781056077838313	-0.38310357623910335	-0.5341177001286024	-1.3727935489534908	0.36020585457276116	-0.8479216418832813	0.7117822164861928	-0.7385223190987854	0.8574905359406745	0.15796165445532287	-0.8892219006229275
-0.6981121850326237	-0.7750154267170851	-0.6135718150567356	-1.2197790388133007	0.3710212989282456	0.2139739657086312	0.19977203327395499	-0.7267953871842036	1.2258769103953175	-0.7523658975614499	1.0394299264434284	-0.14805801293672813	-0.5072545337273531	-1.6312935125662187	-1.3070288072658396	-2.3200952085325453	-0.7279887842409979	0.6273341337299462	-2.7630299521955433	0.09684700025497173	0.5135433380049232	-0.06345225321978903	0.39772961665005707	-0.6194922447554947	-1.0053350570409954	0.5443024739421719	-0.6939793140433594	-0.7237639620307871	-1.5333161134084796	-0.15915719257958613	-0.9363823566975069	-1.3892873046282723	-1.4704564806386455	-0.40649738975938804	-0.8836477430333709	-0.8385797955498621	-0.21537736265428986	-0.03206333361796925	-1.8691829108201266	-1.6360840949887347	-1.5185887828848357	-1.0303526715812719	-1.9542032576911799	-0.5114699266542656	-0.8140834453844108	-0.17336195024823906	-0.24548878962191892	0.2472314777775329	-0.9549640689102001	-1.12758222268411
-0.5652567081773673	-1.359735167727494	0.3311260553220394	-0.9331659649572983	0.6270042273716883	0.7518946502955042	0.6608955800953813	-0.45083339047442383	0.6871457174448624	-0.549488818157967	0.1967030424745367	0.22182818575632215	-1.1347235592713143	-1.5967342890842167	-1.400833118071978	-2.5113115824697516	-0.5162966284756612	0.5414502640759492	-2.847651031163224	0.1026729311459665	0.10622539487201364	0.0011203618481609862	0.4466101399251194	-0.3049573888423224	-0.6253133085766164	0.828495267401598	-0.5332777678333053	-0.15957830328675718	-0.9100850005903512	-0.501285059486732	-0.3303260121333268	-1.691321365515774	-1.220367858205701	0.47443462981939377	-1.1037089189198035	-0.9816116790747659	-0.1354262490471527	0.38062107399718303	-1.729999479484143	-1.5333039017751753	-1.5319708990679308	-1.3038404365965839	-1.8624848886649272	-0.7659557429675886	-0.7424744688579793	-0.6723200828732713	-0.03293082366372151	-0.0709953775238135	-1.3769014221963187	-1.1169554400244532
-0.3929175083674779	-0.7566310944590767	0.3308330071969214	-0.42388933798854606	0.676643720577103	1.1592581199733312	0.5796381445462887	-0.1492727671161604	0.21940268862647005	-0.11950539111732267	-0.38981988626810987	0.4395924379214533	-0.8120584905960313	-0.4814739762416164	-0.8703280835057182	-1.8504969566056373	-0.15123348861934569	0.5272667065749777	-1.7763921268552212	-0.03179067227529923	-0.1867695380204054	-0.36174139694394375	0.4574609754012171	-0.15308370630082718	0.02992789325269673	0.8452660868565081	0.06698673511823809	-0.03951434472011531	-0.35992233985137434	0.0749122417323623	0.45584132454626886	-1.0203416630393338	-0.40792244624301005	0.9703403907928669	-0.6404688536487604	-0.08322695279735481	0.04986681478330894	0.5625631829252282	-1.059446351898498	-0.675348896230456	-0.8739142553256282	-1.0079407848150237	-1.077814151321854	-0.5968697734538939	-0.20996203718731282	-0.6277318256133689	-0.21608045425547345	0.045177988744807815	-0.9518066133009095	-0.6745995004825788
-0.6386741980992438	0.31849767844723353	-0.3603601794302039	0.243376590895118	0.6518966976372882	1.3246661922632417	0.5162768006556023	0.22406846371693004	0.14763418916959214	0.2809663815705366	-0.40040520190573203	0.45002481816741663	0.10123696766686356	0.20859809450250907	-0.20967655559764856	-0.8789983842180564	0.4939503264731676	0.5032094290451341	-0.4604839462315203	0.15300882481747247	0.13713338997585386	-0.27827153895705803	0.49361043706622687	0.07947944229420142	0.692489829671994	0.6013106827309529	0.9305202809394956	-0.3250696518113284	-0.26247877540181935	0.8609183154862113	0.7997315614830008	-0.1422550076392142	0.43700018233108257	0.9755877198423272	0.13214739743891982	1.015812176396103	0.5180444663952503	0.48342839268878246	-0.36327208456925747	0.1079736822913818	-0.43508433595622187	-0.20211637094761306	-0.12108337902868915	-0.3247776842629694	0.6349874008427935	-0.39862037958929614	-0.3925048311687224	0.2867364860782682	-0.30996016985526864	0.10027509302850054
-1.0715261245498255	0.7866817273625688	-0.706083623424408	0.836921771298254	0.6009622670536633	1.227115234674143	0.7848090859930047	0.6336424038595515	0.12253615335086092	0.40841049426451	-0.2219484176341924	0.4143854629806357	0.726054925361543	-0.19946754242718454	0.183707178030961	-0.19371243339716845	1.2748067838453307	0.2978871807716281	0.3108660909908525	0.666060310913273	0.71383242255601	0.3839199429470873	0.40904835365431036	0.6440962009203157	1.0059560326776236	0.3401951060924761	1.6752253481742725	-0.5174731911218304	-0.33016525471947655	1.1693871132174996	0.5424439408917985	0.28659820575634715	0.8140182121410315	0.8548043916149155	0.5703148550357915	1.415901926857282	1.0330836933828944	0.34880882046671513	-0.0031380288834762762	0.351986414312308	-0.5137855946923768	0.5985775326998687	0.5058282644307973	-0.11200733729613736	1.244529660429735	-0.35615481464898874	-0.1404717296794596	0.31799096853966163	0.002354245843382562	0.8309206319066303
-1.1158711098324208	0.5162339587944017	-0.21497973522274197	1.09621257986933	0.4522229747856356	1.0222482853863848	1.1136682393070212	0.8939007930441957	-0.22700938333009626	0.24948122028940653	-0.19591857528307252	0.42514224520267696	0.7042438602950774	-1.0158228727275904	0.40960552736268463	0.13637480115785203	1.8438363835602163	0.047103546187692656	0.48895247961234156	1.080075326264336	0.894972375907118	0.9089632448769551	0.16475416205996157	1.3742619122896838	0.872556165511336	0.2650130169007628	1.958929375446497	-0.3229562282639459	-0.08470764184893963	0.9796234257701317	0.1706785504318725	0.3563427548237699	0.574663708376905	0.8869782498874714	0.511067875829976	1.10924141691473	1.0808550939765618	0.3235997334131375	0.13400441614895975	0.29644498232007943	-0.6793510986294733	0.9240189838108451	0.7167216490129701	0.03905964966316662	1.3269843765092442	-0.4156269966189168	0.433184330095803	0.21308581373462682	0.08794432677382832	1.1257213006091253
-0.641783384035055	0.31512183915298586	0.5366403499540109	0.9711467109175863	0.1383452027271302	0.8996602566962694	1.0668185166820785	0.8182196781456188	-0.6412557916527379	0.00043445343270885335	-0.11765746884742755	0.3383969029709669	0.4804882061310565	-1.2501923176986067	0.8041152517786829	0.46448449036726525	1.948331838780742	0.12995977486588572	0.5113508864017999	1.053628001109767	0.5618443970390998	0.7215230171596295	-0.05288641720538311	1.7280291531653102	0.5433052906874283	0.2876257565039054	1.6679046038975691	0.03444007396406572	0.4983708595850447	0.7254043998509423	0.2195460742475323	0.5389105101847916	-0.01023485477587256	0.9114592259259024	0.3570601430725308	0.8189378797593223	0.4443382819138514	0.3631019903830358	0.3691205046421888	0.40928447035280213	-0.5026194573102448	0.8147308559362464	0.7378534158305081	0.15604087786353776	1.1364017809274307	-0.23107956873838284	0.7878456175427473	0.3147219667696877	0.3615919320704809	0.8919913237267241
-0.1266281935600665	0.7574849964161642	0.7034025342530275	0.7350606470338296	-0.25026711941116486	0.8672555639881556	0.656687617232399	0.492537630341294	-0.563469199494337	-0.1206918359529474	0.31431439902600594	0.013621965376944378	0.6173153201020236	-0.8045374252586277	1.4261807168657263	0.9915014468904222	1.652562532628348	0.6200195999292777	0.6862909775042814	0.7520306608341613	0.1778773307426679	0.17057708154802412	-0.056182022992738306	1.3613500049994358	0.370672260899969	0.1417825127435492	0.9547685582424791	0.1972191254119263	0.96824427614142	0.6956546007218901	0.6366104754391935	0.9451068585553002	-0.4393554797240471	0.6475705688313462	0.48938695392255976	1.0218477293832302	-0.432127493442113	0.340722974013236	0.7542975130431061	0.7670474319849155	-0.11182315755783492	0.6931941212242841	0.7514160883981975	0.25326254956001604	1.0830327176365389	0.2334138310930217	0.6061983605028418	0.7028571138387399	0.8709055370982688	0.42981268710838655
0.004686453540802955	1.4244402130101992	0.2075050000252355	0.7928828739197926	-0.46543960863046124	0.7543486145665936	0.3849317452901689	0.3252080669673521	0.006139291666927631	-0.02657176892778259	0.8444042358523204	-0.3551027274170789	1.0895761922594625	-0.3796853336830602	1.9396246148037446	1.470949507063382	1.253768187074122	1.0209541119295993	0.9665919733889917	0.6715711541019115	0.14888999303146422	0.12010717992705548	0.12617125875396734	0.5869967454067612	0.5025674549124888	-0.24006070902881496	0.1551536557079182	0.19448442234474167	0.9848760625255444	0.8086218277362403	0.8976083797528458	1.2020618226640571	-0.3258081025178403	0.21660318609899618	0.8087735302277664	1.3963458980074899	-0.7876419193266002	0.27220143428418386	0.9980306390202616	1.030501731637872	0.08098680107653068	0.8199069269966126	0.7297175133991989	0.3751619806393873	1.2260257758615352	0.5663761149330783	0.21264297970856808	1.009381435653548	1.1858678832375686	0.19886255532791602
-0.05879755462995195	1.4910893355089465	-0.24257824582439802	1.2963881694659893	-0.294547102166584	0.44999804540813215	0.6668155072513628	0.6891592406559205	0.37901333867421316	0.22367873351937542	0.8511683497229103	-0.3556273808678322	1.3849302759056863	-0.42157356602347895	1.9942287257631046	1.5316836856317861	0.9923186139619203	0.7695280661488156	1.1978912721047976	1.0533938565443008	0.3641366076025875	0.8800164739312474	0.3232686417758529	0.11760387225081412	0.7976641647149104	-0.5638038991281161	-0.3599527329943836	0.3900041260910753	0.7427348611460011	0.8672034343883557	0.7031537905122979	1.021176812557823	0.3092612021208504	0.09618430373168432	0.9428009096909067	1.3165229310783524	-0.30337837647627425	0.3184875768473748	0.8627838284845144	0.9478655619793521	-0.0030540761962069844	1.0081742926804713	0.5818589074365205	0.5792317316671489	1.284940477993342	0.42094343115681115	0.20469829091715927	0.8627411592288055	0.9579828650105231	0.42557299119108566
0.17491535516124454	0.8182028762456901	-0.07625483893400918	1.9350397025003145	0.22116252981243636	0.06753792052212626	1.3254583332550354	1.46528516007194	0.030496836211626268	0.49425655594645235	0.19296523565188783	0.10585933144780903	1.1594701441411417	-0.5687914559692717	1.6091114657602206	1.166771184529657	0.8627298867061184	-0.05844941400064136	1.3392175326934126	1.5526446370854543	0.4182663486700766	1.80525144847267	0.4248647733303597	0.32104684623270147	0.9693667925727343	-0.48832114482438865	-0.3625752215525876	0.9222499783639788	0.6918116346986931	0.8052489737864762	0.3499668766039801	0.6102169343609546	1.0369369341749228	0.502348135409997	0.7611172095624918	0.6790289197027598	0.546213477178016	0.5430329988735703	0.5001537231569413	0.6818726372993746	-0.017933025041785483	0.9096337332431881	0.3512227396205785	0.831537597010888	1.0667764604959111	-0.012158378705836926	0.7088076378193403	0.38176523664828027	0.38477203184491093	0.8846975965567493
0.7377616794095213	0.11906368440612153	0.46551964942077123	2.1660164281188483	0.764959952071153	-0.19009058896294567	1.7351339955040932	2.027420469370829	-0.6790499262124342	0.6453168963053201	-0.4841526085782465	0.5335249894225593	0.5911707764246491	-0.24454293127856389	1.1158131113883416	0.760503671017759	0.6956200655493197	-0.7641489724431525	1.3654633528801856	1.5564865957058394	0.11993430293323705	2.0199365988428255	0.40507203377858847	0.8342992052092387	0.7850943506636505	-0.07469421738186921	0.08524007644399663	1.384036480222978	0.926348979037713	0.6269502952055559	0.3067607642217537	0.3760438676173528	1.3659834784709861	1.0100448158648412	0.5006630228396782	0.002175450813095564	0.9686878716118001	0.7356038624284419	0.28228988002136696	0.5571550860353955	0.2884512519678509	0.4686857407464563	0.19988039339537853	0.9725514031938132	0.6886202179701468	-0.2255517876439347	1.1668189852390694	0.04294787161515228	-0.014342443295128234	1.0799893869926969
1.0441846354171966	0.04069335517680092	0.6915601471673933	1.7151936932391458	0.9691367321836282	-0.28545334377061493	1.4396643677745786	1.80033980439848	-0.9035591733958229	0.5882068626694992	-0.48787364298759955	0.3166585275255588	0.0908823962204682	0.507674415875936	0.785495574002735	0.6418688209071794	0.38543148839932023	-0.7999292328066541	1.1366462265779824	0.8251876238145424	-0.3486886915409227	1.3533434422697328	0.19795114650045229	0.9919818087082578	0.20282437273185125	0.20799943602213336	0.6355453948491289	1.2095673495990513	1.0461411960614349	0.28678035357134546	0.5648847692336623	0.3796316267946815	1.1556825695186619	0.9769230896913277	0.39450788468692155	-0.25131739877533793	0.6590337153924681	0.5699461821691045	0.3455099774709446	0.6134951325974769	0.689734375186166	-0.011234698277350743	0.22543413715226984	0.8616990303500072	0.33850412414713316	-0.029750897928729363	0.9520120398674223	0.07868949014485373	0.008151836498084054	0.7048431178009928
0.6110995985680032	0.3934333151721117	0.33112802516286893	0.8610995531155562	0.7017473063358256	-0.3684855436475139	0.5765531028737161	0.8598450116615162	-0.3509631109165574	0.3324367695871879	0.06385514142573366	-0.5081634917216417	-0.14699573307384467	1.071796929176109	0.6096979328297372	0.7422837045133106	0.017234586576866287	-0.3522857166519294	0.5731591968435202	-0.2278623823439256	-0.6935478349928752	0.40570664905685755	-0.2788649374916251	0.5712794153266765	-0.5720285284300585	-0.0032786043491344185	0.8792259760208843	0.34535588055878225	0.6930973975707899	-0.19812713939198906	0.6280729591444644	0.31844460120054047	0.7046085279776598	0.30501855598120536	0.36506164019213405	-0.1867911073377976	0.06066567891410487	-0.03062067716051158	0.4360756191629217	0.5822798285095377	0.7588517784843001	-0.21378904494203899	0.35734360705069024	0.5590348856678681	-0.009249056863387452	0.23897983663584646	0.11510005212120411	0.20611487422538444	0.22276492990766378	-0.030730268867970287
-0.25662056846335685	0.4923856003757661	-0.1730924400465642	0.18874105078541104	0.16655771507855932	-0.5295562785045665	-0.29389262197678867	-0.08926158814615423	0.36173139253240677	-0.0004822606895662208	0.4099114507989712	-1.1596420601352202	-0.2046326716739348	1.0562319079925695	0.4419796458964854	0.7580227480190352	-0.21272425297524025	-0.027941547539833484	-0.063031848221601	-0.9092634930050442	-0.7692107439177435	-0.2077026222519175	-0.9025017061764459	-0.004421103543894658	-1.1442046623754911	-0.5187528542129464	0.6644228470939658	-0.603576443664212	0.08063921619092163	-0.5857739149068157	0.17117710528787752	0.029228489461715728	0.42236717763658116	-0.40693699894555735	0.19836036622590647	-0.1922578206551768	-0.18106717574872006	-0.7286474712712526	0.2593209814268588	0.299047673801247	0.4228298215962048	-0.11188384046688958	0.44828658004164773	0.29616392351158716	-0.47666919428279697	0.1964852077486172	-0.6191468091715944	0.04781596952787203	0.3040772004859882	-0.551874739871609
-0.7390789173770146	0.08567670529600996	-0.24562214929428458	0.03245768502322955	-0.26996078605402307	-0.639762548272031	-0.7174070623817524	-0.38706621996122537	0.4724954796496015	-0.23584815651814925	0.12402518764388787	-0.92934235506543	-0.1845464096800443	0.734975142883664	0.2357349454275978	0.5503652783579386	-0.18317108858162445	-0.09628670716099665	-0.2837135760038603	-0.8752859759974879	-0.5831434423706139	-0.44989647353663115	-1.2749120239354739	-0.19639479023458953	-1.1563611847316404	-0.778056201349665	0.2266328477732803	-0.9585044786083743	-0.19832666826682133	-0.5770676342680839	-0.4854964281618676	-0.24145338894521767	0.4217215896418907	-0.545033446368905	-0.08756098726083515	-0.3402833241321751	0.06760354377018403	-1.0382317200913316	-0.11936449395195907	-0.04087656261649907	0.04827968846117763	0.0841400005024551	0.42170297303735943	0.22014272357333603	-0.9449162031393188	-0.0906763924195024	-0.6171054602137135	-0.3358493677663941	0.23316720305342623	-0.4547672464871219
-0.44709038842016985	-0.3718518788792786	0.14014679095362745	0.16312593953187196	-0.37507535511591306	-0.5378594458308001	-0.6987678526459593	-0.04474033711814494	-0.03383302878506651	-0.25927892432564326	-0.38864073787254033	-0.02537481750024629	-0.0874429397601807	0.5991576065776566	0.047984401937191855	0.2501481940903093	0.026615608748342783	-0.2721938444859482	0.08488939993174834	-0.38900134400591174	-0.2114303571760103	-0.665831120412962	-1.0565506728485639	0.048009608823248784	-0.5947526499166834	-0.48077897991120927	-0.035546161667368986	-0.6349214532151782	0.10130016101969914	-0.22350133804304864	-0.7229638744738066	-0.20823036963694475	0.44966874049160066	-0.183880549783804	-0.23628285644372496	-0.3486942248937091	0.3459396640945704	-0.7806656268993482	-0.3474993459731564	-0.15729233216070843	-0.03917029537114898	0.16724010242864762	0.2934560853919681	0.20540325055607253	-1.0517291962446738	-0.2530906544853438	0.0037102502990482926	-0.5408211516618066	0.20162329914978483	0.08081478550120103
0.12578071887116796	-0.4028469332149828	0.4903886814020671	0.04212752035420739	-0.21919504711594512	-0.3268365793123528	-0.6020646936604697	0.34926147480333164	-0.5007308721209204	-0.09805126415022107	-0.5069350866096115	0.5928815470865627	0.04584396597064092	0.7114684021628641	-0.13886162736126262	-0.011878881163916678	0.1684995686434954	-0.24417622478573756	0.5765385369727506	-0.004752828678721462	0.1855426570091602	-1.0105143999986272	-0.3953434577760625	0.30530232583823735	0.1129150219213853	0.07658416365898624	0.03910499635564451	-0.16275990530562506	0.5162682122267256	-0.00529473063282828	-0.378654222796675	-0.026072848913701038	0.20495002779944188	0.038615974841797636	-0.13487949031752441	-0.12532102597845168	0.19303449258551347	-0.25332863368352837	-0.24770259948651438	-0.11378931026270206	0.05783330293926242	0.05262356499515939	0.08249317438272578	-0.0012946018843998483	-0.6309637545564939	-0.17042288500764802	0.54384920624433	-0.41370581898626146	0.23061053416505567	0.44079994083627266
0.21707018583798038	-0.17366648326551246	0.40795237115489835	-0.6084330570986496	-0.0787239344164021	-0.32693560347737505	-0.7596654170145819	0.3199789549982829	-0.45794479315687847	0.10487059087279085	-0.24982832931050195	0.2812897013226133	0.04762743124439485	0.7411885671420365	-0.4480176195239261	-0.3043099982289633	0.00431788715528896	-0.1522681031278847	0.5042124134382683	-0.055489272262322475	0.3686114354829062	-1.2739862677670333	0.11636524076823794	0.20158705767502244	0.4075883218263802	0.3592262515382424	0.19771592827240791	-0.08367342418208518	0.38127358846227855	-0.31792628047130167	0.040996837656047766	-0.1448944562450992	-0.31618461611604715	-0.2867032320098102	-0.030962161211046016	-0.04745074732954822	-0.3028549888402311	0.08070283188894395	-0.06769166978540331	-0.27477303067388636	0.02128072349170557	-0.25479513769490153	-0.22303551872676924	-0.43532613666609593	-0.03156540123996325	-0.13027973709020294	0.48204274900093835	-0.3076764879936852	0.10446317644375792	0.1769123275887119
-0.2809833947538886	-0.23987251474516505	-0.003420351925883861	-1.4900889691621886	-0.1590781236967107	-0.658148265740668	-1.1540098360153237	0.0034171071290657923	-0.13449921989123967	0.20539425134092248	-0.2014989132754757	-0.5379633126727649	-0.19273310276787897	0.5351714036238013	-0.8852421845740075	-0.7124337769069805	-0.4765234758339514	-0.34985362615663024	-0.24500512358877868	-0.4379870535016107	0.21315028804848452	-1.2243836077516972	0.024903609107306143	-0.21390475789681349	0.10726729452169824	0.20624005636586346	0.030380058951625266	-0.4234599056114253	-0.3676001163544998	-0.9190449314937861	-0.029325751496320152	-0.6677771016353727	-0.8010251053587001	-0.8460575155235754	-0.22716500216443147	-0.47547877375091246	-0.6281081828643147	0.05914789917899968	-0.17105588526374346	-0.7952417665612767	-0.19324951199297616	-0.6672319807511	-0.5790173643479322	-0.7945178719434381	0.18240215370622634	-0.36550611372830366	-0.040287285042884216	-0.6013801244399137	-0.26550278822288303	-0.54014034362418
-0.7255813718314179	-0.7380742190478173	-0.3846874355095105	-1.981275771759081	-0.38411340446760245	-0.9775185306693727	-1.4277081489702361	-0.10073926690701011	-0.053154339663638785	0.16088047172700096	-0.63054126161582	-0.8527968901434705	-0.5287501984772817	0.34592208881732067	-1.1765355912693516	-1.0579771793736097	-0.9795790512949797	-0.8184178434950039	-0.9881453910976083	-0.8129705539870183	-0.09080328691910905	-0.9162488083125647	-0.4917278360632198	-0.626593086412666	-0.3992528544217806	-0.04336986741827815	-0.581763383773148	-0.7712888086076735	-1.0758471987798202	-1.099039025847428	-0.5341997508755807	-1.0852045517856046	-0.9147179701166366	-0.9839608102500762	-0.6250617543616743	-1.1277203634776123	-0.46003788092598513	-0.0591727550862928	-0.5443298942063146	-1.3275111304978582	-0.28873329515362045	-0.9791172782927215	-0.8204914180963837	-0.7502768368011362	-0.13865457147647275	-0.6363161464346806	-0.4803492566006978	-1.1103379485071865	-0.591147514709919	-1.090026382557176
-0.551137618538056	-1.134413450071085	-0.6054809165743603	-1.7126321642443443	-0.4542787152183379	-0.7976262580692959	-1.2142603733409225	0.20268397164191498	-0.33598629525205165	0.03409452277334824	-1.0405460562006073	-0.25135469340513705	-0.6904565744651613	0.4015142144205456	-0.9913381526546236	-1.0088480985766242	-1.0992035077451683	-1.089214374271177	-0.9672836467161502	-0.9328016430982061	-0.17869817149306466	-0.5757430053434887	-0.826327752600734	-0.8386849016270099	-0.542337176559412	-0.027252994257046564	-1.2992997390958854	-0.7713819858437694	-1.12228579336289	-0.5106753229331471	-0.8874505550551617	-0.8222476186093122	-0.5937719119686939	-0.4739074170317973	-0.756443139992316	-1.2665594724189044	-0.035843648419258314	0.05225067345852742	-0.763461504713197	-1.4037577336852685	-0.08778131809688493	-0.9688809399609459	-0.7712285581826834	-0.36459560273664027	-0.546559419654314	-0.4855593605198498	-0.5018535536755135	-1.2282845934151483	-0.5046215584529576	-1.0241561941594626
0.02798150213490411	-0.8876971076212989	-0.8387868219283373	-0.9136502527131496	-0.14191527814586247	-0.08783905873254157	-0.5250089739702309	0.527078046616747	-0.6141716274220835	-0.09209020103706164	-0.7979725113426834	0.5551943056592258	-0.6356825563942259	0.4984762133401608	-0.3802711050179176	-0.5378326968646794	-0.687051095505781	-0.8055695678442618	-0.2424813334151992	-0.7778908672865446	0.0600304616725069	-0.3140280692607374	-0.6400294518602752	-0.8787616899601947	-0.18522723999845644	0.1966135115399445	-1.6299871806936044	-0.4361272607309212	-0.6521605724030518	0.3052659936921791	-0.7023785917084187	0.04233283717352473	-0.08072358413484738	0.2344249539536869	-0.33665864341058227	-0.6090057251349732	0.14533944886985972	0.36297135761899785	-0.5031563331735205	-1.0532798517717776	0.12167822341365621	-0.6458110928318211	-0.44642899543588255	-0.0946486370856595	-0.5274927254074347	0.14058494434176116	-0.22824044132690244	-0.6875344142252651	-0.06808920596308435	-0.48444781808595305
0.3079929008021348	-0.1680530200191367	-1.184236855940026	-0.21112732022915204	0.4457875595598893	0.5860239475430888	0.17053249112605842	0.354452616329013	-0.5482681227089331	-0.1955722807053955	-0.0026383369322580783	0.5110942061366301	-0.6368391992635568	0.267232765292025	0.12690992139911697	-0.11940733447176276	-0.057950760973921066	-0.16507759395439126	0.3133437358350964	-0.45849175226450023	0.29069957248865513	-0.09460209522597844	-0.2355086508515124	-0.8017273560545842	0.21321631110571268	0.2983811698578341	-1.3909555098463382	-0.01375856823070872	-0.39132528313728127	0.4179983514443617	-0.23857959666941478	0.8000540263097425	0.2845914208121444	0.529747980776436	0.331752086067941	0.19438469910164816	-0.08119950506249275	0.483916160165815	0.03170519535018474	-0.8244558682311364	-0.11166270580558671	-0.33044560747653384	-0.09070224214679323	-0.30971699721949697	-0.11937535414438533	0.7500632925764256	0.033989319792102894	0.034406940783504314	0.20937758347239155	0.010744840452091954
-0.0036688078090425682	0.3005342078813422	-1.402112088586759	-0.07748061069759891	0.912385303078941	0.6417806790844053	0.32551558701575867	-0.32520460999290624	-0.21424868145034245	-0.30824381100592096	0.5790824106462971	-0.5726696512977525	-0.925772636260388	-0.25541235733549317	0.014118995920613497	-0.2753735311952682	0.24137576532606994	0.33747379955632617	-0.01498541521789635	-0.06944747493167239	0.1117395978441965	0.07833784186476365	-0.1538300471816057	-0.5557675243552355	0.11890118329724648	0.1831695386661465	-0.8428671816419436	0.310556091995369	-0.7442416978922276	-0.4620626453081501	-0.0216187947105646	0.8666743012252666	0.32034020207945024	0.26741597794667366	0.6403261912318519	0.257346197839408	-0.350364681755038	0.11397754189856815	0.31802319097007364	-1.0935700105662776	-0.7775764905470831	-0.3433579395357789	0.05430795107603608	-0.8445138714333922	0.14910668842364366	0.856869066737831	0.15904229967133335	0.22924513788711792	-0.03884651009470996	0.14641162443938296
-0.4071010397244288	0.07096300610391758	-1.1502464976786613	-0.4381781597813622	0.9222205556366494	0.14184683387848382	-0.13652300778156845	-0.958283603500698	0.0734916864298517	-0.4360236946273226	0.43997593672038665	-1.7444769865317118	-1.3291863202635115	-0.6183959075837459	-0.6130730190676046	-0.9118088457967214	-0.04907822214580015	0.4711263243241448	-0.941950853508761	0.33787346146865804	-0.4000977975369335	0.1234922617497115	-0.48234263629819235	-0.11798359478158399	-0.4216373410992052	0.15172517953475612	-0.38072682525192414	0.5067708541119247	-1.2697436399945368	-1.6135128959282647	-0.15278921744006926	0.3370656256200069	0.12519289026206507	-0.1769965872525552	0.33268743651707605	-0.42797421969218136	-0.19157891303971908	-0.5577660628749087	0.14635624957975046	-1.4995979917237654	-1.2633427495516525	-0.5922994118022399	0.018361466773791257	-1.1314271162954805	-0.07729942996795902	0.5048010311700917	0.23045900307381273	-0.2212373688129294	-0.5504816096181128	0.10067307760870249
-0.2150756242792728	-0.5598483720692403	-0.43566541905105965	-0.784067689169643	0.5263165579808691	-0.27770448738653464	-0.6726621543537844	-1.0385194399481859	0.1416368787223316	-0.5065251211499097	-0.10667259722038255	-1.880701404513266	-1.400408458151421	-0.589639891823748	-1.043932766679927	-1.2763543608831391	-0.6175251795098939	0.36592226332037037	-1.4640554759145827	0.6823883509755282	-0.6939418544649643	0.08120625733938114	-0.7211595788118977	0.34586586813738635	-0.7598173915427993	0.47896070406986185	-0.15200047169103775	0.5807809026761265	-1.1987258243029684	-2.052241091237326	-0.2146069086780861	-0.286619490921568	-0.004447845386640797	-0.37382359211696414	-0.24645682800040464	-0.8908860311503468	0.41767136952279665	-0.9644476334624293	-0.10473109095981815	-1.2829793406224694	-0.9555027361022768	-0.6082298009869903	0.07218980903789592	-0.8087049310011974	-0.5472323954460235	0.09299141498297045	0.3211152888125545	-0.7416517826463608	-0.7054228710511089	0.24672098300193937
0.600898450069399	-0.9661474809340153	0.30015408340281285	-0.6664850246130374	0.11685528331676785	-0.16927309245302158	-0.6230324296738404	-0.6731494606264457	0.03312156867088639	-0.42015627428091107	-0.4368960294280534	-0.8253252270798107	-0.9336586461323833	-0.5157182143722794	-0.7071249870474645	-0.716319572544878	-0.8810314118886028	0.11853755322837134	-0.9751023614721263	0.8144198580143094	-0.38342396172011123	0.18531155550227243	-0.3810182573532324	0.5914064855611701	-0.35753229488713506	0.9671259751059086	-0.01508871113406826	0.5113638212810241	-0.3969042363194625	-1.529245689355945	0.10244382952046453	-0.7284231154192525	0.17632043962543162	-0.2221077229026188	-0.5881069037304162	-0.3599801764699415	0.9914901472378933	-0.7013062203003081	0.07330538112709117	-0.21221850543770052	0.0707121991646736	-0.10626474755466545	0.3854570381887205	-0.1305195564278601	-0.7386457005596541	-0.18946050953530844	0.3889424867663065	-0.7867368655130432	-0.27424321035042626	0.6515107719432666
1.3376011915052481	-0.8843884762702904	0.588577892348811	-0.10863290507433647	0.025047130738682186	0.1869380602369037	0.08595244076533069	-0.441527221807411	-0.17478374889887166	-0.15659785115292393	-0.45229928369016315	0.5035389244655982	-0.2270201147179722	-0.7931337003645695	0.13751495989622703	0.5560871791107429	-0.5988753789139368	-0.37850577114387984	0.05481445694439722	0.6032163067862971	0.23805021378615776	0.5757200085902123	0.40388823715683597	0.5599654499475476	0.5297895150292581	1.0958699377337664	0.18097834088652195	0.3447263237414948	0.39149273757691694	-0.6311988147848966	0.48351779905572934	-1.0621845867279782	0.6071068164278608	0.1082541376856125	-0.5701245694831167	0.6674431281145657	1.0285252053934864	0.07098018190985791	0.65889512205468	1.006469929219782	1.071599950440073	0.5620387104353344	0.7603740232390331	0.2918358428203169	-0.5180991670164073	-0.4836172463444495	0.3936137119044845	-0.45937190144493056	0.2793414108240868	0.9700720918365142
1.321525752257588	-0.519642488655963	0.35827697477922454	0.44640155787041125	0.16889448917003522	0.15450035083028715	0.8100999869078348	-0.7190024928794495	-0.4308185389879999	0.19502455609747632	-0.5980039824520916	1.0689200441773463	0.253249665568649	-1.1279975201026033	0.6016119503844118	1.5851335355672096	-0.1299484258677369	-1.0520569148422607	0.6066508411272153	0.09681013808640491	0.4955042275933114	0.9914461933027372	0.9844776863840367	0.4237994908209995	1.0129329010309391	0.6230341403610296	0.3854652790134967	0.24383636420740257	0.34866699171048654	0.04264068338132277	0.31717450998879615	-1.2551593474991871	0.8990823928422367	0.44245026242529933	-0.44744729279106704	0.8705835939825632	0.5145637077984877	0.7825229189803278	1.0621619187492037	1.3933953235103842	1.3569429402768496	0.6942883965994414	0.8000443105760787	0.12378027935588369	-0.2651897681680705	-0.7864665031333501	0.38672379443218374	-0.2743267637879191	0.35701779589052524	0.8472008706020415
0.598371138410015	-0.07237125309956297	-0.09100897971537028	0.5893280698956065	0.13649763328395123	-0.403100292803721	0.8491198785086691	-1.2655387536336076	-0.6059811551459457	0.5354913872000684	-1.0897594681205147	0.665338929041446	0.40087711761057165	-0.7318548497932089	0.14557494592081652	1.6053423166287086	-0.01961247950241266	-1.349148610748172	0.23127344412118614	-0.4131087186513262	0.1459640375047491	0.9427518807545474	0.9002475061787665	0.32785746432213825	0.48299275137531367	-0.11663244766472294	0.45754176713950595	0.32071695443516374	-0.4827637892054346	0.5383732117546058	-0.46731182826899154	-0.9296645112399543	0.6454226607418052	0.6899592179482721	-0.36409726982747925	-0.31574813401887003	-0.09793862326283034	0.9905036030462392	0.8093499712341987	0.7226142549440095	0.92769329263368	0.04017940124306154	0.3786341802623031	-0.396462439105172	-0.3015773399252169	-0.6744528443055279	0.3954112343270013	-0.4516249957053631	-0.0104212048007944	0.3409769284068268
-0.19740583554901142	0.5518091592825105	-0.4617381546289929	0.34831277596011906	-0.3642050485547063	-0.8504786481724301	0.2156975554481511	-1.550251388374396	-0.5412440175111765	0.8626057034464627	-1.4816351922020086	-0.059009560856179914	0.5321992671167797	0.5783607127326663	-0.73451003159069	0.7866701392962012	-0.36480609065740016	-0.7235132857385179	-0.5029136455889273	-0.552857976825707	-0.2816263719486631	0.2708675617664498	0.35767446514849294	0.18334810642600846	-0.6904206923699033	-0.6057234491705428	0.4083356424327509	0.4218292801025235	-1.222340612727251	1.2350884233879311	-1.1061587494896201	0.16045975783915511	-0.1607237658854517	0.7434077498445125	-0.0943167208811827	-1.8386851930739805	-0.38691931850302297	0.7276696782975228	0.15355360027857085	-0.2475924678858694	0.38458087409980496	-0.7994730553339648	-0.12506254811531572	-0.7848947263609445	-0.3853011049578799	0.1831560471275511	0.27927799310875767	-0.6866479450551722	-0.14736473633917918	-0.12561288735136342
-0.5417260280979932	1.433216446239024	-0.6847640899524363	0.13326187585551683	-1.1648202298489116	-0.49100865509212666	-0.3713728728516518	-1.3968480221067272	-0.29593959470574865	1.2151364692463842	-1.2145562657038078	-0.3664713807354448	0.9106611896653926	1.771851744077328	-0.9592823172206688	-0.0029918961615749053	-0.691699363897442	0.5188741414026822	-0.6877346688805508	-0.18845769082551356	-0.08417753668002094	-0.5827967853961028	-0.045705975579695496	-0.17944328780788224	-1.4806327629556584	-0.7399100820931768	0.40924699799778774	0.19753189679815966	-1.10203580030164	2.0519185658672305	-0.7374317497204067	1.5254387857441591	-1.0281312720377072	0.4635952256461449	0.601136457209032	-2.0195678170364215	-0.3868895327924722	0.3409025964320729	-0.15420533678671064	-0.5797451949207442	0.28388144575026375	-0.9210906256807759	-0.16718413440533264	-0.8087879958015122	0.01696998068609343	1.3037397376394426	-0.16256525437476554	-0.6296432655613976	0.4609432792388124	-0.21683606596076685
-0.44640520313195065	2.2213559814134216	-0.7672688951280557	0.27000229311578283	-1.7714845628603144	0.5497037586243987	-0.30672114201371	-1.1562246458337795	-0.17864382217474503	1.4750781962283532	-0.3925976363574352	-0.10029498504094388	1.3399416462752238	1.4993138728611919	-0.0594845752273994	-0.1159507266465832	-0.5068562159138456	1.2171363300485596	-0.061662574321125825	0.3689801168753378	0.755521256703972	-1.0019529511180485	0.006448515579988033	-0.6950031091276733	-1.2506310860008139	-0.8709048082364683	0.5295425387422082	-0.5152244716254318	-0.25300696333797235	2.299229438871907	0.5770902529571229	2.1414220917793947	-1.371163381624518	-0.15632883251619317	1.4628822311805836	-0.38885551015841274	-0.4964118169007853	0.06894403189714687	0.27167577749011534	-0.06592708418110574	0.6407001549279109	-0.0673440586039076	0.35675893811634374	-0.5637374635652554	0.9573388839049489	1.5668355122125128	-0.9012036184129262	-0.3401043964292546	1.4705522635807105	-0.022371675836325603
-0.22165146117886012	2.2938080751755567	-0.5661886264634666	0.6062191086017792	-1.822271438174623	1.3411986022101017	0.1940315607976914	-1.1970618665362762	-0.33349728838607207	1.2906244864881513	0.3124294234871667	0.33934273544284416	1.3436554477120337	-0.35489124514066295	1.190555712288051	0.287762906926345	0.10669023205090014	0.5311127101526858	0.77870497167754	0.5340005477401348	1.4685249352710465	-0.8520724162582315	0.257549853551041	-1.0448821558500763	-0.4033630726431429	-1.2520193653173088	0.5612381942779988	-1.3920820095446065	0.5285871694895985	1.457665516454124	1.72442343108529	1.4271118152120463	-1.0660193784740848	-0.8861409737078295	1.7885979732841113	1.6998137856278883	-0.9842126306980107	-0.15155150631858427	0.939369497561972	0.7239386842896897	1.0049416042510984	1.076650443303969	0.9105264707559425	-0.1462707513480951	1.7073792911532082	0.36613595443416747	-1.5853534164185157	-0.08675515825966301	1.9266012453385999	0.06851400670122701
-0.013430373781510484	1.393136186183549	0.11444204366609327	0.6221502773386016	-1.3720717347281928	1.1016895267879672	0.33614416086166726	-1.3495132487876278	-0.3779168676193488	0.3385063861296685	0.5264859772775056	0.5128255760535341	0.7168017914414277	-2.315618737817607	1.4724582825577732	0.5445390829164145	0.5439957478702467	-0.9616472961824375	1.074504580837711	-0.06516230674184265	1.2944246830056931	-0.5694254096209604	0.24925314959221925	-1.0234420494998906	0.08463776324350714	-1.6166199591404669	0.21581737444708526	-1.7924890356179164	0.6888384336383726	-0.06727348702252398	1.5613371106036995	-0.09942124113427181	-0.5785139926311721	-1.4149402128261324	1.101870928692003	2.409411616816287	-1.6327636798917697	-0.4882235250916365	0.9506224035441373	1.1576292523583667	0.9132419229995736	1.575394694417059	0.8004127923986375	0.5258790596738468	1.4056157510006875	-1.5422336830076933	-1.8366551035523644	0.15031093178527352	1.2167797339429258	-0.22792552292966303
0.27488985449453557	-0.03389338305898928	1.170137636636612	-0.03322240492809236	-0.7367612125830829	0.02020946262687748	-0.3191346450257945	-1.018696433910069	0.25969961776891	-1.2345107096335015	0.6179586559184128	0.34544021969262007	-0.21287364862333605	-2.7332492623011237	0.2810432603592665	0.23673142061791916	0.3274874880684119	-1.6885618142423446	0.6549463929176684	-1.1969423785861686	0.26913964689734865	-0.5713458316433717	-0.12586509726465692	-0.8281583213846975	-0.25797510369729554	-1.456605756311131	-0.4997047844360068	-1.3054570672149584	0.4240152502632669	-1.2072609103637197	0.06576153556675993	-1.3032579458299751	-0.4896904066747012	-1.608902870326486	-0.29786085506445004	1.261020997277899	-1.9042682428707314	-0.9229369627537914	-0.02364921603111622	1.111262860087166	0.25688745034417415	1.149845854155446	-0.12166184337352273	1.4410921450242287	-0.0015497585818982297	-2.6317462537370417	-1.6268580731686857	0.672185671385905	-0.29933042535663884	-0.8475232448440938
0.6636040523453601	-1.225492995880973	2.0654110687588	-1.116893018715757	-0.14323314680979018	-0.9630440249902937	-1.3042191806917236	0.1095963819441078	1.5284577429042279	-2.670542779486191	1.0877855102328164	0.09021998664295243	-0.9013129494481615	-1.4468305814564508	-1.5002219510454764	-0.4495022679836976	-0.38727752195131404	-0.7433362769087094	-0.03526026561148393	-2.1412634712352445	-0.8448345483157215	-0.7341807706791446	-0.517033311462056	-0.8537221367460979	-0.8962818684157049	-0.6679374070149205	-1.1918826746807512	-0.1450906781983537	0.2806413942505469	-1.2754653832809415	-1.5869159549505554	-1.5350284923097521	-0.8979275102293781	-1.5505972679246	-1.5426826511911997	-0.4971362588722158	-1.4618874964383255	-1.226359613479056	-1.3333928340248675	0.838566704146999	-0.6732278347131628	0.32895263707128064	-1.270575099285504	2.1665929139635796	-1.578889416205022	-2.1184740192100735	-1.2798518506093601	1.49254631719784	-1.6287140283541934	-1.4809465117402116
0.8957813389235655	-1.7545274125926713	2.2020863352958844	-1.9250159901476072	0.3855568395636436	-1.1210037039212513	-1.715087105744785	1.5796676675202024	2.5124871497726793	-3.0575433956949682	1.7409086020440776	0.015892678598493016	-1.0829664893373665	0.17033073432744342	-2.4366965984685245	-1.0294396002259976	-0.9981140243901254	1.0846895453803227	-0.5058982480511319	-2.259780860093709	-1.325229911552109	-0.5962731391677529	-0.5180465797716465	-1.1923163133381918	-0.9150911200150852	0.25255180526340376	-1.4293854536187012	1.0002033471459248	0.4337742109191146	-0.5994048998420101	-2.11427872148757	-1.108952358793215	-1.3320858897244454	-1.327739071363442	-1.9507364685688773	-1.2849158031348655	-0.5107689060472268	-1.1935032312591547	-1.9650663925134442	0.5111039870503948	-1.4001373690408203	-0.21911234230179558	-1.859524499334925	2.053481285752165	-2.2183241565397385	-0.7113628272420995	-1.076266531043754	2.0437407244232335	-2.04155675874356	-1.8206712209432878
0.6730982325061863	-1.7070341311242136	1.4637794651726483	-1.8752641579095202	0.8337175677530863	-0.5537360423063732	-1.1529562242866707	2.493973516953509	2.285814569606032	-2.0784697694563063	1.825567917288653	0.17040887757711465	-0.8965802589765492	0.7602784206520945	-1.915204330560983	-1.2174029341653676	-1.07465402303178	2.15657394192286	-0.6615714779376825	-1.5050122782524895	-1.0769014544571942	-0.007304170357675262	-0.08775402645229453	-1.4564232123487724	-0.06058975879170009	0.7190406888164929	-1.153449880843787	1.5154214967035264	0.5302125215083777	-0.044258705125772284	-1.2780668525603394	-0.7103262268103216	-1.2600296842914778	-0.8835830824517892	-1.538321763233907	-0.7441174132425269	0.3823265921092975	-0.8357958540900202	-1.5251624858544854	0.09368253468882691	-1.566785798453991	-0.34709546800403546	-1.5999215851666786	0.9064040591991293	-1.6060987017574069	0.2444475390467107	-0.9348622634253453	1.7185910997554654	-1.6040437296562342	-1.7025675721919895
0.03977270400730579	-1.3268782620889927	0.35217967887388246	-0.9854287040916392	1.0291432265148552	0.12927966770376684	-0.07735905437522168	2.342280396675412	0.9881815331428216	-0.3489925683480849	1.0261332129480798	0.39360491249853147	-0.5998981743769616	0.293620637291664	-0.6302629192727113	-1.0731335800033153	-0.6975335046787907	1.744666196200378	-0.6963104389301332	-0.39343599653327893	-0.5145259726827413	0.6270862311065052	0.45007837441365883	-1.1804360034358008	0.9714653572088353	0.654326969922707	-0.683700206930119	1.288858516339744	0.2128769094913402	-0.04302617278852054	0.021508252097117053	-0.5696672248454808	-0.6331782041834785	-0.15523348175309842	-0.8348106096290177	0.15846127128676168	0.7898755358816939	-0.3283786419201452	-0.5616563066444695	-0.38210332753838844	-1.174428288648714	-0.38646305152805843	-0.872855447206542	-0.642745231564866	-0.37681382457132534	0.20294056340698083	-0.5632374255585122	0.6572707507092675	-0.9260771869095107	-1.1304555514633468
-0.5864300476971206	-0.7184673338059323	-0.4518891359102402	0.1807766656230736	0.803584220380805	0.5318982255341377	0.7547096621326883	1.452258753271931	-0.22198853807208066	1.0447485104072316	-0.010338470134835147	0.5034521742635379	-0.2966254836463428	-0.24861978382231803	0.24300146140850098	-0.779332403004914	-0.21127485059120318	0.6683974514529747	-0.724045678666119	0.489946169560655	-0.06037310766037011	0.8249401524730858	0.7587584145032545	-0.3482234705478885	1.3065091176102248	0.46424677202736603	-0.33115245223248585	0.6833157817327493	-0.38112214224516305	-0.2640391102905705	0.703506392780416	-0.3953571717241651	0.10130486249120196	0.689318634828998	-0.32108002813715386	0.36961724164444054	0.7328141264171256	0.17050365293491418	0.05651736039683462	-0.6588796277573679	-0.5871530197032417	-0.5993554391816585	-0.2701143346873132	-1.6015092945998697	0.5935639380277805	-0.21306646924979764	0.11208577263720794	-0.2677518015331259	-0.5289811597352354	-0.29583217278206425
-0.8018716103948119	0.019943532644640743	-0.6492127002504291	0.9987683452796149	0.30050230322503946	0.7303983078472316	1.0441432962135946	0.6121524859594135	-0.40643070363260203	1.4188967268136914	-0.3721775512199872	0.471718835455155	0.02793859896128021	-0.19675631509172292	0.22648648453962358	-0.4234860261765915	0.21200682216624128	0.16530066359588455	-0.6428603878430111	0.9310819418617302	0.140487673399937	0.6147545162950866	0.7810639421913689	0.5731942657637598	0.8313674826691384	0.481783521382746	-0.08850892979570354	0.17245656346301513	-0.7480812691649203	-0.193703485917894	0.487888716088591	0.01873003546348006	0.4805762929324232	1.282250005804014	-0.10863896654531531	-0.16278303564710836	0.5287595819164641	0.5993151612082562	-0.011765662879944086	-0.49902328182632094	-0.2353000072058827	-0.8478125052065045	-0.045768851436784934	-1.5096161632427016	0.941187839538817	-0.18870914252761528	0.78494563973943	-0.36160830476637257	-0.4853470249288845	0.435131540471483
-0.580168488861221	0.5692411764707362	-0.44794203146940126	1.2264595233802675	-0.010872164832949621	0.9240228201489051	1.0687530853685974	0.32030476729895635	0.1675152993702765	0.9589434146705266	0.054666931974795024	0.44288522700028676	0.3247015589635625	0.1657931463892862	-0.15800085953973547	-0.009058568943155182	0.6592482873035944	0.47742632124726136	-0.32525832391627835	1.0771531949935376	0.14204726416714752	0.4835234691339854	0.7042515220350201	1.1226506623020958	0.2517495296775511	0.6178261355601065	0.2565457188413844	0.014179585383051235	-0.5601886518311304	0.18152420333513256	-0.026090658400892704	0.4299458688450328	0.4508122485285672	1.393549940857689	-0.06223396034773378	-0.6461962597497753	0.41867504994385146	0.9339317436784704	-0.37228018676246133	0.0077621248107121905	-0.2309183003416766	-0.8188270287442257	-0.018485496306701148	-0.7973784930168683	0.9053894517451954	0.27917230032581475	1.099393355510507	0.16330361286207132	-0.5473364088078005	0.7046915895604232
-0.2174314288635631	0.5623929599602804	-0.2113525549530033	1.0581422931022526	0.25331707291919614	1.0892051717162723	1.1812314612233705	0.4559686372039648	0.4930110393138395	0.3744715080892705	0.5233386405292463	0.5756042360788451	0.4655872608398734	0.24102977730372532	-0.133536395997501	0.4321145237050221	1.1931193283944852	0.8302219118415304	0.18449983607584083	1.119713112986091	0.05648743610703584	0.7624352817445161	0.7063204393688479	1.2722172132531901	0.24920604304526492	0.6244415173309017	0.773524989074433	0.1799866776378121	0.047888182476781865	0.41489310221875086	-0.11368589036585565	0.4936795703350505	0.3260939711036222	1.1882728219329337	-0.06156591609898897	-0.4469431627941017	0.4066162355739715	1.136234781042232	-0.4353337478052504	0.5287573281340722	-0.2906092682424351	-0.4427817153384161	0.09443636931618984	-0.23123822026679935	0.8582498627575404	0.5448368043711014	1.0728737869382532	0.5290848899690805	-0.48177501731259514	0.4681320349439612
0.018702552088155345	0.0294070638279435	-0.09188944763051572	0.8461568871280474	0.9574081684433081	1.0931439719505238	1.3851545599165607	0.6098309066283459	0.1284419743108577	0.15770684155068926	0.41483403824238185	0.842408037947989	0.40785564665886387	-0.017154414286420675	0.472076385980894	0.8221440478715549	1.641676579667545	0.6111347427199344	0.7100053972498732	1.1024321895833582	0.037029514204161285	1.2201302424815244	0.7734201172727208	1.3211788355191425	0.7365415843596094	0.5354816402683845	1.2601654426889322	0.47127061974313184	0.7172781649457981	0.20689549069527333	0.3479368386487727	0.26048899437687856	0.4135842411284959	1.0587033438938869	-0.08336742657399716	0.2620175239744864	0.42396587695267657	1.1889256062511318	-0.03869255897403481	0.8596985049078669	-0.10243960153691709	0.009890628115037547	0.36011243289488176	-0.1112226971350317	0.9005278392412075	0.26984033543504987	1.0775855377229808	0.34840994704923445	-0.2632019826693634	0.10381824019394469
0.09284247873498053	-0.5106029168635975	-0.03549664052444907	0.7930599538624886	1.487270968873783	0.9887032607649576	1.4319806855447974	0.5771802339421543	-0.3391311349557717	0.21465554089453578	-0.040068749683114226	0.9965301297429253	0.27319019892597385	-0.1608840339560251	1.1538494346733053	1.0999525867659912	1.7479619466211243	0.09931920935366485	1.1089834800974017	1.0188304135960544	0.23507709898304607	1.3349933026609337	0.7438032160944228	1.4490788594516526	1.0439348154998802	0.6246996460221944	1.4690699792961124	0.6543763138730874	1.2359661790143466	-0.23637111162111113	0.8668304373465252	0.09473140699441773	0.7347883185192519	1.1809578673948835	-0.12613150364096823	0.8021445011342723	0.5074147833843216	1.1195177651549322	0.48141470940243586	1.0667710748511525	0.25081786449207444	0.2084180709767369	0.6401043519724365	-0.12745410616683361	0.8971870792646386	-0.1426939966124316	1.373267051959028	-0.020659939651777714	-0.03144418596878476	0.1030680401876917
0.06516981424399113	-0.5500704233517151	-0.025175591727512228	0.8410942170297903	1.27653176115417	0.9692520211145946	1.1686143701838716	0.4542542183217146	-0.23473399992413896	0.1673326868523716	-0.21682705767015142	0.7858867286652411	0.21122041429027458	0.006251140640893294	1.371841746923069	1.2378937702124517	1.4664681293007238	-0.11798162496573854	1.3339052247394703	0.9460769170076655	0.6181018016830837	0.8731342966585942	0.49663877289042313	1.498949615645759	0.7558425723659741	0.9160290103552551	1.3688905078578446	0.5528431664575252	1.5831966386888148	-0.4902635166967863	0.9189331410111399	0.15236818447801062	1.0683891552147795	1.2982754877536675	-0.16909328347447042	0.7367403973009602	0.7004922424221541	0.9311641680897247	0.7299466517724225	1.2219335813261	0.34712534566091413	0.06186324356103481	0.8028407880413749	0.061507996472150196	0.7497384866037645	-0.13825079127687553	1.7424414688069776	-0.10375670669556983	0.07211077559443892	0.5770899821262189
-0.11087723632169084	-0.1325825043389675	-0.15134672959995246	0.780000556487612	0.3122751462128907	1.0215649589460836	0.6621520761349945	0.3636574842068637	0.17517031986709997	-0.10682304076565073	-0.024882969882407437	0.2334848314980187	0.23935547054137946	0.13470063557481385	1.1073306738377038	1.2101681278913028	1.025155646948951	-0.06267835398241499	1.3695942794554354	0.9582923349471526	0.8712035206105503	0.09904019435161601	0.09696019716790073	1.2251589708425816	0.19043759814117237	0.9626708390542951	1.1162624060455215	0.12936734792951507	1.7157795348821665	-0.39148927698387725	0.4647341030757105	0.19587321406061392	1.1814337061881461	1.005125928390026	-0.1999701869926111	0.23776252743272017	0.8277065340793993	0.548666198726982	0.6521197523011677	1.1651157174670401	-0.035909962839556636	-0.230902671807576	0.8384513925567711	0.33614446241943585	0.5189287742888566	0.25156675408376517	1.6855930084098485	0.005136239288512911	0.047710076187085886	1.1117945152351174
-0.5110505131048632	0.2383192279792963	-0.3912209385640172	0.4673060942304151	-0.8485989461110521	0.8351862023612043	0.0733284248348352	0.2730435735423392	0.01599215303914885	-0.31905056236316126	0.012647542245438955	-0.3126841662753221	0.2837309174250031	-0.11365656442303683	0.785329389946588	1.0162056792883318	0.7051913283304254	-0.2579602634939791	1.2134101312929313	0.9505563968211915	0.6426338440463522	-0.5198849758771498	-0.2273973356835898	0.6605173391447992	-0.0035442948787433406	0.3280638302457715	0.834762535915571	-0.45258579390027126	1.5160554105647546	-0.09762605304343143	-0.0640491760524955	0.02599834614582688	1.0124892371091636	0.24579222442615817	-0.20021093698409137	-0.1661314893112441	0.5508999450993527	-0.06675351085619177	0.4976207489068674	0.7112807756698749	-0.5317779742629872	-0.33053689569413247	0.7941138372317517	0.33582009746622077	0.3181960037753259	0.5163915537254675	0.9898049855069957	-0.1393575092606253	0.05982820747524812	1.185188261755774
-0.9597768562950142	0.22121581808674692	-0.44399226614012444	0.011476427478769535	-1.5152601983799239	0.21166748227479554	-0.4135045943098322	0.13777676929298685	-0.8993859058989585	-0.11885150504578115	-0.37765539046274554	-0.45115302138785746	0.3473658788292308	-0.4975439404272285	0.7840917931951408	0.7493316893881546	0.6288950640730125	-0.7785688200260534	0.9479519433141188	0.7012885281729019	-0.04343158285993868	-0.679766328184992	-0.25883204570230817	0.14998203115838457	0.403351638809536	-0.7453004400974389	0.5436660022185835	-0.8726626253156808	1.0252113646574728	0.24432390488562553	-0.18426560378617202	-0.11306420097343174	0.7081563228243782	-0.5179641316255679	-0.08594731268536873	-0.05974481635981645	-0.21563687388311914	-0.7213575159885801	0.48654270025779917	0.05189740259799246	-0.49112913326195096	0.04945196940658907	0.6913641242875086	0.048915583405907376	0.1973910423225061	0.4067876342183609	0.0419988906668574	-0.5466285846557769	0.29821133730381094	0.7274091060737052
-0.9883699569167013	0.022582031366715126	0.03321181293995334	-0.24355288587157403	-1.3317481621278362	-0.5391708652722266	-0.5442400912370272	0.07742230083910355	-1.601172240520846	0.4899435812355877	-0.6804509055777209	-0.07422484197255066	0.5391387034196824	-0.4597725261890162	1.10273760458104	0.5624772090407715	0.7557465507341989	-0.9135057951978818	0.7476836900332483	0.18037924758607174	-0.7086707420382058	-0.3386396379096045	0.02288443445269848	0.029608118478999572	1.01447859450091	-1.376919434302483	0.314221545642949	-0.8451069202478294	0.5894672233219926	0.6796043920567877	0.25830025400396944	0.18968667988457888	0.5261736547599041	-0.6870067763364052	0.2504188425235903	0.6001465332368685	-1.0105611430091948	-1.0129713328240573	0.5883223933511098	-0.2815894211423075	0.284916622957876	0.9503191956045096	0.5411521204280989	-0.06443580823172593	0.16262143661288347	0.25701466910977383	-0.4777609775647867	-0.6043896099066148	0.7644491222840278	0.19986725373921055
-0.2618067139155087	0.08935406401862157	0.960101053153716	0.00028142800101388	-0.45342204036913736	-0.8419262087267588	-0.11743159192421539	0.23192503494792693	-1.0970188710438002	1.1176927785106199	-0.22958964431212153	0.5407164836336967	0.8945250938366158	0.12888524220059006	1.431144987319551	0.49285083848983324	0.968401794998639	-0.07912547858565322	0.709656771476962	-0.30399789684887873	-0.8582888061371705	0.3293160759849797	0.3970048829983592	0.3208947118198475	1.3091320105807067	-0.9266945868557921	0.3444988613681091	-0.3541413980019787	0.5810383241424337	1.2252161127548091	1.0229005885082192	0.8666101104367464	0.635500823640773	-0.10763204828609864	0.7699756828842952	1.5019575933122205	-1.1419977667855057	-0.6890947703752205	0.6118855529710568	-0.004256518178637622	1.2315225180388267	2.0198026925755093	0.3761942510799951	0.3629000515109556	0.22726771520486785	0.4726300764896861	-0.22675406702683393	0.12908204103012952	1.1975453154172342	0.09039339843816728
0.9032819188146658	0.5298804065454367	1.7030648776473445	0.634966432598715	0.5729182651677883	-0.562435247089133	0.663658331886808	0.43762956833403455	0.2778946091728757	1.331636829854589	0.7876427817228151	0.957962696751288	1.2310144917502504	0.7825909518853583	1.4170295858685298	0.3526627622306186	1.0733766002641385	1.1985638875382878	0.6727182846255204	-0.40698270098096245	-0.48472250452890203	0.9220801913320418	0.5544355737998083	0.7295656233379	1.1678941613120053	0.22005359867694868	0.720867211519243	0.26118289405907397	0.9272943427128768	1.6209202163135679	1.6577712987836069	1.2743582666458977	0.9145683988293438	0.7083454898966217	1.2074149687283717	2.1356074965499516	-0.41236648970991985	-0.0017719994979502388	0.4358286337413754	0.4685543762980366	1.5483482923435457	2.5923405321410935	0.2002500788816844	1.0614150664862143	0.3573274414357364	0.9339784131756483	0.47162026198749396	1.1734861886121597	1.2726149241727394	0.38770458775191774
1.5816536517475581	0.9885970166101677	1.5632294022541084	1.0935655385853025	1.0924650514465566	-0.29775474109748934	1.0850137061037943	0.2267150219956473	1.1113881215984056	0.998813057182907	1.3818833856638444	0.8831085574219355	1.2633379444459834	1.0309257322403258	0.8741188953481308	-0.11161406739061513	0.7926823151199265	1.684239294036825	0.29764049676122994	-0.19297201713666276	-0.06398400998018028	0.890712704645958	0.33058102243163007	0.8836806405942371	0.805174865541373	0.920314431225574	1.1228339890535233	0.4900965150263573	1.0382135840226612	1.4917794499828478	1.7448575482599444	0.8948565286142339	0.9625820466860597	0.9675106522850141	1.2693145122929417	2.0313433249806123	0.5587554631211451	0.4121578635024892	0.10463051597048766	0.3523083254177364	1.0081434387505843	2.1211583770491247	-0.07110304122566356	1.3374465142618228	0.38874347936948295	1.1540322872057642	0.9076410636887058	1.5088065393353025	0.910865975704635	0.6236238566746136
1.0046614842987156	1.0742929510423007	0.4633132207286229	0.8003793968223396	0.7120597261100894	-0.7634029252739889	0.4819370762034174	-0.6802876342455689	0.5766676143460283	0.33873417219674884	0.9259777426179456	0.28940490630406973	0.8694151209098329	0.9877692220079055	-0.1077222180071745	-0.9173492584377677	-0.06143821085501104	0.8802550874448375	-0.5865469117765425	-0.12991959339185555	-0.052376163419300945	-0.05628838993095848	-0.17757172776912003	0.573662935960359	0.32607842842503354	0.4130955330032916	0.9507600382296225	0.01812094488396134	0.33839778952444016	0.7786097534867475	1.109570586395195	-0.014094229256007408	0.44097840922880754	0.273034572548197	0.9419761239603052	1.0596434303259814	0.9010531889511395	0.12630164727607432	-0.27235022503694317	-0.6679090761309544	0.13503828336913304	0.6954851775302737	-0.5342908428241054	0.8413631216854959	0.10867414753504047	0.9500018499574453	0.5950119422413959	0.7376257358146082	0.359391173483655	0.41698006353754286
-0.6112771441122743	0.7570745379312018	-0.8949134429701407	-0.217605426662148	-0.3677590132163424	-1.9057535691751835	-0.9498729276157067	-1.8971136685156047	-0.5649246684716059	-0.27921928890553654	-0.05446075562327834	-0.6294863688191831	0.20142891122215115	1.0742811581934604	-1.1282999443958346	-1.7585064102839192	-1.3064145561317322	-0.3151143307681569	-1.7140150868852806	-0.5280178899613753	-0.4553624928031916	-1.4910255437779205	-0.7006450145500002	-0.13480438052661636	-0.39763021877417976	-0.8747071232530876	-0.08995982482198302	-0.9769741158349999	-1.1011188106003322	-0.12327682819937695	-0.042751440449547	-0.6862247285453652	-0.509387593085724	-0.9938331938167817	0.5292741251435233	-0.38608659003546175	0.417192451335172	-0.600435906546301	-0.6513369876725318	-2.0472591437961625	-0.4200295982664918	-0.8944490033740932	-1.127208672740223	-0.024148745913916126	-0.501212719807581	0.6692386116849932	-0.333017353165703	-0.4164726557487234	-0.07364582657096294	-0.10923848921609083
-2.0664443637733956	0.2886804203519612	-1.6259023975619098	-1.2149181675228122	-1.3531844581289234	-2.8100807203725378	-2.086352121121758	-2.552675418975856	-0.9293465550770439	-0.5818436835310059	-0.5377839219979694	-1.539123625210965	-0.46021631552788583	1.3100569389065102	-1.62261053703523	-2.2652323503746654	-2.368663191251269	-0.6766366110230336	-2.5183226963543643	-1.0613487506324424	-0.8957081383726042	-2.3925171877105322	-0.9902550637596017	-0.9201238582276898	-1.3367103621514937	-1.7533086213346674	-1.5441661638816526	-1.8623173538307767	-2.5128461218426197	-0.7344382855346141	-1.166807197209979	-0.7324833203198132	-1.260849120356297	-1.9466777175420713	0.3305651739131497	-1.56901242493918	-0.18967735962695176	-1.038306167577994	-1.0455454044621058	-2.9139444050503913	-0.541863746205531	-1.7458341604509546	-1.589639463766374	-0.5495565921308391	-1.1265399130348563	0.6547933649925876	-1.2465535584096195	-0.9500848253039871	-0.32325105478412347	-0.4851515782108704
-2.1682101399743017	-0.11533267860314106	-1.4306491663806056	-1.3625980527236665	-1.3997152382383689	-2.6043069988852734	-1.8924683058081573	-2.0806322133451802	-0.23710007546038855	-0.5322547695374112	-0.28059693526070817	-2.044882987328205	-0.8992890625292447	1.2101206669363336	-1.2452381978247484	-2.3107214585693905	-2.6969756505105824	-0.14487933522773774	-2.586901804313708	-1.0314255626673412	-0.9976494994457165	-2.0122313104110443	-0.9426721030444892	-1.3660902122067022	-1.9951701191527258	-1.4826502251781937	-2.4821504089966093	-1.9680120443579838	-3.049343070105485	-0.9326602267289804	-1.6829750393361267	-0.515124005103037	-1.2467906943228793	-1.9167090862098888	0.33576925795084034	-1.9182809539885344	-0.11849895777183533	-0.7308888411290901	-1.3982337611450708	-2.908071100961646	-0.594352081872133	-1.5828327543065068	-1.6600570101473135	-0.47448598938982867	-1.3157412691309986	0.7332388337909492	-1.5211476123994225	-0.7324234019233253	-0.5320788799556566	-0.39701072924723835
-0.8335980802334055	-0.35281491450712	-0.76616555162573	-0.5681169560766294	-0.3846633627002066	-1.3711993821641792	-0.5467517147947898	-0.8121589198754561	0.41386136387029304	-0.32288490659977803	-0.02735428900454841	-1.8611710170477982	-0.9965296021217153	0.48410534908570146	-0.23281982469813578	-2.004075292855944	-2.2510589664226983	0.19205731879442492	-1.9918988949452927	-0.17809655796043672	-0.6323627087201292	-0.6714084561373688	-0.5955706261849352	-1.243751349532242	-1.7661003476712045	-0.46346446282723663	-2.316654556187023	-1.1138133268161143	-2.4592233616207126	-0.9358243286876374	-1.4030348832207253	-0.5327399529707505	-0.5487694539060282	-1.0022744387531661	0.3239760285692102	-1.4520645909930967	0.5839405932065959	0.024000813601348564	-1.5090874778676255	-2.3680161042236834	-0.8048157202443114	-0.8995676628284223	-1.3057519595344007	-0.15626474729774134	-0.8849074544377179	0.49606816921497837	-1.0105188494662671	-0.5167752844227305	-0.7228104245922967	0.047948876501726995
0.8017391835231928	-0.28005345017527167	-0.28444081468800014	0.4023740902835846	0.8522192938289518	-0.03156810820954802	0.6533970974985752	0.31248916690224604	0.07494466868096003	-0.22064960118682211	-0.38193397123835904	-1.0399768855907885	-0.6806893222170551	-0.4207316538855566	0.6845039202769917	-1.4272464472698596	-1.5142099827072966	-0.36440300158019434	-1.1670049107570506	0.8962319277816324	0.10330667285997891	0.478605329110208	-0.08188003422018379	-0.7212982664031319	-0.661830161753235	0.31299255678600657	-1.3316592257624646	0.19715909723973413	-1.1978054474039388	-0.8964045667112363	-0.6980838801400281	-0.6554600122298657	0.16638990428964234	0.05726638847828524	0.2324037559086958	-0.6986946819506163	1.0709328607210005	0.5111319316722901	-1.1412774216343142	-1.7383486440945235	-0.9130779113261493	-0.36351864245338017	-0.7075791077572262	-0.00905944990861787	-0.1356789322885615	0.0011954839769569244	-0.13581265538032067	-0.8197345713898476	-0.6351589083657831	0.5317868216201584
1.4484308272719217	0.247205783065598	-0.18426654443897814	0.7041201083093784	1.2303220865237974	0.6533912603817327	0.6539475016584811	0.6556405907127099	-0.7424914141450005	-0.32802920400681984	-0.899677320755663	-0.026990777234987762	0.0038551979062381226	-0.7397951088611793	0.8823146993843484	-0.5185134511265841	-0.9695056713432934	-1.0965221888586114	-0.46629766169306847	1.2773788953831515	0.9512747038126421	0.6226917452371288	0.3901947078684389	-0.23977612607930676	0.48948000020016513	0.3983194621883613	-0.35392561902045566	1.152311949072436	0.03444822405836897	-0.6746314136994954	-0.16944894607157138	-0.27445589329252457	0.37023769585952476	0.5752680070979999	0.2816621170774225	-0.1784776741790185	0.7396879771008035	0.40297586238155597	-0.2460551749908667	-1.015668351858133	-0.5108044092452431	-0.1512013488690471	-0.021862382035216153	0.03039597061623008	0.36709104963918826	-0.16074304969127828	0.4723771123070601	-1.158410157279076	-0.007537303344930238	0.8789332502692438
0.8855469336481154	1.040632764025282	-0.15694558741341397	0.2894773903714068	0.53571010567663	0.8034808632561797	-0.2006965336465058	0.4536018947125943	-0.7384687115930614	-0.4483956373255938	-0.7116073834565014	0.6177055114266574	0.7544404912007682	-0.2868374115229073	0.41274225642369927	0.7123199810800759	-0.6161604178166944	-0.8011378858227476	0.1381440862138487	0.7282517528455105	1.5057862419694943	0.1217696235431195	0.5818801593031294	-0.07967559145018158	0.7691844857575084	0.3240878039614741	0.07571154220528485	1.3062131285924443	0.8081870704167096	-0.09770582262247741	-0.07758125990813582	0.7861741948681767	0.2500730882602869	0.5136705529139289	0.6469805492989522	0.033331381683126465	0.03958985034483685	0.13280446369016372	0.906173759484782	0.08137660282286628	0.4049939560668318	0.055725122345312135	0.7589609302225704	0.33626964512195	0.2796712079194203	0.3228331431606188	0.5032975398800699	-0.6908119449873228	1.0078629338274152	1.1239203741647936
0.11538430382203801	1.4666532872032874	0.10480945770381557	-0.09920934767798621	-0.26286430689944845	1.0746406784036087	-0.5791897359454152	0.4480263103947992	0.3550919144200827	-0.2451059512626908	0.10115866556214789	0.63850888030074	1.0735319838623438	0.34094503982775926	-0.0761107519112959	1.9502099860382305	-0.08683755856777392	0.44419616552937136	0.9184233707344427	-0.00599781028946434	1.3814495040680925	0.03144833206995361	0.3577191808423221	-0.05463708770805063	0.09285939413596668	0.8741154754786212	0.13696948394108688	0.9471151859242333	1.105472813167258	0.6524941785991316	-0.11313017626929357	1.8161681316134342	0.42070687104390037	0.3911095360999826	1.0969380847979846	0.2309237928528651	0.009669570992966572	0.39577150207371653	1.8484571933456186	1.515928088727221	1.377233599875694	0.4821698416787222	1.6479826961421769	0.9759845626036134	-0.224267483311062	0.8395649233180978	0.2239638983337085	0.5363823430383577	1.8474968066554915	1.2945933376655359
0.28837557274395725	0.9569200059053307	0.4872933654783299	0.1633876160720722	0.012719423371155838	1.7300513427179427	0.26824026655997085	1.0131961295333822	1.2178277539217046	0.37893424084400074	0.3213884206697392	0.23074991291760613	0.6396817330652789	0.5187343962951058	-0.03817298679633556	2.712787617990404	0.7770078322568921	1.0449424222000212	1.9662518342158246	0.018512905681058598	0.5966167214611863	0.8078469323723302	-0.17650261140653037	0.25804983001695375	-0.7209206788938484	2.037731929243733	0.34555022237105926	0.7641039906099325	1.1187000050766867	1.0692592171148245	0.20100575067474394	1.9109947020140245	1.068713576184815	0.6134357325587159	1.1306693815550766	0.6148330518526394	1.0075464998059978	1.3132175664774897	2.2254987289657637	2.745126547766244	1.9582324824247748	0.8479727991144869	2.4229480049776964	1.4681631233082537	-0.6266607123138701	0.377137857663611	0.20589617294735957	1.3905655514109314	2.026159999297756	1.2711754616943423
1.4945366300991598	-0.30589470977811045	0.6073232299467339	0.8065620756095272	1.4048437537455625	2.253402354526884	1.5764091719088429	1.7439533037811255	0.5066448233576821	1.0576739672313835	-0.9158927230022695	-0.23617595376164938	-0.34899164788712345	0.30244235501122835	0.39003666084509814	2.757098441287282	1.59239278031897	-0.2748028235913916	2.9243739408862632	0.9072656871109231	-0.24356301286963336	1.7020179931776291	-0.715287957225413	0.9302613285782346	-0.8570966464241476	2.845692934338934	0.8483648603958734	1.104230136807472	1.0119941299019533	0.7824343932415354	0.8792387518089837	1.0010789007574934	1.5806735516888846	0.9613657814021047	0.5238062211360852	0.9781210542929692	2.130759207342732	2.186124539228568	2.0218480480350958	3.196282524295898	2.065152749447154	0.6599776033064905	2.6736331162058637	1.2571456570994162	-0.5480711431600892	-1.235156796436253	0.7281418921886764	0.886132651999578	1.56099821374341	0.9292092607010072
2.6484013084197295	-1.4170028070003757	0.30042926702682965	0.9330316695207411	2.59171079141422	1.9294985975405647	1.8686169989035901	1.9108009084084063	-1.353359378501978	1.2053384919861476	-2.758647263864416	-0.5949713137425339	-1.2887632469123431	0.1656704400520274	0.5626129904385203	2.2532168293339137	1.767881337131042	-2.7121005355211882	3.1684072430541614	1.7879128030483964	-0.3957186925995452	1.5807060786902905	-1.0047398300564079	1.4266631023004892	-0.3691229258298119	2.3144172045617255	1.216448243008896	1.5746861530597667	0.8271971336919517	-0.0847760855547633	1.3338157316524017	-0.08300206787296621	1.191970297387049	0.8176556556768868	-0.37585226946349326	0.8953600649750606	2.0979835173790047	2.1304223379056757	1.496713930344557	2.783528849932697	1.8130554159113508	-0.14615734651036758	2.1626499542069015	0.3364052706454903	-0.09403590569590468	-2.872932061565704	1.4223221080155763	-0.6054023631083337	0.8375014094833122	0.3591497675159711
2.554288648766867	-1.636849613786015	-0.1760745839730064	0.06297589325178511	2.1712193308998513	0.6793777311967057	0.5982927523386147	1.2229981692322538	-2.4570900555896746	0.5629774554049509	-3.2795838736331677	-0.9283881927386467	-1.6983053841258582	0.1939776447200004	0.05338564467966564	1.5039783037031682	1.1355787555332801	-3.962443776683006	2.3063018361291863	1.7202037161932482	0.23825269237493146	0.24614621431259984	-1.0650382161284486	1.087931577176101	-0.02136893772792187	0.5058389595927135	0.9413802739287519	1.4419431288265343	0.5015571578067007	-1.0593396870879854	0.9506297650676166	-0.6038945934504333	-0.06274004268117057	-0.09893038894522449	-0.999358321281608	0.20319481523392438	0.6458471114425207	0.9426223598788592	0.9007053213555767	1.8367753065307053	1.1812454609254694	-1.0084752353928237	1.101752151343519	-0.7307846406353473	0.25447500464932216	-3.142451382231354	1.5594295308663946	-1.6740079874042897	0.13186185645144333	-0.15860259440752644
1.04274141931343	-1.1613737785528275	-0.46132545614021697	-1.2372870896071075	0.17021307773266492	-0.7924476831648587	-1.229264212311626	0.0722556129958836	-1.5582138334067857	-0.4984852275318941	-1.5932576019556606	-1.2826185626951507	-1.6093941546283685	-0.06809513967380049	-0.8730742580900218	0.6061787407133302	0.1601001669628133	-2.6503214664616803	0.5593763808081873	0.6418299192258657	0.8984861666487685	-1.2627230162804544	-1.1164492636785213	-0.10095922437756544	-0.325426161327851	-1.4274275677302992	0.04283531720398465	0.4452776658436398	-0.06361452486571079	-1.737920716327082	-0.21072617275939584	-0.6977781353742173	-1.2715902963661565	-1.3137128248107681	-1.1445029520681498	-0.7615300264115898	-1.1574572745314768	-0.679845514996707	0.28375914843981115	0.6446819333287133	0.0880857083638069	-1.2537377711576572	0.004437167272054296	-1.4001812621119833	0.10768236159105701	-1.8041508376807225	0.7517186282984801	-1.3930540929484554	-0.5627737665529192	-0.42395980551016
-0.9315063766717386	-0.807803202975553	-0.5107982395212838	-1.8841887256858276	-1.8732578121334194	-1.6375705700923395	-2.1180772077337173	-0.9086833833639226	0.48221134986273007	-1.2658974351415115	1.0195862825362803	-1.4662863214976896	-1.3921515137427738	-0.8387843549815545	-1.5468358795341932	-0.46431657750351085	-0.5051246230540617	0.14904164461347721	-1.3199862031756515	-0.6577290807517537	0.7469799053122518	-1.7237644575380895	-1.261259356779888	-1.3478637543635412	-0.927723529186353	-2.27369505849975	-0.890440850742311	-0.8415009234315256	-0.8769837540549104	-1.9798722378423208	-1.3834093993961367	-0.9498137122176131	-1.615242985542758	-1.9848484791336316	-1.0826174977841723	-1.4385653413528834	-2.0492661815117037	-1.7479809362244676	-0.4004170617071502	-0.6923504855346485	-1.1945643705737596	-0.7572869251215939	-0.7342374250886733	-1.6310509701498703	-0.4402859006986296	0.020637941053226996	-0.6272726596768924	-0.27070463690679925	-1.2071358054947037	-0.5147657738504154
-2.2129851596112804	-0.9491063985470894	-0.5864423107472597	-1.3919386795382678	-2.4186214635096928	-1.5551099706410598	-1.5848603931026457	-1.392044350432687	1.6675268055491368	-1.2947461389030672	2.3923538653781824	-1.236788757703348	-1.2508975698213252	-1.4965494188661457	-1.5721401692197883	-1.4814449212628629	-0.6101864500256795	2.0498350642101553	-2.5400760647939675	-1.4155323300837468	-0.14311472229474625	-0.9424941968655441	-1.2942035517389474	-1.7759632190970425	-1.0663160122656108	-1.821223056199875	-1.24614476788544	-1.5210909092070863	-1.7232246161608529	-1.7624225827981759	-1.8122733045712054	-1.3758446798853883	-1.2613208657056258	-1.697491428429228	-1.0888541571278194	-1.5560329205264711	-1.8476134472767365	-1.7889415370310844	-1.0492838306532026	-1.9292536167526966	-1.965081171526376	-0.034230936874476835	-1.0744124455755553	-1.7324162095163094	-0.8704175122357771	1.0608882234337844	-1.758931326449107	0.4316671539058746	-1.4424365811660014	-0.6831797594472582
-2.3800974432285775	-1.036839537376167	-0.84363514046403	-0.34153524942375885	-1.434951027788732	-0.8892894211820613	-0.470799068267621	-1.4432168115753068	1.0761353560596256	-0.7371047356857617	1.72661680106699	-0.6515787064848532	-1.0248563993315705	-1.164817357376272	-1.1437336916080267	-1.9351174797355803	-0.42653084705489064	1.8233220527830987	-2.76701267215413	-1.592003302644422	-0.7981804629231394	0.1770901160140997	-0.9125778853608972	-1.2864380220991645	-0.52782736955331	-0.9062759443618782	-0.9254474367883735	-1.2400077346199707	-2.189870073374955	-1.0644319489031204	-1.4670476519251865	-1.251915818093762	-1.087571874483999	-0.8112845466066961	-1.0566795928253738	-1.3470042380992155	-1.4273794867228105	-1.1158217915182074	-1.380958118748893	-2.485708031836775	-1.69286978483699	0.28181755581576795	-1.1869204820665271	-1.8430176889857162	-0.7198152479963311	1.0860412136639739	-2.120393579709945	0.12415747424192934	-0.9325332827658147	-1.0819337165258065
-1.8354945601366779	-0.38382396021450005	-1.0628024436315957	0.28195165487594476	-0.30060623217431204	-0.21510664755991882	0.11398277939288724	-1.2296376275504581	-0.28042147054832933	-0.10975523250983672	0.24118418346247325	-0.10678583265432191	-0.5347396036989682	0.09170227285377378	-0.7265408542677535	-1.5550929853288498	-0.3439967353793418	0.41313214267830217	-2.235539948681717	-1.6700734843625324	-0.4777032112753568	0.6485008815343085	-0.13040292425228056	-0.5970375108578859	0.05490648801712904	-0.4844244941111298	-0.35001438559671205	-0.49663819333747616	-1.9469441556024478	-0.033162815170057335	-0.983265618067091	-0.14055551392106586	-1.5401100713475395	-0.022641424854951363	-0.7331684677720048	-1.2528728158883113	-1.5299883522214384	-0.42644681458456074	-1.2277654068966384	-1.909449101041034	-0.699800054084804	-0.03034106234789118	-1.194900581910195	-1.730164177035852	-0.04627513963385354	0.7680941876355397	-1.875746044231765	-0.6232275961423461	-0.011338377614214985	-1.622319381748734
-1.185974373822844	0.7462412049255132	-0.8998596645574001	0.10249105183410807	-0.24580998096883047	0.07662601643410856	-0.10045410234362113	-0.8345199500894781	-0.8099382698501932	0.17712376696358473	-0.4160639229995031	0.05113175692843494	0.0028128178932774316	1.0377427787487115	-0.5523887267266592	-0.7734803899024679	-0.45320323837005644	-0.44567147695286147	-1.441431286342608	-1.9277310090329485	0.3597100375040345	0.30800112997630796	0.5949332720937431	-0.40705648875465456	-0.07376165948003063	-0.7288022878178315	-0.007295048617154033	-0.07965483282389603	-1.0790467974322542	0.8432411559911133	-0.925402376227718	1.194426925202632	-2.0240704471781297	0.3269011278858381	-0.24184510393857198	-1.4355794980634653	-1.896544044219887	-0.20378742564942587	-0.823296469833017	-0.5495492528778513	-0.029552142800064986	-0.7387925698518332	-1.132997410311828	-1.1434975412819712	0.5809921165075408	0.5882423045700601	-1.5344048662095537	-0.9580257691740272	0.29535340505890506	-2.073895162729541
-0.7026624981038724	1.2084230434690204	-0.3678178584036407	-0.3944241784260025	-1.0807779090832894	-0.0875101243621829	-0.5370641857953807	-0.3739832661761061	-0.14276058745174477	0.04346601138823401	-0.0033913081766321594	-0.088015883276027	0.09727149655989596	0.5366987878080701	-0.5027333238977972	-0.4038657559378307	-0.5429617602311343	-0.17743801425068834	-0.7463875421460732	-2.1031933310705857	0.48936459503301694	-0.27434892304338765	0.7439615419670196	-0.6476994838689781	-0.8992031066345239	-1.0350881695020868	-0.0307268035667551	-0.269860496904458	-0.11183741630123269	0.9905774998702545	-1.2125921728536737	1.3299160592743315	-1.6200216073630573	0.442706243665517	-0.10850391662397478	-1.6177599498896034	-1.7350233733669722	-0.43766723838121674	-0.6710247187518094	0.50656460693244	-0.4663489575402856	-1.4878375035730171	-1.078285644601695	-0.25530483653709185	0.5908775352491026	0.2635975084755479	-1.3220118706733552	-0.7753138771843169	-0.7852827934998855	-2.250032971961326
-0.3435764774981533	0.2881737059684567	0.06643121906521442	-0.5530714661640617	-1.5685697950481008	-0.5108312238413758	-0.6225673981195052	-0.11169362518344679	0.6975390171974212	-0.37861264048057897	0.347835045876341	-0.08108216160206654	-0.4257773813476549	-1.0637908612247313	-0.4032576814661227	-0.7524423529720113	-0.42258120702731883	0.34204729122476923	-0.24311843843389472	-1.8027614351363208	-0.6449350989220666	-0.5512529365944251	0.26587738183978493	-0.6744150872328867	-1.6132478583206635	-0.8059299596696303	-0.18827655285082606	-0.6609153573410751	0.37181703422112405	0.32671833903141095	-1.3199944874241931	-0.2368818258366343	-0.2979047833405389	0.6515778401113022	-0.6356459666670454	-1.4134748661287655	-0.8528170100796791	-0.7839218652213665	-1.038128731704634	0.41094410454573765	-1.7063035167087806	-2.0376603391995984	-1.152262549643157	0.37718863407212816	-0.05005999078841896	-0.6298049946006589	-1.0161878457791125	-0.6552629137798475	-2.763151707849283	-2.101831686977382
-0.0788548866739785	-1.2959908270886131	-0.04525460451735945	-0.31118689403808736	-0.9199459100069061	-0.8277157011618771	-0.3801421502349462	-0.25925382460925595	0.7032106606619645	-0.9062804356126076	-0.2296587784165277	0.3805207611798536	-1.0866048876234737	-2.1477275120770014	-0.2830637824796552	-1.2156788284970879	-0.15838708640557203	0.17989405464758138	0.09439232027543824	-1.0794554859324497	-2.1691973952488506	-0.48158540652137444	-0.32265481011446046	-0.1423530564714391	-1.4746649031147474	-0.11107942793423779	-0.20723260281526876	-0.7229267553388137	0.1935205929953613	-0.5028335366173081	-0.9531724690242173	-2.301572849306757	0.8641861981115229	0.9392216908202979	-1.3996540620453397	-0.7785075340425549	0.008115786912149307	-0.9123014329254755	-1.6123290690151835	-0.5544782304248997	-2.616720863940404	-2.2282746816792534	-1.3279710894501136	0.31430044860689593	-0.7967018859563163	-1.764683049527634	-0.4086781677902155	-0.9350507086543886	-4.056054596375941	-1.7096282466833412
-0.005366927473887546	-2.0236955935066936	-0.5962864005121606	-0.178265355804986	0.32510145110843874	-0.7046289107340411	-0.1959874051966626	-0.646563461682367	0.01769971056750134	-1.3081042110020185	-1.2240378641684184	1.1126952065046123	-1.1611815967697248	-1.5508118531227622	-0.2898272261356493	-0.9659699988676905	0.008742755427504313	-0.48400192409702786	0.2462918104554344	-0.44376545801776035	-2.652447478366785	-0.3383911930353469	-0.42085041115475175	0.5027867290301944	-0.5647648911556803	0.4434910662625543	-0.07311054998701334	-0.40792855162186603	-0.3219829001054314	-0.660838395266753	-0.3749722344840592	-3.019219225796288	0.8009175887854931	0.9878470606175785	-1.607123962735484	-0.07551103341515018	0.056733595321694044	-0.7485883677823816	-1.7591134464676306	-1.2396100066392217	-2.3427159495404055	-1.9012647184555473	-1.34345390151613	-0.3375095991683015	-1.0310174261131506	-2.1751688549480326	0.23517004688248624	-1.188385903070638	-3.408182426184317	-1.241516780676717
-0.15615888992896446	-1.2206914997858216	-0.9522595933122658	-0.5405453187829121	0.9688471348585579	-0.11943440514507109	-0.2528815577535281	-0.7438176055863644	-0.44030281290613127	-1.3018436779666673	-1.4345571742653533	1.6021174179145372	-0.4446786986849422	0.13720476401798434	-0.4342984718837037	0.0118059526089631	-0.07574355652601975	-0.7489147800102787	0.1844438706606243	-0.2921910926227275	-1.644991804620567	-0.2706691064038075	0.07547885027169106	0.521355192381982	0.3797484067301103	0.4034763671798536	-0.023882626145502975	-0.11680439961051585	-0.6755129437505337	0.03113564975668035	-0.03230727505987629	-1.7595166323305116	-0.3428635487843001	0.6011591357194443	-0.987572747337387	0.32417663855775863	-0.5576260695156499	-0.482575733350288	-1.1578460959538377	-0.8316000951324176	-1.0898118545857556	-1.009630740961705	-0.9445057896837019	-1.0013392839244586	-0.610564457174499	-1.33447635015639	0.3675217984279532	-0.7640826359910813	-1.1611975199441553	-0.8764607492844344
-0.3504223941866582	0.1950485407355236	-0.5559773232854013	-1.15025974540374	0.5178934504429948	0.5545308125008594	-0.3661990371371159	-0.1545731526991704	-0.14387952200673404	-0.7470432869650155	-0.45672682260599157	1.5114917834417376	0.5068165274457139	1.1956297928521917	-0.5237520762197638	0.8218621770292187	-0.32312656785883326	-0.21051091366223812	0.018785795464818726	-0.44344755995950813	-0.10064285634571044	-0.1727850027114674	0.7063697465135389	-0.21847861199090107	0.7963174775977151	-0.07131255798274491	-0.2678940559051414	-0.13885579157776548	-0.5829639348414752	0.864449874878942	0.013999178796105639	0.2729145084930839	-1.3298443405966227	-0.026543211709895646	-0.14710690171296917	0.45058966423290514	-0.8908470198955549	-0.38012088787338133	-0.1294683421768198	0.3233021486057059	0.19527603556289452	0.21070962006415442	-0.20993694369474467	-1.1014636196725622	0.07964649376712776	0.11892417037648928	-0.16414111867481643	0.345511492309154	1.0136953695222746	-0.6682690583641012
-0.3311771760180648	0.7774322611201406	0.5162253818013575	-1.3688565526368954	-0.3363492461189604	0.8758088889320481	-0.288090568130927	0.9095041365608326	0.5705671904049733	0.12519714196365275	0.8901937439619395	1.0026973409849835	0.9709304101418496	0.6241975376769722	-0.35810346942941	0.7176159785674996	-0.474843439724816	0.6131401770353884	-0.005173605409173182	-0.3374055521250868	0.7659414049393157	0.10548293962976721	0.9591520166074671	-1.0087731404646503	0.8244364220684292	-0.4140194234276917	-0.7043033541176615	-0.27642336769419706	-0.06941831273228591	0.9700321774184891	0.14460283584663286	1.3125022765547854	-1.138934991182619	-0.4861692894749147	0.10590071159172239	0.6737192332389762	-0.3109849169592467	-0.5371804607340828	0.7113879043171015	1.1846315658194886	0.7954066715970676	1.3014869641878382	0.48180583907064173	-0.4802791364353678	0.5762473832939147	0.9509022131783681	-0.783461866480869	1.412050119059791	1.7101819049402438	-0.4548938676314825
-0.016434480901117026	0.18126306314116292	1.6177249352938106	-0.8469251820894809	-0.5761550844832343	0.8099600807227053	0.015512657740699777	1.7340500007517872	1.083425013541456	0.809942003349871	1.573877051862922	0.577463829088151	0.8283503472934283	-0.8557130935352817	0.0661155401758813	0.06947336936372246	-0.31819319024821097	1.0433049499599998	0.2789146057054781	0.3202696109290384	0.77720596256652	0.5493146943372267	0.8010832226103038	-1.0340453395948423	0.9945491806005607	-0.22091902804281452	-0.9327213291062514	-0.09453606899491121	0.6941153069733101	0.25609267449493694	0.6676754287241546	0.7737905273056166	0.014573097859642949	-0.5252378974415581	-0.31111216787725005	1.2200864562425977	0.7741021413450393	-0.7585693864589372	1.0751084929435568	1.1806779286019327	0.7676910829213107	1.89793172246759	0.8564485160940943	0.5494980589963926	0.7669722215521265	0.595562143801552	-0.6947377631775168	1.7515904276590077	1.0516121141809396	0.017025322343030603
0.45017073901531685	-0.5561194400552663	2.117810261936617	0.11842336854461975	0.026399893269731602	0.7834524683119908	0.4116506005433357	1.7362898174781414	1.173140609773401	0.9757840581026486	1.4297438240973674	0.6215895620710501	0.6233907353982083	-1.6913999076652986	0.5657936561526095	-0.011013092490793805	0.13277625173109117	1.053672543044247	0.7692152264611188	1.188222841962595	0.7278309305496207	0.9662956354799968	0.6614785108008571	-0.23887353242376289	1.516878423166937	0.4292585565817795	-0.5914710204294995	0.5303713100886331	1.515708645577259	-0.48072992339890563	1.3768653873697827	-0.37792529480401765	1.040597964581323	-0.20908407581275817	-0.69460729113581	1.8260926736405367	1.4087492909609747	-0.6864457811957988	1.176374921402774	0.7136860582910592	0.6058436147077368	1.9812335821623517	1.010711834481447	1.4700670813525232	0.8518107348793384	-0.3079855426756067	0.260751840722359	1.4213671128186927	0.3368397550115045	0.7879179602314342
0.870678969134237	-0.3470099526766591	1.8995411002926306	0.8873823597518011	0.7947438174436989	1.1549786331351135	0.7706952377369155	0.9821445702691464	0.9959797885983027	0.7825395194966335	1.0665135324579165	1.0766708787993307	0.858648803207849	-1.1683349623029629	0.9391367453823483	0.9628855072565391	0.632531625320004	1.103576542553878	1.1758347327349803	1.6073633041691036	1.1747016154360568	1.091868548781321	0.9025525790682846	0.6470036448947234	2.002443224066947	1.1364985405031398	0.2620046537556209	1.2183085447684212	2.1509004849860096	-0.41799310290943026	1.7230556666716401	-0.839593901521967	1.2023981752254365	0.21437462915064157	-0.4290364838569764	1.9667899030930687	1.1536726953194283	-0.10969810674978492	1.3116177169934327	0.5099573017944861	0.5911547262606586	1.8003387983014656	1.1722608938676133	1.893865503686391	0.9630465518707737	-0.6690521308401971	1.3753256300032421	1.0483589024616697	0.5503896844717484	1.5234595403230264
1.1332988682661067	0.6641156682966656	1.3296659877063912	1.0693423551353343	1.0279765257816345	1.6846948752731306	1.0005974179620367	0.06804232762328406	0.6661376205453006	0.6502575799146538	0.9489236579074823	1.4982292573746845	1.3712645453613794	-0.0014861832979487053	1.098072786855668	2.1353839765293094	0.9001088297204497	1.3614746666035489	1.295125065663134	1.277020722910773	1.6847482433175143	0.7266594952164916	1.3784175641594751	0.9282307506863288	1.8947321215028752	1.5254660635126975	1.120678853731681	1.4526886215391122	2.3063053327782876	0.3995780613134769	1.404046702826434	-0.2945905075044674	0.7867349492272251	0.5192040094112597	0.2914200973173049	1.4439360240776826	0.45641877385266794	0.8075261629698075	1.4114387942099291	0.7087853643562261	0.6160754391922301	1.5804301813396326	1.2705614543667854	1.7563046055248468	0.9642415843562847	-0.09810267080293127	1.7851426668073636	1.0759990114614009	1.3948058397688836	1.7632494611668394
1.1857391747399988	1.383373140263495	0.8471944065249271	0.8066782711220823	0.7480174038757954	1.7017084509790654	1.0168403677402573	-0.4542269172390047	0.1649333875050947	0.7193351942257737	0.9244046392180532	1.4297876968283787	1.5358099929065623	0.6277489050408875	1.0841665101228606	2.1874512239230977	0.8711248229744767	1.4415252075498353	1.1632972454638741	0.5851287321726834	1.4703619162610924	-0.08142110899503179	1.575913104492816	0.6627906178988241	1.0993048829972236	1.418334823806716	1.44937849411895	1.0702825983924917	1.8421862914316194	1.1195128535221865	0.7022341118353023	0.5137947620061436	0.5686662244039548	0.5913529210978508	0.7663116431099618	0.6687077573503961	0.0018418704322344054	1.6071290120096566	1.152811638365136	0.8058266567308119	0.5386199668195272	1.3612374722511735	0.9531500930437699	1.2822397669457752	0.6859674597728996	0.7840743985035136	1.3598885068123545	1.3321403562591483	1.8041178133447582	1.395653492939477
0.9904122421000512	1.1509781513570612	0.6364751825865245	0.5478649597462348	0.4878561746298767	0.8820391840570069	0.8267799949656415	-0.4809112973661511	-0.379217921591183	0.6825505566986244	0.6656875310172737	0.8004702712289405	1.0431775457595953	0.33176083754111535	1.014875885207978	0.8462057388052826	0.7583666687115541	0.9794467309947835	0.9304584057890943	0.24474538205640972	0.5250517152136541	-0.9073393380791935	1.181565830923414	0.49237097864451435	0.13722092553776039	0.8215147946286766	1.1877844458973597	0.36406927160921626	0.9926202751648441	1.0106948084624694	0.21737129392250415	0.7755961015137941	0.8454380373532967	0.4346102731024273	0.6773866530870714	0.28176263457711737	-0.04851688999308861	1.8763753602192932	0.47342799920713124	0.42001193416979127	0.4640610023532141	1.1035076792763248	0.11413292274392511	0.7756412532199065	0.26623395662337945	1.089083092691864	0.7821251797393022	1.3348161217552006	1.2127480459582651	0.8330023029707506
0.6100341709700813	0.4542676423379554	0.6266516931955458	0.6053601786650149	0.5227101364250673	-0.2507522799144181	0.6230972593893008	-0.23998298855582492	-0.6263597962099501	0.2493729774495151	0.2512604670648578	0.03331962906471528	0.30958395985786724	-0.2948898312734173	0.9922668715432954	-0.7544087591523977	0.8120503921808193	0.21690452705259058	0.6524461571635827	0.5870313678020116	-0.2556655957611698	-1.123299044243996	0.4452617164238214	0.8300076862298357	-0.3056814486615088	-0.07361168708767649	0.8094132787372268	-0.21809410961088024	0.26521919860459403	0.2246060697486859	0.3160926599330864	0.4179915600605183	1.1880683638879055	0.16692938312334468	0.3997684358880472	0.5008835601603594	-0.019193102757999507	1.541508547261649	-0.2176104250907161	-0.16775071012647072	0.5550169848378906	0.8536260848820728	-0.7600768379249786	0.40085822903766716	0.09482950783024893	0.5481377365445061	0.7378050670492042	0.8809023413404453	0.12185554396615525	0.6224114425819085
0.2874851433024369	0.15640277089474344	0.6636111337475684	0.9142906794543298	0.5594779738937522	-0.7633968266196812	0.6341648294420487	0.07621775786867198	-0.3938796768887521	-0.32670358470844924	0.06169039614419	-0.26858992536215975	0.01615985581473823	-0.5295749034337104	0.9829796748507906	-1.3073528658087903	1.002356010558252	-0.20945564961886473	0.2864648690716269	1.2094054364061444	-0.1512002211922356	-0.4123725882788061	-0.06496002153964463	1.356643886439625	0.035264851168233795	-0.8545263339641538	0.8270498456981467	-0.3926900309062779	0.010626512234235894	-0.4206403022789424	0.8625807877293336	-0.04839994919047876	1.0780827209853778	-0.03190463651567471	0.3764312009392789	0.9163087593786687	-0.09006598765201478	0.8686463949947695	-0.46551901278477353	-0.38890446382161187	0.6828006499852448	0.7156137664347908	-1.0053452757566097	0.14411350741952134	0.3567400417011725	-0.34535881108644756	1.1498876914393104	0.24557097553863794	-0.5518489301963796	0.875269926235936
0.2842586413141389	0.3500954466362411	0.6113830748280534	1.1500955032447056	0.22536413306311354	-0.27206691908888175	0.814227371215172	0.45110084768096903	0.0648062290956988	-0.3946331419321503	0.22022906937893968	0.13930599767244845	0.3333692128382699	-0.2761856522020723	0.7738430198954944	-0.7172667063136126	1.0053602031052102	0.004353964939200606	-0.1233924583174876	1.3500836324718835	0.4800474618980889	0.8279060076828101	-0.04960913585379263	1.386505189583274	0.8157802700379477	-1.0236751320165545	1.2402820658285358	-0.11610914333223409	0.09735114764033935	-0.3310147030204157	1.4146549616062207	-0.20377643748557142	0.5577880178224335	-0.05781212218991243	0.46436860317427603	0.9627805183662367	-0.0012278695843363286	0.2254022039344393	-0.3191108454246523	-0.14153795384589724	0.4804541429693274	0.6769720737605651	-0.5552722356174866	-0.024717371048884544	0.728694538423472	-0.8991806418065552	1.3231697285462125	-0.13266920823111236	-0.4625042990920793	1.1663433071214675
0.5600361919514527	0.3584796829938449	0.3628966479926038	1.045595429238343	-0.34113736481644136	0.6470246597864929	0.8078110503247242	0.859583975656715	0.339604269087095	0.3411100474511612	0.4180896556044931	0.8468082756489024	0.7692820364465862	0.06218666540094609	0.15262326246793118	-0.042828580958977513	0.5758626207700337	0.5164334965709153	-0.3691736997398242	0.6611745695949804	0.6284284843552757	1.7185897654498792	0.23830861702180178	0.6674029091688783	1.403507456212324	-0.3725061194613159	1.5288101966600307	0.47513872114836797	0.08882009287887116	0.3082159816205034	1.5973481471417754	-0.04608391813456228	0.1338595099156756	0.01549161773293554	0.19854625553479763	0.5363018087719359	0.5260686428017708	-0.14256760969423707	-0.2708786377862872	0.08790879051599544	-0.17710254961151092	0.5608390945633743	-0.08417378741701882	-0.00518198586144062	0.6724532226395521	-0.7842512078680413	0.8054693627568672	-0.0570447683358615	-0.03451920485905902	1.0499263545810729
0.700241591319908	-0.17236596461488668	-0.10673306256762512	0.6225864521587304	-0.5978444379702896	1.0657974622688435	0.3625861388363971	1.0974753179414256	0.3621702746149296	1.349974076543075	0.35690481982313665	1.0881806503572333	0.8201916721333008	0.2219536146024787	-0.759855902240394	-0.15738639853327013	-0.09773976091526707	0.7874129610419803	-0.27793878657782234	-0.36802957033440986	-0.13190834565206036	1.6605707153641545	0.3166411367147157	-0.28668890869438285	1.381452008174282	0.7233546430346594	1.2174661353616087	1.0734995917744528	-0.23781527184846282	0.8601322217293625	1.3123162974224385	0.2455966404361743	0.15012458817433483	0.02208949335303129	-0.36050024954844934	0.07086519721359058	1.2771895386855459	-0.16619674259349496	-0.6023489025689619	-0.10333542964497146	-0.8537566817541177	0.2251675910149991	-0.2106766698028194	0.34173993384030427	0.058133776899631985	-0.11456483682114312	-0.0523169138008453	0.32586748746418887	0.1999573039344829	0.6082201874518476
0.3027049790913397	-0.619293037557235	-0.6390637351247394	0.15673489333549512	-0.29378890850587785	0.6383133831128364	-0.27473555715029874	0.9129500838377914	0.42114756106672474	1.7369593016811953	0.15180979119853086	0.4475888316911399	0.6117880697959805	0.3653574608539799	-1.404833812368977	-0.7842615815753616	-0.5232329889672275	0.6688277253180492	0.038517785800660495	-0.8021812401970392	-1.1267220531655964	0.8493860073144737	0.02891483136984231	-0.6951409613992386	0.8187725729595403	1.481464870076338	0.39507543357572195	1.2304102605353064	-0.6191961270124529	0.9654975573712098	0.7191375203141235	0.6066431030990508	0.42969886987577566	-0.09571896420362268	-0.4268925661235357	0.017799568635646662	1.6759284390672502	0.09140366375415987	-0.9484514670109596	-0.4604530816552121	-0.8695040385119196	-0.21095909944936453	-0.6773089362497092	0.9362224735812417	-0.6100412481262882	0.8010504143414727	-0.48632818605736006	0.7125043569588924	0.21636043337555885	0.37274668680616074
-0.538115248248586	-0.1294195148944794	-0.9203751853038805	-0.073735840267162	0.12788543718689638	-0.16896593867794507	-0.5537160817443213	0.3052691686512527	0.6526334721321024	1.1874948574294921	0.11786249449256636	-0.7036961730253387	0.7140885809170675	0.7455497575770427	-1.1945026364975064	-1.0019660350417954	-0.4367366906559506	0.41900231148594713	0.23117001830372935	-0.1512054577105468	-1.3877313897668568	-0.024074667089093085	-0.3013312676826754	-0.29730672919085704	0.13833093934339888	1.3141682991226904	-0.3845339755029566	0.6039624557885271	-0.6127041438810263	0.8080714464198804	0.11160687897049118	1.0287518820294967	0.5574488661082055	-0.22929112933362691	0.5998578366151457	0.3405127765997014	1.4151038275428978	0.46064197607711144	-0.6908252164597175	-0.3726423488718806	0.004892849950186588	-0.4219520024617537	-0.593272044130488	1.39570706161312	-0.6920424215022127	1.6438857891733578	-0.19417763154922438	0.8574906705237922	0.3568222449684961	0.6839080026091952
-1.2321167815554417	1.1496354873805348	-0.7333224615399719	-0.012803532576876433	-0.023265327837049522	-0.7118746576115413	-0.2591341923175257	-0.38227065713202946	0.7335816748969506	0.31378928895741276	0.25364959488265554	-1.5380225403045882	1.3287982717132027	1.270711251570665	-0.14877543469180435	-0.4683147860106573	-0.11395553894268096	0.2405916167832237	0.059897050975855834	1.098288316121973	-0.7500748132828433	-0.5125668484395073	-0.2832614790331554	0.4084632147364981	-0.26151618092882406	0.31764117712326845	-0.6841783625374311	-0.6630925724685091	-0.1397856973909828	0.6963940357684312	-0.2365386461168961	1.3448471792024423	0.38503474642777663	-0.27195741333103235	2.184439082048404	0.5823956908852921	0.7829499285206766	0.6984986419178355	0.23796419255118106	0.30650365089386256	1.2216312927050867	-0.21547461587446362	0.4303720648685398	1.3137612614788419	-0.11580739692962562	2.107627011376316	0.3288888849245645	0.6590869400293612	0.7285790713779593	1.2387011331204438
-1.259011968902465	2.0115181223463114	-0.23080413113254736	0.19517141113947892	-0.8502861480235973	-0.8435606255815938	0.21189906711463619	-0.7189272411899914	0.2625108911408306	-0.023067765780234596	0.17312194986373944	-1.584085220716012	1.8634247695187534	1.531337281657482	0.9514894769783931	0.2020664951608952	-0.03680220248657241	0.016067691073286927	-0.3499057222710602	1.8882224098228628	0.07729762581157561	-0.701668984432229	0.05682718176614192	0.7054050825957201	-0.3060979161054095	-0.822149669931554	-0.5736898382432105	-1.8575773833129903	0.37312700412251326	0.5830932119499304	-0.23829789221640008	1.2818108971194695	0.1610056181316662	-0.2630030949989476	3.0014636295636596	0.38684698307843074	0.30419070656602076	0.6234337751797361	1.1394407534351616	0.9717980746293726	1.8955677702593592	0.19396388604171347	1.6241206336800766	0.6451448278332128	0.5171360148976339	1.9554803236273657	0.3779070187403956	0.14766764992760917	0.9690248483742302	1.3858482155886007
-0.7005668203675843	1.5334511842838778	0.09597731182781088	0.43277316242275543	-1.6108364026659248	-0.8787284803552821	0.3618084732748731	-0.5451895932387593	-0.6472605207567623	0.3535609632282687	-0.37718562221372665	-1.1654287660952398	1.50006435634092	1.2424185319098104	1.2289404876160759	0.30903966410886785	-0.284198183532321	-0.434749065517802	-0.6454475654256885	1.5854545821477604	0.4412592726274338	-0.7785081509938523	0.30274052554618147	0.3911818190939243	-0.23541763721901773	-1.3966876079473467	-0.4235674650949368	-2.1705631240079994	0.43770890606339563	0.16468942140091214	-0.07168652915827187	0.7865567438291519	0.2131942069296638	-0.2640555050620804	2.3866601806580823	-0.1397256598088827	0.20088619289206752	0.2933298776203838	1.2686368452635217	0.9215093866941858	1.6010738192362053	0.31277609749106056	1.8081269594579021	-0.24304113422447052	0.5696201112303365	1.2132703389461947	-0.1374665377161617	-0.5426194809294931	0.6793366353268449	0.856734023223121
-0.1362096602184728	0.22805957097155374	-0.17988297050154856	0.7515254144655181	-1.3949330921197893	-1.0435349958068179	0.2729888268656657	-0.09244424859459	-1.3756379526395222	0.8081069021852471	-1.0909467583855201	-0.9697488681288741	0.1719000029040729	0.5845101172225483	0.6032930052609272	-0.005585495626754183	-0.42305142340478424	-0.9781794188013289	-0.6127790514448286	0.5767809135827603	0.43640805865856586	-0.5872167827810156	0.16222012946412553	-0.059750230750664025	-0.3329821753609882	-1.1669627383031196	-0.42582893161088686	-1.400711641406459	0.0315804155918725	-0.5760774785485026	-0.036247875874856894	0.19350682862825005	0.6048671144698213	-0.13760297440937572	1.2056821697501388	-0.5916121991043708	0.3329051639582011	0.008388916719786742	0.6818350508679993	0.18357232107157864	0.736205757448375	-0.170507955412807	0.7761814977574836	-0.9265586755010776	0.03920709209545978	0.3000091683964615	-0.5851771035224407	-1.1992838036329478	-0.028659119215079406	0.09457543035049767
-0.01892292430856204	-0.4647732654328636	-0.9870206346152934	1.2192288866354817	-0.06784043011749369	-1.187621061951278	0.5088861096009711	0.21668652732798457	-1.4391936690118947	0.6690822484539991	-1.354520140828807	-1.2234213614304832	-1.2034647491828794	0.07934999213304282	-0.07766913490413692	0.02096849748348814	-0.09543683307028156	-1.2079761764177355	-0.3405247303698962	-0.16356099394717474	0.5452182007462191	0.11216703543942125	-0.1577670343589753	-0.04632078989504178	-0.6615738256697817	-0.39993360799968514	-0.44855319950522676	-0.18869511245866594	-0.3878803933022765	-1.1225715041305704	-0.25792223257586655	-0.045667743759819565	1.1050922979285172	0.36565257980796045	0.9570007750756468	-0.702384966122292	0.5552800453947608	0.04665550617807936	0.18368018424223467	-0.49357417190727876	0.10692544971644974	-1.0311316356574338	-0.34306068347912894	-1.2660056967578166	-0.48984542247002144	-0.16335273526157937	-0.34117080534655886	-1.5756853092310272	-0.5620317995255106	-0.20550531497370697
-0.23890510396389036	0.17243369780360615	-1.7249080813338438	1.6484040950346985	1.5068882068179	-1.070019149852353	1.2564741636671004	0.08804667537157357	-0.9672108520490942	-0.03253727802640647	-0.9120602146416201	-1.4191546856645418	-1.5943863719055396	0.13141689406094753	0.07871238496443815	0.7150838377150458	0.41884282305411563	-0.8795236348497001	-0.02931556099550595	-0.08649630509086999	0.8259634904727996	1.0058720712365132	-0.19783934268369743	0.49945274317725635	-1.0395617091713063	0.43022292521679156	-0.3406362311068351	0.533044107479101	-0.3879227781663045	-0.881176541169411	-0.547766018925138	0.1913313551823389	1.400705640332281	1.1884593686112448	1.999812553884779	-0.551137111384453	0.8820702137079948	0.36959535406751876	0.3896081184581035	-0.48407100720995205	0.16507259016469514	-1.6407533100297162	-0.2875711281113255	-1.3466348240557493	-0.5262436800450376	0.17131879651193274	0.4766931386918531	-1.4777014999709919	-0.44144981149178697	0.16797051635633078
-0.33108076372831885	1.282723516491771	-1.72181325078036	1.6129330036663172	2.221064954297179	-0.7284199373590446	1.8241542248153864	-0.440037374291923	-0.45838475292309305	-0.6820047257684015	-0.16985404203571947	-0.9258752706343296	-0.9189646130164648	0.6642668779351047	1.0184900663287337	1.4565766967056533	0.44716763130294573	-0.230684479199382	0.2554159850556462	0.4228251915922756	0.789980996188257	1.2261039782121486	0.1550410925199178	1.0409058199815455	-1.2342543826449521	0.9288432055987803	-0.20574342773463258	0.3925512070867847	-0.006043595747193805	0.11437457947126935	-0.6134929324769642	0.5693136145300711	1.2887888537002108	1.7663905822934982	2.970558750742421	-0.37734074735222123	1.2293088365566973	0.6475611999365114	1.0002165419079134	0.04412037334888791	0.6479455952833457	-1.50857923583138	0.9075116309734858	-1.1751609696429015	-0.1737129194553772	1.0023162633752503	1.1002854371367086	-0.898525837748705	0.2086082977179242	0.7434470075476308
-0.01776549790935533	1.4035592177394696	-0.8088178304382272	0.8676360412120907	1.722400868983087	-0.38987166334364204	1.3111210532906281	-1.0104672783137918	-0.22891167874384713	-0.8093422177971139	0.18431251523078637	0.21281325721672342	-0.1233354943807748	1.16456948372667	1.7601796705038018	1.3856119284368376	-0.22625791202432297	0.15771818926946485	0.559050104051881	0.5732644062805186	0.130203365503286	0.2788884513473377	0.45622755102153245	1.012087037664228	-1.1473584988504093	0.9112673496813092	-0.2453995700193668	-0.10353472982035694	0.33868116076430915	1.072075960620724	-0.4087241351678718	0.6275030462322944	0.7458799746788057	1.4918496000084922	2.1944683246895704	-0.3056172030732144	1.2284027507686173	0.6281942054952119	1.1665336549980363	0.40734885496585493	0.92979721980503	-0.7409738522904495	1.9308847357030938	-0.6339060918664339	0.10147878876892034	1.494277416013021	0.9225328697188269	-0.1357833823317156	0.8013701652294664	0.8849008117965266
0.5547594740595779	0.12478773804413268	0.4887827531594312	-0.26218034356358416	0.6952815877982053	-0.09482491795044347	-0.22253671033346678	-1.1655925888646577	-0.2815856961697384	-0.5196822233271757	-0.20312047649940496	1.21134020351203	-0.1761992089252906	1.0964585277779566	1.4511564135247852	0.4511924725406224	-0.9543337727127942	-0.19348393557713467	0.8232192725180582	0.09976615907734523	-0.7035552203415274	-1.1412861351811667	0.19167157056574669	0.40913831347165863	-0.8361141438046175	0.45764165959661124	-0.40505230705485057	-0.11198234922293326	0.3166318989624667	1.1118562886670373	-0.19536528942690723	0.21453786249768775	-0.06605273772310574	0.451837747876683	-0.41182460456769704	-0.30593757573042635	0.5630713401721812	0.4418729849697787	0.52817780575034	0.2524287527184209	0.6828840823050536	0.02369512951290569	1.6713098994750675	0.1799559386168302	0.08674369672821831	0.9052564438681745	0.130357848760903	0.2707744764990645	0.8688360558903739	0.4147028986621346
1.0674688408660544	-1.4854343913632777	1.3246690973161444	-1.05944057087878	0.17019011679337004	0.3506236667304923	-1.5687341129939558	-0.6789160078825549	-0.5994460475889204	-0.2149117229702313	-1.1102279888123014	1.2872742156603831	-1.0857350552950968	0.35331596309637225	0.2932663848573191	-0.48983496867961573	-0.8777133399226138	-1.2992431968207934	0.8389836476332257	-0.48909634634578	-0.9117917549246227	-1.6325163508675362	-0.5835039669964274	-0.23946922381097346	-0.4362080188647578	-0.09783072818985918	-0.36967660668488	0.6778287970583659	-0.009417978397786702	0.0829211247529757	-0.22378246084071063	-0.40572105593968216	-0.8449430116609031	-0.49097715678569276	-3.092794902680061	-0.3556174474127119	-0.5226701327236117	0.45083487706561953	-0.31801903920478186	-0.07101396802771619	0.17139134531388558	0.1678111417080454	0.43338397493864117	0.7323617686619002	0.025077628948161363	-0.7329616943741035	-0.5184275556698514	-0.11309016653413238	0.4478264542181744	-0.32141351307690513
1.346762920274259	-2.1161642638353175	1.1817563883214315	-1.1035983843024488	0.5415423580720428	0.9538769570910789	-1.598725692222055	0.20114478751438375	-1.2188538966765998	-0.11060212371084296	-1.9768330260832996	0.3944297624658465	-1.9923236411161735	-0.6274911695579857	-0.7102041861808589	-0.6255650973139385	0.04620351900444357	-2.652608893309934	0.4820723163107088	-0.6190931898060197	-0.29063902195968494	-0.5758179087898709	-1.2507101406105083	-0.4760124054274641	-0.1259532921532658	-0.36975548095222344	0.007353487359711858	1.6983358098805943	-0.3397736266741212	-1.297873004290862	-0.43363507080728414	-0.833460853102658	-1.3079445139968144	-0.5740885173873838	-3.976271138586836	-0.5280959857803186	-1.3135338575856768	0.7628411226661668	-0.5011050868257152	-0.03292855642418577	-0.09002551228024608	-0.36641064574243687	-0.5047727843762483	0.4377937390463782	0.16362121438418098	-2.490432796994459	-0.5046753259083039	-1.174048929040848	-0.0755823691044314	-0.9194618587967097
1.3541717498881398	-1.609783870627343	0.2803430744616728	-0.7454368739069507	1.226734835165472	1.2499762029189894	-0.5730328662061647	0.8452119648572352	-1.8680678242147297	-0.1880910692475069	-2.2846838125977613	-0.8071875693004747	-2.1578475374505537	-1.2027411530406027	-0.8856674285906163	-0.037250698517146914	0.8759346527825624	-3.4702132193570563	-0.08234483881849218	-0.43007999259514734	0.4525824661183209	1.0195326435093774	-1.3333349720891896	-0.40948950974777404	-0.11578213692284638	-0.2765381175470959	0.39535434589630136	2.0029797193779806	-0.49477869768410393	-2.0990305594797287	-0.579215270112019	-0.8830842964910492	-1.4090051237063195	-0.05813073061294498	-2.8827335867409234	-0.8830915399014216	-1.38454277117392	0.9710988731867355	0.07908968725109647	0.34563646511793156	0.07584857249459491	-1.0489903945263281	-0.41331841150576465	-0.6346449660371677	0.2714808488696497	-3.1918038118975143	-0.06387429795259134	-2.1673269808013202	-0.398849034778606	-1.310995623373216
0.9932261919438276	-0.9402132536861824	-0.5955136908387234	-0.7683659502712066	1.2660355199077282	0.690908538378482	0.06131859847974306	0.7149274436009827	-1.8312898894252576	-0.4960776044789493	-1.8106398000489523	-1.6030584921163753	-1.6967354725337402	-1.040245913906225	-0.584686239740103	0.5078960583686056	0.6674893500564039	-3.1425204622730165	-0.5390550486835465	-0.6369456755882003	0.4376285336490476	1.429937664925946	-1.0770895822672306	-0.5467884162409704	-0.5301108005389222	-0.18544474903315553	0.2766514076394481	1.1188079038342051	-0.5443948323145567	-1.9427175746905847	-0.6236275317474725	-0.688222913302997	-1.3918230200644883	-0.028411487885584112	-1.3025155039517384	-1.3195511763625207	-1.1410023457774188	0.4901087993034385	0.5803280745532844	0.4722980207648744	0.30338363751807795	-1.2610802950826827	0.11221963974369051	-1.6057698499509245	-0.17861163102532632	-2.37856603072032	0.11054056246332596	-2.244780819121258	-0.5206814728489477	-1.6666993120385583
0.14278375643622407	-0.9488834268097882	-0.7388489858215733	-1.5269661678974489	0.2675271652627616	-0.6352288037164693	-0.7304690539518959	-0.14185753618534563	-0.5969101357793983	-1.1990745269939727	-0.7325824994893118	-1.7446608839631288	-1.2771807420476964	-0.36224575700649503	-0.6545573914806787	0.459146080001322	-0.4846013110647665	-1.6836328325647187	-0.7612516300964058	-1.5928908109542053	-0.43967146832383985	0.017169212930860683	-1.1594764555296222	-1.1550988823936132	-1.203397806372253	-0.5537562472744542	-0.44088006119624196	-0.5339741482406415	-0.6269802958411379	-1.1830261320683801	-0.8404441454260108	-0.5259939128944595	-1.550244146081071	-1.133672611981881	-0.7181325061642299	-1.5948394410032636	-1.3620804272682652	-0.8079111241383901	0.14117984553694607	-0.0979172653661342	0.07532489350212374	-0.8387489958857547	-0.01655740521305211	-1.5675337662175857	-1.3075438951536478	-0.7334044985418369	-0.3861610977050581	-1.2227561208081854	-0.5883699760474863	-2.028463272579326
-1.0538520613535904	-1.4178092383680863	-0.11906709563397136	-2.506076984301583	-1.209729817179894	-1.8603537387022775	-2.379248504765658	-1.0762423311908558	1.302481995043487	-2.192795726844075	0.41895096070204696	-1.403512211923056	-1.2532846813732652	0.28798965566364376	-1.3431787762800402	-0.024135481544028704	-1.5476590216595012	0.16588654055284024	-0.904884322323785	-2.6910869693386013	-1.4218168193119995	-2.060316582008683	-1.8112489938630087	-1.891184946121871	-1.6534359808364307	-1.3446881322808442	-1.238400720228827	-1.9925020580193404	-0.7495204871695051	-0.4567878609802507	-1.404347359735036	-0.5615631304203563	-1.8994854067901157	-2.6747544255065585	-1.2060546120913682	-1.4981297518964356	-2.195608274347583	-2.338668649426843	-1.1469760895261585	-1.0820658474894418	-0.7118567944097551	-0.15711507531995245	-1.0185248075286486	-0.5626925746436844	-2.4660487036886223	0.4862989148118891	-1.2696331126569549	0.17448980101368566	-0.6531014260623162	-2.182198415990084
-2.078812852521234	-1.5004942673010948	0.580710698715511	-2.8280602398691195	-2.181631330168297	-2.0865070573492916	-3.31062199592261	-1.403949560674404	2.4581181151459925	-2.859180664184556	1.053297490710734	-0.8353899246293435	-1.2969439214045702	0.5008647658293498	-1.9539365666792456	-0.44516020650106825	-1.662424738737812	1.4103747756527139	-1.1193303192472501	-2.901941458921757	-1.707410428382183	-3.0262126926569586	-2.403572475125872	-2.133207610865541	-1.4185327558985967	-1.9071077515333419	-1.5043255513746723	-2.506621977335634	-0.8139736829706699	-0.1452343322326993	-1.9702024979554082	-0.7264869091626743	-2.1219371814548436	-3.207034634113531	-1.728020858146993	-1.001074388084211	-2.8498310120098913	-3.249174399510151	-2.3048815643922675	-1.729610604499213	-1.6165607074656505	0.2783095487311052	-1.9943321138107368	0.3716269142816138	-2.7448678358843965	0.5386530860333364	-1.8816200623252057	0.9391868874630762	-0.6430068791473358	-1.9250297005896286
-2.392778069916376	-0.8415135878867992	0.5666131844381007	-2.1682660354407886	-2.1346800611566827	-1.263098055677885	-2.642185634173691	-1.0252551154791696	1.9185369131517356	-2.50149047816954	0.9623348336955756	-0.2246469532955966	-0.9132440236257459	0.24046487366122998	-1.66337668124425	-0.5858352874535008	-0.9684913787261014	1.5653847492728639	-1.265347889733445	-1.9005531115885774	-1.210630629834513	-2.2421908706253815	-2.0785739353253954	-1.6429474088534917	-0.5202480447621042	-1.5984931601180472	-1.1651852173180024	-2.033966116583706	-0.7748021158855907	-0.21124343471350326	-1.8798871630591452	-0.8006381196300051	-1.8831230764849054	-2.0911267395351802	-1.510879629419006	-0.2747286701798541	-2.4661459683314555	-3.135246556777697	-2.4598694162536097	-1.6153102780026916	-2.090844624021924	0.2880069976014773	-2.0138848339928797	0.269805508828078	-1.8692345478016226	-0.21444313089805642	-1.8307602926414914	0.7059940682467432	-0.530370080901844	-1.3674547547567901
-1.9235817424704147	0.012967044915852401	-0.32293995795267705	-1.0649097451342913	-1.4095627308496945	-0.20015330579456794	-1.0409520333554594	-0.44584626126037147	0.2836557706587655	-1.117259802344071	0.5119662034407041	0.25048682433671426	-0.13632169836342176	-0.27504341882783606	-0.5384453727215449	-0.5987179329493453	-0.25455921142812665	1.0236638392144541	-1.0607603958410443	-0.48763216940896276	-0.48382119285517783	-0.6492814169161643	-0.7648691054930715	-0.8060937521554294	0.4554134508975584	-0.5372207346079457	-0.6796992319231148	-1.1172907208425085	-0.6814447713869954	-0.3929415271594196	-0.9034072289055909	-0.614463336757008	-1.1958366027665521	-0.2385271961150414	-0.8268647198062907	0.3904110895948961	-1.1786688258419022	-2.321042380415514	-1.6563621787527263	-1.0430103547260114	-2.0042738378275486	0.08178194322544063	-1.1710760959557776	-0.7095117507958705	-0.4903409642160992	-0.7883373032617133	-1.2952519477713433	0.02963772129960288	-0.4248781593705968	-0.8769828223668708
-1.1182513370899587	0.3193078923707542	-1.4217761436733258	-0.30988858350563964	-0.7400329885188629	0.29928450293088266	0.142929683327897	-0.168530375120223	-0.8259459725192747	0.41740645268373566	0.2912600352107129	0.4274781189654673	0.46664395829471905	-0.8046814345638442	0.4377556775167634	-0.6273793339981174	0.015927329599751062	0.6120853636322008	-0.5100672524211425	0.21877598371176465	-0.04488704451967655	0.41585150318113817	0.609827721616682	-0.19542508934722508	0.8431552175934754	0.41458382628852636	-0.4298265728352792	-0.35220331233833935	-0.5694228730886709	-0.4488699690342878	0.330380074082225	-0.21050239719112387	-0.442323549160357	0.8377372438552638	-0.4333901271683568	0.6984820878132834	-0.04573179379050022	-1.466848330124578	-0.6691766267855102	-0.6319212682199957	-1.6881058632539816	-0.057367968079724226	-0.386810947247014	-1.4404635947283495	0.4602996808508098	-0.6080763200320499	-0.7536992168153107	-0.26864341734569297	-0.454129388492198	-0.7177339153541135
-0.4841933627780581	0.0017732748285409117	-1.8138600582494948	-0.15484301509005327	-0.4918477235403403	0.1954512837723675	0.3298312568276127	-0.14711051695102378	-0.4660674634549798	1.1027880089987798	0.5187502685443799	0.32501355028347206	0.4609545668194133	-1.1628023241625143	0.37109737232298884	-0.599775048858473	0.0825521608111904	0.7667287863225554	-0.04155243127287882	-0.07110950968844375	0.06428160498734753	0.5467914021965282	1.0252733671816365	0.012036138769707657	0.5013574241815971	0.5229198585130213	-0.28875256708081654	0.041791680628542834	-0.4009324734246654	-0.27497235437934975	0.828621787064873	0.1692163180793889	-0.035113013733373784	0.5948392098722374	-0.5695190963102915	0.4917131492195113	0.1232705561368048	-0.9657923816127686	-0.15958143525799326	-0.6212311279808844	-1.4920892525521976	-0.06534675219128698	-0.3185824388332297	-1.0577547457923464	0.638211579542672	-0.008222015343851119	-0.5075661797770263	0.04918024933431833	-0.5930223788147858	-0.7995958073476452
-0.16002306391611226	-0.35170665342895024	-1.166970753589093	-0.21525043586684214	-0.42192549512881705	0.047600258437672585	0.07394391972457166	0.0594540274240543	0.6948330091227746	0.7500622963484372	0.8682327657764287	0.188271455656015	0.043443059810167814	-1.1952910779582118	-0.6237592591299412	-0.46032141838941504	0.3233159034382635	1.1994162356884885	-0.08816405196757585	-0.6123425553349502	0.10071860024218307	0.3250382046349951	0.41548752838659525	0.09614365846892842	-0.10233416779804796	-0.03744007918990087	0.10080549108517096	0.21685104906965472	-0.16981755194775075	0.07078231626236824	0.22166046187788413	0.2730378907418469	-0.07149454703140112	-0.12876426339573654	-0.7605905584161131	-0.10900391104641965	-0.3525918846321422	-0.7346180905493238	-0.14518657772173674	-0.704654891312843	-1.3991090000216506	-0.054826081864635154	-0.7308274462924855	0.11565501973101829	0.4483563444010403	0.2781713507823496	-0.4885638587820723	0.5180082841820922	-0.6769731426803884	-0.8053867383418268
0.019743884378144835	-0.2456430727361966	-0.017911338355440655	-0.06672659485648133	-0.15151786421429048	0.24373373272683727	0.1250514256337453	0.629432559358592	1.2872778091501573	0.07394470584219337	0.9315298704789848	0.24635682225305938	-0.2110836950883484	-0.8580426317960942	-1.5597798605360775	-0.39613883312312514	0.6276526393663597	1.3791539947729097	-0.5622682824407257	-0.5375954275046105	0.20977713263630351	0.3514092103319303	-0.31024772464956546	0.3291922428063956	-0.404173838314041	-0.4069396114029456	0.7342361785618351	0.3771333178985953	-0.004459303108301983	0.396585881354358	-0.8277924423012234	0.05425657418197202	-0.30024229142448206	-0.23757620405391836	-0.5242950244078073	-0.6995074007653844	-0.49895144639659256	-0.49714168310359014	-0.2360807654429201	-0.5144378527422919	-1.1423176625521567	-0.060203260641361264	-0.9629899864524172	0.9783489611136226	0.4282106825023873	-0.003356822343317627	-0.4544262607100392	0.6334277699267001	-0.5927449660685734	-0.5267818763854358
0.16255527175026296	0.19675746310619996	0.7706653206397546	0.2713250957855698	0.27548609579106526	0.6021182413055854	0.517976884669462	1.1536506323648756	0.8664853464986427	-0.12123188081316927	0.7442493229902202	0.458750398458215	0.0004136664305790816	-0.35977298957488707	-1.5542800961969068	-0.6165787743647472	0.5778624136976022	1.2029598649500013	-0.8765061513559073	0.20085266137802202	0.31811714162985893	0.5948471256413764	-0.27349388605785874	0.6153410621415892	-0.26568096834236443	-0.03059766170296748	1.1476966669386208	0.5342225390982649	-0.05384105336074284	0.5065937810809483	-1.2725999900310627	-0.28315046053705606	-0.3682080502047329	0.3871736147112675	0.020774079092660037	-0.8256903026249192	0.09899882383915921	-0.1355658703783255	-0.17801609084781864	-0.09955522294130831	-0.6382511258648823	0.06311142454957193	-0.7545331238079868	0.898392753773078	0.6507124299036022	-0.39534005743860423	-0.2680371105691662	0.4545646390321134	-0.40456908111645634	-0.03633906083647453
0.20449498295029284	0.5061551831771396	0.8205488496447736	0.51448948449622	0.4448127078153713	0.7491394784868806	0.7643450252570274	1.1008924254875165	0.2756408411733333	0.29326943592817906	0.6938716229579687	0.6137887948812866	0.45797456946057247	-0.08746838690376352	-0.5969988578781715	-0.9486993291491888	0.14174236345140268	1.0399038090587607	-0.5458184556218334	0.9042566662618552	0.3538197680824458	0.723440993171831	0.49017272751470237	0.6799880479988207	0.0566739353542515	0.7412171348559136	0.9758658495908991	0.5762013027328259	-0.24445974414042967	0.3969780581967784	-0.6933241020040379	-0.46006249565823126	-0.07923439958044308	0.9735999495346495	0.3763430114433805	-0.32743425549612704	0.8563190481929477	0.27401929530227476	-0.03194051720464335	0.18505915268046855	-0.160466072618981	0.43819899261753004	-0.39571314370983757	0.35457572316513714	0.8142476586359413	-0.3466092334154795	0.03775525085499621	0.4424250660509092	-0.2536983325050923	0.4466678373102875
0.16396720179879917	0.4787976629408756	0.48865314023509177	0.5948450083612894	0.15540458393212433	0.6683927550127307	0.6801545091549612	0.5323045204432922	0.392372277737954	0.858214506885117	0.9270736591979276	0.6634795251664739	0.7953518020058246	-0.2437350258095669	0.5766563668312021	-0.8855264834934653	-0.14992586064442975	1.1528100137558561	0.29610293400357734	1.01771761752403	0.3994319240686794	0.7177750827035927	1.2165905944245161	0.5078353834797432	0.35147801697255976	1.1309617481122214	0.4478141589634813	0.50087348278309	-0.24869073044800347	0.30314620309535306	0.40032306701815773	-0.3639511240984236	0.5146261129292203	0.9776998878711868	0.328129662607585	0.5143513237294414	1.027508216339559	0.6609792059030949	0.08323638982312365	0.18571013946736514	-0.017554712596254643	0.9192742004929932	-0.18289242155784663	0.27176537545130264	0.7786774368320978	0.11343896290957092	0.3820958284084696	0.8019974917791235	-0.16805942893133183	0.7903251304822652
0.2937863406703932	0.3421370948158471	0.35204651585915486	0.7318732499173732	-0.2295108673021622	0.6725339154261271	0.6320567527524203	0.13686767773322625	0.9422067705393267	1.1928358198824032	1.0685352574217255	0.799880637733598	0.9456424378095079	-0.5788598590941249	1.210579281464921	-0.17311676651306054	0.13193703479268176	1.2984259749422573	1.0473777569633607	0.7245660392977854	0.5616819871982109	0.8389934346110337	1.3419855652499169	0.3973276024675937	0.6770592708541414	0.8787569692670454	0.1499447224675685	0.4787324585699655	0.1919810062358333	0.4529276533291533	1.2122595642197456	-0.13422195744504806	1.1685372256933388	0.7185326605285914	0.16875670066903525	1.1967014644259084	0.6939349804604931	1.0489107256081867	0.21405359158283818	0.1710998428783594	-0.1457343572098004	1.1378684700140058	-0.0314226219401953	0.8859713920638725	0.7826615748600612	0.45210119697203804	0.7154173224603959	1.185539937131045	-0.044311928869799996	1.0158524014871402
0.7825383865000867	0.36150754286909326	0.5528716656580214	1.0158898271998587	-0.16169161511756058	0.8946664575521778	0.9182280097534943	0.4434379049544079	0.9162343944541814	1.342110024212311	0.6913179597023724	1.111617556112447	1.0917043468452774	-0.6204379170967252	1.084325216513636	0.7575074375960628	0.6730907974243134	1.0518535217731753	1.2615895409997933	0.5979962006982518	0.7785911005452945	1.0879700123612237	1.0518858600668723	0.5308273927754946	1.1010210550474109	0.5007550639047129	0.32217910957542994	0.6447621888665931	0.9125157283532271	0.7461266272665927	1.4403824637204214	-0.016316408681746206	1.5726709346560281	0.782014925711166	0.2568537973874441	1.390811702967232	0.6107293544053276	1.4240297063739404	0.45592610985491355	0.4750718736564753	-0.15512579640491073	0.8452011780470252	0.26289252771069643	1.484956796554479	1.0651069924933265	0.31505558707288495	0.968941475914594	1.1193602875236088	0.16373141710285824	1.174735991677415
1.3613658508570021	0.4822895336760634	0.7356830157111004	1.156420577826631	0.4096662555792434	1.0586781082682108	1.2456590271907022	1.122946818941569	0.004709422985484041	1.4671578042072857	-0.04046235633866153	1.3071594365355437	1.276624965178156	-0.21964957142550065	0.5166499834252393	1.1354497615017152	0.7213341412278713	0.42344044915030415	1.0317418725070346	0.8499103482387218	0.8640423135838062	1.0676508463494976	0.8986817044026176	0.6585400937348864	1.395831225037034	0.5920218668542829	0.5790793198900757	0.8897317535559638	1.396892355533632	0.7836652919729151	1.3595365421562382	-0.12743521417465994	1.5321376746877646	1.1169509928653838	0.5485423363133003	1.1476898001228513	1.1422230744334965	1.635311724979311	0.7308757611859726	1.0227795194002065	0.20258497480023144	0.19253248294314537	0.5971647805835628	1.2916020329595026	1.4395555818350347	-0.0588720682739042	1.0279843604977779	0.5979976011923306	0.31351493282531684	1.2425161019875661
1.453033671584372	0.46374313448617593	0.5795582003521985	0.8466916955742128	0.9137628059450759	0.8778455768214172	1.1098651642315351	1.28999601349507	-0.8796544252521453	1.4592107623986683	-0.4496472956845573	1.001120472369058	1.2787362000857254	0.24122082211845505	0.02206788797061779	0.6681769845058554	0.04249937700798798	-0.0758144058467009	0.7622768679478394	1.138910219299053	0.7430674327943474	0.556022008222003	1.0863548349809167	0.3986918235994424	1.2195050035920023	1.0882675003317404	0.4293212245851223	0.9549228111011664	1.2816440358819041	0.3234350463983476	1.28924922957172	-0.352223645926681	1.1409667469993574	1.102831048977837	0.7001391076011277	0.7571493127494191	1.7243174556208178	1.5458728151765915	0.8364423101667157	1.3614369812802016	0.7281557538588657	-0.367434039756426	0.6554509649094912	0.40729924216609104	1.4457013463584623	-0.1786637973741066	0.8593962625577948	0.10268239578408703	0.21975726271918286	1.1763655400668906
0.8426812063788323	0.26212082910410067	0.22772762969319238	0.3023978663153922	0.801900014488	0.5201935932357278	0.5695069813774941	0.5418464218911065	-0.7218341597374109	1.0918990629799552	-0.14425285152399006	0.28775482618167664	0.9447185708786842	0.2918886131326054	-0.02900488235910118	-0.10759289779669604	-0.688940577268156	-0.04733337264641222	0.6849760966511313	1.1028822090275505	0.5585441299223685	-0.014324296121986217	1.3201003453249236	-0.1750328538604948	0.614342169036874	1.394669039508152	-0.058597594100973184	0.7484294269239619	0.7467760460636182	-0.33342923800806434	1.2070614913973583	-0.4573379226024773	0.7804539313280681	0.48007081178782995	0.5517524098555978	0.45794635046482185	1.596599579703563	1.2644115973186527	0.7231049918208642	1.1799840729124416	1.0221664754116229	-0.4775518011134892	0.4027942125637261	-0.29983808581442617	0.9257639447971172	0.07995081303028884	0.6515437354659934	0.039986823968252504	-0.07128538713708567	1.0424913538967413
0.0552175422293205	0.1181632678623949	0.08109485024996196	0.17224175924867072	0.19672185183221383	0.4331939566027739	0.27678503135450055	-0.4883904134528935	0.26799341080153855	0.4787895312214365	0.45268553566617953	-0.2059032973933495	0.49148646684936603	-0.0447371216044344	0.38822257067808846	-0.3905627141998643	-0.6419726254969306	0.2912665863127422	0.69066157796337	0.8467674476435396	0.4940406464528383	0.021880205257870464	1.2929146848929092	-0.4720188258238411	0.11358917902890989	1.1450955086782968	-0.3104733224357851	0.4727234069089557	0.31002135376095524	-0.5661637763904952	0.9312335578974863	-0.31115895512643654	0.8314490071864062	-0.1934990357964073	0.33485155193409166	0.29267753470801655	0.8435519194585582	1.0931011740519279	0.5929226209310533	0.6733876364059697	0.968856615703949	-0.1818219499380725	0.2245736330030041	-0.20604864273677326	0.2670108246239435	0.3725144623891809	0.7007239413070654	0.3009461713195298	-0.25550482756560544	1.0070330154349325
-0.16400667623803755	0.24283828699046098	0.23932554767894457	0.7719219464486683	-0.27004781907748676	0.6899245372584998	0.6020360685733199	-0.7995985992043714	0.8639485097853908	0.09179322823602971	0.5738407727013362	-0.02631738546213942	0.29302596084542964	-0.2789006906911582	0.9113848760373033	0.021903514276127113	0.14800281365954873	0.38760532645262075	0.5701083211557478	0.7348639591621263	0.5296118133478351	0.6456183103471704	1.073524636154045	-0.07003982075938689	0.17211309570288374	0.5790500416660734	0.01848655481226957	0.35306223178181106	0.22033005790222268	-0.12046767410755287	0.4956709582106754	-0.0028489795512739204	1.288441643305708	-0.26897781668556797	0.36135567329060253	0.1783327584010083	0.32837951072750576	1.1621820308978823	0.631258857328592	0.28960708221756903	0.8300550519583224	0.14739817590733373	0.4245688650141758	0.356188690539847	-0.057365126767021775	0.3905256648051814	1.0545741363367864	0.4491618496166863	-0.1034053973132702	1.1467738697201928
0.24704106076554316	0.5355319309250042	0.3304168413067618	1.5516177013894168	-0.2497740801265522	0.7549828120748889	1.0000219783054995	-0.19177841571765145	0.34205184515497555	0.1821421698980735	0.04727625184240211	0.4636925044160717	0.3850401549917572	-0.08230537136472595	0.9984291635818908	0.5459658730639552	0.7670481801471187	0.07125841770943979	0.27359794930518166	0.8068274640035723	0.4453086781489946	0.9646362349831765	0.8967136051402985	0.6421272159916278	0.5660872177459946	0.1058343118739312	0.5571400292829967	0.29683576301962383	0.1648403532449131	0.535906272635729	0.14948550795570212	0.2506794383049146	1.6775259598896934	0.04364918354307775	0.6348092403824774	0.037083270206625614	0.5504393530763454	1.1921627833433646	0.7059822494618658	0.1774645279931585	0.8371714657842391	0.1687550716412933	0.7397900088255394	0.5014414815973627	-0.09210980831071211	0.2726592538546172	1.3129443316994254	0.2567410932190445	0.22061220799047934	1.2873779851595415
0.5169368480497366	0.7014554825150043	-0.013829152543261964	1.5735373693154528	-0.09189537321766988	0.11661644666684758	0.5908151662268074	0.46519792612319555	-0.6238037895457165	0.35593287709399013	-0.4857302302614834	0.4352793472627276	0.37373097568470787	0.2952693089747832	0.38180730348190034	0.4943292852583704	0.4934952186657258	-0.24099299241472644	-0.09882529076019206	0.6621283220539009	0.09246575110928221	0.1881983361233683	0.7380505032952696	0.7620131308789606	0.5920601812446029	-0.2549927841584962	0.6337161131790494	-0.010975398018010235	-0.31290660479769544	0.7010361650288771	0.014268550600909822	0.32147203064005625	1.4597520039378962	-0.11325292276782373	0.8801540303451423	-0.14613362090572843	0.9369664427674534	0.774732483585395	0.4765817657776667	0.04927303677179382	0.8496884487260656	-0.12807943197089394	0.6106371357039699	-0.17658553807349928	-0.3367341724340812	0.36901462900624954	0.9463852203092282	-0.0731174154403821	0.296116858439059	1.1078628142660492
-0.025009309101665742	0.596200450426284	-0.6151291323339809	0.5785100017422831	-0.3144456475556963	-0.9220508933613886	-0.6326611963299554	0.2596611620147138	-0.8342062932214562	-0.011734669050924419	-0.3986454823463824	-0.32990806838103187	-0.04677322160126821	0.39323747363560024	-0.5684402895605855	-0.15703410933886652	-0.3268213927784194	-0.14743893342436246	-0.4310767188229096	0.036959933108683764	-0.37440299411024225	-1.3030937499170758	0.34658435113170477	-0.07768974935301629	-0.04796746882479665	-0.7379138812768238	0.11284010386734633	-0.5945492306698477	-1.1351892916826456	0.2748988973914714	-0.06080674624011406	0.2919044879460219	0.5837849089740033	-1.000293053680814	0.9049713247818778	-0.31696793542408624	0.5903848424205174	-0.057722262662496956	-0.146386259883351	-0.3441947630746357	0.5789249629341099	-0.43549934443283267	-0.041630867458474864	-1.124378412118375	-1.0188053728280106	0.6794214378584457	-0.07368452053514046	-0.21043277972876215	-0.03764420976532548	0.47914597886174287
-0.9814571562327746	0.3472794754140508	-0.8523461614507507	-0.6013723058327112	-0.7861125078154785	-1.3604699150101365	-1.5144244520690135	-0.6147784579116594	-0.08882260652183871	-0.9238281072609084	0.07318182806337675	-0.9704271584273894	-0.602403998684158	0.21156368183730148	-1.0338612418937148	-0.7565882964572349	-0.6740498495249914	0.11283966765937692	-0.5977058737165428	-0.6699434144407158	-0.5909612597651442	-2.148416703942791	-0.2824360313382803	-1.1214988143253146	-0.7422844534348318	-1.2180277873544074	-0.3963601909573081	-0.9097688156954671	-1.5856723403444233	-0.08052064072298737	-0.202735008109491	0.338592432056863	-0.3905426474975776	-1.644461814687935	0.7902113984662239	-0.3435164946441896	-0.40944307179951167	-0.6684931204578036	-0.7481092301789773	-0.7372167614092078	0.1020205959029414	-0.4091373737029922	-0.54677915170921	-1.4182638145886635	-1.6106885567959994	0.738700035583772	-1.0277249512182118	-0.09906197321229236	-0.3956309183651525	-0.30118608086260024
-1.1491989800738918	0.12336042807685417	-0.35126344154440853	-0.8734506538348991	-0.7323999784886099	-0.572614361006899	-0.915790172643059	-1.008238994917193	0.5801347093517512	-1.5738515519558272	0.08215613925743225	-0.4525995279458798	-0.6742573800055891	0.23580167337849306	-0.48302067835619655	-0.6783721969882965	-0.05748229724040743	-0.12037803017710409	-0.41484620001367334	-0.6991545889212498	-0.3433058642655152	-1.393230920420294	-0.7130211348948259	-1.1960601852341168	-0.5857532243086203	-1.1011106800205628	-0.26772391947913066	-0.3235685381840515	-1.003561926072879	0.2421151778984747	-0.20796502978984124	0.48418934468972763	-0.7927817964748043	-0.861712216441278	0.6844747117233095	-0.05937458444355352	-0.9087132124112227	-0.39998701221306293	-0.7499890930546987	-0.5491467944220046	-0.07298293580305613	0.04066683672664646	-0.19834704129507025	-0.7466336817997445	-1.3053391911818049	0.15595477328258622	-1.0188517704316489	0.02095305212252076	-0.22238543988611087	-0.6939474536137157
0.11771410755509762	-0.11399050123815022	0.5469768221664787	-0.09589774583194903	0.3057072254074788	0.8523635232516483	0.9035419112375865	-0.1866409011936864	0.24644795920982315	-1.2150466070625745	-0.732108279460139	1.0781444751411573	-0.07438586521435799	0.6975721989291035	0.7223201910668787	0.06006764624030594	0.9085240304116462	-1.068313818376165	0.2115092496167539	0.17710873183716835	0.16185264688840073	0.4527974914576492	-0.5585441454031066	-0.04549972803348615	0.496957012363431	-0.0664872376149503	0.3419166853075514	1.0393155850251716	0.445853154879845	0.924660288505372	0.26080250888133855	0.5044466360491461	-0.5021655014468625	1.1359647889393707	0.5285203580782978	0.5800904868014676	-0.10165035463462	0.6339977061973482	-0.04014661245300657	0.3850040083489081	0.3967427619656226	0.6784327083849312	0.8381126086257652	0.27716592824991376	-0.0122818534354175	-0.8420310235727249	0.08404222109099604	-0.07697488639728678	0.5196110120012742	-0.4331278820534342
1.977084067395036	-0.5369863541841852	1.1228530277937974	0.7184463037003592	1.6994495865681514	1.5681726528740607	2.364228876801047	1.1542529514888278	-0.7221149537343728	-0.12339684015444194	-1.6651628954806608	2.178417483717248	0.5823847942027198	1.0592966438565274	1.5592331117355733	0.8811048744048059	1.226104290325365	-2.0897181429864813	1.0041671557196286	1.2264936717548571	0.4186979600094782	1.9020762595491567	-0.09003840908849876	1.2327338717331127	1.4756047378437465	1.2412730333572248	0.6239748404404497	2.0998569249850467	1.813336744655948	0.9325765606859792	1.139053288694347	0.1580365153566168	-0.08556824549799782	2.593219388394657	0.11991564902028526	1.3378445541556465	1.2386136989115504	1.468067192657291	0.8102395295287372	1.4301936833776638	1.1296218214940006	1.1274286767704658	1.5680304800058615	0.7574617672817028	1.3041526739670015	-1.556094209383095	1.3326192914202277	-0.3803225333063179	1.17045925904521	0.1286365205577921
2.784471959053213	-1.147213327186137	1.0453006843753265	0.49879669843950714	2.20318258361693	0.8431925856625418	2.141193301458799	1.5064509815061846	-1.134347574740358	0.576692035495488	-1.6865717591244296	1.5722815654102849	0.46687927338116664	0.5608222657889032	1.3001850003311977	1.2488508081698844	0.6508273357420596	-2.290973819705476	1.3354943384410447	1.401099226651626	0.0703092745867381	1.979429882877725	-0.08388132161354035	1.2813090384601393	1.2456103954096516	1.623586669949996	0.0805881532750309	1.7301197937325596	2.2354393153330054	-0.2742874627151278	1.7947948152418924	-0.457673323378553	-0.234412210918809	1.9715046972801729	-0.5466960351559758	1.7551255216212522	1.4010118883228408	1.1582678175589305	1.0487289356745009	1.6787732914146132	1.29010815193897	1.1437307657446656	1.2242121589920332	0.3932250937070411	1.4730243700514447	-1.506280595623687	1.499079897107882	-0.7149247874185027	1.0272883947563969	0.27592713821239434
1.7553232708395436	-1.6275893349683086	0.6622374900336313	-0.6813456021508392	1.2670160637158798	-0.6489453048567998	0.5176881154964377	0.21077052473086103	-0.4891432778153959	0.15923986415419006	-0.6679256945354665	-0.38276519708696444	-0.506047587276848	-0.7058592646835892	0.2426432864012755	1.1197893023404901	-0.0907897286373508	-1.4957276099501589	0.7578057549401578	0.42105662226915147	-0.7214709234374278	1.054893087727168	-0.9176385597382669	-0.011005460249716005	-0.13384616853285078	0.5741842500990028	-0.8119561731614763	-0.06492348451260266	1.7056423797418319	-1.8898939262712104	1.5681885937267708	-0.8442170008117773	-1.0430634158076137	-0.2856950652657561	-1.1163026212799585	1.475573089061447	-0.2959846426370973	-0.22916334481002815	0.4816823109261987	0.8915277093133945	0.5184997843635282	0.7603216901677848	0.14911208040349833	-0.30013433217226043	0.3177587914285326	-0.8648676078955162	0.29442999291449345	-0.9374401499652433	0.17105460686928844	-0.36096628852389323
-0.22023225267793914	-1.5511381125224022	0.47908023782470277	-1.641403350865677	-0.30458424250739397	-1.5271150729263918	-0.9777632564289737	-1.6992027868048378	0.38838000509500603	-0.8026307320197259	0.38563550036569866	-1.9699015353756315	-1.4581261066324964	-1.583900708422511	-0.5873518654738634	0.8470204125059637	-0.1988218514760981	-0.4295311111233749	-0.43165980280868554	-0.90366273288564	-1.3657272630479795	0.181095221430334	-1.9569298445789423	-1.2810396562986863	-1.43184867282051	-1.0715580384526409	-1.0649391806628843	-2.0064531817960107	0.9196338154624557	-2.382468835349063	0.470285407721788	-0.5091314397123512	-1.8545030371163596	-2.075977343420587	-1.137310620151984	0.5593443636018878	-2.5009738818061265	-1.5927774034733408	-0.3175232798973835	-0.20620483234553078	-0.5377311952304509	0.20252078662462336	-0.54520027988755	-0.569948844191232	-1.1081279037311367	-0.15750409666741808	-1.2583771951247475	-0.9881918680979195	-0.5044646455752019	-1.334503147584
-1.525291314222656	-0.743777837178116	0.48500786682304503	-1.3378194807189032	-1.1660428434341135	-1.1367571611091654	-1.206210660394066	-2.4811875830747767	0.36927218038991827	-1.006317527710385	0.4277095337649128	-1.9074024236217815	-1.3861630185110994	-0.986054425990611	-0.4818190811226608	0.7487101453938275	0.2923009955325656	0.09129036583413126	-1.3079362182131091	-1.4940286372145015	-1.3603906976164648	-0.16042012664851057	-2.0838398693067357	-1.0782209936920926	-1.5300379216400066	-1.945344053913228	-0.2822331324951197	-2.7247301849387346	0.4235594408534069	-1.0624641181485859	-0.7736816181001611	0.5088895465405918	-1.8469148576453622	-1.7990072811914124	-0.482299115216548	-0.5411398397965995	-3.104681482489741	-1.8416744374887521	-0.5632278698951445	-0.6605484267026211	-0.8046037371525936	-0.3209891904656125	-0.18032161905456232	-0.15801029142999254	-1.5528707014209489	0.3500327064825161	-1.7750067031621057	-0.8278322100579374	-0.19660794642361162	-1.7050177697802371
-1.4579337995915782	0.5404589215802579	0.1836683595116218	0.04803371772226802	-0.8168364394570025	-0.14730134033744088	-0.4875171120896715	-1.4599186526904198	-0.599363557112041	0.11283525280050656	-0.4697058955432053	-0.6492950057576745	-0.17774835112165846	0.8220747067308848	0.25586867029294286	0.8176150020219325	0.6290363302677984	-0.0061425607121654065	-1.1582773315491512	-1.0683710299217735	-0.7626558379925799	-0.41223105616056205	-0.8988418863456978	0.5989290463901615	-0.5652692520777483	-1.5479808502647956	0.8481624885993752	-2.053643754223368	0.08390638576688068	1.0949178741233347	-1.4174231685149767	1.569138812383309	-0.8077482716359863	0.03377877043007375	0.5256615078294514	-1.339036367801586	-1.4599260816564303	-0.9479063562389066	-0.016916494654821392	-0.2708822294374162	0.08125302807963627	-0.7429955056834981	0.7812067940257151	0.5232151990040941	-0.7774713007712304	0.8239946343415835	-0.8642330098473352	-0.4466119827947194	0.9172633353861884	-0.9391608747397437
-0.7520790898131827	1.7537746556595668	-0.6827490545171762	1.331397083819124	0.02474749474204027	0.29713091360958854	-0.0017452875316894226	0.3401629909491052	-1.4519937145022026	1.6881612171232667	-1.2299267682446566	0.26433467240029157	1.2774281366734408	2.3322840311359183	0.701705892226177	0.8059696088668428	0.2582034537791848	-0.14508447962570103	-0.19989886070045196	-0.3003592664462229	-0.12394512863379291	-1.0878038328293052	0.752758309128141	2.2843672250610814	0.3345446759523842	-0.6298668406794422	1.2584893572888147	-1.026586482327122	-0.5179300346349651	2.335268729083616	-1.3476952130944737	1.9616830293910636	0.6385525730753079	1.5013805353331415	1.3817525586355381	-1.6474778408645891	0.9466803180585545	0.10437788438256211	0.8069792780662389	0.2704406847270473	1.3380407616719607	-1.0751664293362553	1.2931049720205188	0.8572599854252841	0.32647943977285176	1.4383066418550607	0.5221542808985987	0.035312028241099365	1.8064346995560374	0.5015704869284284
-0.5087350877501949	2.3583069925436	-1.6135780006618974	1.5490973274394388	0.43046481089529376	-0.138472863607674	-0.34266466749053065	1.3528708698551473	-1.2856069140651467	2.322649217840807	-0.9940964189068008	-0.014929064259240902	1.9483956260926496	2.2812218569391316	0.33647556412808	0.5296088936881823	-0.5508168519230362	0.08919231737331552	0.6448750886438488	0.03614488131883552	0.08466538224852281	-1.8694939407379827	1.5901780268353163	2.5565006178273535	0.34916697589333195	-0.15651005883952523	0.6358643661443639	-0.6030903925779324	-1.3032886313442038	1.811982116773613	-0.9982855714095814	1.5296823107649242	1.5583489460170599	1.3943989467679088	1.7473234568539713	-1.5832219710938242	2.10655199514149	0.3982595870641409	1.168045286574783	0.2148779790598153	1.8195412132576338	-1.269065306665061	0.8634461147911421	0.6130179025587671	0.7642502491325596	1.9515219393494025	1.1186024948485496	0.3655579167268315	1.6238603698061838	1.536904877225436
-0.8883852858235132	2.1060836059889256	-1.7385135183436595	0.8414674005130585	0.36535595618071565	-0.6995442417974472	-0.908482569868776	1.0798275478402943	-0.3540513313952046	1.570709456291516	-0.019311766575319262	-0.8287232630957044	1.5414026650119883	0.8701152911244885	-0.4157925121652178	0.07792384582952792	-1.031504420367776	0.465620222196026	0.7107471705805215	-0.0886679257611322	-0.03053588105277682	-1.8209685338964605	1.1883292698305028	1.4352763139826283	-0.22563484917499668	-0.1799604051452227	-0.25920980344319666	-0.6135059288131985	-1.5627162691834258	0.2892966126995483	-0.7250451875158803	0.7304194029937681	1.4954858407684493	0.3257829256795856	1.5632535446113986	-1.3191166553302802	1.5174254968205847	0.0010420763503342662	0.8067337815693413	-0.40356941367116517	1.162447571476891	-1.1954736596252766	-0.007956396873575388	0.10160488242407184	0.43822298066539106	1.859048167191707	0.6479553189592655	0.34791677627444784	0.5311987687019482	1.4866413637767877
-1.0782975149662106	1.179986295410637	-0.7469269552686154	0.12331847179800061	0.5306262555794506	-0.5030443744137998	-0.7316258793453333	0.3916110283491305	0.36763751469122413	0.3298864059649522	0.727238952821074	-1.0093610536717914	0.5528775681948173	-0.6186954353322079	-0.689453853140747	-0.2520619699339266	-0.7336168490947145	0.5048152902182593	0.22858916240769148	-0.07262187852166829	0.0708712902149739	-0.4982188856810213	0.3328145938790286	0.20047495367280682	-0.514258217068183	2.607575482783021e-06	-0.42678166403572404	-0.1478394976293881	-0.7385271362040378	-0.805594456941405	-0.44892537000451993	0.09303318612472782	0.7985831958664867	-0.2782986899344854	0.9481688027080862	-0.914195645984303	0.3862081193496355	-0.26311249117453306	0.13732779383607796	-0.8719735551618111	0.05894470255519538	-0.7825156802427702	-0.4891216014994481	-0.18018890498533877	0.07490431249434107	0.9638194995563066	-0.0022361761824018457	0.03892761993100259	-0.557399209445104	0.6979359881045216
-0.4492327241374305	0.12151758549761257	0.6877240770429758	0.02899152009124053	1.2049131142393215	0.4140263094307574	0.3072710091365466	0.3217623606566398	0.38251398958336214	-0.24598281479667955	0.703617599267478	-0.35293466162143744	-0.3568324339419302	-1.252709957760304	-0.13026127701097215	-0.23351083144766122	0.07744432223415278	0.17449103064575808	-0.05602005718159917	0.4520745981611983	0.6926710137404828	1.3421418796756648	0.08061431481328496	-0.06815300908114294	-0.1768604642217445	0.6756234932384689	0.30301413965652646	1.1087630679409621	0.7586766021921895	-0.8390765964827512	0.040699332938589274	-0.2894823650455221	0.21727983990240524	0.07183150781784228	0.10006559085274089	-0.3820833850740616	-0.017201337878251077	0.13295126405318436	-0.21828560891637833	-0.6705301508642966	-0.5703024571453965	-0.14240636171313903	-0.32652824341167025	-0.025699398688183897	0.28374363598375385	-0.30782351798375795	0.11902263341882745	-0.2836081365745303	-0.9558411165196029	0.11724372050531207
0.5763256240466533	-0.48475403228745256	1.496611935878602	0.3126359172061642	1.6315272077420904	1.1301188911443472	1.273663498914326	0.8405243339253673	0.12922930208401143	-0.010959078695444728	0.3091940228814732	0.23518888424517648	-0.8801277100474976	-1.2150468113470116	0.7334858037139123	0.04310790211902764	0.7466412929158265	-0.037898116741645664	0.19901557328631775	1.0622392026613665	1.444245653893442	2.2939781403951804	0.6118246068232703	0.415578425103398	0.2613307994634041	1.1522519379786134	1.099597518529272	2.2466146873550352	1.727246160646902	-0.3604779762517876	0.5983146426862823	-0.6625068727177269	0.17648828344292725	0.5149261235543185	-0.7175693953851084	0.1700731341928916	0.21941777217228747	0.7713266090276625	-0.05405185034076967	-0.06509144163701426	-0.5147895446447229	0.48151141568597483	0.002654724071706305	0.3335005478833439	0.8647585955129818	-1.2189900185661653	0.9048454572569945	-0.35669662565783844	-0.7892801608741092	0.25876149625706324
0.9844796765866952	-0.4274785621973154	1.197241524932766	0.2606097513605618	0.8369065381979508	0.8514521531619269	1.1528642907751756	0.9936465546079831	0.2555896224028018	0.15938436632436456	0.2729963488551706	-0.01020896866343555	-1.0353425938942693	-1.1487340490371736	1.0496886366211986	0.19467833352886457	0.8133798264398377	0.2414927814198656	0.5593023522508513	0.9660146429899834	1.5655464413349733	1.5742300271787835	1.1247464302491506	0.543046140417396	0.16980455192112548	0.5817680723113925	1.0009106618525156	2.0426214069632325	1.2843741525690655	-0.19024934010452405	0.7421602185354642	-1.0918848379547739	0.4202056493887606	0.07620877641983849	-1.2246415484092008	0.5580028200825462	0.06098124598444889	0.7783317095541338	0.25233916353616337	0.24451071857238924	-0.31624611010722575	0.8930457645841452	-0.06472421655559298	0.4979895396686502	1.0859707479075775	-1.3302456376864702	1.3027240584737552	-0.12177170992882376	-0.6143075058595457	0.6785062232774582
0.3579243804100758	-0.0520548661215076	0.23882873942608052	-0.45056953807550304	-1.0548618450392566	-0.26122980171426596	-0.10799302991583451	0.1335043745714975	0.7476286264420915	-0.47891526298511505	0.7449041991803247	-0.7162785414002429	-0.897332171230659	-1.118825386774352	0.48717608028370774	-0.1297869263912227	0.28356662137670724	0.7577458459374984	0.382177427285555	-0.07722940065464774	0.7420270329032488	-0.27419462010193857	0.7941051829304794	-0.36195953253787094	-0.37103331350512003	-0.8136200989634421	-0.11527806013598443	0.39747580772862556	-0.2423968691012346	-0.4307006500209134	0.19547338620585344	-1.239694699350568	0.344984728488689	-1.0789618434466297	-1.2792627043920795	0.6692456770953097	-0.9381058602105482	-0.13555310300029777	0.15419446089784292	-0.051952515963104386	-0.5080946822628379	1.0365837777016798	-0.5650628248461906	0.28672805224460934	0.5189899762421376	-0.791121789059546	0.5135880432885104	0.29021995919662114	-0.6626067676186483	0.5150808921081113
-0.6424767810884718	0.028940494451889703	-0.5699507806502324	-1.3992262417894887	-2.6631313751727195	-1.3070336298642913	-1.5640597217673666	-1.2535017780771072	1.001918070258071	-1.6217751238691085	1.1651590650802603	-0.8656845570397559	-0.5428612705936802	-0.5937797900714502	-0.5009012460686355	-0.8896422663007632	-0.5016066596000514	0.894415270854658	-0.3950340574752503	-1.390570725101936	-0.4835536785036229	-1.9001702373002745	-0.3384885746844134	-1.7903657027122912	-0.7073969768324303	-1.7401159216321203	-1.4301657262881788	-1.3924219596420904	-1.611587369216086	-0.5271248699641541	-0.7215826030382347	-0.7716427316678101	-0.328700177371693	-1.8589327429577083	-0.9988502829663269	0.537494086939941	-1.959287957220485	-1.2866996597749805	-0.5058656949382365	-0.5676025960280914	-1.0145571458065534	0.9212898403605636	-1.0695386360130104	-0.13210102807582347	-0.5237983952593199	-0.10311717909421375	-1.0756458617660247	0.6842193781072585	-0.6510797887129335	-0.5098397569180463
-1.0318785643977035	-0.48989693360396724	-0.8401110523307531	-1.8675670331945429	-2.678166471542204	-1.5629640554993265	-2.1762141965019333	-2.048780130980582	0.6424989879359692	-2.265511583065754	0.9747059136930903	-0.1035609671037274	-0.18312621005991228	0.6015284204860559	-1.1745264306472014	-1.618178560150063	-1.1278009310876551	0.4021345862118421	-1.1757529399665012	-1.9883189848056306	-1.1977519061694313	-2.3016971407818656	-1.4693526431027728	-2.6146755292011203	-0.4606148209014798	-1.1985605411283775	-1.980004906892931	-1.8991003947341027	-1.849658558072531	-0.12910756040613253	-1.350245748880738	0.10160568972256369	-1.2259606228735054	-1.5402661022292083	-0.6708012105783012	0.2610221750337141	-1.8978337836038213	-1.7135688104298363	-1.3356400932120829	-0.7364425504974308	-1.3454914135390348	0.5340467712905602	-1.2079005499182505	-0.4499069157650349	-1.3477859544682271	0.319614144896795	-2.2479603534956145	0.8815433010447776	-0.3023362802011356	-1.7320237641384324
-0.5585352999895294	-1.2857863751621184	-0.7709669286908895	-1.5419725650591094	-1.2200757824507473	-1.0835076548479365	-1.6813027229208726	-1.6840692738012113	-0.008397383642727312	-1.832640765795652	0.2645972020874909	0.8043700972390099	-0.11503438947837034	1.7284851598320632	-1.176343051938663	-1.8009147438636985	-1.3015679515325898	-0.2935637064307299	-1.3702282774430885	-1.5061818084466712	-1.0009027222693752	-1.5243009796269849	-1.8788269242767286	-2.2494126715646834	0.017317026774618337	0.35747661225233146	-1.5049480759966292	-0.9691233427538962	-1.084482007726227	0.412876757779453	-1.3173164257463017	0.6845403601717455	-1.6612710100713173	-0.5360117640752025	-0.5042080333891796	-0.08855721787863223	-0.7178722093861123	-1.1587883827437135	-1.755367440320784	-0.4734135056867579	-1.2240159187542194	-0.08793386771328353	-0.9962691095863815	-0.5154416590621238	-1.5338189951878107	0.37488868340842607	-2.174493687411577	0.7591802405584988	0.17855503932123248	-2.203398276299834
0.13946325969583181	-1.6941889155632295	-0.6899838327255969	-0.7491851429129405	0.31121593732744657	-0.45007694278825466	-0.6529117633991672	-0.6509328173189471	-0.34574951499670586	-0.7560780845554295	-0.3581443659917328	0.9029673363968065	-0.4158876269438203	1.8195461351178273	-0.7269860615680226	-1.3320183064003415	-0.9739336218005158	-0.5595518338098521	-0.9837448345195191	-0.48325353569543805	-0.33437652149658703	-0.39009317898593154	-1.5329852375456705	-1.1451848519569023	0.12241297339448942	1.4663055083420091	-0.5604225608704786	0.26067769552738956	-0.23011308668589872	0.4992262681767828	-0.8257397311742151	0.4864085764319756	-1.3057220042828626	0.1799026903395948	-0.4769154958592688	-0.43339178480585855	0.4798797714700166	-0.26084995219171075	-1.5079762100630305	-0.18987334801426797	-0.8537967573814211	-0.7159490101948831	-0.6867130810332744	-0.42124245814754835	-1.1917022447975136	0.19491128744910316	-1.1619453676033635	0.33216766150325555	0.31096223535981876	-1.6320631750071302
[truncated: 72 more columns]
